# Supplementary material for: Genome fluctuations in cyanobacteria reflect evolutionary, developmental and adaptive traits
Source: BMC Evol Biol. 2011 Jun 30;11:187. doi: 10.1186/1471-2148-11-187 (PMC3141437; doi:10.1186/1471-2148-11-187)
Supplement: Additional file 1 — Overview of the 58 cyanobacteria which genomes were examined in this study. Information on general genome features and characteristics of species is provided. [file 1471-2148-11-187-S1.XLS]

## Sheet: Sheet1
Overview of the 58 cyanobacteria which genomes were examined in this study (alphabetical order)
Organism name	Abbreviation in this study	Sequencing status	Genome project ID	Genome size (Mbp)	Phenotype	Habitat	Characteristics
Acaryochloris marina MBIC11017	Acam	Finished	12997	8.36	Unicellular	Marine	Symbiotic
Anabaena variabilis ATCC 29413	Anav	Finished	10642	7.11	Filamentous/Heterocystous	Freshwater	Nitrogen-fixer
Arthrospira maxima CS 328	Artm	Draft	29085	6	Filamentous	Freshwater
Arthrospira platensis str. Paraca	Artp	Draft	35561	5	Filamentous	Freshwater
Crocosphaera watsonii WH 8501	Crow	Draft	10651	6.24	Unicellular	Marine	Nitrogen-fixer
Cyanobacteria bacterium Yellowstone A-Prime	YellA	Finished	16251	2.93	Unicellular	Hotspring	Nitrogen-fixer
Cyanobacteria bacterium Yellowstone B-Prime	YellB	Finished	16252	3.05	Unicellular	Hotspring	Nitrogen-fixer
cyanobacterium UCYN A	Ucyn	Finished	43697	1.44	Unicellular	Marine	Nitrogen-fixer
Cyanobium sp. PCC 7001	Cyab	Draft	19301	2.83	Unicellular	Marine
Cyanothece sp. ATCC 51142	Cya51142	Finished	20319	5.46	Unicellular	Freshwater	Nitrogen-fixer
Cyanothece sp. CCY0110	Cya0110	Draft	18951	5.88	Unicellular	Marine	Nitrogen-fixer
Cyanothece sp. PCC 7424	Cya7424	Finished	20479	6.55	Unicellular	Freshwater	Nitrogen-fixer
Cyanothece sp. PCC 7425	Cya7425	Finished	28337	5.79	Unicellular	Freshwater	Nitrogen-fixer
Cyanothece sp. PCC 7822	Cya7822	Draft	28535	5.73	Unicellular	Freshwater	Nitrogen-fixer
Cyanothece sp. PCC 8801	Cya8801	Finished	20503	4.79	Unicellular	Freshwater	Nitrogen-fixer
Cyanothece sp. PCC 8802	Cya8802	Finished	28339	4.8	Unicellular	Freshwater	Nitrogen-fixer
Cylindrospermopsis raciborskii CS 505	Cylr	Draft	42983	3.88	Filamentous/Heterocystous	Freshwater	Nitrogen-fixer
Gloeobacter violaceus	Glov	Finished	9606	4.66	Unicellular	Freshwater
Lyngbya sp. PCC 8106	Lyns	Draft	13409	7.04	Filamentous	Marine	Nitrogen-fixer
Microcoleus chthonoplastes PCC 7420	Micc	Draft	19325	8.65	Filamentous	Marine	Nitrogen-fixer
Microcystis aeruginosa NIES 843	Mica	Finished	27835	5.84	Unicellular	Freshwater
Nodularia spumigena CCY9414	Nods	Draft	13447	5.32	Filamentous/Heterocystous	Marine	Nitrogen-fixer
'Nostoc azollae' 0708	NoAz	Finished	49725	5.49	Filamentous/Heterocystous	Freshwater	Nitrogen-fixer/Symbiotic(obligate)
Nostoc punctiforme PCC 73102	Nosp	Finished	216	9.06	Filamentous/Heterocystous	Terrestial	Nitrogen-fixer/Symbiotic(facultative)
Nostoc sp. PCC 7120	Noss	Finished	244	7.21	Filamentous/Heterocystous	Freshwater	Nitrogen-fixer
Prochlorococcus marinus AS9601	PromAS	Finished	13548	1.67	Unicellular	Marine
Prochlorococcus marinus CCMP1375	PromCC	Finished	419	1.75	Unicellular	Marine
Prochlorococcus marinus MED4	PromMED	Finished	213	1.66	Unicellular	Marine
Prochlorococcus marinus MIT 9202	Prom9202	Draft	19343	1.69	Unicellular	Marine
Prochlorococcus marinus MIT 9211	Prom9211	Finished	13551	1.69	Unicellular	Marine
Prochlorococcus marinus MIT 9215	Prom9215	Finished	18633	1.74	Unicellular	Marine
Prochlorococcus marinus MIT 9301	Prom9301	Finished	15746	1.64	Unicellular	Marine
Prochlorococcus marinus MIT 9303	Prom9303	Finished	13496	2.68	Unicellular	Marine
Prochlorococcus marinus MIT 9312	Prom9312	Finished	13910	1.71	Unicellular	Marine
Prochlorococcus marinus MIT9313	Prom9313	Finished	220	2.41	Unicellular	Marine
Prochlorococcus marinus MIT 9515	Prom9515	Finished	13617	1.7	Unicellular	Marine
Prochlorococcus marinus NATL1A	PromN1A	Finished	15660	1.86	Unicellular	Marine
Prochlorococcus marinus NATL2A	PromN2A	Finished	13911	1.84	Unicellular	Marine
Raphidiopsis brookii D9	Rapb	Draft	42981	3.19	Filamentous	Freshwater
Synechococcus sp. BL107	SynsBL	Draft	13559	2.28	Unicellular	Marine
Synechococcus sp. CC9311	Syn9311	Finished	12530	2.61	Unicellular	Marine
Synechococcus sp. CC9605	Syn9605	Finished	13643	2.51	Unicellular	Marine
Synechococcus sp. CC9902	Syn9902	Finished	13655	2.23	Unicellular	Marine
Synechococcus elongatus PCC 6301	Syne6301	Finished	13282	2.7	Unicellular	Freshwater
Synechococcus elongatus PCC 7942	Syne7942	Finished	10645	2.8	Unicellular	Freshwater
Synechococcus sp. PCC 7002	Syn7002	Finished	28247	3.41	Unicellular	Marine
Synechococcus sp. PCC 7335	Syn7335	Draft	19377	5.96	Unicellular	Marine	Nitrogen-fixer
Synechococcus sp. RCC307	Syn307	Finished	13654	2.22	Unicellular	Marine
Synechococcus sp. RS9916	Syns9916	Draft	13557	2.66	Unicellular	Marine
Synechococcus sp. RS9917	Syns9917	Draft	13555	2.58	Unicellular	Marine
Synechococcus sp WH8102	Syns8102	Finished	230	2.43	Unicellular	Marine
Synechococcus sp. WH 5701	Syns5701	Draft	13554	3.04	Unicellular	Marine
Synechococcus sp. WH 7803	Syns7803	Finished	13642	2.37	Unicellular	Marine
Synechococcus sp. WH 7805	Syns7805	Draft	13553	2.62	Unicellular	Marine
Synechococcus sp. WH 8109	Syns8109	Draft	37911	2.12	Unicellular	Marine
Synechocystis sp. PCC6803	Scys6803	Finished	60	3.95	Unicellular	Freshwater
Thermosynechococcus elongatus	Thee	Finished	308	2.59	Unicellular	Hotspring
Trichodesmium erythraeum IMS101	Trie	Finished	318	7.75	Filamentous	Marine	Nitrogen-fixer
