# Supplementary material for: Genome fluctuations in cyanobacteria reflect evolutionary, developmental and adaptive traits
Source: BMC Evol Biol. 2011 Jun 30;11:187. doi: 10.1186/1471-2148-11-187 (PMC3141437; doi:10.1186/1471-2148-11-187)
Supplement: Additional file 2 — Orthologs in the cyanobacterial core. List of orthologs present in all genomes examined. Gene locus tags and functional annotations (for the Uniprot, Pfam and COG databases) are provided [file 1471-2148-11-187-S2.XLS]

## Sheet: Sheet1
Orthologs in the cyanobacterial core
The “Core” column indicates whether an ortholog is present in the strict core (”C”; all genomes), or in the relaxed cores (”RCF”; all finished genomes, ”RCF1-3”; missing from 1-3 finished genomes)
The “Single-copy” column shows whether the ortholog is single-copy in all organisms or not.
The "SH-test..." column gives information wether the concatenated gene tree (285 genes) could be rejected by the SH test for this gene
The "Best AIC model..." column gives information on the AA-substitution model used in the phylogenetics analysis
A “*” indicates lack of significant hits in the respective database or genome
Core	Orthologous group	Unique to cyanobacteria	Single-copy	Best AIC model (in phylogenetic analysis)	SH-test rejecting concatenated gene tree	Uniprot name	Uniprot ID	Pfam name	Pfam ID	COG ID	COG name	COG letter	COG category	Acam	Anav	Artm	Artp	Crow	Cya0110	Cya51142	Cya7424	Cya7425	Cya7822	Cya8801	Cya8802	Cyab	Cylr	Glov	Lyns	Mica	Micc	NoAz	Nods	Nosp	Noss	Prom9202	Prom9211	Prom9215	Prom9301	Prom9303	Prom9312	Prom9313	Prom9515	PromAS	PromCC	PromMED	PromN1A	PromN2A	Rapb
C	Cyanos1043	Yes				*	*	Protein of unknown function (DUF736)	PF05284	*	*	*	*	AM1_C0337|AM1_F0178|AM1_C0352|AM1_D0091|AM1_E0162|AM1_4870|AM1_B0085|AM1_5314|AM1_A0352|AM1_6174|AM1_4418	Ava_3125	AmaxDRAFT_2633	AplaP_010100002397	CwatDRAFT_2079	CY0110_21040	cce_0453	PCC7424_1444	Cyan7425_4400	Cyan7822DRAFT_1931	PCC8801_3802	Cyan8802_3854	CPCC7001_337	CRC_00151	glr0196|glr2814|glr0411	L8106_30470	MAE_35130	MC7420_3165	Aazo_2180	N9414_23318	Npun_R2896	all2080	P9202_1549	P9211_05761	P9215_06551	P9301_05991	P9303_18171	PMT9312_0573	PMT0464	P9515_06381	A9601_06291	Pro0575|Pro1459	PMM0573	NATL1_11061	PMN2A_0411	CRD_00903
C	Cyanos1555	Yes	Yes	LG+G	Yes	*	*	*	*	*	*	*	*	AM1_4647	Ava_2889	AmaxDRAFT_3888	AplaP_010100002987	CwatDRAFT_5433	CY0110_27169	cce_1283	PCC7424_3505	Cyan7425_1261	Cyan7822DRAFT_3257	PCC8801_4116	Cyan8802_4156	CPCC7001_376	CRC_01151	gll2537	L8106_19928	MAE_21730	MC7420_7773	Aazo_3600	N9414_19292	Npun_R2410	all0476	P9202_386	P9211_02141	P9215_02141	P9301_02161	P9303_27921	PMT9312_0198	PMT2102	P9515_02251	A9601_02141	Pro0222	PMM0196	NATL1_02721	PMN2A_1563	CRD_00586
C	Cyanos1551		Yes	LG+G	Yes	30S ribosomal protein S15	B2J9H6	Ribosomal protein S15	PF00312	COG0184	Ribosomal protein S15P/S13E [Translation, ribosomal structure and biogenesis]	J	Translation, ribosomal structure and biogenesis	AM1_5420	Ava_4651	AmaxDRAFT_2539	AplaP_010100001830	CwatDRAFT_6736	CY0110_29294	cce_4123	PCC7424_1667	Cyan7425_1606	Cyan7822DRAFT_1957	PCC8801_2284	Cyan8802_2335	CPCC7001_2350	CRC_02053	gvip542	L8106_26352	MAE_06280	MC7420_4415	Aazo_3907	N9414_00315	Npun_F0723	asl0749	P9202_1100	P9211_07011	P9215_09471	P9301_09151	P9303_15851	PMT9312_0856	PMT0645	P9515_10261	A9601_09171	Pro0753	PMM0943	NATL1_09361	PMN2A_0267	CRD_02474
C	Cyanos1572		Yes	LG+G	Yes	Serine acetyltransferase	P74089	Serine acetyltransferase, N-terminal	PF06426	COG1045	Serine acetyltransferase [Amino acid transport and metabolism]	E	Amino acid transport and metabolism	AM1_1002	Ava_1668	AmaxDRAFT_5417	AplaP_010100024652	CwatDRAFT_4128	CY0110_03124	cce_3879	PCC7424_3701	Cyan7425_0397	Cyan7822DRAFT_3423	PCC8801_1135	Cyan8802_1165	CPCC7001_1296	CRC_00647	gvip346	L8106_11127	MAE_33980	MC7420_6843	Aazo_1129	N9414_07756	Npun_R5750	all4037	P9202_765	P9211_17661	P9215_19121	P9301_18291	P9303_01521	PMT9312_1731	PMT0117	P9515_18271	A9601_18481	Pro1800	PMM1638	NATL1_20921	PMN2A_1217	CRD_00671
C	Cyanos1573		Yes	LG+G	Yes	tRNA uridine 5-carboxymethylaminomethyl modification enzyme mnmG	A2BTQ6	Glucose inhibited division protein A	PF01134	COG0445	Flavin-dependent tRNA uridine 5-carboxymethylaminomethyl modification enzyme GidA [Cell cycle control, cell division, chromosome partitioning]	D	Cell cycle control, cell division, chromosome partitioning	AM1_2182	Ava_3539	AmaxDRAFT_2492	AplaP_010100001475	CwatDRAFT_3904	CY0110_15502	cce_2461	PCC7424_1751	Cyan7425_2314	Cyan7822DRAFT_4127	PCC8801_2900	Cyan8802_3196	CPCC7001_141	CRC_00644	gvip116	L8106_27916	MAE_54980	MC7420_3295	Aazo_2420	N9414_15952	Npun_R6439	alr3561	P9202_998	P9211_18021	P9215_19481	P9301_18651	P9303_28981	PMT9312_1767	PMT2177	P9515_18651	A9601_18841	Pro1836	PMM1675	NATL1_21451	PMN2A_1274	CRD_00669
C	Cyanos1570		Yes	LG+G	Yes	Uncharacterized protein slr1972	P74117	PIN domain	PF01850	COG4956	Integral membrane protein (PIN domain superfamily) [General function prediction only]	R	General function prediction only	AM1_1284	Ava_2222	AmaxDRAFT_0670	AplaP_010100000865	CwatDRAFT_5635	CY0110_07314	cce_2088	PCC7424_4460	Cyan7425_1851	Cyan7822DRAFT_1338	PCC8801_2600	Cyan8802_3506	CPCC7001_2499	CRC_01769	gvip427	L8106_17332	MAE_21590	MC7420_3760	Aazo_4268	N9414_12308	Npun_R1144	alr4957	P9202_148	P9211_13601	P9215_15411	P9301_14981	P9303_20011	PMT9312_1409	PMT0316	P9515_14731	A9601_15111	Pro1386	PMM1312	NATL1_17331	PMN2A_0878	CRD_01480
C	Cyanos1571		Yes	LG+G	Yes	Glutamyl-tRNA synthetase	Q119Z5	tRNA synthetases class I (E and Q), catalytic domain	PF00749	COG0008	Glutamyl- and glutaminyl-tRNA synthetases [Translation, ribosomal structure and biogenesis]	J	Translation, ribosomal structure and biogenesis	AM1_5128	Ava_4861	AmaxDRAFT_3754	AplaP_010100013648	CwatDRAFT_5986	CY0110_30004	cce_1758	PCC7424_4302	Cyan7425_3196	Cyan7822DRAFT_0759	PCC8801_2309	Cyan8802_2361	CPCC7001_729	CRC_01257	gvip330	L8106_04836	MAE_52690	MC7420_3377	Aazo_3060	N9414_01485	Npun_R1357	all3205	P9202_964	P9211_04741	P9215_05531	P9301_04981	P9303_06791	PMT9312_0473	PMT1308	P9515_05371	A9601_05281	Pro0471	PMM0473	NATL1_05291	PMN2A_1806	CRD_01981
C	Cyanos1577		Yes	LG+G	Yes	Glycyl-tRNA synthetase alpha subunit	Q3M502	Glycyl-tRNA synthetase alpha subunit	PF02091	COG0752	Glycyl-tRNA synthetase, alpha subunit [Translation, ribosomal structure and biogenesis]	J	Translation, ribosomal structure and biogenesis	AM1_3163	Ava_4336	AmaxDRAFT_2004	AplaP_010100005516	CwatDRAFT_1794	CY0110_24636	cce_3990	PCC7424_3659	Cyan7425_2056	Cyan7822DRAFT_3752	PCC8801_3426	Cyan8802_2690	CPCC7001_1911	CRC_01245	gvip203	L8106_15610	MAE_42730	MC7420_5134	Aazo_0922	N9414_17977	Npun_R1642	all1985	P9202_1883	P9211_12601	P9215_13771	P9301_13651	P9303_20541	PMT9312_1265	PMT0283	P9515_13351	A9601_13561	Pro1268	PMM1165	NATL1_16221	PMN2A_0778	CRD_01296
C	Cyanos1575		Yes	LG+G	Yes	Polyribonucleotide nucleotidyltransferase	A2BSA7	3' exoribonuclease family, domain 1	PF01138	COG1185	Polyribonucleotide nucleotidyltransferase (polynucleotide phosphorylase) [Translation, ribosomal structure and biogenesis]	J	Translation, ribosomal structure and biogenesis	AM1_5920	Ava_3279	AmaxDRAFT_2977	AplaP_010100017092	CwatDRAFT_4563	CY0110_27944	cce_0623	PCC7424_1005	Cyan7425_4265	Cyan7822DRAFT_3048	PCC8801_0258	Cyan8802_0256	CPCC7001_1389	CRC_00862	gll3149	L8106_08186	MAE_53390	MC7420_7509	Aazo_1071	N9414_19567	Npun_R3625	all4396	P9202_40	P9211_12781	P9215_14051	P9301_13921	P9303_06021	PMT9312_1292	PMT1377	P9515_13631	A9601_13841	Pro1307	PMM1191	NATL1_16651	PMN2A_0810	CRD_02217
C	Cyanos1578		Yes	LG+G	Yes	Shikimate dehydrogenase	Q3M8H2	Shikimate / quinate 5-dehydrogenase	PF01488	COG0169	Shikimate 5-dehydrogenase [Amino acid transport and metabolism]	E	Amino acid transport and metabolism	AM1_3157	Ava_3106	AmaxDRAFT_1781	AplaP_010100013968	CwatDRAFT_3438	CY0110_09370	cce_4473	PCC7424_0690	Cyan7425_2736	Cyan7822DRAFT_3187	PCC8801_4417	Cyan8802_4481	CPCC7001_2064	CRC_00074	gvip451	L8106_14150	MAE_37780	MC7420_5507	Aazo_1154	N9414_19252	Npun_R4233	alr2057	P9202_955	P9211_18411	P9215_19781	P9301_18961	P9303_30051	PMT9312_1798	PMT2257	P9515_18961	A9601_19151	Pro1872	PMM1705	NATL1_21871	PMN2A_1314	CRD_00823
C	Cyanos1579		Yes	LG+G	Yes	N utilization substance protein B homolog	P74395	NusB family	PF01029	COG0781	Transcription termination factor [Transcription]	K	Transcription	AM1_3786	Ava_0276	AmaxDRAFT_3020	AplaP_010100009261	CwatDRAFT_4742	CY0110_03864	cce_1623	PCC7424_5041	Cyan7425_4342	Cyan7822DRAFT_2818	PCC8801_1452	Cyan8802_1478	CPCC7001_1025	CRC_00818	gll1336	L8106_09621	MAE_23230	MC7420_5824	Aazo_1589	N9414_18745	Npun_F0080	all1760	P9202_761	P9211_00081	P9215_00081	P9301_00081	P9303_00091	PMT9312_0009	PMT0010	P9515_00081	A9601_00081	Pro0009	PMM0009	NATL1_00081	PMN2A_1336	CRD_00226
C	Cyanos1506		Yes	JTT+G	No	Cell division protein sepF	Q3M925	Protein of unknown function (DUF552)	PF04472	COG1799	Uncharacterized protein conserved in bacteria [Function unknown]	S	Function unknown	AM1_5366	Ava_2900	AmaxDRAFT_5243	AplaP_010100003082	CwatDRAFT_4834	CY0110_00710	cce_2614	PCC7424_0549	Cyan7425_1471	Cyan7822DRAFT_0263	PCC8801_1695	Cyan8802_1714	CPCC7001_2516	CRC_03484	gvip071	L8106_03819	MAE_55910	MC7420_1116	Aazo_4422	N9414_22983	Npun_R1698	alr0487	P9202_203	P9211_03921	P9215_04721	P9301_04151	P9303_21471	PMT9312_0391	PMT0207	P9515_04571	A9601_04461	Pro0392	PMM0395	NATL1_04471	PMN2A_1730	CRD_01858
C	Cyanos1505		Yes	LG+G	Yes	Glycerol-3-phosphate acyltransferase	Q7U8N7	Domain of unknown function (DUF205)	PF02660	COG0344	Predicted membrane protein [Function unknown]	S	Function unknown	AM1_4240	Ava_2907	AmaxDRAFT_5457	AplaP_010100003092	CwatDRAFT_2864	CY0110_13641	cce_3656	PCC7424_5082	Cyan7425_0247	Cyan7822DRAFT_4749	PCC8801_2827	Cyan8802_3272	CPCC7001_1202	CRC_02993	gll0663	L8106_03789	MAE_14640	MC7420_1755	Aazo_2260	N9414_01627	Npun_R4266	all0492	P9202_1166	P9211_13811	P9215_15561	P9301_15131	P9303_05631	PMT9312_1425	PMT1401	P9515_14881	A9601_15271	Pro1408	PMM1327	NATL1_17541	PMN2A_0898	CRD_01968
C	Cyanos1504		Yes	LG+G	No	Glycine dehydrogenase [decarboxylating]	A0K321	Glycine cleavage system P-protein	PF02347	COG1003	Glycine cleavage system protein P (pyridoxal-binding), C-terminal domain [Amino acid transport and metabolism]	E	Amino acid transport and metabolism	AM1_5955	Ava_2762	AmaxDRAFT_5012	AplaP_010100003327	CwatDRAFT_2812	CY0110_22022	cce_2609	PCC7424_4759	Cyan7425_2217	Cyan7822DRAFT_0508	PCC8801_3557	Cyan8802_2557	CPCC7001_1188	CRC_03434	glr0246	L8106_24515	MAE_39020	MC7420_2006	Aazo_4865	N9414_10992	Npun_R3754	all4607	P9202_274	P9211_17951	P9215_19411	P9301_18581	P9303_28901	PMT9312_1760	PMT2169	P9515_18581	A9601_18771	Pro1829	PMM1668	NATL1_21381	PMN2A_1267	CRD_01041
C	Cyanos1503		Yes	LG+G	No	Chromosome partition protein smc homolog	Q59037	RecF/RecN/SMC N terminal domain	PF02463	COG1196	Chromosome segregation ATPases [Cell division and chromosome partitioning]	D	Cell cycle control, cell division, chromosome partitioning	AM1_2805	Ava_4689	AmaxDRAFT_3621	AplaP_010100017709	CwatDRAFT_2136	CY0110_16097	cce_3297	PCC7424_4429	Cyan7425_0334	Cyan7822DRAFT_3311	PCC8801_1464	Cyan8802_1491	CPCC7001_2378	CRC_00888	glr3322	L8106_28116	MAE_11080	MC7420_3383	Aazo_0744	N9414_10653	Npun_R5741	alr1128	P9202_247	P9211_00651	P9215_00691	P9301_00681	P9303_03271	PMT9312_0059	PMT1584	P9515_00661	A9601_00691	Pro0071	PMM0057	NATL1_01211	PMN2A_1420	CRD_01721
C	Cyanos1502		Yes	LG+G	Yes	Ribosome maturation factor rimP	Q3MBZ3	Uncharacterised BCR, YhbC family COG0779	PF02576	COG0779	Uncharacterized protein conserved in bacteria [Function unknown]	S	Function unknown	AM1_0930	Ava_1871	AmaxDRAFT_5052	AplaP_010100014508	CwatDRAFT_2697	CY0110_24586	cce_1842	PCC7424_2360	Cyan7425_2088	Cyan7822DRAFT_3109	PCC8801_2713	Cyan8802_3390	CPCC7001_1009	CRC_00586	glr3488	L8106_06459	MAE_14360	MC7420_6337	Aazo_0596	N9414_09856	Npun_R5776	alr3828	P9202_1265	P9211_16131	P9215_17601	P9301_16821	P9303_04161	PMT9312_1584	PMT1525	P9515_16711	A9601_16951	Pro1646	PMM1491	NATL1_18921	PMN2A_1022	CRD_03003
C	Cyanos1501		Yes	LG+G	No	Transcription elongation protein nusA	Q9KA74	NusA N-terminal domain	PF08529	COG0195	Transcription elongation factor [Transcription]	K	Transcription	AM1_0931	Ava_1870	AmaxDRAFT_5051	AplaP_010100014513	CwatDRAFT_2698	CY0110_24591	cce_1841	PCC7424_2359	Cyan7425_2089	Cyan7822DRAFT_3108	PCC8801_2712	Cyan8802_3391	CPCC7001_1708	CRC_00585	glr3489	L8106_06464	MAE_14350	MC7420_6286	Aazo_0597	N9414_09861	Npun_R5775	alr3829	P9202_1584	P9211_16141	P9215_17611	P9301_16831	P9303_04151	PMT9312_1585	PMT1526	P9515_16721	A9601_16961	Pro1647	PMM1492	NATL1_18931	PMN2A_1023	CRD_03002
C	Cyanos1500		Yes	LG+G	Yes	Uncharacterized protein BHWA1_00569	C0QYX7	Stage II sporulation protein	PF08486	COG2385	Sporulation protein and related proteins [Cell division and chromosome partitioning]	D	Cell cycle control, cell division, chromosome partitioning	AM1_5748	Ava_4218	AmaxDRAFT_5355	AplaP_010100005663	CwatDRAFT_3019	CY0110_21310	cce_0183	PCC7424_0278	Cyan7425_5043	Cyan7822DRAFT_0604	PCC8801_1362	Cyan8802_1392	CPCC7001_2312	CRC_03452	glr2386	L8106_17957	MAE_58180	MC7420_2492	Aazo_4515	N9414_07214	Npun_R5249	alr1605	P9202_297	P9211_14021	P9215_15771	P9301_15341	P9303_05351	PMT9312_1446	PMT1425	P9515_15091	A9601_15491	Pro1429	PMM1348	NATL1_17751	PMN2A_0919	CRD_01779
C	Cyanos1509		Yes	WAG+G	Yes	Protein grpE	A5GHN3	GrpE	PF01025	COG0576	Molecular chaperone GrpE (heat shock protein) [Posttranslational modification, protein turnover, chaperones]	O	Posttranslational modification, protein turnover, chaperones	AM1_0421	Ava_0377	AmaxDRAFT_2906	AplaP_010100000460	CwatDRAFT_2040	CY0110_30241	cce_4005	PCC7424_4181	Cyan7425_4694	Cyan7822DRAFT_0799	PCC8801_0491	Cyan8802_0506	CPCC7001_2486	CRC_00726	gvip551	L8106_00435	MAE_04080	MC7420_6779	Aazo_1973	N9414_13867	Npun_F0121	alr2445	P9202_202	P9211_00161	P9215_00151	P9301_00151	P9303_00201	PMT9312_0016	PMT0021	P9515_00151	A9601_00151	Pro0016	PMM0016	NATL1_00151	PMN2A_1343	CRD_02513
C	Cyanos1508		Yes	LG+G	No	Phenylalanyl-tRNA synthetase alpha chain	B2IUA1	tRNA synthetases class II core domain (F)	PF01409	COG0016	Phenylalanyl-tRNA synthetase alpha subunit [Translation, ribosomal structure and biogenesis]	J	Translation, ribosomal structure and biogenesis	AM1_1373	Ava_2115	AmaxDRAFT_3464	AplaP_010100021461	CwatDRAFT_2609	CY0110_21667	cce_1318	PCC7424_4662	Cyan7425_3303	Cyan7822DRAFT_0638	PCC8801_3637	Cyan8802_2477	CPCC7001_1399	CRC_02147	gvip433	L8106_16689	MAE_32120	MC7420_1488	Aazo_3254	N9414_18648	Npun_R0940	all4845	P9202_1540	P9211_13141	P9215_14951	P9301_14551	P9303_19341	PMT9312_1364	PMT0367	P9515_14311	A9601_14691	Pro1344	PMM1270	NATL1_16891	PMN2A_0836	CRD_02166
C	Cyanos1313		Yes	LG+G	No	Uncharacterized protein yqxC	P19672	FtsJ-like methyltransferase	PF01728	COG1189	Predicted rRNA methylase [Translation, ribosomal structure and biogenesis]	J	Translation, ribosomal structure and biogenesis	AM1_4929	Ava_4511	AmaxDRAFT_3351	AplaP_010100011051	CwatDRAFT_0290	CY0110_24716	cce_0914	PCC7424_0907	Cyan7425_2026	Cyan7822DRAFT_1055	PCC8801_4361	Cyan8802_4423	CPCC7001_1582	CRC_02719	gll3181	L8106_18756	MAE_52830	MC7420_7734	Aazo_3711	N9414_03563	Npun_R5264	all0906	P9202_896	P9211_15831	P9215_17321	P9301_16541	P9303_04661	PMT9312_1557	PMT1482	P9515_16431	A9601_16661	Pro1617	PMM1464	NATL1_18631	PMN2A_0994	CRD_01954
C	Cyanos1310		Yes	LG+G	Yes	Sulfate adenylyltransferase	B7JVS6	ATP-sulfurylase	PF01747	COG2046	ATP sulfurylase (sulfate adenylyltransferase) [Inorganic ion transport and metabolism]	P	Inorganic ion transport and metabolism	AM1_4564	Ava_2382	AmaxDRAFT_0769	AplaP_010100019106	CwatDRAFT_1746	CY0110_15470	cce_4658	PCC7424_0758	Cyan7425_0254	Cyan7822DRAFT_3267	PCC8801_0556	Cyan8802_0573	CPCC7001_2728	CRC_00460	glr1084	L8106_01045	MAE_17390	MC7420_1588	Aazo_1579	N9414_07861	Npun_F5448	all5138	P9202_1811	P9211_02491	P9215_02491	P9301_02491	P9303_23841	PMT9312_0229	PMT1799	P9515_02591	A9601_02481	Pro0256	PMM0227	NATL1_03071	PMN2A_1596	CRD_00540
C	Cyanos1486		Yes	WAG+G	Yes	*	*	Protein of unknown function (DUF2996)	PF11210	COG5373	Predicted membrane protein [Function unknown]	S	Function unknown	AM1_0918	Ava_4956	AmaxDRAFT_5381	AplaP_010100025176	CwatDRAFT_5303	CY0110_08131	cce_2371	PCC7424_4979	Cyan7425_5012	Cyan7822DRAFT_2638	PCC8801_4346	Cyan8802_4408	CPCC7001_2288	CRC_00133	glr0874	L8106_06539	MAE_13310	MC7420_2247	Aazo_2962	N9414_15977	Npun_F6444	alr3297	P9202_1507	P9211_09181	P9215_10561	P9301_10231	P9303_14441	PMT9312_0955	PMT0769	P9515_09211	A9601_10241	Pro0991	PMM0845	NATL1_10451	PMN2A_0363	CRD_01577
C	Cyanos1487		Yes	LG+G	No	Acetazolamide conferring resistance protein zam	Q46363	RNB domain	PF00773	COG0557	Exoribonuclease R [Transcription]	K	Transcription	AM1_4216	Ava_0549	AmaxDRAFT_0426	AplaP_010100018004	CwatDRAFT_1835	CY0110_07174	cce_0113	PCC7424_3422	Cyan7425_4503	Cyan7822DRAFT_2891	PCC8801_1518	Cyan8802_1545	CPCC7001_829	CRC_00358	gll1448	L8106_21894	MAE_23880	MC7420_183	Aazo_1800	N9414_01959	Npun_F6222	alr1240	P9202_662	P9211_09151	P9215_10541	P9301_10211	P9303_14471	PMT9312_0953	PMT0766	P9515_09231	A9601_10221	Pro0988	PMM0847	NATL1_10421	PMN2A_0360	CRD_03058
C	Cyanos1484		Yes	LG+G	Yes	Aspartate-semialdehyde dehydrogenase	P49420	Semialdehyde dehydrogenase, dimerisation domain	PF02774	COG0136	Aspartate-semialdehyde dehydrogenase [Amino acid transport and metabolism]	E	Amino acid transport and metabolism	AM1_3447	Ava_3606	AmaxDRAFT_2601	AplaP_010100011221	CwatDRAFT_3450	CY0110_04638	cce_0293	PCC7424_0757	Cyan7425_4362	Cyan7822DRAFT_0832	PCC8801_2926	Cyan8802_3170	CPCC7001_2390	CRC_01906	glr1017	L8106_07219	MAE_62690	MC7420_3487	Aazo_2919	N9414_23748	Npun_R0848	all3680	P9202_258	P9211_17801	P9215_19271	P9301_18441	P9303_00711	PMT9312_1746	PMT0064	P9515_18441	A9601_18631	Pro1814	PMM1654	NATL1_21221	PMN2A_1252	CRD_02676
C	Cyanos1485		Yes	LG+G	No	Probable transcriptional regulator ycf29	P51343	Response regulator receiver domain	PF00072	COG2197	Response regulator containing a CheY-like receiver domain and an HTH DNA-binding domain [Signal transduction mechanisms / Transcription]	T|K	Signal transduction mechanisms|Transcription	AM1_2217	Ava_0301	AmaxDRAFT_0936	AplaP_010100010991	CwatDRAFT_2148	CY0110_28704	cce_4183	PCC7424_2955	Cyan7425_4627	Cyan7822DRAFT_4806	PCC8801_1812	Cyan8802_1838	CPCC7001_2101	CRC_01475	glr1588	L8106_04151	MAE_17560	MC7420_4984	Aazo_2987	N9414_00600	Npun_F1516	all1736	P9202_494	P9211_01871	P9215_01871	P9301_01891	P9303_27181	PMT9312_0171	PMT2043	P9515_01981	A9601_01871	Pro0194	PMM0169	NATL1_02441	PMN2A_1537	CRD_00544
C	Cyanos1482		Yes	LG+G	Yes	Ribonuclease J	P54123	Metallo-beta-lactamase superfamily	PF00753	COG0595	mRNA degradation ribonucleases J1/J2 (metallo-beta-lactamase superfamily) [Translation, ribosomal structure and biogenesis; Replication, recombination and repair]	R	General function prediction only	AM1_3444	Ava_3608	AmaxDRAFT_3013	AplaP_010100011231	CwatDRAFT_3452	CY0110_04648	cce_0295	PCC7424_0755	Cyan7425_4360	Cyan7822DRAFT_0830	PCC8801_2928	Cyan8802_3168	CPCC7001_24	CRC_01908	glr1019	L8106_07209	MAE_62670	MC7420_4278	Aazo_2917	N9414_23758	Npun_R0846	all3678	P9202_771	P9211_17781	P9215_19251	P9301_18421	P9303_00741	PMT9312_1744	PMT0066	P9515_18421	A9601_18611	Pro1812	PMM1652	NATL1_21201	PMN2A_1250	CRD_02674
C	Cyanos1483		Yes	LG+G	Yes	Dihydrodipicolinate synthase	B8HYL7	Dihydrodipicolinate synthetase family	PF00701	COG0329	Dihydrodipicolinate synthase/N-acetylneuraminate lyase [Amino acid transport and metabolism / Cell envelope biogenesis, outer membrane]	E|M	Amino acid transport and metabolism|Cell wall/membrane/envelope biogenesis	AM1_3445	Ava_3607	AmaxDRAFT_2600	AplaP_010100011226	CwatDRAFT_3451	CY0110_04643	cce_0294	PCC7424_0756	Cyan7425_4361	Cyan7822DRAFT_0831	PCC8801_2927	Cyan8802_3169	CPCC7001_2102	CRC_01907	gvip135	L8106_07214	MAE_62680	MC7420_3570	Aazo_2918	N9414_23753	Npun_R0847	all3679	P9202_958	P9211_17791	P9215_19261	P9301_18431	P9303_00721	PMT9312_1745	PMT0065	P9515_18431	A9601_18621	Pro1813	PMM1653	NATL1_21211	PMN2A_1251	CRD_02675
C	Cyanos1480		Yes	LG+G	Yes	Light-independent protochlorophyllide reductase subunit B	Q3ALL7	Nitrogenase component 1 type Oxidoreductase	PF00148	COG2710	Nitrogenase molybdenum-iron protein, alpha and beta chains [Energy production and conversion]	C	Energy production and conversion	AM1_1539	Ava_3466	AmaxDRAFT_4345	AplaP_010100003734	CwatDRAFT_0967	CY0110_26228	cce_1954	PCC7424_0359	Cyan7425_3666	Cyan7822DRAFT_2596	PCC8801_2892	Cyan8802_3204	CPCC7001_2354	CRC_02269	gvip017	L8106_00335	MAE_53860	MC7420_7804	Aazo_3531	N9414_06999	Npun_R4932	alr3441	P9202_1888	P9211_05461	P9215_06251	P9301_05701	P9303_07941	PMT9312_0544	PMT1216	P9515_06081	A9601_06001	Pro0545	PMM0544	NATL1_05991	PMN2A_1874	CRD_01039
C	Cyanos1481		Yes	LG+G	Yes	UDP-N-acetylmuramoyl-tripeptide--D-alanyl-D-alanine ligase	P45450	Mur ligase middle domain	PF08245	COG0770	UDP-N-acetylmuramyl pentapeptide synthase [Cell envelope biogenesis, outer membrane]	M	Cell wall/membrane/envelope biogenesis	AM1_2853	Ava_2637	AmaxDRAFT_4560	AplaP_010100021146	CwatDRAFT_4119	CY0110_02369	cce_4424	PCC7424_2000	Cyan7425_5148	Cyan7822DRAFT_1570	PCC8801_2372	Cyan8802_2422	CPCC7001_1947	CRC_00926	gvip335	L8106_07294	MAE_23180	MC7420_2660	Aazo_0537	N9414_03733	Npun_F4185	all0036	P9202_950	P9211_10401	P9215_06921	P9301_06361	P9303_18861	PMT9312_0610	PMT0401	P9515_06751	A9601_06661	Pro1051	PMM0610	NATL1_06661	PMN2A_0046	CRD_01304
C	Cyanos1488		Yes	LG+G	Yes	Leucyl-tRNA synthetase	A0K4I0	tRNA synthetases class I (I, L, M and V)	PF00133	COG0495	Leucyl-tRNA synthetase [Translation, ribosomal structure and biogenesis]	J	Translation, ribosomal structure and biogenesis	AM1_1037	Ava_4936	AmaxDRAFT_0981	AplaP_010100011931	CwatDRAFT_3636	CY0110_12657	cce_4237	PCC7424_1860	Cyan7425_3031	Cyan7822DRAFT_3206	PCC8801_3236	Cyan8802_2882	CPCC7001_1849	CRC_02036	gvip546	L8106_02882	MAE_45590	MC7420_8184	Aazo_4197	N9414_04665	Npun_F4156	alr3283	P9202_477	P9211_08751	P9215_10031	P9301_09701	P9303_15061	PMT9312_0911	PMT0715	P9515_09711	A9601_09721	Pro0947	PMM0889	NATL1_09941	PMN2A_0321	CRD_02479
C	Cyanos1489		Yes	WAG+G	Yes	DnaJ homolog subfamily C member 4	Q9D844	DnaJ domain	PF00226	COG0484	DnaJ-class molecular chaperone with C-terminal Zn finger domain [Posttranslational modification, protein turnover, chaperones]	O	Posttranslational modification, protein turnover, chaperones	AM1_1351	Ava_4275	AmaxDRAFT_5119	AplaP_010100022698	CwatDRAFT_1278	CY0110_09727	cce_0291	PCC7424_0584	Cyan7425_0985	Cyan7822DRAFT_0906	PCC8801_3250	Cyan8802_2871	CPCC7001_2641	CRC_01266	glr3481	L8106_00010	MAE_44490	MC7420_5879	Aazo_2059	N9414_03668	Npun_R5579	all2707	P9202_491	P9211_13341	P9215_15151	P9301_14721	P9303_19571	PMT9312_1383	PMT0348	P9515_14481	A9601_14861	Pro1361	PMM1287	NATL1_17071	PMN2A_0854	CRD_01988
C	Cyanos1315		Yes	JTT+G	Yes	ATP synthase protein I	P12403	ATP synthase I chain	PF03899	*	*	*	*	AM1_0890	Ava_2617	AmaxDRAFT_3123	AplaP_010100009870	CwatDRAFT_6283	CY0110_17832	cce_4482	PCC7424_2625	Cyan7425_1486	Cyan7822DRAFT_2978	PCC8801_2714	Cyan8802_3389	CPCC7001_912	CRC_02500	gvip404	L8106_14520	MAE_50100	MC7420_6040	Aazo_3332	N9414_05389	Npun_F4857	all0011	P9202_668	P9211_15761	P9215_17251	P9301_16471	P9303_04761	PMT9312_1550	PMT1473	P9515_16361	A9601_16591	Pro1610	PMM1457	NATL1_18551	PMN2A_0987	CRD_02732
C	Cyanos1372		Yes	LG+G	Yes	Uncharacterized protein sll1770	P73627	ABC1 family	PF03109	COG0661	Predicted unusual protein kinase [General function prediction only]	R	General function prediction only	AM1_5607	Ava_3381	AmaxDRAFT_2286	AplaP_010100002952	CwatDRAFT_2921	CY0110_25691	cce_0317	PCC7424_0626	Cyan7425_0222	Cyan7822DRAFT_0034	PCC8801_0159	Cyan8802_0155	CPCC7001_2488	CRC_02188	glr4178	L8106_10257	MAE_44640	MC7420_3918	Aazo_3964	N9414_02461	Npun_F0289	alr4515	P9202_823	P9211_02281	P9215_02281	P9301_02291	P9303_27711	PMT9312_0211	PMT2082	P9515_02381	A9601_02271	Pro0236	PMM0209	NATL1_02851	PMN2A_1576	CRD_00295
C	Cyanos1373		Yes	LG+G	Yes	Alanyl-tRNA synthetase	A2BNH2	tRNA synthetases class II (A)	PF01411	COG0013	Alanyl-tRNA synthetase [Translation, ribosomal structure and biogenesis]	J	Translation, ribosomal structure and biogenesis	AM1_4444	Ava_0226	AmaxDRAFT_0985	AplaP_010100003232	CwatDRAFT_0388	CY0110_08771	cce_1722	PCC7424_0898	Cyan7425_0658	Cyan7822DRAFT_1887	PCC8801_1423	Cyan8802_1452	CPCC7001_284	CRC_02571	gvip323	L8106_26902	MAE_25600	MC7420_2633	Aazo_3088	N9414_11429	Npun_F0562	alr2418	P9202_1810	P9211_00511	P9215_00541	P9301_00471	P9303_28371	PMT9312_0045	PMT2157	P9515_00511	A9601_00451	Pro0048	PMM0044	NATL1_00581	PMN2A_1377	CRD_01274
C	Cyanos1374		Yes	JTT+G	No	Ribonuclease E homolog	P72656	Ribonuclease E/G family	PF10150	COG1530	Ribonucleases G and E [Translation, ribosomal structure and biogenesis]	J	Translation, ribosomal structure and biogenesis	AM1_1705	Ava_1281	AmaxDRAFT_4874	AplaP_010100021741	CwatDRAFT_4186	CY0110_09802	cce_0277	PCC7424_0042	Cyan7425_3404	Cyan7822DRAFT_0449	PCC8801_1064	Cyan8802_1093	CPCC7001_363	CRC_00311	gvip208	L8106_09986	MAE_15200	MC7420_3778	Aazo_0668	N9414_10138	Npun_R3890	alr4331	P9202_1111	P9211_16241	P9215_17691	P9301_16921	P9303_23721	PMT9312_1593	PMT1789	P9515_16811	A9601_17041	Pro1657	PMM1501	NATL1_19421	PMN2A_1067	CRD_00466
C	Cyanos1375		Yes	JTT+G	Yes	30S ribosomal protein S10	B0JSD9	Ribosomal protein S10p/S20e	PF00338	COG0051	Ribosomal protein S10 [Translation, ribosomal structure and biogenesis]	J	Translation, ribosomal structure and biogenesis	AM1_1793	Ava_1286	AmaxDRAFT_4880	AplaP_010100017534	CwatDRAFT_4697	CY0110_20233	cce_4087	PCC7424_0048	Cyan7425_0707	Cyan7822DRAFT_0454	PCC8801_1535	Cyan8802_1560	CPCC7001_1490	CRC_00261	gvip536	L8106_09956	MAE_42750	MC7420_3628	Aazo_0663	N9414_10113	Npun_F3885	all4336	P9202_1458	P9211_16301	P9215_17751	P9301_16981	P9303_23661	PMT9312_1599	PMT1783	P9515_16871	A9601_17101	Pro1663	PMM1507	NATL1_19481	PMN2A_1073	CRD_00965
C	Cyanos1376		Yes	LG+G	Yes	Elongation factor Tu	B1WQY4	Elongation factor Tu GTP binding domain	PF00009	COG0050	GTPases - translation elongation factors [Translation, ribosomal structure and biogenesis]	J	Translation, ribosomal structure and biogenesis	AM1_1794	Ava_1287	AmaxDRAFT_4881	AplaP_010100026046	CwatDRAFT_4696	CY0110_20238	cce_4088	PCC7424_0049	Cyan7425_0708	Cyan7822DRAFT_0455	PCC8801_1536	Cyan8802_1561	CPCC7001_1608	CRC_00260	gvip535	L8106_09951	MAE_42760	MC7420_3770	Aazo_0662	N9414_10108	Npun_F3884	all4337	P9202_923	P9211_16311	P9215_17761	P9301_16991	P9303_23641	PMT9312_1600	PMT1782	P9515_16881	A9601_17111	Pro1664	PMM1508	NATL1_19491	PMN2A_1074	CRD_00964
C	Cyanos1377		Yes	DAYHOFF+G	Yes	30S ribosomal protein S12	B8HVS0	Ribosomal protein S12	PF00164	COG0048	Ribosomal protein S12 [Translation, ribosomal structure and biogenesis]	J	Translation, ribosomal structure and biogenesis	AM1_1797	Ava_1290	AmaxDRAFT_3474	AplaP_010100017459	CwatDRAFT_4692	CY0110_20253	cce_4091	PCC7424_0052	Cyan7425_0711	Cyan7822DRAFT_0459	PCC8801_1539	Cyan8802_1564	CPCC7001_2002	CRC_00257	gvip532	L8106_09936	MAE_42790	MC7420_3727	Aazo_0659	N9414_10093	Npun_F3881	all4340	P9202_426	P9211_16341	P9215_17791	P9301_17021	P9303_23611	PMT9312_1603	PMT1779	P9515_16911	A9601_17141	Pro1667	PMM1511	NATL1_19521	PMN2A_1077	CRD_00961
C	Cyanos1472		Yes	LG+G	Yes	UPF0051 protein slr0076	Q55792	Uncharacterized protein family (UPF0051)	PF01458	COG0719	Cysteine desulfurase activator SufB [Posttranslational modification, protein turnover, chaperones]	O	Posttranslational modification, protein turnover, chaperones	AM1_1222	Ava_0426	AmaxDRAFT_4837	AplaP_010100005244	CwatDRAFT_6578	CY0110_12152	cce_1005	PCC7424_4731	Cyan7425_3443	Cyan7822DRAFT_4158	PCC8801_0417	Cyan8802_0428	CPCC7001_1469	CRC_01806	glr1372	L8106_15719	MAE_23070	MC7420_775	Aazo_0798	N9414_05145	Npun_F4824	alr2494	P9202_1641	P9211_00791	P9215_00831	P9301_00821	P9303_03041	PMT9312_0073	PMT1604	P9515_00801	A9601_00831	Pro0084	PMM0071	NATL1_01351	PMN2A_1434	CRD_02080
C	Cyanos1471		Yes	LG+G	Yes	Probable ATP-dependent transporter slr0075	Q55791	RecF/RecN/SMC N terminal domain	PF02463	COG0396	Cysteine desulfurase activator ATPase [Posttranslational modification, protein turnover, chaperones]	O	Posttranslational modification, protein turnover, chaperones	AM1_1223	Ava_0425	AmaxDRAFT_4838	AplaP_010100005249	CwatDRAFT_1819	CY0110_09540	cce_0686	PCC7424_4730	Cyan7425_3444	Cyan7822DRAFT_4159	PCC8801_0416	Cyan8802_0427	CPCC7001_2192	CRC_01805	glr1371	L8106_15724	MAE_23080	MC7420_760	Aazo_0797	N9414_05140	Npun_F4823	alr2493	P9202_1460	P9211_00801	P9215_00841	P9301_00831	P9303_03031	PMT9312_0074	PMT1605	P9515_00811	A9601_00841	Pro0085	PMM0072	NATL1_01361	PMN2A_1435	CRD_02081
C	Cyanos1477		Yes	LG+G	Yes	Ycf51-like protein	P73690	Protein of function (DUF2518)	PF10726	COG1928	Dolichyl-phosphate-mannose--protein O-mannosyl transferase [Posttranslational modification, protein turnover, chaperones]	O	Posttranslational modification, protein turnover, chaperones	AM1_3575	Ava_0014	AmaxDRAFT_5700	AplaP_010100013828	CwatDRAFT_1727	CY0110_27650	cce_3967	PCC7424_1320	Cyan7425_4474	Cyan7822DRAFT_2742	PCC8801_2654	Cyan8802_3450	CPCC7001_2526	CRC_01070	gll4416	L8106_18851	MAE_25780	MC7420_3088	Aazo_3355	N9414_11144	Npun_R5096	alr2762	P9202_423	P9211_10631	P9215_06701	P9301_06141	P9303_18421	PMT9312_0588	PMT0439	P9515_06531	A9601_06431	Pro1074	PMM0588	NATL1_06441	PMN2A_0024	CRD_02628
C	Cyanos1476		Yes	LG+G	Yes	DNA repair protein recN	P74374	RecF/RecN/SMC N terminal domain	PF02463	COG0497	ATPase involved in DNA repair [DNA replication, recombination, and repair]	L	Replication, recombination and repair	AM1_2766	Ava_2236	AmaxDRAFT_5344	AplaP_010100006098	CwatDRAFT_2380	CY0110_09887	cce_2438	PCC7424_3118	Cyan7425_1274	Cyan7822DRAFT_1328	PCC8801_1995	Cyan8802_2022	CPCC7001_1787	CRC_03079	gvip022	L8106_09616	MAE_28300	MC7420_2876	Aazo_3647	N9414_04080	Npun_R4676	alr4961	P9202_758	P9211_18511	P9215_19851	P9301_19031	P9303_30201	PMT9312_1805	PMT2271	P9515_19041	A9601_19221	Pro1882	PMM1713	NATL1_21971	PMN2A_1324	CRD_01141
C	Cyanos1475		Yes	LG+G	Yes	Uncharacterized protein sll0005	Q55680	ABC1 family	PF03109	COG0661	Predicted unusual protein kinase [General function prediction only]	R	General function prediction only	AM1_2380	Ava_2235	AmaxDRAFT_3625	AplaP_010100022668	CwatDRAFT_3768	CY0110_02994	cce_3416	PCC7424_3680	Cyan7425_1497	Cyan7822DRAFT_2348	PCC8801_0375	Cyan8802_0384	CPCC7001_87	CRC_00894	glr3124	L8106_07124	MAE_48840	MC7420_2848	Aazo_4100	N9414_04075	Npun_F4677	all4960	P9202_1482	P9211_18521	P9215_19861	P9301_19041	P9303_30211	PMT9312_1806	PMT2272	P9515_19051	A9601_19231	Pro1883	PMM1714	NATL1_21981	PMN2A_1325	CRD_01727
C	Cyanos1474		Yes	LG+G	Yes	Ribosomal RNA large subunit methyltransferase N	Q3M9B9	Radical SAM superfamily	PF04055	COG0820	Predicted Fe-S-cluster redox enzyme [General function prediction only]	R	General function prediction only	AM1_3982	Ava_2804	AmaxDRAFT_3799	AplaP_010100009525	CwatDRAFT_5814	CY0110_11217	cce_2727	PCC7424_1609	Cyan7425_0210	Cyan7822DRAFT_1511	PCC8801_1442	Cyan8802_1468	CPCC7001_1604	CRC_01796	gll2079	L8106_11682	MAE_12550	MC7420_3334	Aazo_0906	N9414_01747	Npun_F3954	all0355	P9202_1781	P9211_16031	P9215_17501	P9301_16721	P9303_04411	PMT9312_1574	PMT1503	P9515_16611	A9601_16851	Pro1636	PMM1481	NATL1_18821	PMN2A_1012	CRD_00059
C	Cyanos1150					Photosystem I reaction center subunit IV	P23077	Photosystem I reaction centre subunit IV / PsaE	PF02427	*	*	*	*	AM1_2503	Ava_1270	AmaxDRAFT_3837	AplaP_010100016218	CwatDRAFT_0312	CY0110_00525	cce_4325	PCC7424_5103|PCC7424_3608	Cyan7425_4179|Cyan7425_1271	Cyan7822DRAFT_3503|Cyan7822DRAFT_4557	PCC8801_0131	Cyan8802_0128	CPCC7001_2713	CRC_00113	gvip465	L8106_02982	MAE_31800	MC7420_6371	Aazo_3430	N9414_17073	Npun_R3937	asr4319	P9202_530	P9211_03651	P9215_03551	P9301_03561	P9303_21751	PMT9312_0335	PMT0187	P9515_03611	A9601_03551	Pro0371	PMM0329	NATL1_04211	PMN2A_1706	CRD_01624
C	Cyanos1151					Probable RuBisCO transcriptional regulator	Q3MCB5	LysR substrate binding domain	PF03466	COG0583	Transcriptional regulator [Transcription]	K	Transcription	AM1_4617	Ava_1749	AmaxDRAFT_4115|AmaxDRAFT_4114	AplaP_010100017529|AplaP_010100023985	CwatDRAFT_2363	CY0110_26577	cce_2782	PCC7424_0342	Cyan7425_2494	Cyan7822DRAFT_0212	PCC8801_0468	Cyan8802_0482	CPCC7001_2287	CRC_00940	glr1340	L8106_16484|L8106_16489	MAE_19370	MC7420_535	Aazo_0146	N9414_10298	Npun_F6188	all3953	P9202_650	P9211_01621	P9215_01641	P9301_01661	P9303_26681	PMT9312_0149	PMT2007	P9515_01751	A9601_01641	Pro0170	PMM0147	NATL1_02191	PMN2A_1513	CRD_02379
C	Cyanos1153					*	*	Vitamin K epoxide reductase family	PF07884	COG4243	Predicted membrane protein [Function unknown]	S	Function unknown	AM1_2935	Ava_0639	AmaxDRAFT_3385|AmaxDRAFT_3235	AplaP_010100016358|AplaP_010100004159	CwatDRAFT_3709	CY0110_22652	cce_1972	PCC7424_0468	Cyan7425_0234	Cyan7822DRAFT_1631	PCC8801_2930	Cyan8802_3166	CPCC7001_1755	CRC_00774	glr2112	L8106_10727|L8106_18621	MAE_28930	MC7420_6136	Aazo_0446	N9414_19787	Npun_R4512	all1220	P9202_1428	P9211_01141	P9215_01171	P9301_01161	P9303_02171	PMT9312_0105	PMT0176	P9515_01131	A9601_01171	Pro0120	PMM0101	NATL1_01721	PMN2A_1469	CRD_02224
C	Cyanos1154					Phosphoadenosine phosphosulfate reductase	P72794	Phosphoadenosine phosphosulfate reductase family	PF01507	COG0175	3'-phosphoadenosine 5'-phosphosulfate sulfotransferase (PAPS reductase)/FAD synthetase and related enzymes [Amino acid transport and metabolism / Coenzyme metabolism]	E|H	Amino acid transport and metabolism|Coenzyme transport and metabolism	AM1_0350|AM1_0876	Ava_3330	AmaxDRAFT_4757	AplaP_010100004694	CwatDRAFT_3852	CY0110_28444	cce_0258	PCC7424_4543	Cyan7425_2865|Cyan7425_3330	Cyan7822DRAFT_4326	PCC8801_0262	Cyan8802_0260	CPCC7001_156	CRC_02623	glr1656	L8106_20840	MAE_12690	MC7420_6596	Aazo_3311	N9414_01010	Npun_R5591	all4464	P9202_1452	P9211_00901	P9215_00941	P9301_00931	P9303_02591	PMT9312_0084	PMT1624	P9515_00911	A9601_00941	Pro0095	PMM0081	NATL1_01461	PMN2A_1445	CRD_01322
C	Cyanos1156					Virulence factor mviN homolog	Q55179	MviN-like protein	PF03023	COG0728	Uncharacterized membrane protein, putative virulence factor [General function prediction only]	R	General function prediction only	AM1_2301|AM1_2302	Ava_2677	AmaxDRAFT_4155	AplaP_010100004269	CwatDRAFT_3723	CY0110_27530	cce_1995	PCC7424_1296	Cyan7425_0771	Cyan7822DRAFT_0684	PCC8801_1048	Cyan8802_1077	CPCC7001_2487	CRC_02820	gll1471	L8106_17442	MAE_01720	MC7420_5925	Aazo_1765	N9414_21586	Npun_F5114	all0185	P9202_871	P9211_02881	P9215_02851	P9301_02841	P9303_24771	PMT9312_0263	PMT1851	P9515_02941	A9601_02831	Pro0293	PMM0261	NATL1_03391	PMN2A_1627	CRD_01076
C	Cyanos1253					50S ribosomal protein L15	A5GIS8	Ribosomal protein L18e/L15	PF00828	COG0200	Ribosomal protein L15 [Translation, ribosomal structure and biogenesis]	J	Translation, ribosomal structure and biogenesis	AM1_4713	Ava_0708	AmaxDRAFT_4463	AplaP_010100017799	CwatDRAFT_2395	CY0110_05307	cce_4032	PCC7424_3720	Cyan7425_1309	Cyan7822DRAFT_3442	PCC8801_0235	Cyan8802_0232	CPCC7001_930	CRC_01364	gvip517	L8106_15120	MAE_57260	MC7420_5612	Aazo_2576	N9414_02581	Npun_R4373	all4198	P9202_729	P9211_16611	P9215_18121	P9301_17321	P9303_23201	PMT9312_1633	PMT1749	P9515_17231	A9601_17481	Pro1695	PMM1541	NATL1_19861	PMN2A_1112	CRD_02876
C	Cyanos1252					Adenylate kinase 1	Q8YPJ8	Adenylate kinase	PF00406	COG0563	Adenylate kinase and related kinases [Nucleotide transport and metabolism]	F	Nucleotide transport and metabolism	AM1_2414|AM1_4715	Ava_0710	AmaxDRAFT_4461	AplaP_010100017809	CwatDRAFT_2397	CY0110_05317	cce_4034	PCC7424_3722	Cyan7425_1311	Cyan7822DRAFT_3444	PCC8801_0233	Cyan8802_0230	CPCC7001_592	CRC_01366	gll1392	L8106_15110	MAE_57240	MC7420_5562	Aazo_2578	N9414_02571	Npun_R4371	all4196	P9202_946	P9211_16591	P9215_18101	P9301_17301	P9303_23221	PMT9312_1631	PMT1751	P9515_17211	A9601_17461	Pro1693	PMM1539	NATL1_19841	PMN2A_1110	CRD_02874
C	Cyanos1251					ATP-dependent DNA helicase pcrA	P56255	UvrD/REP helicase	PF00580	COG0210	Superfamily I DNA and RNA helicases [DNA replication, recombination, and repair]	L	Replication, recombination and repair	AM1_1428	Ava_3361	AmaxDRAFT_2733	AplaP_010100017734	CwatDRAFT_1070	CY0110_08606	cce_3987	PCC7424_1525	Cyan7425_1513	Cyan7822DRAFT_1859	PCC8801_4114	Cyan8802_4154	CPCC7001_2036	CRC_00568	glr2394	L8106_29520	MAE_45980	MC7420_6400	Aazo_4844	N9414_21953	Npun_R1007	all4495	P9202_1067	P9211_03301	P9215_03291	P9301_03281	P9303_25591	PMT9312_0306	PMT1917	P9515_03371	A9601_03271	Pro0335	PMM0304	NATL1_03831	PMN2A_1669	CRD_02983|CRD_02984
C	Cyanos1250					Dihydrodipicolinate reductase	B7JW41	Dihydrodipicolinate reductase, C-terminus	PF05173	COG0289	Dihydrodipicolinate reductase [Amino acid transport and metabolism]	E	Amino acid transport and metabolism	AM1_5551	Ava_0474	AmaxDRAFT_0023	AplaP_010100014643|AplaP_010100022101	CwatDRAFT_4914	CY0110_07689	cce_2936	PCC7424_0311	Cyan7425_3555	Cyan7822DRAFT_1197	PCC8801_1680	Cyan8802_1698	CPCC7001_2490	CRC_02556	gvip166	L8106_08331	MAE_14590	MC7420_5330	Aazo_1909	N9414_08265	Npun_F4916	alr2542	P9202_35	P9211_09351	P9215_10701	P9301_10381	P9303_13941	PMT9312_0968	PMT0814	P9515_09071	A9601_10381	Pro0904	PMM0832	NATL1_10611	PMN2A_0379	CRD_01262
C	Cyanos1257					Putative Holliday junction resolvase	Q7V847	Uncharacterised protein family (UPF0081)	PF03652	COG0816	Predicted endonuclease involved in recombination (possible Holliday junction resolvase in Mycoplasmas and B. subtilis) [DNA replication, recombination, and repair]	L	Replication, recombination and repair	AM1_0036	Ava_3804	AmaxDRAFT_1233	AplaP_010100011356	CwatDRAFT_2320	CY0110_07679	cce_1480	PCC7424_3098	Cyan7425_2514	Cyan7822DRAFT_0357	PCC8801_1942	Cyan8802_1969	CPCC7001_2650	CRC_00094	gll1132	L8106_14415	MAE_50370	MC7420_4390	Aazo_4148	N9414_18098	Npun_F0324	alr3100	P9202_352	P9211_09701	P9215_08861	P9301_08521	P9303_17391	PMT9312_0799	PMT0526	P9515_07901	A9601_08551	Pro0867	PMM0791	NATL1_08311	PMN2A_0199	CRD_01472
C	Cyanos1256					Photosystem I assembly protein ycf3	Q3M690	*	*	COG5010	Flp pilus assembly protein TadD, contains TPR repeats [Intracellular trafficking and secretion]	U	Intracellular trafficking, secretion, and vesicular transport	AM1_2827	Ava_3891	AmaxDRAFT_2429	AplaP_010100020714	CwatDRAFT_1646	CY0110_09762	cce_0285	PCC7424_3996	Cyan7425_0552	Cyan7822DRAFT_3682	PCC8801_2153	Cyan8802_2215	CPCC7001_1160	CRC_01269	gvip074	L8106_28965	MAE_49040	MC7420_7477	Aazo_4206	N9414_14605	Npun_R3525	all3193	P9202_497	P9211_01461	P9215_01491	P9301_01511	P9303_26511	PMT9312_0134	PMT1992	P9515_01601	A9601_01491	Pro0154	PMM0132	NATL1_02041	PMN2A_1498	CRD_01991
C	Cyanos1255					30S ribosomal protein S17	Q0ID14	Ribosomal protein S17	PF00366	COG0186	Ribosomal protein S17 [Translation, ribosomal structure and biogenesis]	J	Translation, ribosomal structure and biogenesis	AM1_4705	Ava_0700	AmaxDRAFT_4471	AplaP_010100017759	CwatDRAFT_2448	CY0110_05262	cce_4023	PCC7424_3712	Cyan7425_1301	Cyan7822DRAFT_3434	PCC8801_0243	Cyan8802_0240	CPCC7001_901	CRC_01356	gvip526	L8106_15165	MAE_57340	MC7420_5608	Aazo_2568	N9414_02621	Npun_R4381	asl4206	P9202_630	P9211_16691	P9215_18201	P9301_17401	P9303_23111	PMT9312_1641	PMT1741	P9515_17311	A9601_17561	Pro1703	PMM1549	NATL1_19941	PMN2A_1120	CRD_02884
C	Cyanos1254					50S ribosomal protein L14	B8HMR4	Ribosomal protein L14p/L23e	PF00238	COG0093	Ribosomal protein L14 [Translation, ribosomal structure and biogenesis]	J	Translation, ribosomal structure and biogenesis	AM1_4706	Ava_0701	AmaxDRAFT_4470	AplaP_010100017764	CwatDRAFT_2449	CY0110_05267	cce_4024	PCC7424_3713	Cyan7425_1302	Cyan7822DRAFT_3435	PCC8801_0242	Cyan8802_0239	CPCC7001_1439	CRC_01357	gvip525	L8106_15160	MAE_57330	MC7420_5427	Aazo_2569	N9414_02616	Npun_R4380	all4205	P9202_1286	P9211_16681	P9215_18191	P9301_17391	P9303_23121	PMT9312_1640	PMT1742	P9515_17301	A9601_17551	Pro1702	PMM1548	NATL1_19931	PMN2A_1119	CRD_02883
C	Cyanos1392		Yes	LG+G	No	DNA repair protein recO	Q8YPL9	Recombination protein O C terminal	PF02565	COG1381	Recombinational DNA repair protein (RecF pathway) [DNA replication, recombination, and repair]	L	Replication, recombination and repair	AM1_4634	Ava_0729	AmaxDRAFT_5020	AplaP_010100011821	CwatDRAFT_1004	CY0110_20353	cce_4546	PCC7424_2832	Cyan7425_0978	Cyan7822DRAFT_0392	PCC8801_3527	Cyan8802_2590	CPCC7001_1336	CRC_01062	gll0084	L8106_06954	MAE_28520	MC7420_5371	Aazo_2539	N9414_13063	Npun_F4346	alr4175	P9202_914	P9211_03961	P9215_04751	P9301_04181	P9303_21431	PMT9312_0394	PMT0211	P9515_04601	A9601_04491	Pro0395	PMM0398	NATL1_04501	PMN2A_1733	CRD_02856
C	Cyanos1393		Yes	LG+G	Yes	Bifunctional adenosylcobalamin biosynthesis protein cobU	P0AE76	Cobinamide kinase / cobinamide phosphate guanyltransferase	PF02283	COG2087	Adenosyl cobinamide kinase/adenosyl cobinamide phosphate guanylyltransferase [Coenzyme metabolism]	H	Coenzyme transport and metabolism	AM1_5740	Ava_3872	AmaxDRAFT_5086	AplaP_010100022001	CwatDRAFT_2790	CY0110_03909	cce_4757	PCC7424_1177	Cyan7425_0689	Cyan7822DRAFT_4143	PCC8801_1547	Cyan8802_1571	CPCC7001_2695	CRC_00118	gvip079	L8106_12425	MAE_36880	MC7420_2236	Aazo_4529	N9414_07564	Npun_F5616	all3174	P9202_355	P9211_09011	P9215_10301	P9301_09971	P9303_14681	PMT9312_0938	PMT0749	P9515_09441	A9601_09991	Pro0974	PMM0863	NATL1_10181	PMN2A_0345	CRD_01560
C	Cyanos1390		Yes	LG+G	No	Ribosomal RNA small subunit methyltransferase H	B1WZ70	MraW methylase family	PF01795	COG0275	Predicted S-adenosylmethionine-dependent methyltransferase involved in cell envelope biogenesis [Cell envelope biogenesis, outer membrane]	M	Cell wall/membrane/envelope biogenesis	AM1_0849	Ava_3196	AmaxDRAFT_1665	AplaP_010100020529	CwatDRAFT_0843	CY0110_10317	cce_0084	PCC7424_0163	Cyan7425_3751	Cyan7822DRAFT_0953	PCC8801_4161	Cyan8802_4200	CPCC7001_2326	CRC_03480	glr2927	L8106_29370	MAE_30440	MC7420_4418	Aazo_2038	N9414_12108	Npun_R4969	all3354	P9202_1785	P9211_01891	P9215_01891	P9301_01911	P9303_27231	PMT9312_0173	PMT2048	P9515_02001	A9601_01891	Pro0196	PMM0171	NATL1_02461	PMN2A_1539	CRD_01854
C	Cyanos1396		Yes	CPREV+G	Yes	Phytol kinase 1, chloroplastic	Q9LZ76	Cytidylyltransferase family	PF01148	COG0170	Dolichol kinase [Lipid metabolism]	I	Lipid transport and metabolism	AM1_4502	Ava_4221	AmaxDRAFT_5532	AplaP_010100002467	CwatDRAFT_3653	CY0110_20168	cce_2063	PCC7424_2240	Cyan7425_3830	Cyan7822DRAFT_3355	PCC8801_2872	Cyan8802_3224	CPCC7001_771	CRC_01507	gll3147	L8106_08286	MAE_34010	MC7420_7682	Aazo_0082	N9414_07124	Npun_F6369	all1610	P9202_515	P9211_18321	P9215_19711	P9301_18891	P9303_29961	PMT9312_1791	PMT2247	P9515_18891	A9601_19081	Pro1864	PMM1698	NATL1_21791	PMN2A_1306	CRD_01418
C	Cyanos1397		Yes	LG+G	Yes	Thiamine-phosphate pyrophosphorylase	Q8YX72	Thiamine monophosphate synthase/TENI	PF02581	COG0352	Thiamine monophosphate synthase [Coenzyme metabolism]	H	Coenzyme transport and metabolism	AM1_1957	Ava_5047	AmaxDRAFT_0682	AplaP_010100012503	CwatDRAFT_3783	CY0110_27064	cce_4686	PCC7424_2908	Cyan7425_2521	Cyan7822DRAFT_3396	PCC8801_3432	Cyan8802_2684	CPCC7001_2528	CRC_02459	gvip037	L8106_04606	MAE_42600	MC7420_2510	Aazo_3314	N9414_18273	Npun_R3982	alr1343	P9202_342	P9211_13191	P9215_14991	P9301_14591	P9303_19391	PMT9312_1368	PMT0363	P9515_14351	A9601_14731	Pro1348	PMM1274	NATL1_16941	PMN2A_0840	CRD_02842
C	Cyanos1394		Yes	WAG+G	Yes	Photosystem I reaction center subunit II	P19569	PsaD	PF02531	COG2160	L-arabinose isomerase [Carbohydrate transport and metabolism]	G	Carbohydrate transport and metabolism	AM1_5144	Ava_4722	AmaxDRAFT_2014	AplaP_010100001620	CwatDRAFT_3693	CY0110_10187	cce_1341	PCC7424_4553	Cyan7425_4244	Cyan7822DRAFT_4316	PCC8801_0378	Cyan8802_0387	CPCC7001_1632	CRC_00026	gvip502	L8106_18666	MAE_23300	MC7420_7664	Aazo_3593	N9414_07299	Npun_R5148	all0329	P9202_1144	P9211_16981	P9215_18501	P9301_17691	P9303_22711	PMT9312_1670	PMT1710	P9515_17651	A9601_17851	Pro1733	PMM1578	NATL1_20241	PMN2A_1150	CRD_02571
C	Cyanos1395		Yes	LG+G	No	Uncharacterized RNA pseudouridine synthase slr0361	Q55578	RNA pseudouridylate synthase	PF00849	COG1187	16S rRNA uridine-516 pseudouridylate synthase and related pseudouridylate synthases [Translation, ribosomal structure and biogenesis]	J	Translation, ribosomal structure and biogenesis	AM1_4356	Ava_1820	AmaxDRAFT_1948	AplaP_010100017549	CwatDRAFT_6561	CY0110_23321	cce_4507	PCC7424_4316	Cyan7425_0394	Cyan7822DRAFT_0734	PCC8801_1557	Cyan8802_1581	CPCC7001_2460	CRC_03474	glr4397	L8106_00605	MAE_37390	MC7420_5168	Aazo_1184	N9414_09736	Npun_R5816	all3873	P9202_278	P9211_11041	P9215_13041	P9301_12681	P9303_09831	PMT9312_1204	PMT1069	P9515_12541	A9601_12611	Pro1114	PMM0658	NATL1_14081	PMN2A_0601	CRD_01848
C	Cyanos1166					UPF0161 protein Syncc9902_1589	Q3AWW6	Domain of unknown function DUF37	PF01809	COG0759	Uncharacterized conserved protein [Function unknown]	S	Function unknown	AM1_0746|AM1_F0170|AM1_G0153	Ava_4222	AmaxDRAFT_3050	AplaP_010100004884	CwatDRAFT_4321	CY0110_13606	cce_0746	PCC7424_2840	Cyan7425_1005	Cyan7822DRAFT_3785	PCC8801_1730	Cyan8802_1754	CPCC7001_1904	CRC_02380	gsl1913	L8106_03439	MAE_34020	MC7420_8045	Aazo_0083	N9414_07129	Npun_R6368	asr1611	P9202_739	P9211_04091	P9215_04871	P9301_04301	P9303_21151	PMT9312_0406	PMT0228	P9515_04721	A9601_04611	Pro0410	PMM0411	NATL1_04621	PMN2A_1745	CRD_01802
C	Cyanos1025					Cytochrome c oxidase subunit 1	Q06473	Cytochrome C and Quinol oxidase polypeptide I	PF00115	COG0843	Heme/copper-type cytochrome/quinol oxidases, subunit 1 [Energy production and conversion]	C	Energy production and conversion	AM1_4620	Ava_B0178|Ava_4299|Ava_3576|Ava_0447|Ava_0529	AmaxDRAFT_0570	AplaP_010100016538	CwatDRAFT_4108|CwatDRAFT_5388	CY0110_03379|CY0110_26782	cce_1976|cce_4814|cce_4110	PCC7424_4072|PCC7424_3140	Cyan7425_1212|Cyan7425_3957	Cyan7822DRAFT_3778|Cyan7822DRAFT_4479	PCC8801_0568	Cyan8802_0585	CPCC7001_2261|CPCC7001_1575	CRC_00759|CRC_03084|CRC_03424	gvip078|gvip299	L8106_23900|L8106_24095	MAE_22940	MC7420_3957	Aazo_2640|Aazo_3574|Aazo_3659|Aazo_5317|Aazo_3101	N9414_04465|N9414_14760|N9414_04790	Npun_F0337|Npun_F5533|Npun_R1788|Npun_R3536	alr0951|alr2515|alr2732	P9202_674|P9202_1457	P9211_04421	P9215_05241|P9215_16641	P9301_04691	P9303_06411	PMT9312_0444	PMT1342	P9515_05071|P9515_12641	A9601_05001	Pro0441	PMM0445	NATL1_04991	PMN2A_1776	CRD_01891
C	Cyanos1026					NAD(P)H-quinone oxidoreductase chain 4-2	Q8YQ78	NADH-Ubiquinone/plastoquinone (complex I), various chains	PF00361	COG1008	NADH:ubiquinone oxidoreductase subunit 4 (chain M) [Energy production and conversion]	C	Energy production and conversion	AM1_2497	Ava_1745|Ava_2796|Ava_2308	AmaxDRAFT_3909|AmaxDRAFT_3911	AplaP_010100016083|AplaP_010100006283	CwatDRAFT_2712|CwatDRAFT_0934|CwatDRAFT_3920	CY0110_26183|CY0110_13386|CY0110_28544	cce_1690|cce_3522|cce_4299	PCC7424_1540|PCC7424_1886|PCC7424_4656	Cyan7425_5216|Cyan7425_0836	Cyan7822DRAFT_1314|Cyan7822DRAFT_3603|Cyan7822DRAFT_4522	PCC8801_4388|PCC8801_3836	Cyan8802_4450|Cyan8802_3886	CPCC7001_2666	CRC_00020|CRC_00052	gvip020	L8106_16529|L8106_30185	MAE_06530|MAE_42210	MC7420_674|MC7420_3266|MC7420_441	Aazo_0169|Aazo_2882|Aazo_2878	N9414_05284|N9414_10333	Npun_R0529|Npun_R6182|Npun_R0955	alr0348|alr3957|alr5050	P9202_580	P9211_01651	P9215_01671	P9301_01691	P9303_26711	PMT9312_0152	PMT2010	P9515_01781	A9601_01671	Pro0173	PMM0150	NATL1_02221	PMN2A_1516	CRD_00799|CRD_02565
C	Cyanos1020					60 kDa chaperonin	Q8DMD4	TCP-1/cpn60 chaperonin family	PF00118	COG0459	Chaperonin GroEL (HSP60 family) [Posttranslational modification, protein turnover, chaperones]	O	Posttranslational modification, protein turnover, chaperones	AM1_3214|AM1_4411|AM1_D0208	Ava_C0144|Ava_3626|Ava_3766	AmaxDRAFT_3297|AmaxDRAFT_4040	AplaP_010100004479|AplaP_010100019281	CwatDRAFT_6138|CwatDRAFT_0976	CY0110_17702|CY0110_06524	cce_1344|cce_3330	PCC7424_1788|PCC7424_2849	Cyan7425_2334|Cyan7425_5137	Cyan7822DRAFT_2585	PCC8801_1190|PCC8801_2854	Cyan8802_1217|Cyan8802_3242	CPCC7001_2365|CPCC7001_2607	CRC_02709|CRC_02807	gvip138|gvip397	L8106_21819|L8106_08551	MAE_03410|MAE_46080	MC7420_1856|MC7420_2250	Aazo_2884|Aazo_3205	N9414_23898|N9414_22608	Npun_R0829|Npun_F2983|Npun_F1230	alr1896|alr3662	P9202_381|P9202_563	P9211_15551|P9211_04501	P9215_17041|P9215_05311	P9301_16261|P9301_04761	P9303_05041|P9303_06501	PMT9312_1529|PMT9312_0451	PMT1449|PMT1334	P9515_16151|P9515_05141	A9601_16381|A9601_05071	Pro0448|Pro1589	PMM0452|PMM1436	NATL1_05061|NATL1_18361	PMN2A_1783|PMN2A_0968	CRD_01646|CRD_02286
C	Cyanos1023					DNA gyrase subunit A	O50628	DNA gyrase/topoisomerase IV, subunit A	PF00521	COG0188	Type IIA topoisomerase (DNA gyrase/topo II, topoisomerase IV), A subunit [DNA replication, recombination, and repair]	L	Replication, recombination and repair	AM1_3113|AM1_5737	Ava_2854|Ava_4464	AmaxDRAFT_1020|AmaxDRAFT_4635	AplaP_010100000090|AplaP_010100003337	CwatDRAFT_4890|CwatDRAFT_3012	CY0110_23761|CY0110_24421	cce_4401|cce_4541	PCC7424_0929|PCC7424_4667	Cyan7425_1367|Cyan7425_2787	Cyan7822DRAFT_0596	PCC8801_0561|PCC8801_1360	Cyan8802_0578|Cyan8802_1390	CPCC7001_1288|CPCC7001_2339	CRC_00924|CRC_02564	gvip274|gvip425	L8106_27112|L8106_10417	MAE_04450|MAE_59890	MC7420_5515|MC7420_8225	Aazo_0531|Aazo_2820	N9414_03830|N9414_22318	Npun_F0025|Npun_R6377	all0441|all0860	P9202_902|P9202_337	P9211_11271|P9211_00041	P9215_11981|P9215_00041	P9301_11691|P9301_00041	P9303_09151|P9303_00041	PMT9312_1074|PMT9312_0005	PMT1124|PMT0005	P9515_11531|P9515_00041	A9601_11681|A9601_00041	Pro0005|Pro1137	PMM0005|PMM1063	NATL1_00041|NATL1_15231	PMN2A_1332|PMN2A_0689	CRD_01269|CRD_01306
C	Cyanos1297		Yes	LG+G	Yes	DNA polymerase I	Q55971	DNA polymerase family A	PF00476	COG0749	DNA polymerase I - 3'-5' exonuclease and polymerase domains [DNA replication, recombination, and repair]	L	Replication, recombination and repair	AM1_2151	Ava_0581	AmaxDRAFT_1309	AplaP_010100018054	CwatDRAFT_3308	CY0110_25781	cce_2255	PCC7424_4231	Cyan7425_0850	Cyan7822DRAFT_2275	PCC8801_3109	Cyan8802_3011	CPCC7001_2756	CRC_03272	gvip065	L8106_12395	MAE_18110	MC7420_1426	Aazo_0136	N9414_10268	Npun_F6197	alr1254	P9202_1541	P9211_12141	P9215_13441	P9301_13291	P9303_08691	PMT9312_1236	PMT1157	P9515_13041	A9601_13151	Pro1234	PMM1140	NATL1_15881	PMN2A_0748	CRD_01599
C	Cyanos1206					NAD(P)H-quinone oxidoreductase subunit H	B0JY10	Respiratory-chain NADH dehydrogenase, 49 Kd subunit	PF00346	COG0649	NADH:ubiquinone oxidoreductase 49 kD subunit 7 [Energy production and conversion]	C	Energy production and conversion	AM1_3333	Ava_3198	AmaxDRAFT_1664	AplaP_010100020534	CwatDRAFT_5155	CY0110_20650	cce_4717	PCC7424_0352	Cyan7425_3394	Cyan7822DRAFT_1379	PCC8801_2036	Cyan8802_2062	CPCC7001_1889	CRC_02525	gvip329|gvip333	L8106_29365	MAE_52260	MC7420_4361	Aazo_3889	N9414_12113	Npun_F4970	alr3355	P9202_1660	P9211_01901	P9215_01901	P9301_01921	P9303_27241	PMT9312_0174	PMT2049	P9515_02011	A9601_01901	Pro0197	PMM0172	NATL1_02471	PMN2A_1540	CRD_00642
C	Cyanos1479		Yes	LG+G	Yes	Uncharacterized oxidoreductase MSMEG_1603	A0QSU4	IMP dehydrogenase / GMP reductase domain	PF00478	COG0516	IMP dehydrogenase/GMP reductase [Nucleotide transport and metabolism]	F	Nucleotide transport and metabolism	AM1_1867	Ava_2653	AmaxDRAFT_2045	AplaP_010100020659	CwatDRAFT_4808	CY0110_10652	cce_3209	PCC7424_1873	Cyan7425_4230	Cyan7822DRAFT_2260	PCC8801_0365	Cyan8802_0372	CPCC7001_1459	CRC_02725	glr1603	L8106_22049	MAE_54850	MC7420_6421	Aazo_3501	N9414_13727	Npun_R5588	alr0051	P9202_869	P9211_11281	P9215_11971	P9301_11681	P9303_09131	PMT9312_1073	PMT1126	P9515_11521	A9601_11671	Pro1138	PMM1062	NATL1_15241	PMN2A_0690	CRD_01959
C	Cyanos1295		Yes	LG+G	Yes	Ribosomal RNA small subunit methyltransferase I	P74038	Tetrapyrrole (Corrin/Porphyrin) Methylases	PF00590	COG0313	Predicted methyltransferases [General function prediction only]	R	General function prediction only	AM1_3511	Ava_1987	AmaxDRAFT_2520	AplaP_010100003477	CwatDRAFT_1029	CY0110_11542	cce_2683	PCC7424_1545	Cyan7425_5229	Cyan7822DRAFT_4497	PCC8801_0023	Cyan8802_0021	CPCC7001_1274	CRC_01939	gll3021	L8106_24350	MAE_51240	MC7420_5873	Aazo_1916	N9414_20825	Npun_R2378	all4680	P9202_1053	P9211_12801	P9215_14071	P9301_13941	P9303_06001	PMT9312_1294	PMT1379	P9515_13651	A9601_13861	Pro1309	PMM1193	NATL1_16671	PMN2A_0812	CRD_01206
C	Cyanos1291		Yes	LG+G	Yes	Protein-export membrane protein secD	Q55610	Protein export membrane protein	PF02355	COG0342	Preprotein translocase subunit SecD [Intracellular trafficking and secretion]	U	Intracellular trafficking, secretion, and vesicular transport	AM1_0695	Ava_1490	AmaxDRAFT_1760	AplaP_010100013893	CwatDRAFT_4038	CY0110_26108	cce_4646	PCC7424_1028	Cyan7425_5128	Cyan7822DRAFT_1815	PCC8801_2884	Cyan8802_3212	CPCC7001_1523	CRC_01695	gvip549	L8106_28136	MAE_05630	MC7420_1720	Aazo_4539	N9414_08485	Npun_F3850	all0121	P9202_1128	P9211_07161	P9215_09611	P9301_09291	P9303_16221	PMT9312_0870	PMT0617	P9515_10121	A9601_09311	Pro0767	PMM0929	NATL1_09521	PMN2A_0282	CRD_02178
C	Cyanos1290		Yes	LG+G	Yes	Protein-export membrane protein secF	Q55611	Protein export membrane protein	PF02355	COG0341	Preprotein translocase subunit SecF [Intracellular trafficking and secretion]	U	Intracellular trafficking, secretion, and vesicular transport	AM1_0694	Ava_1489	AmaxDRAFT_1761	AplaP_010100013888	CwatDRAFT_4039	CY0110_26113	cce_4645	PCC7424_1027	Cyan7425_5129	Cyan7822DRAFT_1814	PCC8801_2885	Cyan8802_3211	CPCC7001_1984	CRC_01694	gvip550	L8106_28141	MAE_05650	MC7420_1863	Aazo_4538	N9414_08480	Npun_F3851	all0120	P9202_1462	P9211_07171	P9215_09621	P9301_09301	P9303_16231	PMT9312_0871	PMT0616	P9515_10111	A9601_09321	Pro0768	PMM0928	NATL1_09531	PMN2A_0283	CRD_02179
C	Cyanos1357		Yes	WAG+G	No	RNA polymerase sigma factor rpoD	P26683	Sigma-70 region 3	PF04539	COG0568	DNA-directed RNA polymerase, sigma subunit (sigma70/sigma32) [Transcription]	K	Transcription	AM1_1829	Ava_1410	AmaxDRAFT_0949	AplaP_010100013198	CwatDRAFT_5683	CY0110_28844	cce_0875	PCC7424_1979	Cyan7425_1514	Cyan7822DRAFT_0037	PCC8801_0154	Cyan8802_0150	CPCC7001_793	CRC_01163	gvip355	L8106_10432	MAE_54470	MC7420_8305	Aazo_2817	N9414_22328	Npun_F6374	all5263	P9202_111	P9211_04961	P9215_05781	P9301_05231	P9303_07291	PMT9312_0497	PMT1272	P9515_05601	A9601_05531	Pro0495	PMM0496	NATL1_05531	PMN2A_1829	CRD_00598
C	Cyanos1355		Yes	LG+G	Yes	50S ribosomal protein L10	B7JWT6	Ribosomal protein L10	PF00466	COG0244	Ribosomal protein L10 [Translation, ribosomal structure and biogenesis]	J	Translation, ribosomal structure and biogenesis	AM1_2867	Ava_2554	AmaxDRAFT_5007	AplaP_010100005546	CwatDRAFT_1483	CY0110_09116	cce_0224	PCC7424_1018	Cyan7425_4011	Cyan7822DRAFT_1805	PCC8801_1738	Cyan8802_1762	CPCC7001_796	CRC_00482	gvip225	L8106_06844	MAE_43870	MC7420_1480	Aazo_1038	N9414_14428	Npun_F5853	alr5302	P9202_331	P9211_02201	P9215_02211	P9301_02221	P9303_27791	PMT9312_0204	PMT2090	P9515_02311	A9601_02201	Pro0228	PMM0202	NATL1_02781	PMN2A_1569	CRD_01010
C	Cyanos1421		Yes	LG+G	Yes	Probable O-sialoglycoprotein endopeptidase	B2J588	Glycoprotease family	PF00814	COG0533	Metal-dependent proteases with possible chaperone activity [Posttranslational modification, protein turnover, chaperones]	O	Posttranslational modification, protein turnover, chaperones	AM1_1441	Ava_1479	AmaxDRAFT_3034	AplaP_010100025196	CwatDRAFT_1679	CY0110_11712	cce_0208	PCC7424_1182	Cyan7425_4003	Cyan7822DRAFT_4148	PCC8801_3403	Cyan8802_2713	CPCC7001_663	CRC_00268	gll1354	L8106_27581	MAE_28140	MC7420_458	Aazo_4977	N9414_08430	Npun_R3861	alr0110	P9202_28	P9211_04701	P9215_05501	P9301_04951	P9303_06711	PMT9312_0470	PMT1315	P9515_05341	A9601_05251	Pro0468	PMM0470	NATL1_05251	PMN2A_1802	CRD_00973
C	Cyanos1299		Yes	LG+G	Yes	Chorismate synthase	B2J1W7	Chorismate synthase	PF01264	COG0082	Chorismate synthase [Amino acid transport and metabolism]	E	Amino acid transport and metabolism	AM1_1139	Ava_0589	AmaxDRAFT_4615	AplaP_010100008586	CwatDRAFT_2085	CY0110_28434	cce_4200	PCC7424_2355	Cyan7425_1361	Cyan7822DRAFT_3378	PCC8801_1637	Cyan8802_1664	CPCC7001_503	CRC_00627	gvip463	L8106_14765	MAE_19100	MC7420_326	Aazo_0835	N9414_07646	Npun_F3573	all0797	P9202_1892	P9211_02471	P9215_02461	P9301_02461	P9303_23791	PMT9312_0226	PMT1795	P9515_02561	A9601_02451	Pro0253	PMM0224	NATL1_03041	PMN2A_1593	CRD_00350
C	Cyanos1298		Yes	LG+G	Yes	Cobyric acid synthase	Q8YUG9	CobQ/CobB/MinD/ParA nucleotide binding domain	PF01656	COG1492	Cobyric acid synthase [Coenzyme metabolism]	H	Coenzyme transport and metabolism	AM1_4245	Ava_0196	AmaxDRAFT_2262	AplaP_010100006503	CwatDRAFT_2173	CY0110_11932	cce_3359	PCC7424_3640	Cyan7425_2747	Cyan7822DRAFT_2697	PCC8801_1628	Cyan8802_1655	CPCC7001_2028	CRC_01546	gvip245	L8106_16624	MAE_57120	MC7420_7169	Aazo_3857	N9414_05005	Npun_F0495	alr2377	P9202_1008	P9211_12371	P9215_13661	P9301_13521	P9303_08361	PMT9312_1259	PMT1183	P9515_13271	A9601_13371	Pro1259	PMM1160	NATL1_16121	PMN2A_0771	CRD_00407
C	Cyanos1442		Yes	LG+G	Yes	DNA topoisomerase 1	P0A620	DNA topoisomerase	PF01131	COG0550	Topoisomerase IA [DNA replication, recombination, and repair]	L	Replication, recombination and repair	AM1_2043	Ava_0030	AmaxDRAFT_2620	AplaP_010100011531	CwatDRAFT_4636	CY0110_23516	cce_1235	PCC7424_3437	Cyan7425_3274	Cyan7822DRAFT_2880	PCC8801_0846	Cyan8802_0873	CPCC7001_1114	CRC_00101	gvip441	L8106_05276	MAE_56630	MC7420_4610	Aazo_2193	N9414_02099	Npun_R4571	alr2780	P9202_225	P9211_04331	P9215_05151	P9301_04601	P9303_06301	PMT9312_0435	PMT1353	P9515_04981	A9601_04911	Pro0432	PMM0436	NATL1_04911	PMN2A_1768	CRD_00364
C	Cyanos1443		Yes	LG+G	Yes	Light-independent protochlorophyllide reductase iron-sulfur ATP-binding protein	A5GJI1	4Fe-4S iron sulfur cluster binding proteins, NifH/frxC family	PF00142	COG1348	Nitrogenase subunit NifH (ATPase) [Inorganic ion transport and metabolism]	P	Inorganic ion transport and metabolism	AM1_1445	Ava_2332	AmaxDRAFT_0882	AplaP_010100020639	CwatDRAFT_4016	CY0110_24376	cce_4532	PCC7424_2375	Cyan7425_3939	Cyan7822DRAFT_3122	PCC8801_0791	Cyan8802_0819	CPCC7001_1718	CRC_02607	gvip328	L8106_10787	MAE_16230	MC7420_2729	Aazo_2306	N9414_12963	Npun_R4422	all5078	P9202_254	P9211_05451	P9215_06241	P9301_05691	P9303_07931	PMT9312_0543	PMT1217	P9515_06071	A9601_05991	Pro0544	PMM0543	NATL1_05971	PMN2A_1872	CRD_01340
C	Cyanos1440		Yes	LG+G	Yes	Inorganic pyrophosphatase	P80507	Inorganic pyrophosphatase	PF00719	COG0221	Inorganic pyrophosphatase [Energy production and conversion]	C	Energy production and conversion	AM1_2307	Ava_3548	AmaxDRAFT_3934	AplaP_010100026071	CwatDRAFT_2235	CY0110_24741	cce_4329	PCC7424_3268	Cyan7425_1645	Cyan7822DRAFT_3001	PCC8801_2042	Cyan8802_2068	CPCC7001_2484	CRC_01746	glr4227	L8106_16859	MAE_47020	MC7420_2114	Aazo_2698	N9414_13395	Npun_F2553	all3570	P9202_568	P9211_05121	P9215_05931	P9301_05381	P9303_07471	PMT9312_0512	PMT1257	P9515_05751	A9601_05681	Pro0510	PMM0511	NATL1_05691	PMN2A_1844	CRD_01499
C	Cyanos1441		Yes	LG+G	Yes	Hydroxyacylglutathione hydrolase	Q3MGD2	Metallo-beta-lactamase superfamily	PF00753	COG0491	Zn-dependent hydrolases, including glyoxylases [General function prediction only]	R	General function prediction only	AM1_5788	Ava_0328	AmaxDRAFT_2921	AplaP_010100004144	CwatDRAFT_4363	CY0110_23571	cce_1190	PCC7424_4875	Cyan7425_1235	Cyan7822DRAFT_1227	PCC8801_2445	Cyan8802_3665	CPCC7001_652	CRC_02032	gll3339	L8106_01397	MAE_49310	MC7420_3741	Aazo_2898	N9414_01687	Npun_F2829	all0580	P9202_925	P9211_05621	P9215_06401	P9301_05851	P9303_08221	PMT9312_0559	PMT1194	P9515_06231	A9601_06151	Pro0561	PMM0559	NATL1_06141	PMN2A_1889	CRD_02560
C	Cyanos1447		Yes	LG+G	Yes	1-acyl-sn-glycerol-3-phosphate acyltransferase 1, chloroplastic	Q8GXU8	Acyltransferase	PF01553	COG0204	1-acyl-sn-glycerol-3-phosphate acyltransferase [Lipid metabolism]	I	Lipid transport and metabolism	AM1_3515	Ava_2731	AmaxDRAFT_1283	AplaP_010100015963	CwatDRAFT_5035	CY0110_08821	cce_1014	PCC7424_0458	Cyan7425_4391	Cyan7822DRAFT_0209	PCC8801_1274	Cyan8802_1303	CPCC7001_1126	CRC_03478	gll3009	L8106_07099	MAE_35240	MC7420_647	Aazo_2012	N9414_13610	Npun_F0101	alr0241	P9202_730	P9211_01521	P9215_01551	P9301_01571	P9303_26571	PMT9312_0140	PMT1998	P9515_01661	A9601_01551	Pro0160	PMM0138	NATL1_02101	PMN2A_1504	CRD_01852
C	Cyanos1444		Yes	LG+G	Yes	Riboflavin biosynthesis protein ribBA	P74104	3,4-dihydroxy-2-butanone 4-phosphate synthase	PF00926	COG0108	3,4-dihydroxy-2-butanone 4-phosphate synthase [Coenzyme metabolism]	H	Coenzyme transport and metabolism	AM1_0608	Ava_3515	AmaxDRAFT_5629	AplaP_010100011101	CwatDRAFT_4172	CY0110_05717	cce_1078	PCC7424_1963	Cyan7425_2537	Cyan7822DRAFT_2918	PCC8801_3439	Cyan8802_2677	CPCC7001_3	CRC_01008	gvip130	L8106_09106	MAE_24490	MC7420_2368	Aazo_1659	N9414_18875	Npun_R3506	all3536	P9202_1416	P9211_08711	P9215_09991	P9301_09661	P9303_15131	PMT9312_0907	PMT0708	P9515_09751	A9601_09681	Pro0943	PMM0893	NATL1_09901	PMN2A_0317	CRD_00468
C	Cyanos1445		Yes	LG+G	Yes	Phosphate acyltransferase	Q7V3E1	Fatty acid synthesis protein	PF02504	COG0416	Fatty acid/phospholipid biosynthesis enzyme [Lipid metabolism]	I	Lipid transport and metabolism	AM1_0652	Ava_2728	AmaxDRAFT_3469	AplaP_010100018911	CwatDRAFT_4622	CY0110_02787	cce_1585	PCC7424_1042	Cyan7425_2501	Cyan7822DRAFT_1824	PCC8801_1806	Cyan8802_1834	CPCC7001_2757	CRC_00366	gll0800	L8106_11897	MAE_19480	MC7420_2221	Aazo_2017	N9414_13635	Npun_F0098	alr0238	P9202_1202	P9211_01491	P9215_01521	P9301_01541	P9303_26541	PMT9312_0137	PMT1995	P9515_01631	A9601_01521	Pro0157	PMM0135	NATL1_02071	PMN2A_1501	CRD_03052
C	Cyanos1448		Yes	WAG+G	Yes	Uncharacterized protein ydiC	O05516	Glycoprotease family	PF00814	COG1214	Inactive homolog of metal-dependent proteases, putative molecular chaperone [Posttranslational modification, protein turnover, chaperones]	O	Posttranslational modification, protein turnover, chaperones	AM1_4424	Ava_3835	AmaxDRAFT_2199	AplaP_010100004469	CwatDRAFT_4927	CY0110_05632	cce_3093	PCC7424_2595	Cyan7425_2738	Cyan7822DRAFT_3016	PCC8801_1987	Cyan8802_2014	CPCC7001_2159	CRC_01206	gll4285	L8106_14660	MAE_33990	MC7420_7347	Aazo_2999	N9414_11794	Npun_R4457	alr3138	P9202_1863	P9211_01541	P9215_01561	P9301_01581	P9303_26591	PMT9312_0141	PMT1999	P9515_01671	A9601_01561	Pro0162	PMM0139	NATL1_02111	PMN2A_1505	CRD_00380
C	Cyanos1449		Yes	LG+G	No	Putative rRNA methyltransferase ylbH	O34331	Conserved hypothetical protein 95	PF03602	COG0742	N6-adenine-specific methylase [DNA replication, recombination, and repair]	L	Replication, recombination and repair	AM1_2051	Ava_4018	AmaxDRAFT_3895	AplaP_010100003022	CwatDRAFT_3528	CY0110_22717	cce_4256	PCC7424_3082	Cyan7425_3944	Cyan7822DRAFT_4991	PCC8801_1500	Cyan8802_1527	CPCC7001_1491	CRC_00807	gll2930	L8106_22144	MAE_17070	MC7420_6639	Aazo_2142	N9414_17393	Npun_F4991	all1367	P9202_1232	P9211_11311	P9215_11941	P9301_11651	P9303_09101	PMT9312_1070	PMT1129	P9515_11491	A9601_11641	Pro1141	PMM1059	NATL1_15271	PMN2A_0693	CRD_00214
C	Cyanos1248					Translation initiation factor IF-2	A2BT70	Elongation factor Tu GTP binding domain	PF00009	COG0532	Translation initiation factor 2 (IF-2; GTPase) [Translation, ribosomal structure and biogenesis]	J	Translation, ribosomal structure and biogenesis	AM1_0932	Ava_1867	AmaxDRAFT_5048	AplaP_010100017509|AplaP_010100014523	CwatDRAFT_2700	CY0110_24601	cce_1839	PCC7424_2357	Cyan7425_2091	Cyan7822DRAFT_3106	PCC8801_2710	Cyan8802_3393	CPCC7001_25	CRC_00583	gvip372	L8106_06474	MAE_14330	MC7420_6394	Aazo_0599	N9414_09876	Npun_R5773	alr3832	P9202_193	P9211_16161	P9215_17631	P9301_16851	P9303_04131	PMT9312_1587	PMT1528	P9515_16741	A9601_16981	Pro1649	PMM1494	NATL1_18951	PMN2A_1025	CRD_02998
C	Cyanos1367		Yes	LG+G	No	4-hydroxy-3-methylbut-2-en-1-yl diphosphate synthase	B1WQF1	GcpE protein	PF04551	COG0821	1-hydroxy-2-methyl-2-(e)-butenyl 4-diphosphate synthase [Lipid metabolism]	I	Lipid transport and metabolism	AM1_0149	Ava_0433	AmaxDRAFT_0866	AplaP_010100021496	CwatDRAFT_0949	CY0110_21962	cce_2312	PCC7424_5324	Cyan7425_3649	Cyan7822DRAFT_1059	PCC8801_2798	Cyan8802_3302	CPCC7001_2117	CRC_01839	gll3622	L8106_08116	MAE_28180	MC7420_7515	Aazo_0299	N9414_20370	Npun_F5054	all2501	P9202_1177	P9211_07901	P9215_07611	P9301_07291	P9303_14341	PMT9312_0676	PMT0777	P9515_07491	A9601_07311	Pro1015	PMM0676	NATL1_07341	PMN2A_0109	CRD_01911
C	Cyanos1434		Yes	CPREV+G	No	NAD(P)H-quinone oxidoreductase subunit 4L	Q00244	NADH-ubiquinone/plastoquinone oxidoreductase chain 4L	PF00420	COG0713	NADH:ubiquinone oxidoreductase subunit 11 or 4L (chain K) [Energy production and conversion]	C	Energy production and conversion	AM1_2161	Ava_2717	AmaxDRAFT_0083	AplaP_010100002247	CwatDRAFT_6240	CY0110_28764	cce_2221	PCC7424_2526	Cyan7425_1669	Cyan7822DRAFT_0065	PCC8801_1013	Cyan8802_1042	CPCC7001_2094	CRC_02081	gvip066	L8106_10172	MAE_56420	MC7420_5080	Aazo_0399	N9414_08160	Npun_R5622	alr0226	P9202_1311	P9211_01741	P9215_01751	P9301_01771	P9303_26871	PMT9312_0159	PMT2017	P9515_01861	A9601_01751	Pro0181	PMM0157	NATL1_02301	PMN2A_1524	CRD_02340
C	Cyanos1538		Yes	JTT+G	No	30S ribosomal protein S3	Q0ID11	Ribosomal protein S3, C-terminal domain	PF00189	COG0092	Ribosomal protein S3 [Translation, ribosomal structure and biogenesis]	J	Translation, ribosomal structure and biogenesis	AM1_4702	Ava_0697	AmaxDRAFT_5630	AplaP_010100017744	CwatDRAFT_2445	CY0110_05247	cce_4020	PCC7424_3709	Cyan7425_1298	Cyan7822DRAFT_3431	PCC8801_0246	Cyan8802_0243	CPCC7001_1835	CRC_01353	gvip529	L8106_15180	MAE_57370	MC7420_5645	Aazo_2565	N9414_02636	Npun_R4384	all4209	P9202_1138	P9211_16721	P9215_18241	P9301_17431	P9303_23081	PMT9312_1644	PMT1738	P9515_17341	A9601_17591	Pro1706	PMM1552	NATL1_19971	PMN2A_1123	CRD_02887
C	Cyanos1539		Yes	LG+G	Yes	50S ribosomal protein L22	B1WQR5	Ribosomal protein L22p/L17e	PF00237	COG0091	Ribosomal protein L22 [Translation, ribosomal structure and biogenesis]	J	Translation, ribosomal structure and biogenesis	AM1_4701	Ava_0696	AmaxDRAFT_5631	AplaP_010100017739	CwatDRAFT_2444	CY0110_05242	cce_4019	PCC7424_3708	Cyan7425_1297	Cyan7822DRAFT_3430	PCC8801_0247	Cyan8802_0244	CPCC7001_2235	CRC_01352	gvip530	L8106_15185	MAE_57380	MC7420_5538	Aazo_2564	N9414_02641	Npun_R4385	all4210	P9202_1082	P9211_16731	P9215_18251	P9301_17441	P9303_23071	PMT9312_1645	PMT1737	P9515_17351	A9601_17601	Pro1707	PMM1553	NATL1_19981	PMN2A_1124	CRD_02888
C	Cyanos1537		Yes	LG+G	Yes	50S ribosomal protein L16	A2CC34	Ribosomal protein L16p/L10e	PF00252	COG0197	Ribosomal protein L16/L10E [Translation, ribosomal structure and biogenesis]	J	Translation, ribosomal structure and biogenesis	AM1_4703	Ava_0698	AmaxDRAFT_4473	AplaP_010100017749	CwatDRAFT_2446	CY0110_05252	cce_4021	PCC7424_3710	Cyan7425_1299	Cyan7822DRAFT_3432	PCC8801_0245	Cyan8802_0242	CPCC7001_1299	CRC_01354	gvip528	L8106_15175	MAE_57360	MC7420_5361	Aazo_2566	N9414_02631	Npun_R4383	all4208	P9202_120	P9211_16711	P9215_18221	P9301_17421	P9303_23091	PMT9312_1643	PMT1739	P9515_17331	A9601_17581	Pro1705	PMM1551	NATL1_19961	PMN2A_1122	CRD_02886
C	Cyanos1534		Yes	LG+G	Yes	30S ribosomal protein S8	Q7V532	Ribosomal protein S8	PF00410	COG0096	Ribosomal protein S8 [Translation, ribosomal structure and biogenesis]	J	Translation, ribosomal structure and biogenesis	AM1_4709	Ava_0704	AmaxDRAFT_4467	AplaP_010100017779	CwatDRAFT_2391	CY0110_05287	cce_4028	PCC7424_3716	Cyan7425_1305	Cyan7822DRAFT_3438	PCC8801_0239	Cyan8802_0236	CPCC7001_52	CRC_01360	gvip521	L8106_15145	MAE_57300	MC7420_5512	Aazo_2572	N9414_02601	Npun_R4377	all4202	P9202_571	P9211_16651	P9215_18161	P9301_17361	P9303_23161	PMT9312_1637	PMT1745	P9515_17271	A9601_17521	Pro1699	PMM1545	NATL1_19901	PMN2A_1116	CRD_02880
C	Cyanos1535		Yes	LG+G	No	50S ribosomal protein L5	B7K236	ribosomal L5P family C-terminus	PF00673	COG0094	Ribosomal protein L5 [Translation, ribosomal structure and biogenesis]	J	Translation, ribosomal structure and biogenesis	AM1_4708	Ava_0703	AmaxDRAFT_4468	AplaP_010100017774	CwatDRAFT_2390	CY0110_05282	cce_4027	PCC7424_3715	Cyan7425_1304	Cyan7822DRAFT_3437	PCC8801_0240	Cyan8802_0237	CPCC7001_981	CRC_01359	gvip523	L8106_15150	MAE_57310	MC7420_5353	Aazo_2571	N9414_02606	Npun_R4378	all4203	P9202_371	P9211_16661	P9215_18171	P9301_17371	P9303_23151	PMT9312_1638	PMT1744	P9515_17281	A9601_17531	Pro1700	PMM1546	NATL1_19911	PMN2A_1117	CRD_02881
C	Cyanos1532		Yes	LG+G	Yes	50S ribosomal protein L18	A5GIT0	Ribosomal L18p/L5e family	PF00861	COG0256	Ribosomal protein L18 [Translation, ribosomal structure and biogenesis]	J	Translation, ribosomal structure and biogenesis	AM1_4711	Ava_0706	AmaxDRAFT_4465	AplaP_010100017789	CwatDRAFT_2393	CY0110_05297	cce_4030	PCC7424_3718	Cyan7425_1307	Cyan7822DRAFT_3440	PCC8801_0237	Cyan8802_0234	CPCC7001_489	CRC_01362	gvip519	L8106_15130	MAE_57280	MC7420_5374	Aazo_2574	N9414_02591	Npun_R4375	all4200	P9202_1393	P9211_16631	P9215_18141	P9301_17341	P9303_23181	PMT9312_1635	PMT1747	P9515_17251	A9601_17501	Pro1697	PMM1543	NATL1_19881	PMN2A_1114	CRD_02878
C	Cyanos1533		Yes	LG+G	Yes	50S ribosomal protein L6	Q3MFA7	Ribosomal protein L6	PF00347	COG0097	Ribosomal protein L6P/L9E [Translation, ribosomal structure and biogenesis]	J	Translation, ribosomal structure and biogenesis	AM1_4710	Ava_0705	AmaxDRAFT_4466	AplaP_010100017784	CwatDRAFT_2392	CY0110_05292	cce_4029	PCC7424_3717	Cyan7425_1306	Cyan7822DRAFT_3439	PCC8801_0238	Cyan8802_0235	CPCC7001_712	CRC_01361	gvip520	L8106_15135	MAE_57290	MC7420_5592	Aazo_2573	N9414_02596	Npun_R4376	all4201	P9202_1621	P9211_16641	P9215_18151	P9301_17351	P9303_23171	PMT9312_1636	PMT1746	P9515_17261	A9601_17511	Pro1698	PMM1544	NATL1_19891	PMN2A_1115	CRD_02879
C	Cyanos1530		Yes	LG+G	Yes	30S ribosomal protein S13	Q3MF99	Ribosomal protein S13/S18	PF00416	COG0099	Ribosomal protein S13 [Translation, ribosomal structure and biogenesis]	J	Translation, ribosomal structure and biogenesis	AM1_1255	Ava_0713	AmaxDRAFT_4459	AplaP_010100017819	CwatDRAFT_2399	CY0110_05332	cce_4037	PCC7424_3725	Cyan7425_1314	Cyan7822DRAFT_3447	PCC8801_0230	Cyan8802_0227	CPCC7001_833	CRC_01368	gvip484	L8106_15100	MAE_52560	MC7420_5661	Aazo_2581	N9414_02556	Npun_R4368	all4193	P9202_1590	P9211_16571	P9215_18091	P9301_17291	P9303_23241	PMT9312_1630	PMT1753	P9515_17191	A9601_17451	Pro1691	PMM1537	NATL1_19831	PMN2A_1108	CRD_02872
C	Cyanos1531		Yes	JTT+G	Yes	30S ribosomal protein S5	A5GIS9	Ribosomal protein S5, C-terminal domain	PF03719	COG0098	Ribosomal protein S5 [Translation, ribosomal structure and biogenesis]	J	Translation, ribosomal structure and biogenesis	AM1_4712	Ava_0707	AmaxDRAFT_4464	AplaP_010100017794	CwatDRAFT_2394	CY0110_05302	cce_4031	PCC7424_3719	Cyan7425_1308	Cyan7822DRAFT_3441	PCC8801_0236	Cyan8802_0233	CPCC7001_1918	CRC_01363	gvip518	L8106_15125	MAE_57270	MC7420_5345	Aazo_2575	N9414_02586	Npun_R4374	all4199	P9202_1515	P9211_16621	P9215_18131	P9301_17331	P9303_23191	PMT9312_1634	PMT1748	P9515_17241	A9601_17491	Pro1696	PMM1542	NATL1_19871	PMN2A_1113	CRD_02877
C	Cyanos1194					Probable cysteine desulfurase	Q55793	Aminotransferase class-V	PF00266	COG0520	Selenocysteine lyase/Cysteine desulfurase [Posttranslational modification, protein turnover, chaperones]	E	Amino acid transport and metabolism	AM1_1221	Ava_0427	AmaxDRAFT_4836	AplaP_010100005239	CwatDRAFT_6579	CY0110_12147	cce_1004	PCC7424_4732	Cyan7425_3442	Cyan7822DRAFT_4157	PCC8801_0418	Cyan8802_0429	CPCC7001_1295	CRC_01807	glr1373	L8106_15714	MAE_23060	MC7420_2937|MC7420_884	Aazo_0799	N9414_05150	Npun_F4825	alr2495	P9202_933	P9211_00781	P9215_00821	P9301_00811	P9303_03051	PMT9312_0072	PMT1603	P9515_00791	A9601_00821	Pro0083	PMM0070	NATL1_01341	PMN2A_1433	CRD_02079
C	Cyanos1191					Outer envelope protein of 80 kDa, chloroplastic	Q9C5J8	Surface antigen	PF01103	COG4775	Outer membrane protein/protective antigen OMA87 [Cell envelope biogenesis, outer membrane]	M	Cell wall/membrane/envelope biogenesis	AM1_0587	Ava_0094	AmaxDRAFT_2826	AplaP_010100007442	CwatDRAFT_3061	CY0110_21547	cce_2379	PCC7424_2608	Cyan7425_4497	Cyan7822DRAFT_4590	PCC8801_0355	Cyan8802_0362	CPCC7001_2035	CRC_00036	glr1863	L8106_04786	MAE_39210	MC7420_4345	Aazo_3741	N9414_02751	Npun_F2928|Npun_BR156	alr2269	P9202_324	P9211_13921	P9215_15671	P9301_15241	P9303_05491	PMT9312_1436	PMT1413	P9515_14991	A9601_15381	Pro1419	PMM1338	NATL1_17651	PMN2A_0909	CRD_02580
C	Cyanos1213					Pleiotropic regulatory protein	P15263	DegT/DnrJ/EryC1/StrS aminotransferase family	PF01041	COG0399	Predicted pyridoxal phosphate-dependent enzyme apparently involved in regulation of cell wall biogenesis [Cell envelope biogenesis, outer membrane]	M	Cell wall/membrane/envelope biogenesis	AM1_3622	Ava_0899	AmaxDRAFT_2393	AplaP_010100009430	CwatDRAFT_1168	CY0110_25696	cce_4586	PCC7424_0280	Cyan7425_4196	Cyan7822DRAFT_0606	PCC8801_2863	Cyan8802_3233	CPCC7001_493	CRC_02464	glr1861	L8106_20133	MAE_25010	MC7420_5882	Aazo_1219	N9414_16107	Npun_F5435	alr3012	P9202_1474	P9211_03111	P9215_03091	P9301_03081	P9303_25161	PMT9312_0286	PMT1884	P9515_03171	A9601_03071	Pro0316	PMM0284	NATL1_03641	PMN2A_1650	CRD_02768
C	Cyanos1212					UPF0051 protein slr0074	Q55790	Uncharacterized protein family (UPF0051)	PF01458	COG0719	Cysteine desulfurase activator SufB [Posttranslational modification, protein turnover, chaperones]	O	Posttranslational modification, protein turnover, chaperones	AM1_1224	Ava_0424	AmaxDRAFT_4839	AplaP_010100005254	CwatDRAFT_1818	CY0110_09545	cce_0685	PCC7424_4729	Cyan7425_3450	Cyan7822DRAFT_4160	PCC8801_0415	Cyan8802_0426	CPCC7001_602	CRC_01804	gvip196	L8106_15729	MAE_23090	MC7420_686	Aazo_0796	N9414_05135	Npun_F4822	alr2492	P9202_1506	P9211_00811	P9215_00851	P9301_00841	P9303_03021	PMT9312_0075	PMT1606	P9515_00821	A9601_00851	Pro0086	PMM0073	NATL1_01371	PMN2A_1436	CRD_02082
C	Cyanos1210					Inner membrane protein oxaA	Q8YRM9	60Kd inner membrane protein	PF02096	COG0706	Preprotein translocase subunit YidC [Intracellular trafficking and secretion]	U	Intracellular trafficking, secretion, and vesicular transport	AM1_3092	Ava_3435	AmaxDRAFT_5217	AplaP_010100013708	CwatDRAFT_4796	CY0110_13151	cce_1364	PCC7424_0894	Cyan7425_5265	Cyan7822DRAFT_1883	PCC8801_4060	Cyan8802_4099	CPCC7001_1662	CRC_02852	glr2231	L8106_29260	MAE_04020	MC7420_5042	Aazo_0687	N9414_00805	Npun_R1585	alr3415	P9202_31	P9211_12731	P9215_14001	P9301_13871	P9303_06091	PMT9312_1287	PMT1371	P9515_13581	A9601_13791	Pro1302	PMM1186	NATL1_16601	PMN2A_0805	CRD_02806
C	Cyanos1406		Yes	LG+G	Yes	tRNA(Ile)-lysidine synthase	Q8YYB8	PP-loop family	PF01171	COG0037	tRNA(Ile)-lysidine synthase MesJ [Cell cycle control, cell division, chromosome partitioning]	D	Cell cycle control, cell division, chromosome partitioning	AM1_1720	Ava_0511	AmaxDRAFT_5579	AplaP_010100006872	CwatDRAFT_1864	CY0110_23376	cce_2601	PCC7424_2997	Cyan7425_3780	Cyan7822DRAFT_1532	PCC8801_0185	Cyan8802_0180	CPCC7001_1938	CRC_03119	gvip035	L8106_08621	MAE_06690	MC7420_1667	Aazo_4955	N9414_04385	Npun_F5958	all0932	P9202_328	P9211_17771	P9215_19241	P9301_18411	P9303_00761	PMT9312_1743	PMT0068	P9515_18411	A9601_18601	Pro1811	PMM1651	NATL1_21191	PMN2A_1249	CRD_00884
C	Cyanos1312		Yes	LG+G	Yes	Ribosomal RNA small subunit methyltransferase A	Q8YS62	Ribosomal RNA adenine dimethylase	PF00398	COG0030	Dimethyladenosine transferase (rRNA methylation) [Translation, ribosomal structure and biogenesis]	J	Translation, ribosomal structure and biogenesis	AM1_1753	Ava_4886	AmaxDRAFT_3614	AplaP_010100019161	CwatDRAFT_2971	CY0110_07359	cce_2498	PCC7424_4477	Cyan7425_3485	Cyan7822DRAFT_0202	PCC8801_4416	Cyan8802_4480	CPCC7001_1586	CRC_00986	gll1991	L8106_06624	MAE_04530	MC7420_5223	Aazo_3810	N9414_19884	Npun_R4912	alr3229	P9202_118	P9211_07111	P9215_09571	P9301_09251	P9303_16171	PMT9312_0866	PMT0621	P9515_10161	A9601_09271	Pro0763	PMM0933	NATL1_09471	PMN2A_0278	CRD_00490
C	Cyanos1422		Yes	LG+G	No	Triosephosphate isomerase	Q3M7Y8	Triosephosphate isomerase	PF00121	COG0149	Triosephosphate isomerase [Carbohydrate transport and metabolism]	G	Carbohydrate transport and metabolism	AM1_4389	Ava_3290	AmaxDRAFT_0676	AplaP_010100015373	CwatDRAFT_1037	CY0110_26218	cce_4304	PCC7424_4008	Cyan7425_3369	Cyan7822DRAFT_0921	PCC8801_3615	Cyan8802_2499	CPCC7001_1933	CRC_00867	gvip142	L8106_30435	MAE_11290	MC7420_2514	Aazo_1078	N9414_05764	Npun_R4322	alr4385	P9202_1461	P9211_09381	P9215_10731	P9301_10411	P9303_13911	PMT9312_0971	PMT0817	P9515_09041	A9601_10411	Pro0901	PMM0829	NATL1_10641	PMN2A_0382	CRD_02213
C	Cyanos1176					Uncharacterized protein ycf34	P51229	Hypothetical chloroplast protein Ycf34	PF10718	*	*	*	*	AM1_3581	Ava_3834	AmaxDRAFT_2210	AplaP_010100026456	CwatDRAFT_1449	CY0110_03934	cce_3383	PCC7424_0185	Cyan7425_0760	Cyan7822DRAFT_0291	PCC8801_1971	Cyan8802_1998	CPCC7001_332	CRC_01207	gvip569	L8106_14670	MAE_51180	MC7420_8056	Aazo_2998	N9414_11789	Npun_R4458	asr3137	P9202_1578	P9211_01551	P9215_01571	P9301_01591	P9303_26601	PMT9312_0142	PMT2000	P9515_01681|P9515_12681	A9601_01571	Pro0163	PMM0140	NATL1_02121	PMN2A_1506	CRD_00381
C	Cyanos1278		Yes	LG+G	Yes	Glycyl-tRNA synthetase beta subunit	B0CD57	Glycyl-tRNA synthetase beta subunit	PF02092	COG0751	Glycyl-tRNA synthetase, beta subunit [Translation, ribosomal structure and biogenesis]	J	Translation, ribosomal structure and biogenesis	AM1_0598	Ava_0794	AmaxDRAFT_1644	AplaP_010100006428	CwatDRAFT_3913	CY0110_29714	cce_2992	PCC7424_4816	Cyan7425_4587	Cyan7822DRAFT_1244	PCC8801_2337	Cyan8802_2388	CPCC7001_2108	CRC_00900	gvip230	L8106_28546	MAE_48900	MC7420_5814	Aazo_2984	N9414_06854	Npun_R4010	alr4111	P9202_343	P9211_10041	P9215_08531	P9301_08191	P9303_16721	PMT9312_0767	PMT0578	P9515_08241	A9601_08211	Pro0831	PMM0759	NATL1_07951	PMN2A_0163	CRD_01732
C	Cyanos1280		Yes	LG+G	Yes	6-phosphogluconate dehydrogenase, decarboxylating	P21577	6-phosphogluconate dehydrogenase, C-terminal domain	PF00393	COG0362	6-phosphogluconate dehydrogenase [Carbohydrate transport and metabolism]	G	Carbohydrate transport and metabolism	AM1_2091	Ava_2527	AmaxDRAFT_2594	AplaP_010100018329	CwatDRAFT_3533	CY0110_03944	cce_3746	PCC7424_3297	Cyan7425_1582	Cyan7822DRAFT_4287	PCC8801_2258	Cyan8802_2309	CPCC7001_1297	CRC_00488	gll1117	L8106_03332	MAE_15220	MC7420_5836	Aazo_1275	N9414_12493	Npun_R6307	alr5275	P9202_683	P9211_09921	P9215_08641	P9301_08301	P9303_16871	PMT9312_0778	PMT0565	P9515_08131	A9601_08321	Pro0843	PMM0770	NATL1_08081	PMN2A_0176	CRD_01005
C	Cyanos1281		Yes	LG+G	Yes	4-hydroxy-3-methylbut-2-enyl diphosphate reductase	B1WTZ2	LytB protein	PF02401	COG0761	4-Hydroxy-3-methylbut-2-enyl diphosphate reductase IspH [Lipid metabolism]	I|M	Lipid transport and metabolism|Cell wall/membrane/envelope biogenesis	AM1_4950	Ava_2949	AmaxDRAFT_2125	AplaP_010100001395	CwatDRAFT_4968	CY0110_08931	cce_1108	PCC7424_4926	Cyan7425_2354	Cyan7822DRAFT_4104	PCC8801_2610	Cyan8802_3496	CPCC7001_379	CRC_01727	glr3299	L8106_00660	MAE_16190	MC7420_1586	Aazo_1257	N9414_16736	Npun_R3286	all0985	P9202_154	P9211_02911	P9215_02881	P9301_02871	P9303_24821	PMT9312_0266	PMT1854	P9515_02971	A9601_02861	Pro0296	PMM0264	NATL1_03421	PMN2A_1630	CRD_00089
C	Cyanos1329		Yes	LG+G	Yes	30S ribosomal protein S14	Q7TUT2	Ribosomal protein S14p/S29e	PF00253	COG0199	Ribosomal protein S14 [Translation, ribosomal structure and biogenesis]	J	Translation, ribosomal structure and biogenesis	AM1_4065	Ava_1732	AmaxDRAFT_3242	AplaP_010100004184	CwatDRAFT_1798	CY0110_04024	cce_0081	PCC7424_2822	Cyan7425_3311	Cyan7822DRAFT_0382	PCC8801_1588	Cyan8802_1613	CPCC7001_1385	CRC_01184	gvip522	L8106_04456	MAE_53380	MC7420_2190	Aazo_2726	N9414_00700	Npun_F4037	all3969	P9202_652	P9211_12771	P9215_14041	P9301_13911	P9303_06031	PMT9312_1291	PMT1376	P9515_13621	A9601_13831	Pro1306	PMM1190	NATL1_16641	PMN2A_0809	CRD_00351
C	Cyanos1328		Yes	LG+G	Yes	Magnesium-protoporphyrin O-methyltransferase	Q55467	Magnesium-protoporphyrin IX methyltransferase C-terminus	PF07109	COG2227	2-polyprenyl-3-methyl-5-hydroxy-6-metoxy-1,4-benzoquinol methylase [Coenzyme metabolism]	H	Coenzyme transport and metabolism	AM1_3674	Ava_3899	AmaxDRAFT_1604	AplaP_010100012286	CwatDRAFT_2923	CY0110_29569	cce_0315	PCC7424_0965	Cyan7425_1601	Cyan7822DRAFT_0519	PCC8801_4371	Cyan8802_4433	CPCC7001_1499	CRC_02489	gvip570	L8106_08821	MAE_55430	MC7420_1638	Aazo_3415	N9414_13185	Npun_R1575	alr3201	P9202_693	P9211_01861	P9215_01861	P9301_01881	P9303_27151	PMT9312_0170	PMT2040	P9515_01971	A9601_01861	Pro0193	PMM0168	NATL1_02431	PMN2A_1536	CRD_02744
C	Cyanos1284		Yes	LG+G	Yes	DNA polymerase III subunit delta'	P37540	ATPase family associated with various cellular activities (AAA)	PF00004	COG0470	ATPase involved in DNA replication [DNA replication, recombination, and repair]	L	Replication, recombination and repair	AM1_6040	Ava_1963	AmaxDRAFT_5094	AplaP_010100001735	CwatDRAFT_3628	CY0110_26672	cce_4382	PCC7424_3164	Cyan7425_0993	Cyan7822DRAFT_4757	PCC8801_1549	Cyan8802_1573	CPCC7001_1302	CRC_03428	gvip200	L8106_18776	MAE_51410	MC7420_3277	Aazo_3025	N9414_03006	Npun_F6434	all4705	P9202_1865	P9211_01431	P9215_01461	P9301_01481	P9303_26481	PMT9312_0131	PMT1989	P9515_01571	A9601_01461	Pro0151	PMM0129	NATL1_02011	PMN2A_1495	CRD_02947
C	Cyanos1400		Yes	LG+G	Yes	Uroporphyrinogen decarboxylase	B1WVY1	Uroporphyrinogen decarboxylase (URO-D)	PF01208	COG0407	Uroporphyrinogen-III decarboxylase [Coenzyme metabolism]	H	Coenzyme transport and metabolism	AM1_6351	Ava_1788	AmaxDRAFT_0820	AplaP_010100016293	CwatDRAFT_4517	CY0110_29319	cce_2966	PCC7424_2671	Cyan7425_4408	Cyan7822DRAFT_5156	PCC8801_2998	Cyan8802_3121	CPCC7001_1100	CRC_00624	gvip516	L8106_06974	MAE_31290	MC7420_5114	Aazo_5159	N9414_00495	Npun_R2542	all3909	P9202_1776	P9211_10691	P9215_06651	P9301_06091	P9303_18361	PMT9312_0583	PMT0445	P9515_06481	A9601_06391	Pro1079	PMM0583	NATL1_06391	PMN2A_0019	CRD_00346
C	Cyanos1286		Yes	LG+G	Yes	Pyruvate kinase 2	P73534	Pyruvate kinase, barrel domain	PF00224	COG0469	Pyruvate kinase [Carbohydrate transport and metabolism]	G	Carbohydrate transport and metabolism	AM1_3315	Ava_1694	AmaxDRAFT_0242	AplaP_010100008556	CwatDRAFT_6560	CY0110_10762	cce_3420	PCC7424_3440	Cyan7425_3905	Cyan7822DRAFT_1085	PCC8801_2582	Cyan8802_3524	CPCC7001_1343	CRC_02130	gll3495	L8106_30225	MAE_27980	MC7420_2187	Aazo_2208	N9414_01562	Npun_F4277	all4008	P9202_1678	P9211_08471	P9215_09791	P9301_09471	P9303_15431	PMT9312_0888	PMT0679	P9515_09951	A9601_09491	Pro0923	PMM0912	NATL1_09671	PMN2A_0295	CRD_00424
C	Cyanos1287		Yes	LG+G	Yes	Aspartyl/glutamyl-tRNA(Asn/Gln) amidotransferase subunit B	A5GPE6	GatB/GatE catalytic domain	PF02934	COG0064	Asp-tRNAAsn/Glu-tRNAGln amidotransferase B subunit (PET112 homolog) [Translation, ribosomal structure and biogenesis]	J	Translation, ribosomal structure and biogenesis	AM1_0940	Ava_3952	AmaxDRAFT_0109	AplaP_010100023738	CwatDRAFT_2913	CY0110_20475	cce_1674	PCC7424_3567	Cyan7425_1438	Cyan7822DRAFT_4383	PCC8801_1161	Cyan8802_1188	CPCC7001_1482	CRC_03101	gll2342	L8106_19551	MAE_03930	MC7420_2390	Aazo_4363	N9414_18308	Npun_R2359	alr1396	P9202_711	P9211_00551	P9215_00581	P9301_00511	P9303_28281	PMT9312_0049	PMT2139	P9515_00551	A9601_00491	Pro0052	PMM0048	NATL1_00621	PMN2A_1381	CRD_00872
C	Cyanos1323		Yes	LG+G	Yes	Ribosome-binding factor A	B7KDJ9	Ribosome-binding factor A	PF02033	COG0858	Ribosome-binding factor A [Translation, ribosomal structure and biogenesis]	J	Translation, ribosomal structure and biogenesis	AM1_3081	Ava_2665	AmaxDRAFT_2767	AplaP_010100014968	CwatDRAFT_3787	CY0110_01694	cce_4674	PCC7424_1869	Cyan7425_0838	Cyan7822DRAFT_2254	PCC8801_1217	Cyan8802_1247	CPCC7001_2358	CRC_01216	glr4032	L8106_10917	MAE_09760	MC7420_4527	Aazo_4927	N9414_21816	Npun_F0703	alr0063	P9202_314	P9211_01271	P9215_01301	P9301_01291	P9303_26151	PMT9312_0115	PMT1963	P9515_01261	A9601_01301	Pro0132	PMM0112	NATL1_01851	PMN2A_1480	CRD_00388
C	Cyanos1322		Yes	LG+G	Yes	Protein TRIGALACTOSYLDIACYLGLYCEROL 2, chloroplastic	Q9LTR2	mce related protein	PF02470	COG1463	ABC-type transport system involved in resistance to organic solvents, periplasmic component [Secondary metabolites biosynthesis, transport, and catabolism]	Q	Secondary metabolites biosynthesis, transport and catabolism	AM1_2317	Ava_2674	AmaxDRAFT_2252	AplaP_010100014468	CwatDRAFT_3661	CY0110_01964	cce_2669	PCC7424_3037	Cyan7425_3809	Cyan7822DRAFT_2842	PCC8801_0513	Cyan8802_0530	CPCC7001_405	CRC_00529	glr4115	L8106_30620	MAE_05890	MC7420_1896	Aazo_0998	N9414_16474	Npun_R1427	alr0181	P9202_1706	P9211_03151	P9215_03141	P9301_03131	P9303_25211	PMT9312_0291	PMT1888	P9515_03221	A9601_03121	Pro0320	PMM0289	NATL1_03691	PMN2A_1655	CRD_01105
C	Cyanos1321		Yes	LG+G	Yes	ATP synthase subunit alpha	A2BT25	ATP synthase alpha/beta family, nucleotide-binding domain	PF00006	COG0056	F0F1-type ATP synthase, alpha subunit [Energy production and conversion]	C	Energy production and conversion	AM1_0896	Ava_2611	AmaxDRAFT_3117	AplaP_010100009840	CwatDRAFT_6289	CY0110_17952	cce_4488	PCC7424_2619	Cyan7425_1492	Cyan7822DRAFT_2984	PCC8801_2720	Cyan8802_3383	CPCC7001_851	CRC_02506	gvip398	L8106_14490	MAE_50160	MC7420_6151	Aazo_3338	N9414_05359	Npun_F4863	all0005	P9202_77	P9211_15701	P9215_17191	P9301_16411	P9303_04831	PMT9312_1544	PMT1467	P9515_16301	A9601_16531	Pro1604	PMM1451	NATL1_18491	PMN2A_0981	CRD_02726
C	Cyanos1401		Yes	LG+G	Yes	Protein midA, mitochondrial	Q54S83	Uncharacterized ACR, COG1565	PF02636	COG1565	Uncharacterized conserved protein [Function unknown]	S	Function unknown	AM1_3782	Ava_3205	AmaxDRAFT_4741	AplaP_010100016842	CwatDRAFT_5174	CY0110_12577	cce_2940	PCC7424_3044	Cyan7425_2351	Cyan7822DRAFT_2848	PCC8801_3820	Cyan8802_3870	CPCC7001_172	CRC_02526	gll2384	L8106_17747	MAE_53870	MC7420_3157	Aazo_3886	N9414_16971	Npun_F4975	alr3357	P9202_239	P9211_07961	P9215_07661	P9301_07341	P9303_15581	PMT9312_0681	PMT0666	P9515_07541	A9601_07361	Pro1010	PMM0681	NATL1_07411	PMN2A_0115	CRD_01904
C	Cyanos1327		Yes	LG+G	Yes	Segregation and condensation protein B	A8MFG6	Putative transcriptional regulators (Ypuh-like)	PF04079	COG1386	Chromosome segregation and condensation protein B [DNA replication, recombination and repair]	K	Transcription	AM1_0136	Ava_2413	AmaxDRAFT_3387	AplaP_010100008052	CwatDRAFT_5148	CY0110_21155	cce_0429	PCC7424_3666	Cyan7425_1721	Cyan7822DRAFT_3772	PCC8801_1105	Cyan8802_1132	CPCC7001_2138	CRC_01497	glr1858	L8106_19833	MAE_06440	MC7420_5180	Aazo_0308	N9414_20350	Npun_F5021	all5166	P9202_545	P9211_08501	P9215_09821	P9301_09501	P9303_15391	PMT9312_0891	PMT0683	P9515_09921	A9601_09521	Pro0926	PMM0909	NATL1_09701	PMN2A_0298	CRD_01430
C	Cyanos1326		Yes	LG+G	No	Phosphatidate cytidylyltransferase	P73548	Cytidylyltransferase family	PF01148	COG0575	CDP-diglyceride synthetase [Lipid metabolism]	I	Lipid transport and metabolism	AM1_1155	Ava_1818	AmaxDRAFT_1946	AplaP_010100017559	CwatDRAFT_2764	CY0110_15245	cce_4267	PCC7424_3431	Cyan7425_2080	Cyan7822DRAFT_2883	PCC8801_2232	Cyan8802_2286	CPCC7001_12	CRC_03472	gll1396	L8106_00595	MAE_55360	MC7420_6926	Aazo_1182	N9414_09726	Npun_R5818	all3875	P9202_795	P9211_11011	P9215_12211	P9301_11921	P9303_09871	PMT9312_1096	PMT1065	P9515_11751	A9601_11911	Pro1111	PMM1085	NATL1_14961	PMN2A_0664	CRD_01846
C	Cyanos1325		Yes	LG+G	Yes	UPF0052 protein alr2298	O52750	Uncharacterised protein family UPF0052	PF01933	COG0391	Uncharacterized conserved protein [Function unknown]	S	Function unknown	AM1_4642	Ava_0116	AmaxDRAFT_2254	AplaP_010100014478	CwatDRAFT_2411	CY0110_03809	cce_4214	PCC7424_2640	Cyan7425_3807	Cyan7822DRAFT_3744	PCC8801_2407	Cyan8802_2464	CPCC7001_453	CRC_02118	glr4164	L8106_30635	MAE_01140	MC7420_1680	Aazo_4456	N9414_23503	Npun_F5351	alr2298	P9202_533	P9211_03171	P9215_03161	P9301_03151	P9303_25231	PMT9312_0293	PMT1890	P9515_03241	A9601_03141	Pro0322	PMM0291	NATL1_03711	PMN2A_1657	CRD_02371
C	Cyanos1324		Yes	LG+G	Yes	Geranylgeranyl diphosphate reductase	Q55087	FAD binding domain	PF01494	COG0644	Dehydrogenases (flavoproteins) [Energy production and conversion]	C	Energy production and conversion	AM1_2046	Ava_1497	AmaxDRAFT_5421	AplaP_010100024672	CwatDRAFT_1268	CY0110_17212	cce_3146	PCC7424_4276	Cyan7425_1664	Cyan7822DRAFT_0135	PCC8801_0178	Cyan8802_0173	CPCC7001_1941	CRC_03170	gvip568	L8106_03272	MAE_50020	MC7420_2726	Aazo_4038	N9414_12021	Npun_F3720	alr0128	P9202_73	P9211_10031	P9215_08541	P9301_08201	P9303_16731	PMT9312_0768	PMT0577	P9515_08231	A9601_08221	Pro0832	PMM0760	NATL1_07961	PMN2A_0164	CRD_02329
C	Cyanos1103					Cytochrome c oxidase subunit 2	Q06474	Cytochrome C oxidase subunit II, periplasmic domain	PF00116	COG1622	Heme/copper-type cytochrome/quinol oxidases, subunit 2 [Energy production and conversion]	C	Energy production and conversion	AM1_4621	Ava_0528|Ava_0446	AmaxDRAFT_0571	AplaP_010100016533	CwatDRAFT_4107	CY0110_03384	cce_1977	PCC7424_4071	Cyan7425_3958|Cyan7425_1211	Cyan7822DRAFT_3777	PCC8801_0567	Cyan8802_0584	CPCC7001_1698	CRC_00760|CRC_03085	gvip300|gvip077	L8106_23905	MAE_22930	MC7420_3931	Aazo_3573|Aazo_2641	N9414_04460|N9414_14755	Npun_F5532|Npun_F0336	alr0950|alr2514	P9202_5	P9211_04431	P9215_05251	P9301_04701	P9303_06421	PMT9312_0445	PMT1341	P9515_05081	A9601_05011	Pro0442	PMM0446	NATL1_05001	PMN2A_1777	CRD_01890
C	Cyanos1101					UDP-glucose 4-epimerase	Q9KDV3	NAD dependent epimerase/dehydratase family	PF01370	COG1087	UDP-glucose 4-epimerase [Cell envelope biogenesis, outer membrane]	M	Cell wall/membrane/envelope biogenesis	AM1_5577	Ava_1957	AmaxDRAFT_5495	AplaP_010100009350	CwatDRAFT_1692	CY0110_20595|CY0110_00325	cce_2970|cce_2361	PCC7424_4242	Cyan7425_4827	Cyan7822DRAFT_4784	PCC8801_4141|PCC8801_0043	Cyan8802_4181|Cyan8802_0041	CPCC7001_1659	CRC_01319	glr2820	L8106_09676	MAE_62450	MC7420_7372	Aazo_2299	N9414_16032	Npun_F0222|Npun_R4141	all4713	P9202_1737	P9211_12831	P9215_14131	P9301_14151|P9301_14241	P9303_25441	PMT9312_1317	PMT1907	P9515_18321	A9601_14271	Pro1314	PMM1209	NATL1_08531	PMN2A_0221	CRD_01176
C	Cyanos1106					Photosystem I P700 chlorophyll a apoprotein A2	A0A334	Photosystem I psaA/psaB protein	PF00223	COG2885	Outer membrane protein and related peptidoglycan-associated (lipo)proteins [Cell envelope biogenesis, outer membrane]	M	Cell wall/membrane/envelope biogenesis	AM1_2458	Ava_2406|Ava_2567	AmaxDRAFT_4127	AplaP_010100018169	CwatDRAFT_1223	CY0110_22956	cce_0990	PCC7424_0399|PCC7424_0402	Cyan7425_2745|Cyan7425_4670	Cyan7822DRAFT_3500	PCC8801_4104	Cyan8802_4143	CPCC7001_1880	CRC_03089	gvip471	L8106_17732	MAE_47570	MC7420_6661	Aazo_0256|Aazo_0546	N9414_14705	Npun_R0210|Npun_F3819	alr5155|alr5314	P9202_1184	P9211_16401	P9215_17911	P9301_17151	P9303_23471	PMT9312_1615	PMT1769	P9515_17021	A9601_17271	Pro1673	PMM1523	NATL1_19581	PMN2A_1083	CRD_01134
C	Cyanos1109					Mannose-1-phosphate guanyltransferase beta	Q295Y7	Nucleotidyl transferase	PF00483	COG1208	Nucleoside-diphosphate-sugar pyrophosphorylase involved in lipopolysaccharide biosynthesis/translation initiation factor 2B, gamma/epsilon subunits (eIF-2Bgamma/eIF-2Bepsilon) [Cell envelope biogenesis, outer membrane / Translation, ribosomal structure and biogenesis]	M|J	Cell wall/membrane/envelope biogenesis|Translation, ribosomal structure and biogenesis	AM1_2527|AM1_3169	Ava_3422	AmaxDRAFT_2834	AplaP_010100002872	CwatDRAFT_1947	CY0110_05747	cce_0336	PCC7424_1511	Cyan7425_3932	Cyan7822DRAFT_4519	PCC8801_0925	Cyan8802_0952	CPCC7001_2129	CRC_02946	glr0471|gvip246|gll3703|gll3084|gll2200	L8106_29355	MAE_44870	MC7420_2243	Aazo_1847	N9414_19577	Npun_R6280	alr3400	P9202_144	P9211_01681	P9215_01691	P9301_01711	P9303_26731	PMT9312_0154	PMT2012	P9515_01801	A9601_01691	Pro0175	PMM0152	NATL1_02241	PMN2A_1518	CRD_02034|CRD_02033
C	Cyanos1261					Protoheme IX farnesyltransferase	Q3MFT6	UbiA prenyltransferase family	PF01040	COG0109	Polyprenyltransferase (cytochrome oxidase assembly factor) [Posttranslational modification, protein turnover, chaperones]	O	Posttranslational modification, protein turnover, chaperones	AM1_4623	Ava_0526	AmaxDRAFT_0573	AplaP_010100016523	CwatDRAFT_6661	CY0110_10647	cce_4600	PCC7424_3688	Cyan7425_1209	Cyan7822DRAFT_3407	PCC8801_0255	Cyan8802_0253	CPCC7001_1309	CRC_00762	gvip301	L8106_23915	MAE_22910	MC7420_5547	Aazo_3571	N9414_04450	Npun_R5529	all0948	P9202_1308	P9211_04461	P9215_05271	P9301_04721	P9303_06451	PMT9312_0447	PMT1339	P9515_05101	A9601_05031	Pro0444	PMM0448	NATL1_05021	PMN2A_1779	CRD_01888
C	Cyanos1437		Yes	JTT+G	No	Probable guanosine-3',5'-bis(diphosphate) 3'-pyrophosphohydrolase	P74007	Region found in RelA / SpoT proteins	PF04607	COG0317	Guanosine polyphosphate pyrophosphohydrolases/synthetases [Signal transduction mechanisms / Transcription]	T|K	Signal transduction mechanisms|Transcription	AM1_2514	Ava_4989	AmaxDRAFT_0349	AplaP_010100000995	CwatDRAFT_4975	CY0110_08906	cce_4391	PCC7424_4829	Cyan7425_2572	Cyan7822DRAFT_3123	PCC8801_1433	Cyan8802_1459	CPCC7001_2186	CRC_01306	glr2748	L8106_17917	MAE_53150	MC7420_1213	Aazo_3042	N9414_05529	Npun_F5595	all1549	P9202_1772	P9211_02091	P9215_02091	P9301_02111	P9303_28061	PMT9312_0193	PMT2111	P9515_02201	A9601_02091	Pro0217	PMM0191	NATL1_02671	PMN2A_1558	CRD_02241
C	Cyanos1436		Yes	LG+G	No	Recombination protein recR	B7KEM9	Toprim domain	PF01751	COG0353	Recombinational DNA repair protein (RecF pathway) [DNA replication, recombination, and repair]	L	Replication, recombination and repair	AM1_3917	Ava_2253	AmaxDRAFT_0151	AplaP_010100017212	CwatDRAFT_4760	CY0110_02014	cce_2826	PCC7424_0593	Cyan7425_4182	Cyan7822DRAFT_0896	PCC8801_1180	Cyan8802_1207	CPCC7001_1451	CRC_01310	gvip475	L8106_09396	MAE_46790	MC7420_5456	Aazo_3680	N9414_03850	Npun_F4120	alr4977	P9202_1193	P9211_10891	P9215_12331	P9301_12041	P9303_09731	PMT9312_1108	PMT1077	P9515_11881	A9601_12031	Pro1098	PMM1097	NATL1_14831	PMN2A_0651	CRD_02246
C	Cyanos1201					Thylakoid-associated single-stranded DNA-binding protein slr1034	P73145	Single-strand binding protein family	PF00436	COG0629	Single-stranded DNA-binding protein [DNA replication, recombination, and repair]	L	Replication, recombination and repair	AM1_2171	Ava_2046	AmaxDRAFT_0390	AplaP_010100025726	CwatDRAFT_1906	CY0110_29329	cce_2200	PCC7424_0526	Cyan7425_1502	Cyan7822DRAFT_1005	PCC8801_3208	Cyan8802_2913	CPCC7001_2030	CRC_00343	gvip045|glr2488	L8106_03674	MAE_37950	MC7420_2907	Aazo_3883	N9414_17578	Npun_F5942	all4779	P9202_1726	P9211_05021	P9215_05841	P9301_05291	P9303_07371	PMT9312_0503	PMT1265	P9515_05661	A9601_05591	Pro0502	PMM0502	NATL1_05601	PMN2A_1835	CRD_00414
C	Cyanos1277		Yes	LG+G	No	DNA polymerase III subunit beta	P52023	DNA polymerase III beta subunit, N-terminal domain	PF00712	COG0592	DNA polymerase sliding clamp subunit (PCNA homolog) [DNA replication, recombination, and repair]	L	Replication, recombination and repair	AM1_3096	Ava_0002	AmaxDRAFT_0797	AplaP_010100007352	CwatDRAFT_4593	CY0110_05487	cce_1864	PCC7424_0340	Cyan7425_0199	Cyan7822DRAFT_0215	PCC8801_1016	Cyan8802_1045	CPCC7001_2452	CRC_00696	gvip446	L8106_00170	MAE_38670	MC7420_6809	Aazo_2082	N9414_05200	Npun_R0034	alr2010	P9202_979	P9211_00001	P9215_00001	P9301_00001	P9303_00001	PMT9312_0001	PMT0001	P9515_00001	A9601_00001	Pro0001	PMM0001	NATL1_00001	PMN2A_1328	CRD_00028
C	Cyanos1433		Yes	LG+G	No	NAD(P)H-quinone oxidoreductase chain 6	P26523	NADH-ubiquinone/plastoquinone oxidoreductase chain 6	PF00499	COG0839	NADH:ubiquinone oxidoreductase subunit 6 (chain J) [Energy production and conversion]	C	Energy production and conversion	AM1_2160	Ava_2716	AmaxDRAFT_0084	AplaP_010100002252	CwatDRAFT_6239	CY0110_28759	cce_2222	PCC7424_2527	Cyan7425_1668	Cyan7822DRAFT_0066	PCC8801_1012	Cyan8802_1041	CPCC7001_1252	CRC_02080	gvip067	L8106_10156	MAE_56430	MC7420_5054	Aazo_0400	N9414_08165	Npun_R5623	alr0225	P9202_269	P9211_01751	P9215_01761	P9301_01781	P9303_26881	PMT9312_0160	PMT2018	P9515_01871	A9601_01761	Pro0182	PMM0158	NATL1_02311	PMN2A_1525	CRD_02339
C	Cyanos1144					UDP-N-acetylglucosamine 1-carboxyvinyltransferase	Q3MD78	EPSP synthase (3-phosphoshikimate 1-carboxyvinyltransferase)	PF00275	COG0766	UDP-N-acetylglucosamine enolpyruvyl transferase [Cell envelope biogenesis, outer membrane]	M	Cell wall/membrane/envelope biogenesis	AM1_0943	Ava_1435	AmaxDRAFT_5543	AplaP_010100026501	CwatDRAFT_0821	CY0110_21942	cce_0401	PCC7424_1801	Cyan7425_2559	Cyan7822DRAFT_5066	PCC8801_2950	Cyan8802_3146	CPCC7001_2074	CRC_00524	glr3125	L8106_03924	MAE_62240	MC7420_6571	Aazo_4500	N9414_07584	Npun_R5719	all0174	P9202_1143|P9202_1198	P9211_13481	P9215_15281|P9215_00391	P9301_14851	P9303_19831	PMT9312_1396	PMT0332	P9515_14611	A9601_14991	Pro1374|Pro1539	PMM1300	NATL1_17201	PMN2A_0866	CRD_01100
C	Cyanos1431		Yes	LG+G	Yes	NAD(P)H-quinone oxidoreductase subunit 1	B0JHQ5	NADH dehydrogenase	PF00146	COG1005	NADH:ubiquinone oxidoreductase subunit 1 (chain H) [Energy production and conversion]	C	Energy production and conversion	AM1_2158	Ava_2714	AmaxDRAFT_0086	AplaP_010100002262	CwatDRAFT_6237	CY0110_28749	cce_2224	PCC7424_2529	Cyan7425_1666	Cyan7822DRAFT_0068	PCC8801_1010	Cyan8802_1039	CPCC7001_1765	CRC_02078	gvip222	L8106_10146	MAE_56450	MC7420_5127	Aazo_0402	N9414_08175	Npun_R5626	alr0223	P9202_1441	P9211_01771	P9215_01781	P9301_01801	P9303_26911	PMT9312_0162	PMT2020	P9515_01891	A9601_01781	Pro0184	PMM0160	NATL1_02331	PMN2A_1527	CRD_02337
C	Cyanos1430		Yes	LG+G	Yes	Peptide deformylase	P94601	Polypeptide deformylase	PF01327	COG0242	N-formylmethionyl-tRNA deformylase [Translation, ribosomal structure and biogenesis]	J	Translation, ribosomal structure and biogenesis	AM1_4663	Ava_0830	AmaxDRAFT_4030	AplaP_010100023578	CwatDRAFT_3502	CY0110_07024	cce_4608	PCC7424_2066	Cyan7425_2533	Cyan7822DRAFT_2323	PCC8801_3965	Cyan8802_4010	CPCC7001_1618	CRC_02309	gll2228	L8106_07761	MAE_14510	MC7420_7359	Aazo_2722	N9414_00655	Npun_F4046	alr3079	P9202_1529	P9211_00761	P9215_00801	P9301_00791	P9303_03091	PMT9312_0070	PMT1601	P9515_00771	A9601_00801	Pro0081	PMM0068	NATL1_01321	PMN2A_1431	CRD_00940
C	Cyanos1142					Glucose-1-phosphate adenylyltransferase	B2IUY3	Nucleotidyl transferase	PF00483	COG0448	ADP-glucose pyrophosphorylase [Carbohydrate transport and metabolism]	G	Carbohydrate transport and metabolism	AM1_1929|AM1_2282	Ava_2020	AmaxDRAFT_4438	AplaP_010100010756	CwatDRAFT_1219	CY0110_11517|CY0110_12072	cce_0987|cce_2658	PCC7424_0473	Cyan7425_4763	Cyan7822DRAFT_0545	PCC8801_4064	Cyan8802_4103	CPCC7001_1987	CRC_00827	gll4260	L8106_15919	MAE_28050	MC7420_5031	Aazo_4620	N9414_17343	Npun_R6087	all4645	P9202_1563	P9211_09931	P9215_08631	P9301_08291	P9303_16851	PMT9312_0777	PMT0566	P9515_08141	A9601_08311	Pro0842	PMM0769	NATL1_08071	PMN2A_0175	CRD_00238
C	Cyanos1536		Yes	LG+G	Yes	50S ribosomal protein L29	B1WQR8	Ribosomal L29 protein	PF00831	COG0255	Ribosomal protein L29 [Translation, ribosomal structure and biogenesis]	J	Translation, ribosomal structure and biogenesis	AM1_4704	Ava_0699	AmaxDRAFT_4472	AplaP_010100017754	CwatDRAFT_2447	CY0110_05257	cce_4022	PCC7424_3711	Cyan7425_1300	Cyan7822DRAFT_3433	PCC8801_0244	Cyan8802_0241	CPCC7001_2343	CRC_01355	gvip527	L8106_15170	MAE_57350	MC7420_5569	Aazo_2567	N9414_02626	Npun_R4382	asl4207	P9202_436	P9211_16701	P9215_18211	P9301_17411	P9303_23101	PMT9312_1642	PMT1740	P9515_17321	A9601_17571	Pro1704	PMM1550	NATL1_19951	PMN2A_1121	CRD_02885
C	Cyanos1426		Yes	LG+G	Yes	Tryptophanyl-tRNA synthetase	Q8YXE4	tRNA synthetases class I (W and Y)	PF00579	COG0180	Tryptophanyl-tRNA synthetase [Translation, ribosomal structure and biogenesis]	J	Translation, ribosomal structure and biogenesis	AM1_1736	Ava_2993	AmaxDRAFT_0876	AplaP_010100024100	CwatDRAFT_5475	CY0110_11472	cce_3534	PCC7424_0351	Cyan7425_4238	Cyan7822DRAFT_1382	PCC8801_2051	Cyan8802_2075	CPCC7001_1583	CRC_00208	gvip414	L8106_03027	MAE_24310	MC7420_1611	Aazo_4670	N9414_08964	Npun_R5070	all1269	P9202_647	P9211_10521	P9215_06801	P9301_06241	P9303_18651	PMT9312_0598	PMT0422	P9515_06631	A9601_06541	Pro1063	PMM0598	NATL1_06541	PMN2A_0034	CRD_02632
C	Cyanos1388		Yes	LG+G	Yes	Porphobilinogen deaminase	Q3ALS9	Porphobilinogen deaminase, dipyromethane cofactor binding domain	PF01379	COG0181	Porphobilinogen deaminase [Coenzyme metabolism]	H	Coenzyme transport and metabolism	AM1_3944	Ava_4774	AmaxDRAFT_3519	AplaP_010100020874	CwatDRAFT_2369	CY0110_26697	cce_4378	PCC7424_0208	Cyan7425_4968	Cyan7822DRAFT_3534	PCC8801_2007	Cyan8802_2032	CPCC7001_1220	CRC_02998	gvip442	L8106_01517	MAE_42680	MC7420_5798	Aazo_5131	N9414_04240	Npun_F3798	alr1878	P9202_638	P9211_04951	P9215_05771	P9301_05221	P9303_07271	PMT9312_0496	PMT1273	P9515_05591	A9601_05521	Pro0494	PMM0495	NATL1_05521	PMN2A_1828	CRD_00096
C	Cyanos1439		Yes	LG+G	No	Biotin carboxylase	Q06862	Carbamoyl-phosphate synthase L chain, ATP binding domain	PF02786	COG4770	Acetyl/propionyl-CoA carboxylase, alpha subunit [Lipid metabolism]	I	Lipid transport and metabolism	AM1_2122	Ava_0516	AmaxDRAFT_0590	AplaP_010100010292	CwatDRAFT_3194	CY0110_24881	cce_3275	PCC7424_3033	Cyan7425_1480	Cyan7822DRAFT_1717	PCC8801_1426	Cyan8802_1455	CPCC7001_1338	CRC_00669	gvip271	L8106_07356	MAE_16710	MC7420_6360	Aazo_0051	N9414_04405	Npun_R5951	alr0939	P9202_1235	P9211_00681	P9215_00721	P9301_00711	P9303_03221	PMT9312_0062	PMT1588	P9515_00691	A9601_00721	Pro0074	PMM0060	NATL1_01241	PMN2A_1423	CRD_02493
C	Cyanos1438		Yes	LG+G	No	Lipid-A-disaccharide synthase	B4UHR6	Lipid-A-disaccharide synthetase	PF02684	COG0763	Lipid A disaccharide synthetase [Cell envelope biogenesis, outer membrane]	M	Cell wall/membrane/envelope biogenesis	AM1_3166	Ava_1699	AmaxDRAFT_4940	AplaP_010100012076	CwatDRAFT_6426	CY0110_28939	cce_3390	PCC7424_2769	Cyan7425_0261	Cyan7822DRAFT_3073	PCC8801_3384	Cyan8802_2729	CPCC7001_1710	CRC_03042	glr2712	L8106_05835	MAE_44860	MC7420_6515	Aazo_0540	N9414_04745	Npun_F3759	alr4005	P9202_1044	P9211_00671	P9215_00711	P9301_00701	P9303_03231	PMT9312_0061	PMT1587	P9515_00681	A9601_00711	Pro0073	PMM0059	NATL1_01231	PMN2A_1422	CRD_00139
C	Cyanos1561		Yes	LG+G	Yes	Cytochrome b6	A5GJ44	Cytochrome b(N-terminal)/b6/petB	PF00033	COG1290	Cytochrome b subunit of the bc complex [Energy production and conversion]	C	Energy production and conversion	AM1_4666	Ava_3441	AmaxDRAFT_2314	AplaP_010100018516	CwatDRAFT_4239	CY0110_28504	cce_1383	PCC7424_2251	Cyan7425_2347	Cyan7822DRAFT_3295	PCC8801_3538	Cyan8802_2576	CPCC7001_188	CRC_02197	gvip265	L8106_09696	MAE_33570	MC7420_2336	Aazo_1703	N9414_02311	Npun_F0310	alr3421	P9202_1011	P9211_03611	P9215_03501	P9301_03511	P9303_21851	PMT9312_0331	PMT1649	P9515_03571	A9601_03491	Pro0367	PMM0325	NATL1_04171	PMN2A_1702	CRD_00304
C	Cyanos1560		Yes	LG+G	Yes	Glutathione synthetase	P45480	Prokaryotic glutathione synthetase, ATP-grasp domain	PF02955	COG0189	Glutathione synthase/Ribosomal protein S6 modification enzyme (glutaminyl transferase) [Coenzyme metabolism / Translation, ribosomal structure and biogenesis]	H|J	Coenzyme transport and metabolism|Translation, ribosomal structure and biogenesis	AM1_5576	Ava_1836	AmaxDRAFT_3042	AplaP_010100004924	CwatDRAFT_5226	CY0110_07594	cce_0490	PCC7424_3299	Cyan7425_4828	Cyan7822DRAFT_4286	PCC8801_4010	Cyan8802_4048	CPCC7001_301	CRC_03282	gvip498	L8106_12775	MAE_07270	MC7420_8086	Aazo_1904	N9414_17832	Npun_F4803	all3859	P9202_192	P9211_01961	P9215_01961	P9301_01981	P9303_27361	PMT9312_0180	PMT2061	P9515_02071	A9601_01961	Pro0203	PMM0178	NATL1_02531	PMN2A_1546	CRD_01588
C	Cyanos1563		Yes	LG+G	Yes	GTP-binding protein engA	B1X0B0	GTPase of unknown function	PF01926	COG1160	Predicted GTPases [General function prediction only]	R	General function prediction only	AM1_5937	Ava_2896	AmaxDRAFT_5248	AplaP_010100003062	CwatDRAFT_4254	CY0110_12757	cce_0260	PCC7424_0885	Cyan7425_1561	Cyan7822DRAFT_1875	PCC8801_0121	Cyan8802_0118	CPCC7001_1638	CRC_01795	gll3210	L8106_15839	MAE_00810	MC7420_4266	Aazo_3566	N9414_22963	Npun_R1702	alr0483	P9202_1200	P9211_03881	P9215_04681	P9301_04111	P9303_21511	PMT9312_0387	PMT0203	P9515_04531	A9601_04421	Pro0388	PMM0391	NATL1_04431	PMN2A_1726	CRD_00060
C	Cyanos1562		Yes	LG+G	Yes	Cytochrome b6-f complex subunit 4	Q7U4U7	Cytochrome b(C-terminal)/b6/petD	PF00032	COG1290	Cytochrome b subunit of the bc complex [Energy production and conversion]	C	Energy production and conversion	AM1_4665	Ava_3442	AmaxDRAFT_2315	AplaP_010100018521	CwatDRAFT_4240	CY0110_28499	cce_1384	PCC7424_2252	Cyan7425_2348	Cyan7822DRAFT_3294	PCC8801_3537	Cyan8802_2577	CPCC7001_2738	CRC_02198	gvip264	L8106_09691	MAE_33560	MC7420_2352	Aazo_1702	N9414_02306	Npun_F0311	alr3422	P9202_1849	P9211_03621	P9215_03511	P9301_03521	P9303_21841	PMT9312_0332	PMT1648	P9515_03581	A9601_03501	Pro0368	PMM0326	NATL1_04181	PMN2A_1703	CRD_00305
C	Cyanos1565		Yes	LG+G	Yes	Peptidyl-prolyl cis-trans isomerase FKBP10	Q96AY3	FKBP-type peptidyl-prolyl cis-trans isomerase	PF00254	COG0545	FKBP-type peptidyl-prolyl cis-trans isomerases 1 [Posttranslational modification, protein turnover, chaperones]	O	Posttranslational modification, protein turnover, chaperones	AM1_1791	Ava_0331	AmaxDRAFT_0274	AplaP_010100011286	CwatDRAFT_2138	CY0110_19697	cce_3028	PCC7424_0506	Cyan7425_3860	Cyan7822DRAFT_4484	PCC8801_2910	Cyan8802_3186	CPCC7001_214	CRC_02509	glr0841	L8106_01372	MAE_54380	MC7420_3636	Aazo_2895	N9414_01732	Npun_R2832	alr0577	P9202_1161	P9211_13401	P9215_15211	P9301_14781	P9303_19721	PMT9312_1389	PMT0341	P9515_14541	A9601_14921	Pro1367	PMM1293	NATL1_17131	PMN2A_0860	CRD_02723
C	Cyanos1567		Yes	LG+G	Yes	(Dimethylallyl)adenosine tRNA methylthiotransferase miaB	B7JZ48	Radical SAM superfamily	PF04055	COG0621	2-methylthioadenine synthetase [Translation, ribosomal structure and biogenesis]	J	Translation, ribosomal structure and biogenesis	AM1_4660	Ava_3037	AmaxDRAFT_3032	AplaP_010100005843	CwatDRAFT_3979	CY0110_12852	cce_2810	PCC7424_0106	Cyan7425_3787	Cyan7822DRAFT_3327	PCC8801_3288	Cyan8802_2835	CPCC7001_1077	CRC_03127	glr4015	L8106_13280	MAE_47970	MC7420_4863	Aazo_4999	N9414_10448	Npun_R0775	alr1312	P9202_86	P9211_13531	P9215_15341	P9301_14911	P9303_19921	PMT9312_1401	PMT0323	P9515_14661	A9601_15041	Pro1379	PMM1305	NATL1_17251	PMN2A_0871	CRD_00891
C	Cyanos1566		Yes	LG+G	No	Glutamate racemase	Q9L870	Asp/Glu/Hydantoin racemase	PF01177	COG0796	Glutamate racemase [Cell envelope biogenesis, outer membrane]	M	Cell wall/membrane/envelope biogenesis	AM1_0602	Ava_1467	AmaxDRAFT_1384	AplaP_010100013223	CwatDRAFT_5050	CY0110_02129	cce_2466	PCC7424_1797	Cyan7425_1276	Cyan7822DRAFT_5062	PCC8801_0588	Cyan8802_0603	CPCC7001_1796	CRC_02686	gll1496	L8106_18532	MAE_55590	MC7420_983	Aazo_0860	N9414_08360	Npun_F1847	alr0094	P9202_640	P9211_10321	P9215_06991	P9301_06431	P9303_18941	PMT9312_0617	PMT0393	P9515_06821	A9601_06731	Pro1043	PMM0617	NATL1_06751	PMN2A_0054	CRD_00195
C	Cyanos1569		Yes	JTT+G	No	Cell division protein ftsZ	P45482	Tubulin/FtsZ family, GTPase domain	PF00091	COG0206	Cell division GTPase [Cell division and chromosome partitioning]	D	Cell cycle control, cell division, chromosome partitioning	AM1_0806	Ava_1837	AmaxDRAFT_3442	AplaP_010100007222	CwatDRAFT_4290	CY0110_28469	cce_1314	PCC7424_5023	Cyan7425_4732	Cyan7822DRAFT_0277	PCC8801_4253	Cyan8802_4314	CPCC7001_598	CRC_03281	gvip025	L8106_08381	MAE_26420	MC7420_8083	Aazo_1902	N9414_17837	Npun_R4804	alr3858	P9202_125	P9211_13571	P9215_15381	P9301_14951	P9303_19971	PMT9312_1405	PMT0319	P9515_14701	A9601_15081	Pro1383	PMM1309	NATL1_17291	PMN2A_0875	CRD_01589
C	Cyanos1568		Yes	LG+G	No	Cell division protein ftsQ homolog	Q4UKP2	POTRA domain, FtsQ-type	PF08478	COG1589	Cell division septal protein [Cell envelope biogenesis, outer membrane]	M	Cell wall/membrane/envelope biogenesis	AM1_0805	Ava_1839	AmaxDRAFT_3441	AplaP_010100007217	CwatDRAFT_4748	CY0110_13206	cce_1373	PCC7424_5024	Cyan7425_4731	Cyan7822DRAFT_0276	PCC8801_4254	Cyan8802_4315	CPCC7001_724	CRC_03280	gll0299	L8106_08376	MAE_26410	MC7420_8117	Aazo_1900	N9414_17842	Npun_R4806	alr3857	P9202_1468	P9211_13561	P9215_15371	P9301_14941	P9303_19951	PMT9312_1404	PMT0320	P9515_14691	A9601_15071	Pro1382	PMM1308	NATL1_17281	PMN2A_0874	CRD_01590
C	Cyanos1197					Ktr system potassium uptake protein B	O32081	Cation transport protein	PF02386	COG0168	Trk-type K+ transport systems, membrane components [Inorganic ion transport and metabolism]	P	Inorganic ion transport and metabolism	AM1_3578	Ava_4805	AmaxDRAFT_0430	AplaP_010100021441	CwatDRAFT_4116	CY0110_25416	cce_0390	PCC7424_2829	Cyan7425_3208|Cyan7425_5257	Cyan7822DRAFT_0389	PCC8801_4053	Cyan8802_4092	CPCC7001_1088	CRC_02213	glr0515	L8106_07314	MAE_18660	MC7420_4913	Aazo_3464	N9414_21260	Npun_F6024	all1802	P9202_1264	P9211_00931	P9215_00971	P9301_00961	P9303_02551	PMT9312_0087	PMT1628	P9515_00941	A9601_00971	Pro0098	PMM0084	NATL1_01501	PMN2A_1448	CRD_00322
C	Cyanos1219					Cobalamin synthase	Q8YZS8	Cobalamin-5-phosphate synthase	PF02654	COG0368	Cobalamin-5-phosphate synthase [Coenzyme metabolism]	H	Coenzyme transport and metabolism	AM1_1704	Ava_2824	AmaxDRAFT_5292	AplaP_010100014208	CwatDRAFT_1697	CY0110_09697	cce_1645	PCC7424_3225	Cyan7425_3403	Cyan7822DRAFT_2203	PCC8801_1169	Cyan8802_1196	CPCC7001_812	CRC_03169	gvip504	L8106_14640	MAE_30240	MC7420_6027	Aazo_0507	N9414_00240	Npun_R0273	alr0379	P9202_1379	P9211_02971	P9215_02941	P9301_02931	P9303_24891	PMT9312_0272	PMT1861	P9515_03031	A9601_02921	Pro0302	PMM0270	NATL1_03491	PMN2A_1636	CRD_02328
C	Cyanos1229					CCA-adding enzyme	Q03Y57	Poly A polymerase head domain	PF01743	COG0617	tRNA nucleotidyltransferase/poly(A) polymerase [Translation, ribosomal structure and biogenesis]	J	Translation, ribosomal structure and biogenesis	AM1_5461	Ava_3833	AmaxDRAFT_2212	AplaP_010100020939	CwatDRAFT_1438	CY0110_03939	cce_3382	PCC7424_0184	Cyan7425_0271	Cyan7822DRAFT_0290	PCC8801_1970	Cyan8802_1997	CPCC7001_1857	CRC_01208	gll2924	L8106_14675	MAE_51170	MC7420_7944	Aazo_2997	N9414_11784	Npun_F4459	all3136	P9202_936	P9211_01561	P9215_01581	P9301_01601	P9303_26611	PMT9312_0143	PMT2001	P9515_01691	A9601_01581	Pro0164	PMM0141	NATL1_02131	PMN2A_1507	CRD_00382
C	Cyanos1311		Yes	LG+G	No	4-diphosphocytidyl-2-C-methyl-D-erythritol kinase	Q3M3F2	GHMP kinases N terminal domain	PF00288	COG1947	4-diphosphocytidyl-2C-methyl-D-erythritol 2-phosphate synthase [Lipid metabolism]	I	Lipid transport and metabolism	AM1_1752	Ava_4887	AmaxDRAFT_3613	AplaP_010100019156	CwatDRAFT_2379	CY0110_28454	cce_1317	PCC7424_4466	Cyan7425_0570	Cyan7822DRAFT_2284	PCC8801_1003	Cyan8802_1032	CPCC7001_820	CRC_00985	gll0102	L8106_06619	MAE_04520	MC7420_5196	Aazo_3809	N9414_19889	Npun_R4911	alr3230	P9202_209	P9211_07121	P9215_09581	P9301_09261	P9303_16181	PMT9312_0867	PMT0620	P9515_10151	A9601_09281	Pro0764	PMM0932	NATL1_09481	PMN2A_0279	CRD_00491
C	Cyanos1316		Yes	LG+G	Yes	ATP synthase subunit a	B2J053	ATP synthase A chain	PF00119	COG0356	F0F1-type ATP synthase, subunit a [Energy production and conversion]	C	Energy production and conversion	AM1_0891	Ava_2616	AmaxDRAFT_3122	AplaP_010100009865	CwatDRAFT_6284	CY0110_17837	cce_4483	PCC7424_2624	Cyan7425_1487	Cyan7822DRAFT_2979	PCC8801_2715	Cyan8802_3388	CPCC7001_2563	CRC_02501	gvip403	L8106_14515	MAE_50110	MC7420_6184	Aazo_3333	N9414_05384	Npun_F4858	all0010	P9202_1488	P9211_15751	P9215_17241	P9301_16461	P9303_04781	PMT9312_1549	PMT1472	P9515_16351	A9601_16581	Pro1609	PMM1456	NATL1_18541	PMN2A_0986	CRD_02731
C	Cyanos1317		Yes	CPREV+G	Yes	ATP synthase subunit c	P12409	ATP synthase subunit C	PF00137	COG0636	F0F1-type ATP synthase, subunit c/Archaeal/vacuolar-type H+-ATPase, subunit K [Energy production and conversion]	C	Energy production and conversion	AM1_0892	Ava_2615	AmaxDRAFT_3121	AplaP_010100009860	CwatDRAFT_6285	CY0110_17867	cce_4484	PCC7424_2623	Cyan7425_1488	Cyan7822DRAFT_2980	PCC8801_2716	Cyan8802_3387	CPCC7001_2534	CRC_02502	gvip402	L8106_14510	MAE_50120	MC7420_6230	Aazo_3334	N9414_05379	Npun_F4859	asl0009	P9202_79	P9211_15741	P9215_17231	P9301_16451	P9303_04791	PMT9312_1548	PMT1471	P9515_16341	A9601_16571	Pro1608	PMM1455	NATL1_18531	PMN2A_0985	CRD_02730
C	Cyanos1314		Yes	LG+G	No	Probable cell division protein ftsW	P74180	Cell cycle protein	PF01098	COG0772	Bacterial cell division membrane protein [Cell division and chromosome partitioning]	D	Cell cycle control, cell division, chromosome partitioning	AM1_1811	Ava_1521	AmaxDRAFT_0860	AplaP_010100015893	CwatDRAFT_5218	CY0110_24411	cce_4540	PCC7424_3025	Cyan7425_4997	Cyan7822DRAFT_0644	PCC8801_2753	Cyan8802_3349	CPCC7001_1503	CRC_02478	gvip487	L8106_09751	MAE_16870	MC7420_2153	Aazo_3408	N9414_05494	Npun_R4834	all0154	P9202_884	P9211_15771	P9215_17261	P9301_16481	P9303_04731	PMT9312_1551	PMT1475	P9515_16371	A9601_16601	Pro1611	PMM1458	NATL1_18571	PMN2A_0988	CRD_02755
C	Cyanos1318		Yes	LG+G	Yes	ATP synthase subunit b'	Q3M9V7	ATP synthase B/B' CF(0)	PF00430	COG0711	F0F1-type ATP synthase, subunit b [Energy production and conversion]	C	Energy production and conversion	AM1_0893	Ava_2614	AmaxDRAFT_3120	AplaP_010100009855	CwatDRAFT_6286	CY0110_17892	cce_4485	PCC7424_2622	Cyan7425_1489	Cyan7822DRAFT_2981	PCC8801_2717	Cyan8802_3386	CPCC7001_447	CRC_02503	gvip401	L8106_14505	MAE_50130	MC7420_6246	Aazo_3335	N9414_05374	Npun_F4860	all0008	P9202_862	P9211_15731	P9215_17221	P9301_16441	P9303_04801	PMT9312_1547	PMT1470	P9515_16331	A9601_16561	Pro1607	PMM1454	NATL1_18521	PMN2A_0984	CRD_02729
C	Cyanos1319		Yes	LG+G	Yes	ATP synthase subunit b	B2J056	ATP synthase B/B' CF(0)	PF00430	COG0711	F0F1-type ATP synthase, subunit b [Energy production and conversion]	C	Energy production and conversion	AM1_0894	Ava_2613	AmaxDRAFT_3119	AplaP_010100009850	CwatDRAFT_6287	CY0110_17912	cce_4486	PCC7424_2621	Cyan7425_1490	Cyan7822DRAFT_2982	PCC8801_2718	Cyan8802_3385	CPCC7001_1814	CRC_02504	gvip400	L8106_14500	MAE_50140	MC7420_6099	Aazo_3336	N9414_05369	Npun_F4861	all0007	P9202_574	P9211_15721	P9215_17211	P9301_16431	P9303_04811	PMT9312_1546	PMT1469	P9515_16321	A9601_16551	Pro1606	PMM1453	NATL1_18511	PMN2A_0983	CRD_02728
C	Cyanos1494		Yes	JTT+G	No	Uncharacterized protein MJ1134	Q58534	ScpA/B protein	PF02616	COG1354	Rec8/ScpA/Scc1-like protein (kleisin family) [Replication, recombination, and repair]	S	Function unknown	AM1_3962	Ava_3421	AmaxDRAFT_2824	AplaP_010100021721	CwatDRAFT_1946	CY0110_05752	cce_0335	PCC7424_1510	Cyan7425_3703	Cyan7822DRAFT_4518	PCC8801_0924	Cyan8802_0951	CPCC7001_554	CRC_01886	glr1857	L8106_21929	MAE_57800	MC7420_2303	Aazo_1848	N9414_19572	Npun_R6281	alr3399	P9202_12	P9211_01671	P9215_01681	P9301_01701	P9303_26721	PMT9312_0153	PMT2011	P9515_01791	A9601_01681	Pro0174	PMM0151	NATL1_02231	PMN2A_1517	CRD_02032
C	Cyanos1497		Yes	JTT+G	Yes	Probable septum site-determining protein minC	Q8YRJ1	Septum formation inhibitor MinC, C-terminal domain	PF03775	COG0850	Septum formation inhibitor [Cell division and chromosome partitioning]	D	Cell cycle control, cell division, chromosome partitioning	AM1_4646	Ava_3477	AmaxDRAFT_5325	AplaP_010100005184	CwatDRAFT_0566	CY0110_02179	cce_2476	PCC7424_3020	Cyan7425_1260	Cyan7822DRAFT_2574	PCC8801_3350	Cyan8802_2767	CPCC7001_718	CRC_03004	gvip268	L8106_28341	MAE_38860	MC7420_6717	Aazo_1992	N9414_05674	Npun_F3647	alr3455	P9202_1873	P9211_03581	P9215_03471	P9301_03481	P9303_21881	PMT9312_0328	PMT1652	P9515_03541	A9601_03461	Pro0364	PMM0322	NATL1_04141	PMN2A_1699	CRD_00104
C	Cyanos1491		Yes	LG+G	No	CTP synthase	A2BTS1	CTP synthase N-terminus	PF06418	COG0504	CTP synthase (UTP-ammonia lyase) [Nucleotide transport and metabolism]	F	Nucleotide transport and metabolism	AM1_2914	Ava_2267	AmaxDRAFT_1026	AplaP_010100003582	CwatDRAFT_0174	CY0110_00020	cce_2923	PCC7424_2034	Cyan7425_1387	Cyan7822DRAFT_3353	PCC8801_0546	Cyan8802_0563	CPCC7001_2191	CRC_00446	gvip211	L8106_29305	MAE_14480	MC7420_568	Aazo_4054	N9414_10483	Npun_F6033	alr5000	P9202_1010	P9211_18211	P9215_19621	P9301_18801	P9303_29581	PMT9312_1782	PMT2219	P9515_18801	A9601_18991	Pro1853	PMM1689	NATL1_21631	PMN2A_1291	CRD_02958
C	Cyanos1211					Aspartyl-tRNA synthetase	A2BTS0	tRNA synthetases class II (D, K and N)	PF00152	COG0173	Aspartyl-tRNA synthetase [Translation, ribosomal structure and biogenesis]	J	Translation, ribosomal structure and biogenesis	AM1_4421	Ava_0247	AmaxDRAFT_5510	AplaP_010100001530	CwatDRAFT_4089	CY0110_06934	cce_4152	PCC7424_3043	Cyan7425_0961	Cyan7822DRAFT_2847	PCC8801_1822	Cyan8802_1847	CPCC7001_2676	CRC_03126	gvip266	L8106_24030	MAE_37270	MC7420_6600	Aazo_5000	N9414_03708	Npun_F3458	all2436	P9202_504	P9211_18201	P9215_19611	P9301_18791	P9303_29551	PMT9312_1781	PMT2216	P9515_18791	A9601_18981	Pro1852	PMM1688	NATL1_21621	PMN2A_1290	CRD_00890
C	Cyanos1492		Yes	LG+G	Yes	4-hydroxybenzoate octaprenyltransferase	A1K2P1	UbiA prenyltransferase family	PF01040	COG0382	4-hydroxybenzoate polyprenyltransferase and related prenyltransferases [Coenzyme metabolism]	H	Coenzyme transport and metabolism	AM1_3602	Ava_3531	AmaxDRAFT_2772	AplaP_010100014943	CwatDRAFT_5393	CY0110_14083	cce_2564	PCC7424_1159	Cyan7425_1642	Cyan7822DRAFT_3175	PCC8801_3679	Cyan8802_3733	CPCC7001_1587	CRC_00091	gvip469	L8106_17232	MAE_06650	MC7420_8155	Aazo_4142	N9414_18068	Npun_F4666	alr3553	P9202_1586	P9211_04571	P9215_05361	P9301_04811	P9303_06581	PMT9312_0456	PMT1328	P9515_05191	A9601_05121	Pro0455	PMM0456	NATL1_05111	PMN2A_1788	CRD_01475
C	Cyanos1499		Yes	LG+G	No	Ribonuclease Z	Q8YLZ0	Metallo-beta-lactamase superfamily	PF00753	COG1234	Metal-dependent hydrolases of the beta-lactamase superfamily III [General function prediction only]	R	General function prediction only	AM1_5543	Ava_2403	AmaxDRAFT_2747	AplaP_010100005578	CwatDRAFT_2011	CY0110_20945	cce_4065	PCC7424_1179	Cyan7425_5044	Cyan7822DRAFT_4145	PCC8801_3611	Cyan8802_2503	CPCC7001_466	CRC_00493	gvip548	L8106_18277	MAE_54070	MC7420_2478	Aazo_4523	N9414_07224	Npun_R5251	alr5152	P9202_1662	P9211_14031	P9215_15781	P9301_15351	P9303_05331	PMT9312_1447	PMT1426	P9515_15101	A9601_15501	Pro1430	PMM1349	NATL1_17761	PMN2A_0920	CRD_01003
C	Cyanos1498		Yes	LG+G	Yes	Phosphopantetheine adenylyltransferase	B2J6C6	Cytidylyltransferase	PF01467	COG0669	Phosphopantetheine adenylyltransferase [Coenzyme metabolism]	H	Coenzyme transport and metabolism	AM1_4068	Ava_1966	AmaxDRAFT_4074	AplaP_010100005618	CwatDRAFT_3716	CY0110_28829	cce_0878	PCC7424_1994	Cyan7425_3308	Cyan7822DRAFT_1574	PCC8801_0611	Cyan8802_0627	CPCC7001_1043	CRC_00205	glr0847	L8106_30335	MAE_06810	MC7420_5739	Aazo_0903	N9414_20140	Npun_R3950	alr4700	P9202_1589	P9211_08801	P9215_10081	P9301_09751	P9303_14961	PMT9312_0916	PMT0722	P9515_09661	A9601_09771	Pro0952	PMM0884	NATL1_09991	PMN2A_0326	CRD_02635
C	Cyanos1362		Yes	CPREV+G	Yes	*	*	Protein of unknown function (DUF3529)	PF12046	*	*	*	*	AM1_2108	Ava_1721	AmaxDRAFT_2579	AplaP_010100011981	CwatDRAFT_3009	CY0110_17717	cce_3329	PCC7424_4230	Cyan7425_1787	Cyan7822DRAFT_1785	PCC8801_3055	Cyan8802_3066	CPCC7001_1130	CRC_02872	glr3763	L8106_28296	MAE_08520	MC7420_2199	Aazo_2731	N9414_00750	Npun_R4030	alr3980	P9202_1652	P9211_17041	P9215_18551	P9301_17741	P9303_22651	PMT9312_1675	PMT1704	P9515_17701	A9601_17901	Pro1739	PMM1583	NATL1_20301	PMN2A_1156	CRD_02827
C	Cyanos1408		Yes	LG+G	Yes	Monothiol glutaredoxin-S11	Q0IWL9	Glutaredoxin	PF00462	COG0278	Glutaredoxin-related protein [Posttranslational modification, protein turnover, chaperones]	O	Posttranslational modification, protein turnover, chaperones	AM1_4893	Ava_0591	AmaxDRAFT_0726	AplaP_010100002722	CwatDRAFT_1570	CY0110_08431	cce_1810	PCC7424_4396	Cyan7425_4728	Cyan7822DRAFT_0072	PCC8801_3377	Cyan8802_2734	CPCC7001_1976	CRC_00291	glr3340	L8106_08511	MAE_53920	MC7420_2851	Aazo_2784	N9414_17238	Npun_R3909	alr0799	P9202_243	P9211_10761	P9215_12471	P9301_12181	P9303_09521	PMT9312_1122	PMT1095	P9515_12021	A9601_12171	Pro1085	PMM1111	NATL1_14711	PMN2A_0639	CRD_00689
C	Cyanos1409		Yes	LG+G	Yes	Uncharacterized protein ssr3122	P73055	BolA-like protein	PF01722	COG0271	Stress-induced morphogen (activity unknown) [Signal transduction mechanisms]	T	Signal transduction mechanisms	AM1_4894	Ava_0590	AmaxDRAFT_0725	AplaP_010100002717	CwatDRAFT_1569	CY0110_08426	cce_1811	PCC7424_5266	Cyan7425_4729	Cyan7822DRAFT_0487	PCC8801_3378	Cyan8802_2733	CPCC7001_711	CRC_00290	gsr4417	L8106_03137	MAE_46690	MC7420_3040	Aazo_2783	N9414_17233	Npun_R3910	asr0798	P9202_72	P9211_10771	P9215_12461	P9301_12171	P9303_09531	PMT9312_1121	PMT1094	P9515_12011	A9601_12161	Pro1086	PMM1110	NATL1_14721	PMN2A_0640	CRD_00688
C	Cyanos1404		Yes	LG+G	Yes	Uncharacterized RNA pseudouridine synthase slr1629	P74346	RNA pseudouridylate synthase	PF00849	COG0564	Pseudouridylate synthases, 23S RNA-specific [Translation, ribosomal structure and biogenesis]	J	Translation, ribosomal structure and biogenesis	AM1_2337	Ava_2924	AmaxDRAFT_2587	AplaP_010100011946	CwatDRAFT_6597	CY0110_19882	cce_3324	PCC7424_1515	Cyan7425_4642	Cyan7822DRAFT_4641	PCC8801_0749	Cyan8802_0778	CPCC7001_948	CRC_01957	glr0073	L8106_03227	MAE_52120	MC7420_3282	Aazo_3490	N9414_13290	Npun_R3812	alr0522	P9202_689	P9211_02111	P9215_02111	P9301_02131	P9303_28001	PMT9312_0195	PMT2109	P9515_02221	A9601_02111	Pro0219	PMM0193	NATL1_02691	PMN2A_1560	CRD_01225
C	Cyanos1405		Yes	LG+G	Yes	30S ribosomal protein S18	A5GLA3	Ribosomal protein S18	PF01084	COG0238	Ribosomal protein S18 [Translation, ribosomal structure and biogenesis]	J	Translation, ribosomal structure and biogenesis	AM1_4812	Ava_1321	AmaxDRAFT_5444	AplaP_010100001250	CwatDRAFT_2159	CY0110_11907	cce_3347	PCC7424_3096	Cyan7425_0902	Cyan7822DRAFT_0362	PCC8801_1669	Cyan8802_1687	CPCC7001_477	CRC_03038	gvip418	L8106_11847	MAE_48050	MC7420_160	Aazo_5173	N9414_00425	Npun_R4940	asl4451	P9202_627	P9211_08951	P9215_10241	P9301_09911	P9303_14781	PMT9312_0932	PMT0740	P9515_09501	A9601_09931	Pro0968	PMM0869	NATL1_10131	PMN2A_0340	CRD_00134
C	Cyanos1402		Yes	LG+G	Yes	Menaquinone biosynthesis methyltransferase ubiE	Q3MD91	ubiE/COQ5 methyltransferase family	PF01209	COG2226	Methylase involved in ubiquinone/menaquinone biosynthesis [Coenzyme metabolism]	H	Coenzyme transport and metabolism	AM1_3823	Ava_1422	AmaxDRAFT_5251	AplaP_010100003047	CwatDRAFT_4679	CY0110_14048	cce_2570	PCC7424_0747	Cyan7425_2785	Cyan7822DRAFT_3169	PCC8801_2496	Cyan8802_3610	CPCC7001_1067	CRC_00613	gvip014	L8106_04211	MAE_37840	MC7420_675	Aazo_4318	N9414_02069	Npun_R4434	alr5252	P9202_810	P9211_04271	P9215_05101	P9301_04551	P9303_20621	PMT9312_0430	PMT0276	P9515_04931	A9601_04861	Pro0427	PMM0431	NATL1_04841	PMN2A_1762	CRD_02701
C	Cyanos1403		Yes	LG+G	Yes	Protein mrp homolog	P53383	CobQ/CobB/MinD/ParA nucleotide binding domain	PF01656	COG0489	ATPases involved in chromosome partitioning [Cell division and chromosome partitioning]	D	Cell cycle control, cell division, chromosome partitioning	AM1_1449	Ava_4583	AmaxDRAFT_0301	AplaP_010100015993	CwatDRAFT_1043	CY0110_05934	cce_0923	PCC7424_3055	Cyan7425_2597	Cyan7822DRAFT_0845	PCC8801_4070	Cyan8802_4109	CPCC7001_1409	CRC_02862	glr1480	L8106_17697	MAE_24150	MC7420_2316	Aazo_2622	N9414_22038	Npun_R5166	alr0652	P9202_63	P9211_17011	P9215_18531	P9301_17721	P9303_22681	PMT9312_1673	PMT1707	P9515_17681	A9601_17881	Pro1736	PMM1581	NATL1_20271	PMN2A_1153	CRD_02817
C	Cyanos1369		Yes	LG+G	Yes	Multidrug resistance protein 2	P21449	ABC transporter transmembrane region	PF00664	COG1132	ABC-type multidrug transport system, ATPase and permease components [Defense mechanisms]	V	Defense mechanisms	AM1_5120	Ava_4342	AmaxDRAFT_3542	AplaP_010100013908	CwatDRAFT_4743	CY0110_15395	cce_0497	PCC7424_1385	Cyan7425_1359	Cyan7822DRAFT_1090	PCC8801_2726	Cyan8802_3376	CPCC7001_588	CRC_01751	gll2868	L8106_13165	MAE_14450	MC7420_3973	Aazo_3035	N9414_15727	Npun_R0570	alr1978	P9202_1315	P9211_05641	P9215_06421	P9301_05871	P9303_08241	PMT9312_0561	PMT1192	P9515_06251	A9601_06171	Pro0563	PMM0561	NATL1_06161	PMN2A_1891	CRD_01494
C	Cyanos1368		Yes			Geranylgeranyl pyrophosphate synthase homolog	P48368	Polyprenyl synthetase	PF00348	COG0142	Geranylgeranyl pyrophosphate synthase [Coenzyme metabolism]	H	Coenzyme transport and metabolism	AM1_4854	Ava_2704	AmaxDRAFT_4063	AplaP_010100008711	CwatDRAFT_1877	CY0110_28834	cce_0877	PCC7424_0608	Cyan7425_0972	Cyan7822DRAFT_1798	PCC8801_0156	Cyan8802_0152	CPCC7001_1578	CRC_03263	gvip043	L8106_02487	MAE_14550	MC7420_7008	Aazo_1505	N9414_04860	Npun_F3770	alr0213	P9202_872	P9211_11191	P9215_12051	P9301_11761	P9303_09331	PMT9312_1081	PMT1109	P9515_11601	A9601_11751	Pro1129	PMM1070	NATL1_15151	PMN2A_0681	CRD_00208
C	Cyanos1149					Phycocyanobilin:ferredoxin oxidoreductase	Q3M745	Ferredoxin-dependent bilin reductase	PF05996	*	*	*	*	AM1_C0185|AM1_5311	Ava_3585	AmaxDRAFT_0147	AplaP_010100024677|AplaP_010100021621	CwatDRAFT_2748	CY0110_24141	cce_3569	PCC7424_1047	Cyan7425_4845	Cyan7822DRAFT_0777	PCC8801_1724	Cyan8802_1748	CPCC7001_1867	CRC_00440	gvip359	L8106_30355	MAE_06540	MC7420_6498	Aazo_0093	N9414_09361	Npun_R5577	alr3707	P9202_372	P9211_10161	P9215_08411	P9301_08071	P9303_16581	PMT9312_0755	PMT0590	P9515_08371	A9601_08081	Pro0819	PMM0747	NATL1_07831	PMN2A_0151	CRD_02546
C	Cyanos1226					Ribulose-phosphate 3-epimerase	P74061	Ribulose-phosphate 3 epimerase family	PF00834	COG0036	Pentose-5-phosphate-3-epimerase [Carbohydrate transport and metabolism]	G	Carbohydrate transport and metabolism	AM1_1399	Ava_4675	AmaxDRAFT_1652	AplaP_010100014753	CwatDRAFT_4803	CY0110_15450	cce_0798	PCC7424_5270	Cyan7425_1996	Cyan7822DRAFT_2863	PCC8801_1619	Cyan8802_1646	CPCC7001_1560	CRC_01082	gll3548	L8106_30735	MAE_61690	MC7420_5511	Aazo_3229	N9414_04615	Npun_F1541	alr0782	P9202_732	P9211_09961	P9215_08601	P9301_08261	P9303_16821	PMT9312_0774	PMT0569	P9515_08171	A9601_08281	Pro0839	PMM0766	NATL1_08041	PMN2A_0172	CRD_02614
C	Cyanos1227					*	*	haloacid dehalogenase-like hydrolase	PF00702	COG0546	Predicted phosphatases [General function prediction only]	R	General function prediction only	AM1_4049	Ava_1833	AmaxDRAFT_3495	AplaP_010100019942	CwatDRAFT_5108	CY0110_11372	cce_3022	PCC7424_3964	Cyan7425_3995	Cyan7822DRAFT_2658	PCC8801_0406	Cyan8802_0416	CPCC7001_1358	CRC_03173	glr2043	L8106_08306	MAE_52770	MC7420_2275	Aazo_0782	N9414_03016	Npun_R5256	alr3863	P9202_805	P9211_16801	P9215_18331	P9301_17521	P9303_22981	PMT9312_1653	PMT1728	P9515_17431	A9601_17681	Pro1715	PMM1561	NATL1_20061	PMN2A_1132	CRD_02436
C	Cyanos1222					Ribosome-recycling factor	Q7U5F4	Ribosome recycling factor	PF01765	COG0233	Ribosome recycling factor [Translation, ribosomal structure and biogenesis]	J	Translation, ribosomal structure and biogenesis	AM1_5507	Ava_0629	AmaxDRAFT_4142	AplaP_010100008931	CwatDRAFT_0282	CY0110_13856	cce_3592	PCC7424_2698	Cyan7425_4637	Cyan7822DRAFT_0334	PCC8801_2560	Cyan8802_3546	CPCC7001_68	CRC_00660	gvip024	L8106_19146	MAE_30540	MC7420_3530	Aazo_0065	N9414_07059	Npun_F6137	alr1208	P9202_1139	P9211_05231	P9215_06021	P9301_05471	P9303_07611	PMT9312_0521	PMT1245	P9515_05851	A9601_05771	Pro0521	PMM0521	NATL1_05781	PMN2A_1853	CRD_02483
C	Cyanos1220					*	*	CAAX amino terminal protease family	PF02517	COG1266	Predicted metal-dependent membrane protease [General function prediction only]	R	General function prediction only	AM1_3584	Ava_1546	AmaxDRAFT_3030	AplaP_010100005853	CwatDRAFT_3409	CY0110_06249	cce_2457	PCC7424_3016	Cyan7425_1507	Cyan7822DRAFT_2571	PCC8801_2519	Cyan8802_3587	CPCC7001_2450	CRC_00581	gll3175	L8106_26827	MAE_23130	MC7420_7864	Aazo_1815	N9414_04925	Npun_R0514	all3785	P9202_155	P9211_05181	P9215_05971	P9301_05421	P9303_07541	PMT9312_0516	PMT1251	P9515_05801	A9601_05721	Pro0516	PMM0516	NATL1_05731	PMN2A_1848	CRD_02996
C	Cyanos1221					Uridylate kinase	Q3MFI4	Amino acid kinase family	PF00696	COG0528	Uridylate kinase [Nucleotide transport and metabolism]	F	Nucleotide transport and metabolism	AM1_6422	Ava_0628	AmaxDRAFT_4143	AplaP_010100008936	CwatDRAFT_0903|CwatDRAFT_0280	CY0110_13861	cce_3591	PCC7424_2697	Cyan7425_4636	Cyan7822DRAFT_0249	PCC8801_2559	Cyan8802_3547	CPCC7001_1536	CRC_00659	gvip321	L8106_19151	MAE_30550	MC7420_3501	Aazo_0066	N9414_07064	Npun_F6136	alr1207	P9202_149	P9211_05241	P9215_06031	P9301_05481	P9303_07621	PMT9312_0522	PMT1244	P9515_05861	A9601_05781	Pro0522	PMM0522	NATL1_05791	PMN2A_1854	CRD_02482
C	Cyanos1381		Yes	RTREV+G	No	DNA polymerase III subunit gamma/tau	P09122	ATPase family associated with various cellular activities (AAA)	PF00004	COG2812	DNA polymerase III, gamma/tau subunits [DNA replication, recombination, and repair]	L	Replication, recombination and repair	AM1_2292	Ava_2215	AmaxDRAFT_0379	AplaP_010100003297	CwatDRAFT_3017	CY0110_20053	cce_2531	PCC7424_4439	Cyan7425_0431	Cyan7822DRAFT_1359	PCC8801_2074	Cyan8802_2118	CPCC7001_1816	CRC_02778	gvip228	L8106_30525	MAE_53930	MC7420_4373	Aazo_4353	N9414_18428	Npun_F4123	alr4932	P9202_543	P9211_17841	P9215_19311	P9301_18481	P9303_00641	PMT9312_1750	PMT0059	P9515_18481	A9601_18671	Pro1818	PMM1658	NATL1_21271	PMN2A_1256	CRD_00012
C	Cyanos1380		Yes	LG+G	Yes	Cell division topological specificity factor	A2CBR5	Septum formation topological specificity factor MinE	PF03776	COG0851	Septum formation topological specificity factor [Cell division and chromosome partitioning]	D	Cell cycle control, cell division, chromosome partitioning	AM1_4644	Ava_3479	AmaxDRAFT_5323	AplaP_010100005194	CwatDRAFT_0568	CY0110_02169	cce_2473	PCC7424_3018	Cyan7425_1258	Cyan7822DRAFT_2572	PCC8801_3348	Cyan8802_2769	CPCC7001_1255	CRC_03006	gvip270	L8106_28356	MAE_38840	MC7420_6797	Aazo_1994	N9414_05664	Npun_F3649	asr3457	P9202_666	P9211_03561	P9215_03451	P9301_03461	P9303_21901	PMT9312_0326	PMT1654	P9515_03521	A9601_03441	Pro0362	PMM0320	NATL1_04121	PMN2A_1697	CRD_00106
C	Cyanos1383		Yes	LG+G	Yes	(3R)-hydroxymyristoyl-[acyl-carrier-protein] dehydratase	Q3MH14	FabA-like domain	PF07977	COG0764	3-hydroxymyristoyl/3-hydroxydecanoyl-(acyl carrier protein) dehydratases [Lipid metabolism]	I	Lipid transport and metabolism	AM1_0584	Ava_0096	AmaxDRAFT_2444	AplaP_010100014923	CwatDRAFT_2718	CY0110_10527	cce_2696	PCC7424_2606	Cyan7425_4499	Cyan7822DRAFT_4592	PCC8801_1948	Cyan8802_1975	CPCC7001_873	CRC_01337	glr1866	L8106_14245	MAE_58190	MC7420_4446	Aazo_3739	N9414_02741	Npun_F2930	alr2271	P9202_1405	P9211_13901	P9215_15651	P9301_15221	P9303_05511	PMT9312_1434	PMT1411	P9515_14971	A9601_15361	Pro1417	PMM1336	NATL1_17631	PMN2A_0907	CRD_02902
C	Cyanos1382		Yes	LG+G	Yes	Drug sensory protein A	P20169	Histidine kinase-, DNA gyrase B-, and HSP90-like ATPase	PF02518	COG5002	Signal transduction histidine kinase [Signal transduction mechanisms]	T	Signal transduction mechanisms	AM1_4214	Ava_3226	AmaxDRAFT_2274	AplaP_010100005703	CwatDRAFT_0946	CY0110_27114	cce_0888	PCC7424_1982	Cyan7425_3278	Cyan7822DRAFT_4065	PCC8801_3128	Cyan8802_2992	CPCC7001_2113	CRC_01283	gll0055	L8106_01337	MAE_36080	MC7420_3708	Aazo_0780	N9414_00160	Npun_R3716	alr3511	P9202_585	P9211_13951	P9215_15701	P9301_15271	P9303_05451	PMT9312_1439	PMT1417	P9515_15021	A9601_15421	Pro1422	PMM1341	NATL1_17681	PMN2A_0912	CRD_02005
C	Cyanos1385		Yes	LG+G	Yes	Folylpolyglutamate synthase	Q12676	Mur ligase middle domain	PF08245	COG0285	Folylpolyglutamate synthase [Coenzyme metabolism]	H	Coenzyme transport and metabolism	AM1_1737	Ava_3683	AmaxDRAFT_1571	AplaP_010100008342	CwatDRAFT_4176	CY0110_25206	cce_4130	PCC7424_0544	Cyan7425_4359	Cyan7822DRAFT_0257	PCC8801_0207	Cyan8802_0203	CPCC7001_2752	CRC_00413	gvip147	L8106_09341	MAE_15990	MC7420_2002	Aazo_0325	N9414_20255	Npun_F5003	alr1026	P9202_20	P9211_13501	P9215_15311	P9301_14881	P9303_19851	PMT9312_1398	PMT0330	P9515_14631	A9601_15011	Pro1376	PMM1302	NATL1_17221	PMN2A_0868	CRD_01819
C	Cyanos1384		Yes	LG+G	Yes	Acyl-[acyl-carrier-protein]--UDP-N-acetylglucosamine O-acyltransferase	B7JW27	Bacterial transferase hexapeptide (three repeats)	PF00132	COG1043	Acyl-[acyl carrier protein]	M	Cell wall/membrane/envelope biogenesis	AM1_0583	Ava_0097	AmaxDRAFT_2443	AplaP_010100014928	CwatDRAFT_3971	CY0110_11122	cce_1828	PCC7424_5045	Cyan7425_4500	Cyan7822DRAFT_4075	PCC8801_1665	Cyan8802_1683	CPCC7001_2185	CRC_01336	glr1867	L8106_14240	MAE_39000	MC7420_4483	Aazo_3738	N9414_02736	Npun_F2931	alr2272	P9202_989	P9211_13891	P9215_15641	P9301_15211	P9303_05521	PMT9312_1433	PMT1410	P9515_14961	A9601_15351	Pro1416	PMM1335	NATL1_17621	PMN2A_0906	CRD_02903
C	Cyanos1228					Enolase	Q3AVW5	Enolase, C-terminal TIM barrel domain	PF00113	COG0148	Enolase [Carbohydrate transport and metabolism]	G	Carbohydrate transport and metabolism	AM1_3978	Ava_3517	AmaxDRAFT_3611	AplaP_010100019146	CwatDRAFT_1513	CY0110_23706	cce_5179|cce_2156	PCC7424_4022	Cyan7425_3486	Cyan7822DRAFT_0974	PCC8801_1687	Cyan8802_1705	CPCC7001_2376	CRC_00998	gll2121	L8106_23416	MAE_35090	MC7420_5976	Aazo_1631	N9414_18865	Npun_R3508	all3538	P9202_231	P9211_02271	P9215_02271	P9301_02281	P9303_27721	PMT9312_0210	PMT2083	P9515_02371	A9601_02261	Pro0235	PMM0208	NATL1_02841	PMN2A_1575	CRD_00470
C	Cyanos1386		Yes	LG+G	Yes	GTPase obg	B1X0M2	GTP1/OBG	PF01018	COG0536	Predicted GTPase [General function prediction only]	R	General function prediction only	AM1_1806	Ava_1586	AmaxDRAFT_5163	AplaP_010100011171	CwatDRAFT_0702	CY0110_24346	cce_1961	PCC7424_5260	Cyan7425_2049	Cyan7822DRAFT_1110	PCC8801_4390	Cyan8802_4453	CPCC7001_2322	CRC_00636	glr4375	L8106_12045	MAE_57610	MC7420_1670	Aazo_3952	N9414_19352	Npun_F3262	alr3739	P9202_367	P9211_02391	P9215_02381	P9301_02391	P9303_03941	PMT9312_0220	PMT1544	P9515_02481	A9601_02381	Pro0246	PMM0218	NATL1_02961	PMN2A_1586	CRD_01603
C	Cyanos1177					GTP-binding protein TypA/BipA homolog	P72749	Elongation factor Tu GTP binding domain	PF00009	COG1217	Predicted membrane GTPase involved in stress response [Signal transduction mechanisms]	T	Signal transduction mechanisms	AM1_0067	Ava_0763	AmaxDRAFT_1415	AplaP_010100002085|AplaP_010100013213	CwatDRAFT_5888	CY0110_26722	cce_1679	PCC7424_3551	Cyan7425_1716	Cyan7822DRAFT_3095	PCC8801_4202	Cyan8802_4241	CPCC7001_1743	CRC_00072	gll1520	L8106_18861	MAE_23590	MC7420_5307	Aazo_4378	N9414_07796	Npun_F0974	all4140	P9202_1538	P9211_10011	P9215_08561	P9301_08221	P9303_16761	PMT9312_0770	PMT0575	P9515_08211	A9601_08241	Pro0834	PMM0762	NATL1_07981	PMN2A_0166	CRD_00821
C	Cyanos1138					Holliday junction ATP-dependent DNA helicase ruvB	Q8YT32	Holliday junction DNA helicase ruvB N-terminus	PF05496	COG2255	Holliday junction resolvasome, helicase subunit [DNA replication, recombination, and repair]	L	Replication, recombination and repair	AM1_4753	Ava_1008	AmaxDRAFT_4842	AplaP_010100005269	CwatDRAFT_2256	CY0110_01650|CY0110_01335|CY0110_29934	cce_0503	PCC7424_1554	Cyan7425_2503	Cyan7822DRAFT_3077	PCC8801_3579	Cyan8802_2534	CPCC7001_222	CRC_02551	gvip431	L8106_17572	MAE_52930	MC7420_7744	Aazo_1892	N9414_10947	Npun_F4406	all2894	P9202_388	P9211_17401	P9215_18891	P9301_18071	P9303_01931	PMT9312_1708	PMT0156	P9515_18041	A9601_18251	Pro1775	PMM1615	NATL1_20671	PMN2A_1192	CRD_01257
C	Cyanos1139					Probable glutamine-dependent NAD(+) synthetase	P74292	NAD synthase	PF02540	COG0171	NAD synthase [Coenzyme metabolism]	H	Coenzyme transport and metabolism	AM1_4899	Ava_0417	AmaxDRAFT_3131	AplaP_010100009276	CwatDRAFT_6471	CY0110_07404|CY0110_02572	cce_2756	PCC7424_0290	Cyan7425_2239	Cyan7822DRAFT_0874	PCC8801_0268|PCC8801_3032	Cyan8802_0268|Cyan8802_3089	CPCC7001_2587	CRC_00881	glr2587	L8106_07816	MAE_34920	MC7420_4909	Aazo_3217	N9414_05105	Npun_F5712	alr2485	P9202_7	P9211_15651	P9215_17141	P9301_16361	P9303_04891	PMT9312_1539	PMT1461	P9515_16251	A9601_16481	Pro1599	PMM1446	NATL1_18451	PMN2A_0977	CRD_01713
C	Cyanos1133					Uroporphyrinogen-III synthase	P42452	Uroporphyrinogen-III synthase HemD	PF02602	COG0007	Uroporphyrinogen-III methylase [Coenzyme metabolism]	H	Coenzyme transport and metabolism	AM1_4654	Ava_3474	AmaxDRAFT_3484	AplaP_010100000495	CwatDRAFT_1576	CY0110_26812	cce_2117	PCC7424_2558	Cyan7425_4844	Cyan7822DRAFT_4628	PCC8801_1028	Cyan8802_1057	CPCC7001_642	CRC_02209|CRC_02210	gvip169	L8106_06065	MAE_55370	MC7420_3221	Aazo_3460	N9414_12768	Npun_R1866	alr3450	P9202_510	P9211_01291	P9215_01311	P9301_01301	P9303_26181	PMT9312_0116	PMT1966	P9515_01271	A9601_01311	Pro0134	PMM0113	NATL1_01871	PMN2A_1482	CRD_00318|CRD_00319
C	Cyanos1130					ATP-dependent Clp protease ATP-binding subunit clpX	Q8YQX7	AAA domain (Cdc48 subfamily)	PF07724	COG1219	ATP-dependent protease Clp, ATPase subunit [Posttranslational modification, protein turnover, chaperones]	O	Posttranslational modification, protein turnover, chaperones	AM1_3450	Ava_3603	AmaxDRAFT_2588|AmaxDRAFT_2604	AplaP_010100011941|AplaP_010100023343	CwatDRAFT_2952	CY0110_07209	cce_4438	PCC7424_3131	Cyan7425_4365	Cyan7822DRAFT_0836	PCC8801_2923	Cyan8802_3173	CPCC7001_1452	CRC_01903	gvip552	L8106_07239|L8106_28526	MAE_62730	MC7420_2480|MC7420_3565	Aazo_2924	N9414_23733	Npun_F0851	alr3684	P9202_1431	P9211_17831	P9215_19301	P9301_18471	P9303_00681	PMT9312_1749	PMT0061	P9515_18471	A9601_18661	Pro1817	PMM1657	NATL1_21261	PMN2A_1255	CRD_02679
C	Cyanos1134					Protein TRIGALACTOSYLDIACYLGLYCEROL 3, chloroplastic	Q9AT00	ABC transporter	PF00005	COG1127	ABC-type transport system involved in resistance to organic solvents, ATPase component [Secondary metabolites biosynthesis, transport, and catabolism]	Q	Secondary metabolites biosynthesis, transport and catabolism	AM1_2318	Ava_2673	AmaxDRAFT_2253	AplaP_010100014473	CwatDRAFT_3660	CY0110_01959	cce_2668	PCC7424_3036|PCC7424_2585	Cyan7425_3808	Cyan7822DRAFT_2841|Cyan7822DRAFT_5093	PCC8801_0514	Cyan8802_0531	CPCC7001_64	CRC_00528	glr4114	L8106_30625	MAE_05900|MAE_35550	MC7420_2022	Aazo_0997	N9414_16484	Npun_R1428	alr0180	P9202_1392	P9211_03161	P9215_03151	P9301_03141	P9303_25221	PMT9312_0292	PMT1889	P9515_03231	A9601_03131	Pro0321	PMM0290	NATL1_03701	PMN2A_1656	CRD_01104
C	Cyanos1540		Yes	LG+G	Yes	50S ribosomal protein L2	A5GIU2	Ribosomal Proteins L2, C-terminal domain	PF03947	COG0090	Ribosomal protein L2 [Translation, ribosomal structure and biogenesis]	J	Translation, ribosomal structure and biogenesis	AM1_4699	Ava_0694	AmaxDRAFT_5633	AplaP_010100014378	CwatDRAFT_2442	CY0110_05232	cce_4017	PCC7424_3706	Cyan7425_1295	Cyan7822DRAFT_3428	PCC8801_0249	Cyan8802_0246	CPCC7001_1640	CRC_01350	gvip121	L8106_15195	MAE_57400	MC7420_5417	Aazo_2562	N9414_02651	Npun_R4387	all4212	P9202_1323	P9211_16751	P9215_18271	P9301_17461	P9303_23051	PMT9312_1647	PMT1735	P9515_17371	A9601_17621	Pro1709	PMM1555	NATL1_20001	PMN2A_1126	CRD_02890
C	Cyanos1348		Yes	LG+G	No	*	*	Protein of unknown function (DUF3531)	PF12049	*	*	*	*	AM1_0808	Ava_0006	AmaxDRAFT_4020	AplaP_010100015118	CwatDRAFT_1104	CY0110_27780	cce_0131	PCC7424_0617	Cyan7425_2390	Cyan7822DRAFT_1790	PCC8801_2598	Cyan8802_3508	CPCC7001_1741	CRC_01835	glr1395	L8106_00885	MAE_08400	MC7420_6041	Aazo_1684	N9414_13912	Npun_F5484	alr2014	P9202_641	P9211_07801	P9215_07521	P9301_07201	P9303_14241	PMT9312_0667	PMT0787	P9515_07401	A9601_07221	Pro1025	PMM0667	NATL1_07241	PMN2A_0099	CRD_01915
C	Cyanos1048					Phosphate transport system permease protein pstC	Q98FL3	Binding-protein-dependent transport system inner membrane component	PF00528	COG0573	ABC-type phosphate transport system, permease component [Inorganic ion transport and metabolism]	P	Inorganic ion transport and metabolism	AM1_0176|AM1_3490	Ava_0046|Ava_2478|Ava_4515	AmaxDRAFT_2800	AplaP_010100006727	CwatDRAFT_4929	CY0110_02652|CY0110_12292|CY0110_07389	cce_0885|cce_1164	PCC7424_2805|PCC7424_2810	Cyan7425_2356	Cyan7822DRAFT_1428|Cyan7822DRAFT_5038|Cyan7822DRAFT_1423	PCC8801_3294|PCC8801_1023	Cyan8802_2829|Cyan8802_1052	CPCC7001_1328	CRC_01733	glr0446|glr0009	L8106_24635|L8106_25090|L8106_26142	MAE_18370|MAE_09270|MAE_18300	MC7420_6707	Aazo_2332	N9414_24158|N9414_15497	Npun_F0892|Npun_R4110|Npun_R4759	all4574|all0910	P9202_509	P9211_08651	P9215_08101	P9301_07751	P9303_15191	PMT9312_0727	PMT0702	P9515_08661	A9601_07751	Pro0598	PMM0723	NATL1_09841	PMN2A_0311	CRD_01512
C	Cyanos1249					UPF0001 protein slr0556	P52056	Alanine racemase, N-terminal domain	PF01168	COG0325	Predicted enzyme with a TIM-barrel fold [General function prediction only]	R	General function prediction only	AM1_5365	Ava_2899	AmaxDRAFT_5245	AplaP_010100003077	CwatDRAFT_5818	CY0110_10587	cce_2715	PCC7424_0550	Cyan7425_1232	Cyan7822DRAFT_0262	PCC8801_1694	Cyan8802_1713	CPCC7001_1456	CRC_03485	glr0702	L8106_15824	MAE_55920	MC7420_1131	Aazo_4423	N9414_22978	Npun_R1699	alr0486	P9202_212	P9211_03911	P9215_04711	P9301_04141	P9303_21481	PMT9312_0390	PMT0206	P9515_04561	A9601_04451	Pro0391	PMM0394	NATL1_04461	PMN2A_1729	CRD_01859
C	Cyanos1049					Probable glutaredoxin slr1562	P74593	Glutaredoxin	PF00462	COG0695	Glutaredoxin and related proteins [Posttranslational modification, protein turnover, chaperones]	O	Posttranslational modification, protein turnover, chaperones	AM1_2251|AM1_B0135|AM1_0822|AM1_5575	Ava_2143|Ava_1835	AmaxDRAFT_0313|AmaxDRAFT_3043	AplaP_010100006228|AplaP_010100004919	CwatDRAFT_4603|CwatDRAFT_5225	CY0110_25116|CY0110_07599	cce_3682|cce_0491	PCC7424_3541|PCC7424_3300	Cyan7425_4829	Cyan7822DRAFT_4285	PCC8801_2100|PCC8801_4157	Cyan8802_2144|Cyan8802_4197	CPCC7001_1282	CRC_03283	gsl3683	L8106_29700|L8106_12780	MAE_58300|MAE_07280	MC7420_4574|MC7420_8111	Aazo_2777|Aazo_1905	N9414_17203|N9414_17827	Npun_R3914|Npun_F4802	all4873|asl3860	P9202_1209	P9211_01971	P9215_01971	P9301_01991	P9303_27371	PMT9312_0181	PMT2062	P9515_02081	A9601_01971	Pro0204	PMM0179	NATL1_02541	PMN2A_1547	CRD_01587
C	Cyanos1283		Yes	LG+G	Yes	Multidrug resistance protein 2	P21449	ABC transporter transmembrane region	PF00664	COG1132	ABC-type multidrug transport system, ATPase and permease components [Defense mechanisms]	V	Defense mechanisms	AM1_1743	Ava_4572	AmaxDRAFT_4249	AplaP_010100001690	CwatDRAFT_3002	CY0110_03854	cce_1626	PCC7424_3501	Cyan7425_0672	Cyan7822DRAFT_3251	PCC8801_2392	Cyan8802_2444	CPCC7001_2577	CRC_01552	gll2329	L8106_04646	MAE_31310	MC7420_1206	Aazo_1495	N9414_17787	Npun_R5737	all0640	P9202_503	P9211_09401	P9215_10751	P9301_10431	P9303_13891	PMT9312_0973	PMT0819	P9515_09021	A9601_10431	Pro0899	PMM0827	NATL1_10661	PMN2A_0384	CRD_01376
C	Cyanos1285		Yes	LG+G	Yes	Protein rcaC	Q01473	Response regulator receiver domain	PF00072	COG0745	Response regulators consisting of a CheY-like receiver domain and a winged-helix DNA-binding domain [Signal transduction mechanisms / Transcription]	T|K	Signal transduction mechanisms|Transcription	AM1_4053	Ava_1498	AmaxDRAFT_5331	AplaP_010100024590	CwatDRAFT_6453	CY0110_04668	cce_0298	PCC7424_3637	Cyan7425_3742	Cyan7822DRAFT_2694	PCC8801_1936	Cyan8802_1963	CPCC7001_641	CRC_01555	gll4162	L8106_19376	MAE_14910	MC7420_1692	Aazo_5207	N9414_03001	Npun_F3659	all0129	P9202_976	P9211_01421	P9215_01451	P9301_01471	P9303_26471	PMT9312_0130	PMT1988	P9515_01561	A9601_01451	Pro0150	PMM0128	NATL1_02001	PMN2A_1494	CRD_01378
C	Cyanos1451		Yes	LG+G	Yes	UDP-N-acetylmuramoyl-L-alanyl-D-glutamate--2,6-diaminopimelate ligase	Q3ME15	Mur ligase middle domain	PF08245	COG0769	UDP-N-acetylmuramyl tripeptide synthase [Cell envelope biogenesis, outer membrane]	M	Cell wall/membrane/envelope biogenesis	AM1_1404	Ava_1147	AmaxDRAFT_0697	AplaP_010100022523	CwatDRAFT_3769	CY0110_21220	cce_0818	PCC7424_4221	Cyan7425_0619	Cyan7822DRAFT_2186	PCC8801_0277	Cyan8802_0277	CPCC7001_255	CRC_01270	gvip474	L8106_00960	MAE_53520	MC7420_1900	Aazo_4205	N9414_09231	Npun_R2486	all1663	P9202_1520	P9211_04111	P9215_04891	P9301_04321	P9303_21131	PMT9312_0408	PMT0230	P9515_04741	A9601_04631	Pro0412	PMM0413	NATL1_04641	PMN2A_1747	CRD_01992
C	Cyanos1452		Yes	LG+G	No	30S ribosomal protein S4	Q3ALH7	Ribosomal protein S4/S9 N-terminal domain	PF00163	COG0522	Ribosomal protein S4 and related proteins [Translation, ribosomal structure and biogenesis]	J	Translation, ribosomal structure and biogenesis	AM1_3983	Ava_4303	AmaxDRAFT_1536	AplaP_010100000155	CwatDRAFT_1009	CY0110_03339	cce_0217	PCC7424_2554	Cyan7425_1004	Cyan7822DRAFT_4622	PCC8801_4356	Cyan8802_4418	CPCC7001_1541	CRC_03183	gvip482	L8106_01832	MAE_32430	MC7420_6927	Aazo_3730	N9414_01445	Npun_R1720	alr2737	P9202_92	P9211_04081	P9215_04861	P9301_04291	P9303_21161	PMT9312_0405	PMT0227	P9515_04711	A9601_04601	Pro0409	PMM0410	NATL1_04611	PMN2A_1744	CRD_01518
C	Cyanos1455		Yes	LG+G	Yes	D-3-phosphoglycerate dehydrogenase	P73821	D-isomer specific 2-hydroxyacid dehydrogenase, catalytic domain	PF00389	COG0111	Phosphoglycerate dehydrogenase and related dehydrogenases [Amino acid transport and metabolism]	H|E	Coenzyme transport and metabolism|Amino acid transport and metabolism	AM1_1274	Ava_3759	AmaxDRAFT_1193	AplaP_010100013528	CwatDRAFT_6395	CY0110_25888	cce_2134	PCC7424_4778	Cyan7425_3375	Cyan7822DRAFT_1952	PCC8801_2377	Cyan8802_2428	CPCC7001_65	CRC_01173	gvip294	L8106_21954	MAE_50690	MC7420_1244	Aazo_2156	N9414_20675	Npun_R5218	alr1890	P9202_1524	P9211_14091	P9215_15831	P9301_15401	P9303_05241	PMT9312_1452	PMT1431	P9515_15151	A9601_15551	Pro1436	PMM1354	NATL1_17821	PMN2A_0926	CRD_00192
C	Cyanos1454		Yes	LG+G	Yes	Ribosomal protein L11 methyltransferase	B7KJ88	Ribosomal protein L11 methyltransferase (PrmA)	PF06325	COG2264	Ribosomal protein L11 methylase [Translation, ribosomal structure and biogenesis]	J	Translation, ribosomal structure and biogenesis	AM1_1275	Ava_3760	AmaxDRAFT_1192	AplaP_010100013523	CwatDRAFT_6396	CY0110_25883	cce_2133	PCC7424_3791	Cyan7425_3376	Cyan7822DRAFT_1953	PCC8801_2376	Cyan8802_2427	CPCC7001_440	CRC_02684	glr2136	L8106_21949	MAE_50680	MC7420_1449	Aazo_2157	N9414_20680	Npun_R5217	alr1891	P9202_629	P9211_14081	P9215_15821	P9301_15391	P9303_05251	PMT9312_1451	PMT1430	P9515_15141	A9601_15541	Pro1435	PMM1353	NATL1_17811	PMN2A_0925	CRD_00193
C	Cyanos1457		Yes	LG+G	No	tRNA-specific 2-thiouridylase mnmA	Q3AL87	tRNA methyl transferase	PF03054	COG0482	Predicted tRNA(5-methylaminomethyl-2-thiouridylate) methyltransferase, contains the PP-loop ATPase domain [Translation, ribosomal structure and biogenesis]	J	Translation, ribosomal structure and biogenesis	AM1_5559	Ava_4065	AmaxDRAFT_5478	AplaP_010100013753	CwatDRAFT_4024	CY0110_22157	cce_3638	PCC7424_2218	Cyan7425_1346	Cyan7822DRAFT_4935	PCC8801_3542	Cyan8802_2572	CPCC7001_1111	CRC_02815	gll0551	L8106_16564	MAE_48350	MC7420_1619	Aazo_1582	N9414_07846	Npun_F5444	all1359	P9202_64	P9211_13381	P9215_15191	P9301_14761	P9303_19621	PMT9312_1387	PMT0344	P9515_14521	A9601_14901	Pro1365	PMM1291	NATL1_17111	PMN2A_0858	CRD_01072
C	Cyanos1459		Yes	JTT+G	No	Alginate biosynthesis sensor protein kinB	O34206	His Kinase A (phosphoacceptor) domain	PF00512	COG0642	Signal transduction histidine kinase [Signal transduction mechanisms]	T	Signal transduction mechanisms	AM1_4061	Ava_0501	AmaxDRAFT_3356	AplaP_010100011026	CwatDRAFT_4523	CY0110_21657	cce_0257	PCC7424_5096	Cyan7425_0260	Cyan7822DRAFT_3512	PCC8801_3736	Cyan8802_3788	CPCC7001_1815	CRC_01760	glr1586	L8106_27771	MAE_03210	MC7420_6493	Aazo_4098	N9414_09226	Npun_R0564	alr2572	P9202_1509	P9211_16991	P9215_18511	P9301_17701	P9303_22701	PMT9312_1671	PMT1709	P9515_17661	A9601_17861	Pro1734	PMM1579	NATL1_20251	PMN2A_1151	CRD_01486
C	Cyanos1458		Yes	LG+G	Yes	Uncharacterized 17.2 kDa protein in melC2-rnhH intergenic region	P55049	Polyketide cyclase / dehydrase and lipid transport	PF03364	COG5637	Predicted integral membrane protein [Function unknown]	S	Function unknown	AM1_3693	Ava_0199	AmaxDRAFT_1409	AplaP_010100012568	CwatDRAFT_5405	CY0110_26547	cce_2778	PCC7424_0678	Cyan7425_3177	Cyan7822DRAFT_2707	PCC8801_3431	Cyan8802_2685	CPCC7001_2336	CRC_01081	gll0842	L8106_07826	MAE_55300	MC7420_6017	Aazo_4789	N9414_04985	Npun_R0497	all2381	P9202_290	P9211_01301	P9215_01321	P9301_01311	P9303_26201	PMT9312_0117	PMT1967	P9515_01281	A9601_01321	Pro0135	PMM0114	NATL1_01881	PMN2A_1483	CRD_02615
C	Cyanos1592		Yes	LG+G	Yes	Orotidine 5'-phosphate decarboxylase	P58639	Orotidine 5'-phosphate decarboxylase / HUMPS family	PF00215	COG0284	Orotidine-5'-phosphate decarboxylase [Nucleotide transport and metabolism]	F	Nucleotide transport and metabolism	AM1_4367	Ava_0924	AmaxDRAFT_4077	AplaP_010100005633	CwatDRAFT_3688	CY0110_10142	cce_1527	PCC7424_4051	Cyan7425_1987	Cyan7822DRAFT_0126	PCC8801_3908	Cyan8802_3960	CPCC7001_1552	CRC_02794	gvip232	L8106_17397	MAE_38350	MC7420_6696	Aazo_2068	N9414_04895	Npun_R3868	alr2983	P9202_1522	P9211_13821	P9215_15571	P9301_15141	P9303_05621	PMT9312_1426	PMT1402	P9515_14891	A9601_15281	Pro1409	PMM1328	NATL1_17551	PMN2A_0899	CRD_02299
C	Cyanos1593		Yes	LG+G	Yes	Tyrosyl-tRNA synthetase	Q31K19	tRNA synthetases class I (W and Y)	PF00579	COG0162	Tyrosyl-tRNA synthetase [Translation, ribosomal structure and biogenesis]	J	Translation, ribosomal structure and biogenesis	AM1_3347	Ava_0925	AmaxDRAFT_4076	AplaP_010100005628	CwatDRAFT_6746	CY0110_08876	cce_1032	PCC7424_1292	Cyan7425_0857	Cyan7822DRAFT_0602	PCC8801_2901	Cyan8802_3195	CPCC7001_1244	CRC_02795	gvip571	L8106_17392	MAE_01230	MC7420_6811	Aazo_2067	N9414_04890	Npun_R3869	alr2982	P9202_1028	P9211_13831	P9215_15581	P9301_15151	P9303_05611	PMT9312_1427	PMT1403	P9515_14901	A9601_15291	Pro1410	PMM1329	NATL1_17561	PMN2A_0900	CRD_02298
C	Cyanos1594		Yes	LG+G	No	*	*	Domain of unknown function (DUF1825)	PF08855	COG1892	Phosphoenolpyruvate carboxylase [Carbohydrate transport and metabolism; Energy production and conversion]	S	Function unknown	AM1_3809	Ava_0927	AmaxDRAFT_1355	AplaP_010100010217	CwatDRAFT_2610	CY0110_22317	cce_3362	PCC7424_2530	Cyan7425_2487	Cyan7822DRAFT_4216	PCC8801_0600	Cyan8802_0615	CPCC7001_1992	CRC_02797	glr0782	L8106_30205	MAE_25370	MC7420_5470	Aazo_2065	N9414_04880	Npun_R3871	alr2980	P9202_1356	P9211_13841	P9215_15591	P9301_15161	P9303_05601	PMT9312_1428	PMT1404	P9515_14911	A9601_15301	Pro1411	PMM1330	NATL1_17571	PMN2A_0901	CRD_02296
C	Cyanos1595		Yes	LG+G	Yes	*	*	Protein of unknown function (DUF3110)	PF11360	*	*	*	*	AM1_0531	Ava_0241	AmaxDRAFT_2022	AplaP_010100012808	CwatDRAFT_2740	CY0110_06239	cce_2265	PCC7424_4978	Cyan7425_4469	Cyan7822DRAFT_2639	PCC8801_2033	Cyan8802_2059	CPCC7001_78	CRC_02268	glr1664	L8106_19873	MAE_13320	MC7420_7815	Aazo_4574	N9414_15767	Npun_R6017	alr2431	P9202_238	P9211_08681	P9215_09971	P9301_09641	P9303_15161	PMT9312_0905	PMT0705	P9515_09771	A9601_09661	Pro0940	PMM0895	NATL1_09871	PMN2A_0314	CRD_01040
C	Cyanos1596		Yes	LG+G	Yes	Ferredoxin-2	P08451	2Fe-2S iron-sulfur cluster binding domain	PF00111	COG0633	Ferredoxin [Energy production and conversion]	C	Energy production and conversion	AM1_3988	Ava_0981	AmaxDRAFT_5039	AplaP_010100010811	CwatDRAFT_4700	CY0110_26602	cce_1665	PCC7424_0512	Cyan7425_3903	Cyan7822DRAFT_5105	PCC8801_0537	Cyan8802_0554	CPCC7001_2642	CRC_01536	gvip440	L8106_00485	MAE_41230	MC7420_3987	Aazo_0890	N9414_18568	Npun_F1157	all2919	P9202_1203	P9211_09201	P9215_09941	P9301_09611	P9303_29191	PMT9312_0902	PMT2195	P9515_09801	A9601_09631	Pro0993	PMM0898	NATL1_08951	PMN2A_0228	CRD_01391
C	Cyanos1597		Yes	JTT+G	Yes	Heme A synthase	A4ILW9	Cytochrome oxidase assembly protein	PF02628	COG1612	Uncharacterized protein required for cytochrome oxidase assembly [Posttranslational modification, protein turnover, chaperones]	O	Posttranslational modification, protein turnover, chaperones	AM1_4622	Ava_0527	AmaxDRAFT_0572	AplaP_010100016528	CwatDRAFT_6660	CY0110_10642	cce_4599	PCC7424_3689	Cyan7425_1210	Cyan7822DRAFT_3408	PCC8801_0256	Cyan8802_0254	CPCC7001_627	CRC_00761	glr2165	L8106_23910	MAE_22920	MC7420_5602	Aazo_3572	N9414_04455	Npun_R5530	all0949	P9202_1118	P9211_04451	P9215_05261	P9301_04711	P9303_06441	PMT9312_0446	PMT1340	P9515_05091	A9601_05021	Pro0443	PMM0447	NATL1_05011	PMN2A_1778	CRD_01889
C	Cyanos1288		Yes	JTT+G	No	Global nitrogen regulator	P0A4U6	Cyclic nucleotide-binding domain	PF00027	COG0664	cAMP-binding proteins - catabolite gene activator and regulatory subunit of cAMP-dependent protein kinases [Signal transduction mechanisms]	T	Signal transduction mechanisms	AM1_3155	Ava_3283	AmaxDRAFT_4666	AplaP_010100016428	CwatDRAFT_0834	CY0110_23036	cce_0461	PCC7424_0372	Cyan7425_0755	Cyan7822DRAFT_4473	PCC8801_2058	Cyan8802_2082	CPCC7001_2465	CRC_00858	gvip454	L8106_14710	MAE_01830	MC7420_3438	Aazo_1065	N9414_19492	Npun_F5511	alr4392	P9202_1564	P9211_02711	P9215_02691	P9301_02691	P9303_24561	PMT9312_0248	PMT1831	P9515_02791	A9601_02681	Pro0277	PMM0246	NATL1_03241	PMN2A_1612	CRD_00550
C	Cyanos1289		Yes			Uncharacterized protein alr4393	Q05070	Protein of unknown function (DUF3084)	PF11283	COG4372	Uncharacterized protein conserved in bacteria with the myosin-like domain [Function unknown]	S	Function unknown	AM1_0532	Ava_3282	AmaxDRAFT_4668	AplaP_010100016423	CwatDRAFT_0835	CY0110_23031	cce_0462	PCC7424_0371	Cyan7425_4470	Cyan7822DRAFT_4474	PCC8801_2059	Cyan8802_2083	CPCC7001_1280	CRC_00859	gll2309	L8106_14715	MAE_01840	MC7420_7464	Aazo_1067	N9414_19497	Npun_F5512	alr4393	P9202_1634	P9211_02721	P9215_02701	P9301_02701	P9303_24571	PMT9312_0249	PMT1832	P9515_02801	A9601_02691	Pro0278	PMM0247	NATL1_03251	PMN2A_1613	CRD_02220
C	Cyanos1320		Yes	LG+G	Yes	ATP synthase subunit delta	B7KKR5	ATP synthase delta (OSCP) subunit	PF00213	COG0712	F0F1-type ATP synthase, delta subunit (mitochondrial oligomycin sensitivity protein) [Energy production and conversion]	C	Energy production and conversion	AM1_0895	Ava_2612	AmaxDRAFT_3118	AplaP_010100009845	CwatDRAFT_6288	CY0110_17932	cce_4487	PCC7424_2620	Cyan7425_1491	Cyan7822DRAFT_2983	PCC8801_2719	Cyan8802_3384	CPCC7001_568	CRC_02505	gvip399	L8106_14495	MAE_50150	MC7420_6167	Aazo_3337	N9414_05364	Npun_F4862	all0006	P9202_1647	P9211_15711	P9215_17201	P9301_16421	P9303_04821	PMT9312_1545	PMT1468	P9515_16311	A9601_16541	Pro1605	PMM1452	NATL1_18501	PMN2A_0982	CRD_02727
C	Cyanos1525		Yes	LG+G	Yes	50S ribosomal protein L13	Q0ID31	Ribosomal protein L13	PF00572	COG0102	Ribosomal protein L13 [Translation, ribosomal structure and biogenesis]	J	Translation, ribosomal structure and biogenesis	AM1_1250	Ava_0718	AmaxDRAFT_4454	AplaP_010100017844	CwatDRAFT_2404	CY0110_05357	cce_4042	PCC7424_3730	Cyan7425_1319	Cyan7822DRAFT_3452	PCC8801_0225	Cyan8802_0222	CPCC7001_950	CRC_01374	gvip572	L8106_15075	MAE_52510	MC7420_5367	Aazo_2586	N9414_02531	Npun_R4363	all4188	P9202_705	P9211_16521	P9215_18041	P9301_17241	P9303_23291	PMT9312_1625	PMT1758	P9515_17141	A9601_17401	Pro1686	PMM1532	NATL1_19781	PMN2A_1103	CRD_02866
C	Cyanos1524		Yes	LG+G	No	30S ribosomal protein S9	A2CC55	Ribosomal protein S9/S16	PF00380	COG0103	Ribosomal protein S9 [Translation, ribosomal structure and biogenesis]	J	Translation, ribosomal structure and biogenesis	AM1_1249	Ava_0719	AmaxDRAFT_4453	AplaP_010100017849	CwatDRAFT_2405	CY0110_05362	cce_4043	PCC7424_3731	Cyan7425_1320	Cyan7822DRAFT_3453	PCC8801_0224	Cyan8802_0221	CPCC7001_1752	CRC_01375	gvip573	L8106_15070	MAE_52500	MC7420_5667	Aazo_2587	N9414_02526	Npun_R4362	all4187	P9202_1413	P9211_16511	P9215_18031	P9301_17231	P9303_23301	PMT9312_1624	PMT1759	P9515_17131	A9601_17391	Pro1685	PMM1531	NATL1_19771	PMN2A_1102	CRD_02865
C	Cyanos1527		Yes	LG+G	Yes	50S ribosomal protein L17	Q7U4H6	Ribosomal protein L17	PF01196	COG0203	Ribosomal protein L17 [Translation, ribosomal structure and biogenesis]	J	Translation, ribosomal structure and biogenesis	AM1_1252	Ava_0716	AmaxDRAFT_4456	AplaP_010100017834	CwatDRAFT_2402	CY0110_05347	cce_4040	PCC7424_3728	Cyan7425_1317	Cyan7822DRAFT_3450	PCC8801_0227	Cyan8802_0224	CPCC7001_746	CRC_01372	gvip480	L8106_15085	MAE_52530	MC7420_5552	Aazo_2584	N9414_02541	Npun_R4365	all4190	P9202_319	P9211_16541	P9215_18061	P9301_17261	P9303_23271	PMT9312_1627	PMT1756	P9515_17161	A9601_17421	Pro1688	PMM1534	NATL1_19801	PMN2A_1105	CRD_02868
C	Cyanos1526		Yes	LG+G	Yes	tRNA pseudouridine synthase A	Q8YPK5	tRNA pseudouridine synthase	PF01416	COG0101	Pseudouridylate synthase [Translation, ribosomal structure and biogenesis]	J	Translation, ribosomal structure and biogenesis	AM1_1251	Ava_0717	AmaxDRAFT_4455	AplaP_010100017839	CwatDRAFT_2403	CY0110_05352	cce_4041	PCC7424_3729	Cyan7425_1318	Cyan7822DRAFT_3451	PCC8801_0226	Cyan8802_0223	CPCC7001_733	CRC_01373	gll3569	L8106_15080	MAE_52520	MC7420_5495	Aazo_2585	N9414_02536	Npun_R4364	all4189	P9202_642	P9211_16531	P9215_18051	P9301_17251	P9303_23281	PMT9312_1626	PMT1757	P9515_17151	A9601_17411	Pro1687	PMM1533	NATL1_19791	PMN2A_1104	CRD_02867
C	Cyanos1198					Glucose-6-phosphate isomerase	Q7U6T0	Phosphoglucose isomerase	PF00342	COG0166	Glucose-6-phosphate isomerase [Carbohydrate transport and metabolism]	G	Carbohydrate transport and metabolism	AM1_4272	Ava_3708	AmaxDRAFT_1716	AplaP_010100008232	CwatDRAFT_4146	CY0110_00135	cce_0666|cce_5178	PCC7424_3777	Cyan7425_0747	Cyan7822DRAFT_4445	PCC8801_0439	Cyan8802_0452	CPCC7001_2204	CRC_01504	gll1692	L8106_14930	MAE_16590	MC7420_6611	Aazo_2767	N9414_17143	Npun_F3925	alr1050	P9202_1341	P9211_08741	P9215_10021	P9301_09691	P9303_15071	PMT9312_0910	PMT0714	P9515_09721	A9601_09711	Pro0946	PMM0890	NATL1_09931	PMN2A_0320	CRD_01423
C	Cyanos1520		Yes	LG+G	Yes	DNA polymerase III subunit alpha	P74750	Bacterial DNA polymerase III alpha subunit	PF07733	COG0587	DNA polymerase III, alpha subunit [DNA replication, recombination, and repair]	L	Replication, recombination and repair	AM1_2512	Ava_1603	AmaxDRAFT_0312	AplaP_010100006233	CwatDRAFT_4486	CY0110_20445	cce_4077	PCC7424_3404	Cyan7425_4334	Cyan7822DRAFT_4528	PCC8801_2428	Cyan8802_3682	CPCC7001_635	CRC_00733	gvip538	L8106_29710	MAE_39160	MC7420_2413	Aazo_4135	N9414_02266	Npun_F4872	all3578	P9202_547	P9211_06991	P9215_09451	P9301_09131	P9303_15831	PMT9312_0854	PMT0647	P9515_10281	A9601_09151	Pro0751	PMM0945	NATL1_09341	PMN2A_0265	CRD_01974
C	Cyanos1523		Yes	WAG+G	Yes	50S ribosomal protein L31	B7KI16	Ribosomal protein L31	PF01197	COG0254	Ribosomal protein L31 [Translation, ribosomal structure and biogenesis]	J	Translation, ribosomal structure and biogenesis	AM1_1248	Ava_0720	AmaxDRAFT_4452	AplaP_010100017854	CwatDRAFT_2406	CY0110_05367	cce_4044	PCC7424_3732	Cyan7425_1321	Cyan7822DRAFT_3454	PCC8801_0223	Cyan8802_0220	CPCC7001_620	CRC_01376	gvip574	L8106_15065	MAE_52490	MC7420_5440	Aazo_2588	N9414_02521	Npun_R4361	asl4186	P9202_1396	P9211_16501	P9215_18021	P9301_17221	P9303_23311	PMT9312_1623	PMT1760	P9515_17121	A9601_17381	Pro1684	PMM1530	NATL1_19761	PMN2A_1101	CRD_02864
C	Cyanos1522		Yes	LG+G	Yes	Peptide chain release factor 1	B7KI17	RF-1 domain	PF00472	COG0216	Protein chain release factor A [Translation, ribosomal structure and biogenesis]	J	Translation, ribosomal structure and biogenesis	AM1_1247	Ava_0721	AmaxDRAFT_4451	AplaP_010100004439	CwatDRAFT_2407	CY0110_05372	cce_4045	PCC7424_3733	Cyan7425_1003	Cyan7822DRAFT_3455	PCC8801_0208	Cyan8802_0204	CPCC7001_1205	CRC_01377	glr4421	L8106_15060	MAE_53410	MC7420_5624	Aazo_2589	N9414_02516	Npun_R4360	all4185	P9202_1189	P9211_16491	P9215_18011	P9301_17211	P9303_23321	PMT9312_1622	PMT1761	P9515_17111	A9601_17371	Pro1683	PMM1529	NATL1_19751	PMN2A_1100	CRD_02863
C	Cyanos1199					Lipid-A-disaccharide synthase	B7KFS1	Lipid-A-disaccharide synthetase	PF02684	COG0763	Lipid A disaccharide synthetase [Cell envelope biogenesis, outer membrane]	M	Cell wall/membrane/envelope biogenesis	AM1_0581	Ava_0098	AmaxDRAFT_2442	AplaP_010100024010	CwatDRAFT_3972	CY0110_11117	cce_1829|cce_1830	PCC7424_5044	Cyan7425_4501	Cyan7822DRAFT_4074	PCC8801_1664	Cyan8802_1682	CPCC7001_1333	CRC_01335	glr1868	L8106_04641	MAE_39010	MC7420_4486	Aazo_3737	N9414_02731	Npun_F2932	alr2274	P9202_824	P9211_13881	P9215_15631	P9301_15201	P9303_05531	PMT9312_1432	PMT1409	P9515_14951	A9601_15341	Pro1415	PMM1334	NATL1_17611	PMN2A_0905	CRD_02904
C	Cyanos1370		Yes	LG+G	No	4-hydroxythreonine-4-phosphate dehydrogenase	B7KAA8	Pyridoxal phosphate biosynthetic protein PdxA	PF04166	COG1995	Pyridoxal phosphate biosynthesis protein [Coenzyme metabolism]	H	Coenzyme transport and metabolism	AM1_4554	Ava_1918	AmaxDRAFT_1538	AplaP_010100000165	CwatDRAFT_3322	CY0110_20785	cce_2789	PCC7424_4519	Cyan7425_4027	Cyan7822DRAFT_2792	PCC8801_3575	Cyan8802_2538	CPCC7001_985	CRC_00439	glr0970	L8106_19988	MAE_25330	MC7420_8268	Aazo_2504	N9414_02191	Npun_F4164	alr4755	P9202_1089	P9211_00281	P9215_00271	P9301_00271	P9303_00321	PMT9312_0028	PMT0033	P9515_00271	A9601_00271	Pro0028	PMM0028	NATL1_00271	PMN2A_1355	CRD_02545
C	Cyanos1462		Yes	LG+G	Yes	Ycf49-like protein	Q55720	Protein of unknown function (DUF2499)	PF10693	COG1519	3-deoxy-D-manno-octulosonic-acid transferase [Cell envelope biogenesis, outer membrane]	M	Cell wall/membrane/envelope biogenesis	AM1_1747	Ava_3374	AmaxDRAFT_0532	AplaP_010100012743	CwatDRAFT_4426	CY0110_11227	cce_3752	PCC7424_0790	Cyan7425_4478	Cyan7822DRAFT_1842	PCC8801_4011	Cyan8802_4049	CPCC7001_584	CRC_00795	glr1876	L8106_24185	MAE_07260	MC7420_7227	Aazo_2746	N9414_17273	Npun_R0053	all4508	P9202_743	P9211_08561	P9215_09881	P9301_09551	P9303_15331	PMT9312_0896	PMT0689	P9515_09861	A9601_09571	Pro0931	PMM0904	NATL1_09751	PMN2A_0303	CRD_00929
C	Cyanos1463		Yes	LG+G	Yes	Arginyl-tRNA synthetase	B1X0N5	tRNA synthetases class I (R)	PF00750	COG0018	Arginyl-tRNA synthetase [Translation, ribosomal structure and biogenesis]	J	Translation, ribosomal structure and biogenesis	AM1_4538	Ava_3561	AmaxDRAFT_0467	AplaP_010100006318	CwatDRAFT_5034	CY0110_24176	cce_3576	PCC7424_3238	Cyan7425_3671	Cyan7822DRAFT_2540	PCC8801_0525	Cyan8802_0542	CPCC7001_1936	CRC_01265	gvip558	L8106_26607	MAE_31900	MC7420_2507	Aazo_2060	N9414_19112	Npun_R4006	all3717	P9202_1568	P9211_02051	P9215_02051	P9301_02071	P9303_27471	PMT9312_0189	PMT2070	P9515_02161	A9601_02051	Pro0212	PMM0187	NATL1_02621	PMN2A_1554	CRD_01987
C	Cyanos1478		Yes			Type III pantothenate kinase	Q3MC63	Bordetella pertussis Bvg accessory factor family	PF03309	COG1521	Pantothenate kinase type III (Bvg accessory factor family protein) [Transcription]	K	Transcription	AM1_1159	Ava_1801	AmaxDRAFT_1638	AplaP_010100010426	CwatDRAFT_6048	CY0110_21470	cce_3223	PCC7424_4170	Cyan7425_4022	Cyan7822DRAFT_1486	PCC8801_3123	Cyan8802_2997	CPCC7001_41	CRC_01003	glr2994	L8106_08006	MAE_46440	MC7420_5492	Aazo_1164	N9414_09626	Npun_R5836	alr3896	P9202_401	P9211_00891	P9215_00931	P9301_00921	P9303_02601	PMT9312_0083	PMT1623	P9515_00901	A9601_00931	Pro0094	PMM0080	NATL1_01451	PMN2A_1444	CRD_00475
C	Cyanos1293		Yes	LG+G	Yes	Adenylyltransferase and sulfurtransferase MOCS3	B0W377	ThiF family	PF00899	COG0476	Dinucleotide-utilizing enzymes involved in molybdopterin and thiamine biosynthesis family 2 [Coenzyme metabolism]	H	Coenzyme transport and metabolism	AM1_0514	Ava_0994	AmaxDRAFT_1144	AplaP_010100024500	CwatDRAFT_0536	CY0110_23886	cce_2667	PCC7424_3386	Cyan7425_1769	Cyan7822DRAFT_5058	PCC8801_2905	Cyan8802_3191	CPCC7001_316	CRC_01396	gll3412	L8106_08036	MAE_32660	MC7420_1946	Aazo_0718	N9414_18523	Npun_F2020	all2906	P9202_1599	P9211_16891	P9215_18411	P9301_17601	P9303_22891	PMT9312_1661	PMT1719	P9515_17561	A9601_17761	Pro1724	PMM1569	NATL1_20151	PMN2A_1141	CRD_02013
C	Cyanos1292		Yes	LG+G	Yes	Phospho-N-acetylmuramoyl-pentapeptide-transferase	Q3MDP5	Glycosyl transferase family 4	PF00953	COG0472	UDP-N-acetylmuramyl pentapeptide phosphotransferase/UDP-N- acetylglucosamine-1-phosphate transferase [Cell envelope biogenesis, outer membrane]	M	Cell wall/membrane/envelope biogenesis	AM1_5787	Ava_1267	AmaxDRAFT_0816	AplaP_010100016273	CwatDRAFT_5013	CY0110_24726	cce_0912	PCC7424_0466	Cyan7425_3894	Cyan7822DRAFT_1633	PCC8801_4365	Cyan8802_4427	CPCC7001_1813	CRC_00134	gll3738	L8106_21157	MAE_00970	MC7420_6408	Aazo_0702	N9414_17058	Npun_F3940	all4316	P9202_881	P9211_18471	P9215_19821	P9301_19001	P9303_30121	PMT9312_1802	PMT2264	P9515_19011	A9601_19191	Pro1878	PMM1709	NATL1_21931	PMN2A_1320	CRD_01578
C	Cyanos1359		Yes	LG+G	Yes	*	*	Protein of unknown function (DUF2839)	PF10999	*	*	*	*	AM1_2930	Ava_3144	AmaxDRAFT_4508	AplaP_010100009580	CwatDRAFT_5834	CY0110_08471	cce_4619	PCC7424_4910	Cyan7425_0942	Cyan7822DRAFT_1133	PCC8801_0634	Cyan8802_0653	CPCC7001_667	CRC_00238	gsl3135	L8106_22004	MAE_46470	MC7420_5828	Aazo_0639	N9414_10038	Npun_F5208	asr4076	P9202_768	P9211_16821	P9215_18351	P9301_17541	P9303_22961	PMT9312_1655	PMT1726	P9515_17501	A9601_17701	Pro1717	PMM1563	NATL1_20081	PMN2A_1134	CRD_02254
C	Cyanos1356		Yes	LG+G	No	Glutamate-1-semialdehyde 2,1-aminomutase	B1X023	Aminotransferase class-III	PF00202	COG0001	Glutamate-1-semialdehyde aminotransferase [Coenzyme metabolism]	H	Coenzyme transport and metabolism	AM1_0549	Ava_4920	AmaxDRAFT_2058	AplaP_010100003854	CwatDRAFT_2647	CY0110_21355	cce_0172	PCC7424_2971	Cyan7425_4345	Cyan7822DRAFT_1909	PCC8801_2361	Cyan8802_2411	CPCC7001_1506	CRC_00621	gvip005	L8106_15360	MAE_38680	MC7420_7168	Aazo_2675	N9414_15432	Npun_R4096	alr3265	P9202_1583	P9211_04841	P9215_05651	P9301_05101	P9303_06961	PMT9312_0484	PMT1296	P9515_05471	A9601_05391	Pro0482	PMM0483	NATL1_05401	PMN2A_1816	CRD_00343
C	Cyanos1352		Yes	LG+G	Yes	Valyl-tRNA synthetase	A3N2F0	tRNA synthetases class I (I, L, M and V)	PF00133	COG0525	Valyl-tRNA synthetase [Translation, ribosomal structure and biogenesis]	J	Translation, ribosomal structure and biogenesis	AM1_2615	Ava_2982	AmaxDRAFT_0011	AplaP_010100017107	CwatDRAFT_3526	CY0110_22707	cce_4258	PCC7424_4227	Cyan7425_1070	Cyan7822DRAFT_2176	PCC8801_0678	Cyan8802_0705	CPCC7001_1540	CRC_01543	gvip405	L8106_08131	MAE_62520	MC7420_4366	Aazo_4102	N9414_04045	Npun_R4682	all1318	P9202_444	P9211_18101	P9215_19551	P9301_18731	P9303_29141	PMT9312_1775	PMT2191	P9515_18731	A9601_18921	Pro1844	PMM1682	NATL1_21531	PMN2A_1281	CRD_01384
C	Cyanos1350		Yes	LG+G	No	Bifunctional protein thiO/thiG	Q3M859	Thiazole biosynthesis protein ThiG	PF05690	COG2022	Uncharacterized enzyme of thiazole biosynthesis [Nucleotide transport and metabolism]	H	Coenzyme transport and metabolism	AM1_3599	Ava_3219	AmaxDRAFT_1296	AplaP_010100006253	CwatDRAFT_6674	CY0110_30643	cce_0307	PCC7424_1568	Cyan7425_1639	Cyan7822DRAFT_3284	PCC8801_4109	Cyan8802_4149	CPCC7001_924	CRC_00340	gvip247	L8106_12270	MAE_14750	MC7420_1056	Aazo_4797	N9414_16751	Npun_R4062	all3519	P9202_499	P9211_17901	P9215_19371	P9301_18541	P9303_00531	PMT9312_1756	PMT0052	P9515_18541	A9601_18731	Pro1824	PMM1664	NATL1_21331	PMN2A_1262	CRD_00411
C	Cyanos1351		Yes	LG+G	No	Magnesium-chelatase subunit ChlI	P58571	MCM2/3/5 family	PF00493	COG1239	Mg-chelatase subunit ChlI [Coenzyme metabolism]	H	Coenzyme transport and metabolism	AM1_4907	Ava_1519	AmaxDRAFT_4034	AplaP_010100023598	CwatDRAFT_6292	CY0110_01734	cce_0199	PCC7424_0648	Cyan7425_0970	Cyan7822DRAFT_2403	PCC8801_0454	Cyan8802_0467	CPCC7001_2586	CRC_01686	gvip235	L8106_28466	MAE_48880	MC7420_1902	Aazo_3280	N9414_03638	Npun_F6313	all0152	P9202_655	P9211_11361	P9215_11901	P9301_11611	P9303_08951	PMT9312_1066	PMT1135	P9515_11461	A9601_11601	Pro1146	PMM1055	NATL1_15321	PMN2A_0698	CRD_02185
C	Cyanos1079					Elongation factor G	A0ALY9	Elongation factor Tu GTP binding domain	PF00009	COG0480	Translation elongation factors (GTPases) [Translation, ribosomal structure and biogenesis]	J	Translation, ribosomal structure and biogenesis	AM1_1795|AM1_2644	Ava_1288	AmaxDRAFT_4882	AplaP_010100017469	CwatDRAFT_1265|CwatDRAFT_4694	CY0110_20113|CY0110_20243	cce_2051|cce_4089	PCC7424_0050	Cyan7425_0709	Cyan7822DRAFT_0457	PCC8801_0770|PCC8801_1537	Cyan8802_0796|Cyan8802_1562	CPCC7001_965	CRC_00259	gvip534	L8106_09946	MAE_42770	MC7420_3674	Aazo_0661	N9414_10103	Npun_F3883	all4338	P9202_1415	P9211_16321	P9215_17771	P9301_17001	P9303_23631	PMT9312_1601	PMT1781	P9515_16891	A9601_17121	Pro1665	PMM1509	NATL1_19501	PMN2A_1075	CRD_00963
C	Cyanos1077					Delta-aminolevulinic acid dehydratase	P77969	Delta-aminolevulinic acid dehydratase	PF00490	COG0113	Delta-aminolevulinic acid dehydratase [Coenzyme metabolism]	H	Coenzyme transport and metabolism	AM1_3071|AM1_4803	Ava_B0225|Ava_3297|Ava_1946	AmaxDRAFT_4497	AplaP_010100018876	CwatDRAFT_3464	CY0110_32185|CY0110_09622	cce_4852|cce_1489|cce_1659	PCC7424_3843|PCC7424_4525	Cyan7425_1073	Cyan7822DRAFT_2788	PCC8801_0777|PCC8801_1560	Cyan8802_0804|Cyan8802_1584	CPCC7001_2197	CRC_00196	gvip565	L8106_24815	MAE_22850|MAE_39770	MC7420_2765	Aazo_4544	N9414_09141	Npun_F3848	all4725|alr4380	P9202_26	P9211_02361	P9215_02351	P9301_02361	P9303_03881	PMT9312_0217	PMT1547	P9515_02451	A9601_02351	Pro0243	PMM0215	NATL1_02931	PMN2A_1583	CRD_02647
C	Cyanos1075					*	*	Sodium/hydrogen exchanger family	PF00999	COG0475	Kef-type K+ transport systems, membrane components [Inorganic ion transport and metabolism]	P	Inorganic ion transport and metabolism	AM1_3197|AM1_6148	Ava_3029|Ava_1464	AmaxDRAFT_3038	AplaP_010100004944	CwatDRAFT_6717	CY0110_20750|CY0110_02139	cce_1688|cce_2468	PCC7424_4724|PCC7424_1799	Cyan7425_1868|Cyan7425_2594	Cyan7822DRAFT_5064	PCC8801_0593	Cyan8802_0608	CPCC7001_872|CPCC7001_1342	CRC_02688	glr0514	L8106_08431|L8106_27601	MAE_62110|MAE_55560	MC7420_5861	Aazo_0863	N9414_05979|N9414_08350	Npun_F1844	all1303|alr0091	P9202_385	P9211_17221	P9215_18731	P9301_17921	P9303_25931	PMT9312_1692	PMT1944	P9515_17871	A9601_18091	Pro1758	PMM1600	NATL1_20501	PMN2A_1175	CRD_00197
C	Cyanos1073					Ribonuclease H	B8HPS9	RNase H	PF00075	COG0328	Ribonuclease HI [DNA replication, recombination, and repair]	L	Replication, recombination and repair	AM1_4670	Ava_1511	AmaxDRAFT_1496|AmaxDRAFT_4107	AplaP_010100001195|AplaP_010100010257	CwatDRAFT_2191|CwatDRAFT_4977	CY0110_24621|CY0110_25616	cce_0607|cce_4390	PCC7424_4615	Cyan7425_1657|Cyan7425_3313	Cyan7822DRAFT_0651	PCC8801_0879|PCC8801_4372	Cyan8802_0905|Cyan8802_4434	CPCC7001_1734	CRC_02740	gvip491	L8106_21784|L8106_00895	MAE_28340	MC7420_4416	Aazo_0428	N9414_16691	Npun_F6004	alr0142	P9202_657	P9211_02181	P9215_02181	P9301_02201	P9303_27831	PMT9312_0202	PMT2093	P9515_02291	A9601_02181	Pro0226	PMM0200	NATL1_02761	PMN2A_1567	CRD_01172
C	Cyanos1469		Yes	LG+G	Yes	UDP-N-acetylmuramoylalanine--D-glutamate ligase	B7K318	Mur ligase middle domain	PF08245	COG0771	UDP-N-acetylmuramoylalanine-D-glutamate ligase [Cell envelope biogenesis, outer membrane]	M	Cell wall/membrane/envelope biogenesis	AM1_1525	Ava_0793	AmaxDRAFT_2662	AplaP_010100007107	CwatDRAFT_2770	CY0110_21582	cce_0240	PCC7424_5165	Cyan7425_0805	Cyan7822DRAFT_3495	PCC8801_3769	Cyan8802_3818	CPCC7001_797	CRC_00899	gvip505	L8106_28541	MAE_09570	MC7420_5843	Aazo_2985	N9414_06859	Npun_R4009	alr4112	P9202_237	P9211_14121	P9215_15941	P9301_15511	P9303_05211	PMT9312_1461	PMT1434	P9515_15291	A9601_15661	Pro1439	PMM1364	NATL1_17861	PMN2A_0929	CRD_01731
C	Cyanos1279		Yes	LG+G	Yes	Sulfite reductase [ferredoxin]	P72854	Nitrite and sulphite reductase 4Fe-4S domain	PF01077	COG0155	Sulfite reductase, beta subunit (hemoprotein) [Inorganic ion transport and metabolism]	P	Inorganic ion transport and metabolism	AM1_3880	Ava_5043	AmaxDRAFT_0801	AplaP_010100013343	CwatDRAFT_3229	CY0110_10897	cce_3180	PCC7424_2931	Cyan7425_3868	Cyan7822DRAFT_2830	PCC8801_1640	Cyan8802_1667	CPCC7001_1592	CRC_01525	gvip254	L8106_12160	MAE_17290	MC7420_1100	Aazo_5022	N9414_14192	Npun_F0818	alr1348	P9202_835	P9211_10051	P9215_08521	P9301_08181	P9303_16711	PMT9312_0766	PMT0579	P9515_08251	A9601_08201	Pro0830	PMM0758	NATL1_07941	PMN2A_0162	CRD_01400
C	Cyanos1378		Yes	LG+G	Yes	Shikimate kinase	Q3MFQ9	Shikimate kinase	PF01202	COG0703	Shikimate kinase [Amino acid transport and metabolism]	E	Amino acid transport and metabolism	AM1_4657	Ava_0553	AmaxDRAFT_4630	AplaP_010100018686	CwatDRAFT_4296	CY0110_13246	cce_1382	PCC7424_1899	Cyan7425_3524	Cyan7822DRAFT_3045	PCC8801_0952	Cyan8802_0979	CPCC7001_458	CRC_01892	gvip378	L8106_21914	MAE_21510	MC7420_2773	Aazo_1855	N9414_01984	Npun_R6293	alr1244	P9202_874	P9211_01231	P9215_01241	P9301_01231	P9303_02051	PMT9312_0111	PMT0163	P9515_01201	A9601_01241	Pro0128	PMM0107	NATL1_01791	PMN2A_1476	CRD_02691
C	Cyanos1174					Sec-independent protein translocase protein tatA/E homolog	Q31RR1	mttA/Hcf106 family	PF02416	COG1826	Sec-independent protein secretion pathway components [Intracellular trafficking and secretion]	U	Intracellular trafficking, secretion, and vesicular transport	AM1_5513	Ava_4449	AmaxDRAFT_4618	AplaP_010100008601	CwatDRAFT_2619	CY0110_13027	cce_0861	PCC7424_4235	Cyan7425_3515	Cyan7822DRAFT_1395	PCC8801_1646	Cyan8802_1673	CPCC7001_95	CRC_00599	gsr3003	L8106_14745	MAE_54010	MC7420_230	Aazo_1920	N9414_20805	Npun_F4316	asl0845	P9202_1747	P9211_02761	P9215_03761	P9301_03761	P9303_24611	PMT9312_1519|PMT9312_0350	PMT1836	P9515_03791	A9601_03771	Pro0282|Pro1230	PMM0343	NATL1_03291	PMN2A_1617	CRD_02719
C	Cyanos1175					Coproporphyrinogen-III oxidase, aerobic	Q3AWA8	Coproporphyrinogen III oxidase	PF01218	COG0408	Coproporphyrinogen III oxidase [Coenzyme metabolism]	H	Coenzyme transport and metabolism	AM1_0615	Ava_4581|Ava_4996	AmaxDRAFT_0302	AplaP_010100015998	CwatDRAFT_4183	CY0110_18752	cce_3201	PCC7424_3053	Cyan7425_1891	Cyan7822DRAFT_0843	PCC8801_1148	Cyan8802_1178	CPCC7001_218	CRC_02864	gvip515	L8106_17692	MAE_06700	MC7420_2160	Aazo_2620	N9414_22053	Npun_F5168	all0650|all1357	P9202_832	P9211_17021	P9215_18541	P9301_17731	P9303_22671	PMT9312_1674	PMT1706	P9515_17691	A9601_17891	Pro1737	PMM1582	NATL1_20281	PMN2A_1154	CRD_02819
C	Cyanos1173					Ycf60-like protein	P73387	Chloroplast import component protein (Tic20)	PF09685	COG1269	Archaeal/vacuolar-type H+-ATPase subunit I [Energy production and conversion]	C	Energy production and conversion	AM1_1935|AM1_1936	Ava_2074	AmaxDRAFT_0968	AplaP_010100010921	CwatDRAFT_5451	CY0110_10622	cce_2723	PCC7424_4804|PCC7424_1995	Cyan7425_1680	Cyan7822DRAFT_1573	PCC8801_0711	Cyan8802_0740	CPCC7001_941	CRC_00558	glr3297	L8106_20433	MAE_01130	MC7420_3831	Aazo_4895	N9414_06544	Npun_F5557	all4804	P9202_1645	P9211_18421	P9215_07361	P9301_06801	P9303_30061	PMT9312_0653	PMT2258	P9515_07181	A9601_07091	Pro1873	PMM0654	NATL1_21881	PMN2A_1315	CRD_02973
C	Cyanos1170					Polyphosphate kinase	Q55898	Polyphosphate kinase	PF02503	COG0855	Polyphosphate kinase [Inorganic ion transport and metabolism]	P	Inorganic ion transport and metabolism	AM1_4125	Ava_3165	AmaxDRAFT_3256	AplaP_010100009670	CwatDRAFT_6491	CY0110_24461	cce_2170|cce_5174	PCC7424_1280	Cyan7425_1977|Cyan7425_4578	Cyan7822DRAFT_4098	PCC8801_1625	Cyan8802_1652	CPCC7001_874	CRC_00233	gll1501	L8106_28671	MAE_01300	MC7420_7106	Aazo_0616	N9414_09946	Npun_F5758	alr3593	P9202_99	P9211_18301	P9215_19691	P9301_18871	P9303_29941	PMT9312_1789	PMT2245	P9515_18871	A9601_19061	Pro1862	PMM1696	NATL1_21771	PMN2A_1304	CRD_02259
C	Cyanos1379		Yes	LG+G	Yes	Septum site-determining protein minD	Q55900	CobQ/CobB/MinD/ParA nucleotide binding domain	PF01656	COG2894	Septum formation inhibitor-activating ATPase [Cell division and chromosome partitioning]	D	Cell cycle control, cell division, chromosome partitioning	AM1_4645	Ava_3478	AmaxDRAFT_5324	AplaP_010100005189	CwatDRAFT_0567	CY0110_02174	cce_2475	PCC7424_3019	Cyan7425_1259	Cyan7822DRAFT_2573	PCC8801_3349	Cyan8802_2768	CPCC7001_1870	CRC_03005	gvip269	L8106_28346	MAE_38850	MC7420_6689	Aazo_1993	N9414_05669	Npun_F3648	alr3456	P9202_91	P9211_03571	P9215_03461	P9301_03471	P9303_21891	PMT9312_0327	PMT1653	P9515_03531	A9601_03451	Pro0363	PMM0321	NATL1_04131	PMN2A_1698	CRD_00105
C	Cyanos1179					Magnesium-chelatase subunit ChlD	O07345	von Willebrand factor type A domain	PF00092	COG1239	Mg-chelatase subunit ChlI [Coenzyme metabolism]	H	Coenzyme transport and metabolism	AM1_0533	Ava_3084	AmaxDRAFT_5264	AplaP_010100013288|AplaP_010100020097	CwatDRAFT_1440	CY0110_06659	cce_1074	PCC7424_4044	Cyan7425_0799	Cyan7822DRAFT_4951	PCC8801_3505	Cyan8802_2611	CPCC7001_1191	CRC_01479	gvip115	L8106_10852	MAE_45780	MC7420_777	Aazo_4577	N9414_16996	Npun_F1336	all0278	P9202_82	P9211_03141	P9215_03131	P9301_03121	P9303_25201	PMT9312_0290	PMT1887	P9515_03211	A9601_03111	Pro0319	PMM0288	NATL1_03681	PMN2A_1654	CRD_01447
C	Cyanos1183					Uroporphyrinogen-III C-methyltransferase	Q55749	Tetrapyrrole (Corrin/Porphyrin) Methylases	PF00590	COG0007	Uroporphyrinogen-III methylase [Coenzyme metabolism]	H	Coenzyme transport and metabolism	AM1_4366	Ava_2922	AmaxDRAFT_3715	AplaP_010100015443	CwatDRAFT_5933	CY0110_00535	cce_3702	PCC7424_3111|PCC7424_1682	Cyan7425_3559	Cyan7822DRAFT_1163|Cyan7822DRAFT_1391	PCC8801_2286	Cyan8802_2337	CPCC7001_548	CRC_01955	gvip357	L8106_03207	MAE_47270	MC7420_3176	Aazo_3492	N9414_14488	Npun_R1873	alr0520	P9202_1798	P9211_18271	P9215_19671	P9301_18851	P9303_29821	PMT9312_1787	PMT2237	P9515_18851	A9601_19041	Pro1858	PMM1694	NATL1_21681	PMN2A_1296	CRD_01224
C	Cyanos1182					Phosphoserine phosphatase rsbU	P40399	Stage II sporulation protein E (SpoIIE)	PF07228	COG2208	Serine phosphatase RsbU, regulator of sigma subunit [Signal transduction mechanisms / Transcription]	T|K	Signal transduction mechanisms|Transcription	AM1_3789	Ava_0278	AmaxDRAFT_3018	AplaP_010100021141|AplaP_010100006413	CwatDRAFT_1494	CY0110_20273	cce_0234	PCC7424_2891	Cyan7425_4764	Cyan7822DRAFT_4184	PCC8801_3662	Cyan8802_3716	CPCC7001_1728	CRC_00816	glr1672	L8106_12640	MAE_03040	MC7420_1122	Aazo_1587	N9414_18735	Npun_F0082	all1758	P9202_1877	P9211_00111|P9211_00101	P9215_00101	P9301_00101	P9303_00111	PMT9312_0011	PMT0012	P9515_00101	A9601_00101	Pro0011	PMM0011	NATL1_00101	PMN2A_1338	CRD_00224
C	Cyanos1181					10 kDa chaperonin	Q7TUS3	Chaperonin 10 Kd subunit	PF00166	COG0234	Co-chaperonin GroES (HSP10) [Posttranslational modification, protein turnover, chaperones]	O	Posttranslational modification, protein turnover, chaperones	AM1_4412	Ava_3627|Ava_C0145	AmaxDRAFT_4041	AplaP_010100019286	CwatDRAFT_0975	CY0110_06529	cce_1343	PCC7424_1789	Cyan7425_5138	Cyan7822DRAFT_2586	PCC8801_2855	Cyan8802_3241	CPCC7001_1522	CRC_02708	gvip396|gvip139	L8106_08546	MAE_46070	MC7420_2218	Aazo_2885	N9414_23908	Npun_R0830	alr3661	P9202_779	P9211_15561	P9215_17051	P9301_16271	P9303_05031	PMT9312_1530	PMT1450	P9515_16161	A9601_16391	Pro1590	PMM1437	NATL1_18371	PMN2A_0969	CRD_01645
C	Cyanos1180					Holliday junction ATP-dependent DNA helicase ruvA	B7JZG7	RuvA N terminal domain	PF01330	COG0632	Holliday junction resolvasome, DNA-binding subunit [DNA replication, recombination, and repair]	L	Replication, recombination and repair	AM1_2883	Ava_2820	AmaxDRAFT_1621	AplaP_010100009196	CwatDRAFT_4389	CY0110_23621	cce_1208	PCC7424_4475	Cyan7425_4681	Cyan7822DRAFT_1315	PCC8801_0020	Cyan8802_0018	CPCC7001_1477	CRC_00911	gvip394	L8106_28186	MAE_10280	MC7420_3055	Aazo_2472	N9414_15225	Npun_R3568	all0375	P9202_210	P9211_07021	P9215_09481	P9301_09161	P9303_15861	PMT9312_0857	PMT0644	P9515_10251	A9601_09181	Pro0754	PMM0942	NATL1_09371	PMN2A_0268	CRD_00755
C	Cyanos1186					Photosystem I P700 chlorophyll a apoprotein A1	A0A335	Photosystem I psaA/psaB protein	PF00223	COG1269	Archaeal/vacuolar-type H+-ATPase subunit I [Energy production and conversion]	C	Energy production and conversion	AM1_2457	Ava_2405	AmaxDRAFT_4128	AplaP_010100018164	CwatDRAFT_1222	CY0110_22961	cce_0989	PCC7424_0403	Cyan7425_4671	Cyan7822DRAFT_3499	PCC8801_4103	Cyan8802_4142	CPCC7001_885	CRC_03088	gvip470	L8106_17727	MAE_47560	MC7420_6652	Aazo_0547	N9414_14710	Npun_F3818	alr5154	P9202_174	P9211_16391	P9215_17921	P9301_17161	P9303_23481	PMT9312_1616	PMT1770	P9515_17031	A9601_17281	Pro1672	PMM1524	NATL1_19571	PMN2A_1082	CRD_01135
C	Cyanos1185					ATP synthase gamma chain	Q3M9W1	ATP synthase	PF00231	COG0224	F0F1-type ATP synthase, gamma subunit [Energy production and conversion]	C	Energy production and conversion	AM1_0897	Ava_2610	AmaxDRAFT_3116	AplaP_010100009835	CwatDRAFT_6290	CY0110_18022	cce_4489	PCC7424_2618	Cyan7425_1493	Cyan7822DRAFT_2985	PCC8801_2721	Cyan8802_3382	CPCC7001_810	CRC_02507	gvip561	L8106_14485	MAE_50170	MC7420_6072	Aazo_3339	N9414_05354	Npun_F4864	all0004	P9202_112	P9211_15691	P9215_17181	P9301_16401	P9303_04841	PMT9312_1543	PMT1466	P9515_16291	A9601_16521	Pro1603	PMM1450	NATL1_18481	PMN2A_0980	CRD_02725
C	Cyanos1002					Chaperone protein ClpB 2	O34209	AAA domain (Cdc48 subfamily)	PF07724	COG0542	ATP-binding subunits of Clp protease and DnaK/DnaJ chaperones [Posttranslational modification, protein turnover, chaperones]	O	Posttranslational modification, protein turnover, chaperones	AM1_0402|AM1_2125|AM1_1947	Ava_C0132|Ava_2335|Ava_0140|Ava_0910|Ava_4348	AmaxDRAFT_0366|AmaxDRAFT_2418|AmaxDRAFT_2132|AmaxDRAFT_4187|AmaxDRAFT_4188	AplaP_010100010546|AplaP_010100024495|AplaP_010100020674|AplaP_010100011751	CwatDRAFT_5022|CwatDRAFT_2328|CwatDRAFT_5366|CwatDRAFT_4839	CY0110_28039|CY0110_28154|CY0110_24021|CY0110_21480	cce_1001|cce_4247|cce_1941|cce_3221	PCC7424_0011|PCC7424_1876|PCC7424_1207|PCC7424_4861	Cyan7425_2969|Cyan7425_4582|Cyan7425_4704	Cyan7822DRAFT_3564|Cyan7822DRAFT_3607	PCC8801_0009|PCC8801_0954|PCC8801_1419|PCC8801_0025	Cyan8802_0007|Cyan8802_0981|Cyan8802_1448|Cyan8802_0023	CPCC7001_1071|CPCC7001_1476|CPCC7001_707	CRC_01000|CRC_01943|CRC_01917|CRC_00531	glr1542|glr2064|gvip486	L8106_12825|L8106_07546|L8106_18971|L8106_23530	MAE_25950|MAE_59550|MAE_39260|MAE_61840	MC7420_1758|MC7420_2164|MC7420_6749|MC7420_2435	Aazo_1000|Aazo_4738|Aazo_2309|Aazo_1201	N9414_16464|N9414_23413|N9414_18820|N9414_14670	Npun_F2993|Npun_F4427|Npun_F3510|Npun_R5987|Npun_F3575	alr1963|alr2999|alr5084|alr2322	P9202_561|P9202_1710|P9202_1449	P9211_02251|P9211_10731|P9211_10981	P9215_06621|P9215_12241|P9215_02261	P9301_06061|P9301_11951|P9301_02271	P9303_09911|P9303_18321|P9303_27741	PMT9312_0580|PMT9312_1099|PMT9312_0209	PMT0449|PMT1061|PMT2085	P9515_06451|P9515_11791|P9515_02361	A9601_06361|A9601_11941|A9601_02251	Pro0233|Pro1082|Pro1107	PMM0580|PMM1088|PMM0207	NATL1_02831|NATL1_06361|NATL1_14921	PMN2A_0016|PMN2A_0660|PMN2A_1574	CRD_01185|CRD_00472|CRD_01210|CRD_01109
C	Cyanos1260					*	*	Protein of unknown function (DUF3386)	PF11866	*	*	*	*	AM1_3117	Ava_2255	AmaxDRAFT_0351	AplaP_010100017704	CwatDRAFT_0365	CY0110_12862	cce_1454	PCC7424_4860	Cyan7425_2244	Cyan7822DRAFT_1621	PCC8801_4427	Cyan8802_4491	CPCC7001_451	CRC_00681	gll3597	L8106_25550	MAE_15540	MC7420_3161	Aazo_4108	N9414_19462	Npun_R6528	alr4979	P9202_1002	P9211_11761	P9215_13831	P9301_13711	P9303_13851	PMT9312_1270	PMT0821	P9515_13411	A9601_13621	Pro1181	PMM1170	NATL1_18031	PMN2A_0943	CRD_00776
C	Cyanos1420		Yes	LG+G	Yes	Photosystem I reaction center subunit III	P0A401	Photosystem I reaction centre subunit III	PF02507	*	*	*	*	AM1_1440	Ava_1478	AmaxDRAFT_3035	AplaP_010100025201	CwatDRAFT_6729	CY0110_05462	cce_1290	PCC7424_1183	Cyan7425_4002	Cyan7822DRAFT_4149	PCC8801_3402	Cyan8802_2714	CPCC7001_640	CRC_00267	gvip379	L8106_27586	MAE_47290	MC7420_350	Aazo_4978	N9414_08425	Npun_F3862	all0109	P9202_954	P9211_04691	P9215_05491	P9301_04941	P9303_06701	PMT9312_0469	PMT1316	P9515_05331	A9601_05241	Pro0467	PMM0469	NATL1_05241	PMN2A_1801	CRD_00972
C	Cyanos1424		Yes	LG+G	Yes	DNA primase	P74893	DNA primase catalytic core, N-terminal domain	PF08275	COG0358	DNA primase (bacterial type) [DNA replication, recombination, and repair]	L	Replication, recombination and repair	AM1_2562	Ava_3790	AmaxDRAFT_0101	AplaP_010100009795	CwatDRAFT_1755	CY0110_05984	cce_1561	PCC7424_5107	Cyan7425_1824	Cyan7822DRAFT_3619	PCC8801_3785	Cyan8802_3836	CPCC7001_1319	CRC_01541	gvip547	L8106_23880	MAE_44850	MC7420_5006	Aazo_3686	N9414_22383	Npun_R3583	all1323	P9202_1880	P9211_07051	P9215_09511	P9301_09191	P9303_15911	PMT9312_0860	PMT0641	P9515_10221	A9601_09211	Pro0757	PMM0939	NATL1_09401	PMN2A_0271	CRD_01386
C	Cyanos1099					Protein cyaE	P11092	Outer membrane efflux protein	PF02321	COG1538	Outer membrane protein [Cell envelope biogenesis, outer membrane / Intracellular trafficking and secretion]	M|U	Cell wall/membrane/envelope biogenesis|Intracellular trafficking, secretion, and vesicular transport	AM1_2429|AM1_5448	Ava_1015	AmaxDRAFT_3603	AplaP_010100004969	CwatDRAFT_1298	CY0110_24196	cce_0891	PCC7424_3496	Cyan7425_3625|Cyan7425_3626	Cyan7822DRAFT_0404	PCC8801_0515	Cyan8802_0532	CPCC7001_421	CRC_00427	glr1143	L8106_06524	MAE_14730	MC7420_1107	Aazo_5078	N9414_02371|N9414_22303	Npun_R2885|Npun_F6385	alr2887	P9202_50	P9211_01101	P9215_01131	P9301_01121	P9303_02231	PMT9312_1181|PMT9312_0101	PMT0182	P9515_01091	A9601_01131	Pro0116	PMM0097	NATL1_01671	PMN2A_1465	CRD_02536|CRD_02535
C	Cyanos1425		Yes	LG+G	No	Phenylalanyl-tRNA synthetase beta chain	P74296	B3/4 domain	PF03483	COG0072	Phenylalanyl-tRNA synthetase beta subunit [Translation, ribosomal structure and biogenesis]	J	Translation, ribosomal structure and biogenesis	AM1_4313	Ava_2221	AmaxDRAFT_3453	AplaP_010100015198	CwatDRAFT_3932	CY0110_21677	cce_1321	PCC7424_4756	Cyan7425_0396	Cyan7822DRAFT_0505	PCC8801_2833	Cyan8802_3264	CPCC7001_2492	CRC_00015	gvip406	L8106_12580	MAE_35510	MC7420_3928	Aazo_4963	N9414_17523	Npun_F1087	alr4958	P9202_1324	P9211_08931	P9215_10221	P9301_09891	P9303_14801	PMT9312_0930	PMT0738	P9515_09521	A9601_09911	Pro0966	PMM0871	NATL1_10111	PMN2A_0338	CRD_01883
C	Cyanos1554		Yes	LG+G	Yes	Aminomethyltransferase	Q8YNF7	Aminomethyltransferase folate-binding domain	PF01571	COG0404	Glycine cleavage system T protein (aminomethyltransferase) [Amino acid transport and metabolism]	E	Amino acid transport and metabolism	AM1_1532	Ava_2760	AmaxDRAFT_1819	AplaP_010100021751	CwatDRAFT_1664	CY0110_07574	cce_4346	PCC7424_1647	Cyan7425_2037	Cyan7822DRAFT_1747	PCC8801_3824	Cyan8802_3874	CPCC7001_595	CRC_02344	glr3530	L8106_04471	MAE_58940	MC7420_2980	Aazo_4863	N9414_10982	Npun_R3756	all4609	P9202_469	P9211_18191	P9215_19601	P9301_18781	P9303_29531	PMT9312_1780	PMT2215	P9515_18781	A9601_18971	Pro1851	PMM1687	NATL1_21611	PMN2A_1289	CRD_01687
C	Cyanos1556		Yes	LG+G	No	UDP-N-acetylglucosamine--N-acetylmuramyl-(pentapeptide) pyrophosphoryl-undecaprenol N-acetylglucosamine transferase	B7K5Z6	Glycosyltransferase family 28 C-terminal domain	PF04101	COG0707	UDP-N-acetylglucosamine:LPS N-acetylglucosamine transferase [Cell envelope biogenesis, outer membrane]	M	Cell wall/membrane/envelope biogenesis	AM1_4648	Ava_2890	AmaxDRAFT_3889	AplaP_010100002992	CwatDRAFT_5832	CY0110_27174	cce_1284	PCC7424_3506	Cyan7425_1262	Cyan7822DRAFT_3258	PCC8801_4117	Cyan8802_4157	CPCC7001_1107	CRC_01152	gll1671	L8106_19933	MAE_21740	MC7420_7767	Aazo_3601	N9414_19297	Npun_F2411	alr0477	P9202_1789	P9211_02151	P9215_02151	P9301_02171	P9303_27911	PMT9312_0199	PMT2101	P9515_02261	A9601_02151	Pro0223	PMM0197	NATL1_02731	PMN2A_1564	CRD_00587
C	Cyanos1553		Yes	LG+G	Yes	Dihydropteroate synthase	P73248	Pterin binding enzyme	PF00809	COG0294	Dihydropteroate synthase and related enzymes [Coenzyme metabolism]	H	Coenzyme transport and metabolism	AM1_0188	Ava_3289	AmaxDRAFT_0675	AplaP_010100015378	CwatDRAFT_1038	CY0110_26223	cce_4305	PCC7424_4007	Cyan7425_2076	Cyan7822DRAFT_0999	PCC8801_2354	Cyan8802_2404	CPCC7001_2539	CRC_00866	gvip058	L8106_30430	MAE_06780	MC7420_2504	Aazo_1075	N9414_05769	Npun_R4321	alr4386	P9202_474	P9211_09371	P9215_10721	P9301_10401	P9303_13921	PMT9312_0970	PMT0816	P9515_09051	A9601_10401	Pro0902	PMM0830	NATL1_10631	PMN2A_0381	CRD_02214
C	Cyanos1427		Yes	LG+G	Yes	Formamidopyrimidine-DNA glycosylase	B0C5D4	Formamidopyrimidine-DNA glycosylase N-terminal domain	PF01149	COG0266	Formamidopyrimidine-DNA glycosylase [DNA replication, recombination, and repair]	L	Replication, recombination and repair	AM1_2501	Ava_1271	AmaxDRAFT_3836	AplaP_010100016213	CwatDRAFT_0313	CY0110_00530	cce_4324	PCC7424_5102	Cyan7425_4178	Cyan7822DRAFT_3504	PCC8801_0132	Cyan8802_0129	CPCC7001_673	CRC_00114	gvip464	L8106_02987	MAE_25180	MC7420_6365	Aazo_3429	N9414_17078	Npun_R3936	alr4320	P9202_749	P9211_03641	P9215_03541	P9301_03551	P9303_21761	PMT9312_0334	PMT0186	P9515_03601	A9601_03541	Pro0370	PMM0328	NATL1_04201	PMN2A_1705	CRD_01623
C	Cyanos1558		Yes	LG+G	Yes	*	*	Protein of unknown function (DUF3288)	PF11691	*	*	*	*	AM1_2155	Ava_4349	AmaxDRAFT_2815	AplaP_010100004629	CwatDRAFT_3568	CY0110_06324	cce_3580	PCC7424_2060	Cyan7425_2640	Cyan7822DRAFT_0123	PCC8801_0675	Cyan8802_0694	CPCC7001_1284	CRC_00530	gsl3751	L8106_12185	MAE_44990	MC7420_1826	Aazo_0999	N9414_16469	Npun_R3574	asl1962	P9202_114	P9211_06911	P9215_09381	P9301_09051	P9303_10261	PMT9312_0846	PMT1037	P9515_10361	A9601_09071	Pro0743	PMM0953	NATL1_09261	PMN2A_0257	CRD_01106
C	Cyanos1559		Yes	LG+G	Yes	Aspartyl/glutamyl-tRNA(Asn/Gln) amidotransferase subunit C	B7KKZ9	Glu-tRNAGln amidotransferase C subunit	PF02686	COG0721	Asp-tRNAAsn/Glu-tRNAGln amidotransferase C subunit [Translation, ribosomal structure and biogenesis]	J	Translation, ribosomal structure and biogenesis	AM1_3332	Ava_3890	AmaxDRAFT_2428	AplaP_010100020719	CwatDRAFT_1647	CY0110_09767	cce_0284	PCC7424_3997	Cyan7425_0551	Cyan7822DRAFT_3683	PCC8801_2152	Cyan8802_2214	CPCC7001_2686	CRC_01268	gsl3282	L8106_28970	MAE_49030	MC7420_6993	Aazo_4207	N9414_14595	Npun_R3524	asl3192	P9202_1551	P9211_02581	P9215_02571	P9301_02571	P9303_24311	PMT9312_0237	PMT1815	P9515_02671	A9601_02561	Pro0265	PMM0235	NATL1_03141	PMN2A_1602	CRD_01990
C	Cyanos1428		Yes	LG+G	No	DEAD-box ATP-dependent RNA helicase ISE2, chloroplastic	B9DFG3	DEAD/DEAH box helicase	PF00270	COG4581	Superfamily II RNA helicase [DNA replication, recombination, and repair]	L	Replication, recombination and repair	AM1_4052	Ava_2902	AmaxDRAFT_1661	AplaP_010100020549	CwatDRAFT_5896	CY0110_27014	cce_2335	PCC7424_0320	Cyan7425_3743	Cyan7822DRAFT_2686	PCC8801_1286	Cyan8802_1315	CPCC7001_75	CRC_01289	gll2595	L8106_20113	MAE_13000	MC7420_6219	Aazo_4420	N9414_22993	Npun_R1696	alr0489	P9202_634	P9211_15871	P9215_17351	P9301_16571	P9303_04601	PMT9312_1560	PMT1487	P9515_16471	A9601_16691	Pro1621	PMM1467	NATL1_18671	PMN2A_0998	CRD_02009
C	Cyanos1490		Yes	LG+G	Yes	UvrABC system protein C	A2C249	UvrC Helix-hairpin-helix N-terminal	PF08459	COG0322	Nuclease subunit of the excinuclease complex [DNA replication, recombination, and repair]	L	Replication, recombination and repair	AM1_1116	Ava_4295	AmaxDRAFT_5562	AplaP_010100020252	CwatDRAFT_3374	CY0110_29419	cce_1434	PCC7424_1553	Cyan7425_0381	Cyan7822DRAFT_3079	PCC8801_1091	Cyan8802_1120	CPCC7001_731	CRC_02453	gvip488	L8106_04326	MAE_00230	MC7420_7287	Aazo_0909	N9414_01762	Npun_R3957	alr2728	P9202_1047	P9211_08821	P9215_10101	P9301_09771	P9303_14941	PMT9312_0918	PMT0724	P9515_09641	A9601_09791	Pro0954	PMM0882	NATL1_10011	PMN2A_0328	CRD_01926
C	Cyanos1429		Yes	LG+G	No	Transcription-repair-coupling factor	P37474	DEAD/DEAH box helicase	PF00270	COG1197	Transcription-repair coupling factor (superfamily II helicase) [DNA replication, recombination, and repair / Transcription]	L|K	Replication, recombination and repair|Transcription	AM1_4147	Ava_2767	AmaxDRAFT_2960	AplaP_010100022283	CwatDRAFT_4970	CY0110_00380	cce_3710	PCC7424_3738	Cyan7425_1827	Cyan7822DRAFT_3459	PCC8801_4312	Cyan8802_4373	CPCC7001_45	CRC_01822	gll3837	L8106_02142	MAE_20800	MC7420_1311	Aazo_4404	N9414_14513	Npun_R5494	all5215	P9202_1840	P9211_09271	P9215_10621	P9301_10301	P9303_14371	PMT9312_0961	PMT0775	P9515_09151	A9601_10301	Pro1000	PMM0839	NATL1_10511	PMN2A_0369	CRD_01459
C	Cyanos1098					Probable NADH dehydrogenase, chloroplastic/mitochondrial	Q8GXR9	Pyridine nucleotide-disulphide oxidoreductase	PF07992	COG1252	NADH dehydrogenase, FAD-containing subunit [Energy production and conversion]	C	Energy production and conversion	AM1_2697	Ava_0810	AmaxDRAFT_5315	AplaP_010100016333	CwatDRAFT_6161	CY0110_21420|CY0110_20895	cce_0154|cce_4052	PCC7424_3107|PCC7424_4523	Cyan7425_1446	Cyan7822DRAFT_2789	PCC8801_0681|PCC8801_0031	Cyan8802_0708|Cyan8802_0029	CPCC7001_2110	CRC_01623	glr3503	L8106_00855|L8106_09581	MAE_42940|MAE_62400	MC7420_1675|MC7420_6996	Aazo_4817	N9414_12061	Npun_R1623	alr4094	P9202_1080	P9211_00911	P9215_00951	P9301_00941	P9303_02581	PMT9312_0085	PMT1625	P9515_00921	A9601_00951	Pro0096	PMM0082	NATL1_01471	PMN2A_1446	CRD_01371
C	Cyanos1541		Yes	LG+G	Yes	50S ribosomal protein L23	Q7V540	Ribosomal protein L23	PF00276	COG0089	Ribosomal protein L23 [Translation, ribosomal structure and biogenesis]	J	Translation, ribosomal structure and biogenesis	AM1_4698	Ava_0693	AmaxDRAFT_5634	AplaP_010100014373	CwatDRAFT_2441	CY0110_05227	cce_4016	PCC7424_3705	Cyan7425_1294	Cyan7822DRAFT_3427	PCC8801_0250	Cyan8802_0247	CPCC7001_1908	CRC_01349	gvip009	L8106_15200	MAE_57410	MC7420_5464	Aazo_2561	N9414_02656	Npun_R4388	all4213	P9202_383	P9211_16761	P9215_18281	P9301_17471	P9303_23041	PMT9312_1648	PMT1734	P9515_17381	A9601_17631	Pro1710	PMM1556	NATL1_20011	PMN2A_1127	CRD_02891
C	Cyanos1296		Yes	LG+G	Yes	GMP synthase [glutamine-hydrolyzing]	A2BNG3	Glutamine amidotransferase class-I	PF00117	COG0519	GMP synthase, PP-ATPase domain/subunit [Nucleotide transport and metabolism]	F	Nucleotide transport and metabolism	AM1_4428	Ava_1054	AmaxDRAFT_0954	AplaP_010100013173	CwatDRAFT_5637	CY0110_27248	cce_3266	PCC7424_2880	Cyan7425_0294	Cyan7822DRAFT_4201	PCC8801_0694	Cyan8802_0722	CPCC7001_257	CRC_01220	gvip362	L8106_01767	MAE_17160	MC7420_5214	Aazo_1556	N9414_22243	Npun_R0710	all2846	P9202_1022	P9211_00371	P9215_00351	P9301_00361	P9303_00451	PMT9312_0037	PMT0045	P9515_00361	A9601_00361	Pro0038	PMM0037	NATL1_00351	PMN2A_1363	CRD_00391
C	Cyanos1398		Yes	JTT+G	Yes	Dihydrolipoyllysine-residue acetyltransferase component of pyruvate dehydrogenase complex, mitochondrial	Q8BMF4	2-oxoacid dehydrogenases acyltransferase (catalytic domain)	PF00198	COG0508	Pyruvate/2-oxoglutarate dehydrogenase complex, dihydrolipoamide acyltransferase (E2) component, and related enzymes [Energy production and conversion]	C	Energy production and conversion	AM1_3571	Ava_3176	AmaxDRAFT_1448	AplaP_010100019081	CwatDRAFT_3423	CY0110_16847	cce_2750	PCC7424_0443	Cyan7425_4977	Cyan7822DRAFT_3627	PCC8801_1231	Cyan8802_1261	CPCC7001_239	CRC_00132	gll2569	L8106_21227	MAE_59640	MC7420_5737	Aazo_1439	N9414_18920	Npun_F6414	alr3606	P9202_1151	P9211_04031	P9215_04811	P9301_04241	P9303_21291	PMT9312_0400	PMT0220	P9515_04661	A9601_04551	Pro0401	PMM0405	NATL1_04561	PMN2A_1739	CRD_01576
C	Cyanos1399		Yes	LG+G	No	Ktr system potassium uptake protein C	P39760	TrkA-N domain	PF02254	COG0569	K+ transport systems, NAD-binding component [Inorganic ion transport and metabolism]	P	Inorganic ion transport and metabolism	AM1_3579	Ava_4804	AmaxDRAFT_0431	AplaP_010100021446	CwatDRAFT_4117	CY0110_25421	cce_0389	PCC7424_2828	Cyan7425_3209	Cyan7822DRAFT_0388	PCC8801_4052	Cyan8802_4091	CPCC7001_2351	CRC_02214	glr0516	L8106_07319	MAE_18650	MC7420_4982	Aazo_3465	N9414_21265	Npun_F6025	all1800	P9202_849	P9211_00941	P9215_00981	P9301_00971	P9303_02541	PMT9312_0088	PMT1629	P9515_00951	A9601_00981	Pro0099	PMM0085	NATL1_01511	PMN2A_1449	CRD_00323
C	Cyanos1301		Yes	LG+G	Yes	Uncharacterized membrane protein sll0875	P73555	Integral membrane protein DUF92	PF01940	COG1836	Predicted membrane protein [Function unknown]	S	Function unknown	AM1_4673	Ava_4223	AmaxDRAFT_4026	AplaP_010100004744	CwatDRAFT_1691	CY0110_20143	cce_2068	PCC7424_4898	Cyan7425_5222	Cyan7822DRAFT_1697	PCC8801_2637	Cyan8802_3466	CPCC7001_1002	CRC_02568	gll0900	L8106_14035	MAE_57090	MC7420_1420	Aazo_1453	N9414_14228	Npun_R0867	alr1612	P9202_1160	P9211_07821	P9215_07541	P9301_07221	P9303_14261	PMT9312_0669	PMT0785	P9515_07421	A9601_07241	Pro1023	PMM0669	NATL1_07261	PMN2A_0101	CRD_01271
C	Cyanos1303		Yes	LG+G	Yes	Diaminopimelate decarboxylase	Q55484	Pyridoxal-dependent decarboxylase, pyridoxal binding domain	PF02784	COG0019	Diaminopimelate decarboxylase [Amino acid transport and metabolism]	E	Amino acid transport and metabolism	AM1_0412	Ava_0912	AmaxDRAFT_4185	AplaP_010100010536	CwatDRAFT_4267	CY0110_30638	cce_1351	PCC7424_0842	Cyan7425_4702	Cyan7822DRAFT_5004	PCC8801_0126	Cyan8802_0123	CPCC7001_1278	CRC_01919	gvip012	L8106_18961	MAE_25400	MC7420_6695	Aazo_4736	N9414_23398	Npun_F5989	all2997	P9202_292	P9211_10961	P9215_12261	P9301_11971	P9303_09931	PMT9312_1101	PMT1059	P9515_11811	A9601_11961	Pro1105	PMM1090	NATL1_14901	PMN2A_0658	CRD_01187
C	Cyanos1302		Yes	WAG+G	No	Putative ribosomal-protein-alanine acetyltransferase	O05517	Acetyltransferase (GNAT) family	PF00583	COG0456	Acetyltransferases [General function prediction only]	R	General function prediction only	AM1_1946	Ava_0911	AmaxDRAFT_4186	AplaP_010100010541	CwatDRAFT_1879	CY0110_03364	cce_3376	PCC7424_2511	Cyan7425_4703	Cyan7822DRAFT_0102	PCC8801_1418	Cyan8802_1447	CPCC7001_1227	CRC_01918	glr2063	L8106_18966	MAE_59150	MC7420_6799	Aazo_4737	N9414_23403	Npun_R5988	alr2998	P9202_1354	P9211_10971	P9215_12251	P9301_11961	P9303_09921	PMT9312_1100	PMT1060	P9515_11801	A9601_11951	Pro1106	PMM1089	NATL1_14911	PMN2A_0659	CRD_01186
C	Cyanos1305		Yes	LG+G	Yes	Undecaprenyl pyrophosphate synthase 1	P58563	Putative undecaprenyl diphosphate synthase	PF01255	COG0020	Undecaprenyl pyrophosphate synthase [Lipid metabolism]	I	Lipid transport and metabolism	AM1_0414	Ava_0914	AmaxDRAFT_4183	AplaP_010100010526	CwatDRAFT_4269	CY0110_30628	cce_1349	PCC7424_0844	Cyan7425_4700	Cyan7822DRAFT_5006	PCC8801_0128	Cyan8802_0125	CPCC7001_1822	CRC_01922	gll0108	L8106_18946	MAE_25380	MC7420_6791	Aazo_4734	N9414_23388	Npun_F5991	all2995	P9202_1268	P9211_10941	P9215_12281	P9301_11991	P9303_09951	PMT9312_1103	PMT1057	P9515_11831	A9601_11981	Pro1103	PMM1092	NATL1_14881	PMN2A_0656	CRD_01189
C	Cyanos1304		Yes	JTT+G	Yes	Uncharacterized protein ybbP	Q45589	DisA bacterial checkpoint controller nucleotide-binding	PF02457	COG1624	Uncharacterized conserved protein [Function unknown]	S	Function unknown	AM1_0413	Ava_0913	AmaxDRAFT_4184	AplaP_010100010531	CwatDRAFT_4268	CY0110_30633	cce_1350	PCC7424_0843	Cyan7425_4701	Cyan7822DRAFT_5005	PCC8801_0127	Cyan8802_0124	CPCC7001_1029	CRC_01921	gll0109	L8106_18951	MAE_25390	MC7420_6818	Aazo_4735	N9414_23393	Npun_F5990	all2996	P9202_1154	P9211_10951	P9215_12271	P9301_11981	P9303_09941	PMT9312_1102	PMT1058	P9515_11821	A9601_11971	Pro1104	PMM1091	NATL1_14891	PMN2A_0657	CRD_01188
C	Cyanos1307		Yes	LG+G	Yes	DNA ligase	A2C5E6	NAD-dependent DNA ligase adenylation domain	PF01653	COG0272	NAD-dependent DNA ligase (contains BRCT domain type II) [DNA replication, recombination, and repair]	L	Replication, recombination and repair	AM1_1187	Ava_0313	AmaxDRAFT_5266	AplaP_010100020142	CwatDRAFT_5402	CY0110_11182	cce_1818	PCC7424_2883	Cyan7425_0676	Cyan7822DRAFT_4190	PCC8801_3418	Cyan8802_2698	CPCC7001_815	CRC_01383	glr0727	L8106_21117	MAE_13280	MC7420_2032	Aazo_3950	N9414_03433	Npun_F0173	all1717	P9202_1643	P9211_18071	P9215_07781	P9301_07411	P9303_29061	PMT9312_0694	PMT2184	P9515_12471	A9601_07431	Pro1841	PMM0659	NATL1_21501	PMN2A_1279	CRD_01540
C	Cyanos1306		Yes	JTT+G	Yes	Chaperone protein dnaJ	B9MJZ0	DnaJ domain	PF00226	COG0484	DnaJ-class molecular chaperone with C-terminal Zn finger domain [Posttranslational modification, protein turnover, chaperones]	O	Posttranslational modification, protein turnover, chaperones	AM1_0416	Ava_0916	AmaxDRAFT_4181	AplaP_010100010516	CwatDRAFT_2054	CY0110_21030	cce_0455	PCC7424_0536	Cyan7425_4698	Cyan7822DRAFT_3518	PCC8801_3800	Cyan8802_3852	CPCC7001_822	CRC_01924	gvip477	L8106_18936	MAE_10060	MC7420_6858	Aazo_4732	N9414_11082	Npun_R5995	alr2993	P9202_1537	P9211_15941	P9215_17421	P9301_16641	P9303_04511	PMT9312_1567	PMT1495	P9515_16541	A9601_16761	Pro1628	PMM1474	NATL1_18731	PMN2A_1004	CRD_01191
C	Cyanos1309		Yes	LG+G	Yes	Dihydroorotate dehydrogenase	Q8YPC6	Dihydroorotate dehydrogenase	PF01180	COG0167	Dihydroorotate dehydrogenase [Nucleotide transport and metabolism]	F	Nucleotide transport and metabolism	AM1_1640	Ava_1222	AmaxDRAFT_5345	AplaP_010100006103	CwatDRAFT_4298	CY0110_09011	cce_1125	PCC7424_2362	Cyan7425_0825	Cyan7822DRAFT_3111	PCC8801_1870	Cyan8802_1896	CPCC7001_800	CRC_01058	gvip424	L8106_12655	MAE_15970	MC7420_1224	Aazo_2353	N9414_15547	Npun_F0913	all4272	P9202_1876	P9211_02171	P9215_02171	P9301_02191	P9303_27841	PMT9312_0201	PMT2094	P9515_02281	A9601_02171	Pro0225	PMM0199	NATL1_02751	PMN2A_1566	CRD_02851
C	Cyanos1308		Yes	LG+G	No	Protein translocase subunit secA	A0LHJ3	SecA DEAD-like domain	PF07517	COG0653	Preprotein translocase subunit SecA (ATPase, RNA helicase) [Intracellular trafficking and secretion]	U	Intracellular trafficking, secretion, and vesicular transport	AM1_1087	Ava_2124	AmaxDRAFT_1033	AplaP_010100003557	CwatDRAFT_1905	CY0110_03989	cce_1945	PCC7424_0032	Cyan7425_3658	Cyan7822DRAFT_0441	PCC8801_1077	Cyan8802_1106	CPCC7001_577	CRC_01833	gvip253	L8106_16729	MAE_31960	MC7420_22	Aazo_3269	N9414_18683	Npun_F0949	alr4851	P9202_1609	P9211_17671	P9215_19131	P9301_18301	P9303_01511	PMT9312_1732	PMT0083	P9515_18281	A9601_18491	Pro1801	PMM1639	NATL1_20951	PMN2A_1220	CRD_01917
C	Cyanos1259					Putative methionine aminopeptidase C	P53581	Metallopeptidase family M24	PF00557	COG0024	Methionine aminopeptidase [Translation, ribosomal structure and biogenesis]	J	Translation, ribosomal structure and biogenesis	AM1_1062	Ava_3676	AmaxDRAFT_0935	AplaP_010100010986	CwatDRAFT_4501	CY0110_02792	cce_1586	PCC7424_2580	Cyan7425_1534	Cyan7822DRAFT_3022	PCC8801_1125	Cyan8802_1154	CPCC7001_2672	CRC_03096	glr0412	L8106_23565	MAE_06840	MC7420_7847	Aazo_0333	N9414_20220	Npun_R4996	all1019	P9202_757	P9211_04771	P9215_05581	P9301_05021	P9303_06841	PMT9312_0477	PMT1305	P9515_05401	A9601_05321	Pro0475	PMM0477	NATL1_05331	PMN2A_1809	CRD_00057
C	Cyanos1294		Yes	LG+G	Yes	GTP-binding protein era homolog	Q8YYD8	GTPase of unknown function	PF01926	COG1159	GTPase [General function prediction only]	R	General function prediction only	AM1_3580	Ava_4517	AmaxDRAFT_5411	AplaP_010100020559	CwatDRAFT_3013	CY0110_00675	cce_2623	PCC7424_4483	Cyan7425_0356	Cyan7822DRAFT_1320	PCC8801_2546	Cyan8802_3560	CPCC7001_1450	CRC_01831	glr4422	L8106_17195	MAE_17090	MC7420_506	Aazo_1611	N9414_06059	Npun_F0483	alr0912	P9202_1780	P9211_13281	P9215_15091	P9301_14661	P9303_19471	PMT9312_1377	PMT0355	P9515_14421	A9601_14801	Pro1355	PMM1281	NATL1_17011	PMN2A_0848	CRD_01919
C	Cyanos1258					Isoleucyl-tRNA synthetase	A0AKC5	tRNA synthetases class I (I, L, M and V)	PF00133	COG0060	Isoleucyl-tRNA synthetase [Translation, ribosomal structure and biogenesis]	J	Translation, ribosomal structure and biogenesis	AM1_3907	Ava_3774	AmaxDRAFT_0926	AplaP_010100016198	CwatDRAFT_4887	CY0110_20323	cce_4545	PCC7424_5054	Cyan7425_3114	Cyan7822DRAFT_4081	PCC8801_2707	Cyan8802_3396	CPCC7001_2405	CRC_02730	gvip495	L8106_29405|L8106_29410	MAE_11160	MC7420_7643	Aazo_5054	N9414_12438	Npun_F1478	alr1073	P9202_750	P9211_02611	P9215_02601	P9301_02601	P9303_24331	PMT9312_0240	PMT1817	P9515_02701	A9601_02591	Pro0268	PMM0238	NATL1_03171	PMN2A_1605	CRD_01964
C	Cyanos1419		Yes	LG+G	No	Apocytochrome f	Q9L3P8	Apocytochrome F, C-terminal	PF01333	COG0823	Periplasmic component of the Tol biopolymer transport system [Intracellular trafficking and secretion]	U	Intracellular trafficking, secretion, and vesicular transport	AM1_4449	Ava_0384	AmaxDRAFT_1528	AplaP_010100000880	CwatDRAFT_2936	CY0110_29464	cce_2959	PCC7424_3951	Cyan7425_1418	Cyan7822DRAFT_2752	PCC8801_0754	Cyan8802_0780	CPCC7001_88	CRC_02349	gvip417	L8106_14095	MAE_19230	MC7420_7508	Aazo_1959	N9414_09076	Npun_R0131	all2452	P9202_1517	P9211_04621	P9215_05411	P9301_04861	P9303_06641	PMT9312_0461	PMT1323	P9515_05251	A9601_05171	Pro0459	PMM0461	NATL1_05161	PMN2A_1793	CRD_01684
C	Cyanos1418		Yes	CPREV+G	Yes	Prolipoprotein diacylglyceryl transferase	Q3MBP7	Prolipoprotein diacylglyceryl transferase	PF01790	COG0682	Prolipoprotein diacylglyceryltransferase [Cell envelope biogenesis, outer membrane]	M	Cell wall/membrane/envelope biogenesis	AM1_4581	Ava_1967	AmaxDRAFT_4654	AplaP_010100022653	CwatDRAFT_5189	CY0110_27815	cce_0054	PCC7424_4345	Cyan7425_2585	Cyan7822DRAFT_2396	PCC8801_1165	Cyan8802_1192	CPCC7001_1000	CRC_00204	gll4393	L8106_05715	MAE_61870	MC7420_3239	Aazo_0904	N9414_20135	Npun_F3951	all4699	P9202_1085	P9211_04611	P9215_05401	P9301_04851	P9303_06631	PMT9312_0460	PMT1324	P9515_05241	A9601_05161	Pro0458	PMM0460	NATL1_05151	PMN2A_1792	CRD_02636
C	Cyanos1415		Yes	LG+G	Yes	Dihydrolipoyl dehydrogenase	P72740	Pyridine nucleotide-disulphide oxidoreductase	PF07992	COG1249	Pyruvate/2-oxoglutarate dehydrogenase complex, dihydrolipoamide dehydrogenase (E3) component, and related enzymes [Energy production and conversion]	C	Energy production and conversion	AM1_4361	Ava_1927	AmaxDRAFT_4148	AplaP_010100007537	CwatDRAFT_2494	CY0110_25046	cce_0735	PCC7424_0247	Cyan7425_5041	Cyan7822DRAFT_0693	PCC8801_3920	Cyan8802_3968	CPCC7001_273	CRC_03054	glr3029	L8106_29185	MAE_50450	MC7420_4714	Aazo_0099	N9414_03266	Npun_R4179	alr4745	P9202_439	P9211_13451	P9215_15261	P9301_14831	P9303_19781	PMT9312_1394	PMT0335	P9515_14591	A9601_14971	Pro1372	PMM1298	NATL1_17171	PMN2A_0864	CRD_01924
C	Cyanos1414		Yes	LG+G	Yes	Guanylate kinase	Q3MD38	Guanylate kinase	PF00625	COG0194	Guanylate kinase [Nucleotide transport and metabolism]	F	Nucleotide transport and metabolism	AM1_5497	Ava_1475	AmaxDRAFT_4605	AplaP_010100021306	CwatDRAFT_6352	CY0110_29619	cce_4591	PCC7424_3426	Cyan7425_4124	Cyan7822DRAFT_2888	PCC8801_0195	Cyan8802_0190	CPCC7001_1383	CRC_00264	gll1621	L8106_08701	MAE_11850	MC7420_5751	Aazo_4981	N9414_08410	Npun_R3865	alr0106	P9202_48	P9211_04671	P9215_05471	P9301_04921	P9303_06681	PMT9312_0467	PMT1318	P9515_05311	A9601_05231	Pro0465	PMM0467	NATL1_05221	PMN2A_1799	CRD_00969
C	Cyanos1417		Yes	LG+G	Yes	tRNA pseudouridine synthase B	P59881	TruB family pseudouridylate synthase (N terminal domain)	PF01509	COG0130	Pseudouridine synthase [Translation, ribosomal structure and biogenesis]	J	Translation, ribosomal structure and biogenesis	AM1_3004	Ava_4983	AmaxDRAFT_3049	AplaP_010100004889	CwatDRAFT_6585	CY0110_17492	cce_1905	PCC7424_5113	Cyan7425_3931	Cyan7822DRAFT_1740	PCC8801_1288	Cyan8802_1317	CPCC7001_226	CRC_01302	gll3690	L8106_04236	MAE_28150	MC7420_21	Aazo_3977	N9414_03453	Npun_F1187	alr1543	P9202_1042	P9211_14011	P9215_15761	P9301_15331	P9303_05391	PMT9312_1445	PMT1422	P9515_15081	A9601_15481	Pro1428	PMM1347	NATL1_17741	PMN2A_0918	CRD_02522
C	Cyanos1416		Yes	LG+G	Yes	Uncharacterized tRNA/rRNA methyltransferase slr1673	P74261	SpoU rRNA Methylase family	PF00588	COG0566	rRNA methylases [Translation, ribosomal structure and biogenesis]	J	Translation, ribosomal structure and biogenesis	AM1_1493	Ava_1436	AmaxDRAFT_1253	AplaP_010100016458	CwatDRAFT_0829	CY0110_21947	cce_0402	PCC7424_1800	Cyan7425_5040	Cyan7822DRAFT_5065	PCC8801_2951	Cyan8802_3145	CPCC7001_1715	CRC_00526	gll0554	L8106_25927	MAE_62250	MC7420_4737	Aazo_4499	N9414_07579	Npun_F5720	alr0175	P9202_1793	P9211_13461	P9215_15271	P9301_14841	P9303_19791	PMT9312_1395	PMT0334	P9515_14601	A9601_14981	Pro1373	PMM1299	NATL1_17181	PMN2A_0865	CRD_01102
C	Cyanos1411		Yes	LG+G	Yes	NAD(P)H-quinone oxidoreductase subunit J	B1WZG0	Respiratory-chain NADH dehydrogenase, 30 Kd subunit	PF00329	COG0852	NADH:ubiquinone oxidoreductase 27 kD subunit [Energy production and conversion]	C	Energy production and conversion	AM1_0133	Ava_1860	AmaxDRAFT_3107	AplaP_010100026141	CwatDRAFT_0731	CY0110_29979	cce_1762	PCC7424_3755	Cyan7425_4173	Cyan7822DRAFT_3476	PCC8801_1039	Cyan8802_1068	CPCC7001_1213	CRC_02926	gvip082	L8106_26042	MAE_11780	MC7420_2689	Aazo_1242	N9414_17947	Npun_R5546	all3840	P9202_249	P9211_03181	P9215_03171	P9301_03161	P9303_25241	PMT9312_0294	PMT1891	P9515_03251	A9601_03151	Pro0323	PMM0292	NATL1_03721	PMN2A_1658	CRD_02053
C	Cyanos1413		Yes	LG+G	No	Probable cytosol aminopeptidase	B7KCB0	Cytosol aminopeptidase family, catalytic domain	PF00883	COG0260	Leucyl aminopeptidase [Amino acid transport and metabolism]	E	Amino acid transport and metabolism	AM1_2989	Ava_2727	AmaxDRAFT_4192	AplaP_010100010566	CwatDRAFT_2839	CY0110_05782	cce_0708	PCC7424_1781	Cyan7425_3765	Cyan7822DRAFT_4867	PCC8801_3861	Cyan8802_3910	CPCC7001_869	CRC_02611	glr2611	L8106_19256	MAE_62000	MC7420_6435	Aazo_2018	N9414_13640	Npun_F0097	alr0237	P9202_521	P9211_13861	P9215_15611	P9301_15181	P9303_05571	PMT9312_1430	PMT1407	P9515_14931	A9601_15321	Pro1413	PMM1332	NATL1_17591	PMN2A_0903	CRD_01336
C	Cyanos1412		Yes	LG+G	Yes	Ycf91-like protein	Q8YPT9	*	*	COG0294	Dihydropteroate synthase and related enzymes [Coenzyme metabolism]	H	Coenzyme transport and metabolism	AM1_3314	Ava_0805	AmaxDRAFT_0928	AplaP_010100010951	CwatDRAFT_6430	CY0110_10767	cce_3419	PCC7424_3380	Cyan7425_0582	Cyan7822DRAFT_4117	PCC8801_2583	Cyan8802_3523	CPCC7001_2188	CRC_02900	gll0853	L8106_29430	MAE_02180	MC7420_4672	Aazo_3193	N9414_21270	Npun_F1239	all4101	P9202_364	P9211_01171	P9215_01201	P9301_01191	P9303_02121	PMT9312_0107	PMT0172	P9515_01161	A9601_01201	Pro0123	PMM0103	NATL1_01741	PMN2A_1471	CRD_02840
C	Cyanos1235					Probable phosphoglucosamine mutase	Q2NES6	Phosphoglucomutase/phosphomannomutase, alpha/beta/alpha domain I	PF02878	COG1109	Phosphomannomutase [Carbohydrate transport and metabolism]	G	Carbohydrate transport and metabolism	AM1_4563	Ava_2367	AmaxDRAFT_2301	AplaP_010100017127|AplaP_010100025696	CwatDRAFT_3044	CY0110_20088	cce_0770	PCC7424_4933	Cyan7425_2223	Cyan7822DRAFT_1435	PCC8801_1768	Cyan8802_1796	CPCC7001_2593	CRC_01275	glr0388	L8106_23620	MAE_44300	MC7420_7379	Aazo_0038	N9414_11464	Npun_R4468	all5089	P9202_917	P9211_03051	P9215_03031	P9301_03021	P9303_24991	PMT9312_0280	PMT1871	P9515_03111	A9601_03011	Pro0310	PMM0278	NATL1_03581	PMN2A_1644	CRD_01998
C	Cyanos1234					*	*	Protein of unknown function (DUF3148)	PF11347	*	*	*	*	AM1_4858	Ava_0486	AmaxDRAFT_4408	AplaP_010100004454	CwatDRAFT_1346	CY0110_12307	cce_1167	PCC7424_4497	Cyan7425_0974	Cyan7822DRAFT_2774	PCC8801_3839	Cyan8802_3889	CPCC7001_1435	CRC_03477	gsr1914	L8106_12275	MAE_47320	MC7420_614	Aazo_0232	N9414_06184	Npun_F2424	asl2557	P9202_1216	P9211_10191	P9215_08381	P9301_08041	P9303_16551	PMT9312_0752	PMT0593	P9515_08401	A9601_08051	Pro1030	PMM0744	NATL1_07801	PMN2A_0148	CRD_01851
C	Cyanos1237					Probable 1,4-dihydroxy-2-naphthoate octaprenyltransferase	P73962	UbiA prenyltransferase family	PF01040	COG1575	1,4-dihydroxy-2-naphthoate octaprenyltransferase [Coenzyme metabolism]	H	Coenzyme transport and metabolism	AM1_1110	Ava_2633	AmaxDRAFT_3073	AplaP_010100007022	CwatDRAFT_4882	CY0110_12032	cce_4479	PCC7424_4753	Cyan7425_5119	Cyan7822DRAFT_2546	PCC8801_1521	Cyan8802_1548	CPCC7001_460	CRC_02497	gvip220	L8106_09851	MAE_35650	MC7420_7207	Aazo_1394	N9414_23588	Npun_R6460	alr0033	P9202_548	P9211_01941	P9215_01941	P9301_01961	P9303_27341	PMT9312_0178	PMT2059	P9515_02051	A9601_01941	Pro0201	PMM0176	NATL1_02511	PMN2A_1544	CRD_02735
C	Cyanos1236					Bifunctional protein pyrR	B7KKJ9	Phosphoribosyl transferase domain	PF00156	COG2065	Pyrimidine operon attenuation protein/uracil phosphoribosyltransferase [Nucleotide transport and metabolism]	F	Nucleotide transport and metabolism	AM1_4413	Ava_3128	AmaxDRAFT_2630	AplaP_010100002412	CwatDRAFT_6742	CY0110_22737	cce_4253	PCC7424_3958	Cyan7425_1468	Cyan7822DRAFT_2551	PCC8801_0813	Cyan8802_0842	CPCC7001_2407	CRC_00155	glr0827	L8106_30495	MAE_45940	MC7420_3016	Aazo_2177	N9414_23333	Npun_F2899	alr2083	P9202_673	P9211_15511	P9215_17001	P9301_16231	P9303_05091	PMT9312_1526	PMT1445	P9515_16111	A9601_16351	Pro1586	PMM1433	NATL1_18331	PMN2A_0965|PMN2A_2166	CRD_00900
C	Cyanos1231					UvrABC system protein A	O26543	ABC transporter	PF00005	COG0178	Excinuclease ATPase subunit [DNA replication, recombination, and repair]	L	Replication, recombination and repair	AM1_2163	Ava_3591	AmaxDRAFT_0018	AplaP_010100019825	CwatDRAFT_2814	CY0110_28054	cce_3691	PCC7424_0649	Cyan7425_1015	Cyan7822DRAFT_0159	PCC8801_3843	Cyan8802_3893	CPCC7001_2707|CPCC7001_656	CRC_02841	gvip553	L8106_20825	MAE_33970	MC7420_367	Aazo_4831	N9414_21606	Npun_F6100	alr3716	P9202_1052	P9211_18501	P9215_19841	P9301_19021	P9303_30191	PMT9312_1804	PMT2270	P9515_19031	A9601_19211	Pro1881	PMM1712	NATL1_21961	PMN2A_1323	CRD_01095
C	Cyanos1230					Crossover junction endodeoxyribonuclease ruvC	O52751	Crossover junction endodeoxyribonuclease RuvC	PF02075	COG0817	Holliday junction resolvasome, endonuclease subunit [DNA replication, recombination, and repair]	L	Replication, recombination and repair	AM1_5256	Ava_0115	AmaxDRAFT_4033	AplaP_010100023593	CwatDRAFT_5674	CY0110_25526	cce_0063	PCC7424_1664	Cyan7425_0918	Cyan7822DRAFT_2598	PCC8801_1492	Cyan8802_1520	CPCC7001_778	CRC_02117	gvip456	L8106_28471	MAE_05860	MC7420_4064|MC7420_1913	Aazo_4457	N9414_23508	Npun_R5350	all2297	P9202_1570	P9211_11371	P9215_11891	P9301_11601	P9303_08941	PMT9312_1065	PMT1136	P9515_11451	A9601_11591	Pro1147	PMM1054	NATL1_15331	PMN2A_0699	CRD_02370
C	Cyanos1232					*	*	DNA recombination-mediator protein A	PF02481	COG0758	Predicted Rossmann fold nucleotide-binding protein involved in DNA uptake [DNA replication, recombination, and repair / Intracellular trafficking and secretion]	L|U	Replication, recombination and repair|Intracellular trafficking, secretion, and vesicular transport	AM1_4497	Ava_1999	AmaxDRAFT_3662	AplaP_010100022463	CwatDRAFT_0628	CY0110_03619	cce_2408	PCC7424_1394	Cyan7425_3663	Cyan7822DRAFT_3215	PCC8801_0784	Cyan8802_0811	CPCC7001_1697	CRC_01610	gll2901	L8106_15380	MAE_50390	MC7420_641	Aazo_3304	N9414_03995	Npun_R4738	all4664	P9202_1503	P9211_04801	P9215_05611	P9301_05051	P9303_06881	PMT9312_0480	PMT1301	P9515_05431	A9601_05351	Pro0478	PMM0480	NATL1_05361	PMN2A_1812	CRD_02314
C	Cyanos1239					3-oxoacyl-[acyl-carrier-protein] synthase 3	Q8Z062	3-Oxoacyl-[acyl-carrier-protein (ACP)] synthase III C terminal	PF08541	COG0332	3-oxoacyl-[acyl-carrier-protein]	I	Lipid transport and metabolism	AM1_0653	Ava_2729	AmaxDRAFT_3470	AplaP_010100020197	CwatDRAFT_4623	CY0110_02782	cce_1584	PCC7424_1043	Cyan7425_2500	Cyan7822DRAFT_1825	PCC8801_1805	Cyan8802_1833	CPCC7001_14	CRC_00365	glr3692	L8106_11917	MAE_19470	MC7420_2317	Aazo_2016	N9414_13630	Npun_F0099|Npun_R2069	alr0239	P9202_1782	P9211_01501	P9215_01531	P9301_01551	P9303_26551	PMT9312_0138	PMT1996	P9515_01641	A9601_01531	Pro0158	PMM0136	NATL1_02081	PMN2A_1502	CRD_03053
C	Cyanos1238					Light-independent protochlorophyllide reductase subunit N	Q115L3	Nitrogenase component 1 type Oxidoreductase	PF00148	COG2710	Nitrogenase molybdenum-iron protein, alpha and beta chains [Energy production and conversion]	C	Energy production and conversion	AM1_1444	Ava_2330	AmaxDRAFT_0880	AplaP_010100004849	CwatDRAFT_4018	CY0110_24391	cce_4534	PCC7424_2373	Cyan7425_3941	Cyan7822DRAFT_3119	PCC8801_0789	Cyan8802_0817	CPCC7001_98	CRC_02605	gvip327	L8106_10777	MAE_16250	MC7420_2756	Aazo_2304	N9414_12973	Npun_R4420	all5076	P9202_400	P9211_05471	P9215_06261	P9301_05711	P9303_07951	PMT9312_0545	PMT1215	P9515_06091	A9601_06011	Pro0546	PMM0545	NATL1_05981	PMN2A_1873	CRD_01342
C	Cyanos1208					Replicative DNA helicase	Q55418	DnaB-like helicase C terminal domain	PF03796	COG0305	Replicative DNA helicase [DNA replication, recombination, and repair]	L	Replication, recombination and repair	AM1_5349	Ava_0330	AmaxDRAFT_2324	AplaP_010100009720	CwatDRAFT_6199	CY0110_12127	cce_3405	PCC7424_1337	Cyan7425_0288	Cyan7822DRAFT_1736	PCC8801_4119	Cyan8802_4159	CPCC7001_7	CRC_01424	gll0034	L8106_01377	MAE_25680	MC7420_3787	Aazo_2896	N9414_01727	Npun_F2831	all0578	P9202_1839	P9211_18011	P9215_19471	P9301_18641	P9303_28971	PMT9312_1766	PMT2176	P9515_18641	A9601_18831	Pro1835	PMM1674	NATL1_21441	PMN2A_1273	CRD_00667
C	Cyanos1519		Yes	LG+G	No	Glutamate 5-kinase	Q8YSI2	Amino acid kinase family	PF00696	COG0263	Glutamate 5-kinase [Amino acid transport and metabolism]	E	Amino acid transport and metabolism	AM1_4676	Ava_3807	AmaxDRAFT_1237	AplaP_010100011376	CwatDRAFT_3087	CY0110_28304	cce_0594	PCC7424_2164	Cyan7425_1670	Cyan7822DRAFT_1310	PCC8801_0986	Cyan8802_1015	CPCC7001_1021	CRC_00097	gvip004	L8106_04064	MAE_21650	MC7420_8267	Aazo_4151	N9414_18113	Npun_F0328	alr3103	P9202_623	P9211_09731	P9215_08831	P9301_08491	P9303_17361	PMT9312_0796	PMT0529	P9515_07931	A9601_08521	Pro0864	PMM0788	NATL1_08281	PMN2A_0196	CRD_00360
C	Cyanos1044					30S ribosomal protein S21 2	Q3M4P1	Ribosomal protein S21	PF01165	COG0828	Ribosomal protein S21 [Translation, ribosomal structure and biogenesis]	J	Translation, ribosomal structure and biogenesis	AM1_5556	Ava_4447|Ava_4355|Ava_4643	AmaxDRAFT_2398	AplaP_010100020624	CwatDRAFT_1379|CwatDRAFT_1279	CY0110_05567|CY0110_09732	cce_3103|cce_0290	PCC7424_4131|PCC7424_0665	Cyan7425_1119|Cyan7425_1344|Cyan7425_2770	Cyan7822DRAFT_0150|Cyan7822DRAFT_0097|Cyan7822DRAFT_0324	PCC8801_0951|PCC8801_3249	Cyan8802_0978|Cyan8802_2872	CPCC7001_1285	CRC_01935|CRC_01940	gvip347|gvip367	L8106_09816|L8106_03002|L8106_12850	MAE_27270	MC7420_3155|MC7420_6840|MC7420_7334	Aazo_4662|Aazo_1918	N9414_20815	Npun_F0963|Npun_R4318	asr0742|asr0843|asr1955	P9202_873	P9211_11801|P9211_00751	P9215_10981	P9301_10681	P9303_10611	PMT9312_0993	PMT1022	P9515_10661	A9601_10681	Pro0590	PMM0987	NATL1_19351	PMN2A_1060	CRD_01202|CRD_01207
C	Cyanos1042					Magnesium-chelatase subunit H	O50314	CobN/Magnesium Chelatase	PF02514	COG1429	Cobalamin biosynthesis protein CobN and related Mg-chelatases [Coenzyme metabolism]	H	Coenzyme transport and metabolism	AM1_4852|AM1_5564	Ava_1940|Ava_3311	AmaxDRAFT_0429	AplaP_010100021436|AplaP_010100005808	CwatDRAFT_4373|CwatDRAFT_1994	CY0110_26919|CY0110_28019	cce_4358|cce_0611	PCC7424_1436|PCC7424_4108	Cyan7425_4981|Cyan7425_2632	Cyan7822DRAFT_1941	PCC8801_4320|PCC8801_4082	Cyan8802_4382|Cyan8802_4121	CPCC7001_1152	CRC_00908	gvip363|gvip458	L8106_19106|L8106_18102	MAE_12190|MAE_61570	MC7420_7793|MC7420_3144|MC7420_3031	Aazo_0542|Aazo_3620	N9414_04750|N9414_11744	Npun_F2940|Npun_F2675	all4365|alr4733	P9202_1844	P9211_09361	P9215_10711	P9301_10391	P9303_13931	PMT9312_0969	PMT0815	P9515_09061	A9601_10391	Pro0903	PMM0831	NATL1_10621	PMN2A_0380	CRD_01466|CRD_00758|CRD_00646
C	Cyanos1410		Yes	CPREV+G	No	NAD(P)H-quinone oxidoreductase subunit 3	A5GIB3	NADH-ubiquinone/plastoquinone oxidoreductase, chain 3	PF00507	COG0838	NADH:ubiquinone oxidoreductase subunit 3 (chain A) [Energy production and conversion]	C	Energy production and conversion	AM1_0132	Ava_1858	AmaxDRAFT_3105	AplaP_010100026151	CwatDRAFT_0729	CY0110_29969	cce_1764	PCC7424_3753	Cyan7425_4172	Cyan7822DRAFT_3474	PCC8801_1041	Cyan8802_1070	CPCC7001_2233	CRC_02924	gvip080	L8106_26032	MAE_11760	MC7420_2613	Aazo_1240	N9414_17937	Npun_R5548	all3842	P9202_85	P9211_03201	P9215_03191	P9301_03181	P9303_25261	PMT9312_0296	PMT1893	P9515_03271	A9601_03171	Pro0325	PMM0294	NATL1_03741	PMN2A_1660	CRD_02055
C	Cyanos1120					Photosystem I reaction center subunit XI	A8G719	Photosystem I reaction centre subunit XI	PF02605	*	*	*	*	AM1_1437	Ava_1476	AmaxDRAFT_1040	AplaP_010100022903	CwatDRAFT_4915	CY0110_27665|CY0110_27670	cce_3964|cce_3963	PCC7424_4474	Cyan7425_1770|Cyan7425_1194	Cyan7822DRAFT_1316	PCC8801_3982	Cyan8802_4024	CPCC7001_702	CRC_00265	gvip307	L8106_25665	MAE_43690	MC7420_4630	Aazo_4980	N9414_08415	Npun_F3864	all0107	P9202_1866	P9211_16461	P9215_17871	P9301_17111	P9303_23461	PMT9312_1611	PMT1768	P9515_16991	A9601_17231	Pro1679	PMM1519	NATL1_19591	PMN2A_1084	CRD_00970
C	Cyanos1125					Lipopolysaccharide export system permease protein lptG	P45332	Predicted permease YjgP/YjgQ family	PF03739	COG0795	Predicted permeases [General function prediction only]	R	General function prediction only	AM1_4027|AM1_4043	Ava_1637	AmaxDRAFT_3368	AplaP_010100008292	CwatDRAFT_3104	CY0110_27505	cce_2027	PCC7424_3752	Cyan7425_2508|Cyan7425_1512	Cyan7822DRAFT_3473	PCC8801_2122	Cyan8802_2169	CPCC7001_2310	CRC_02931	gvip124|gvip459	L8106_16749	MAE_51250	MC7420_7934	Aazo_4390	N9414_06074	Npun_R1130	alr4069	P9202_1677	P9211_09981	P9215_16231	P9301_15831	P9303_16801	PMT9312_1482	PMT0571	P9515_15721	A9601_16001	Pro0837	PMM1386	NATL1_08021	PMN2A_0170	CRD_02049
C	Cyanos1209					Multidrug resistance protein 2	P21449	ABC transporter transmembrane region	PF00664	COG1132	ABC-type multidrug transport system, ATPase and permease components [Defense mechanisms]	V	Defense mechanisms	AM1_4391	Ava_1955	AmaxDRAFT_2651	AplaP_010100000070	CwatDRAFT_3227	CY0110_01934	cce_3177	PCC7424_4484	Cyan7425_4932	Cyan7822DRAFT_1319	PCC8801_3976	Cyan8802_4018	CPCC7001_180	CRC_01317	gll3672	L8106_23266	MAE_13440	MC7420_5528	Aazo_2301	N9414_16042	Npun_F4143	alr4715	P9202_1733	P9211_06901	P9215_09371	P9301_09041	P9303_15751	PMT9312_0845	PMT0655	P9515_10371	A9601_09061	Pro0742	PMM0954	NATL1_09251	PMN2A_0256	CRD_01178
C	Cyanos1361		Yes	LG+G	Yes	Aspartate carbamoyltransferase	Q3MDY8	Aspartate/ornithine carbamoyltransferase, carbamoyl-P binding domain	PF02729	COG0540	Aspartate carbamoyltransferase, catalytic chain [Nucleotide transport and metabolism]	F	Nucleotide transport and metabolism	AM1_1883	Ava_1174	AmaxDRAFT_2066	AplaP_010100003894	CwatDRAFT_6596	CY0110_07134	cce_4693	PCC7424_2742	Cyan7425_3762	Cyan7822DRAFT_2149	PCC8801_3160	Cyan8802_2958	CPCC7001_2474	CRC_00016	gvip392	L8106_30165	MAE_40920	MC7420_7950	Aazo_1472	N9414_05714	Npun_F5181	all1681	P9202_887	P9211_02551	P9215_02551	P9301_02551	P9303_23931	PMT9312_0235	PMT1807	P9515_02651	A9601_02541	Pro0262	PMM0233	NATL1_03121	PMN2A_1600	CRD_01882
C	Cyanos1590		Yes	LG+G	Yes	Elongation factor P	Q7VEI7	Elongation factor P (EF-P) KOW-like domain	PF08207	COG0231	Translation elongation factor P (EF-P)/translation initiation factor 5A (eIF-5A) [Translation, ribosomal structure and biogenesis]	J	Translation, ribosomal structure and biogenesis	AM1_3934	Ava_2315	AmaxDRAFT_5075	AplaP_010100022538	CwatDRAFT_4728	CY0110_25606	cce_2122	PCC7424_5084	Cyan7425_0679	Cyan7822DRAFT_4746	PCC8801_0547	Cyan8802_0564	CPCC7001_303	CRC_01239	gvip189	L8106_21417	MAE_56930	MC7420_3289	Aazo_0810	N9414_23128	Npun_R0440	all5058	P9202_1610	P9211_00261	P9215_00251	P9301_00251	P9303_00301	PMT9312_0026	PMT0031	P9515_00251	A9601_00251	Pro0026	PMM0026	NATL1_00251	PMN2A_1353	CRD_01290
C	Cyanos1464		Yes	LG+G	No	Uncharacterized protein sll0194	P54086	Sec-independent protein translocase protein (TatC)	PF00902	COG0805	Sec-independent protein secretion pathway component TatC [Intracellular trafficking and secretion]	U	Intracellular trafficking, secretion, and vesicular transport	AM1_4452	Ava_0387	AmaxDRAFT_2678	AplaP_010100019478	CwatDRAFT_4361	CY0110_23611	cce_1205	PCC7424_3986	Cyan7425_1429	Cyan7822DRAFT_4364	PCC8801_4289	Cyan8802_4349	CPCC7001_1763	CRC_01738	gvip261	L8106_18691	MAE_32970	MC7420_1984	Aazo_0386	N9414_01637	Npun_R0139	all2456	P9202_1459	P9211_04641	P9215_05441	P9301_04891	P9303_06661	PMT9312_0464	PMT1320	P9515_05281	A9601_05201	Pro0462	PMM0464	NATL1_05191	PMN2A_1796	CRD_01507
C	Cyanos1465		Yes	LG+G	Yes	tRNA modification GTPase mnmE	Q3MBM5	GTP-binding protein TrmE N-terminus	PF10396	COG0486	Predicted GTPase [General function prediction only]	R	General function prediction only	AM1_1728	Ava_1989	AmaxDRAFT_1662	AplaP_010100020544	CwatDRAFT_4010	CY0110_29644	cce_4596	PCC7424_0569	Cyan7425_3656	Cyan7822DRAFT_0920	PCC8801_4164	Cyan8802_4203	CPCC7001_1917	CRC_02987	glr2452	L8106_18706	MAE_48710	MC7420_5712	Aazo_1908	N9414_20750	Npun_F4302	all4677	P9202_424	P9211_02071	P9215_02071	P9301_02091	P9303_27541	PMT9312_0191	PMT2074	P9515_02181	A9601_02071	Pro0214	PMM0189	NATL1_02641	PMN2A_1556	CRD_00049
C	Cyanos1466		Yes	LG+G	Yes	*	*	Protein of unknown function (DUF1092)	PF06485	*	*	*	*	AM1_3535	Ava_2159	AmaxDRAFT_5690	AplaP_010100007077	CwatDRAFT_4179	CY0110_04433	cce_2013	PCC7424_0060	Cyan7425_0781	Cyan7822DRAFT_2601	PCC8801_4383	Cyan8802_4445	CPCC7001_2190	CRC_03092	glr4287	L8106_07991	MAE_09030	MC7420_6078	Aazo_1936	N9414_16117	Npun_R1620	alr4888	P9202_747	P9211_05321	P9215_06101	P9301_05551	P9303_07741	PMT9312_0529	PMT1234	P9515_05931	A9601_05851	Pro0529	PMM0529	NATL1_05851	PMN2A_1860	CRD_01132
C	Cyanos1467		Yes	LG+G	Yes	Riboflavin synthase alpha chain	P50854	Lumazine binding domain	PF00677	COG0307	Riboflavin synthase alpha chain [Coenzyme metabolism]	H	Coenzyme transport and metabolism	AM1_1983	Ava_1416	AmaxDRAFT_4126	AplaP_010100018174	CwatDRAFT_2643	CY0110_24906	cce_2342	PCC7424_0243	Cyan7425_4388	Cyan7822DRAFT_0696	PCC8801_1220	Cyan8802_1250	CPCC7001_646	CRC_01413	gvip489	L8106_28071	MAE_50290	MC7420_4352	Aazo_2762	N9414_13555	Npun_R0059	all5258	P9202_1715	P9211_04391	P9215_05211	P9301_04661	P9303_06371	PMT9312_0441	PMT1346	P9515_05041	A9601_04971	Pro0438	PMM0442	NATL1_04961	PMN2A_1773	CRD_02026
C	Cyanos1460		Yes	LG+G	Yes	30S ribosomal protein S20	Q3AHX3	Ribosomal protein S20	PF01649	COG0268	Ribosomal protein S20 [Translation, ribosomal structure and biogenesis]	J	Translation, ribosomal structure and biogenesis	AM1_3590	Ava_4205	AmaxDRAFT_0132	AplaP_010100009071	CwatDRAFT_3956	CY0110_19302	cce_3490	PCC7424_0739	Cyan7425_0490	Cyan7822DRAFT_3160	PCC8801_1753	Cyan8802_1780	CPCC7001_617	CRC_01781	gvip015	L8106_05540	MAE_54480	MC7420_543	Aazo_1019	N9414_14368	Npun_F4983	asr1592	P9202_966	P9211_16091	P9215_17561	P9301_16781	P9303_04341	PMT9312_1580	PMT1509	P9515_16671	A9601_16911	Pro1642	PMM1487	NATL1_18881	PMN2A_1018	CRD_00846
C	Cyanos1461		Yes	LG+G	No	DNA-directed RNA polymerase subunit gamma	A2BT60	RNA polymerase Rpb1, domain 1	PF04997	COG0086	DNA-directed RNA polymerase, beta' subunit/160 kD subunit [Transcription]	K	Transcription	AM1_3593	Ava_4208	AmaxDRAFT_0135	AplaP_010100004089	CwatDRAFT_0693	CY0110_12462	cce_3838	PCC7424_2547	Cyan7425_0487	Cyan7822DRAFT_3721	PCC8801_0616	Cyan8802_0632	CPCC7001_505	CRC_01785	gvip556	L8106_05555	MAE_11110	MC7420_394	Aazo_1015	N9414_14383	Npun_F4986	alr1595	P9202_738	P9211_16061	P9215_17531	P9301_16751	P9303_04371	PMT9312_1577	PMT1506	P9515_16641	A9601_16881	Pro1639	PMM1484	NATL1_18851	PMN2A_1015	CRD_00849
C	Cyanos1588		Yes	LG+G	Yes	50S ribosomal protein L9	B2IVH8	Ribosomal protein L9, C-terminal domain	PF03948	COG0359	Ribosomal protein L9 [Translation, ribosomal structure and biogenesis]	J	Translation, ribosomal structure and biogenesis	AM1_5350	Ava_0329	AmaxDRAFT_2323	AplaP_010100009725	CwatDRAFT_3277	CY0110_13771	cce_4398	PCC7424_4542	Cyan7425_0287	Cyan7822DRAFT_4327	PCC8801_2852	Cyan8802_3244	CPCC7001_1156	CRC_01426	gvip366	L8106_01382	MAE_07310	MC7420_3716	Aazo_2897	N9414_01722	Npun_F2830	all0579	P9202_505	P9211_18001	P9215_19461	P9301_18631	P9303_28961	PMT9312_1765	PMT2175	P9515_18631	A9601_18821	Pro1834	PMM1673	NATL1_21431	PMN2A_1272	CRD_00665
C	Cyanos1587		Yes	LG+G	Yes	Aspartate aminotransferase	Q55128	Aminotransferase class I and II	PF00155	COG0436	Aspartate/tyrosine/aromatic aminotransferase [Amino acid transport and metabolism]	E	Amino acid transport and metabolism	AM1_2621	Ava_2127	AmaxDRAFT_4793	AplaP_010100015778	CwatDRAFT_2196	CY0110_22879	cce_2693	PCC7424_4784	Cyan7425_4061	Cyan7822DRAFT_2718	PCC8801_2331	Cyan8802_2382	CPCC7001_2478	CRC_01272	glr2600	L8106_07931	MAE_35390	MC7420_7050	Aazo_5177	N9414_03161	Npun_R0187	alr4853	P9202_845	P9211_07871	P9215_07591	P9301_07271	P9303_14321	PMT9312_0674	PMT0779	P9515_07471	A9601_07291	Pro1018	PMM0674	NATL1_07311	PMN2A_0106	CRD_01995
C	Cyanos1586		Yes	LG+G	Yes	50S ribosomal protein L19	Q7U583	Ribosomal protein L19	PF01245	COG0335	Ribosomal protein L19 [Translation, ribosomal structure and biogenesis]	J	Translation, ribosomal structure and biogenesis	AM1_2861	Ava_2549	AmaxDRAFT_2005	AplaP_010100005521	CwatDRAFT_2249	CY0110_15430	cce_0801	PCC7424_1023	Cyan7425_0439	Cyan7822DRAFT_1810	PCC8801_1743	Cyan8802_1767	CPCC7001_2307	CRC_02534	gvip096	L8106_06874	MAE_36590	MC7420_1505	Aazo_1043	N9414_09581	Npun_F5848	alr5297	P9202_1307	P9211_04761	P9215_05561	P9301_05001	P9303_06821	PMT9312_0475	PMT1306	P9515_05391	A9601_05301	Pro0473	PMM0475	NATL1_05311	PMN2A_1808	CRD_01016
C	Cyanos1584		Yes	LG+G	Yes	Putative ATP-dependent Clp protease proteolytic subunit-like	P74466	Clp protease	PF00574	COG0740	Protease subunit of ATP-dependent Clp proteases [Posttranslational modification, protein turnover, chaperones / Intracellular trafficking and secretion]	O|U	Posttranslational modification, protein turnover, chaperones|Intracellular trafficking, secretion, and vesicular transport	AM1_2331	Ava_1306	AmaxDRAFT_4607	AplaP_010100012196	CwatDRAFT_4873	CY0110_13561	cce_1910	PCC7424_2300	Cyan7425_1518	Cyan7822DRAFT_1721	PCC8801_0942	Cyan8802_0969	CPCC7001_1725	CRC_01931	gvip508.1	L8106_17090	MAE_57190	MC7420_7033	Aazo_2954	N9414_12333	Npun_R0988	all4358	P9202_1617	P9211_13611	P9215_15421	P9301_14991	P9303_20021	PMT9312_1410	PMT0315	P9515_14741	A9601_15121	Pro1387	PMM1313	NATL1_17341	PMN2A_0879	CRD_01198
C	Cyanos1583		Yes	LG+G	Yes	Trigger factor	A5GHT2	Bacterial trigger factor protein (TF)	PF05697	COG0544	FKBP-type peptidyl-prolyl cis-trans isomerase (trigger factor) [Posttranslational modification, protein turnover, chaperones]	O	Posttranslational modification, protein turnover, chaperones	AM1_3448	Ava_3605	AmaxDRAFT_2602	AplaP_010100011216	CwatDRAFT_0331	CY0110_30553	cce_2913	PCC7424_3133	Cyan7425_4363	Cyan7822DRAFT_0834	PCC8801_2925	Cyan8802_3171	CPCC7001_2111	CRC_01905	glr4195	L8106_07224	MAE_62700	MC7420_3510	Aazo_2922	N9414_23743	Npun_F0849	alr3681	P9202_1058	P9211_17811	P9215_19281	P9301_18451	P9303_00701	PMT9312_1747	PMT0063	P9515_18451	A9601_18641	Pro1815	PMM1655	NATL1_21241	PMN2A_1253	CRD_02677
C	Cyanos1582		Yes	LG+G	No	DNA gyrase subunit B	P77966	DNA gyrase B	PF00204	COG0187	Type IIA topoisomerase (DNA gyrase/topo II, topoisomerase IV), B subunit [DNA replication, recombination, and repair]	L	Replication, recombination and repair	AM1_4499	Ava_2517	AmaxDRAFT_2608	AplaP_010100009480	CwatDRAFT_6726	CY0110_00735	cce_0758	PCC7424_3069	Cyan7425_2993	Cyan7822DRAFT_3553	PCC8801_1282	Cyan8802_1311	CPCC7001_469	CRC_01164	gvip344	L8106_29970	MAE_48230	MC7420_309	Aazo_2816	N9414_22343	Npun_F6373	all5265	P9202_1293	P9211_17611	P9215_19081	P9301_18251	P9303_01571	PMT9312_1727	PMT0121	P9515_18231	A9601_18441	Pro1796	PMM1634	NATL1_20881	PMN2A_1213	CRD_00599
C	Cyanos1581		Yes	LG+G	Yes	NAD(P)H-quinone oxidoreductase subunit O	A9BCX9	Cyanobacterial and plant NDH-1 subunit O	PF11910	COG4325	Predicted membrane protein [Function unknown]	S	Function unknown	AM1_2137	Ava_1272	AmaxDRAFT_3835	AplaP_010100016208	CwatDRAFT_5884	CY0110_24541	cce_1849	PCC7424_2177	Cyan7425_2385	Cyan7822DRAFT_4299	PCC8801_0521	Cyan8802_0538	CPCC7001_530	CRC_02582	gsl3544	L8106_17867	MAE_09550	MC7420_6389	Aazo_3427	N9414_17083	Npun_R3935	asr4321	P9202_992	P9211_01361	P9215_01391	P9301_01381	P9303_26281	PMT9312_0124	PMT1975	P9515_01351	A9601_01391	Pro0141	PMM0121	NATL1_01931	PMN2A_1488	CRD_00283
C	Cyanos1580		Yes	LG+G	No	Cell division protein ftsY homolog	P73930	SRP54-type protein, GTPase domain	PF00448	COG0552	Signal recognition particle GTPase [Intracellular trafficking and secretion]	U	Intracellular trafficking, secretion, and vesicular transport	AM1_3787	Ava_0277	AmaxDRAFT_3019	AplaP_010100006408	CwatDRAFT_1403	CY0110_25001	cce_3928	PCC7424_5042	Cyan7425_2324	Cyan7822DRAFT_2820	PCC8801_3759	Cyan8802_3808	CPCC7001_960	CRC_00817	glr0251	L8106_12645	MAE_04680	MC7420_5932	Aazo_1588	N9414_18740	Npun_F0081	all1759	P9202_1596	P9211_00091	P9215_00091	P9301_00091	P9303_00101	PMT9312_0010	PMT0011	P9515_00091	A9601_00091	Pro0010	PMM0010	NATL1_00091	PMN2A_1337	CRD_00225
C	Cyanos1366		Yes	LG+G	No	Carbamoyl-phosphate synthase large chain	A0AJU0	Carbamoyl-phosphate synthase L chain, ATP binding domain	PF02786	COG0458	Carbamoylphosphate synthase large subunit (split gene in MJ) [Amino acid transport and metabolism / Nucleotide transport and metabolism]	E|F	Amino acid transport and metabolism|Nucleotide transport and metabolism	AM1_5413	Ava_1893	AmaxDRAFT_5490	AplaP_010100000545	CwatDRAFT_5742	CY0110_27455	cce_2038	PCC7424_5230	Cyan7425_1672	Cyan7822DRAFT_4120	PCC8801_0628	Cyan8802_0645	CPCC7001_2306	CRC_01187	gll1769	L8106_06264	MAE_50420	MC7420_7606	Aazo_0571	N9414_09776	Npun_R5798	alr3809	P9202_723	P9211_09421	P9215_10771	P9301_10451	P9303_13841	PMT9312_0975	PMT0822	P9515_09001	A9601_10451	Pro0897	PMM0825	NATL1_08931	PMN2A_0226	CRD_00435
C	Cyanos1510		Yes	LG+G	Yes	Chaperone protein dnaJ	B2J3J3	DnaJ C terminal region	PF01556	COG0484	DnaJ-class molecular chaperone with C-terminal Zn finger domain [Posttranslational modification, protein turnover, chaperones]	O	Posttranslational modification, protein turnover, chaperones	AM1_0423	Ava_0379	AmaxDRAFT_2904	AplaP_010100001555	CwatDRAFT_1351	CY0110_03594	cce_1299	PCC7424_0560	Cyan7425_4692	Cyan7822DRAFT_1211	PCC8801_3191	Cyan8802_2928	CPCC7001_591	CRC_00725	gvip555	L8106_00445	MAE_49440	MC7420_6825	Aazo_1980	N9414_13877	Npun_F0123	alr2447	P9202_34	P9211_00171	P9215_00161	P9301_00161	P9303_00211	PMT9312_0017	PMT0022	P9515_00161	A9601_00161	Pro0017	PMM0017	NATL1_00161	PMN2A_1344	CRD_02510
C	Cyanos1511		Yes	LG+G	No	Putative ribosome biogenesis GTPase RsgA	Q3MG79	Protein of unknown function, DUF258	PF03193	COG1162	Predicted GTPases [General function prediction only]	R	General function prediction only	AM1_0425	Ava_0381	AmaxDRAFT_2902	AplaP_010100001565	CwatDRAFT_5601	CY0110_03584	cce_1297	PCC7424_0558	Cyan7425_4690	Cyan7822DRAFT_1213	PCC8801_3189	Cyan8802_2930	CPCC7001_397	CRC_00723	glr4268	L8106_00455	MAE_49420	MC7420_6814	Aazo_1982	N9414_13887	Npun_F0125	alr2449	P9202_1032	P9211_00191	P9215_00181	P9301_00181	P9303_00231	PMT9312_0019	PMT0024	P9515_00181	A9601_00181	Pro0019	PMM0019	NATL1_00181	PMN2A_1346	CRD_02508
C	Cyanos1512		Yes	LG+G	Yes	Chondroitin synthase	Q8L0V4	Glycosyl transferase family 2	PF00535	COG1216	Predicted glycosyltransferases [General function prediction only]	R	General function prediction only	AM1_4221	Ava_2064	AmaxDRAFT_5461	AplaP_010100016178	CwatDRAFT_1344	CY0110_12322	cce_1170	PCC7424_2893	Cyan7425_2811	Cyan7822DRAFT_4180	PCC8801_2476	Cyan8802_3632	CPCC7001_443	CRC_00551	gll2797	L8106_19446	MAE_49130	MC7420_5192	Aazo_4887	N9414_06624	Npun_F5566	all4793	P9202_1627	P9211_10111	P9215_08461	P9301_08121	P9303_16631	PMT9312_0760	PMT0585	P9515_08321	A9601_08131	Pro0824	PMM0752	NATL1_07881	PMN2A_0156	CRD_02966
C	Cyanos1513		Yes	LG+G	Yes	Chlorophyll synthase, chloroplastic	Q38833	UbiA prenyltransferase family	PF01040	COG0382	4-hydroxybenzoate polyprenyltransferase and related prenyltransferases [Coenzyme metabolism]	H	Coenzyme transport and metabolism	AM1_1019	Ava_3341	AmaxDRAFT_4289	AplaP_010100005289	CwatDRAFT_6019	CY0110_29299	cce_4122	PCC7424_1236	Cyan7425_3844	Cyan7822DRAFT_4249	PCC8801_1866	Cyan8802_1892	CPCC7001_2105	CRC_00711	gvip248	L8106_16659	MAE_22020	MC7420_1102	Aazo_0020	N9414_19832	Npun_R4525	all4480	P9202_135	P9211_04241	P9215_05071	P9301_04521	P9303_20661	PMT9312_0427	PMT0272	P9515_04901	A9601_04831	Pro0424	PMM0428	NATL1_04811	PMN2A_1759	CRD_02497
C	Cyanos1514		Yes	LG+G	Yes	Glutamyl-tRNA(Gln) amidotransferase subunit A	Q3M6N4	Amidase	PF01425	COG0154	Asp-tRNAAsn/Glu-tRNAGln amidotransferase A subunit and related amidases [Translation, ribosomal structure and biogenesis]	J	Translation, ribosomal structure and biogenesis	AM1_3531	Ava_3747	AmaxDRAFT_2251	AplaP_010100014463	CwatDRAFT_3245	CY0110_13416	cce_1710	PCC7424_4217	Cyan7425_2535	Cyan7822DRAFT_2181	PCC8801_3501	Cyan8802_2615	CPCC7001_2051	CRC_03039	gll1528	L8106_00745	MAE_11950	MC7420_5991	Aazo_4434	N9414_21335	Npun_R1308	all1053	P9202_928	P9211_06981	P9215_09441	P9301_09121	P9303_15821	PMT9312_0853	PMT0648	P9515_10291	A9601_09141	Pro0750	PMM0946	NATL1_09331	PMN2A_0264	CRD_00135
C	Cyanos1515		Yes	JTT+G	Yes	Uncharacterized tRNA/rRNA methyltransferase slr0955	P74328	SpoU rRNA Methylase family	PF00588	COG0566	rRNA methylases [Translation, ribosomal structure and biogenesis]	J	Translation, ribosomal structure and biogenesis	AM1_5196	Ava_4413	AmaxDRAFT_0655	AplaP_010100020599	CwatDRAFT_2518	CY0110_03519	cce_1799	PCC7424_4146	Cyan7425_2629	Cyan7822DRAFT_2208	PCC8801_0265	Cyan8802_0264	CPCC7001_344	CRC_00960	glr4181	L8106_28636	MAE_28400	MC7420_3852	Aazo_2285	N9414_03186	Npun_R1190	alr1159	P9202_22	P9211_06961	P9215_09421	P9301_09101	P9303_15801	PMT9312_0851	PMT0650	P9515_10311	A9601_09121	Pro0748	PMM0948	NATL1_09311	PMN2A_0262	CRD_00516
C	Cyanos1516		Yes	LG+G	No	Carbamoyl-phosphate synthase small chain	Q8YXQ7	Glutamine amidotransferase class-I	PF00117	COG0505	Carbamoylphosphate synthase small subunit [Amino acid transport and metabolism / Nucleotide transport and metabolism]	E|F	Amino acid transport and metabolism|Nucleotide transport and metabolism	AM1_5193	Ava_4410	AmaxDRAFT_0653	AplaP_010100020609	CwatDRAFT_5089	CY0110_24261	cce_0902	PCC7424_3196	Cyan7425_1942	Cyan7822DRAFT_2211	PCC8801_0381	Cyan8802_0390	CPCC7001_1028	CRC_00963	gll3543	L8106_28651	MAE_28430	MC7420_3903	Aazo_2282	N9414_03201	Npun_R1193	alr1155	P9202_713	P9211_06931	P9215_09401	P9301_09071	P9303_15771	PMT9312_0848	PMT0653	P9515_10341	A9601_09091	Pro0745	PMM0951	NATL1_09281	PMN2A_0259	CRD_00513
C	Cyanos1517		Yes	LG+G	Yes	Uncharacterized ABC transporter ATP-binding protein ybhF	P0A9U1	ABC transporter	PF00005	COG1131	ABC-type multidrug transport system, ATPase component [Defense mechanisms]	V	Defense mechanisms	AM1_4624	Ava_0191	AmaxDRAFT_1468	AplaP_010100011316	CwatDRAFT_6673	CY0110_29404	cce_1470	PCC7424_4872	Cyan7425_1208	Cyan7822DRAFT_1231	PCC8801_2587	Cyan8802_3519	CPCC7001_17	CRC_00167	glr2167	L8106_28506	MAE_14660	MC7420_7125	Aazo_2039	N9414_05035	Npun_F0490	alr2372	P9202_592	P9211_04471	P9215_05281	P9301_04731	P9303_06461	PMT9312_0448	PMT1338	P9515_05111	A9601_05041	Pro0445	PMM0449	NATL1_05031	PMN2A_1780	CRD_01063
C	Cyanos1518		Yes	LG+G	Yes	Putative transport permease ycf38	P51321	ABC-2 type transporter	PF01061	COG0842	ABC-type multidrug transport system, permease component [Defense mechanisms]	V	Defense mechanisms	AM1_4625	Ava_0192	AmaxDRAFT_1469	AplaP_010100011321	CwatDRAFT_6704	CY0110_29409	cce_1471	PCC7424_4873	Cyan7425_1358	Cyan7822DRAFT_1230	PCC8801_2588	Cyan8802_3518	CPCC7001_1138	CRC_00166	gvip302	L8106_28511	MAE_21960	MC7420_7226	Aazo_3861	N9414_05030	Npun_F0491	alr2373	P9202_138	P9211_04481	P9215_05291	P9301_04741	P9303_06471	PMT9312_0449	PMT1337	P9515_05121	A9601_05051	Pro0446	PMM0450	NATL1_05041	PMN2A_1781	CRD_01062
C	Cyanos1365		Yes	LG+G	Yes	Uncharacterized protein slr1919	P73121	ABC1 family	PF03109	COG0661	Predicted unusual protein kinase [General function prediction only]	R	General function prediction only	AM1_1403	Ava_0318	AmaxDRAFT_2392	AplaP_010100009435	CwatDRAFT_5530	CY0110_02527	cce_0367	PCC7424_3267	Cyan7425_2353	Cyan7822DRAFT_3000	PCC8801_3115	Cyan8802_3005	CPCC7001_1573	CRC_02030	gll4412	L8106_20138	MAE_18770	MC7420_5727	Aazo_2905	N9414_00205	Npun_F2818	all0592	P9202_330	P9211_11031	P9215_12191	P9301_11901	P9303_09851	PMT9312_1094	PMT1067	P9515_11731	A9601_11891	Pro1113	PMM1083	NATL1_14981	PMN2A_0666	CRD_02558
C	Cyanos1364		Yes	LG+G	No	Arginine decarboxylase	P21885	Orn/Lys/Arg decarboxylase, major domain	PF01276	COG1982	Arginine/lysine/ornithine decarboxylases [Amino acid transport and metabolism]	E	Amino acid transport and metabolism	AM1_2634	Ava_2157	AmaxDRAFT_1944	AplaP_010100017569	CwatDRAFT_1880	CY0110_02404	cce_4417	PCC7424_3429	Cyan7425_5242	Cyan7822DRAFT_2885	PCC8801_2338	Cyan8802_2389	CPCC7001_1122	CRC_00978	gll3487	L8106_00585	MAE_14460	MC7420_6911	Aazo_3801	N9414_04195	Npun_F0489	all4887	P9202_524	P9211_11021	P9215_12201	P9301_11911	P9303_09861	PMT9312_1095	PMT1066	P9515_11741	A9601_11901	Pro1112	PMM1084	NATL1_14971	PMN2A_0665	CRD_00497
C	Cyanos1349		Yes	LG+G	Yes	UvrABC system protein B	A2C5B3	Type III restriction enzyme, res subunit	PF04851	COG0556	Helicase subunit of the DNA excision repair complex [DNA replication, recombination, and repair]	L	Replication, recombination and repair	AM1_5529	Ava_4680	AmaxDRAFT_4637	AplaP_010100000100	CwatDRAFT_5490	CY0110_07074	cce_2046	PCC7424_1767	Cyan7425_5213	Cyan7822DRAFT_4109	PCC8801_3669	Cyan8802_3723	CPCC7001_973	CRC_00890	gvip255	L8106_19481	MAE_41330	MC7420_1993	Aazo_3236	N9414_04645	Npun_R0467	all1132	P9202_1581	P9211_17751	P9215_19221	P9301_18391	P9303_00791	PMT9312_1741	PMT0071	P9515_18391	A9601_18581	Pro1809	PMM1649	NATL1_21171	PMN2A_1247	CRD_01723
C	Cyanos1345		Yes	LG+G	Yes	3-oxoacyl-[acyl-carrier-protein] synthase 2	P73283	Beta-ketoacyl synthase, N-terminal domain	PF00109	COG0304	3-oxoacyl-(acyl-carrier-protein) synthase [Lipid metabolism / Secondary metabolites biosynthesis, transport, and catabolism]	I|Q	Lipid transport and metabolism|Secondary metabolites biosynthesis, transport and catabolism	AM1_5522	Ava_3646	AmaxDRAFT_1383	AplaP_010100013228	CwatDRAFT_6015	CY0110_25181	cce_4118	PCC7424_4066	Cyan7425_4505	Cyan7822DRAFT_5086	PCC8801_3248	Cyan8802_2873	CPCC7001_2242	CRC_03012	gll4014	L8106_09606	MAE_14960	MC7420_734	Aazo_1634	N9414_15287	Npun_R4558	alr3343	P9202_1832	P9211_17341	P9215_18831	P9301_18021	P9303_26071	PMT9312_1702	PMT1956	P9515_17971	A9601_18191	Pro1769	PMM1609	NATL1_20611	PMN2A_1186	CRD_00114
C	Cyanos1344		Yes	WAG+G	Yes	Acyl carrier protein	A5GI58	Phosphopantetheine attachment site	PF00550	COG0236	Acyl carrier protein [Lipid metabolism / Secondary metabolites biosynthesis, transport, and catabolism]	I|Q	Lipid transport and metabolism|Secondary metabolites biosynthesis, transport and catabolism	AM1_5523	Ava_3647	AmaxDRAFT_1382	AplaP_010100013233	CwatDRAFT_6014	CY0110_25176	cce_4117	PCC7424_4067	Cyan7425_4504	Cyan7822DRAFT_5087	PCC8801_3247	Cyan8802_2874	CPCC7001_2523	CRC_03011	gvip314	L8106_09601	MAE_14950	MC7420_838	Aazo_1633	N9414_15292	Npun_R4559	asr3342	P9202_1722	P9211_17331	P9215_18821	P9301_18011	P9303_26061	PMT9312_1701	PMT1955	P9515_17961	A9601_18181	Pro1768	PMM1608	NATL1_20601	PMN2A_1185	CRD_00113
C	Cyanos1347		Yes	LG+G	Yes	GTP-dependent nucleic acid-binding protein engD	P37518	GTPase of unknown function	PF01926	COG0012	Predicted GTPase, probable translation factor [Translation, ribosomal structure and biogenesis]	J	Translation, ribosomal structure and biogenesis	AM1_2633	Ava_4625	AmaxDRAFT_1943	AplaP_010100017574	CwatDRAFT_3426	CY0110_08121	cce_1136	PCC7424_0231	Cyan7425_4263	Cyan7822DRAFT_3362	PCC8801_3090	Cyan8802_3030	CPCC7001_6	CRC_03175	gll3233	L8106_18906	MAE_55990	MC7420_6253	Aazo_3794	N9414_04185	Npun_R6366	all0723	P9202_1499	P9211_12121	P9215_13421	P9301_13271	P9303_08711	PMT9312_1234	PMT1155	P9515_13021	A9601_13131	Pro1232	PMM1138	NATL1_15861	PMN2A_0746	CRD_02434
C	Cyanos1346		Yes	LG+G	Yes	Transketolase, chloroplastic	O20250	Transketolase, thiamine diphosphate binding domain	PF00456	COG0021	Transketolase [Carbohydrate transport and metabolism]	G	Carbohydrate transport and metabolism	AM1_5521	Ava_3645	AmaxDRAFT_4108	AplaP_010100010252	CwatDRAFT_5431	CY0110_08541	cce_4627	PCC7424_4065	Cyan7425_4511	Cyan7822DRAFT_5085	PCC8801_0843	Cyan8802_0870	CPCC7001_9	CRC_03013	glr2297	L8106_08071	MAE_14970	MC7420_672	Aazo_1635	N9414_15282	Npun_R4557	alr3344	P9202_1330	P9211_17351	P9215_18841	P9301_18031	P9303_26081	PMT9312_1703	PMT1957	P9515_17981	A9601_18201	Pro1770	PMM1610	NATL1_20621	PMN2A_1187	CRD_00115
C	Cyanos1341		Yes	LG+G	No	Lipopolysaccharide export system ATP-binding protein lptB	P24693	ABC transporter	PF00005	COG1137	ABC-type (unclassified) transport system, ATPase component [General function prediction only]	R	General function prediction only	AM1_4028	Ava_1638	AmaxDRAFT_3367	AplaP_010100008297	CwatDRAFT_3103	CY0110_27500	cce_2028	PCC7424_3751	Cyan7425_2507	Cyan7822DRAFT_3472	PCC8801_2121	Cyan8802_2168	CPCC7001_562	CRC_02932	glr3264	L8106_16754	MAE_51260	MC7420_7882	Aazo_4389	N9414_06079	Npun_R1131	alr4068	P9202_671	P9211_09991	P9215_08581	P9301_08241	P9303_16791	PMT9312_0772	PMT0572	P9515_08191	A9601_08261	Pro0836	PMM0764	NATL1_08011	PMN2A_0169	CRD_02048
C	Cyanos1340		Yes	JTT+G	Yes	Cytochrome c biogenesis protein CcsA	B1WP68	Cytochrome C assembly protein	PF01578	COG0755	ABC-type transport system involved in cytochrome c biogenesis, permease component [Posttranslational modification, protein turnover, chaperones]	O	Posttranslational modification, protein turnover, chaperones	AM1_1718	Ava_0513	AmaxDRAFT_0721	AplaP_010100002697	CwatDRAFT_2253	CY0110_15385	cce_0499	PCC7424_2995	Cyan7425_4463	Cyan7822DRAFT_1530	PCC8801_2297	Cyan8802_2348	CPCC7001_2077	CRC_01328	gvip273	L8106_04116	MAE_01900	MC7420_1762	Aazo_0048	N9414_04390	Npun_F5955	all0936	P9202_1453	P9211_09971	P9215_08591	P9301_08251	P9303_16811	PMT9312_0773	PMT0570	P9515_08181	A9601_08271	Pro0838	PMM0765	NATL1_08031	PMN2A_0171	CRD_02912
C	Cyanos1343		Yes	LG+G	No	Glucosamine--fructose-6-phosphate aminotransferase [isomerizing]	O68280	Glutamine amidotransferases class-II	PF00310	COG0449	Glucosamine 6-phosphate synthetase, contains amidotransferase and phosphosugar isomerase domains [Cell envelope biogenesis, outer membrane]	M	Cell wall/membrane/envelope biogenesis	AM1_4569	Ava_3485	AmaxDRAFT_1377	AplaP_010100025831	CwatDRAFT_6625	CY0110_07649	cce_1266	PCC7424_2328	Cyan7425_2634	Cyan7822DRAFT_2162	PCC8801_3946	Cyan8802_3995	CPCC7001_234	CRC_00115	gll2215	L8106_09586	MAE_27050	MC7420_1658	Aazo_5218	N9414_05639	Npun_F5214	alr3464	P9202_1233	P9211_17311	P9215_18801	P9301_17991	P9303_26041	PMT9312_1699	PMT1953	P9515_17941	A9601_18161	Pro1766	PMM1606	NATL1_20581	PMN2A_1183	CRD_01622
C	Cyanos1342		Yes	LG+G	Yes	3-dehydroquinate synthase	B2J913	3-dehydroquinate synthase	PF01761	COG0337	3-dehydroquinate synthetase [Amino acid transport and metabolism]	E	Amino acid transport and metabolism	AM1_5373	Ava_4386	AmaxDRAFT_5349	AplaP_010100013628	CwatDRAFT_2950	CY0110_07219	cce_4440	PCC7424_5301	Cyan7425_3553	Cyan7822DRAFT_0991	PCC8801_4183	Cyan8802_4222	CPCC7001_2340	CRC_02353	gvip345	L8106_16829	MAE_26120	MC7420_2064	Aazo_5179	N9414_19152	Npun_R5729	alr1924	P9202_760	P9211_07971	P9215_07671	P9301_07351	P9303_15571	PMT9312_0682	PMT0667	P9515_07551	A9601_07371	Pro1009	PMM0682	NATL1_07421	PMN2A_0116	CRD_01680
C	Cyanos1081					Probable ABC transporter permease protein slr1045	P73009	Domain of unknown function DUF140	PF02405	COG0767	ABC-type transport system involved in resistance to organic solvents, permease component [Secondary metabolites biosynthesis, transport, and catabolism]	Q	Secondary metabolites biosynthesis, transport and catabolism	AM1_4236	Ava_1687	AmaxDRAFT_3677	AplaP_010100010931	CwatDRAFT_0263	CY0110_13761	cce_4736	PCC7424_3003|PCC7424_4570	Cyan7425_0250|Cyan7425_2378	Cyan7822DRAFT_1538|Cyan7822DRAFT_5095	PCC8801_4068	Cyan8802_4107	CPCC7001_895	CRC_01199|CRC_02377	glr1810	L8106_03769	MAE_12060|MAE_32280	MC7420_1721	Aazo_2257|Aazo_1524	N9414_01612|N9414_16364	Npun_R4269|Npun_F4449	alr4015	P9202_724	P9211_13781	P9215_15531	P9301_15101	P9303_05671	PMT9312_1422	PMT1399	P9515_14851	A9601_15241	Pro1405	PMM1324	NATL1_17511	PMN2A_0895	CRD_01804|CRD_00372
C	Cyanos1086					Putative metal chaperone yciC	P94400	CobW/HypB/UreG, nucleotide-binding domain	PF02492	COG0523	Putative GTPases (G3E family) [General function prediction only]	R	General function prediction only	AM1_5801	Ava_3717	AmaxDRAFT_0480|AmaxDRAFT_4495	AplaP_010100013638|AplaP_010100018886	CwatDRAFT_5580	CY0110_32165|CY0110_21450	cce_4848|cce_3227|cce_1491	PCC7424_2644	Cyan7425_1081	Cyan7822DRAFT_2937	PCC8801_2341	Cyan8802_2392	CPCC7001_1031	CRC_01011	glr3817	L8106_18806	MAE_31460	MC7420_1986	Aazo_0708	N9414_20175	Npun_R3945	alr1093	P9202_1322	P9211_14651	P9215_05721	P9301_05171	P9303_07121	PMT9312_0491	PMT1284	P9515_05541	A9601_05461	Pro0489|Pro1508	PMM0490	NATL1_05471	PMN2A_1823	CRD_01699
C	Cyanos1087					Ferredoxin	P00248	2Fe-2S iron-sulfur cluster binding domain	PF00111	COG0633	Ferredoxin [Energy production and conversion]	C	Energy production and conversion	AM1_3957|AM1_5515	Ava_0756	AmaxDRAFT_3206	AplaP_010100022223	CwatDRAFT_1274|CwatDRAFT_1273	CY0110_00050|CY0110_00055	cce_1607|cce_1606	PCC7424_1772	Cyan7425_0882	Cyan7822DRAFT_2897|Cyan7822DRAFT_2898	PCC8801_1205	Cyan8802_1234	CPCC7001_679	CRC_03456	gvip492	L8106_17272|L8106_17277	MAE_36530	MC7420_8119	Aazo_0181	N9414_11027	Npun_F3727|Npun_R1628	all4148	P9202_1637	P9211_14071	P9215_15811	P9301_15381	P9303_05261	PMT9312_1450	PMT1429	P9515_15131	A9601_15531	Pro1434	PMM1352	NATL1_17801	PMN2A_0924	CRD_01783
C	Cyanos1165					Ferrochelatase	B7K399	Ferrochelatase	PF00762	COG0276	Protoheme ferro-lyase (ferrochelatase) [Coenzyme metabolism]	H	Coenzyme transport and metabolism	AM1_C0204|AM1_C0107|AM1_1959	Ava_1574	AmaxDRAFT_1044	AplaP_010100022923	CwatDRAFT_2281	CY0110_14058	cce_2568	PCC7424_2167	Cyan7425_4517	Cyan7822DRAFT_1307	PCC8801_0320	Cyan8802_0327	CPCC7001_330	CRC_02296	gvip102	L8106_18132	MAE_09650	MC7420_7165	Aazo_2095	N9414_03940	Npun_F2510	alr3751	P9202_1683	P9211_05281	P9215_06061	P9301_05511	P9303_07661	PMT9312_0525	PMT1240	P9515_05891	A9601_05811	Pro0525	PMM0525	NATL1_05821	PMN2A_1857	CRD_00951
C	Cyanos1163					Primosomal protein N'	P74397	DEAD/DEAH box helicase	PF00270	COG1198	Primosomal protein N' (replication factor Y) - superfamily II helicase [DNA replication, recombination, and repair]	L	Replication, recombination and repair	AM1_0284|AM1_F0057	Ava_1197	AmaxDRAFT_2835	AplaP_010100002877	CwatDRAFT_3016	CY0110_20058	cce_2529	PCC7424_3121	Cyan7425_0567	Cyan7822DRAFT_1336	PCC8801_0165	Cyan8802_0161	CPCC7001_596	CRC_02181	gll0025	L8106_29360	MAE_52890	MC7420_3516	Aazo_3986	N9414_20085|N9414_01405	Npun_R0306	all4248	P9202_501	P9211_04971	P9215_05791	P9301_05241	P9303_07311	PMT9312_0498	PMT1271	P9515_05611	A9601_05541	Pro0497	PMM0497	NATL1_05551	PMN2A_1830	CRD_00288
C	Cyanos1244					Thioredoxin-1	P0A4L1	Thioredoxin	PF00085	COG3118	Thioredoxin domain-containing protein [Posttranslational modification, protein turnover, chaperones]	O	Posttranslational modification, protein turnover, chaperones	AM1_1868	Ava_2654	AmaxDRAFT_2046	AplaP_010100011716	CwatDRAFT_1057	CY0110_08601	cce_3988	PCC7424_0810	Cyan7425_4231	Cyan7822DRAFT_4415	PCC8801_4115	Cyan8802_4155	CPCC7001_690	CRC_02724	gll0880	L8106_22044	MAE_02790	MC7420_6276	Aazo_3500	N9414_13722	Npun_R5587	alr0052	P9202_1456	P9211_11291	P9215_11961	P9301_11671	P9303_09121	PMT9312_1072	PMT1127	P9515_11511	A9601_11661	Pro1139	PMM1061	NATL1_15251	PMN2A_0691	CRD_01958
C	Cyanos1246					tRNA-specific adenosine deaminase	Q7CQ08	Cytidine and deoxycytidylate deaminase zinc-binding region	PF00383	COG0590	Cytosine/adenosine deaminases [Nucleotide transport and metabolism / Translation, ribosomal structure and biogenesis]	F|J	Nucleotide transport and metabolism|Translation, ribosomal structure and biogenesis	AM1_1004	Ava_2142	AmaxDRAFT_4858	AplaP_010100014318|AplaP_010100025786	CwatDRAFT_3652	CY0110_25868	cce_1274	PCC7424_3540	Cyan7425_4719	Cyan7822DRAFT_0256	PCC8801_2704	Cyan8802_3399	CPCC7001_752	CRC_00286	gll1053	L8106_10021	MAE_58310	MC7420_1457	Aazo_2778	N9414_17213	Npun_R3913	all4872	P9202_10	P9211_10241	P9215_09721	P9301_09411	P9303_16461	PMT9312_0882	PMT0599	P9515_10011	A9601_09421	Pro1036	PMM0918	NATL1_07751	PMN2A_0143	CRD_00683
C	Cyanos1169					UDP-3-O-[3-hydroxymyristoyl] glucosamine N-acyltransferase	B7JUM7	UDP-3-O-[3-hydroxymyristoyl] glucosamine N-acyltransferase, LpxD	PF04613	COG1044	UDP-3-O-[3-hydroxymyristoyl]	M	Cell wall/membrane/envelope biogenesis	AM1_1350	Ava_0837	AmaxDRAFT_1251	AplaP_010100016468	CwatDRAFT_6728	CY0110_05642	cce_2207	PCC7424_3493	Cyan7425_0986|Cyan7425_0988	Cyan7822DRAFT_0402	PCC8801_1516	Cyan8802_1543	CPCC7001_2622	CRC_00596	glr2713|glr2011	L8106_05091	MAE_14680	MC7420_1873	Aazo_2317	N9414_15312	Npun_F4432	alr3074	P9202_1495	P9211_09741	P9215_08821	P9301_08481	P9303_17351	PMT9312_0795	PMT0530	P9515_07941	A9601_08511	Pro0863	PMM0787	NATL1_08271	PMN2A_0195	CRD_02722
C	Cyanos1168					Uncharacterized protein ylqD	O31739	Protein of unknown function (DUF2869)	PF11068	COG3264	Small-conductance mechanosensitive channel [Cell envelope biogenesis, outer membrane]	M	Cell wall/membrane/envelope biogenesis	AM1_5561|AM1_A0379|AM1_C0370	Ava_3174	AmaxDRAFT_1447	AplaP_010100019086	CwatDRAFT_5438	CY0110_09081	cce_1134	PCC7424_0440	Cyan7425_4978	Cyan7822DRAFT_3648	PCC8801_0333	Cyan8802_0340	CPCC7001_2688	CRC_00130	glr1484	L8106_21222	MAE_58860	MC7420_1925	Aazo_1441	N9414_18930	Npun_F6412	alr3603	P9202_404	P9211_04011	P9215_04801	P9301_04231	P9303_21381	PMT9312_0399	PMT0216	P9515_04651	A9601_04541	Pro0400	PMM0403	NATL1_04551	PMN2A_1738	CRD_01573
C	Cyanos1242					DNA-directed RNA polymerase subunit omega	B2IUW7	RNA polymerase Rpb6	PF01192	COG1758	DNA-directed RNA polymerase, subunit K/omega [Transcription]	K	Transcription	AM1_2264	Ava_2015	AmaxDRAFT_1581	AplaP_010100023138	CwatDRAFT_0857	CY0110_09156	cce_0231	PCC7424_3383	Cyan7425_1347	Cyan7822DRAFT_4114	PCC8801_2055	Cyan8802_2079	CPCC7001_2157	CRC_01088	gsl1620	L8106_09356|L8106_24500	MAE_37010	MC7420_484	Aazo_2683	N9414_17323	Npun_R6071	asr4648	P9202_1297	P9211_15491	P9215_16981	P9301_16211	P9303_05121	PMT9312_1524	PMT1442	P9515_16091	A9601_16331	Pro1584	PMM1431	NATL1_18311	PMN2A_0963	CRD_02606
C	Cyanos1202					NAD(P)H-quinone oxidoreductase subunit K	B7K0X4	NADH ubiquinone oxidoreductase, 20 Kd subunit	PF01058	COG0377	NADH:ubiquinone oxidoreductase 20 kD subunit and related Fe-S oxidoreductases [Energy production and conversion]	C	Energy production and conversion	AM1_1371	Ava_1859	AmaxDRAFT_3106	AplaP_010100026146	CwatDRAFT_0730	CY0110_29974	cce_1763	PCC7424_3754	Cyan7425_3413	Cyan7822DRAFT_3475	PCC8801_1040	Cyan8802_1069	CPCC7001_2090	CRC_02925	gvip081|gvip331	L8106_26037	MAE_11770	MC7420_2579	Aazo_1241	N9414_17942	Npun_R5547	all3841	P9202_1132	P9211_03191	P9215_03181	P9301_03171	P9303_25251	PMT9312_0295	PMT1892	P9515_03261	A9601_03161	Pro0324	PMM0293	NATL1_03731	PMN2A_1659	CRD_02054
C	Cyanos1203					Pyruvate dehydrogenase E1 component subunit alpha	Q1XDM0	Dehydrogenase E1 component	PF00676	COG1071	Pyruvate/2-oxoglutarate dehydrogenase complex, dehydrogenase (E1) component, eukaryotic type, alpha subunit [Energy production and conversion]	C	Energy production and conversion	AM1_1352	Ava_4276	AmaxDRAFT_5120	AplaP_010100019890	CwatDRAFT_1283	CY0110_09722	cce_0292	PCC7424_0585	Cyan7425_0984	Cyan7822DRAFT_0905	PCC8801_4151	Cyan8802_4191	CPCC7001_472	CRC_01687	glr1529|glr2844	L8106_00020	MAE_44510	MC7420_5928	Aazo_2058	N9414_03663	Npun_F5580	alr2708	P9202_566	P9211_13351	P9215_15161	P9301_14731	P9303_19591	PMT9312_1384	PMT0347	P9515_14491	A9601_14871	Pro1362	PMM1288	NATL1_17081	PMN2A_0855	CRD_02184
C	Cyanos1360		Yes	LG+G	No	*	*	Helicase conserved C-terminal domain	PF00271	COG1199	Rad3-related DNA helicases [Transcription / DNA replication, recombination, and repair]	K|L	Transcription|Replication, recombination and repair	AM1_2931	Ava_3145	AmaxDRAFT_3426	AplaP_010100012883	CwatDRAFT_1269	CY0110_00035	cce_1600	PCC7424_2940	Cyan7425_0943	Cyan7822DRAFT_2825	PCC8801_1208	Cyan8802_1237	CPCC7001_2216	CRC_00237	glr1449	L8106_18467	MAE_54430	MC7420_533	Aazo_0638	N9414_10028	Npun_F5207	alr4075	P9202_1893	P9211_16831	P9215_18361	P9301_17551	P9303_22951	PMT9312_1656	PMT1725	P9515_17511	A9601_17711	Pro1718	PMM1564	NATL1_20091	PMN2A_1135	CRD_02255
C	Cyanos1013					Chaperone protein dnaK	A2BZ91	Hsp70 protein	PF00012	COG0443	Molecular chaperone [Posttranslational modification, protein turnover, chaperones]	O	Posttranslational modification, protein turnover, chaperones	AM1_0422|AM1_2440|AM1_5692	Ava_C0141|Ava_0295|Ava_0919|Ava_0378	AmaxDRAFT_3258|AmaxDRAFT_5065|AmaxDRAFT_2905	AplaP_010100010047|AplaP_010100017207|AplaP_010100000465	CwatDRAFT_6498|CwatDRAFT_5320|CwatDRAFT_2041	CY0110_05137|CY0110_25571|CY0110_30246	cce_1356|cce_2003|cce_4004	PCC7424_1601|PCC7424_2959|PCC7424_4180	Cyan7425_4127|Cyan7425_4187|Cyan7425_4693	Cyan7822DRAFT_1517|Cyan7822DRAFT_4810|Cyan7822DRAFT_0798	PCC8801_0492|PCC8801_4045|PCC8801_0983	Cyan8802_0507|Cyan8802_4082|Cyan8802_1012	CPCC7001_207|CPCC7001_661	CRC_01926|CRC_02365	gvip554	L8106_05765|L8106_12420|L8106_00440	MAE_13620|MAE_15950|MAE_49450	MC7420_6409|MC7420_6738	Aazo_1975|Aazo_2048|Aazo_3373|Aazo_4730	N9414_03728|N9414_13872|N9414_11102|N9414_14740	Npun_F0122|Npun_F2986|Npun_F0567|Npun_F5907|Npun_R5998	alr1742|alr2990|alr2446	P9202_1872|P9202_54	P9211_08661|P9211_18401	P9215_19771|P9215_09951	P9301_18951|P9301_09621	P9303_15181|P9303_30041	PMT9312_1797|PMT9312_0903	PMT0703|PMT2255	P9515_09791|P9515_18951	A9601_19141|A9601_09641	Pro0938|Pro1871	PMM0897|PMM1704	NATL1_09851|NATL1_21861	PMN2A_0312|PMN2A_1313	CRD_01193|CRD_02279
C	Cyanos1015					Putative RNA-binding protein rbpF	Q9WX39	RNA recognition motif. (a.k.a. RRM, RBD, or RNP domain)	PF00076	COG0724	RNA-binding proteins (RRM domain) [General function prediction only]	R	General function prediction only	AM1_C0074|AM1_D0001|AM1_0568|AM1_A0051|AM1_C0048|AM1_A0096|AM1_2023|AM1_2616|AM1_5557	Ava_0974|Ava_1679|Ava_0027|Ava_3132|Ava_0128|Ava_1984	AmaxDRAFT_4562|AmaxDRAFT_5033|AmaxDRAFT_5537	AplaP_010100018991|AplaP_010100015088|AplaP_010100021166	CwatDRAFT_1378|CwatDRAFT_6308|CwatDRAFT_3315	CY0110_05577|CY0110_08816|CY0110_09972|CY0110_06949	cce_3101|cce_1013|cce_3336|cce_0146	PCC7424_1670|PCC7424_0656|PCC7424_1085	Cyan7425_1118|Cyan7425_4705|Cyan7425_4532|Cyan7425_1345|Cyan7425_0252	Cyan7822DRAFT_0149|Cyan7822DRAFT_3239|Cyan7822DRAFT_4808	PCC8801_1525|PCC8801_1050|PCC8801_0341	Cyan8802_1552|Cyan8802_1079|Cyan8802_0348	CPCC7001_1959|CPCC7001_2253	CRC_01936|CRC_00637|CRC_02538	gll1391|gll2530|gll2326	L8106_09821|L8106_11532|L8106_12115|L8106_16269|L8106_12675	MAE_45870|MAE_32170	MC7420_2843|MC7420_7519|MC7420_2890|MC7420_6752	Aazo_4663|Aazo_1050|Aazo_4044|Aazo_1085	N9414_02971|N9414_12268	Npun_F2381|Npun_F0787|Npun_R5840	alr2087|all2928|asl4022|alr4683|all2777|alr2311	P9202_1260	P9211_11941|P9211_00131	P9215_00121	P9301_00121	P9303_09671	PMT9312_1499|PMT9312_0013	PMT1081	P9515_00121|P9515_15501	A9601_00121	Pro1197	PMM1376|PMM0013	NATL1_19341	PMN2A_1059	CRD_01604|CRD_01203|CRD_01020
C	Cyanos1014					Cell division protease ftsH homolog	O78516	Peptidase family M41	PF01434	COG0465	ATP-dependent Zn proteases [Posttranslational modification, protein turnover, chaperones]	O	Posttranslational modification, protein turnover, chaperones	AM1_2130|AM1_4364|AM1_2436	Ava_0575|Ava_3190|Ava_2444	AmaxDRAFT_1214|AmaxDRAFT_2675|AmaxDRAFT_0262	AplaP_010100007902|AplaP_010100020974	CwatDRAFT_3919|CwatDRAFT_0006|CwatDRAFT_0062	CY0110_04019|CY0110_27253|CY0110_07469	cce_1270|cce_1953|cce_3579	PCC7424_0463|PCC7424_3313|PCC7424_3575	Cyan7425_1852|Cyan7425_4255|Cyan7425_3590	Cyan7822DRAFT_1634|Cyan7822DRAFT_2604	PCC8801_0278|PCC8801_0614|PCC8801_1842	Cyan8802_0278|Cyan8802_0630|Cyan8802_1868	CPCC7001_2119|CPCC7001_2393	CRC_00884|CRC_02944|CRC_03110	gvip263|gvip356	L8106_25755|L8106_27641|L8106_01272	MAE_03820|MAE_51380|MAE_14370	MC7420_2833|MC7420_5182|MC7420_6173	Aazo_0357|Aazo_3058|Aazo_5220	N9414_10897|N9414_01475|N9414_15792	Npun_R1355|Npun_F1740|Npun_F4881	alr1261|all3642|all4776	P9202_948|P9202_1006	P9211_02481|P9211_08451	P9215_02481|P9215_08371	P9301_02481|P9301_08031	P9303_15451|P9303_23831	PMT9312_0228|PMT9312_0751	PMT0677|PMT1798	P9515_02581|P9515_08411	A9601_02471|A9601_08041	Pro0255|Pro0921	PMM0226|PMM0743	NATL1_03061|NATL1_09651	PMN2A_1595|PMN2A_0293	CRD_00880|CRD_02037|CRD_01717
C	Cyanos1204					Pyruvate dehydrogenase E1 component subunit beta	P51266	Transketolase, pyrimidine binding domain	PF02779	COG0022	Pyruvate/2-oxoglutarate dehydrogenase complex, dehydrogenase (E1) component, eukaryotic type, beta subunit [Energy production and conversion]	C	Energy production and conversion	AM1_0696	Ava_1491	AmaxDRAFT_1759	AplaP_010100013898	CwatDRAFT_4036	CY0110_26103	cce_4647	PCC7424_1029	Cyan7425_5126	Cyan7822DRAFT_1816	PCC8801_2883	Cyan8802_3213	CPCC7001_307	CRC_01696	glr1530|glr2846	L8106_28131	MAE_05620	MC7420_1924	Aazo_4540	N9414_08490	Npun_F3849	all0122	P9202_466	P9211_07151	P9215_09601	P9301_09281	P9303_16211	PMT9312_0869	PMT0618	P9515_10131	A9601_09301	Pro0766	PMM0930	NATL1_09511	PMN2A_0281	CRD_02177
C	Cyanos1205					Probable signal peptidase I-1	P72660	Peptidase S26	PF10502	COG0681	Signal peptidase I [Intracellular trafficking and secretion]	U	Intracellular trafficking, secretion, and vesicular transport	AM1_4908	Ava_0931	AmaxDRAFT_1354	AplaP_010100010212	CwatDRAFT_4156	CY0110_03139	cce_3882	PCC7424_0530	Cyan7425_4839	Cyan7822DRAFT_4303	PCC8801_0200	Cyan8802_0195	CPCC7001_115	CRC_01767	glr2023|glr2481	L8106_30210	MAE_48980	MC7420_6923	Aazo_1226	N9414_11037	Npun_R3875	alr2975	P9202_1450	P9211_10441	P9215_06881	P9301_06321	P9303_18791	PMT9312_0606	PMT0407	P9515_06711	A9601_06621	Pro1055	PMM0606	NATL1_06621	PMN2A_0042	CRD_01482
C	Cyanos1423		Yes	LG+G	No	50S ribosomal protein L20	B1WXF7	Ribosomal protein L20	PF00453	COG0292	Ribosomal protein L20 [Translation, ribosomal structure and biogenesis]	J	Translation, ribosomal structure and biogenesis	AM1_2124	Ava_3448	AmaxDRAFT_5397	AplaP_010100002332	CwatDRAFT_5828	CY0110_19937	cce_3150	PCC7424_4255	Cyan7425_1478	Cyan7822DRAFT_4786	PCC8801_2606	Cyan8802_3500	CPCC7001_840	CRC_02517	gvip383	L8106_11827	MAE_43340	MC7420_4611	Aazo_4309	N9414_02039	Npun_R4937	alr3428	P9202_1680	P9211_17881	P9215_19351	P9301_18521	P9303_00591	PMT9312_1754	PMT0055	P9515_18521	A9601_18711	Pro1822	PMM1662	NATL1_21311	PMN2A_1260	CRD_00632
C	Cyanos1334		Yes	LG+G	No	2,3-bisphosphoglycerate-independent phosphoglycerate mutase	B7K189	Metalloenzyme superfamily	PF01676	COG0696	Phosphoglyceromutase [Carbohydrate transport and metabolism]	G	Carbohydrate transport and metabolism	AM1_1643	Ava_0723	AmaxDRAFT_3843	AplaP_010100018154	CwatDRAFT_2028	CY0110_15235	cce_1789	PCC7424_2210	Cyan7425_4040	Cyan7822DRAFT_1566	PCC8801_2264	Cyan8802_2315	CPCC7001_2318	CRC_01378	gll0756	L8106_02932	MAE_32370	MC7420_3654	Aazo_2546	N9414_13100	Npun_R4351	all4182	P9202_339	P9211_15521	P9215_17011	P9301_16241	P9303_05081	PMT9312_1527	PMT1446	P9515_16131	A9601_16361	Pro1587	PMM1434	NATL1_18341	PMN2A_0966	CRD_02862
C	Cyanos1335		Yes	VT+G	Yes	Uncharacterized protein ycf19	O78424	YGGT family	PF02325	COG0762	Predicted integral membrane protein [Function unknown]	S	Function unknown	AM1_1489	Ava_3109	AmaxDRAFT_2881	AplaP_010100011411	CwatDRAFT_2505	CY0110_25451	cce_0072	PCC7424_3329	Cyan7425_4335	Cyan7822DRAFT_3183	PCC8801_2521	Cyan8802_3585	CPCC7001_1975	CRC_00226	gvip478	L8106_26212	MAE_07300	MC7420_2818	Aazo_0994	N9414_19237	Npun_F4228	asl2061	P9202_1455	P9211_08491	P9215_09811	P9301_09491	P9303_15401	PMT9312_0890	PMT0682	P9515_09931	A9601_09511	Pro0925	PMM0910	NATL1_09691	PMN2A_0297	CRD_01524
C	Cyanos1336		Yes	LG+G	Yes	GTP-binding protein lepA	A0AIS8	Elongation factor Tu GTP binding domain	PF00009	COG0481	Membrane GTPase LepA [Cell envelope biogenesis, outer membrane]	M	Cell wall/membrane/envelope biogenesis	AM1_5255	Ava_0440	AmaxDRAFT_1356	AplaP_010100010222	CwatDRAFT_0582	CY0110_08421	cce_4718	PCC7424_1118	Cyan7425_1111	Cyan7822DRAFT_1624	PCC8801_2529	Cyan8802_3577	CPCC7001_723	CRC_01984	glr2763	L8106_30200	MAE_39840	MC7420_8242	Aazo_3444	N9414_16264	Npun_F1552	all2508	P9202_200	P9211_04181	P9215_04971	P9301_04401	P9303_20941	PMT9312_0416	PMT0257	P9515_04811	A9601_04711	Pro0419	PMM0420	NATL1_04741	PMN2A_1754	CRD_00780
C	Cyanos1337		Yes	LG+G	Yes	Peptidoglycan synthase ftsI homolog	Q9MUV9	Penicillin binding protein transpeptidase domain	PF00905	COG0768	Cell division protein FtsI/penicillin-binding protein 2 [Cell envelope biogenesis, outer membrane]	M	Cell wall/membrane/envelope biogenesis	AM1_0847	Ava_4620	AmaxDRAFT_1861	AplaP_010100022983	CwatDRAFT_1021	CY0110_12992	cce_3444	PCC7424_1853	Cyan7425_3749	Cyan7822DRAFT_3195	PCC8801_1172	Cyan8802_1199	CPCC7001_587	CRC_03074	glr2929	L8106_21754	MAE_05460	MC7420_6534	Aazo_3955	N9414_19377	Npun_F0168	alr0718	P9202_69	P9211_05201	P9215_05991	P9301_05441	P9303_07561	PMT9312_0518	PMT1249	P9515_05821	A9601_05741	Pro0518	PMM0518	NATL1_05751	PMN2A_1850	CRD_01146
C	Cyanos1330		Yes	LG+G	Yes	Putative zinc metalloprotease all3971	Q8YQ64	Peptidase family M50	PF02163	COG0750	Predicted membrane-associated Zn-dependent proteases 1 [Cell envelope biogenesis, outer membrane]	M	Cell wall/membrane/envelope biogenesis	AM1_4063	Ava_1730	AmaxDRAFT_3244	AplaP_010100004194	CwatDRAFT_4705	CY0110_28069	cce_0630	PCC7424_5193	Cyan7425_1363	Cyan7822DRAFT_2624	PCC8801_2356	Cyan8802_2406	CPCC7001_2731	CRC_01056	gll1644	L8106_04466	MAE_02860	MC7420_2134	Aazo_2728	N9414_00710	Npun_F4035	all3971	P9202_759	P9211_12761	P9215_14031	P9301_13901	P9303_06051	PMT9312_1290	PMT1375	P9515_13611	A9601_13821	Pro1305	PMM1189	NATL1_16631	PMN2A_0808	CRD_02849
C	Cyanos1331		Yes	LG+G	Yes	Seryl-tRNA synthetase	B7JY63	tRNA synthetase class II core domain (G, H, P, S and T)	PF00587	COG0172	Seryl-tRNA synthetase [Translation, ribosomal structure and biogenesis]	J	Translation, ribosomal structure and biogenesis	AM1_2069	Ava_1724	AmaxDRAFT_0065	AplaP_010100011861	CwatDRAFT_1711	CY0110_08266	cce_0927	PCC7424_1828	Cyan7425_4645	Cyan7822DRAFT_0929	PCC8801_3186	Cyan8802_2932	CPCC7001_399	CRC_02874	gvip075	L8106_17832	MAE_13050	MC7420_2301	Aazo_2729	N9414_00735	Npun_F4034	all3976	P9202_557	P9211_12751	P9215_14021	P9301_13891	P9303_06061	PMT9312_1289	PMT1374	P9515_13601	A9601_13811	Pro1304	PMM1188	NATL1_16621	PMN2A_0807	CRD_02830
C	Cyanos1332		Yes	LG+G	Yes	NifU-like protein 2, chloroplastic	Q93W20	NifU-like domain	PF01106	COG0694	Thioredoxin-like proteins and domains [Posttranslational modification, protein turnover, chaperones]	O	Posttranslational modification, protein turnover, chaperones	AM1_1529	Ava_3034	AmaxDRAFT_0824	AplaP_010100016308	CwatDRAFT_5037	CY0110_08831	cce_1017	PCC7424_2023	Cyan7425_2034	Cyan7822DRAFT_1611	PCC8801_1119	Cyan8802_1148	CPCC7001_518	CRC_01982	gsl2877	L8106_25545	MAE_15560	MC7420_2699	Aazo_3441	N9414_16279	Npun_R1549	asr1309	P9202_173	P9211_04161	P9215_04951	P9301_04381	P9303_20981	PMT9312_0414	PMT0254	P9515_04791	A9601_04691	Pro0417	PMM0418	NATL1_04711	PMN2A_1752	CRD_00782
C	Cyanos1333		Yes	LG+G	Yes	Queuine tRNA-ribosyltransferase	Q8GAA6	Queuine tRNA-ribosyltransferase	PF01702	COG0343	Queuine/archaeosine tRNA-ribosyltransferase [Translation, ribosomal structure and biogenesis]	J	Translation, ribosomal structure and biogenesis	AM1_3850	Ava_3755	AmaxDRAFT_5294	AplaP_010100014218	CwatDRAFT_6159	CY0110_21400	cce_0159	PCC7424_3227	Cyan7425_0919	Cyan7822DRAFT_2201	PCC8801_2795	Cyan8802_3305	CPCC7001_995	CRC_03167	glr0802	L8106_14630	MAE_11890	MC7420_6075	Aazo_0505	N9414_00250	Npun_F0275	alr1885	P9202_788	P9211_02981	P9215_02951	P9301_02941	P9303_24901	PMT9312_0273	PMT1862	P9515_03041	A9601_02931	Pro0303	PMM0271	NATL1_03501	PMN2A_1637	CRD_02326
C	Cyanos1338		Yes	LG+G	Yes	Riboflavin biosynthesis protein ribF	P73651	FAD synthetase	PF06574	COG0196	FAD synthase [Coenzyme metabolism]	H	Coenzyme transport and metabolism	AM1_2652	Ava_2118	AmaxDRAFT_2640	AplaP_010100002382	CwatDRAFT_6378	CY0110_09490	cce_0957	PCC7424_4028	Cyan7425_2384	Cyan7822DRAFT_3088	PCC8801_2079	Cyan8802_2123	CPCC7001_984	CRC_00198	gvip018	L8106_30460	MAE_36680	MC7420_8091	Aazo_3260	N9414_18658	Npun_F0943	alr4848	P9202_1632	P9211_13171	P9215_14981	P9301_14581	P9303_19371	PMT9312_1367	PMT0364	P9515_14341	A9601_14721	Pro1347	PMM1273	NATL1_16921	PMN2A_0839	CRD_02645
C	Cyanos1339		Yes	LG+G	No	Glutamyl-tRNA reductase	Q3M6T2	Glutamyl-tRNAGlu reductase, N-terminal domain	PF05201	COG0373	Glutamyl-tRNA reductase [Coenzyme metabolism]	H	Coenzyme transport and metabolism	AM1_5760	Ava_3699	AmaxDRAFT_0010	AplaP_010100017102	CwatDRAFT_4040	CY0110_19102	cce_3976	PCC7424_5179	Cyan7425_3501	Cyan7822DRAFT_2003	PCC8801_3645	Cyan8802_2469	CPCC7001_2551	CRC_00284	gvip168	L8106_05351	MAE_30010	MC7420_7790	Aazo_2775	N9414_17193	Npun_F3918	alr1042	P9202_653	P9211_09941	P9215_08621	P9301_08281	P9303_16841	PMT9312_0776	PMT0567	P9515_08151	A9601_08301	Pro0841	PMM0768	NATL1_08061	PMN2A_0174	CRD_00681
C	Cyanos1549		Yes	LG+G	Yes	UPF0284 protein alr0297	Q8Z006	Phosphoribosyltransferase	PF02277	COG2038	NaMN:DMB phosphoribosyltransferase [Coenzyme metabolism]	H	Coenzyme transport and metabolism	AM1_5137	Ava_3064	AmaxDRAFT_0281	AplaP_010100004824	CwatDRAFT_5199	CY0110_11422	cce_1085	PCC7424_2681	Cyan7425_0342	Cyan7822DRAFT_1306	PCC8801_3324	Cyan8802_2793	CPCC7001_119	CRC_02192	glr4139	L8106_20780	MAE_56900	MC7420_6155	Aazo_3419	N9414_13500	Npun_F3494	alr0297	P9202_1274	P9211_04361	P9215_05181	P9301_04631	P9303_06331	PMT9312_0438	PMT1350	P9515_05011	A9601_04941	Pro0435	PMM0439	NATL1_04941	PMN2A_1771	CRD_00299
C	Cyanos1548		Yes	LG+G	Yes	Probable 16S rRNA-processing protein rimM	Q8YTB1	RimM N-terminal domain	PF01782	COG0806	RimM protein, required for 16S rRNA processing [Translation, ribosomal structure and biogenesis]	J	Translation, ribosomal structure and biogenesis	AM1_2027	Ava_1091	AmaxDRAFT_3606	AplaP_010100004954	CwatDRAFT_2515	CY0110_03534	cce_1802	PCC7424_1386	Cyan7425_4970	Cyan7822DRAFT_1091	PCC8801_4078	Cyan8802_4117	CPCC7001_415	CRC_02086	gll1505	L8106_00940	MAE_13730	MC7420_157	Aazo_0164	N9414_06719	Npun_F1948	alr2812	P9202_1074	P9211_17291	P9215_18791	P9301_17981	P9303_26021	PMT9312_1698	PMT1951	P9515_17931	A9601_18151	Pro1764	PMM1605	NATL1_20561	PMN2A_1181	CRD_02344
C	Cyanos1543		Yes	LG+G	Yes	50S ribosomal protein L3	A5GIU5	Ribosomal protein L3	PF00297	COG0087	Ribosomal protein L3 [Translation, ribosomal structure and biogenesis]	J	Translation, ribosomal structure and biogenesis	AM1_4696	Ava_0691	AmaxDRAFT_5694	AplaP_010100014363	CwatDRAFT_2439	CY0110_05217	cce_4013	PCC7424_3703	Cyan7425_1292	Cyan7822DRAFT_3425	PCC8801_0252	Cyan8802_0249	CPCC7001_1135	CRC_01347	gvip007	L8106_15210	MAE_57430	MC7420_5652	Aazo_2559	N9414_02666	Npun_R4390	all4215	P9202_1860	P9211_16781	P9215_18301	P9301_17491	P9303_23021	PMT9312_1650	PMT1732	P9515_17401	A9601_17651	Pro1712	PMM1558	NATL1_20031	PMN2A_1129	CRD_02893
C	Cyanos1542		Yes	LG+G	Yes	50S ribosomal protein L4	Q2JV82	Ribosomal protein L4/L1 family	PF00573	COG0088	Ribosomal protein L4 [Translation, ribosomal structure and biogenesis]	J	Translation, ribosomal structure and biogenesis	AM1_4697	Ava_0692	AmaxDRAFT_5635	AplaP_010100014368	CwatDRAFT_2440	CY0110_05222	cce_4015	PCC7424_3704	Cyan7425_1293	Cyan7822DRAFT_3426	PCC8801_0251	Cyan8802_0248	CPCC7001_559	CRC_01348	gvip008	L8106_15205	MAE_57420	MC7420_5684	Aazo_2560	N9414_02661	Npun_R4389	all4214	P9202_377	P9211_16771	P9215_18291	P9301_17481	P9303_23031	PMT9312_1649	PMT1733	P9515_17391	A9601_17641	Pro1711	PMM1557	NATL1_20021	PMN2A_1128	CRD_02892
C	Cyanos1547		Yes	LG+G	Yes	DNA replication and repair protein recF	B2IVZ4	RecF/RecN/SMC N terminal domain	PF02463	COG1195	Recombinational DNA repair ATPase (RecF pathway) [DNA replication, recombination, and repair]	L	Replication, recombination and repair	AM1_1675	Ava_3391	AmaxDRAFT_1757	AplaP_010100013468	CwatDRAFT_1897	CY0110_00625	cce_2613	PCC7424_5273	Cyan7425_2248	Cyan7822DRAFT_2805	PCC8801_1094	Cyan8802_1123	CPCC7001_955	CRC_00541	gvip337	L8106_03654	MAE_02480	MC7420_5498	Aazo_1772	N9414_24218	Npun_R6169	all3374	P9202_49	P9211_16931	P9215_18451	P9301_17641	P9303_22781	PMT9312_1665	PMT1715	P9515_17601	A9601_17801	Pro1728	PMM1573	NATL1_20191	PMN2A_1145	CRD_01119
C	Cyanos1546		Yes	LG+G	Yes	DNA mismatch repair protein mutS	A2BTM6	MutS domain III	PF05192	COG0249	Mismatch repair ATPase (MutS family) [DNA replication, recombination, and repair]	L	Replication, recombination and repair	AM1_5596	Ava_3186	AmaxDRAFT_2920	AplaP_010100023098	CwatDRAFT_3608	CY0110_23726	cce_2152	PCC7424_2515	Cyan7425_3815	Cyan7822DRAFT_0375	PCC8801_2734	Cyan8802_3368	CPCC7001_2083	CRC_03268	gvip140	L8106_29900	MAE_21630	MC7420_1729	Aazo_1519	N9414_18228	Npun_R3761	alr3638	P9202_589	P9211_17711	P9215_19181	P9301_18351	P9303_00881	PMT9312_1737	PMT0079	P9515_18351	A9601_18541	Pro1805	PMM1645	NATL1_21131	PMN2A_1243	CRD_00203
C	Cyanos1545		Yes	LG+G	Yes	6,7-dimethyl-8-ribityllumazine synthase	Q3MCG0	6,7-dimethyl-8-ribityllumazine synthase	PF00885	COG0054	Riboflavin synthase beta-chain [Coenzyme metabolism]	H	Coenzyme transport and metabolism	AM1_1010	Ava_1704	AmaxDRAFT_4486	AplaP_010100017299	CwatDRAFT_3807	CY0110_22052	cce_4679	PCC7424_3262	Cyan7425_2569	Cyan7822DRAFT_2993	PCC8801_2472	Cyan8802_3636	CPCC7001_1551	CRC_03438	gvip144	L8106_00250	MAE_32220	MC7420_3808	Aazo_4297	N9414_02496	Npun_R0283	alr3993	P9202_1738	P9211_17691	P9215_19161	P9301_18331	P9303_00901	PMT9312_1735	PMT0081	P9515_18331	A9601_18521	Pro1803	PMM1643	NATL1_21111	PMN2A_1241	CRD_01044
C	Cyanos1544		Yes	LG+G	Yes	NAD(P)H-quinone oxidoreductase subunit N	B7KEE5	NADH-quinone oxidoreductase cyanobacterial subunit N	PF11909	COG0608	Single-stranded DNA-specific exonuclease [DNA replication, recombination, and repair]	L	Replication, recombination and repair	AM1_1651	Ava_0690	AmaxDRAFT_3218	AplaP_010100006982	CwatDRAFT_6376	CY0110_28914	cce_3395	PCC7424_4906	Cyan7425_0598	Cyan7822DRAFT_1130	PCC8801_0781	Cyan8802_0808	CPCC7001_1036	CRC_01346	gll3770	L8106_15215	MAE_52680	MC7420_5952	Aazo_2558	N9414_02676	Npun_F4391	alr4216	P9202_1208	P9211_16791	P9215_18311	P9301_17501	P9303_23011	PMT9312_1651	PMT1731	P9515_17411	A9601_17661	Pro1713	PMM1559	NATL1_20041	PMN2A_1130	CRD_02894
C	Cyanos1240					DNA-directed RNA polymerase subunit beta''	A0T0Q9	RNA polymerase Rpb1, domain 5	PF04998	COG0086	DNA-directed RNA polymerase, beta' subunit/160 kD subunit [Transcription]	K	Transcription	AM1_3594	Ava_4209	AmaxDRAFT_0136	AplaP_010100004094	CwatDRAFT_3959	CY0110_19427	cce_3487	PCC7424_0742	Cyan7425_0486	Cyan7822DRAFT_3163	PCC8801_1750	Cyan8802_1777	CPCC7001_1094	CRC_01786	gvip557	L8106_05560	MAE_54520	MC7420_238	Aazo_1014	N9414_14388	Npun_F4987	alr1596	P9202_1317	P9211_16051	P9215_17521	P9301_16741	P9303_04391	PMT9312_1576	PMT1505	P9515_16631	A9601_16871	Pro1638	PMM1483	NATL1_18841	PMN2A_1014	CRD_00850|CRD_00851
C	Cyanos1529		Yes	JTT+G	Yes	30S ribosomal protein S11	B7K225	Ribosomal protein S11	PF00411	COG0100	Ribosomal protein S11 [Translation, ribosomal structure and biogenesis]	J	Translation, ribosomal structure and biogenesis	AM1_1254	Ava_0714	AmaxDRAFT_4458	AplaP_010100017824	CwatDRAFT_2400	CY0110_05337	cce_4038	PCC7424_3726	Cyan7425_1315	Cyan7822DRAFT_3448	PCC8801_0229	Cyan8802_0226	CPCC7001_1739	CRC_01369	gvip483	L8106_15095	MAE_52550	MC7420_5549	Aazo_2582	N9414_02551	Npun_R4367	all4192	P9202_495	P9211_16561	P9215_18081	P9301_17281	P9303_23251	PMT9312_1629	PMT1754	P9515_17181	A9601_17441	Pro1690	PMM1536	NATL1_19821	PMN2A_1107	CRD_02871
C	Cyanos1243					Uncharacterized 21.2 kDa protein in psbX-ycf33 intergenic region	P48331	BioY family	PF02632	COG1268	Uncharacterized conserved protein [General function prediction only]	R	General function prediction only	AM1_3653	Ava_2476	AmaxDRAFT_2803	AplaP_010100006742	CwatDRAFT_4911	CY0110_07554	cce_4351	PCC7424_4972	Cyan7425_1530	Cyan7822DRAFT_2628	PCC8801_0143	Cyan8802_0140	CPCC7001_938	CRC_00790	glr4030	L8106_24600	MAE_00160	MC7420_6710	Aazo_2329	N9414_24023	Npun_R0890	alr4576	P9202_1030	P9211_10201	P9215_09771	P9301_09451	P9303_16541	PMT9312_0886	PMT0594	P9515_09971	A9601_09471	Pro1031	PMM0914	NATL1_07791	PMN2A_0147	CRD_00922|CRD_00923
C	Cyanos1528		Yes	LG+G	Yes	DNA-directed RNA polymerase subunit alpha	Q3MF97	RNA polymerase Rpb3/Rpb11 dimerisation domain	PF01193	COG0202	DNA-directed RNA polymerase, alpha subunit/40 kD subunit [Transcription]	K	Transcription	AM1_1253	Ava_0715	AmaxDRAFT_4457	AplaP_010100017829	CwatDRAFT_2401	CY0110_05342	cce_4039	PCC7424_3727	Cyan7425_1316	Cyan7822DRAFT_3449	PCC8801_0228	Cyan8802_0225	CPCC7001_1429	CRC_01371	gvip481	L8106_15090	MAE_52540	MC7420_5410	Aazo_2583	N9414_02546	Npun_R4366	all4191	P9202_1823	P9211_16551	P9215_18071	P9301_17271	P9303_23261	PMT9312_1628	PMT1755	P9515_17171	A9601_17431	Pro1689	PMM1535	NATL1_19811	PMN2A_1106	CRD_02869
C	Cyanos1114					Cytochrome c oxidase subunit 3	Q06475	Cytochrome c oxidase subunit III	PF00510	COG1845	Heme/copper-type cytochrome/quinol oxidase, subunit 3 [Energy production and conversion]	C	Energy production and conversion	AM1_4619	Ava_0530|Ava_0448	AmaxDRAFT_0569	AplaP_010100016543	CwatDRAFT_4109	CY0110_03374	cce_1975	PCC7424_4073	Cyan7425_1213|Cyan7425_3956	Cyan7822DRAFT_3779	PCC8801_0569	Cyan8802_0586	CPCC7001_896	CRC_00758|CRC_03083	gvip298	L8106_23895	MAE_22950	MC7420_4003	Aazo_3575|Aazo_2639	N9414_04470|N9414_14765	Npun_F5534|Npun_F0338	alr0952|alr2516	P9202_223	P9211_04411	P9215_05231	P9301_04681	P9303_06401	PMT9312_0443	PMT1343	P9515_05061	A9601_04991	Pro0440	PMM0444	NATL1_04981	PMN2A_1775	CRD_01892
C	Cyanos1116					Ferredoxin-dependent glutamate synthase	O19906	Conserved region in glutamate synthase	PF01645	COG0069	Glutamate synthase domain 2 [Amino acid transport and metabolism]	E	Amino acid transport and metabolism	AM1_1662|AM1_6366	Ava_1294	AmaxDRAFT_3478	AplaP_010100019535	CwatDRAFT_5417	CY0110_01699	cce_4353	PCC7424_1468|PCC7424_3654	Cyan7425_0526	Cyan7822DRAFT_4312	PCC8801_3730	Cyan8802_3782	CPCC7001_1432	CRC_00253	gvip210	L8106_09916	MAE_07560|MAE_29110	MC7420_7700|MC7420_3793	Aazo_0653	N9414_10073	Npun_R3877	alr4344	P9202_1695	P9211_16351	P9215_17801	P9301_17041	P9303_23581	PMT9312_1604	PMT1777	P9515_16921	A9601_17161	Pro1668	PMM1512	NATL1_19531	PMN2A_1078	CRD_00957
C	Cyanos1059					DNA-binding protein HU	P05514	Bacterial DNA-binding protein	PF00216	COG0776	Bacterial nucleoid DNA-binding protein [DNA replication, recombination, and repair]	L	Replication, recombination and repair	AM1_6173|AM1_B0086|AM1_A0353|AM1_C0338|AM1_C0353|AM1_1154|AM1_5906	Ava_1767	AmaxDRAFT_0428|AmaxDRAFT_5564	AplaP_010100015463|AplaP_010100005818	CwatDRAFT_5255	CY0110_30101|CY0110_25858	cce_1745|cce_1277	PCC7424_0721	Cyan7425_2489	Cyan7822DRAFT_5121	PCC8801_2937|PCC8801_0956	Cyan8802_3159|Cyan8802_0983	CPCC7001_2303	CRC_01160	gvip100|gsl3424	L8106_02392|L8106_19406	MAE_41130	MC7420_1302	Aazo_0318	N9414_20285	Npun_F5010	asr3935	P9202_808	P9211_13741	P9215_15501	P9301_15071	P9303_05711	PMT9312_1419	PMT1395	P9515_14821	A9601_15201	Pro1401	PMM1321	NATL1_17471	PMN2A_0892	CRD_00595
C	Cyanos1111					Dephospho-CoA kinase	Q3AGR0	Uncharacterized protein conserved in bacteria (DUF2236)	PF09995	COG0237	Dephospho-CoA kinase [Coenzyme metabolism]	H	Coenzyme transport and metabolism	AM1_2770	Ava_0282	AmaxDRAFT_1749	AplaP_010100008746	CwatDRAFT_4421	CY0110_12212	cce_3740|cce_1447	PCC7424_3172	Cyan7425_3790	Cyan7822DRAFT_0090	PCC8801_2501	Cyan8802_3605	CPCC7001_1117	CRC_01124	glr2134	L8106_25210	MAE_31370	MC7420_6712|MC7420_2041|MC7420_2180	Aazo_3459|Aazo_1869	N9414_12773	Npun_R1865|Npun_R4287	all1754	P9202_334	P9211_00561	P9215_00591	P9301_00521	P9303_28241	PMT9312_0050	PMT2136	P9515_00561	A9601_00501	Pro0053	PMM0049	NATL1_00631	PMN2A_1382	CRD_00249
C	Cyanos1521		Yes	LG+G	Yes	Alanine racemase	Q8YU96	Alanine racemase, N-terminal domain	PF01168	COG0787	Alanine racemase [Cell envelope biogenesis, outer membrane]	M	Cell wall/membrane/envelope biogenesis	AM1_0858	Ava_0390	AmaxDRAFT_0090	AplaP_010100007982	CwatDRAFT_4397	CY0110_25221	cce_3719	PCC7424_0862	Cyan7425_0681	Cyan7822DRAFT_2722	PCC8801_0897	Cyan8802_0923	CPCC7001_221	CRC_03122	glr3818	L8106_10126	MAE_48820	MC7420_3309	Aazo_0412	N9414_08205	Npun_F5633	alr2458	P9202_255	P9211_16471	P9215_17991	P9301_17191	P9303_23341	PMT9312_1620	PMT1763	P9515_17091	A9601_17351	Pro1681	PMM1527	NATL1_19731	PMN2A_1098	CRD_00887
RCF	Cyanos1749	Yes	Yes			UPF0367 protein SYNW2233	Q7U442	*	*	*	*	*	*	AM1_1885	Ava_2513	*	AplaP_010100024615	CwatDRAFT_1917	CY0110_29334	cce_2199	PCC7424_2975	Cyan7425_3819	Cyan7822DRAFT_2952	PCC8801_1959	Cyan8802_1986	CPCC7001_1377	CRC_00719	gsr3177	L8106_03187	MAE_19160	MC7420_5297	Aazo_3777	N9414_16414	Npun_R4552	asl4547	P9202_387	P9211_01391	P9215_01421	P9301_01411	P9303_26451	PMT9312_0127	PMT1986	P9515_01381	A9601_01421	Pro0144	PMM0124	NATL1_01981	PMN2A_1492	CRD_02504
RCF	Cyanos1671		Yes			Photosystem I assembly protein ycf4	Q8YPA9	Ycf4	PF02392	*	*	*	*	AM1_1082	Ava_1241	AmaxDRAFT_3253	AplaP_010100004219	CwatDRAFT_6489	CY0110_24451	cce_2172	PCC7424_0580	Cyan7425_1057	Cyan7822DRAFT_0909	PCC8801_0542	Cyan8802_0559	CPCC7001_2608	CRC_02543	gvip006	L8106_00275	MAE_44810	MC7420_5382	Aazo_1058	*	Npun_F3638	all4289	P9202_806	P9211_12321	P9215_13621	P9301_13481	P9303_08451	PMT9312_1255	PMT1178	P9515_13231	A9601_13331	Pro1253	PMM1156	NATL1_16061	PMN2A_0766	CRD_01025
RCF	Cyanos1200					2-amino-4-hydroxy-6-hydroxymethyldihydropteridine pyrophosphokinase	P72736	7,8-dihydro-6-hydroxymethylpterin-pyrophosphokinase (HPPK)	PF01288	COG0801	7,8-dihydro-6-hydroxymethylpterin-pyrophosphokinase [Coenzyme metabolism]	H	Coenzyme transport and metabolism	AM1_1969	Ava_0949	AmaxDRAFT_2679	AplaP_010100024185	CwatDRAFT_1977	CY0110_10667	cce_2591	PCC7424_0077	Cyan7425_0236	Cyan7822DRAFT_1065	PCC8801_1439	Cyan8802_1465	CPCC7001_2388	CRC_02771	glr2647	L8106_20278|L8106_20313	MAE_05430	MC7420_3695	Aazo_4702	N9414_12076	Npun_F4648	asr2953	P9202_1514	P9211_03131	P9215_03121	P9301_03111	P9303_25191	PMT9312_0289	PMT1886	P9515_03201	A9601_03101	Pro0318	PMM0287	NATL1_03671	PMN2A_1653	CRD_00432|CRD_00019
RCF	Cyanos1668		Yes			50S ribosomal protein L11	Q7V479	Ribosomal protein L11, N-terminal domain	PF03946	COG0080	Ribosomal protein L11 [Translation, ribosomal structure and biogenesis]	J	Translation, ribosomal structure and biogenesis	AM1_2865	Ava_2552	*	AplaP_010100005536	CwatDRAFT_0861	CY0110_09126	cce_0226	PCC7424_1020	Cyan7425_4013	Cyan7822DRAFT_1807	PCC8801_1740	Cyan8802_1764	CPCC7001_318	CRC_00480	gvip223	L8106_06854	MAE_36620	MC7420_1427	Aazo_1040	N9414_14438	Npun_F5851	alr5300	P9202_127	P9211_02221	P9215_02231	P9301_02241	P9303_27771	PMT9312_0206	PMT2088	P9515_02331	A9601_02221	Pro0230	PMM0204	NATL1_02801	PMN2A_1571	CRD_01012
RCF	Cyanos1679		Yes			UPF0232 protein MUL_0004	A0PKB5	Protein of unknown function (DUF721)	PF05258	COG5512	Zn-ribbon-containing, possibly RNA-binding protein and truncated derivatives [General function prediction only]	R	General function prediction only	AM1_5504	Ava_0164	AmaxDRAFT_1591	AplaP_010100000250	CwatDRAFT_5855	CY0110_23541	cce_1183	PCC7424_1613	Cyan7425_5098	Cyan7822DRAFT_1504	PCC8801_1572	Cyan8802_1595	CPCC7001_1621	CRC_00674	gll1579	L8106_29675	MAE_61910	MC7420_5204	Aazo_0916	N9414_01792	Npun_F3966	alr2345	P9202_368	P9211_04281	P9215_05111	P9301_04561	P9303_06201	PMT9312_0431	PMT1362	P9515_04941	A9601_04871	Pro0428	PMM0432	NATL1_04851	PMN2A_1763	CRD_00086
RCF	Cyanos1669		Yes			Transcription antitermination protein nusG	P36265	Transcription termination factor nusG	PF02357	COG0250	Transcription antiterminator [Transcription]	K	Transcription	AM1_2864	Ava_2551	*	AplaP_010100005531	CwatDRAFT_0860	CY0110_09131	cce_0227	PCC7424_1021	Cyan7425_4014	Cyan7822DRAFT_1808	PCC8801_1741	Cyan8802_1765	CPCC7001_908	CRC_00479	gvip098	L8106_06859	MAE_36610	MC7420_1441	Aazo_1041	N9414_14443	Npun_F5850	alr5299	P9202_419	P9211_02231	P9215_02241	P9301_02251	P9303_27761	PMT9312_0207	PMT2087	P9515_02341	A9601_02231	Pro0231	PMM0205	NATL1_02811	PMN2A_1572	CRD_01013
RCF	Cyanos1874		Yes			3-dehydroquinate dehydratase	B7KFE6	Dehydroquinase class II	PF01220	COG0757	3-dehydroquinate dehydratase II [Amino acid transport and metabolism]	E	Amino acid transport and metabolism	AM1_1943	Ava_0032	AmaxDRAFT_0974	AplaP_010100010891	CwatDRAFT_5527	CY0110_27545	cce_0263	PCC7424_3469	Cyan7425_1474	*	PCC8801_0715	Cyan8802_0744	CPCC7001_2498	CRC_00099	gvip339	L8106_20403	MAE_30570	MC7420_4017	Aazo_2190	N9414_02089	Npun_R4569	alr2782	*	P9211_03831	P9215_04641	P9301_04071	P9303_21621	PMT9312_0383	PMT0195	P9515_04491	A9601_04381	Pro0384	PMM0387	NATL1_04381	PMN2A_1721	CRD_00362
RCF	Cyanos1647		Yes			Hybrid signal transduction histidine kinase D	Q54SP4	Histidine kinase-, DNA gyrase B-, and HSP90-like ATPase	PF02518	COG2205	Osmosensitive K+ channel histidine kinase [Signal transduction mechanisms]	T	Signal transduction mechanisms	AM1_0959	Ava_1719	AmaxDRAFT_2576	AplaP_010100011991	CwatDRAFT_3010	*	cce_3327	PCC7424_2691	Cyan7425_0203	Cyan7822DRAFT_0244	PCC8801_3053	Cyan8802_3068	CPCC7001_1080	CRC_02870	glr1587	L8106_28306	MAE_14410	MC7420_2588	Aazo_2733	N9414_00760	Npun_R4028	alr3982	P9202_228	P9211_02961	P9215_02931	P9301_02921	P9303_24881	PMT9312_0271	PMT1860	P9515_03021	A9601_02911	Pro0301	PMM0269	NATL1_03481	PMN2A_1635	CRD_02825
RCF	Cyanos1712		Yes			Bifunctional pantoate ligase/cytidylate kinase	Q3MEJ8	Pantoate-beta-alanine ligase	PF02569	COG0414	Panthothenate synthetase [Coenzyme metabolism]	H	Coenzyme transport and metabolism	AM1_2620	Ava_0964	AmaxDRAFT_1596	AplaP_010100000230	CwatDRAFT_6150	CY0110_25091	cce_3686	PCC7424_5340	Cyan7425_3339	*	PCC8801_1080	Cyan8802_1109	CPCC7001_1639	CRC_02716	gll1806	L8106_29650	MAE_54350	MC7420_4301	Aazo_4282	N9414_12708	Npun_R6492	alr2936	P9202_1493	P9211_17111	P9215_18631	P9301_17821	P9303_22471	PMT9312_1682	PMT1689	P9515_17771	A9601_17991	Pro1746	PMM1590	NATL1_20401	PMN2A_1165	CRD_01949
RCF	Cyanos1710		Yes			Uncharacterized ribonuclease sll1290	P73177	RNB domain	PF00773	COG0557	Exoribonuclease R [Transcription]	K	Transcription	AM1_4810	Ava_1322	AmaxDRAFT_5443	AplaP_010100000785	CwatDRAFT_2160	CY0110_11902	cce_3346	PCC7424_1229	Cyan7425_0901	*	PCC8801_1668	Cyan8802_1686	CPCC7001_677	CRC_03037	gll1616	L8106_11852	MAE_46880	MC7420_163	Aazo_5174	N9414_00435	Npun_R4939	all4450	P9202_1686	P9211_08961	P9215_10251	P9301_09921	P9303_14771	PMT9312_0933	PMT0741	P9515_09491	A9601_09941	Pro0969	PMM0868	NATL1_10141	PMN2A_0341	CRD_00133
RCF	Cyanos1718		Yes			50S ribosomal protein L21	A3PEH8	Ribosomal prokaryotic L21 protein	PF00829	COG0261	Ribosomal protein L21 [Translation, ribosomal structure and biogenesis]	J	Translation, ribosomal structure and biogenesis	AM1_3632	Ava_1516	AmaxDRAFT_4320	AplaP_010100019875	CwatDRAFT_3729	CY0110_07921	cce_1391	PCC7424_3466	Cyan7425_0646	*	PCC8801_3346	Cyan8802_2771	CPCC7001_2296	CRC_02745	gvip095	L8106_12905	MAE_08010	MC7420_3756	Aazo_0423	N9414_16716	Npun_R6114	all0147	P9202_1267	P9211_13981	P9215_15731	P9301_15301	P9303_05411	PMT9312_1442	PMT1420	P9515_15051	A9601_15451	Pro1425	PMM1344	NATL1_17711	PMN2A_0915	CRD_01167
RCF	Cyanos1719		Yes			Cytochrome b6-f complex iron-sulfur subunit	Q31NV7	Rieske [2Fe-2S] domain	PF00355	COG0723	Rieske Fe-S protein [Energy production and conversion]	C	Energy production and conversion	AM1_4450	Ava_0385	AmaxDRAFT_1527	AplaP_010100000875	CwatDRAFT_0991	CY0110_29469	cce_2958	PCC7424_3950	Cyan7425_1419	Cyan7822DRAFT_2753	PCC8801_0755	Cyan8802_0781	CPCC7001_2	CRC_02348	gvip416	L8106_14100	MAE_19220	MC7420_7573	Aazo_1958	N9414_09071	Npun_R0132	all2453	P9202_909	P9211_04631	P9215_05421	P9301_04871	P9303_06651	PMT9312_0462	PMT1322	P9515_05261	A9601_05181	Pro0460	PMM0462	NATL1_05171	PMN2A_1794	CRD_01685
RCF	Cyanos1703		Yes			ATP-dependent DNA helicase recG	Q55681	DEAD/DEAH box helicase	PF00270	COG1200	RecG-like helicase [DNA replication, recombination, and repair / Transcription]	L|K	Replication, recombination and repair|Transcription	AM1_5225	Ava_2058	AmaxDRAFT_1552	AplaP_010100000685	CwatDRAFT_1720	CY0110_25631	cce_0327	PCC7424_1150	Cyan7425_4575	*	PCC8801_1498	Cyan8802_1525	CPCC7001_909	CRC_00544	gvip187	L8106_28696	MAE_57930	MC7420_6711	Aazo_4880	N9414_06644	Npun_R5567	all4789	P9202_770	P9211_10071	P9215_08501	P9301_08161	P9303_16671	PMT9312_0764	PMT0581	P9515_08281	A9601_08171	Pro0828	PMM0756	NATL1_07921	PMN2A_0160	CRD_02961
RCF	Cyanos2014		Yes			Photosystem I iron-sulfur center	P0A418	4Fe-4S binding domain	PF00037	COG1143	Formate hydrogenlyase subunit 6/NADH:ubiquinone oxidoreductase 23 kD subunit (chain I) [Energy production and conversion]	C	Energy production and conversion	AM1_1660	Ava_3484	AmaxDRAFT_1380	AplaP_010100013243	CwatDRAFT_5974	CY0110_30091	cce_1747	PCC7424_4980	Cyan7425_1741	Cyan7822DRAFT_2636	PCC8801_1278	Cyan8802_1307	CPCC7001_2591	*	gvip455	L8106_09591	MAE_59230	*	Aazo_5219	N9414_05644	Npun_F5213	asr3463	P9202_1283	P9211_17321	P9215_18811	P9301_18001	P9303_26051	PMT9312_1700	PMT1954	P9515_17951	A9601_18171	Pro1767	PMM1607	NATL1_20591	PMN2A_1184	*
RCF	Cyanos1473					UDP-N-acetylmuramate--L-alanine ligase	Q10XH7	Mur ligase middle domain	PF08245	COG0773	UDP-N-acetylmuramate-alanine ligase [Cell envelope biogenesis, outer membrane]	M	Cell wall/membrane/envelope biogenesis	AM1_1800	Ava_2320	AmaxDRAFT_3078	AplaP_010100007047	CwatDRAFT_5930	CY0110_08141	cce_2373	PCC7424_2222	Cyan7425_0897	*	PCC8801_2556	Cyan8802_3550	CPCC7001_572	CRC_03495	gvip316	L8106_20528	MAE_25040	MC7420_478	Aazo_0815	N9414_23153	Npun_F0446	alr5065	P9202_1300	P9211_00221	P9215_00211	P9301_00211	P9303_00261	PMT9312_0022	PMT0027	P9515_00211	A9601_00211	Pro0022	PMM0022	NATL1_00211	PMN2A_1349	CRD_01869
RCF	Cyanos1091					Cysteine synthase	P73410	Pyridoxal-phosphate dependent enzyme	PF00291	COG0031	Cysteine synthase [Amino acid transport and metabolism]	E	Amino acid transport and metabolism	AM1_2417	Ava_2508|Ava_0452|Ava_5019	AmaxDRAFT_5299	AplaP_010100005089	CwatDRAFT_0796	CY0110_04211	cce_1473	PCC7424_1502	Cyan7425_2853|Cyan7425_5034|Cyan7425_1541	*	PCC8801_0433	Cyan8802_0444	*	CRC_00454	gvip092	L8106_11167	MAE_60310|MAE_51690	MC7420_6158	Aazo_3782|Aazo_3400|Aazo_0988	N9414_10743|N9414_14790	Npun_F2809|Npun_R0343|Npun_F5408	all2521|alr4552	P9202_1857	P9211_01381	P9215_01411	P9301_01401	P9303_26311	PMT9312_0126	PMT1978	P9515_01371	A9601_01411	Pro0143	PMM0123	NATL1_01951	PMN2A_1490	CRD_01581
RCF	Cyanos1625		Yes			Serine hydroxymethyltransferase	Q8YMW8	Serine hydroxymethyltransferase	PF00464	COG0112	Glycine/serine hydroxymethyltransferase [Amino acid transport and metabolism]	E	Amino acid transport and metabolism	AM1_1938	Ava_2076	AmaxDRAFT_0970	AplaP_010100010911	CwatDRAFT_5077	CY0110_18077	cce_3951	PCC7424_4802	Cyan7425_1678	*	PCC8801_0756	Cyan8802_0782	CPCC7001_2382	CRC_00560	gvip567	L8106_20423	MAE_38800	MC7420_3894	Aazo_4898	N9414_06534	Npun_F5156	alr4806	P9202_1157	P9211_02841	P9215_02821	P9301_02811	P9303_24721	PMT9312_0260	PMT1847	P9515_02911	A9601_02801	Pro0290	PMM0258	NATL1_03361	PMN2A_1624	CRD_02975
RCF	Cyanos1391					Ferredoxin--NADP reductase	Q44549	Oxidoreductase NAD-binding domain	PF00175	COG0369	Sulfite reductase, alpha subunit (flavoprotein) [Inorganic ion transport and metabolism]	P	Inorganic ion transport and metabolism	AM1_2045|AM1_4630	Ava_0782	AmaxDRAFT_2696	AplaP_010100024025	CwatDRAFT_3658	CY0110_28804	cce_0994	PCC7424_5201	Cyan7425_5047	Cyan7822DRAFT_2608	PCC8801_2543	Cyan8802_3563	CPCC7001_1059	CRC_00572	gvip312	L8106_14390	MAE_12570	*	Aazo_4840	N9414_21973	Npun_R2751	all4121	P9202_860	P9211_11131	P9215_12111	P9301_11821	P9303_09411	PMT9312_1086	PMT1101	P9515_11651	A9601_11811	Pro1123	PMM1075	NATL1_15081	PMN2A_0675	CRD_02987
RCF	Cyanos1654		Yes			Uncharacterized protein ypuF	P17617	Domain of unknown function (DUF309)	PF03745	COG1547	Predicted metal-dependent hydrolase [General function prediction only]	S	Function unknown	AM1_4030	Ava_1640	AmaxDRAFT_4944	AplaP_010100012056	CwatDRAFT_4222	CY0110_02732	cce_3397	PCC7424_3749	Cyan7425_2505	Cyan7822DRAFT_3470	PCC8801_1524	Cyan8802_1551	*	CRC_02934	gsl2631	L8106_30315	MAE_51280	MC7420_1952	Aazo_4386	N9414_06089	Npun_R1133	alr4066	P9202_905	P9211_10001	P9215_08571	P9301_08231	P9303_16771	PMT9312_0771	PMT0574	P9515_08201	A9601_08251	Pro0835	PMM0763	NATL1_07991	PMN2A_0167	CRD_02046
RCF	Cyanos1650		Yes			Probable protein-export membrane protein secG	P51274	Preprotein translocase SecG subunit	PF03840	COG1314	Preprotein translocase subunit SecG [Intracellular trafficking and secretion]	U	Intracellular trafficking, secretion, and vesicular transport	AM1_1642	Ava_0724	AmaxDRAFT_2269	AplaP_010100006538	CwatDRAFT_2029	CY0110_15240	cce_1790	PCC7424_2211	Cyan7425_4039	Cyan7822DRAFT_1567	PCC8801_2263	Cyan8802_2314	CPCC7001_1524	CRC_01379	gvip099	L8106_02927	MAE_32350	*	Aazo_2545	N9414_13095	Npun_R4350	asl4181	P9202_1882	P9211_15531	P9215_17031	P9301_16251	P9303_05071	PMT9312_1528	PMT1447	P9515_16141	A9601_16371	Pro1588	PMM1435	NATL1_18351	PMN2A_0967	CRD_02861
RCF	Cyanos1797		Yes			ATP synthase epsilon chain	Q10Z37	ATP synthase, Delta/Epsilon chain, beta-sandwich domain	PF02823	COG0355	F0F1-type ATP synthase, epsilon subunit (mitochondrial delta subunit) [Energy production and conversion]	C	Energy production and conversion	AM1_5327	Ava_2297	AmaxDRAFT_3260	AplaP_010100017202	CwatDRAFT_2097	CY0110_22287	cce_2812	PCC7424_5089	Cyan7425_5017	Cyan7822DRAFT_4737	PCC8801_3656	Cyan8802_3710	CPCC7001_153	CRC_01154	gvip353	L8106_28371	MAE_00930	*	Aazo_1938	N9414_11584	Npun_R4416	all5038	P9202_875	P9211_15581	P9215_17071	P9301_16291	P9303_05011	PMT9312_1532	PMT1452	P9515_16181	A9601_16411	Pro1592	PMM1439	NATL1_18391	PMN2A_0971	CRD_00589
RCF	Cyanos1846		Yes			Putative Holliday junction resolvase	Q5LER0	Uncharacterised protein family (UPF0081)	PF03652	COG0816	Predicted endonuclease involved in recombination (possible Holliday junction resolvase in Mycoplasmas and B. subtilis) [DNA replication, recombination, and repair]	L	Replication, recombination and repair	AM1_4040	Ava_3281	*	AplaP_010100016418	CwatDRAFT_0836	CY0110_23026	cce_0463	PCC7424_0370	Cyan7425_4471	Cyan7822DRAFT_4475	PCC8801_2060	Cyan8802_2084	CPCC7001_2271	CRC_00860	gll2308	L8106_14720	MAE_06930	MC7420_7547	Aazo_1068	N9414_19502	Npun_F5513	alr4394	*	P9211_02731	P9215_02711	P9301_02711	P9303_24581	PMT9312_0250	PMT1833	P9515_02811	A9601_02701	Pro0279	PMM0248	NATL1_03261	PMN2A_1614	CRD_02219
RCF	Cyanos1921		Yes			*	*	Protein of unknown function (DUF3571)	PF12095	*	*	*	*	AM1_4393	Ava_3169	AmaxDRAFT_0800	AplaP_010100007367	CwatDRAFT_5801	CY0110_03814	cce_0819	PCC7424_3068	Cyan7425_3319	Cyan7822DRAFT_3552	PCC8801_1052	Cyan8802_1081	*	CRC_00230	gsl0285	L8106_12165	MAE_26600	MC7420_2672	Aazo_0610	N9414_09926	Npun_R5762	asl3597	*	P9211_01241	P9215_01251	P9301_01241	P9303_26111	PMT9312_1809	PMT1960	P9515_01211	A9601_01251	Pro0129	PMM0108	NATL1_01801	PMN2A_1909	CRD_02264
RCF	Cyanos1920		Yes			Diaminopimelate epimerase 2	Q8YVD0	Diaminopimelate epimerase	PF01678	COG0253	Diaminopimelate epimerase [Amino acid transport and metabolism]	E	Amino acid transport and metabolism	AM1_2349	Ava_3088	AmaxDRAFT_3634	AplaP_010100002537	CwatDRAFT_6328	CY0110_13501	cce_4146	PCC7424_5143	Cyan7425_0549	*	PCC8801_2326	Cyan8802_2377	CPCC7001_448	CRC_00631	gvip093	L8106_04986	MAE_59440	*	Aazo_1418	N9414_04175	Npun_R5229	alr2048	P9202_769	P9211_08761	P9215_10041	P9301_09711	P9303_15041	PMT9312_0912	PMT0716	P9515_09701	A9601_09731	Pro0948	PMM0888	NATL1_09951	PMN2A_0322	CRD_00199
RCF	Cyanos1929		Yes			Uncharacterized 16.3 kDa protein in atpI 5'region	Q05370	RNase3 domain	PF00636	COG1939	Ribonuclease III family protein [Replication, recombination, and repair]	S	Function unknown	AM1_5197	Ava_4412	*	*	CwatDRAFT_2517	CY0110_03524	cce_1800	PCC7424_3194	Cyan7425_1940	Cyan7822DRAFT_2209	PCC8801_2425	Cyan8802_3685	CPCC7001_1799	CRC_00961	glr4180	L8106_28641	MAE_28410	MC7420_3889	Aazo_2284	N9414_03191	Npun_R1191	alr1158	P9202_68	P9211_06951	P9215_09411	P9301_09091	P9303_15791	PMT9312_0850	PMT0651	P9515_10321	A9601_09111	Pro0747	PMM0949	NATL1_09301	PMN2A_0261	CRD_00515
RCF	Cyanos1664		Yes			MutS2 protein	P73625	MutS domain V	PF00488	COG1193	Mismatch repair ATPase (MutS family) [DNA replication, recombination, and repair]	L	Replication, recombination and repair	AM1_3455	Ava_2651	AmaxDRAFT_1290	AplaP_010100006927	CwatDRAFT_3287	CY0110_13351	cce_1888	PCC7424_4901	Cyan7425_2750	*	PCC8801_3771	Cyan8802_3820	CPCC7001_2659	CRC_01482	glr3637	L8106_05026	MAE_23480	MC7420_2120	Aazo_1999	N9414_13752	Npun_F0104	all0049	P9202_1040	P9211_02381	P9215_02371	P9301_02381	P9303_03891	PMT9312_0219	PMT1546	P9515_02471	A9601_02371	Pro0245	PMM0217	NATL1_02951	PMN2A_1585	CRD_01444
RCF	Cyanos1662		Yes			Ribose-5-phosphate isomerase A	Q5N3J1	Ribose 5-phosphate isomerase A (phosphoriboisomerase A)	PF06026	COG0120	Ribose 5-phosphate isomerase [Carbohydrate transport and metabolism]	G	Carbohydrate transport and metabolism	AM1_2415	Ava_4491	AmaxDRAFT_0055	AplaP_010100007692	CwatDRAFT_1827	CY0110_11322	cce_0103	PCC7424_1014	Cyan7425_4885	*	PCC8801_4263	Cyan8802_4323	CPCC7001_1572	CRC_01825	gvip001	L8106_27047	MAE_02500	MC7420_963	Aazo_4401	N9414_13982	Npun_R1123	all0888	P9202_1806	P9211_16111	P9215_17581	P9301_16801	P9303_04321	PMT9312_1582	PMT1511	P9515_16691	A9601_16931	Pro1644	PMM1489	NATL1_18901	PMN2A_1020	CRD_01455
RCF	Cyanos1192					*	*	Poly A polymerase head domain	PF01743	COG0617	tRNA nucleotidyltransferase/poly(A) polymerase [Translation, ribosomal structure and biogenesis]	J	Translation, ribosomal structure and biogenesis	AM1_1013	Ava_1708	AmaxDRAFT_1497	AplaP_010100001200	CwatDRAFT_4650	CY0110_00085	cce_4207	PCC7424_2388	Cyan7425_2567	Cyan7822DRAFT_4677	PCC8801_3742	Cyan8802_3792	CPCC7001_2071	CRC_03440	gll1453	L8106_01312	MAE_32190	MC7420_4043	Aazo_4294	N9414_02486|N9414_02481	Npun_F0285	all3989	*	P9211_03291	P9215_03281	P9301_03271	P9303_25491	PMT9312_0305	PMT1910	P9515_03361	A9601_03261	Pro0334	PMM0303	NATL1_03821	PMN2A_1668	CRD_01046
RCF	Cyanos1741		Yes			1-deoxy-D-xylulose 5-phosphate reductoisomerase	Q3MDL2	1-deoxy-D-xylulose 5-phosphate reductoisomerase	PF02670	COG0743	1-deoxy-D-xylulose 5-phosphate reductoisomerase [Lipid metabolism]	I	Lipid transport and metabolism	AM1_0563	Ava_1300	AmaxDRAFT_2456	AplaP_010100016623	CwatDRAFT_4480	CY0110_21977	cce_2124	PCC7424_0289	Cyan7425_3999	*	PCC8801_2698	Cyan8802_3405	CPCC7001_772	CRC_00241	gll2252	L8106_12100	MAE_50310	MC7420_3376	Aazo_0646	N9414_10058	Npun_R5970	alr4351	P9202_1211	P9211_12161	P9215_13461	P9301_13311	P9303_08651	PMT9312_1238	PMT1161	P9515_13061	A9601_13171	Pro1236	PMM1142	NATL1_15911	PMN2A_0751	CRD_02251
RCF	Cyanos1407					Methionyl-tRNA synthetase	Q8Z068	tRNA synthetases class I (M)	PF09334	COG0143	Methionyl-tRNA synthetase [Translation, ribosomal structure and biogenesis]	J	Translation, ribosomal structure and biogenesis	AM1_2314|AM1_F0085	Ava_2723	AmaxDRAFT_5365	AplaP_010100013388	CwatDRAFT_5541	CY0110_03994	cce_1946	PCC7424_0095	Cyan7425_3334	*	PCC8801_3992	Cyan8802_4034	CPCC7001_900	CRC_02613	gvip415	L8106_18986	MAE_42850	MC7420_7858	Aazo_4858	N9414_13690	Npun_R0092	all0233	P9202_113	P9211_08971	P9215_10261	P9301_09931	P9303_14741	PMT9312_0934	PMT0743	P9515_09481	A9601_09951	Pro0970	PMM0867	NATL1_10151	PMN2A_0342	CRD_01334
RCF	Cyanos1691		Yes			*	*	Protein of unknown function (DUF3593)	PF12159	*	*	*	*	AM1_1745	Ava_3373	AmaxDRAFT_0531	AplaP_010100012748	CwatDRAFT_1397	CY0110_23906	cce_1050	PCC7424_0791	Cyan7425_4477	Cyan7822DRAFT_1841	PCC8801_4012	Cyan8802_4050	CPCC7001_1386	CRC_00794	gsl4025	L8106_24180	MAE_07250	MC7420_7084	Aazo_2745	N9414_17268	Npun_R0052	asl4507	P9202_6	P9211_08551	P9215_09871	P9301_09541	P9303_15341	PMT9312_0895	PMT0688	P9515_09881	A9601_09561	Pro0930	PMM0905	NATL1_09741	PMN2A_0302	CRD_00928
RCF	Cyanos1697		Yes			Deoxyribose-phosphate aldolase	B7K8P2	DeoC/LacD family aldolase	PF01791	COG0274	Deoxyribose-phosphate aldolase [Nucleotide transport and metabolism]	F	Nucleotide transport and metabolism	AM1_4633	Ava_0730	AmaxDRAFT_5021	AplaP_010100011826	CwatDRAFT_2125	CY0110_19727	cce_3026	PCC7424_2833	Cyan7425_0977	Cyan7822DRAFT_0393	PCC8801_3526	Cyan8802_2591	CPCC7001_27	CRC_01061	gll3538	L8106_06949	MAE_61230	MC7420_5522	Aazo_2538	N9414_13058	Npun_F4344	alr4174	*	P9211_03971	P9215_04761	P9301_04191	P9303_21421	PMT9312_0395	PMT0212	P9515_04611	A9601_04501	Pro0396	PMM0399	NATL1_04511	PMN2A_1734	CRD_02855
RCF	Cyanos1694		Yes			UDP-3-O-[3-hydroxymyristoyl] N-acetylglucosamine deacetylase	Q3MH15	UDP-3-O-acyl N-acetylglycosamine deacetylase	PF03331	COG0774	UDP-3-O-acyl-N-acetylglucosamine deacetylase [Cell envelope biogenesis, outer membrane]	M	Cell wall/membrane/envelope biogenesis	AM1_0586	Ava_0095	AmaxDRAFT_2445	AplaP_010100014918	CwatDRAFT_3062	CY0110_15577	cce_2378	PCC7424_2607	Cyan7425_4498	Cyan7822DRAFT_4591	PCC8801_0353	Cyan8802_0360	CPCC7001_2442	CRC_01338	gvip256	L8106_14250	MAE_39220	MC7420_4393	Aazo_3740	N9414_02746	Npun_F2929	alr2270	*	P9211_13911	P9215_15661	P9301_15231	P9303_05501	PMT9312_1435	PMT1412	P9515_14981	A9601_15371	Pro1418	PMM1337	NATL1_17641	PMN2A_0908	CRD_02901
RCF	Cyanos1171					Cysteinyl-tRNA synthetase	B7K7T8	tRNA synthetases class I (C) catalytic domain	PF01406	COG0215	Cysteinyl-tRNA synthetase [Translation, ribosomal structure and biogenesis]	J	Translation, ribosomal structure and biogenesis	AM1_4070|AM1_B0166	Ava_3718	AmaxDRAFT_4493	AplaP_010100018896	CwatDRAFT_4250	CY0110_32125|CY0110_27044	cce_0509|cce_4842	PCC7424_2722	Cyan7425_5208	*	PCC8801_0458	Cyan8802_0471	CPCC7001_830	CRC_01012	gvip106	L8106_24795	MAE_28350	MC7420_1850	Aazo_0710	N9414_20170	Npun_F3946	all1092	P9202_1316	P9211_12151	P9215_13451	P9301_13301	P9303_08671	PMT9312_1237	PMT1159	P9515_13051	A9601_13161	Pro1235	PMM1141	NATL1_15891	PMN2A_0749	CRD_01700
RCF	Cyanos1100					Threonyl-tRNA synthetase	A5GJT7	tRNA synthetase class II core domain (G, H, P, S and T)	PF00587	COG0441	Threonyl-tRNA synthetase [Translation, ribosomal structure and biogenesis]	J	Translation, ribosomal structure and biogenesis	AM1_1540|AM1_3055	Ava_B0226|Ava_2787	AmaxDRAFT_0835|AmaxDRAFT_3972	AplaP_010100015483|AplaP_010100025291	CwatDRAFT_6125	CY0110_25151|CY0110_32060	cce_1495|cce_4835|cce_3947	PCC7424_1383	Cyan7425_0387	*	PCC8801_0731	Cyan8802_0760	CPCC7001_1744	CRC_00021	gvip395	L8106_07029	MAE_31430|MAE_31590	MC7420_1794	Aazo_2841	N9414_07269	Npun_F5857	all4723|alr0335	P9202_1886	P9211_10531	P9215_06791	P9301_06231	P9303_18621	PMT9312_0597	PMT0424	P9515_06621	A9601_06531	Pro1064	PMM0597	NATL1_06531	PMN2A_0033	CRD_02566
RCF	Cyanos1266					Anaredoxin	Q44141	HNH endonuclease	PF01844	COG1403	Restriction endonuclease [Defense mechanisms]	V	Defense mechanisms	AM1_2438|AM1_F0084	Ava_0389	AmaxDRAFT_0089	AplaP_010100007987	CwatDRAFT_5171	CY0110_02672	cce_0408	PCC7424_0860	Cyan7425_1834	Cyan7822DRAFT_2721	PCC8801_3285	Cyan8802_2838	CPCC7001_326	*	glr3730	L8106_10131	MAE_61770	MC7420_5086	Aazo_0411	N9414_08200|N9414_08195	Npun_R5632	all2457	P9202_1213	P9211_16481	P9215_18001	P9301_17201	P9303_23331	PMT9312_1621	PMT1762	P9515_17101	A9601_17361	Pro1682	PMM1528	NATL1_19741	PMN2A_1099	*
RCF	Cyanos1264					Probable diacylglycerol kinase	Q55143	Prokaryotic diacylglycerol kinase	PF01219	COG0818	Diacylglycerol kinase [Cell envelope biogenesis, outer membrane]	M	Cell wall/membrane/envelope biogenesis	AM1_1431	Ava_2781	*	AplaP_010100002677	CwatDRAFT_6504	CY0110_01759	cce_2888	PCC7424_2712	Cyan7425_4493	Cyan7822DRAFT_2925	PCC8801_2274	Cyan8802_2325	CPCC7001_1610	CRC_00355	gll1242	L8106_27846	MAE_39670	MC7420_4702	Aazo_4994	N9414_17026|N9414_11294	Npun_F1346	all0270	P9202_286	P9211_02011	P9215_02011	P9301_02031	P9303_27411	PMT9312_0185	PMT2066	P9515_02121	A9601_02011	Pro0208	PMM0183	NATL1_02591	PMN2A_1551	CRD_03061
RCF	Cyanos1276					Uracil phosphoribosyltransferase	Q8YVB5	Phosphoribosyl transferase domain	PF00156	COG0035	Uracil phosphoribosyltransferase [Nucleotide transport and metabolism]	F	Nucleotide transport and metabolism	AM1_1490	Ava_3111	AmaxDRAFT_2883	AplaP_010100011401	CwatDRAFT_3147	CY0110_13686	cce_2630	PCC7424_0591	Cyan7425_4337	Cyan7822DRAFT_0898	PCC8801_0887	Cyan8802_0913	*	CRC_00224	gll0063	L8106_26222	MAE_21900|MAE_27260	MC7420_2821	Aazo_0992	N9414_19227	Npun_F4226	all2063	P9202_1372	P9211_09861	P9215_08701	P9301_08361	P9303_16941	PMT9312_0784	PMT0558	P9515_08071	A9601_08381	Pro0849	PMM0776	NATL1_08141	PMN2A_0182	CRD_01526
RCF	Cyanos1143					UDP-glucose 6-dehydrogenase	Q5F3T9	UDP-glucose/GDP-mannose dehydrogenase family, NAD binding domain	PF03721	COG1004	Predicted UDP-glucose 6-dehydrogenase [Cell envelope biogenesis, outer membrane]	M	Cell wall/membrane/envelope biogenesis	AM1_2366	Ava_4589	AmaxDRAFT_3912	AplaP_010100006288	CwatDRAFT_0320	CY0110_10752	cce_3423	PCC7424_1850	Cyan7425_3290	Cyan7822DRAFT_3192	PCC8801_0894	Cyan8802_0920	CPCC7001_2537	CRC_02857	gll0969|gll2180|gll3719|gll1798|glr1062	L8106_30190	MAE_18150	*	Aazo_2628	N9414_06674	Npun_R5160	alr0658	P9202_1598	P9211_03421	P9215_14111	P9301_13981	P9303_25391	PMT9312_1312	PMT1904	P9515_14211	A9601_13901	Pro1312	PMM1261	NATL1_06831	PMN2A_0062	CRD_02812
RCF	Cyanos1966		Yes			50S ribosomal protein L27	B1WWL8	Ribosomal L27 protein	PF01016	COG0211	Ribosomal protein L27 [Translation, ribosomal structure and biogenesis]	J	Translation, ribosomal structure and biogenesis	AM1_3631	Ava_1515	AmaxDRAFT_4323	AplaP_010100026291	CwatDRAFT_3730	CY0110_07916	cce_1392	PCC7424_3465	Cyan7425_0647	*	PCC8801_3345	Cyan8802_2772	CPCC7001_1187	CRC_02744	gvip094	L8106_12910	MAE_08020	*	Aazo_0424	N9414_16711	Npun_R6113	asl0146	P9202_947	P9211_13991	P9215_15741	P9301_15311	P9303_05401	PMT9312_1443	PMT1421	P9515_15061	A9601_15461	Pro1426	PMM1345	NATL1_17721	PMN2A_0916	CRD_01168
RCF	Cyanos1745		Yes			Protein thf1	P0C1D1	Thylakoid formation protein	PF11264	COG2972	Predicted signal transduction protein with a C-terminal ATPase domain [Signal transduction mechanisms]	T	Signal transduction mechanisms	AM1_4891	Ava_4577	AmaxDRAFT_0308	AplaP_010100016008	CwatDRAFT_4897	CY0110_21090	cce_0441	PCC7424_5175	Cyan7425_5166	Cyan7822DRAFT_3261	PCC8801_1143	Cyan8802_1173	*	CRC_02866	glr1400	L8106_23815	MAE_44410	MC7420_2193	Aazo_2617	N9414_22068	Npun_F5171	all0646	P9202_1181	P9211_08431	P9215_08351	P9301_08011	P9303_15471	PMT9312_0749	PMT0675	P9515_08431	A9601_08021	Pro0919	PMM0741	NATL1_09631	PMN2A_0291	CRD_02821
RCF	Cyanos1709		Yes			Phosphoglycerate kinase	Q3MF40	Phosphoglycerate kinase	PF00162	COG0126	3-phosphoglycerate kinase [Carbohydrate transport and metabolism]	G	Carbohydrate transport and metabolism	AM1_0637	Ava_0772	AmaxDRAFT_4059	AplaP_010100012091	CwatDRAFT_5524	CY0110_12707	cce_4219	PCC7424_1584	Cyan7425_0958	*	PCC8801_4355	Cyan8802_4417	CPCC7001_2631	CRC_02799	gvip315	L8106_14315	MAE_43670	MC7420_37	Aazo_4275	N9414_13345	Npun_F5938	all4131	P9202_825	P9211_02131	P9215_02131	P9301_02151	P9303_27971	PMT9312_0197	PMT2106	P9515_02241	A9601_02131	Pro0221	PMM0195	NATL1_02711	PMN2A_1562	CRD_02294
RCF	Cyanos1708		Yes			Ribosome biogenesis GTPase A	O31743	GTPase of unknown function	PF01926	COG1161	Predicted GTPases [General function prediction only]	R	General function prediction only	AM1_2614	Ava_4647	AmaxDRAFT_4057	AplaP_010100019346	CwatDRAFT_5504	CY0110_06809	cce_0485	PCC7424_1586	Cyan7425_2557	*	PCC8801_4089	Cyan8802_4128	CPCC7001_755	CRC_03164	glr3866	L8106_14295	MAE_14890	MC7420_58	Aazo_0838	N9414_15165	Npun_R4633	all0745	P9202_1716	P9211_02121	P9215_02121	P9301_02141	P9303_27991	PMT9312_0196	PMT2108	P9515_02231	A9601_02121	Pro0220	PMM0194	NATL1_02701	PMN2A_1561	CRD_02323
RCF	Cyanos1495					Phytoene synthase	P37294	Squalene/phytoene synthase	PF00494	COG1562	Phytoene/squalene synthetase [Lipid metabolism]	I	Lipid transport and metabolism	AM1_4825	Ava_4794	AmaxDRAFT_5063	AplaP_010100010057|AplaP_010100018294	CwatDRAFT_0948	CY0110_11242	cce_3755	PCC7424_1158	Cyan7425_4189	*	PCC8801_0309	Cyan8802_0309	CPCC7001_1487	CRC_00567	gvip241	L8106_05750	MAE_12920	MC7420_5723	Aazo_2874	N9414_14563	Npun_R2771	alr1833	P9202_1630	P9211_01581	P9215_01601	P9301_01621	P9303_26641	PMT9312_0145	PMT2003	P9515_01711	A9601_01601	Pro0166	PMM0143	NATL1_02151	PMN2A_1509	CRD_02982
RCF	Cyanos1746		Yes			Acetyl-coenzyme A carboxylase carboxyl transferase subunit alpha	B2J1L9	Carboxyl transferase domain	PF01039	COG0825	Acetyl-CoA carboxylase alpha subunit [Lipid metabolism]	I	Lipid transport and metabolism	AM1_5633	Ava_2535	AmaxDRAFT_2297	AplaP_010100023283	CwatDRAFT_1404	CY0110_24966	cce_3933	PCC7424_5349	Cyan7425_0400	*	PCC8801_0910	Cyan8802_0937	CPCC7001_2140	CRC_00933	gvip389	L8106_23635	MAE_08070	MC7420_681	Aazo_3369	N9414_21220	Npun_R1709	alr5285	P9202_390	P9211_05371	P9215_06151	P9301_05601	P9303_07821	PMT9312_0534	PMT1229	P9515_05981	A9601_05901	Pro0534	PMM0534	NATL1_05901	PMN2A_1865	CRD_02385
RCF	Cyanos1798		Yes			Glucose-6-phosphate 1-dehydrogenase	P73411	Glucose-6-phosphate dehydrogenase, C-terminal domain	PF02781	COG0364	Glucose-6-phosphate 1-dehydrogenase [Carbohydrate transport and metabolism]	G	Carbohydrate transport and metabolism	AM1_2877	Ava_1682	AmaxDRAFT_5367	AplaP_010100015698	CwatDRAFT_3080	CY0110_20855	cce_2536	PCC7424_1498	Cyan7425_3427	*	PCC8801_3806	Cyan8802_3858	CPCC7001_1221	CRC_01684	gvip438	L8106_16914	MAE_43640	MC7420_684	Aazo_1091	N9414_08829	Npun_F4025	all4019	P9202_83	P9211_11141	P9215_12101	P9301_11811	P9303_09401	PMT9312_1085	PMT1102	P9515_11641	A9601_11801	Pro1124	PMM1074	NATL1_15091	PMN2A_0676	CRD_02187
RCF	Cyanos1799		Yes			S-adenosylmethionine:tRNA ribosyltransferase-isomerase	Q8YW18	Queuosine biosynthesis protein	PF02547	COG0809	S-adenosylmethionine:tRNA-ribosyltransferase-isomerase (queuine synthetase) [Translation, ribosomal structure and biogenesis]	J	Translation, ribosomal structure and biogenesis	AM1_4637	Ava_4802	AmaxDRAFT_4777	AplaP_010100013073	CwatDRAFT_2486	CY0110_21115	cce_0438	PCC7424_1466	Cyan7425_1774	*	PCC8801_4357	Cyan8802_4419	CPCC7001_2637	CRC_02215	glr3587	L8106_15954	MAE_58960	MC7420_5351	Aazo_3467	N9414_20685	Npun_R6027	alr1798	P9202_1875	P9211_04041	P9215_04821	P9301_04251	P9303_21211	PMT9312_0401	PMT0223	P9515_04671	A9601_04561	Pro0402	PMM0406	NATL1_04571	PMN2A_1740	CRD_00324
RCF	Cyanos1796		Yes			ATP synthase subunit beta	A2BT12	ATP synthase alpha/beta family, nucleotide-binding domain	PF00006	COG0055	F0F1-type ATP synthase, beta subunit [Energy production and conversion]	C	Energy production and conversion	AM1_5328	Ava_2298	AmaxDRAFT_3261	AplaP_010100017197	CwatDRAFT_2096	CY0110_22292	cce_2813	PCC7424_5090	Cyan7425_5018	Cyan7822DRAFT_4736	PCC8801_3657	Cyan8802_3711	CPCC7001_2263	CRC_01155	gvip354	L8106_28366	MAE_00920	*	Aazo_1939	N9414_11589	Npun_R4417	all5039	P9202_220	P9211_15571	P9215_17061	P9301_16281	P9303_05021	PMT9312_1531	PMT1451	P9515_16171	A9601_16401	Pro1591	PMM1438	NATL1_18381	PMN2A_0970	CRD_00590
RCF	Cyanos1790		Yes			*	*	Protein of unknown function (DUF3252)	PF11623	*	*	*	*	AM1_1451	Ava_4585	AmaxDRAFT_0300	AplaP_010100015988	CwatDRAFT_4521	CY0110_21647	cce_0255	PCC7424_3076	Cyan7425_4288	Cyan7822DRAFT_4986	PCC8801_2194	Cyan8802_2256	*	CRC_02860	gsl1241	L8106_17702	MAE_61760	MC7420_2128	Aazo_2624	N9414_06694	Npun_R5164	asr0654	P9202_311	P9211_17281	P9215_18781	P9301_17971	P9303_26011	PMT9312_1697	PMT1950	P9515_17921	A9601_18141	Pro1763	PMM1604	NATL1_20551	PMN2A_1180	CRD_02815
RCF	Cyanos1813		Yes			S-adenosylmethionine synthase	B2IUI4	S-adenosylmethionine synthetase, C-terminal domain	PF02773	COG0192	S-adenosylmethionine synthetase [Coenzyme metabolism]	H	Coenzyme transport and metabolism	AM1_5701	Ava_0780	AmaxDRAFT_1297	AplaP_010100006248	CwatDRAFT_5852	CY0110_11162	cce_1822	PCC7424_3478	Cyan7425_4132	*	PCC8801_1832	Cyan8802_1858	CPCC7001_511	CRC_02673	gll2577	L8106_00220	MAE_45970	MC7420_807	Aazo_4838	N9414_21963	Npun_F2753	alr4124	P9202_891	P9211_03451	P9215_03361	P9301_03361	P9303_22181	PMT9312_0317	PMT1670	P9515_03441	A9601_03351	Pro0349	PMM0311	NATL1_04001	PMN2A_1687	CRD_01617
RCF	Cyanos1633		Yes			Uncharacterized lipoprotein syc1174_c	P08452	Protein of unknown function (DUF3326)	PF11805	*	*	*	*	AM1_2690	Ava_0566	AmaxDRAFT_1731	AplaP_010100000935	CwatDRAFT_1101	CY0110_27770	cce_0129	PCC7424_0615	Cyan7425_4456	Cyan7822DRAFT_1792	PCC8801_2596	Cyan8802_3510	*	CRC_00185	gll0557	L8106_09836	MAE_08380	MC7420_6383	Aazo_4722	N9414_09486	Npun_R1915	alr0786	P9202_397	P9211_15661	P9215_17151	P9301_16371	P9303_04871	PMT9312_1540	PMT1463	P9515_16261	A9601_16491	Pro1601	PMM1447	NATL1_18461	PMN2A_0978	CRD_02658
RCF	Cyanos1632		Yes			Cytochrome c biogenesis protein CcsB	Q3M6F7	ResB-like family	PF05140	COG1333	ResB protein required for cytochrome c biosynthesis [Posttranslational modification, protein turnover, chaperones]	O	Posttranslational modification, protein turnover, chaperones	AM1_1809	Ava_3824	AmaxDRAFT_4899	AplaP_010100006138	CwatDRAFT_4178	CY0110_25196	cce_4132	PCC7424_4997	Cyan7425_2291	*	PCC8801_0535	Cyan8802_0552	CPCC7001_69	CRC_02822	gvip272	L8106_03037	MAE_25170	MC7420_1715	Aazo_3674	N9414_15667	Npun_R5677	alr3123	P9202_1210	P9211_15791	P9215_17281	P9301_16501	P9303_04711	PMT9312_1553	PMT1477	P9515_16391	A9601_16621	Pro1613	PMM1460	NATL1_18591	PMN2A_0990	CRD_01078
RCF	Cyanos1634		Yes			Bifunctional protein BirA	P42975	Biotin/lipoate A/B protein ligase family	PF03099	COG0340	Biotin-(acetyl-CoA carboxylase) ligase [Coenzyme metabolism]	H	Coenzyme transport and metabolism	AM1_0625	Ava_1418	AmaxDRAFT_3268	AplaP_010100024055	CwatDRAFT_5316	CY0110_30366	cce_1774	PCC7424_0566	Cyan7425_3253	*	PCC8801_2770	Cyan8802_3332	CPCC7001_2704	CRC_01411	gll1338	L8106_00690	MAE_13400	MC7420_4359	Aazo_2760	N9414_13565	Npun_F0057	alr5256	P9202_602	P9211_04301	P9215_05121	P9301_04571	P9303_06231	PMT9312_0432	PMT1359	P9515_04951	A9601_04881	Pro0429	PMM0433	NATL1_04871	PMN2A_1765	CRD_02024
RCF	Cyanos1223					Probable UDP-N-acetylglucosamine--peptide N-acetylglucosaminyltransferase SEC	Q9M8Y0	Xanthomonas avirulence protein, Avr/PthA	PF03377	COG5010	Flp pilus assembly protein TadD, contains TPR repeats [Intracellular trafficking and secretion]	U	Intracellular trafficking, secretion, and vesicular transport	AM1_1571	Ava_2856	AmaxDRAFT_1022	AplaP_010100003607	CwatDRAFT_5946	CY0110_26383	cce_0764	PCC7424_0927	Cyan7425_4071	*	PCC8801_3161	Cyan8802_2957	CPCC7001_1473	CRC_02561	gll1546	L8106_10407	MAE_31180	MC7420_8201|MC7420_3813|MC7420_6648	Aazo_2822	N9414_22308	Npun_R6379	all0443	P9202_1444	P9211_00051	P9215_00051	P9301_00051	P9303_00051	PMT9312_0006	PMT0006	P9515_00051	A9601_00051	Pro0006	PMM0006	NATL1_00051	PMN2A_1333	CRD_01267
RCF	Cyanos1850		Yes			CinA-like protein	B2J2A3	Probable molybdopterin binding domain	PF00994	COG1058	Predicted nucleotide-utilizing enzyme related to molybdopterin-biosynthesis enzyme MoeA [General function prediction only]	R	General function prediction only	AM1_1941	Ava_2078	AmaxDRAFT_0972	AplaP_010100010901	CwatDRAFT_6743	CY0110_22742	cce_4251	PCC7424_3471	Cyan7425_1676	*	PCC8801_0814	Cyan8802_0843	CPCC7001_1165	CRC_00561	glr2441	L8106_20413	MAE_16790	MC7420_4029	Aazo_4900	*	Npun_F5157	alr4808	P9202_1814	P9211_02831	P9215_02811	P9301_02801	P9303_24701	PMT9312_0259	PMT1845	P9515_02901	A9601_02791	Pro0289	PMM0257	NATL1_03351	PMN2A_1623	CRD_02976
RCF	Cyanos1853		Yes			Cytochrome c-type biogenesis ccda-like chloroplastic protein 2	Q2QY07	Cytochrome C biogenesis protein transmembrane region	PF02683	COG0785	Cytochrome c biogenesis protein [Posttranslational modification, protein turnover, chaperones]	O	Posttranslational modification, protein turnover, chaperones	AM1_1810	Ava_3823	AmaxDRAFT_4898	AplaP_010100006143	CwatDRAFT_4177	CY0110_25201	cce_4131	PCC7424_4996	Cyan7425_4999	*	PCC8801_4081	Cyan8802_4120	CPCC7001_1785	CRC_02824	gvip238	L8106_03042	MAE_25160	MC7420_1655	Aazo_3675	N9414_15662	Npun_R5678	alr3122	*	P9211_15781	P9215_17271	P9301_16491	P9303_04721	PMT9312_1552	PMT1476	P9515_16381	A9601_16611	Pro1612	PMM1459	NATL1_18581	PMN2A_0989	CRD_01079
RCF	Cyanos1915		Yes			CDP-diacylglycerol--glycerol-3-phosphate 3-phosphatidyltransferase	P46322	CDP-alcohol phosphatidyltransferase	PF01066	COG0558	Phosphatidylglycerophosphate synthase [Lipid metabolism]	I	Lipid transport and metabolism	AM1_0529	Ava_1643	AmaxDRAFT_1843	AplaP_010100022493	CwatDRAFT_4422	CY0110_24341	cce_1533	PCC7424_2757	Cyan7425_4867	Cyan7822DRAFT_2373	PCC8801_3833	Cyan8802_3883	CPCC7001_1416	CRC_03166	glr0301	L8106_26867	MAE_48150	*	Aazo_2693	N9414_13435	Npun_R2550	all4063	*	P9211_09631	P9215_08931	P9301_08591	P9303_17481	PMT9312_0806	PMT0518	P9515_07831	A9601_08621	Pro0874	PMM0798	NATL1_08381	PMN2A_0206	CRD_02325
RCF	Cyanos1911		Yes			UDP-N-acetylenolpyruvoylglucosamine reductase	Q8YM74	FAD binding domain	PF01565	COG0812	UDP-N-acetylmuramate dehydrogenase [Cell envelope biogenesis, outer membrane]	M	Cell wall/membrane/envelope biogenesis	AM1_1799	Ava_2321	AmaxDRAFT_3079	AplaP_010100007292	CwatDRAFT_5931	CY0110_08136	cce_2372	PCC7424_2223	Cyan7425_0898	*	PCC8801_2555	Cyan8802_3551	CPCC7001_2555	CRC_03496	glr2317	L8106_20533	MAE_25060	MC7420_217	Aazo_0816	N9414_23158	Npun_F0447	alr5066	P9202_315	P9211_00211	P9215_00201	P9301_00201	P9303_00251	PMT9312_0021	PMT0026	P9515_00201	A9601_00201	Pro0021	PMM0021	NATL1_00201	PMN2A_1348	*
RCF	Cyanos1675		Yes			30S ribosomal protein S1	P46228	S1 RNA binding domain	PF00575	COG0539	Ribosomal protein S1 [Translation, ribosomal structure and biogenesis]	J	Translation, ribosomal structure and biogenesis	AM1_4555	Ava_1505	AmaxDRAFT_1299	AplaP_010100014153	CwatDRAFT_3414	CY0110_05959	cce_0219	PCC7424_3490	Cyan7425_4028	*	PCC8801_3072	Cyan8802_3048	CPCC7001_2289	CRC_02776	gvip129	L8106_00230	MAE_43910	MC7420_3590	Aazo_4111	N9414_04520	Npun_R2469	all0136	P9202_1496	P9211_03471	P9215_03371	P9301_03371	P9303_22161	PMT9312_0318	PMT1668	P9515_03451	A9601_03361	Pro0351	PMM0312	NATL1_04021	PMN2A_1689	CRD_00014
RCF	Cyanos1673		Yes			3-oxoacyl-[acyl-carrier-protein] reductase 1	P73574	short chain dehydrogenase	PF00106	COG1028	Dehydrogenases with different specificities (related to short-chain alcohol dehydrogenases) [Secondary metabolites biosynthesis, transport, and catabolism / General function prediction only]	I|Q|R	Lipid transport and metabolism|Secondary metabolites biosynthesis, transport and catabolism|General function prediction only	AM1_5632	Ava_3764	AmaxDRAFT_3298	AplaP_010100004484	CwatDRAFT_2303	CY0110_30121	cce_2412	PCC7424_2848	Cyan7425_1782	*	PCC8801_4265	Cyan8802_4325	CPCC7001_1862	CRC_02805	glr3506	L8106_21814	MAE_33900	MC7420_2276	Aazo_3207	N9414_22428	Npun_F2349	alr1894	P9202_833	P9211_04541	P9215_05331	P9301_04781	P9303_06521	PMT9312_0453	PMT1333	P9515_05161	A9601_05091	Pro0452	PMM0453	NATL1_05081	PMN2A_1785	CRD_02288
RCF	Cyanos1774		Yes			NAD(P)H-quinone oxidoreductase subunit 5, organellar chromatophore 1	B1X491	NADH-Ubiquinone/plastoquinone (complex I), various chains	PF00361	COG1009	NADH:ubiquinone oxidoreductase subunit 5 (chain L)/Multisubunit Na+/H+ antiporter, MnhA subunit [Energy production and conversion / Inorganic ion transport and metabolism]	C|P	Energy production and conversion|Inorganic ion transport and metabolism	AM1_2496	Ava_1746	AmaxDRAFT_3910	AplaP_010100006278	CwatDRAFT_4160	CY0110_30483	cce_2295	PCC7424_1535	Cyan7425_5217	*	PCC8801_4024	Cyan8802_4062	CPCC7001_1157	CRC_00943	gvip019	L8106_16519	MAE_32310	MC7420_471	Aazo_0150	N9414_10318	Npun_R6185	alr3956	P9202_1103	P9211_01641	P9215_01661	P9301_01681	P9303_26701	PMT9312_0151	PMT2009	P9515_01771	A9601_01661	Pro0172	PMM0149	NATL1_02211	PMN2A_1515	CRD_02375
RCF	Cyanos1776		Yes			Glycine cleavage system H protein	B7K739	Glycine cleavage H-protein	PF01597	COG0509	Glycine cleavage system H protein (lipoate-binding) [Amino acid transport and metabolism]	E	Amino acid transport and metabolism	AM1_1531	Ava_2761	AmaxDRAFT_2153	AplaP_010100003107	CwatDRAFT_4606	CY0110_18162	cce_2643	PCC7424_1156	Cyan7425_2036	*	PCC8801_1269	Cyan8802_1300	CPCC7001_1532	CRC_02345	glr3531	L8106_24520	MAE_32670	MC7420_1868	Aazo_4864	N9414_10987	Npun_R3755	all4608	P9202_1601	P9211_17961	P9215_19421	P9301_18591	P9303_28911	PMT9312_1761	PMT2170	P9515_18591	A9601_18781	Pro1830	PMM1669	NATL1_21391	PMN2A_1268	CRD_01686
RCF	Cyanos1770		Yes			Acetyl-coenzyme A carboxylase carboxyl transferase subunit beta	B2IVE7	Carboxyl transferase domain	PF01039	COG0777	Acetyl-CoA carboxylase beta subunit [Lipid metabolism]	I	Lipid transport and metabolism	AM1_3882	Ava_0185	AmaxDRAFT_3491	AplaP_010100000470	CwatDRAFT_6124	CY0110_02299	cce_2082	PCC7424_4661	Cyan7425_3866	*	PCC8801_0202	Cyan8802_0197	CPCC7001_2213	CRC_01027	gvip227	L8106_04896	MAE_57530	MC7420_5633	Aazo_0969	N9414_18443	Npun_R2799	all2364	P9202_1	P9211_09771	P9215_08791	P9301_08451	P9303_17311	PMT9312_0792	PMT0534	P9515_07971	A9601_08481	Pro0859	PMM0784	NATL1_08231	PMN2A_0191	CRD_02795
RCF	Cyanos1771		Yes			Prolyl-tRNA synthetase	A2C7N5	tRNA synthetase class II core domain (G, H, P, S and T)	PF00587	COG0442	Prolyl-tRNA synthetase [Translation, ribosomal structure and biogenesis]	J	Translation, ribosomal structure and biogenesis	AM1_2321	Ava_2311	AmaxDRAFT_3124	AplaP_010100009875	CwatDRAFT_4342	CY0110_09271	cce_4460	PCC7424_1529	Cyan7425_1354	*	PCC8801_3553	Cyan8802_2560	CPCC7001_2482	CRC_01242	gll2525	L8106_14525	MAE_44180	MC7420_3962	Aazo_0163	N9414_23098	Npun_F0436	alr5053	P9202_88	P9211_05091	P9215_05901	P9301_05351	P9303_07441	PMT9312_0509	PMT1259	P9515_05721	A9601_05651	Pro0508	PMM0508	NATL1_05661	PMN2A_1841	CRD_01293
RCF	Cyanos1772		Yes			Uncharacterized protein MJ0841	Q58251	Protein of unknown function (DUF512)	PF04459	COG1625	Fe-S oxidoreductase, related to NifB/MoaA family [Energy production and conversion]	C	Energy production and conversion	AM1_5621	Ava_0632	AmaxDRAFT_1630	AplaP_010100024580	CwatDRAFT_3902	CY0110_26193	cce_4300	PCC7424_2541	Cyan7425_1883	*	PCC8801_2244	Cyan8802_2296	CPCC7001_2532	CRC_00781	glr2775	L8106_06519	MAE_12050	MC7420_173	Aazo_0459	N9414_19762	Npun_R4506	all1211	P9202_1809	P9211_01111	P9215_01141	P9301_01131	P9303_02221	PMT9312_0102	PMT0181	P9515_01101	A9601_01141	Pro0117	PMM0098	NATL1_01681	PMN2A_1466	CRD_00915
RCF	Cyanos2030		Yes			*	*	Protein of unknown function (DUF2930)	PF11152	COG1956	GAF domain-containing protein [Signal transduction mechanisms]	T	Signal transduction mechanisms	AM1_1560	Ava_1879	AmaxDRAFT_5169	AplaP_010100011141	CwatDRAFT_0156	CY0110_03209	cce_3909	PCC7424_4208	Cyan7425_4605	*	PCC8801_1803	Cyan8802_1831	*	CRC_00594	gll4313	L8106_12865	MAE_22170	MC7420_5899	Aazo_0580	N9414_09826	Npun_F5789	all3821	*	P9211_08991	P9215_10281	P9301_09951	P9303_14721	PMT9312_0936	PMT0745	P9515_09461	A9601_09971	Pro0972	PMM0865	NATL1_10171	PMN2A_0344	CRD_03011
RCF	Cyanos1804		Yes			Peptide chain release factor 3	B0C6Z1	Elongation factor Tu GTP binding domain	PF00009	COG4108	Peptide chain release factor RF-3 [Translation, ribosomal structure and biogenesis]	J	Translation, ribosomal structure and biogenesis	AM1_3845	Ava_3298	AmaxDRAFT_1016	AplaP_010100025021	CwatDRAFT_6535	CY0110_08086	cce_1143	PCC7424_1843	Cyan7425_1056	*	PCC8801_1999	Cyan8802_2024	CPCC7001_1441	CRC_01486	glr3159	L8106_05525	MAE_58730	MC7420_4299	Aazo_4549	N9414_08974	Npun_R3846	all4379	P9202_921	P9211_07731	P9215_07481	P9301_07161	P9303_14191	PMT9312_0663	PMT0791	P9515_07361	A9601_07181	Pro1029	PMM0663	NATL1_07201	PMN2A_0095	CRD_01438
RCF	Cyanos1805		Yes			D-alanine--D-alanine ligase	B7JZB2	D-ala D-ala ligase C-terminus	PF07478	COG1181	D-alanine-D-alanine ligase and related ATP-grasp enzymes [Cell envelope biogenesis, outer membrane]	M	Cell wall/membrane/envelope biogenesis	AM1_3124	Ava_0360	AmaxDRAFT_4945	AplaP_010100012046	CwatDRAFT_4357	CY0110_29014	cce_4735	PCC7424_0104	Cyan7425_1199	*	PCC8801_3354	Cyan8802_2763	CPCC7001_1999	CRC_01697	gll0297	L8106_30305	MAE_24510	MC7420_5250	Aazo_0272	N9414_21903	Npun_R6628	all0980	P9202_1171	P9211_13541	P9215_15351	P9301_14921	P9303_19931	PMT9312_1402	PMT0322	P9515_14671	A9601_15051	Pro1380	PMM1306	NATL1_17261	PMN2A_0872	CRD_02176
RCF	Cyanos1172					Probable dihydroneopterin aldolase	P74342	Dihydroneopterin aldolase	PF02152	COG1539	Dihydroneopterin aldolase [Coenzyme metabolism]	H	Coenzyme transport and metabolism	AM1_4915	Ava_3225	*	AplaP_010100009980	CwatDRAFT_4121	CY0110_02389	cce_4420	PCC7424_1428	Cyan7425_1072	Cyan7822DRAFT_1946	PCC8801_0444	Cyan8802_0457	CPCC7001_2194	CRC_02034	glr1487	L8106_20318|L8106_18367	MAE_02910	MC7420_5778	Aazo_0921	N9414_01837	Npun_F3971	alr3512	P9202_540	P9211_10591	P9215_06731	P9301_06171	P9303_18461	PMT9312_0591	PMT0435	P9515_06561	A9601_06471	Pro1070	PMM0591	NATL1_06471	PMN2A_0027	CRD_02562|CRD_00434
RCF	Cyanos1270					DNA-directed RNA polymerase subunit beta	A0A327	RNA polymerase Rpb2, domain 6	PF00562	COG0085	DNA-directed RNA polymerase, beta subunit/140 kD subunit [Transcription]	K	Transcription	AM1_3592	Ava_4207	AmaxDRAFT_0134|AmaxDRAFT_4933	AplaP_010100004084	CwatDRAFT_3958	*	cce_3488	PCC7424_0741	Cyan7425_0488	Cyan7822DRAFT_3162	PCC8801_1751	Cyan8802_1778	CPCC7001_198	CRC_01784	gvip310	L8106_05550	MAE_54500	MC7420_347	Aazo_1016	N9414_14378	Npun_F4985	alr1594	P9202_1385	P9211_16071	P9215_17541	P9301_16761	P9303_04361	PMT9312_1578	PMT1507	P9515_16651	A9601_16891	Pro1640	PMM1485	NATL1_18861	PMN2A_1016	CRD_00848
RCF	Cyanos1273					Probable peptidyl-prolyl cis-trans isomerase sll0227	P72704	Cyclophilin type peptidyl-prolyl cis-trans isomerase/CLD	PF00160	COG0652	Peptidyl-prolyl cis-trans isomerase (rotamase) - cyclophilin family [Posttranslational modification, protein turnover, chaperones]	O	Posttranslational modification, protein turnover, chaperones	AM1_1081	Ava_1240	AmaxDRAFT_3252	AplaP_010100004214	CwatDRAFT_6490	CY0110_24456	cce_2171	PCC7424_0581	Cyan7425_1245	Cyan7822DRAFT_0908	PCC8801_0541	Cyan8802_0558	CPCC7001_2636	CRC_02542	glr0973|gll2610	L8106_00280	MAE_44820	MC7420_5659	Aazo_1056	*	Npun_F3639	all4287	P9202_1698	P9211_12311	P9215_13611	P9301_13471	P9303_08461	PMT9312_1254	PMT1177	P9515_13221	A9601_13321	Pro1252	PMM1155	NATL1_16051	PMN2A_0765	CRD_01024
RCF	Cyanos1274					Putative OxPP cycle protein opcA	P48971	Glucose-6-phosphate dehydrogenase subunit	PF10128	COG3429	Glucose-6-P dehydrogenase subunit [Carbohydrate transport and metabolism]	G	Carbohydrate transport and metabolism	AM1_2878	Ava_1683	AmaxDRAFT_5368	AplaP_010100015693	CwatDRAFT_3081	CY0110_20860	cce_2535	PCC7424_1499	Cyan7425_3426	*	PCC8801_3807	Cyan8802_3859	CPCC7001_1033	CRC_01683	gvip439	L8106_16919	MAE_43650	MC7420_859	Aazo_1092	N9414_08824	Npun_F4026	all4018	P9202_51	P9211_11151	P9215_12091	P9301_11801	P9303_09391	PMT9312_1084	PMT1103	P9515_11631	A9601_11791	Pro1125	PMM1073	NATL1_15111	PMN2A_0677	CRD_02188
RCF	Cyanos1268					Uncharacterized protein ylxR	P32728	Protein of unknown function (DUF448)	PF04296	COG2740	Predicted nucleic-acid-binding protein implicated in transcription termination [Transcription]	K	Transcription	AM1_4120|AM1_F0086	Ava_1869	AmaxDRAFT_5692	AplaP_010100014518	CwatDRAFT_2699	CY0110_24596	cce_1840	PCC7424_2358	Cyan7425_2090	Cyan7822DRAFT_3107	PCC8801_2711	Cyan8802_3392	CPCC7001_744	CRC_00584	glr2651	L8106_06469	MAE_14340	MC7420_6528	Aazo_0598	N9414_09866	Npun_R5774	asr3830	P9202_993	P9211_16151	P9215_17621	P9301_16841	P9303_04141	PMT9312_1586	PMT1527	P9515_16731	A9601_16971	Pro1648	PMM1493	NATL1_18941	PMN2A_1024	CRD_03001
RCF	Cyanos1269					Carboxyl-terminal-processing protease	Q55669	Peptidase family S41	PF03572	COG0793	Periplasmic protease [Cell envelope biogenesis, outer membrane]	M	Cell wall/membrane/envelope biogenesis	AM1_4849|AM1_4972	Ava_0432	AmaxDRAFT_0865	AplaP_010100021501	CwatDRAFT_4789	CY0110_13201	cce_1372	PCC7424_5025	Cyan7425_3650	Cyan7822DRAFT_0275	PCC8801_4255	Cyan8802_4316	CPCC7001_350	CRC_01179	gll3102	L8106_08111	MAE_26400	MC7420_4871	Aazo_0287	N9414_20375	Npun_F5056	all2500	P9202_102	P9211_07911	P9215_07621	P9301_07301	P9303_14351	PMT9312_0677	PMT0776	P9515_07501	A9601_07321	Pro1014	PMM0677	NATL1_07361	PMN2A_0110	*
RCF	Cyanos1803		Yes			Prenyl transferase	P72580	Polyprenyl synthetase	PF00348	COG0142	Geranylgeranyl pyrophosphate synthase [Coenzyme metabolism]	H	Coenzyme transport and metabolism	AM1_4909	Ava_1469	AmaxDRAFT_3281	AplaP_010100004579	CwatDRAFT_5051	CY0110_02124	cce_2465	PCC7424_1227	Cyan7425_4840	*	PCC8801_0374	Cyan8802_0383	CPCC7001_695	CRC_02803	gvip084	L8106_18557	MAE_00010	MC7420_6737	Aazo_0858	N9414_08370	Npun_R1834	alr0096	P9202_1016	P9211_10311	P9215_07001	P9301_06441	P9303_18951	PMT9312_0618	PMT0392	P9515_06831	A9601_06741	Pro1042	PMM0618	NATL1_06761	PMN2A_0055	CRD_02290
RCF	Cyanos1931		Yes			50S ribosomal protein L24	Q8YPJ0	KOW motif	PF00467	COG0198	Ribosomal protein L24 [Translation, ribosomal structure and biogenesis]	J	Translation, ribosomal structure and biogenesis	AM1_4707	Ava_0702	AmaxDRAFT_4469	AplaP_010100017769	CwatDRAFT_2389	CY0110_05272	cce_4025	PCC7424_3714	Cyan7425_1303	Cyan7822DRAFT_3436	PCC8801_0241	Cyan8802_0238	CPCC7001_1098	CRC_01358	gvip524	L8106_15155	MAE_57320	MC7420_5343	Aazo_2570	N9414_02611	Npun_R4379	asl4204	*	P9211_16671	P9215_18181	P9301_17381	P9303_23131	PMT9312_1639	PMT1743	P9515_17291	A9601_17541	Pro1701	PMM1547	NATL1_19921	PMN2A_1118	CRD_02882
RCF	Cyanos1624		Yes			Ribosomal RNA small subunit methyltransferase G	Q3M6A1	rRNA small subunit methyltransferase G	PF02527	COG0357	Predicted S-adenosylmethionine-dependent methyltransferase involved in bacterial cell division [Cell envelope biogenesis, outer membrane]	M	Cell wall/membrane/envelope biogenesis	AM1_2423	Ava_3880	AmaxDRAFT_4017	AplaP_010100015103	CwatDRAFT_3242	CY0110_05954	cce_3918	PCC7424_0878	Cyan7425_4009	Cyan7822DRAFT_1897	PCC8801_2084	Cyan8802_2128	*	CRC_01838	gvip073	L8106_00870	MAE_53620	MC7420_159	Aazo_0752	N9414_13927	Npun_R5481	alr3182	P9202_1241	P9211_15951	P9215_17431	P9301_16651	P9303_04501	PMT9312_1568	PMT1496	P9515_16551	A9601_16771	Pro1629	PMM1475	NATL1_18741	PMN2A_1005	CRD_01912
RCF	Cyanos1954		Yes			Uncharacterized protein ycf33	P48273	Protein of unknown function (DUF751)	PF05421	COG3290	Signal transduction histidine kinase regulating citrate/malate metabolism [Signal transduction mechanisms]	T	Signal transduction mechanisms	AM1_3080	Ava_2664	AmaxDRAFT_0060	AplaP_010100009970	CwatDRAFT_1003	CY0110_20363	cce_4548	PCC7424_1870	Cyan7425_0837	Cyan7822DRAFT_2255	PCC8801_1910	Cyan8802_1933	CPCC7001_1878	*	gvip543	*	MAE_09750	MC7420_4726	Aazo_4928	N9414_21821	Npun_F0702	asr0062	P9202_876	P9211_01261	P9215_01291	P9301_01281	P9303_26141	PMT9312_0114	PMT1962	P9515_01251	A9601_01291	Pro0131	PMM0111	NATL1_01841	PMN2A_1479	*
RCF	Cyanos1956		Yes			Preprotein translocase subunit secE	P38382	SecE/Sec61-gamma subunits of protein translocation complex	PF00584	COG0690	Preprotein translocase subunit SecE [Intracellular trafficking and secretion]	U	Intracellular trafficking, secretion, and vesicular transport	AM1_2863	Ava_2550	*	AplaP_010100005526	*	CY0110_09136	cce_0228	PCC7424_1022	Cyan7425_4015	Cyan7822DRAFT_1809	PCC8801_1742	Cyan8802_1766	CPCC7001_1136	CRC_00478	gvip097	L8106_06864	MAE_36600	MC7420_1252	Aazo_1042	*	Npun_F5849	asr5298	P9202_1375	P9211_02241	P9215_02251	P9301_02261	P9303_27751	PMT9312_0208	PMT2086	P9515_02351	A9601_02241	Pro0232	PMM0206	NATL1_02821	PMN2A_1573	CRD_01014
RCF	Cyanos1958		Yes			Polyadenylate-binding protein	P21187	RNA recognition motif. (a.k.a. RRM, RBD, or RNP domain)	PF00076	COG0724	RNA-binding proteins (RRM domain) [General function prediction only]	R	General function prediction only	AM1_5142	Ava_3300	AmaxDRAFT_0433	AplaP_010100006767	*	CY0110_11317	cce_0102	PCC7424_1013	Cyan7425_3437	*	PCC8801_4264	Cyan8802_4324	CPCC7001_2748	CRC_01488	glr2925	L8106_05745	MAE_02510	MC7420_164	Aazo_4552	N9414_08984	Npun_R3844	all4377	*	P9211_01571	P9215_01591	P9301_01611	P9303_26631	PMT9312_0144	PMT2002	P9515_01701	A9601_01591	Pro0165	PMM0142	NATL1_02141	PMN2A_1508	CRD_01437
RCF	Cyanos1788		Yes			tRNA (guanine-N(1)-)-methyltransferase	Q8YQF1	tRNA (Guanine-1)-methyltransferase	PF01746	COG0336	tRNA-(guanine-N1)-methyltransferase [Translation, ribosomal structure and biogenesis]	J	Translation, ribosomal structure and biogenesis	AM1_4106	Ava_1812	AmaxDRAFT_2186	AplaP_010100008846	CwatDRAFT_3578	CY0110_29869	cce_2235	PCC7424_0875	Cyan7425_4854	Cyan7822DRAFT_1900	PCC8801_0958	Cyan8802_0985	CPCC7001_1649	CRC_00993	glr0889	L8106_30385	MAE_27440	MC7420_6889	Aazo_1175	N9414_09686	Npun_F5825	alr3882	*	P9211_13271	P9215_15081	P9301_14651	P9303_19461	PMT9312_1376	PMT0356	P9515_14411	A9601_14791	Pro1354	PMM1280	NATL1_17001	PMN2A_0847	CRD_00483
RCF	Cyanos1785		Yes			Glutamine synthetase	P28605	Glutamine synthetase, catalytic domain	PF00120	COG0174	Glutamine synthetase [Amino acid transport and metabolism]	E	Amino acid transport and metabolism	AM1_1497	Ava_0147	AmaxDRAFT_3347	AplaP_010100011066	CwatDRAFT_5271	CY0110_09196	cce_4432	PCC7424_2203	Cyan7425_1839	Cyan7822DRAFT_1561	PCC8801_0808	Cyan8802_0837	CPCC7001_2121	CRC_02160	gvip146	L8106_18726	MAE_19270	MC7420_7009	Aazo_3715	N9414_03588	Npun_R5387	alr2328	P9202_1212	P9211_10271	P9215_09701	P9301_09391	P9303_16421	PMT9312_0880	PMT0601	P9515_10031	A9601_09401	Pro1038	PMM0920	NATL1_07731	PMN2A_0141	CRD_02136
RCF	Cyanos1787		Yes			30S ribosomal protein S19	B1XJT5	Ribosomal protein S19	PF00203	COG0185	Ribosomal protein S19 [Translation, ribosomal structure and biogenesis]	J	Translation, ribosomal structure and biogenesis	AM1_4700	Ava_0695	AmaxDRAFT_5632	AplaP_010100014383	CwatDRAFT_2443	CY0110_05237	cce_4018	PCC7424_3707	Cyan7425_1296	Cyan7822DRAFT_3429	PCC8801_0248	Cyan8802_0245	CPCC7001_2741	CRC_01351	gvip122	L8106_15190	MAE_57390	MC7420_5682	Aazo_2563	N9414_02646	Npun_R4386	asl4211	*	P9211_16741	P9215_18261	P9301_17451	P9303_23061	PMT9312_1646	PMT1736	P9515_17361	A9601_17611	Pro1708	PMM1554	NATL1_19991	PMN2A_1125	CRD_02889
RCF	Cyanos1786		Yes			Preprotein translocase subunit secY	P0A4H0	eubacterial secY protein	PF00344	COG0201	Preprotein translocase subunit SecY [Intracellular trafficking and secretion]	U	Intracellular trafficking, secretion, and vesicular transport	AM1_4714	Ava_0709	AmaxDRAFT_4462	AplaP_010100017804	CwatDRAFT_2396	CY0110_05312	cce_4033	PCC7424_3721	Cyan7425_1310	Cyan7822DRAFT_3443	PCC8801_0234	Cyan8802_0231	CPCC7001_697	CRC_01365	gvip198	L8106_15115	MAE_57250	*	Aazo_2577	N9414_02576	Npun_R4372	all4197	P9202_620	P9211_16601	P9215_18111	P9301_17311	P9303_23211	PMT9312_1632	PMT1750	P9515_17221	A9601_17471	Pro1694	PMM1540	NATL1_19851	PMN2A_1111	CRD_02875
RCF	Cyanos1781		Yes			Ribose-phosphate pyrophosphokinase	Q8YN97	Phosphoribosyl transferase domain	PF00156	COG0462	Phosphoribosylpyrophosphate synthetase [Nucleotide transport and metabolism / Amino acid transport and metabolism]	F|E	Nucleotide transport and metabolism|Amino acid transport and metabolism	AM1_0807	Ava_1994	AmaxDRAFT_5115	AplaP_010100011206	CwatDRAFT_3476	CY0110_13266	cce_0921	PCC7424_4690	Cyan7425_4733	*	PCC8801_2677	Cyan8802_3427	CPCC7001_709	CRC_00977	gll0901	L8106_04291	MAE_23600	MC7420_6097	Aazo_4372	N9414_07781	Npun_F2374	alr4670	P9202_1433	P9211_11091	P9215_12161	P9301_11871	P9303_09761	PMT9312_1091	PMT1074	P9515_11701	A9601_11861	Pro1118	PMM1080	NATL1_15031	PMN2A_0670	CRD_00498
RCF	Cyanos1780		Yes			Homoserine dehydrogenase	P52986	Homoserine dehydrogenase	PF00742	COG0460	Homoserine dehydrogenase [Amino acid transport and metabolism]	E	Amino acid transport and metabolism	AM1_2061	Ava_0783	*	AplaP_010100013148	CwatDRAFT_6617	CY0110_04533	cce_2359	PCC7424_0286	Cyan7425_4262	Cyan7822DRAFT_0610	PCC8801_0799	Cyan8802_0827	CPCC7001_296	CRC_00571	gvip559	L8106_21457	MAE_45060	MC7420_317	Aazo_4841	N9414_21978	Npun_R2750	all4120	P9202_242	P9211_11401	P9215_11861	P9301_11571	P9303_08881	PMT9312_1062	PMT1143	P9515_11421	A9601_11561	Pro1150	PMM1051	NATL1_15361	PMN2A_0702	CRD_02986
RCF	Cyanos1825		Yes			Biotin carboxyl carrier protein of acetyl-CoA carboxylase	Q06881	Biotin-requiring enzyme	PF00364	COG0511	Biotin carboxyl carrier protein [Lipid metabolism]	I	Lipid transport and metabolism	AM1_3932	Ava_2314	AmaxDRAFT_5076	AplaP_010100022543	CwatDRAFT_4729	CY0110_25601	cce_2121	PCC7424_5083	Cyan7425_0680	Cyan7822DRAFT_4748	PCC8801_0548	Cyan8802_0565	CPCC7001_2599	CRC_01240	gvip190	L8106_21412	MAE_56920	MC7420_3308	Aazo_0809	N9414_23123	Npun_R0439	all5057	*	P9211_00271	P9215_00261	P9301_00261	P9303_00311	PMT9312_0027	PMT0032	P9515_00261	A9601_00261	Pro0027	PMM0027	NATL1_00261	PMN2A_1354	CRD_01291
RCF	Cyanos1826		Yes			Thiamine-monophosphate kinase	Q54757	AIR synthase related protein, C-terminal domain	PF02769	COG0611	Thiamine monophosphate kinase [Coenzyme metabolism]	H	Coenzyme transport and metabolism	AM1_0604	Ava_2317	AmaxDRAFT_3076	AplaP_010100007037	CwatDRAFT_1112	CY0110_27740	cce_0123	PCC7424_0194	Cyan7425_0493	Cyan7822DRAFT_0299	PCC8801_2839	Cyan8802_3257	CPCC7001_1877	CRC_03493	glr3298	L8106_20518	MAE_53670	MC7420_3318	Aazo_0812	N9414_23138	Npun_F0443	alr5061	*	P9211_00241	P9215_00231	P9301_00231	P9303_00281	PMT9312_0024	PMT0029	P9515_00231	A9601_00231	Pro0024	PMM0024	NATL1_00231	PMN2A_1351	CRD_01867
RCF	Cyanos1822		Yes			Elongation factor Ts	Q8YMY3	Elongation factor TS	PF00889	COG0264	Translation elongation factor Ts [Translation, ribosomal structure and biogenesis]	J	Translation, ribosomal structure and biogenesis	AM1_3427	Ava_2060	AmaxDRAFT_1554	AplaP_010100002632	CwatDRAFT_4200	CY0110_00220	cce_0704	PCC7424_1152	Cyan7425_4235	*	PCC8801_2579	Cyan8802_3527	CPCC7001_1616	CRC_00546	gvip250	L8106_28686	MAE_44940	MC7420_6727	Aazo_4882	N9414_06634	Npun_R5569	all4791	P9202_408	P9211_10091	P9215_08481	P9301_08141	P9303_16651	PMT9312_0762	PMT0583	P9515_08301	A9601_08151	Pro0826	PMM0754	NATL1_07901	PMN2A_0158	CRD_02963
RCF	Cyanos1823		Yes			ATP-dependent Clp protease proteolytic subunit 2	Q319H4	Clp protease	PF00574	COG0740	Protease subunit of ATP-dependent Clp proteases [Posttranslational modification, protein turnover, chaperones / Intracellular trafficking and secretion]	O|U	Posttranslational modification, protein turnover, chaperones|Intracellular trafficking, secretion, and vesicular transport	AM1_2330	Ava_1305	*	AplaP_010100012186	CwatDRAFT_4874	CY0110_13556	cce_1911	PCC7424_2301	Cyan7425_1519	Cyan7822DRAFT_1722	PCC8801_0943	Cyan8802_0970	CPCC7001_1655	CRC_01933	gvip508	L8106_17085	MAE_57180	MC7420_7376	Aazo_2956	N9414_12338	Npun_R0987	all4357	P9202_1616	P9211_13621	P9215_15431	P9301_15001	P9303_20031	PMT9312_1411	PMT0314	P9515_14751	A9601_15131	Pro1388	PMM1314	NATL1_17351	PMN2A_0880	CRD_01200
RCF	Cyanos1601					*	*	Protein of unknown function (DUF3285)	PF11688	*	*	*	*	AM1_1433	Ava_2783	AmaxDRAFT_5230	AplaP_010100002687	CwatDRAFT_6502	CY0110_01769	cce_2890	PCC7424_2714	Cyan7425_4495	Cyan7822DRAFT_2923	PCC8801_2276	Cyan8802_2327	CPCC7001_2705	*	gsr2070	L8106_27836	MAE_39650	MC7420_4818	Aazo_4996	N9414_17016|N9414_11284	Npun_F1344	asl0272	P9202_1614	P9211_01991	P9215_01991	P9301_02011	P9303_27391	PMT9312_0183	PMT2064	P9515_02101	A9601_01991	Pro0206	PMM0181	NATL1_02571	PMN2A_1549	*
RCF	Cyanos1207					Single-stranded DNA-binding protein	Q55499	Single-strand binding protein family	PF00436	COG0629	Single-stranded DNA-binding protein [DNA replication, recombination, and repair]	L	Replication, recombination and repair	AM1_3161	Ava_1462	*	AplaP_010100003032	CwatDRAFT_3997	CY0110_26877	cce_2001	PCC7424_3392	Cyan7425_1469	Cyan7822DRAFT_4550	PCC8801_4131	Cyan8802_4171	CPCC7001_2754	CRC_01950	glr2487|glr2942	L8106_16449	MAE_39060	MC7420_951|MC7420_4153	Aazo_0865	N9414_08335	Npun_F1842	alr0088	P9202_949	P9211_17491	P9215_18971	P9301_18151	P9303_01781	PMT9312_1716	PMT0141	P9515_18121	A9601_18331	Pro1784	PMM1623	NATL1_20751	PMN2A_1200	CRD_01217
RCF	Cyanos1731		Yes			Anti-sigma F factor	B7GKG6	Histidine kinase-, DNA gyrase B-, and HSP90-like ATPase	PF02518	COG2172	Anti-sigma regulatory factor (Ser/Thr protein kinase) [Signal transduction mechanisms]	T	Signal transduction mechanisms	AM1_2315	Ava_3633	AmaxDRAFT_5017	AplaP_010100003307	CwatDRAFT_2711	CY0110_10207	cce_1337	PCC7424_3304	Cyan7425_3338	Cyan7822DRAFT_3233	PCC8801_4084	Cyan8802_4123	CPCC7001_1305	CRC_01977	glr2407	L8106_00185	MAE_35690	*	Aazo_3653	N9414_23948	Npun_R0876	alr3655	P9202_988	P9211_07231	P9215_09671	P9301_09361	P9303_16351	PMT9312_0877	PMT0607	P9515_10061	A9601_09371	Pro0774	PMM0923	NATL1_07701	PMN2A_0138	CRD_03015
RCF	Cyanos1732		Yes			Homoserine kinase	Q0I8Z9	GHMP kinases C terminal	PF08544	COG0083	Homoserine kinase [Amino acid transport and metabolism]	E	Amino acid transport and metabolism	AM1_4860	Ava_2794	AmaxDRAFT_1704	AplaP_010100009630	CwatDRAFT_4740	CY0110_11867	cce_0510	PCC7424_1080	Cyan7425_5245	*	PCC8801_1871	Cyan8802_1897	CPCC7001_382	CRC_00018	gvip149	L8106_27656	MAE_16940	MC7420_3122	Aazo_2880	N9414_07249	Npun_R2297	alr0346	P9202_66	P9211_10551	P9215_06771	P9301_06211	P9303_18581	PMT9312_0595	PMT0426	P9515_06601	A9601_06511	Pro1066	PMM0595	NATL1_06511	PMN2A_0031	CRD_02564
RCF	Cyanos1734		Yes			DNA repair protein radA homolog	P74391	KaiC	PF06745	COG1066	Predicted ATP-dependent serine protease [Posttranslational modification, protein turnover, chaperones]	O	Posttranslational modification, protein turnover, chaperones	AM1_5662	Ava_1877	AmaxDRAFT_5171	AplaP_010100005506	CwatDRAFT_5486	CY0110_30141	cce_4001	PCC7424_4206	Cyan7425_1116	*	PCC8801_2303	Cyan8802_2354	CPCC7001_1848	CRC_00592	gvip338	L8106_12855	MAE_22150	MC7420_5794	Aazo_0584	N9414_09836	Npun_R5787	alr3823	P9202_1671	P9211_01471	P9215_01501	P9301_01521	P9303_26521	PMT9312_0135	PMT1993	P9515_01611	A9601_01501	Pro0155	PMM0133	NATL1_02051	PMN2A_1499	CRD_03009
RCF	Cyanos1735					Probable transcriptional regulator ycf27	P51358	Response regulator receiver domain	PF00072	COG0745	Response regulators consisting of a CheY-like receiver domain and a winged-helix DNA-binding domain [Signal transduction mechanisms / Transcription]	T|K	Signal transduction mechanisms|Transcription	AM1_5663	Ava_1878	AmaxDRAFT_5170	AplaP_010100011136	CwatDRAFT_5773	CY0110_30146	cce_4002	PCC7424_4207	Cyan7425_1115	*	PCC8801_2302	Cyan8802_2353	CPCC7001_2217	CRC_00593	glr2669	L8106_12860	MAE_22160	MC7420_5692	Aazo_0581	N9414_09831	Npun_F5788	all3822	*	P9211_01481	P9215_01511	P9301_01531	P9303_26531	PMT9312_0136	PMT1994	P9515_01621	A9601_01511	Pro0156	PMM0134	NATL1_02061	PMN2A_1500	CRD_03010
RCF	Cyanos1040					Palmitoyl-monogalactosyldiacylglycerol delta-7 desaturase, chloroplastic	Q949X0	Fatty acid desaturase	PF00487	COG1398	Fatty-acid desaturase [Lipid metabolism]	I	Lipid transport and metabolism	AM1_0821|AM1_1527	Ava_2277|Ava_4212	AmaxDRAFT_4578	AplaP_010100011546	CwatDRAFT_1377	CY0110_05582|CY0110_10577	cce_3100|cce_2713	PCC7424_2396|PCC7424_5567|PCC7424_3349	Cyan7425_4812|Cyan7425_4777|Cyan7425_4595	*	PCC8801_0640	Cyan8802_0662	CPCC7001_2038|CPCC7001_247	CRC_00576	gvip170|gvip390	L8106_03152	MAE_50330	MC7420_6373	Aazo_3554	N9414_07494|N9414_19077	Npun_R6232|Npun_F3985	all1599|all4991	P9202_166	P9211_17991	P9215_19451	P9301_18621	P9303_28931|P9303_28951	PMT9312_1764	PMT2172|PMT2174	P9515_18621	A9601_18811	Pro1833	PMM1672	NATL1_21421	PMN2A_1271	CRD_02991
RCF	Cyanos1123					Protein recA	Q7U4K5	recA bacterial DNA recombination protein	PF00154	COG0468	RecA/RadA recombinase [DNA replication, recombination, and repair]	L	Replication, recombination and repair	AM1_D0276|AM1_E0124|AM1_5031|AM1_5483|AM1_B0414|AM1_A0092|AM1_3550	Ava_4925	AmaxDRAFT_4513	AplaP_010100004069	CwatDRAFT_0118	CY0110_26138	cce_4639	PCC7424_4116	Cyan7425_1671	*	PCC8801_0945	Cyan8802_0972	CPCC7001_737	CRC_01398	gvip466	L8106_12330	MAE_16070	MC7420_265	Aazo_0721	N9414_15407	Npun_F2914	all3272	P9202_748	P9211_16811	P9215_18341	P9301_17531	P9303_22971	PMT9312_1654	PMT1727	P9515_17441	A9601_17691	Pro1716	PMM1562	NATL1_20071	PMN2A_1133	CRD_02016
RCF	Cyanos1768		Yes			*	*	Domain of unknown function (DUF1995)	PF09353	COG0399	Predicted pyridoxal phosphate-dependent enzyme apparently involved in regulation of cell wall biogenesis [Cell envelope biogenesis, outer membrane]	M	Cell wall/membrane/envelope biogenesis	AM1_1459	Ava_4852	AmaxDRAFT_0319	AplaP_010100015233	CwatDRAFT_3614	CY0110_22082	cce_4698	PCC7424_2296	Cyan7425_2561	*	PCC8801_2736	Cyan8802_3366	CPCC7001_2476	CRC_00922	glr2792	L8106_14580	MAE_50780	MC7420_3002	Aazo_0482	N9414_16062	Npun_R2561	all3116	P9202_633	P9211_08781	P9215_10061	P9301_09731	P9303_15001	PMT9312_0914	PMT0718	P9515_09681	A9601_09751	Pro0950	PMM0886	NATL1_09971	PMN2A_0324	CRD_01308
RCF	Cyanos1589					Uncharacterized protein ynbB	P94479	Aluminium resistance protein	PF06838	COG4100	Cystathionine beta-lyase family protein involved in aluminum resistance [Inorganic ion transport and metabolism]	P	Inorganic ion transport and metabolism	AM1_1528	Ava_4213	AmaxDRAFT_4579	AplaP_010100011541|AplaP_010100014393	CwatDRAFT_1366	CY0110_05587	cce_3099	PCC7424_3348	Cyan7425_4811	*	PCC8801_0641	Cyan8802_0663	CPCC7001_335	CRC_00575	glr3015	L8106_03157	MAE_50340	MC7420_5450	Aazo_3553	N9414_07484	Npun_F6233	alr1600	P9202_859	P9211_17971	P9215_19431	P9301_18601	P9303_28921	PMT9312_1762	PMT2171	P9515_18601	A9601_18791	Pro1831	PMM1670	NATL1_21401	PMN2A_1269	CRD_02990
RCF	Cyanos1585					Thylakoid membrane protein slr1796	P72804	Thioredoxin	PF00085	COG4232	Thiol:disulfide interchange protein [Posttranslational modification, protein turnover, chaperones / Energy production and conversion]	O|C	Posttranslational modification, protein turnover, chaperones|Energy production and conversion	AM1_1365	Ava_4284	AmaxDRAFT_0140	AplaP_010100021656	CwatDRAFT_1113	CY0110_21025	cce_0456	PCC7424_0538	Cyan7425_1854	Cyan7822DRAFT_3519	PCC8801_3799	Cyan8802_3851	*	CRC_01386	glr0793	L8106_27831	MAE_10050	MC7420_4784	Aazo_0513	N9414_07816	Npun_F3560	all2716	P9202_1102	P9211_09671	P9215_08891	P9301_08551	P9303_17431	PMT9312_0802	PMT0523	P9515_07871	A9601_08581	Pro0870	PMM0794	NATL1_08341	PMN2A_0202	CRD_01531
RCF	Cyanos1816		Yes			Nucleoside diphosphate kinase	A5GPE9	Nucleoside diphosphate kinase	PF00334	COG0105	Nucleoside diphosphate kinase [Nucleotide transport and metabolism]	F	Nucleotide transport and metabolism	AM1_3733	Ava_3424	AmaxDRAFT_4401	AplaP_010100014808	CwatDRAFT_6188	CY0110_09525	cce_0688	PCC7424_2870	Cyan7425_3912	*	PCC8801_2188	Cyan8802_2250	CPCC7001_539	CRC_02138	glr0710	L8106_09721	MAE_56740	MC7420_6281	Aazo_1845	N9414_19587	Npun_R6278	alr3402	P9202_847	P9211_00531	P9215_00561	P9301_00491	P9303_28301	PMT9312_0047	PMT2148	P9515_00531	A9601_00471	Pro0050	PMM0046	NATL1_00601	PMN2A_1379	CRD_01360
RCF	Cyanos1867		Yes			Uncharacterized N-acetyltransferase ycf52-like	Q55911	Acetyltransferase (GNAT) family	PF00583	COG0456	Acetyltransferases [General function prediction only]	R	General function prediction only	AM1_1786	Ava_1482	AmaxDRAFT_1120	AplaP_010100018766	*	CY0110_29529	cce_2947	PCC7424_1451	Cyan7425_4121	Cyan7822DRAFT_1924	PCC8801_3092	Cyan8802_3028	CPCC7001_1454	CRC_00270	gvip324	L8106_27544	MAE_54530	MC7420_2688	Aazo_4973	N9414_08445	Npun_R3858	alr0113	*	P9211_05651	P9215_06431	P9301_05881	P9303_08251	PMT9312_0562	PMT1191	P9515_06261	A9601_06181	Pro0564	PMM0562	NATL1_06171	PMN2A_1892	CRD_00975
RCF	Cyanos1901		Yes			N-acetyl-gamma-glutamyl-phosphate reductase	B7KF19	Semialdehyde dehydrogenase, dimerisation domain	PF02774	COG0002	Acetylglutamate semialdehyde dehydrogenase [Amino acid transport and metabolism]	E	Amino acid transport and metabolism	AM1_0609	Ava_3516	AmaxDRAFT_2868	AplaP_010100009820	CwatDRAFT_5589	CY0110_25521	cce_0064	PCC7424_2047	Cyan7425_2538	Cyan7822DRAFT_2917	PCC8801_1946	Cyan8802_1973	*	CRC_01007	gvip541	L8106_27876	MAE_19530	MC7420_6903	Aazo_1630	N9414_18870	Npun_F3507	alr3537	P9202_180	P9211_08721	P9215_10001	P9301_09671	P9303_15121	PMT9312_0908	PMT0709	P9515_09741	A9601_09691	Pro0944	PMM0892	NATL1_09911	PMN2A_0318	CRD_00469
RCF	Cyanos1763		Yes			Probable inorganic polyphosphate/ATP-NAD kinase 2	Q3M9K5	ATP-NAD kinase	PF01513	COG0061	NAD kinase [Coenzyme metabolism]	G	Carbohydrate transport and metabolism	AM1_0782	Ava_2718	AmaxDRAFT_4295	AplaP_010100023493	CwatDRAFT_4167	CY0110_12937	cce_0805	PCC7424_4112	Cyan7425_1517	*	PCC8801_4353	Cyan8802_4415	CPCC7001_1884	CRC_02082	gll0473	L8106_02482	MAE_43430	MC7420_3356	Aazo_0398	N9414_08155	Npun_R5621	alr0227	P9202_1404	P9211_01731	P9215_01741	P9301_01761	P9303_26861	PMT9312_0158	PMT2016	P9515_01851	A9601_01741	Pro0180	PMM0156	NATL1_02291	PMN2A_1523	CRD_02341
RCF	Cyanos1762		Yes			Uncharacterized protein ywlC	P39153	yrdC domain	PF01300	COG0009	Putative translation factor (SUA5) [Translation, ribosomal structure and biogenesis]	J	Translation, ribosomal structure and biogenesis	AM1_4293	Ava_1485	AmaxDRAFT_2774	AplaP_010100014933	CwatDRAFT_1572	CY0110_00105	cce_4203	PCC7424_0995	Cyan7425_0225	*	PCC8801_2630	Cyan8802_3473	CPCC7001_260	CRC_00405	glr3274	L8106_12935	MAE_08920	MC7420_2694	Aazo_4970	N9414_08460	Npun_R3855	alr0116	P9202_1465	P9211_03541	P9215_03441	P9301_03441	P9303_22041	PMT9312_0325	PMT1659	P9515_03511	A9601_03431	Pro0360	PMM0319	NATL1_04101	PMN2A_1696	CRD_01827
RCF	Cyanos1363					ATP-dependent Clp protease adapter protein clpS	Q3AUR5	ATP-dependent Clp protease adaptor protein ClpS	PF02617	COG2127	Uncharacterized conserved protein [Function unknown]	S	Function unknown	AM1_5610	Ava_1275	AmaxDRAFT_1368	AplaP_010100014253	CwatDRAFT_2462	CY0110_29844	cce_2238	PCC7424_1638	Cyan7425_3401	*	PCC8801_1157	Cyan8802_1186	CPCC7001_240	CRC_00308	gsl0746	L8106_10627	MAE_52450	MC7420_5912	Aazo_0673	N9414_10163	Npun_F3897	asl4325	P9202_706	P9211_16211	P9215_17671	P9301_16901	P9303_23751	PMT9312_1591	PMT1792	P9515_16791	A9601_17021	Pro1654	PMM1499	NATL1_19401	PMN2A_1065	CRD_01934
RCF	Cyanos1689		Yes			Uncharacterized protein slr1417	P72731	Iron-sulphur cluster biosynthesis	PF01521	COG0316	Fe-S cluster assembly scaffold protein [Posttranslational modification, protein turnover, chaperones]	S	Function unknown	AM1_3173	Ava_0203	AmaxDRAFT_0811	AplaP_010100016248	CwatDRAFT_4851	CY0110_09096	cce_0021	PCC7424_1289	Cyan7425_2902	Cyan7822DRAFT_3614	PCC8801_0410	Cyan8802_0421	CPCC7001_1116	CRC_01077	gll4382	L8106_07896	MAE_52040	*	Aazo_4783	N9414_04955	Npun_F0501	alr2385	P9202_1017	P9211_01321	P9215_01341	P9301_01331	P9303_26221	PMT9312_0119	PMT1969	P9515_01301	A9601_01341	Pro0137	PMM0116	NATL1_01901	PMN2A_1485	CRD_02620
RCF	Cyanos1984		Yes			NAD(P)H-quinone oxidoreductase subunit M	B1WTG3	Cyanobacterial and plastid NDH-1 subunit M	PF10664	COG0768	Cell division protein FtsI/penicillin-binding protein 2 [Cell envelope biogenesis, outer membrane]	M	Cell wall/membrane/envelope biogenesis	AM1_6407	Ava_0303	AmaxDRAFT_2561	AplaP_010100026880	CwatDRAFT_2236	CY0110_24736	cce_4330	PCC7424_3477	Cyan7425_2912	*	PCC8801_2043	Cyan8802_2069	*	CRC_01341	glr1522	L8106_16304	MAE_06270	*	Aazo_2713	N9414_00590	Npun_F1518	all1732	P9202_1291	P9211_01601	P9215_01621	P9301_01641	P9303_26661	PMT9312_0147	PMT2005	P9515_01731	A9601_01621	Pro0168	PMM0145	NATL1_02171	PMN2A_1511	CRD_02899
RCF	Cyanos1649		Yes			UPF0133 protein Npun_F0448	B2J719	Uncharacterised BCR, YbaB family COG0718	PF02575	COG0718	Uncharacterized protein conserved in bacteria [Function unknown]	S	Function unknown	AM1_1798	Ava_2322	AmaxDRAFT_3081	AplaP_010100007287	CwatDRAFT_2370	CY0110_26692	cce_4379	PCC7424_2224	Cyan7425_0899	*	PCC8801_2554	Cyan8802_3552	CPCC7001_1762	CRC_03497	glr3498	L8106_20540	MAE_23910	MC7420_410	Aazo_0817	N9414_23163	Npun_F0448	alr5067	P9202_1694	P9211_00201	P9215_00191	P9301_00191	P9303_00241	PMT9312_0020	PMT0025	P9515_00191	A9601_00191	Pro0020	PMM0020	NATL1_00191	PMN2A_1347	CRD_01870
RCF	Cyanos1667		Yes			50S ribosomal protein L1	Q0I6K8	Ribosomal protein L1p/L10e family	PF00687	COG0081	Ribosomal protein L1 [Translation, ribosomal structure and biogenesis]	J	Translation, ribosomal structure and biogenesis	AM1_2866	Ava_2553	*	AplaP_010100005541	CwatDRAFT_1482	CY0110_09121	cce_0225	PCC7424_1019	Cyan7425_4012	Cyan7822DRAFT_1806	PCC8801_1739	Cyan8802_1763	CPCC7001_2664	CRC_00481	gvip224	L8106_06849	MAE_36630	MC7420_1393	Aazo_1039	N9414_14433	Npun_F5852	alr5301	P9202_1150	P9211_02211	P9215_02221	P9301_02231	P9303_27781	PMT9312_0205	PMT2089	P9515_02321	A9601_02211	Pro0229	PMM0203	NATL1_02791	PMN2A_1570	CRD_01011
RCF	Cyanos1640		Yes			Uncharacterized protein yqeN	P54459	DNA polymerase III, delta subunit	PF06144	COG1466	DNA polymerase III, delta subunit [DNA replication, recombination, and repair]	L	Replication, recombination and repair	AM1_3663	Ava_3469	AmaxDRAFT_4179	AplaP_010100010506	CwatDRAFT_2914	CY0110_20495	cce_1671	PCC7424_3459	Cyan7425_4684	*	PCC8801_4181	Cyan8802_4220	CPCC7001_2246	CRC_00211	gll0066	L8106_24320	MAE_25290	MC7420_2415	Aazo_3538	N9414_11709	Npun_F4117	alr3444	P9202_58	P9211_17731	P9215_19201	P9301_18371	P9303_00831	PMT9312_1739	PMT0074	P9515_18371	A9601_18561	Pro1807	PMM1647	NATL1_21151	PMN2A_1245	CRD_01932
RCF	Cyanos1641		Yes			*	*	Protein of unknown function (DUF3007)	PF11460	COG5099	RNA-binding protein of the Puf family, translational repressor [Translation, ribosomal structure and biogenesis]	J	Translation, ribosomal structure and biogenesis	AM1_1348	Ava_2081	AmaxDRAFT_2112	AplaP_010100026336	CwatDRAFT_0506	CY0110_20313	cce_2129	PCC7424_4746	Cyan7425_3163	Cyan7822DRAFT_0240	PCC8801_1489	Cyan8802_1517	CPCC7001_845	CRC_03499	gsr3242	L8106_18287	MAE_50510	MC7420_1205	Aazo_4941	N9414_21886	Npun_F6622	alr4810	P9202_506	P9211_05741	P9215_06531	P9301_05971	P9303_18151	PMT9312_0571	PMT0466	P9515_06361	A9601_06271	Pro0573	PMM0571	NATL1_06261	PMN2A_0007	CRD_01872
RCF	Cyanos1643		Yes			1-deoxy-D-xylulose-5-phosphate synthase	A2BR27	Transketolase, thiamine diphosphate binding domain	PF00456	COG1154	Deoxyxylulose-5-phosphate synthase [Coenzyme metabolism / Lipid metabolism]	H|I	Coenzyme transport and metabolism|Lipid transport and metabolism	AM1_5186	Ava_4532	AmaxDRAFT_5454	AplaP_010100000650	CwatDRAFT_6606	CY0110_07871	cce_1401	PCC7424_4569	Cyan7425_4130	*	PCC8801_0471	Cyan8802_0484	CPCC7001_2638	CRC_01826	gll0194	L8106_21769	MAE_62650	MC7420_2536	Aazo_4395	N9414_13992	Npun_F5466	alr0599	P9202_1894	P9211_08521	P9215_09851	P9301_09521	P9303_15371	PMT9312_0893	PMT0685	P9515_09901	A9601_09541	Pro0928	PMM0907	NATL1_09721	PMN2A_0300	CRD_01454
RCF	Cyanos1821		Yes			30S ribosomal protein S2	Q3MBF3	Ribosomal protein S2	PF00318	COG0052	Ribosomal protein S2 [Translation, ribosomal structure and biogenesis]	J	Translation, ribosomal structure and biogenesis	AM1_3428	Ava_2061	AmaxDRAFT_1555	AplaP_010100002627	CwatDRAFT_4199	CY0110_00215	cce_0705	PCC7424_1153	Cyan7425_4236	*	PCC8801_2578	Cyan8802_3528	CPCC7001_2677	CRC_00547	gvip251	L8106_28681	MAE_44930	MC7420_6746	Aazo_4883	N9414_06629	Npun_R5570	all4792	P9202_1770	P9211_10101	P9215_08471	P9301_08131	P9303_16641	PMT9312_0761	PMT0584	P9515_08311	A9601_08141	Pro0825	PMM0753	NATL1_07891	PMN2A_0157	CRD_02964
RCF	Cyanos1932		Yes			Carboxylate-amine ligase sce3587	A9GS95	Glutamate-cysteine ligase family 2(GCS2)	PF04107	COG2170	Uncharacterized conserved protein [Function unknown]	S	Function unknown	AM1_1510	Ava_3193	AmaxDRAFT_1001	AplaP_010100017237	CwatDRAFT_2858	CY0110_05857	cce_0718	PCC7424_4239	Cyan7425_1837	Cyan7822DRAFT_1726	PCC8801_2204	Cyan8802_2267	CPCC7001_1413	CRC_02835	glr2275	L8106_29735	MAE_06920	*	Aazo_4608	N9414_22013	Npun_F6076	alr3351	*	P9211_16961	P9215_18481	P9301_17671	P9303_22731	PMT9312_1668	PMT1712	P9515_17631	A9601_17831	Pro1731	PMM1576	NATL1_20221	PMN2A_1148	CRD_01089
RCF	Cyanos1613		Yes			Translation initiation factor IF-3	Q7V9N2	Translation initiation factor IF-3, C-terminal domain	PF00707	COG0290	Translation initiation factor 3 (IF-3) [Translation, ribosomal structure and biogenesis]	J	Translation, ribosomal structure and biogenesis	AM1_0619	Ava_2038	AmaxDRAFT_1007	AplaP_010100016907	CwatDRAFT_6249	CY0110_14008	cce_2578	PCC7424_1924	Cyan7425_0441	Cyan7822DRAFT_1474	PCC8801_0802	Cyan8802_0830	CPCC7001_2315	CRC_02826	gvip244	L8106_21614	MAE_30180	MC7420_2925	Aazo_4675	N9414_20480	Npun_F6393	all4623	P9202_13	P9211_17631	P9215_19101	P9301_18271	P9303_01551	PMT9312_1729	PMT0119	P9515_18251	A9601_18461	Pro1798	PMM1636	NATL1_20901	PMN2A_1215	CRD_01081
RCF	Cyanos1612		Yes			30S ribosomal protein S6	Q7V9F9	Ribosomal protein S6	PF01250	COG0360	Ribosomal protein S6 [Translation, ribosomal structure and biogenesis]	J	Translation, ribosomal structure and biogenesis	AM1_1933	Ava_2072	AmaxDRAFT_5055	AplaP_010100000725	CwatDRAFT_5452	CY0110_10632	cce_2725	PCC7424_4806	Cyan7425_1682	*	PCC8801_0713	Cyan8802_0742	CPCC7001_342	CRC_00556	gvip046	L8106_20438	MAE_11310	MC7420_3943	Aazo_4893	N9414_06554	Npun_F5559	all4802	P9202_803	P9211_18431	P9215_19791	P9301_18971	P9303_30071	PMT9312_1799	PMT2259	P9515_18971	A9601_19161	Pro1874	PMM1706	NATL1_21891	PMN2A_1316	CRD_02971
RCF	Cyanos1758		Yes			Chaperone protein htpG	Q5LCH4	Hsp90 protein	PF00183	COG0326	Molecular chaperone, HSP90 family [Posttranslational modification, protein turnover, chaperones]	O	Posttranslational modification, protein turnover, chaperones	AM1_5927	Ava_0141	AmaxDRAFT_2126	AplaP_010100014003	CwatDRAFT_3711	CY0110_00005	cce_2925	PCC7424_2852	Cyan7425_2005	*	PCC8801_2614	Cyan8802_3489	CPCC7001_2172	CRC_01788	gvip249	L8106_07591	MAE_39990	MC7420_1775	Aazo_1199	N9414_18805	Npun_F3515	alr2323	P9202_1412	P9211_08591	P9215_09911	P9301_09581	P9303_15251	PMT9312_0899	PMT0696	P9515_09831	A9601_09601	Pro0934	PMM0901	NATL1_09791	PMN2A_0306	CRD_00853
RCF	Cyanos1617		Yes			Uncharacterized protein yqeL	P54457	Domain of unknown function DUF143	PF02410	COG0799	Uncharacterized homolog of plant Iojap protein [Function unknown]	S	Function unknown	AM1_3633	Ava_0735	AmaxDRAFT_3768	AplaP_010100022186	CwatDRAFT_4813	CY0110_26308	cce_1059	PCC7424_1783	Cyan7425_4552	*	PCC8801_3118	Cyan8802_3002	CPCC7001_1270	CRC_01513	gsl0787	L8106_17055	MAE_05560	MC7420_5349	Aazo_2515	N9414_13023	Npun_R4341	alr4169	P9202_1098	P9211_09441	P9215_10791	P9301_10471	P9303_13821	PMT9312_0977	PMT0824	P9515_08981	A9601_10471	Pro0895	PMM0823	NATL1_08901	PMN2A_0224	CRD_01412
RCF	Cyanos1616		Yes			Enoyl-[acyl-carrier-protein] reductase [NADH]	Q05069	short chain dehydrogenase	PF00106	COG0623	Enoyl-[acyl-carrier-protein]	I	Lipid transport and metabolism	AM1_3154	Ava_3284	AmaxDRAFT_4665	AplaP_010100016433	CwatDRAFT_0837	CY0110_23041	cce_0460	PCC7424_0373	Cyan7425_4281	Cyan7822DRAFT_4471	PCC8801_2057	Cyan8802_2081	*	CRC_00857	glr4188	L8106_14700	MAE_01820	MC7420_3460	Aazo_1064	N9414_19482	Npun_R5510	all4391	P9202_265	P9211_03091	P9215_03071	P9301_03061	P9303_25131	PMT9312_0284	PMT1881	P9515_03151	A9601_03051	Pro0314	PMM0282	NATL1_03621	PMN2A_1648	CRD_00551
RCF	Cyanos1615		Yes			Lipid-A-disaccharide synthase	Q3A550	Lipid-A-disaccharide synthetase	PF02684	COG4370	Uncharacterized protein conserved in bacteria [Function unknown]	S	Function unknown	AM1_1281	Ava_2166	AmaxDRAFT_5494	AplaP_010100009345	CwatDRAFT_1939	CY0110_05742	cce_0337	PCC7424_4827	Cyan7425_0674	Cyan7822DRAFT_1254	PCC8801_0291	Cyan8802_0291	CPCC7001_703	CRC_01197	glr2940	L8106_09671	MAE_09780	MC7420_7741	Aazo_0929	N9414_00550	Npun_R1454	all4892	*	P9211_17071	P9215_18591	P9301_17781	P9303_22611	PMT9312_1678	PMT1701	P9515_17731	A9601_17941	Pro1742	PMM1586	NATL1_20341	PMN2A_1159	CRD_00370
RCF	Cyanos1614		Yes			HTH-type transcriptional repressor ytrA	O34712	Bacterial regulatory proteins, gntR family	PF00392	COG1725	Predicted transcriptional regulators [Transcription]	K	Transcription	AM1_1707	Ava_3734	AmaxDRAFT_0341	AplaP_010100016932	CwatDRAFT_2198	CY0110_09420	cce_4727	PCC7424_2238	Cyan7425_1082	Cyan7822DRAFT_0486	PCC8801_3775	Cyan8802_3826	CPCC7001_1132	CRC_02083	glr4252	L8106_09781	MAE_58750	MC7420_4305	Aazo_2929	N9414_23723	Npun_R0854	all1076	P9202_260	P9211_17651	P9215_19111	P9301_18281	P9303_01531	PMT9312_1730	PMT0118	P9515_18261	A9601_18471	Pro1799	PMM1637	NATL1_20911	PMN2A_1216	*
RCF	Cyanos1750		Yes			Putative carboxypeptidase yodJ	O34866	D-alanyl-D-alanine carboxypeptidase	PF02557	COG1876	D-alanyl-D-alanine carboxypeptidase [Cell envelope biogenesis, outer membrane]	M	Cell wall/membrane/envelope biogenesis	AM1_0151	Ava_3580	AmaxDRAFT_2582	AplaP_010100011966	CwatDRAFT_5592	CY0110_28884	cce_3005	PCC7424_1196	Cyan7425_3438	*	PCC8801_2828	Cyan8802_3270	CPCC7001_1155	CRC_00329	glr2377	L8106_28281	MAE_07870	MC7420_3835	Aazo_3932	N9414_12878	Npun_R4455	all3702	P9202_1249	P9211_10021	P9215_08551	P9301_08211	P9303_16751	PMT9312_0769	PMT0576	P9515_08221	A9601_08231	Pro0833	PMM0761	NATL1_07971	PMN2A_0165	CRD_01547
RCF	Cyanos1618		Yes			*	*	L-asparaginase II	PF06089	COG4448	L-asparaginase II [Amino acid transport and metabolism]	E	Amino acid transport and metabolism	AM1_3436	Ava_0733	AmaxDRAFT_3770	AplaP_010100022176	CwatDRAFT_4815	CY0110_26318	cce_1057	PCC7424_1785	Cyan7425_4556	*	PCC8801_3120	Cyan8802_3000	CPCC7001_1024	CRC_00200	gll2939	L8106_17075	MAE_05540	MC7420_5513	Aazo_2513	N9414_13038	Npun_R4339	alr4171	P9202_556	P9211_09461	P9215_10821	P9301_10491	P9303_13811	PMT9312_0979	PMT0825	P9515_08961	A9601_10491	Pro0893	PMM0821	NATL1_08881	PMN2A_0222	CRD_02643
RCF	Cyanos1757		Yes			SsrA-binding protein	Q7V911	SmpB protein	PF01668	COG0691	tmRNA-binding protein [Posttranslational modification, protein turnover, chaperones]	O	Posttranslational modification, protein turnover, chaperones	AM1_0926	Ava_2325	*	AplaP_010100007082	CwatDRAFT_5795	CY0110_24851	cce_3267	PCC7424_2045	Cyan7425_4865	Cyan7822DRAFT_2915	PCC8801_2169	Cyan8802_2231	CPCC7001_2256	CRC_02025	gll1494	L8106_07966	MAE_44420	MC7420_1445	Aazo_0820	N9414_23178	Npun_F0451	alr5070	P9202_1606	P9211_17411	P9215_18901	P9301_18081	P9303_01921	PMT9312_1709	PMT0155	P9515_18051	A9601_18261	Pro1776	PMM1616	NATL1_20681	PMN2A_1193	CRD_02555
RCF	Cyanos1755		Yes			Signal recognition particle protein	P74214	SRP54-type protein, GTPase domain	PF00448	COG0541	Signal recognition particle GTPase [Intracellular trafficking and secretion]	U	Intracellular trafficking, secretion, and vesicular transport	AM1_4137	Ava_4358	*	AplaP_010100018044	CwatDRAFT_1775	CY0110_07986	cce_3472	PCC7424_4178	Cyan7425_4020	Cyan7822DRAFT_4994	PCC8801_0572	Cyan8802_0589	CPCC7001_1942	CRC_01047	gvip369	L8106_19596	MAE_53680	MC7420_1141	Aazo_1142	N9414_14122	Npun_F2857	alr1952	P9202_205	P9211_13331	P9215_15141	P9301_14711	P9303_19561	PMT9312_1382	PMT0349	P9515_14471	A9601_14851	Pro1360	PMM1286	NATL1_17061	PMN2A_0853	CRD_02772
RCF	Cyanos1241					*	*	Protein of unknown function (DUF2808)	PF10989	COG1273	Ku-homolog [Replication, recombination, and repair]	S	Function unknown	AM1_3442	Ava_3431	AmaxDRAFT_5213	AplaP_010100013728	CwatDRAFT_5275	CY0110_23891	cce_1053	PCC7424_1395	Cyan7425_0555	*	PCC8801_3383	Cyan8802_2730	CPCC7001_1461	CRC_02849	glr4246|glr2521	L8106_29240	MAE_44430	MC7420_5087	Aazo_0683	N9414_00830	Npun_R1589	alr3411	P9202_1605	P9211_12691	P9215_13961	P9301_13831	P9303_06131	PMT9312_1283	PMT1367	P9515_13541	A9601_13751	Pro1298	PMM1182	NATL1_16561	PMN2A_0801	CRD_02802
RCF	Cyanos1687		Yes			30S ribosomal protein S7	Q7U4D3	Ribosomal protein S7p/S5e	PF00177	COG0049	Ribosomal protein S7 [Translation, ribosomal structure and biogenesis]	J	Translation, ribosomal structure and biogenesis	AM1_1796	Ava_1289	*	AplaP_010100017464	CwatDRAFT_4693	CY0110_20248	cce_4090	PCC7424_0051	Cyan7425_0710	Cyan7822DRAFT_0458	PCC8801_1538	Cyan8802_1563	CPCC7001_2765	CRC_00258	gvip533	L8106_09941	MAE_42780	MC7420_3734	Aazo_0660	N9414_10098	Npun_F3882	all4339	P9202_776	P9211_16331	P9215_17781	P9301_17011	P9303_23621	PMT9312_1602	PMT1780	P9515_16901	A9601_17131	Pro1666	PMM1510	NATL1_19511	PMN2A_1076	CRD_00962
RCF	Cyanos1722		Yes			50S ribosomal protein L35	Q7V9L2	Ribosomal protein L35	PF01632	COG0291	Ribosomal protein L35 [Translation, ribosomal structure and biogenesis]	J	Translation, ribosomal structure and biogenesis	AM1_2123	Ava_3447	AmaxDRAFT_5398	AplaP_010100002327	CwatDRAFT_5827	*	cce_3151	PCC7424_4254	Cyan7425_1477	Cyan7822DRAFT_4785	PCC8801_2607	Cyan8802_3499	CPCC7001_2328	CRC_02516	gvip384	L8106_11822	MAE_43350	MC7420_4675	Aazo_4310	N9414_02044	Npun_R4938	asr3427	P9202_731	P9211_17871	P9215_19341	P9301_18511	P9303_00601	PMT9312_1753	PMT0056	P9515_18511	A9601_18701	Pro1821	PMM1661	NATL1_21301	PMN2A_1259	CRD_00631
RCF	Cyanos1721		Yes			UDP-N-acetylglucosamine--peptide N-acetylglucosaminyltransferase 110 kDa subunit	P56558	Xanthomonas avirulence protein, Avr/PthA	PF03377	COG5010	Flp pilus assembly protein TadD, contains TPR repeats [Intracellular trafficking and secretion]	U	Intracellular trafficking, secretion, and vesicular transport	AM1_4394	Ava_3450	*	AplaP_010100002337	CwatDRAFT_3240	CY0110_25731	cce_4576	PCC7424_0180	Cyan7425_3320	Cyan7822DRAFT_0314	PCC8801_1137	Cyan8802_1167	CPCC7001_1663	CRC_02520	gvip023	L8106_11832	MAE_12970	MC7420_4853	Aazo_4306	N9414_02029	Npun_R4935	alr3430	P9202_379	P9211_17891	P9215_19361	P9301_18531	P9303_00551	PMT9312_1755	PMT0054	P9515_18531	A9601_18721	Pro1823	PMM1663	NATL1_21321	PMN2A_1261	CRD_00635
RCF	Cyanos1054					Phosphate import ATP-binding protein pstB 3	Q3MA91	ABC transporter	PF00005	COG1117	ABC-type phosphate transport system, ATPase component [Inorganic ion transport and metabolism]	P	Inorganic ion transport and metabolism	AM1_0174	Ava_2480|Ava_4513	AmaxDRAFT_2796	AplaP_010100006712	CwatDRAFT_4932|CwatDRAFT_4933	CY0110_02642|CY0110_02637|CY0110_07379	cce_0883|cce_0882|cce_5190|cce_5189	PCC7424_2807|PCC7424_2808|PCC7424_2812	Cyan7425_2358	Cyan7822DRAFT_1426|Cyan7822DRAFT_1425|Cyan7822DRAFT_1421	PCC8801_3292|PCC8801_3291	Cyan8802_2831|Cyan8802_2832	CPCC7001_1966	CRC_01731	glr0448	L8106_24645|L8106_26132	MAE_18350|MAE_18340|MAE_18280	MC7420_6770	Aazo_2334	N9414_24168	Npun_F0894|Npun_R4108	all4572|all0908	*	P9211_08631	P9215_08121	P9301_07771	P9303_15211	PMT9312_0729	PMT0700	P9515_08641	A9601_07771	Pro0596	PMM0725	NATL1_09821	PMN2A_0309	CRD_01514
RCF1	Cyanos1507	Yes				*	*	Protein of unknown function (DUF3539)	PF12058	*	*	*	*	AM1_5364	Ava_2898	AmaxDRAFT_5246	AplaP_010100003072	CwatDRAFT_5817	CY0110_10592	cce_2716	PCC7424_0551	Cyan7425_1231	Cyan7822DRAFT_0261	PCC8801_1693	Cyan8802_1712	CPCC7001_1717	CRC_03486	gsr0474|gll2393	L8106_15829	MAE_55930	MC7420_1144	Aazo_4424	N9414_22973	Npun_R1700	asr0485	P9202_320	P9211_03901	P9215_04701	P9301_04131	P9303_21491	PMT9312_0389	PMT0205	P9515_04551	A9601_04441	Pro0390	PMM0393	NATL1_04451	PMN2A_1728	CRD_01860
RCF1	Cyanos1848	Yes	Yes			*	*	Protein of unknown function (DUF3146)	PF11344	*	*	*	*	AM1_5376	Ava_3280	AmaxDRAFT_4620	AplaP_010100008616	CwatDRAFT_3321	CY0110_20815	cce_2796	PCC7424_2617	Cyan7425_4472	Cyan7822DRAFT_2986	PCC8801_1406	Cyan8802_1435	CPCC7001_1972	CRC_00861	gsr0107	L8106_14735	MAE_19540	MC7420_7608	Aazo_1069	N9414_19507	Npun_R5514	asl4395	*	P9211_02741	P9215_02721	P9301_02721	P9303_24591	PMT9312_0251	PMT1834	P9515_02821	A9601_02711	Pro0280	PMM0249	NATL1_03271	PMN2A_1615	CRD_02218
RCF1	Cyanos1670		Yes			Putative peroxiredoxin bcp	Q9ZMU4	AhpC/TSA family	PF00578	COG1225	Peroxiredoxin [Posttranslational modification, protein turnover, chaperones]	O	Posttranslational modification, protein turnover, chaperones	AM1_2940	Ava_0485	AmaxDRAFT_2738	AplaP_010100013128	CwatDRAFT_5651	CY0110_03579	cce_1296	PCC7424_2927	Cyan7425_2289	Cyan7822DRAFT_1835	PCC8801_1115	Cyan8802_1144	CPCC7001_66	CRC_00896	glr3389	L8106_03057	MAE_15330	MC7420_2683	Aazo_0231	N9414_06179	Npun_F2425	all2556	P9202_1476	P9211_08571	P9215_09891	P9301_09561	P9303_10801	PMT9312_0897	PMT1012	P9515_09851	A9601_09581	Pro0932	PMM0903	NATL1_09761	PMN2A_0304	CRD_01729
RCF1	Cyanos1862		Yes			UPF0016 membrane protein C17G8.08c	Q10320	Uncharacterized protein family UPF0016	PF01169	COG2119	Predicted membrane protein [Function unknown]	S	Function unknown	AM1_2894	Ava_2379	AmaxDRAFT_1156	AplaP_010100024550	CwatDRAFT_3305	CY0110_20805	cce_2794	PCC7424_2537	Cyan7425_4686	Cyan7822DRAFT_4208	PCC8801_1086	Cyan8802_1115	CPCC7001_1771	CRC_02617	gsr0120	L8106_21062	MAE_06230	MC7420_3826	Aazo_2416	N9414_09311	Npun_R4750	alr5135	*	P9211_09141	P9215_10531	P9301_10201	P9303_14481	PMT9312_0952	PMT0765	P9515_09241	A9601_10211	Pro0987	PMM0848	NATL1_10411	PMN2A_0359	CRD_01330
RCF1	Cyanos1576					Adenine phosphoribosyltransferase	B2IU50	Phosphoribosyl transferase domain	PF00156	COG0503	Adenine/guanine phosphoribosyltransferases and related PRPP-binding proteins [Nucleotide transport and metabolism]	F	Nucleotide transport and metabolism	AM1_2945	Ava_2470	AmaxDRAFT_4202	AplaP_010100010366	CwatDRAFT_4157	CY0110_30468	cce_2298	PCC7424_2613	Cyan7425_1819	Cyan7822DRAFT_4585	PCC8801_4333	Cyan8802_4396	CPCC7001_435	CRC_02204	glr2747	L8106_05161	MAE_40610	MC7420_4421	Aazo_2323	N9414_23993	Npun_R0884	alr4582	P9202_1562	P9211_14741	P9215_14751|P9215_12591	P9301_14411	P9303_13991	PMT9312_1133	PMT0810	P9515_12151	A9601_12301	Pro1445	PMM1122	NATL1_10571	PMN2A_0375	CRD_00311
RCF1	Cyanos1678		Yes			ATP phosphoribosyltransferase	Q31Q54	ATP phosphoribosyltransferase	PF01634	COG0040	ATP phosphoribosyltransferase [Amino acid transport and metabolism]	E	Amino acid transport and metabolism	AM1_3992	Ava_4346	AmaxDRAFT_2049	AplaP_010100011731	CwatDRAFT_5365	CY0110_28049	cce_4249	PCC7424_5072	Cyan7425_3496	Cyan7822DRAFT_0717	PCC8801_3353	Cyan8802_2764	CPCC7001_1359	CRC_01755	gvip462	L8106_13155	MAE_61200	MC7420_8277	Aazo_2454	N9414_11209	Npun_F6361	alr1965	P9202_1591	P9211_05631	P9215_06411	P9301_05861	P9303_08231	PMT9312_0560	PMT1193	P9515_06241	A9601_06161	Pro0562	PMM0560	NATL1_06151	PMN2A_1890	CRD_01490
RCF1	Cyanos1877		Yes			Trifunctional purine biosynthetic protein adenosine-3	P22102	Formyl transferase	PF00551	COG0299	Folate-dependent phosphoribosylglycinamide formyltransferase PurN [Nucleotide transport and metabolism]	F	Nucleotide transport and metabolism	AM1_4357	Ava_0564	AmaxDRAFT_4239	AplaP_010100000255	CwatDRAFT_4940	CY0110_21170	cce_0426	PCC7424_0478	Cyan7425_4900	Cyan7822DRAFT_1448	PCC8801_1102	Cyan8802_1129	*	CRC_01276	gvip199	L8106_18162	MAE_62490	MC7420_6305	Aazo_0039	N9414_09471	Npun_F3274	all0788	P9202_1051	P9211_08731	P9215_10011	P9301_09681	P9303_15111	PMT9312_0909	PMT0710	P9515_09731	A9601_09701	Pro0945	PMM0891	NATL1_09921	PMN2A_0319	CRD_01999
RCF1	Cyanos1876		Yes			Aminomethyltransferase	Q8RCV9	Aminomethyltransferase folate-binding domain	PF01571	COG0354	Predicted aminomethyltransferase related to GcvT [General function prediction only]	R	General function prediction only	AM1_1436	Ava_1651	AmaxDRAFT_3089	AplaP_010100006353	CwatDRAFT_3804	CY0110_20985	cce_4073	PCC7424_1989	Cyan7425_2547	Cyan7822DRAFT_4059	PCC8801_0063	Cyan8802_0061	CPCC7001_175	CRC_00164	glr1472	L8106_09796	MAE_34910	MC7420_2799	Aazo_2871	N9414_22093	Npun_R6519	all4055	*	P9211_03031	P9215_03011	P9301_03001	P9303_24971	PMT9312_0278	PMT1869	P9515_03091	A9601_02991	Pro0308	PMM0276	NATL1_03561	PMN2A_1642	CRD_01060
RCF1	Cyanos1875		Yes			Acetylornithine aminotransferase	P54752	Aminotransferase class-III	PF00202	COG4992	Ornithine/acetylornithine aminotransferase [Amino acid transport and metabolism]	E	Amino acid transport and metabolism	AM1_1461	Ava_3730	AmaxDRAFT_0322	AplaP_010100015218	CwatDRAFT_5161	CY0110_05627	cce_3094	PCC7424_5154	Cyan7425_0637	*	PCC8801_1986	Cyan8802_2013	CPCC7001_1745	CRC_01102	gvip059	L8106_04866	MAE_15720	MC7420_7086	Aazo_3003	N9414_11824	Npun_R4958	alr1080	P9202_271	P9211_13491	P9215_15301	P9301_14871	P9303_19841	PMT9312_1397	PMT0331	P9515_14621	A9601_15001	Pro1375	PMM1301	NATL1_17211	PMN2A_0867	CRD_00272
RCF1	Cyanos1873		Yes			Lon protease 2	P36774	ATP-dependent protease La (LON) domain	PF02190	COG2802	Uncharacterized protein, similar to the N-terminal domain of Lon protease [General function prediction only]	R	General function prediction only	AM1_1792	Ava_1285	AmaxDRAFT_4879	AplaP_010100017539	CwatDRAFT_2738	CY0110_15225	cce_4665	PCC7424_0047	Cyan7425_0706	Cyan7822DRAFT_0453	PCC8801_1068	Cyan8802_1097	CPCC7001_1484	CRC_00262	glr3968	L8106_09961	MAE_18430	MC7420_3655	Aazo_0664	N9414_10118	Npun_F3886	all4335	*	P9211_16291	P9215_17741	P9301_16971	P9303_23671	PMT9312_1598	PMT1784	P9515_16861	A9601_17091	Pro1662	PMM1506	NATL1_19471	PMN2A_1072	CRD_00967
RCF1	Cyanos1872		Yes			Ribonuclease HII	Q3MDN0	Ribonuclease HII	PF01351	COG0164	Ribonuclease HII [DNA replication, recombination, and repair]	L	Replication, recombination and repair	AM1_4107	Ava_1282	AmaxDRAFT_4875	AplaP_010100006333	CwatDRAFT_6178	CY0110_19862	cce_3323	PCC7424_0043	Cyan7425_1166	Cyan7822DRAFT_0450	PCC8801_1065	Cyan8802_1094	CPCC7001_991	CRC_00312	gvip209	L8106_09981	MAE_15210	MC7420_3660	Aazo_0667	N9414_10133	Npun_R3889	alr4332	P9202_1891	P9211_16251	P9215_17701	P9301_16931	P9303_23711	PMT9312_1594	PMT1788	P9515_16821	A9601_17051	Pro1658	PMM1502	NATL1_19431	PMN2A_1068	CRD_00467
RCF1	Cyanos1871		Yes			Uncharacterized protein slr0039	Q55458	CobQ/CobB/MinD/ParA nucleotide binding domain	PF01656	COG0857	BioD-like N-terminal domain of phosphotransacetylase [General function prediction only]	R	General function prediction only	AM1_4579	Ava_1998	AmaxDRAFT_2158	AplaP_010100011121	CwatDRAFT_5799	CY0110_03829	cce_0822	PCC7424_3353	Cyan7425_0427	*	PCC8801_3126	Cyan8802_2994	CPCC7001_2045	CRC_01609	glr0255	L8106_25620	MAE_14440	MC7420_2253	Aazo_3303	N9414_03990	Npun_R4741	all4665	P9202_1443	P9211_04791	P9215_05601	P9301_05041	P9303_06871	PMT9312_0479	PMT1302	P9515_05421	A9601_05341	Pro0477	PMM0479	NATL1_05351	PMN2A_1811	CRD_02313
RCF1	Cyanos1870		Yes			Trifunctional purine biosynthetic protein adenosine-3	Q26255	AIR synthase related protein, C-terminal domain	PF02769	COG0150	Phosphoribosylaminoimidazole (AIR) synthetase [Nucleotide transport and metabolism]	F	Nucleotide transport and metabolism	AM1_0430	Ava_3213	AmaxDRAFT_1594	AplaP_010100000240	CwatDRAFT_2767	CY0110_27710	cce_3957	PCC7424_5338	Cyan7425_3341	*	PCC8801_3499	Cyan8802_2617	CPCC7001_2321	CRC_01205	gvip076	L8106_29660	MAE_44360	MC7420_4318	Aazo_3150	N9414_12723	Npun_R6489	alr3525	P9202_1816	P9211_17101	P9215_18621	P9301_17811	P9303_22491	PMT9312_1681	PMT1691	P9515_17761	A9601_17981	Pro1745	PMM1589	NATL1_20391	PMN2A_1164	CRD_00379
RCF1	Cyanos1878		Yes			Ribosomal RNA small subunit methyltransferase B	P72943	NOL1/NOP2/sun family	PF01189	COG0144	tRNA and rRNA cytosine-C5-methylases [Translation, ribosomal structure and biogenesis]	J	Translation, ribosomal structure and biogenesis	AM1_5613	Ava_4428	AmaxDRAFT_1503	AplaP_010100001220	CwatDRAFT_1820	CY0110_03264	cce_0540	PCC7424_3045	Cyan7425_0682	Cyan7822DRAFT_2849	PCC8801_0652	Cyan8802_0672	*	CRC_02767	*	L8106_27087	MAE_52350	MC7420_2627	Aazo_4706	N9414_07444	Npun_F4644	alr0820	P9202_1134	P9211_04221	P9215_05051	P9301_04501	P9303_20681	PMT9312_0425	PMT0270	P9515_04881	A9601_04811	Pro0422	PMM0426	NATL1_04801	PMN2A_1758	CRD_00023
RCF1	Cyanos1716		Yes			Pyridoxine 5'-phosphate synthase	A8G5H7	Pyridoxal phosphate biosynthesis protein PdxJ	PF03740	COG0854	Pyridoxal phosphate biosynthesis protein [Coenzyme metabolism]	H	Coenzyme transport and metabolism	AM1_2758	Ava_2709	AmaxDRAFT_4067	AplaP_010100006183	CwatDRAFT_3095	CY0110_15887	cce_3300	PCC7424_1265	Cyan7425_4547	Cyan7822DRAFT_3379	PCC8801_4015	Cyan8802_4053	CPCC7001_1230	CRC_03258	gvip010	L8106_02557	*	MC7420_7456	Aazo_1500	N9414_04835	Npun_R3775	all0218	P9202_53	P9211_10801	P9215_12431	P9301_12141	P9303_09561	PMT9312_1118	PMT1091	P9515_11981	A9601_12131	Pro1089	PMM1107	NATL1_14741	PMN2A_0642	CRD_00212
RCF1	Cyanos1714		Yes			Cytochrome b559 subunit alpha	B0JLV1	Lumenal portion of Cytochrome b559, alpha (gene psbE) subunit	PF00284	*	*	*	*	AM1_2630	Ava_1855	AmaxDRAFT_4912	AplaP_010100019011	CwatDRAFT_0161	CY0110_25551	cce_1307	PCC7424_0815	Cyan7425_2228	Cyan7822DRAFT_4422	PCC8801_4147	Cyan8802_4187	CPCC7001_2682	CRC_02173	gvip109	L8106_26007	MAE_33030	MC7420_6604	Aazo_1237	N9414_17922	Npun_F5551	asr3845	P9202_632	P9211_03231	P9215_03221	P9301_03211	P9303_25291	PMT9312_0299	PMT1896	P9515_03301	A9601_03201	Pro0328	PMM0297	NATL1_03771	PMN2A_1663	CRD_00073
RCF1	Cyanos1715		Yes			*	*	Protein of unknown function, DUF482	PF04339	COG3146	Uncharacterized protein conserved in bacteria [Function unknown]	S	Function unknown	AM1_0399	Ava_0804	AmaxDRAFT_4768	AplaP_010100015163	CwatDRAFT_5112	CY0110_11762	cce_3020	PCC7424_1577	Cyan7425_3564	Cyan7822DRAFT_4875	PCC8801_0543	Cyan8802_0560	CPCC7001_446	CRC_02899	gll4038	L8106_03834	MAE_48920	MC7420_4669	Aazo_3194	N9414_22648	Npun_F1238	all4102	P9202_1057	P9211_01201	P9215_01211	P9301_01201	P9303_02101	PMT9312_0108	PMT0170	P9515_01171	A9601_01211	Pro0125	PMM0104	NATL1_01761	PMN2A_1473	CRD_02839
RCF1	Cyanos1713		Yes			Uncharacterized protein MJ0165	Q57629	AIR carboxylase	PF00731	COG1691	NCAIR mutase (PurE)-related proteins [General function prediction only]	R	General function prediction only	AM1_4350	Ava_1809	AmaxDRAFT_2088	AplaP_010100003984	CwatDRAFT_2156	CY0110_06329	cce_2642	PCC7424_3810	Cyan7425_2595	Cyan7822DRAFT_0793	PCC8801_2653	Cyan8802_3451	CPCC7001_2658	CRC_00996	gll1462	L8106_18342	MAE_62660	MC7420_3870	Aazo_1171	N9414_09666	Npun_F5829	alr3885	P9202_1532	P9211_13241	P9215_15031	P9301_14631	P9303_19441	PMT9312_1372	PMT0358	P9515_14391	A9601_14771	Pro1352	PMM1278	NATL1_16981	PMN2A_0845	CRD_00480
RCF1	Cyanos1890		Yes			Rubredoxin	Q9XBL8	Rubredoxin	PF00301	COG1773	Rubredoxin [Energy production and conversion]	C	Energy production and conversion	AM1_2632	Ava_1857	*	AplaP_010100019001	CwatDRAFT_0159	CY0110_25561	cce_1309	PCC7424_0817	Cyan7425_2226	Cyan7822DRAFT_4424	PCC8801_4149	Cyan8802_4189	CPCC7001_1927	CRC_02923	gvip107	L8106_26017	MAE_33070	MC7420_6657	Aazo_1239	N9414_17932	Npun_F5549	alr3843	P9202_1258	P9211_03211	P9215_03201	P9301_03191	P9303_25271	PMT9312_0297	PMT1894	P9515_03281	A9601_03181	Pro0326	PMM0295	NATL1_03751	PMN2A_1661	CRD_02056
RCF1	Cyanos1893		Yes			Probable cobalt-precorrin-4 C(11)-methyltransferase	Q58973	Tetrapyrrole (Corrin/Porphyrin) Methylases	PF00590	COG2875	Precorrin-4 methylase [Coenzyme metabolism]	H	Coenzyme transport and metabolism	AM1_4582	Ava_1968	AmaxDRAFT_4655	AplaP_010100022658	CwatDRAFT_3183	CY0110_00255	cce_1618	PCC7424_4344	Cyan7425_1887	Cyan7822DRAFT_2395	PCC8801_4243	Cyan8802_4305	*	CRC_00203	gvip197	L8106_05710	MAE_25690	MC7420_3214	Aazo_0905	N9414_20130	Npun_F3952	all4698	P9202_1752	P9211_04601	P9215_05391	P9301_04841	P9303_06621	PMT9312_0459	PMT1325	P9515_05231	A9601_05151	Pro0457	PMM0459	NATL1_05141	PMN2A_1791	CRD_02637
RCF1	Cyanos1701		Yes			*	*	Protein of unknown function (DUF1350)	PF07082	COG2267	Lysophospholipase [Lipid metabolism]	I	Lipid transport and metabolism	AM1_3931	Ava_3724	AmaxDRAFT_1307	AplaP_010100024210	CwatDRAFT_6643	CY0110_02319	cce_2078	PCC7424_4501	Cyan7425_0639	Cyan7822DRAFT_4072	PCC8801_3548	Cyan8802_2565	CPCC7001_1496	CRC_00383	*	L8106_18492	MAE_42380	MC7420_7311	Aazo_0175	N9414_16354	Npun_R3734	alr1085	P9202_25	P9211_07251	P9215_07021	P9301_06461	P9303_19001	PMT9312_0620	PMT0388	P9515_06851	A9601_06761	Pro0776	PMM0620	NATL1_06791	PMN2A_0058	CRD_03034
RCF1	Cyanos1739		Yes			Putative RNA-binding protein ylmH	P71020	S4 domain	PF01479	COG2302	Uncharacterized conserved protein, contains S4-like domain [Function unknown]	S	Function unknown	AM1_3964	Ava_1012	AmaxDRAFT_2598	AplaP_010100019391	CwatDRAFT_2703	CY0110_10212	cce_1336	PCC7424_4774	Cyan7425_2321	Cyan7822DRAFT_1950	PCC8801_2846	Cyan8802_3250	CPCC7001_123	CRC_00425	gll0391	L8106_21969	MAE_24350	MC7420_7514	Aazo_5081	N9414_12918	Npun_R2882	alr2890	P9202_296	P9211_14111	P9215_15851	P9301_15421	P9303_05221	PMT9312_1454	PMT1433	P9515_15171	A9601_15571	Pro1438	PMM1356	NATL1_17841	PMN2A_0928	CRD_02533
RCF1	Cyanos1371					UPF0062 protein slr0519	Q55842	Phosphoribosylformylglycinamidine (FGAM) synthase	PF02700	COG1828	Phosphoribosylformylglycinamidine (FGAM) synthase, PurS component [Nucleotide transport and metabolism]	F	Nucleotide transport and metabolism	AM1_1435	Ava_0406	AmaxDRAFT_0152	AplaP_010100016683	CwatDRAFT_6486	CY0110_10052	cce_2882	PCC7424_2249	Cyan7425_1556	Cyan7822DRAFT_3297	PCC8801_4135	Cyan8802_4175	CPCC7001_967	CRC_02670	gsl0442	L8106_17592	MAE_57550	MC7420_8319	Aazo_3507	N9414_07329	Npun_F6582	asr2474	P9202_16	P9211_09821	P9215_08741	P9301_08401	P9303_17241	PMT9312_0787	PMT0540	P9515_08031	A9601_08421	Pro0853	PMM0779	NATL1_08181	PMN2A_0186	CRD_01557
RCF1	Cyanos1470					GTP-binding protein engA	Q7M7W8	Domain of unknown function (DUF697)	PF05128	COG1100	GTPase SAR1 and related small G proteins [General function prediction only]	R	General function prediction only	AM1_1765	Ava_1544	AmaxDRAFT_2009	AplaP_010100015768	CwatDRAFT_4461	CY0110_25461|CY0110_25456	cce_0071	PCC7424_1326	Cyan7425_4459	Cyan7822DRAFT_2738	PCC8801_1322	Cyan8802_1351	CPCC7001_1314	CRC_00875	*	L8106_30650	MAE_05580	MC7420_1300	Aazo_4593	N9414_12123	Npun_F6339	all3787	P9202_707	P9211_10221	P9215_09751	P9301_09441	P9303_16501	PMT9312_0884	PMT0597	P9515_09991	A9601_09451	Pro1033	PMM0916	NATL1_07771	PMN2A_0145	CRD_01710
RCF1	Cyanos1629		Yes			Uncharacterized protein slr1819	P73709	Pentapeptide repeats (8 copies)	PF00805	COG1357	Pentapeptide repeats containing protein [Function unknown]	S	Function unknown	AM1_3955	Ava_3657	AmaxDRAFT_4780	AplaP_010100013053	CwatDRAFT_4217	CY0110_07279	cce_2103	PCC7424_1548	Cyan7425_1609	Cyan7822DRAFT_4637	PCC8801_3874	Cyan8802_3923	CPCC7001_1722	CRC_01972	gll3955	L8106_15969	MAE_13570	MC7420_5005	Aazo_3470	N9414_22408	Npun_F6030	all3332	P9202_781	P9211_07611	P9215_07321	P9301_06761	P9303_16121	PMT9312_0649	PMT0626	P9515_07151	A9601_07051	Pro0810	PMM0649	NATL1_07131	PMN2A_0089	CRD_00279
RCF1	Cyanos1097					Uncharacterized symporter sll1374	P74168	Vacuole effluxer Atg22 like	PF11700	COG2211	Na+/melibiose symporter and related transporters [Carbohydrate transport and metabolism]	G	Carbohydrate transport and metabolism	AM1_3342	Ava_3583	AmaxDRAFT_2704|AmaxDRAFT_5485	AplaP_010100016740|AplaP_010100015878	CwatDRAFT_2981	CY0110_07364|CY0110_27129	cce_2499|cce_1874	PCC7424_0200|PCC7424_3387	Cyan7425_2335	Cyan7822DRAFT_0495|Cyan7822DRAFT_5059	PCC8801_4415|PCC8801_2906	Cyan8802_4479|Cyan8802_3190	CPCC7001_1436	CRC_00336	gll4250	L8106_21142	MAE_37730	MC7420_7413|MC7420_2796	Aazo_3944	N9414_12903	Npun_F1762	alr3705	P9202_452	P9211_13771	P9215_15521	P9301_15091	P9303_05681	PMT9312_1421	PMT1398	P9515_14841	A9601_15231	Pro1404	PMM1323	NATL1_17501	PMN2A_0894	CRD_01536
RCF1	Cyanos1152					Histidine biosynthesis bifunctional protein hisIE	Q8YS28	Phosphoribosyl-ATP pyrophosphohydrolase	PF01503	COG0139	Phosphoribosyl-AMP cyclohydrolase [Amino acid transport and metabolism]	E	Amino acid transport and metabolism	AM1_2558	Ava_4918|Ava_B0230	AmaxDRAFT_2059|AmaxDRAFT_4494	AplaP_010100003859|AplaP_010100018891	CwatDRAFT_1852	CY0110_07529	cce_0030	PCC7424_2968	Cyan7425_1655	Cyan7822DRAFT_1913	PCC8801_2700	Cyan8802_3403	CPCC7001_2710	CRC_00622	gvip167	L8106_15355|L8106_24800	MAE_42540	MC7420_7028	Aazo_2676	N9414_15442	Npun_F4098	all3263	P9202_1848	P9211_05821	P9215_06601	P9301_06041	P9303_18291	PMT9312_0578	PMT0453	P9515_06431	A9601_06341	Pro0582	PMM0578	NATL1_06341	PMN2A_0014	CRD_00344
RCF1	Cyanos1627		Yes			Coenzyme A biosynthesis bifunctional protein coaBC	P73881	DNA / pantothenate metabolism flavoprotein	PF04127	COG0452	Phosphopantothenoylcysteine synthetase/decarboxylase [Coenzyme metabolism]	H	Coenzyme transport and metabolism	AM1_0110	Ava_3811	AmaxDRAFT_5422	AplaP_010100010030	CwatDRAFT_0895	CY0110_29359	cce_2059	PCC7424_4823	Cyan7425_1385	Cyan7822DRAFT_1249	PCC8801_3641	Cyan8802_2473	CPCC7001_2610	CRC_00315	glr1548	L8106_07491	MAE_45320	MC7420_8011	Aazo_2496	N9414_02946	Npun_F6058	all3111	P9202_218	P9211_02511	P9215_02511	P9301_02511	P9303_23871	PMT9312_0231	PMT1802	P9515_02611	A9601_02501	Pro0258	PMM0229	NATL1_03101	PMN2A_1598	CRD_01694
RCF1	Cyanos1658		Yes			Lipoyl synthase 1	Q8YWC1	Radical SAM superfamily	PF04055	COG0320	Lipoate synthase [Coenzyme metabolism]	H	Coenzyme transport and metabolism	AM1_3776	Ava_1162	AmaxDRAFT_1105	AplaP_010100018836	CwatDRAFT_1162	CY0110_20093	cce_0767	PCC7424_3346	Cyan7425_4749	Cyan7822DRAFT_4715	PCC8801_2940	Cyan8802_3156	CPCC7001_794	CRC_01436	gll1029	L8106_27137	MAE_08190	MC7420_7491	Aazo_0567	N9414_08113	Npun_F0994	all1694	P9202_422	P9211_16371	P9215_17821	P9301_17061	P9303_23551	PMT9312_1606	PMT1775	P9515_16941	A9601_17181	Pro1670	PMM1514	NATL1_19551	PMN2A_1080	CRD_00655
RCF1	Cyanos1657		Yes			Putative electron transport protein yjeS	P39288	Domain of unknown function (DUF1730)	PF08331	COG1600	Uncharacterized Fe-S protein [Energy production and conversion]	C	Energy production and conversion	*	Ava_2229	AmaxDRAFT_1669	AplaP_010100022333	CwatDRAFT_6447	CY0110_00765	cce_0752	PCC7424_4033	Cyan7425_1629	Cyan7822DRAFT_4360	PCC8801_2886	Cyan8802_3210	CPCC7001_1620	CRC_00376	gll1464	L8106_29400	MAE_50480	MC7420_3083	Aazo_2833	N9414_22263	Npun_R5132	alr4943	P9202_1763	P9211_00061	P9215_00061	P9301_00061	P9303_00061	PMT9312_0007	PMT0007	P9515_00061	A9601_00061	Pro0007	PMM0007	NATL1_00061	PMN2A_1334	CRD_03041
RCF1	Cyanos1656		Yes			6-phosphogluconolactonase	P74618	Glucosamine-6-phosphate isomerases/6-phosphogluconolactonase	PF01182	COG0363	6-phosphogluconolactonase/Glucosamine-6-phosphate isomerase/deaminase [Carbohydrate transport and metabolism]	G	Carbohydrate transport and metabolism	AM1_2637	Ava_4215	AmaxDRAFT_1053	AplaP_010100022618	CwatDRAFT_2823	CY0110_23056	cce_4743	PCC7424_5038	Cyan7425_2709	Cyan7822DRAFT_2815	PCC8801_1455	Cyan8802_1481	CPCC7001_832	CRC_02375	glr3180	L8106_16734	MAE_11250	MC7420_5787	Aazo_1522	N9414_15327	Npun_R2520	alr1602	P9202_981	P9211_09911	P9215_08651	P9301_08311	P9303_16881	PMT9312_0779	PMT0564	P9515_08121	A9601_08331	Pro0844	PMM0771	NATL1_08091	PMN2A_0177	CRD_01806
RCF1	Cyanos1655		Yes			*	*	BMC domain	PF00936	*	*	*	*	AM1_3878	Ava_4911	AmaxDRAFT_4623	AplaP_010100011906	CwatDRAFT_0926	CY0110_28539	cce_3523	PCC7424_3094	Cyan7425_1702	Cyan7822DRAFT_0364	PCC8801_4051	Cyan8802_4090	CPCC7001_47	CRC_00360	glr1519	L8106_11522	MAE_27170	MC7420_7352	Aazo_3835	N9414_13230	Npun_R1556	all3257	P9202_1553	P9211_05491	P9215_06281	P9301_05731	P9303_08041	PMT9312_0547	PMT1208	P9515_06111	A9601_06031	Pro0548	PMM0547	NATL1_06011	PMN2A_1876	CRD_03056
RCF1	Cyanos1653		Yes			Uncharacterized protein At2g34460, chloroplastic	Q8H124	NmrA-like family	PF05368	COG0451	Nucleoside-diphosphate-sugar epimerases [Cell envelope biogenesis, outer membrane / Carbohydrate transport and metabolism]	M|G	Cell wall/membrane/envelope biogenesis|Carbohydrate transport and metabolism	AM1_4118	Ava_4317	AmaxDRAFT_3319	AplaP_010100004344	CwatDRAFT_2653	CY0110_00570	cce_3695	PCC7424_1655	Cyan7425_2296	Cyan7822DRAFT_4490	PCC8801_3928	Cyan8802_3977	CPCC7001_1470	CRC_00367	gll3484	L8106_01577	MAE_23570	MC7420_2685	Aazo_3700	N9414_07419	Npun_F0086	alr2751	P9202_918	P9211_09591	P9215_08961	P9301_08621	P9303_17611	PMT9312_0809	PMT0506	P9515_07801	A9601_08651	Pro0879	PMM0801	NATL1_08411	PMN2A_0209	CRD_03051
RCF1	Cyanos1652		Yes			Uncharacterized protein Rv2228c/MT2287	P64955	Phosphoglycerate mutase family	PF00300	COG0406	Broad specificity phosphatase PhoE and related phosphatases [General function prediction only]	G	Carbohydrate transport and metabolism	AM1_3583	Ava_3651	AmaxDRAFT_3025	AplaP_010100009241	CwatDRAFT_3401	CY0110_06264	cce_2454	PCC7424_1967	Cyan7425_1508	Cyan7822DRAFT_3210	PCC8801_2516	Cyan8802_3590	CPCC7001_2611	CRC_03098	gll0771	L8106_21187	MAE_05990	MC7420_7638	Aazo_4242	N9414_06049	Npun_F6047	alr3338	P9202_438	P9211_05171	P9215_05961	P9301_05411	P9303_07531	PMT9312_0515	PMT1252	P9515_05791	A9601_05711	Pro0515	PMM0515	NATL1_05721	PMN2A_1847	CRD_00869
RCF1	Cyanos1651		Yes			ATP-dependent Clp protease adapter protein clpS	Q8YZQ3	ATP-dependent Clp protease adaptor protein ClpS	PF02617	COG2127	Uncharacterized conserved protein [Function unknown]	S	Function unknown	AM1_3896	Ava_2843	AmaxDRAFT_4209	AplaP_010100010331	CwatDRAFT_2202	CY0110_24116	cce_3563	PCC7424_4494	Cyan7425_3857	Cyan7822DRAFT_2778	PCC8801_1729	Cyan8802_1753	CPCC7001_2438	CRC_03130	gsl2238	L8106_20640	MAE_07040	MC7420_1406	Aazo_2161	N9414_18373	Npun_F4076	all0404	P9202_870	P9211_15141	P9215_10321	P9301_09991	P9303_15521	PMT9312_0940	PMT0672	*	A9601_10011	Pro1555	PMM0686	NATL1_13951	PMN2A_0595	CRD_00894
RCF1	Cyanos1829		Yes			Orotate phosphoribosyltransferase	Q8YM41	Phosphoribosyl transferase domain	PF00156	COG0461	Orotate phosphoribosyltransferase [Nucleotide transport and metabolism]	F	Nucleotide transport and metabolism	AM1_0409	Ava_2358	AmaxDRAFT_0863	AplaP_010100021516	CwatDRAFT_4370	CY0110_06464	cce_1514	PCC7424_1121	Cyan7425_0460	Cyan7822DRAFT_3563	PCC8801_3572	Cyan8802_2541	CPCC7001_1531	CRC_02200	gll4276	L8106_02907	MAE_56460	MC7420_209	Aazo_1651	N9414_16881	Npun_F4479	alr5099	P9202_1703	P9211_03021	P9215_03001	P9301_02991	P9303_24961	PMT9312_0277	PMT1868	P9515_03081	A9601_02981	Pro0307	PMM0275	NATL1_03551	PMN2A_1641	CRD_00307
RCF1	Cyanos1354					50S ribosomal protein L7/L12	Q7V476	Ribosomal protein L7/L12 C-terminal domain	PF00542	COG0222	Ribosomal protein L7/L12 [Translation, ribosomal structure and biogenesis]	J	Translation, ribosomal structure and biogenesis	AM1_2868	Ava_2555	AmaxDRAFT_5008	AplaP_010100005551	CwatDRAFT_1484	CY0110_09111	cce_0223	PCC7424_1017	Cyan7425_4010	Cyan7822DRAFT_1804	PCC8801_1737	Cyan8802_1761	CPCC7001_1928	CRC_00483	gvip226	L8106_06839	*	MC7420_1473	Aazo_1037	N9414_14423	Npun_F5854	alr5303	P9202_110	P9211_02191	P9215_02201	P9301_02211	P9303_27801	PMT9312_0203	PMT2091	P9515_02301	A9601_02191	Pro0227	PMM0201	NATL1_02771	PMN2A_1568	CRD_01009
RCF1	Cyanos1128					Tryptophan synthase beta chain	Q3MBV3	Pyridoxal-phosphate dependent enzyme	PF00291	COG0133	Tryptophan synthase beta chain [Amino acid transport and metabolism]	E	Amino acid transport and metabolism	AM1_4805	Ava_1911	AmaxDRAFT_1575	AplaP_010100019436	CwatDRAFT_2817	CY0110_16872	cce_3134	PCC7424_2272|PCC7424_3797	Cyan7425_4724	Cyan7822DRAFT_0194	PCC8801_1749	Cyan8802_1776	CPCC7001_404	CRC_02927	gvip381	L8106_09271|L8106_26652	MAE_17780	MC7420_7046	Aazo_2511	N9414_14680|N9414_24043	Npun_R1262|Npun_R4173	all0410|all3794	P9202_1388	P9211_01811	P9215_01821	P9301_01841	P9303_27051	PMT9312_0166	PMT2027	P9515_01931	A9601_01821	Pro0188	PMM0164	NATL1_02381	PMN2A_1531	CRD_02052
RCF1	Cyanos1926		Yes			Pyrroline-5-carboxylate reductase	P74572	NAD-dependent glycerol-3-phosphate dehydrogenase N-terminus	PF01210	COG0345	Pyrroline-5-carboxylate reductase [Amino acid transport and metabolism]	E	Amino acid transport and metabolism	AM1_5367	Ava_2901	AmaxDRAFT_5458	AplaP_010100003087	CwatDRAFT_4835	CY0110_00705	cce_2615	PCC7424_0548	Cyan7425_1472	Cyan7822DRAFT_0264	PCC8801_1696	Cyan8802_1715	CPCC7001_1164	CRC_03483	glr0704	L8106_03809	MAE_55900	*	Aazo_4421	N9414_22988	Npun_R1697	alr0488	P9202_1824	P9211_03931	P9215_04731	P9301_04161	P9303_21461	PMT9312_0392	PMT0208	P9515_04581	A9601_04471	Pro0393	PMM0396	NATL1_04481	PMN2A_1731	CRD_01857
RCF1	Cyanos1446					Malonyl CoA-acyl carrier protein transacylase	P73242	Acyl transferase domain	PF00698	COG0331	(acyl-carrier-protein) S-malonyltransferase [Lipid metabolism]	I	Lipid transport and metabolism	AM1_3514	Ava_2730	AmaxDRAFT_3471	AplaP_010100020022|AplaP_010100020192	CwatDRAFT_4624	CY0110_02777	cce_1583	PCC7424_1044	Cyan7425_3992	Cyan7822DRAFT_1826	PCC8801_1804	Cyan8802_1832	CPCC7001_2679	CRC_00364	gll2145	L8106_11922	MAE_19460	MC7420_645	Aazo_2015	N9414_13625	Npun_F0100	alr0240	P9202_287	P9211_01511	P9215_01541	P9301_01561	P9303_26561	PMT9312_0139	PMT1997	P9515_01651	A9601_01541	Pro0159	PMM0137	NATL1_02091	PMN2A_1503	CRD_03054
RCF1	Cyanos1992					Probable Na(+)/H(+) antiporter 2	Q58916	Sodium/hydrogen exchanger family	PF00999	COG0025	NhaP-type Na+/H+ and K+/H+ antiporters [Inorganic ion transport and metabolism]	P	Inorganic ion transport and metabolism	AM1_3840	Ava_2740	AmaxDRAFT_0944	AplaP_010100012166	CwatDRAFT_4359	CY0110_02084	cce_2737	PCC7424_1446	Cyan7425_0888	Cyan7822DRAFT_1928	PCC8801_3229	Cyan8802_2891	*	CRC_01032	*	L8106_10352	MAE_60970	MC7420_2861	Aazo_0956	N9414_16187	Npun_F2783|Npun_R3099	alr0252	*	P9211_04731	P9215_05521	P9301_04971	P9303_06781	PMT9312_0472	PMT1309	P9515_05361	A9601_05271	Pro0470	PMM0472	NATL1_05281	PMN2A_1805	CRD_02787
RCF1	Cyanos1849		Yes			3-phosphoshikimate 1-carboxyvinyltransferase	B7KLE7	EPSP synthase (3-phosphoshikimate 1-carboxyvinyltransferase)	PF00275	COG0128	5-enolpyruvylshikimate-3-phosphate synthase [Amino acid transport and metabolism]	E	Amino acid transport and metabolism	AM1_2309	Ava_2259	*	AplaP_010100024240	CwatDRAFT_0373	CY0110_07614	cce_1781	PCC7424_4148	Cyan7425_1279	Cyan7822DRAFT_1019	PCC8801_1037	Cyan8802_1066	CPCC7001_2742	CRC_01037	gvip141	L8106_02427	MAE_15370	MC7420_7190	Aazo_5007	N9414_14585	Npun_F1315	all5019	P9202_1090	P9211_10371	P9215_06951	P9301_06391	P9303_18891	PMT9312_0613	PMT0398	P9515_06781	A9601_06691	Pro1048	PMM0613	NATL1_06701	PMN2A_0049	CRD_02782
RCF1	Cyanos1847		Yes			Apocarotenoid-15,15'-oxygenase	P74334	Retinal pigment epithelial membrane protein	PF03055	COG3670	Lignostilbene-alpha,beta-dioxygenase and related enzymes [Secondary metabolites biosynthesis, transport, and catabolism]	Q	Secondary metabolites biosynthesis, transport and catabolism	AM1_3102	Ava_1236	AmaxDRAFT_4432	AplaP_010100011766	*	CY0110_01849	cce_2665	PCC7424_0449	Cyan7425_4222	Cyan7822DRAFT_3487	PCC8801_4340	Cyan8802_4402	CPCC7001_858	CRC_02937	gll3689	L8106_15640	MAE_09040	MC7420_1490	Aazo_5115	N9414_24268	Npun_F0298	all4284	P9202_75	P9211_03071	P9215_03051	P9301_03041	P9303_25111	PMT9312_0282	PMT1879	P9515_03131	A9601_03031	Pro0312	PMM0280	NATL1_03601	PMN2A_1646	CRD_02044
RCF1	Cyanos1844		Yes			GTP-binding protein engA	Q7VFY6	Domain of unknown function (DUF697)	PF05128	COG1160	Predicted GTPases [General function prediction only]	R	General function prediction only	AM1_4324	Ava_3291	*	AplaP_010100021171	CwatDRAFT_3325	CY0110_20770	cce_1666	PCC7424_5212	Cyan7425_5156	Cyan7822DRAFT_5074	PCC8801_1407	Cyan8802_1436	CPCC7001_228	CRC_00868	*	L8106_07254	MAE_62880	MC7420_2024	Aazo_1080	N9414_05759	Npun_F4323	all4384	P9202_1831	P9211_15631	P9215_17121	P9301_16341	P9303_04921	PMT9312_1537	PMT1459	P9515_16231	A9601_16461	Pro1597	PMM1444	NATL1_18431	PMN2A_0975	CRD_02212
RCF1	Cyanos1842		Yes			50S ribosomal protein L28	B8HUV7	Ribosomal L28 family	PF00830	COG0227	Ribosomal protein L28 [Translation, ribosomal structure and biogenesis]	J	Translation, ribosomal structure and biogenesis	AM1_2695	Ava_0142	AmaxDRAFT_2624	AplaP_010100011536	CwatDRAFT_4096	CY0110_06884	cce_0136	PCC7424_2853	Cyan7425_0615	*	PCC8801_2765	Cyan8802_3337	CPCC7001_325	CRC_01832	gvip514	L8106_07601	MAE_32000	MC7420_1847	Aazo_1605	N9414_18800	*	asl2630	P9202_913	P9211_08581	P9215_09901	P9301_09571	P9303_15261	PMT9312_0898	PMT0695	P9515_09841	A9601_09591	Pro0933	PMM0902	NATL1_09781	PMN2A_0305	CRD_01918
RCF1	Cyanos1843		Yes			Thymidylate kinase	Q3AH20	Thymidylate kinase	PF02223	COG0125	Thymidylate kinase [Nucleotide transport and metabolism]	F	Nucleotide transport and metabolism	AM1_6041	Ava_1962	AmaxDRAFT_5095	AplaP_010100001740	CwatDRAFT_1340	CY0110_12342	cce_1174	PCC7424_0725	Cyan7425_0992	Cyan7822DRAFT_5125	PCC8801_1250	Cyan8802_1281	CPCC7001_205	CRC_03429	glr0678	L8106_18781	MAE_42520	MC7420_3258	Aazo_3024	N9414_04605	Npun_F6527	all4708	*	P9211_01441	P9215_01471	P9301_01491	P9303_26491	PMT9312_0132	PMT1990	P9515_01581	A9601_01471	Pro0152	PMM0130	NATL1_02021	PMN2A_1496	CRD_02948
RCF1	Cyanos1923		Yes			*	*	NnrU protein	PF07298	COG4094	Predicted membrane protein [Function unknown]	S	Function unknown	AM1_2494	Ava_1748	AmaxDRAFT_4113	AplaP_010100010232	CwatDRAFT_0283	CY0110_26572	cce_2781	PCC7424_0460	Cyan7425_3165	Cyan7822DRAFT_0211	PCC8801_0470	Cyan8802_0483	CPCC7001_2127	CRC_00941	*	L8106_16494	MAE_42990	MC7420_267	Aazo_0147	N9414_10308	Npun_R6187	alr3954	P9202_985	P9211_01631	P9215_01651	P9301_01671	P9303_26691	PMT9312_0150	PMT2008	P9515_01761	A9601_01651	Pro0171	PMM0148	NATL1_02201	PMN2A_1514	CRD_02378
RCF1	Cyanos1432					NAD(P)H-quinone oxidoreductase subunit I	Q8KX59	4Fe-4S binding domain	PF00037	COG1143	Formate hydrogenlyase subunit 6/NADH:ubiquinone oxidoreductase 23 kD subunit (chain I) [Energy production and conversion]	C	Energy production and conversion	AM1_2159	Ava_2715	AmaxDRAFT_0085	AplaP_010100002257	CwatDRAFT_6238	CY0110_28754	cce_2223	PCC7424_2528	Cyan7425_1667	Cyan7822DRAFT_0067	PCC8801_1011	Cyan8802_1040	CPCC7001_1075	CRC_02079	gvip068	L8106_10151	MAE_56440	MC7420_5039	Aazo_0401|Aazo_0257	N9414_08170	*	alr0224	P9202_1121	P9211_01761	P9215_01771	P9301_01791	P9303_26891	PMT9312_0161	PMT2019	P9515_01881	A9601_01771	Pro0183	PMM0159	NATL1_02321	PMN2A_1526	CRD_02338
RCF1	Cyanos1195					Heme oxygenase 1	P72849	Heme oxygenase	PF01126	COG5398	Heme oxygenase [Inorganic ion transport and metabolism]	P	Inorganic ion transport and metabolism	AM1_C0205|AM1_C0108|AM1_0850	Ava_3767	AmaxDRAFT_1750	AplaP_010100008751	CwatDRAFT_4859	CY0110_14028	cce_2573	PCC7424_3635	Cyan7425_2962	Cyan7822DRAFT_2692	PCC8801_1380	Cyan8802_1414	CPCC7001_2021	CRC_03007	gvip040	L8106_28721	MAE_14930	MC7420_7429	Aazo_2851	N9414_24338	Npun_F0643	all1897	P9202_565	P9211_17151	P9215_18671	P9301_17861	P9303_22411	PMT9312_1686	PMT1685	P9515_17811	A9601_18031	Pro1750	PMM1594	NATL1_20441	PMN2A_1169	CRD_00107
RCF1	Cyanos1665		Yes			Adenosylhomocysteinase	A5GI30	S-adenosyl-L-homocysteine hydrolase	PF05221	COG0499	S-adenosylhomocysteine hydrolase [Coenzyme metabolism]	H	Coenzyme transport and metabolism	AM1_3940	Ava_3963	AmaxDRAFT_1966	AplaP_010100006575	CwatDRAFT_5181	CY0110_21732	cce_0835	PCC7424_4381	Cyan7425_4402	Cyan7822DRAFT_1647	PCC8801_2366	Cyan8802_2416	CPCC7001_2621	CRC_03470	glr3183	L8106_23820	MAE_50250	MC7420_2129	Aazo_0847	N9414_03096	Npun_R1054	alr1414	P9202_603	P9211_17511	P9215_18991	P9301_18171	P9303_01751	PMT9312_1718	PMT0138	P9515_18141	A9601_18351	Pro1786	PMM1625	NATL1_20771	PMN2A_1202	CRD_01844
RCF1	Cyanos1661		Yes			GDP-mannose-dependent alpha-mannosyltransferase	Q8NT41	Glycosyl transferases group 1	PF00534	COG0438	Glycosyltransferase [Cell envelope biogenesis, outer membrane]	M	Cell wall/membrane/envelope biogenesis	AM1_4136	Ava_0090	AmaxDRAFT_2365	AplaP_010100000855	CwatDRAFT_0944	CY0110_04628	cce_1569	PCC7424_4916	Cyan7425_4643	Cyan7822DRAFT_1142	PCC8801_3612	Cyan8802_2502	CPCC7001_1259	CRC_00033	*	L8106_03639	MAE_07050	MC7420_1314	Aazo_3745	N9414_02771	Npun_F2924	alr2265	P9202_745	P9211_17931	P9215_19391	P9301_18561	P9303_00501	PMT9312_1758	PMT0049	P9515_18561	A9601_18751	Pro1827	PMM1666	NATL1_21361	PMN2A_1265	CRD_02577
RCF1	Cyanos1740					Lipoyl synthase 2	Q8YXD1	Radical SAM superfamily	PF04055	COG0320	Lipoate synthase [Coenzyme metabolism]	H	Coenzyme transport and metabolism	AM1_1698	Ava_3006	AmaxDRAFT_5652	AplaP_010100014103	*	CY0110_17172	cce_3143	PCC7424_1107	Cyan7425_4375	Cyan7822DRAFT_3302	PCC8801_3569	Cyan8802_2544	CPCC7001_244	CRC_03172	gll3526	L8106_19691	MAE_53890	MC7420_3643	Aazo_2199	N9414_02129	Npun_R3828	alr1282	P9202_639	P9211_10901	P9215_12321	P9301_12031	P9303_09741	PMT9312_1107	PMT1076	P9515_11871	A9601_12021	Pro1099	PMM1096	NATL1_14841	PMN2A_0652	CRD_02331
RCF1	Cyanos1743		Yes			Uncharacterized deoxyribonuclease sll1786	P73335	TatD related DNase	PF01026	COG0084	Mg-dependent DNase [DNA replication, recombination, and repair]	L	Replication, recombination and repair	AM1_3591	Ava_4206	AmaxDRAFT_0133	AplaP_010100004079	CwatDRAFT_3957	CY0110_19312	cce_3489	PCC7424_0740	Cyan7425_0489	Cyan7822DRAFT_3161	PCC8801_1752	Cyan8802_1779	CPCC7001_765	CRC_01782	gll2367	L8106_05545	MAE_54490	MC7420_293	Aazo_1018	N9414_14373	Npun_F4984	alr1593	P9202_182	P9211_16081	P9215_17551	P9301_16771	P9303_04351	PMT9312_1579	PMT1508	P9515_16661	A9601_16901	Pro1641	PMM1486	NATL1_18871	PMN2A_1017	CRD_00847
RCF1	Cyanos1742		Yes			Histidinol dehydrogenase 2	Q3M5D3	Histidinol dehydrogenase	PF00815	COG0141	Histidinol dehydrogenase [Amino acid transport and metabolism]	E	Amino acid transport and metabolism	AM1_3589	Ava_4204	AmaxDRAFT_0131	AplaP_010100009076	CwatDRAFT_5326	CY0110_03429	cce_4520	PCC7424_0738	Cyan7425_5103	Cyan7822DRAFT_3159	PCC8801_2651	Cyan8802_3453	CPCC7001_1656	CRC_01780	gvip194	L8106_05535	MAE_16690	MC7420_468	Aazo_1020	N9414_14363	Npun_R4982	all1591	P9202_24	P9211_16101	P9215_17571	P9301_16791	P9303_04331	PMT9312_1581	PMT1510	P9515_16681	A9601_16921	Pro1643	PMM1488	NATL1_18891	PMN2A_1019	CRD_00845
RCF1	Cyanos1747		Yes			Ribonuclease P protein component	B8HR50	Ribonuclease P	PF00825	COG0594	RNase P protein component [Translation, ribosomal structure and biogenesis]	J	Translation, ribosomal structure and biogenesis	AM1_3094	Ava_3433	AmaxDRAFT_5215	AplaP_010100013718	CwatDRAFT_4794	CY0110_13161	cce_1366	PCC7424_0896	Cyan7425_5267	Cyan7822DRAFT_1885	PCC8801_4062	Cyan8802_4101	CPCC7001_1437	CRC_02850	gvip207	L8106_29250	MAE_04040	MC7420_5063	Aazo_0685	N9414_00815	Npun_R1587	alr3413	P9202_1048	P9211_12711	P9215_13981	P9301_13851	P9303_06111	PMT9312_1285	PMT1369	P9515_13561	A9601_13771	Pro1300	PMM1184	NATL1_16581	PMN2A_0803	CRD_02804
RCF1	Cyanos1699		Yes			Aspartokinase 2	Q59229	Amino acid kinase family	PF00696	COG0527	Aspartokinases [Amino acid transport and metabolism]	E	Amino acid transport and metabolism	AM1_0770	Ava_3642	AmaxDRAFT_3720	AplaP_010100018474	CwatDRAFT_2172	CY0110_03499	cce_4512	PCC7424_3243	*	Cyan7822DRAFT_0304	PCC8801_1145	Cyan8802_1175	CPCC7001_877	CRC_00848	gll1774	L8106_25795	MAE_49560	MC7420_6325	Aazo_2221	N9414_18725	Npun_R4597	alr3644	P9202_538	P9211_17741	P9215_19211	P9301_18381	P9303_00821	PMT9312_1740	PMT0073	P9515_18381	A9601_18571	Pro1808	PMM1648	NATL1_21161	PMN2A_1246	CRD_00557
RCF1	Cyanos1698		Yes			Uncharacterized glycosyltransferase MJ1069	Q58469	Glycosyl transferases group 1	PF00534	COG0438	Glycosyltransferase [Cell envelope biogenesis, outer membrane]	M	Cell wall/membrane/envelope biogenesis	AM1_4636	Ava_0727	AmaxDRAFT_0453	AplaP_010100006463	CwatDRAFT_3506	CY0110_26088	cce_4654	PCC7424_2830	Cyan7425_0980	Cyan7822DRAFT_0390	PCC8801_2385	Cyan8802_2436	CPCC7001_2165	CRC_01064	gll0082	L8106_06964	MAE_18670	MC7420_5355	Aazo_2541	N9414_13080	Npun_F4348	alr4178	P9202_511	P9211_03941	P9215_04741	P9301_04171	P9303_21451	PMT9312_0393	PMT0209	P9515_04591	A9601_04481	Pro0394	PMM0397	NATL1_04491	PMN2A_1732	CRD_02859
RCF1	Cyanos1693		Yes			Phosphoribosylaminoimidazole-succinocarboxamide synthase	B2IWK4	SAICAR synthetase	PF01259	COG0152	Phosphoribosylaminoimidazolesuccinocarboxamide (SAICAR) synthase [Nucleotide transport and metabolism]	F	Nucleotide transport and metabolism	AM1_0588	Ava_0093	AmaxDRAFT_2827	AplaP_010100007447	CwatDRAFT_3060	CY0110_21535	cce_2380	PCC7424_2609	Cyan7425_4496	Cyan7822DRAFT_4589	PCC8801_0356	Cyan8802_0363	CPCC7001_843	CRC_00035	gvip262	L8106_04766	MAE_31380	MC7420_4338	Aazo_3742	N9414_02756	Npun_F2927	alr2268	P9202_1830	P9211_13931	P9215_15681	P9301_15251	P9303_05481	PMT9312_1437	PMT1414	P9515_15001	A9601_15391	Pro1420	PMM1339	NATL1_17661	PMN2A_0910	CRD_02579
[truncated: 353 more rows]
[truncated: 22 more columns]
