# Supplementary material for: Genome fluctuations in cyanobacteria reflect evolutionary, developmental and adaptive traits
Source: BMC Evol Biol. 2011 Jun 30;11:187. doi: 10.1186/1471-2148-11-187 (PMC3141437; doi:10.1186/1471-2148-11-187)
Supplement: Additional file 3 — Orthologs missing in finished genomes. List of orthologs which are missing, or pseudogenized, in finished genomes while present in all others genomes. Locus tags for pseudogenes and functional annotations are provided. [file 1471-2148-11-187-S3.XLS]

## Sheet: Sheet1
Orthologs missing in finished genomes
A “*” indicates lack of significant hits in the respective database
The second column indicates if the ortholog is missing (“NA”) or pseudogenized (locus tag shown)
Genome	Orthologous group	Pseudogene/Missing	Uniprot name	Uniprot ID	Pfam name	Pfam ID	COG ID	COG name	COG letter	COG category
Acam	Cyanos1657	NA	Putative electron transport protein yjeS	P39288	Domain of unknown function (DUF1730)	PF08331	COG1600	Uncharacterized Fe-S protein [Energy production and conversion]	C	Energy production and conversion
Acam	Cyanos1704	NA	3 beta-hydroxysteroid dehydrogenase/Delta 5-->4-isomerase type 2	Q64421	NmrA-like family	PF05368	COG0451	Nucleoside-diphosphate-sugar epimerases [Cell envelope biogenesis, outer membrane / Carbohydrate transport and metabolism]	M|G	Cell wall/membrane/envelope biogenesis|Carbohydrate transport and metabolism
Acam	Cyanos1752	NA	LPS-assembly protein lptD	Q9K187	Protein of unknown function (DUF3769)	PF12600	COG1452	Organic solvent tolerance protein OstA [Cell envelope biogenesis, outer membrane]	M	Cell wall/membrane/envelope biogenesis
Acam	Cyanos1830	NA	Uncharacterized oxidoreductase yrbE	O05389	Oxidoreductase family, NAD-binding Rossmann fold	PF01408	COG0673	Predicted dehydrogenases and related proteins [General function prediction only]	R	General function prediction only
Acam	Cyanos1817	NA	Uncharacterized protein ygbK	Q46889	Protein of unknown function, DUF1537	PF07005	COG3395	Uncharacterized protein conserved in bacteria [Function unknown]	S	Function unknown
Cya7424	Cyanos1289	PCC7424_0371	Uncharacterized protein alr4393	Q05070	Protein of unknown function (DUF3084)	PF11283	COG4372	Uncharacterized protein conserved in bacteria with the myosin-like domain [Function unknown]	S	Function unknown
Cya7425	Cyanos1638	NA	Neugrin	Q3T1H2	Transposase	PF01527	COG5373	Predicted membrane protein [Function unknown]	S	Function unknown
Cya7425	Cyanos1699	NA	Aspartokinase 2	Q59229	Amino acid kinase family	PF00696	COG0527	Aspartokinases [Amino acid transport and metabolism]	E	Amino acid transport and metabolism
Glov	Cyanos1717	NA	Circadian clock protein kinase kaiC	P74646	KaiC	PF06745	COG0467	RecA-superfamily ATPases implicated in signal transduction [Signal transduction mechanisms]	T	Signal transduction mechanisms
Glov	Cyanos1557	NA	Probable copper-transporting ATPase synA	P07893	E1-E2 ATPase	PF00122	COG2217	Cation transport ATPase [Inorganic ion transport and metabolism]	P	Inorganic ion transport and metabolism
Glov	Cyanos1701	NA	*	*	Protein of unknown function (DUF1350)	PF07082	COG2267	Lysophospholipase [Lipid metabolism]	I	Lipid transport and metabolism
Glov	Cyanos1564	NA	Ycf92-like protein	Q8YZH6	Cobalt transport protein	PF02361	COG0619	ABC-type cobalt transport system, permease component CbiQ and related transporters [Inorganic ion transport and metabolism]	P	Inorganic ion transport and metabolism
Glov	Cyanos1660	NA	Putative HMP/thiamine import ATP-binding protein ykoD	O34362	ABC transporter	PF00005	COG1122	ABC-type cobalt transport system, ATPase component [Inorganic ion transport and metabolism]	P	Inorganic ion transport and metabolism
Glov	Cyanos1661	NA	GDP-mannose-dependent alpha-mannosyltransferase	Q8NT41	Glycosyl transferases group 1	PF00534	COG0438	Glycosyltransferase [Cell envelope biogenesis, outer membrane]	M	Cell wall/membrane/envelope biogenesis
Glov	Cyanos1089	NA	UPF0118 membrane protein yubA	O32086	Domain of unknown function DUF20	PF01594	COG0628	Predicted permease, member of the PurR regulon [General function prediction only]	R	General function prediction only
Glov	Cyanos1751	NA	Bifunctional protein thiO/thiG	Q55710	FAD dependent oxidoreductase	PF01266	COG0665	Glycine/D-amino acid oxidases (deaminating) [Amino acid transport and metabolism]	E	Amino acid transport and metabolism
Glov	Cyanos1782	NA	Adaptive-response sensory-kinase sasA	B7K3M6	Histidine kinase-, DNA gyrase B-, and HSP90-like ATPase	PF02518	COG2205	Osmosensitive K+ channel histidine kinase [Signal transduction mechanisms]	T	Signal transduction mechanisms
Glov	Cyanos1685	NA	LL-diaminopimelate aminotransferase	B1WSG7	Aminotransferase class I and II	PF00155	COG0436	Aspartate/tyrosine/aromatic aminotransferase [Amino acid transport and metabolism]	E	Amino acid transport and metabolism
Glov	Cyanos1765	NA	Ycf53-like protein	P72583	GUN4-like	PF05419	*	*	*	*
Glov	Cyanos1676	NA	Uncharacterized membrane protein yuiD	O32107	Divergent PAP2 family	PF02681	COG1963	Uncharacterized protein conserved in bacteria [Function unknown]	S	Function unknown
Glov	Cyanos1160	NA	Tyrocidine synthase 3	O30409	AMP-binding enzyme	PF00501	COG1022	Long-chain acyl-CoA synthetases (AMP-forming) [Lipid metabolism]	I	Lipid transport and metabolism
Glov	Cyanos1812	NA	Beta-carotene ketolase	Q44261	Fatty acid desaturase	PF00487	COG3239	Fatty acid desaturase [Lipid metabolism]	I	Lipid transport and metabolism
Glov	Cyanos1730	NA	2-succinyl-5-enolpyruvyl-6-hydroxy-3-cyclohexene-1-carboxylate synthase	Q3M3Y3	Thiamine pyrophosphate enzyme, N-terminal TPP binding domain	PF02776	COG1165	2-succinyl-6-hydroxy-2,4-cyclohexadiene-1-carboxylate synthase [Coenzyme metabolism]	H	Coenzyme transport and metabolism
Glov	Cyanos1778	NA	UPF0033 protein AF_0554	O29697	SirA-like protein	PF01206	COG0425	Predicted redox protein, regulator of disulfide bond formation [Posttranslational modification, protein turnover, chaperones]	O	Posttranslational modification, protein turnover, chaperones
Glov	Cyanos1470	NA	GTP-binding protein engA	Q7M7W8	Domain of unknown function (DUF697)	PF05128	COG1100	GTPase SAR1 and related small G proteins [General function prediction only]	R	General function prediction only
Glov	Cyanos1187	NA	UDP-sulfoquinovose synthase, chloroplastic	O48917	NAD dependent epimerase/dehydratase family	PF01370	COG0451	Nucleoside-diphosphate-sugar epimerases [Cell envelope biogenesis, outer membrane / Carbohydrate transport and metabolism]	M|G	Cell wall/membrane/envelope biogenesis|Carbohydrate transport and metabolism
Glov	Cyanos1663	NA	Naphthoate synthase	Q9CLV5	Enoyl-CoA hydratase/isomerase family	PF00378	COG0447	Dihydroxynaphthoic acid synthase [Coenzyme metabolism]	H	Coenzyme transport and metabolism
Mica	Cyanos1716	NA	Pyridoxine 5'-phosphate synthase	A8G5H7	Pyridoxal phosphate biosynthesis protein PdxJ	PF03740	COG0854	Pyridoxal phosphate biosynthesis protein [Coenzyme metabolism]	H	Coenzyme transport and metabolism
Mica	Cyanos1775	NA	Uncharacterized protein PA0392	P25254	YGGT family	PF02325	COG0762	Predicted integral membrane protein [Function unknown]	S	Function unknown
Mica	Cyanos1690	NA	*	*	Coatomer epsilon subunit	PF04733	COG4783	Putative Zn-dependent protease, contains TPR repeats [General function prediction only]	R	General function prediction only
Mica	Cyanos1784	NA	Thiol:disulfide interchange protein txlA	P35088	Thioredoxin	PF00085	COG0526	Thiol-disulfide isomerase and thioredoxins [Posttranslational modification, protein turnover, chaperones / Energy production and conversion]	O|C	Posttranslational modification, protein turnover, chaperones|Energy production and conversion
Mica	Cyanos1819	NA	Translation initiation factor IF-1	Q110C7	Translation initiation factor 1A / IF-1	PF01176	COG0361	Translation initiation factor 1 (IF-1) [Translation, ribosomal structure and biogenesis]	J	Translation, ribosomal structure and biogenesis
Mica	Cyanos1354	NA	50S ribosomal protein L7/L12	Q7V476	Ribosomal protein L7/L12 C-terminal domain	PF00542	COG0222	Ribosomal protein L7/L12 [Translation, ribosomal structure and biogenesis]	J	Translation, ribosomal structure and biogenesis
Mica	Cyanos1247	NA	Undecaprenyl-diphosphatase	Q55684	Bacitracin resistance protein BacA	PF02673	COG1968	Undecaprenyl pyrophosphate phosphatase [Lipid transport and metabolism]	V	Defense mechanisms
NoAz	Cyanos1133	Aazo_3460	Uroporphyrinogen-III synthase	P42452	Uroporphyrinogen-III synthase HemD	PF02602	COG0007	Uroporphyrinogen-III methylase [Coenzyme metabolism]	H	Coenzyme transport and metabolism
NoAz	Cyanos1368	Aazo_1505	Geranylgeranyl pyrophosphate synthase homolog	P48368	Polyprenyl synthetase	PF00348	COG0142	Geranylgeranyl pyrophosphate synthase [Coenzyme metabolism]	H	Coenzyme transport and metabolism
Nosp	Cyanos1432	NA	NAD(P)H-quinone oxidoreductase subunit I	Q8KX59	4Fe-4S binding domain	PF00037	COG1143	Formate hydrogenlyase subunit 6/NADH:ubiquinone oxidoreductase 23 kD subunit (chain I) [Energy production and conversion]	C	Energy production and conversion
Prom9211	Cyanos1793	NA	Uncharacterized oxidoreductase slr1167	P74246	Iron-containing alcohol dehydrogenase	PF00465	COG0371	Glycerol dehydrogenase and related enzymes [Energy production and conversion]	C	Energy production and conversion
Prom9215	Cyanos1783	NA	Anti-sigma-B factor antagonist	Q9WVX8	STAS domain	PF01740	COG1366	Anti-anti-sigma regulatory factor (antagonist of anti-sigma factor) [Signal transduction mechanisms]	T	Signal transduction mechanisms
Prom9515	Cyanos1651	NA	ATP-dependent Clp protease adapter protein clpS	Q8YZQ3	ATP-dependent Clp protease adaptor protein ClpS	PF02617	COG2127	Uncharacterized conserved protein [Function unknown]	S	Function unknown
PromN1A	Cyanos1727	NA	NAD(P)H-quinone oxidoreductase subunit 2	B7K1G4	NADH-Ubiquinone/plastoquinone (complex I), various chains	PF00361	COG1007	NADH:ubiquinone oxidoreductase subunit 2 (chain N) [Energy production and conversion]	C	Energy production and conversion
PromN1A	Cyanos1626	NA	Bifunctional protein glmU	Q2JVA4	Nucleotidyl transferase	PF00483	COG1207	N-acetylglucosamine-1-phosphate uridyltransferase (contains nucleotidyltransferase and I-patch acetyltransferase domains) [Cell envelope biogenesis, outer membrane]	M	Cell wall/membrane/envelope biogenesis
Syn7002	Cyanos1300	NA	Glucokinase	P58616	Glucokinase	PF02685	COG0837	Glucokinase [Carbohydrate transport and metabolism]	G	Carbohydrate transport and metabolism
Syn7002	Cyanos1707	NA	Threonine-phosphate decarboxylase	Q8Z8H8	Aminotransferase class I and II	PF00155	COG0079	Histidinol-phosphate/aromatic aminotransferase and cobyric acid decarboxylase [Amino acid transport and metabolism]	E	Amino acid transport and metabolism
Syn7002	Cyanos1760	NA	Cobalamin biosynthesis protein cobIJ	P66877	Tetrapyrrole (Corrin/Porphyrin) Methylases	PF00590	COG2243	Precorrin-2 methylase [Coenzyme metabolism]	H	Coenzyme transport and metabolism
Syn7002	Cyanos1215	NA	Aerobic cobaltochelatase subunit cobN	P29929	CobN/Magnesium Chelatase	PF02514	COG1429	Cobalamin biosynthesis protein CobN and related Mg-chelatases [Coenzyme metabolism]	H	Coenzyme transport and metabolism
Syn7002	Cyanos1214	NA	Cobalt-precorrin-6A reductase	P72711	Precorrin-6x reductase CbiJ/CobK	PF02571	COG2099	Precorrin-6x reductase [Coenzyme metabolism]	H	Coenzyme transport and metabolism
Syn7002	Cyanos1683	NA	Protein cobW	Q9HZQ2	CobW/HypB/UreG, nucleotide-binding domain	PF02492	COG0523	Putative GTPases (G3E family) [General function prediction only]	R	General function prediction only
Syn7002	Cyanos1262	NA	Cobalt-precorrin-3B C(17)-methyltransferase	Q05590	Tetrapyrrole (Corrin/Porphyrin) Methylases	PF00590	COG1010	Precorrin-3B methylase [Coenzyme metabolism]	H	Coenzyme transport and metabolism
Syn7002	Cyanos1245	NA	Precorrin-6Y C(5,15)-methyltransferase [decarboxylating]	Q9HZU0	Tetrapyrrole (Corrin/Porphyrin) Methylases	PF00590	COG2242	Precorrin-6B methylase 2 [Coenzyme metabolism]	H	Coenzyme transport and metabolism
Syn7002	Cyanos1733	NA	Cobalamin biosynthesis protein CobD	P74475	CobD/Cbib protein	PF03186	COG1270	Cobalamin biosynthesis protein CobD/CbiB [Coenzyme metabolism]	H	Coenzyme transport and metabolism
Syn7002	Cyanos1619	NA	Putative cobalt-precorrin-6A synthase [deacetylating]	Q8YT79	CbiD	PF01888	COG1903	Cobalamin biosynthesis protein CbiD [Coenzyme metabolism]	H	Coenzyme transport and metabolism
Syne7942	Cyanos1576	NA	Adenine phosphoribosyltransferase	B2IU50	Phosphoribosyl transferase domain	PF00156	COG0503	Adenine/guanine phosphoribosyltransferases and related PRPP-binding proteins [Nucleotide transport and metabolism]	F	Nucleotide transport and metabolism
Thee	Cyanos1468	NA	Uncharacterized protein slr0346	Q55637	RNase3 domain	PF00636	COG0571	dsRNA-specific ribonuclease [Transcription]	K	Transcription
Thee	Cyanos1747	NA	Ribonuclease P protein component	B8HR50	Ribonuclease P	PF00825	COG0594	RNase P protein component [Translation, ribosomal structure and biogenesis]	J	Translation, ribosomal structure and biogenesis
Thee	Cyanos1637	NA	UPF0079 ATP-binding protein alr2300	O52749	Uncharacterised P-loop hydrolase UPF0079	PF02367	COG0802	Predicted ATPase or kinase [General function prediction only]	R	General function prediction only
Trie	Cyanos1642	NA	*	*	Protein of unknown function (DUF760)	PF05542	*	*	*	*
Trie	Cyanos1478	Tery_0374	Type III pantothenate kinase	Q3MC63	Bordetella pertussis Bvg accessory factor family	PF03309	COG1521	Pantothenate kinase type III (Bvg accessory factor family protein) [Transcription]	K	Transcription
Trie	Cyanos1446	NA	Malonyl CoA-acyl carrier protein transacylase	P73242	Acyl transferase domain	PF00698	COG0331	(acyl-carrier-protein) S-malonyltransferase [Lipid metabolism]	I	Lipid transport and metabolism
Ucyn	Cyanos1677	NA	Bifunctional protein folD	Q3M9M0	Tetrahydrofolate dehydrogenase/cyclohydrolase, NAD(P)-binding domain	PF02882	COG0190	5,10-methylene-tetrahydrofolate dehydrogenase/Methenyl tetrahydrofolate cyclohydrolase [Coenzyme metabolism]	H	Coenzyme transport and metabolism
Ucyn	Cyanos1670	NA	Putative peroxiredoxin bcp	Q9ZMU4	AhpC/TSA family	PF00578	COG1225	Peroxiredoxin [Posttranslational modification, protein turnover, chaperones]	O	Posttranslational modification, protein turnover, chaperones
Ucyn	Cyanos1672	NA	Prephenate dehydrogenase	P20692	Prephenate dehydrogenase	PF02153	COG0287	Prephenate dehydrogenase [Amino acid transport and metabolism]	E	Amino acid transport and metabolism
Ucyn	Cyanos1062	NA	Diflavin flavoprotein A 1	Q55393	Metallo-beta-lactamase superfamily	PF00753	COG0426	Uncharacterized flavoproteins [Energy production and conversion]	C	Energy production and conversion
Ucyn	Cyanos1777	NA	5'-nucleotidase surE	B1WXT3	Survival protein SurE	PF01975	COG0496	Predicted acid phosphatase [General function prediction only]	R	General function prediction only
Ucyn	Cyanos1678	NA	ATP phosphoribosyltransferase	Q31Q54	ATP phosphoribosyltransferase	PF01634	COG0040	ATP phosphoribosyltransferase [Amino acid transport and metabolism]	E	Amino acid transport and metabolism
Ucyn	Cyanos1104	NA	1,4-alpha-glucan-branching enzyme	A2BQ65	Alpha amylase, catalytic domain	PF00128	COG0296	1,4-alpha-glucan branching enzyme [Carbohydrate transport and metabolism]	G	Carbohydrate transport and metabolism
Ucyn	Cyanos1263	NA	Putative metalloprotease all0271	Q8Z032	Uncharacterized protein family UPF0054	PF02130	COG0319	Predicted metal-dependent hydrolase [General function prediction only]	R	General function prediction only
Ucyn	Cyanos1265	NA	D-fructose 1,6-bisphosphatase class 2/sedoheptulose 1,7-bisphosphatase	B0JKN5	Bacterial fructose-1,6-bisphosphatase, glpX-encoded	PF03320	COG1494	Fructose-1,6-bisphosphatase/sedoheptulose 1,7-bisphosphatase and related proteins [Carbohydrate transport and metabolism]	G	Carbohydrate transport and metabolism
Ucyn	Cyanos1802	NA	UPF0012 hydrolase sll0601	P55175	Carbon-nitrogen hydrolase	PF00795	COG0388	Predicted amidohydrolase [General function prediction only]	R	General function prediction only
Ucyn	Cyanos1358	NA	Photosystem II 44 kDa reaction center protein	P09193	Photosystem II protein	PF00421	COG4172	ABC-type uncharacterized transport system, duplicated ATPase component [General function prediction only]	R	General function prediction only
Ucyn	Cyanos1353	NA	Citrate synthase	Q59977	Citrate synthase	PF00285	COG0372	Citrate synthase [Energy production and conversion]	C	Energy production and conversion
Ucyn	Cyanos1767	NA	Arginine biosynthesis bifunctional protein ArgJ 1	Q8YVA8	ArgJ family	PF01960	COG1364	N-acetylglutamate synthase (N-acetylornithine aminotransferase) [Amino acid transport and metabolism]	E	Amino acid transport and metabolism
Ucyn	Cyanos1729	NA	Ribulose bisphosphate carboxylase small chains, chloroplastic	P16881	Ribulose bisphosphate carboxylase, small chain	PF00101	COG4451	Ribulose bisphosphate carboxylase small subunit [Energy production and conversion]	C	Energy production and conversion
Ucyn	Cyanos1764	NA	Uncharacterized tRNA/rRNA methyltransferase slr0992	P74516	SpoU rRNA Methylase family	PF00588	COG0219	Predicted rRNA methylase (SpoU class) [Translation, ribosomal structure and biogenesis]	J	Translation, ribosomal structure and biogenesis
Ucyn	Cyanos1271	NA	Dihydroxy-acid dehydratase	A2BQQ9	Dehydratase family	PF00920	COG0129	Dihydroxyacid dehydratase/phosphogluconate dehydratase [Amino acid transport and metabolism / Carbohydrate transport and metabolism]	E|G	Amino acid transport and metabolism|Carbohydrate transport and metabolism
Ucyn	Cyanos1272	NA	L-aspartate oxidase	Q8YXJ6	FAD binding domain	PF00890	COG0029	Aspartate oxidase [Coenzyme metabolism]	H	Coenzyme transport and metabolism
Ucyn	Cyanos1275	NA	Methionine synthase	O33259	Homocysteine S-methyltransferase	PF02574	COG1410	Methionine synthase I, cobalamin-binding domain [Amino acid transport and metabolism]	E	Amino acid transport and metabolism
Ucyn	Cyanos1507	NA	*	*	Protein of unknown function (DUF3539)	PF12058	*	*	*	*
Ucyn	Cyanos1189	NA	2-isopropylmalate synthase	A2BRP4	HMGL-like	PF00682	COG0119	Isopropylmalate/homocitrate/citramalate synthases [Amino acid transport and metabolism]	E	Amino acid transport and metabolism
Ucyn	Cyanos1714	NA	Cytochrome b559 subunit alpha	B0JLV1	Lumenal portion of Cytochrome b559, alpha (gene psbE) subunit	PF00284	*	*	*	*
Ucyn	Cyanos1715	NA	*	*	Protein of unknown function, DUF482	PF04339	COG3146	Uncharacterized protein conserved in bacteria [Function unknown]	S	Function unknown
Ucyn	Cyanos1713	NA	Uncharacterized protein MJ0165	Q57629	AIR carboxylase	PF00731	COG1691	NCAIR mutase (PurE)-related proteins [General function prediction only]	R	General function prediction only
Ucyn	Cyanos1084	NA	Peptide methionine sulfoxide reductase msrA 1	P72622	Peptide methionine sulfoxide reductase	PF01625	COG0225	Peptide methionine sulfoxide reductase [Posttranslational modification, protein turnover, chaperones]	O	Posttranslational modification, protein turnover, chaperones
Ucyn	Cyanos1711	NA	Uncharacterized protein ycf23	Q1XDB4	Protein of unknown function (DUF561)	PF04481	COG0352	Thiamine monophosphate synthase [Coenzyme metabolism]	H	Coenzyme transport and metabolism
Ucyn	Cyanos1196	NA	Probable 2-phosphosulfolactate phosphatase	Q3MFW5	2-phosphosulpholactate phosphatase	PF04029	COG2045	Phosphosulfolactate phosphohydrolase and related enzymes [Coenzyme metabolism / General function prediction only]	H|R	Coenzyme transport and metabolism|General function prediction only
Ucyn	Cyanos1629	NA	Uncharacterized protein slr1819	P73709	Pentapeptide repeats (8 copies)	PF00805	COG1357	Pentapeptide repeats containing protein [Function unknown]	S	Function unknown
Ucyn	Cyanos1162	NA	Acetolactate synthase large subunit	O78518	Thiamine pyrophosphate enzyme, N-terminal TPP binding domain	PF02776	COG0028	Thiamine pyrophosphate-requiring enzymes [acetolactate synthase, pyruvate dehydrogenase (cytochrome), glyoxylate carboligase, phosphonopyruvate decarboxylase] [Amino acid transport and metabolism / Coenzyme metabolism]	E|H	Amino acid transport and metabolism|Coenzyme transport and metabolism
Ucyn	Cyanos1005	NA	Photosystem Q(B) protein 2	P04997	Photosynthetic reaction centre protein	PF00124	*	*	*	*
Ucyn	Cyanos1097	NA	Uncharacterized symporter sll1374	P74168	Vacuole effluxer Atg22 like	PF11700	COG2211	Na+/melibiose symporter and related transporters [Carbohydrate transport and metabolism]	G	Carbohydrate transport and metabolism
Ucyn	Cyanos1648	NA	Putative low molecular weight protein-tyrosine-phosphatase slr0328	Q55535	Low molecular weight phosphotyrosine protein phosphatase	PF01451	COG0394	Protein-tyrosine-phosphatase [Signal transduction mechanisms]	T	Signal transduction mechanisms
Ucyn	Cyanos1371	NA	UPF0062 protein slr0519	Q55842	Phosphoribosylformylglycinamidine (FGAM) synthase	PF02700	COG1828	Phosphoribosylformylglycinamidine (FGAM) synthase, PurS component [Nucleotide transport and metabolism]	F	Nucleotide transport and metabolism
Ucyn	Cyanos1800	NA	Light repressed protein A homolog	P74518	Sigma 54 modulation protein / S30EA ribosomal protein	PF02482	COG1544	Ribosome-associated protein Y (PSrp-1) [Translation, ribosomal structure and biogenesis]	J	Translation, ribosomal structure and biogenesis
Ucyn	Cyanos1801	NA	Octanoyltransferase	B2IVM2	Biotin/lipoate A/B protein ligase family	PF03099	COG0321	Lipoate-protein ligase B [Coenzyme metabolism]	H	Coenzyme transport and metabolism
Ucyn	Cyanos1806	NA	Oxygen-independent coproporphyrinogen-III oxidase-like protein sll1917	P73245	Radical SAM superfamily	PF04055	COG0635	Coproporphyrinogen III oxidase and related Fe-S oxidoreductases [Coenzyme metabolism]	H	Coenzyme transport and metabolism
Ucyn	Cyanos1808	NA	UPF0473 protein Daud_0916	B1I374	Protein of unknown function (DUF3727)	PF12527	*	*	*	*
Ucyn	Cyanos1809	NA	Adenylosuccinate synthetase	Q8YMZ0	Adenylosuccinate synthetase	PF00709	COG0104	Adenylosuccinate synthase [Nucleotide transport and metabolism]	F	Nucleotide transport and metabolism
Ucyn	Cyanos1644	NA	Phosphoribosylaminoimidazole carboxylase catalytic subunit	Q55498	AIR carboxylase	PF00731	COG0041	Phosphoribosylcarboxyaminoimidazole (NCAIR) mutase [Nucleotide transport and metabolism]	F	Nucleotide transport and metabolism
Ucyn	Cyanos1645	NA	Endonuclease III	P73715	HhH-GPD superfamily base excision DNA repair protein	PF00730	COG0177	Predicted EndoIII-related endonuclease [DNA replication, recombination, and repair]	L	Replication, recombination and repair
Ucyn	Cyanos1705	NA	Thylakoid lumenal 15.0 kDa protein 2, chloroplastic	Q9LVV5	*	*	COG1512	Beta-propeller domains of methanol dehydrogenase type [General function prediction only]	R	General function prediction only
Ucyn	Cyanos1628	NA	Photosystem II manganese-stabilizing polypeptide	P13907	Manganese-stabilising protein / photosystem II polypeptide	PF01716	COG2912	Uncharacterized conserved protein [Function unknown]	S	Function unknown
Ucyn	Cyanos1706	NA	Phosphomethylpyrimidine synthase	A2C642	ThiC family	PF01964	COG0422	Thiamine biosynthesis protein ThiC [Coenzyme metabolism]	H	Coenzyme transport and metabolism
Ucyn	Cyanos1550	NA	ADP-ribose pyrophosphatase	P54570	NUDIX domain	PF00293	COG0494	NTP pyrophosphohydrolases including oxidative damage repair enzymes [DNA replication, recombination, and repair / General function prediction only]	L|R	Replication, recombination and repair|General function prediction only
Ucyn	Cyanos1700	NA	Probable anthranilate synthase component 1	P20170	chorismate binding enzyme	PF00425	COG0147	Anthranilate/para-aminobenzoate synthases component I [Amino acid transport and metabolism / Coenzyme metabolism]	E|H	Amino acid transport and metabolism|Coenzyme transport and metabolism
Ucyn	Cyanos1552	NA	*	*	Protein of unknown function (DUF3464)	PF11947	*	*	*	*
Ucyn	Cyanos1702	NA	PsbP-like protein 1, chloroplastic	P82538	PsbP	PF01789	COG1851	Uncharacterized conserved protein [Function unknown]	S	Function unknown
Ucyn	Cyanos1622	NA	Photosystem II reaction center protein H	Q0IDC8	Photosystem II 10 kDa phosphoprotein	PF00737	*	*	*	*
Ucyn	Cyanos1623	NA	Peptidyl-tRNA hydrolase	B2JA15	Peptidyl-tRNA hydrolase	PF01195	COG0193	Peptidyl-tRNA hydrolase [Translation, ribosomal structure and biogenesis]	J	Translation, ribosomal structure and biogenesis
Ucyn	Cyanos1620	NA	Riboflavin biosynthesis protein ribD	Q55158	RibD C-terminal domain	PF01872	COG0117	Pyrimidine deaminase [Coenzyme metabolism]	H	Coenzyme transport and metabolism
Ucyn	Cyanos1621	NA	Maf-like protein PCC7424_1128	B7KJY0	Maf-like protein	PF02545	COG0424	Nucleotide-binding protein implicated in inhibition of septum formation [Cell division and chromosome partitioning]	D	Cell cycle control, cell division, chromosome partitioning
Ucyn	Cyanos1627	NA	Coenzyme A biosynthesis bifunctional protein coaBC	P73881	DNA / pantothenate metabolism flavoprotein	PF04127	COG0452	Phosphopantothenoylcysteine synthetase/decarboxylase [Coenzyme metabolism]	H	Coenzyme transport and metabolism
Ucyn	Cyanos1766	NA	4-alpha-glucanotransferase	O32462	Glycosyl hydrolase family 57	PF03065	COG1543	Uncharacterized conserved protein [Function unknown]	S	Function unknown
Ucyn	Cyanos1496	NA	Uncharacterized protein slr1563	P74594	Fructosamine kinase	PF03881	COG3001	Uncharacterized protein conserved in bacteria [Function unknown]	G	Carbohydrate transport and metabolism
Ucyn	Cyanos1493	NA	Exopolyphosphatase	Q9KU08	Ppx/GppA phosphatase family	PF02541	COG0248	Exopolyphosphatase [Nucleotide transport and metabolism / Inorganic ion transport and metabolism]	F|P	Nucleotide transport and metabolism|Inorganic ion transport and metabolism
Ucyn	Cyanos1794	NA	Probable inorganic polyphosphate/ATP-NAD kinase 1	Q8YN19	ATP-NAD kinase	PF01513	COG0061	NAD kinase [Coenzyme metabolism]	G	Carbohydrate transport and metabolism
Ucyn	Cyanos1795	NA	Putative peroxiredoxin sll0755	Q55624	AhpC/TSA family	PF00578	COG0450	Peroxiredoxin [Posttranslational modification, protein turnover, chaperones]	O	Posttranslational modification, protein turnover, chaperones
Ucyn	Cyanos1792	NA	Gamma-glutamyl phosphate reductase	Q3MH53	Aldehyde dehydrogenase family	PF00171	COG0014	Gamma-glutamyl phosphate reductase [Amino acid transport and metabolism]	E	Amino acid transport and metabolism
Ucyn	Cyanos1791	NA	Response regulator protein vraR	P0C0Z1	Bacterial regulatory proteins, luxR family	PF00196	COG2197	Response regulator containing a CheY-like receiver domain and an HTH DNA-binding domain [Signal transduction mechanisms / Transcription]	T|K	Signal transduction mechanisms|Transcription
Ucyn	Cyanos1811	NA	Acetolactate synthase small subunit	Q55141	Small subunit of acetolactate synthase	PF10369	COG0440	Acetolactate synthase, small (regulatory) subunit [Amino acid transport and metabolism]	E	Amino acid transport and metabolism
Ucyn	Cyanos1810	NA	Uncharacterized protein ycf39	P48279	NmrA-like family	PF05368	COG0702	Predicted nucleoside-diphosphate-sugar epimerases [Cell envelope biogenesis, outer membrane / Carbohydrate transport and metabolism]	M|G	Cell wall/membrane/envelope biogenesis|Carbohydrate transport and metabolism
Ucyn	Cyanos1815	NA	tRNA dimethylallyltransferase	B7KDM5	IPP transferase	PF01715	COG0324	tRNA delta(2)-isopentenylpyrophosphate transferase [Translation, ribosomal structure and biogenesis]	J	Translation, ribosomal structure and biogenesis
Ucyn	Cyanos1814	NA	Argininosuccinate lyase	Q3MC57	Lyase	PF00206	COG0165	Argininosuccinate lyase [Amino acid transport and metabolism]	E	Amino acid transport and metabolism
Ucyn	Cyanos1658	NA	Lipoyl synthase 1	Q8YWC1	Radical SAM superfamily	PF04055	COG0320	Lipoate synthase [Coenzyme metabolism]	H	Coenzyme transport and metabolism
Ucyn	Cyanos1656	NA	6-phosphogluconolactonase	P74618	Glucosamine-6-phosphate isomerases/6-phosphogluconolactonase	PF01182	COG0363	6-phosphogluconolactonase/Glucosamine-6-phosphate isomerase/deaminase [Carbohydrate transport and metabolism]	G	Carbohydrate transport and metabolism
Ucyn	Cyanos1655	NA	*	*	BMC domain	PF00936	*	*	*	*
Ucyn	Cyanos1653	NA	Uncharacterized protein At2g34460, chloroplastic	Q8H124	NmrA-like family	PF05368	COG0451	Nucleoside-diphosphate-sugar epimerases [Cell envelope biogenesis, outer membrane / Carbohydrate transport and metabolism]	M|G	Cell wall/membrane/envelope biogenesis|Carbohydrate transport and metabolism
Ucyn	Cyanos1652	NA	Uncharacterized protein Rv2228c/MT2287	P64955	Phosphoglycerate mutase family	PF00300	COG0406	Broad specificity phosphatase PhoE and related phosphatases [General function prediction only]	G	Carbohydrate transport and metabolism
Ucyn	Cyanos1148	NA	Indole-3-glycerol phosphate synthase	B7K0H0	Indole-3-glycerol phosphate synthase	PF00218	COG0134	Indole-3-glycerol phosphate synthase [Amino acid transport and metabolism]	E	Amino acid transport and metabolism
Ucyn	Cyanos1631	NA	Nitrogen regulatory protein P-II	Q47894	Nitrogen regulatory protein P-II	PF00543	COG0347	Nitrogen regulatory protein PII [Amino acid transport and metabolism]	E	Amino acid transport and metabolism
Ucyn	Cyanos1630	NA	Adenylosuccinate lyase	P74384	Lyase	PF00206	COG0015	Adenylosuccinate lyase [Nucleotide transport and metabolism]	F	Nucleotide transport and metabolism
Ucyn	Cyanos1145	NA	Ferric uptake regulation protein	P74739	Ferric uptake regulator family	PF01475	COG0735	Fe2+/Zn2+ uptake regulation proteins [Inorganic ion transport and metabolism]	P	Inorganic ion transport and metabolism
Ucyn	Cyanos1636	NA	*	*	Protein of unknown function (DUF3119)	PF11317	*	*	*	*
Ucyn	Cyanos1389	NA	Uncharacterized protein TP_0359	O83378	Rho termination factor, N-terminal domain	PF07498	COG3330	Uncharacterized protein conserved in bacteria [Function unknown]	S	Function unknown
Ucyn	Cyanos1759	NA	1-(5-phosphoribosyl)-5-[(5-phosphoribosylamino)methylideneamino] imidazole-4-carboxamide isomerase	B7KEI6	Histidine biosynthesis protein	PF00977	COG0106	Phosphoribosylformimino-5-aminoimidazole carboxamide ribonucleotide (ProFAR) isomerase [Amino acid transport and metabolism]	E	Amino acid transport and metabolism
Ucyn	Cyanos1789	NA	Phosphoenolpyruvate carboxylase	A2BTF4	Phosphoenolpyruvate carboxylase	PF00311	COG2352	Phosphoenolpyruvate carboxylase [Energy production and conversion]	C	Energy production and conversion
Ucyn	Cyanos1824	NA	3-isopropylmalate dehydratase small subunit	P74207	Aconitase C-terminal domain	PF00694	COG0066	3-isopropylmalate dehydratase small subunit [Amino acid transport and metabolism]	E	Amino acid transport and metabolism
Ucyn	Cyanos1748	NA	*	*	Bacterial membrane flanked domain	PF03703	COG0594	RNase P protein component [Translation, ribosomal structure and biogenesis]	J	Translation, ribosomal structure and biogenesis
Ucyn	Cyanos1820	NA	Ornithine carbamoyltransferase	O87319	Aspartate/ornithine carbamoyltransferase, Asp/Orn binding domain	PF00185	COG0078	Ornithine carbamoyltransferase [Amino acid transport and metabolism]	E	Amino acid transport and metabolism
Ucyn	Cyanos1779	NA	Imidazole glycerol phosphate synthase subunit hisF	Q3MEF5	Histidine biosynthesis protein	PF00977	COG0107	Imidazoleglycerol-phosphate synthase [Amino acid transport and metabolism]	E	Amino acid transport and metabolism
Ucyn	Cyanos1829	NA	Orotate phosphoribosyltransferase	Q8YM41	Phosphoribosyl transferase domain	PF00156	COG0461	Orotate phosphoribosyltransferase [Nucleotide transport and metabolism]	F	Nucleotide transport and metabolism
Ucyn	Cyanos1609	NA	Phosphoribosylformylglycinamidine synthase 2	A2BNC9	AIR synthase related protein, C-terminal domain	PF02769	COG0046	Phosphoribosylformylglycinamidine (FGAM) synthase, synthetase domain [Nucleotide transport and metabolism]	F	Nucleotide transport and metabolism
Ucyn	Cyanos1033	NA	Photosystem II D2 protein	A5GMA8	Photosynthetic reaction centre protein	PF00124	*	*	*	*
Ucyn	Cyanos1233	NA	Uncharacterized glycosyltransferase ydaM	P96587	Glycosyl transferase family 2	PF00535	COG1215	Glycosyltransferases, probably involved in cell wall biogenesis [Cell envelope biogenesis, outer membrane]	M	Cell wall/membrane/envelope biogenesis
Ucyn	Cyanos1132	NA	Chaperone protein dnaK	B5YAR3	Hsp70 protein	PF00012	COG0443	Molecular chaperone [Posttranslational modification, protein turnover, chaperones]	O	Posttranslational modification, protein turnover, chaperones
Ucyn	Cyanos1135	NA	4-alpha-glucanotransferase	P72785	4-alpha-glucanotransferase	PF02446	COG1640	4-alpha-glucanotransferase [Carbohydrate transport and metabolism]	G	Carbohydrate transport and metabolism
Ucyn	Cyanos1828	NA	Inositol-1-monophosphatase	P74158	Inositol monophosphatase family	PF00459	COG0483	Archaeal fructose-1,6-bisphosphatase and related enzymes of inositol monophosphatase family [Carbohydrate transport and metabolism]	G	Carbohydrate transport and metabolism
Ucyn	Cyanos1831	NA	Exodeoxyribonuclease III	P44318	Endonuclease/Exonuclease/phosphatase family	PF03372	COG0708	Exonuclease III [DNA replication, recombination, and repair]	L	Replication, recombination and repair
Ucyn	Cyanos1738	NA	Thylakoid membrane protein slr0575	Q55403	Protein of unknown function (DUF2854)	PF11016	COG0016	Phenylalanyl-tRNA synthetase alpha subunit [Translation, ribosomal structure and biogenesis]	J	Translation, ribosomal structure and biogenesis
Ucyn	Cyanos1739	NA	Putative RNA-binding protein ylmH	P71020	S4 domain	PF01479	COG2302	Uncharacterized conserved protein, contains S4-like domain [Function unknown]	S	Function unknown
Ucyn	Cyanos1152	NA	Histidine biosynthesis bifunctional protein hisIE	Q8YS28	Phosphoribosyl-ATP pyrophosphohydrolase	PF01503	COG0139	Phosphoribosyl-AMP cyclohydrolase [Amino acid transport and metabolism]	E	Amino acid transport and metabolism
Ucyn	Cyanos1736	NA	Glutaredoxin-like protein YDR286C	Q05530	Glutaredoxin-like domain (DUF836)	PF05768	COG0695	Glutaredoxin and related proteins [Posttranslational modification, protein turnover, chaperones]	O	Posttranslational modification, protein turnover, chaperones
Ucyn	Cyanos1737	NA	Acetylglutamate kinase	Q8YXG8	Amino acid kinase family	PF00696	COG0548	Acetylglutamate kinase [Amino acid transport and metabolism]	E	Amino acid transport and metabolism
Ucyn	Cyanos1611	NA	Argininosuccinate synthase	Q3MBE6	Arginosuccinate synthase	PF00764	COG0137	Argininosuccinate synthase [Amino acid transport and metabolism]	E	Amino acid transport and metabolism
Ucyn	Cyanos1610	NA	Amidophosphoribosyltransferase	Q55621	Phosphoribosyl transferase domain	PF00156	COG0034	Glutamine phosphoribosylpyrophosphate amidotransferase [Nucleotide transport and metabolism]	F	Nucleotide transport and metabolism
Ucyn	Cyanos1756	NA	PhoH-like protein	P73090	PhoH-like protein	PF02562	COG1702	Phosphate starvation-inducible protein PhoH, predicted ATPase [Signal transduction mechanisms]	T	Signal transduction mechanisms
Ucyn	Cyanos1754	NA	*	*	Adaptin N terminal region	PF01602	COG1413	FOG: HEAT repeat [Energy production and conversion]	C	Energy production and conversion
Ucyn	Cyanos1128	NA	Tryptophan synthase beta chain	Q3MBV3	Pyridoxal-phosphate dependent enzyme	PF00291	COG0133	Tryptophan synthase beta chain [Amino acid transport and metabolism]	E	Amino acid transport and metabolism
Ucyn	Cyanos1124	NA	Uncharacterized AAA domain-containing protein ycf46	O78439	ATPase family associated with various cellular activities (AAA)	PF00004	COG0464	ATPases of the AAA+ class [Posttranslational modification, protein turnover, chaperones]	O	Posttranslational modification, protein turnover, chaperones
Ucyn	Cyanos1127	NA	Anthranilate phosphoribosyltransferase	B7JX56	Glycosyl transferase family, a/b domain	PF00591	COG0547	Anthranilate phosphoribosyltransferase [Amino acid transport and metabolism]	E	Amino acid transport and metabolism
Ucyn	Cyanos1126	NA	Histidinol-phosphate aminotransferase 2	Q8YMG7	Aminotransferase class I and II	PF00155	COG0079	Histidinol-phosphate/aromatic aminotransferase and cobyric acid decarboxylase [Amino acid transport and metabolism]	E	Amino acid transport and metabolism
Ucyn	Cyanos1686	NA	P-protein	O67085	Prephenate dehydratase	PF00800	COG0077	Prephenate dehydratase [Amino acid transport and metabolism]	E	Amino acid transport and metabolism
Ucyn	Cyanos1680	NA	UPF0173 metal-dependent hydrolase THA_544	B7IG18	Metallo-beta-lactamase superfamily	PF00753	COG2220	Predicted Zn-dependent hydrolases of the beta-lactamase fold [General function prediction only]	R	General function prediction only
Ucyn	Cyanos1681	NA	Ribosomal RNA small subunit methyltransferase E	P72667	RNA methyltransferase	PF04452	COG1385	Uncharacterized protein conserved in bacteria [Function unknown]	S	Function unknown
Ucyn	Cyanos1682	NA	Phosphoribosylformylglycinamidine synthase 1	Q3MG53	CobB/CobQ-like glutamine amidotransferase domain	PF07685	COG0047	Phosphoribosylformylglycinamidine (FGAM) synthase, glutamine amidotransferase domain [Nucleotide transport and metabolism]	F	Nucleotide transport and metabolism
Ucyn	Cyanos1728	NA	Ribulose bisphosphate carboxylase large chain	A2BQ31	Ribulose bisphosphate carboxylase large chain, catalytic domain	PF00016	COG1850	Ribulose 1,5-bisphosphate carboxylase, large subunit [Carbohydrate transport and metabolism]	G	Carbohydrate transport and metabolism
Ucyn	Cyanos1726	NA	Uncharacterized HIT-like protein Synpcc7942_1390	P32084	Scavenger mRNA decapping enzyme C-term binding	PF11969	COG0537	Diadenosine tetraphosphate (Ap4A) hydrolase and other HIT family hydrolases [Nucleotide transport and metabolism / Carbohydrate transport and metabolism / General function prediction only]	F|G|R	Nucleotide transport and metabolism|Carbohydrate transport and metabolism|General function prediction only
Ucyn	Cyanos1725	NA	Uncharacterized protein slr1717	P73846	Asparagine synthase	PF00733	COG1606	ATP-utilizing enzymes of the PP-loop superfamily [General function prediction only]	R	General function prediction only
Ucyn	Cyanos1724	NA	*	*	Protein of unknown function (DUF3120)	PF11318	COG0348	Polyferredoxin [Energy production and conversion]	C	Energy production and conversion
Ucyn	Cyanos1723	NA	Bifunctional homocysteine S-methyltransferase/5,10-methylenetetrahydrofolate reductase	O06745	Methylenetetrahydrofolate reductase	PF02219	COG0685	5,10-methylenetetrahydrofolate reductase [Amino acid transport and metabolism]	E	Amino acid transport and metabolism
Ucyn	Cyanos1720	NA	Nucleoside-triphosphatase	Q8YM52	Ham1 family	PF01725	COG0127	Xanthosine triphosphate pyrophosphatase [Nucleotide transport and metabolism]	F	Nucleotide transport and metabolism
Ucyn	Cyanos1666	NA	*	*	Iron-Sulfur binding protein C terminal	PF12617	COG1142	Fe-S-cluster-containing hydrogenase components 2 [Energy production and conversion]	C	Energy production and conversion
Ucyn	Cyanos1195	NA	Heme oxygenase 1	P72849	Heme oxygenase	PF01126	COG5398	Heme oxygenase [Inorganic ion transport and metabolism]	P	Inorganic ion transport and metabolism
Ucyn	Cyanos1453	NA	Uncharacterized protein yabN	P37556	MazG nucleotide pyrophosphohydrolase domain	PF03819	COG3956	Protein containing tetrapyrrole methyltransferase domain and MazG-like (predicted pyrophosphatase) domain [General function prediction only]	R	General function prediction only
Ucyn	Cyanos1665	NA	Adenosylhomocysteinase	A5GI30	S-adenosyl-L-homocysteine hydrolase	PF05221	COG0499	S-adenosylhomocysteine hydrolase [Coenzyme metabolism]	H	Coenzyme transport and metabolism
Ucyn	Cyanos1218	NA	N-(5'-phosphoribosyl)anthranilate isomerase	B7JUH3	N-(5'phosphoribosyl)anthranilate (PRA) isomerase	PF00697	COG0135	Phosphoribosylanthranilate isomerase [Amino acid transport and metabolism]	E	Amino acid transport and metabolism
Ucyn	Cyanos1591	NA	Putative thylakoid lumen peptidyl-prolyl cis-trans isomerase sll0408	Q55118	Cyclophilin type peptidyl-prolyl cis-trans isomerase/CLD	PF00160	COG0652	Peptidyl-prolyl cis-trans isomerase (rotamase) - cyclophilin family [Posttranslational modification, protein turnover, chaperones]	O	Posttranslational modification, protein turnover, chaperones
Ucyn	Cyanos1743	NA	Uncharacterized deoxyribonuclease sll1786	P73335	TatD related DNase	PF01026	COG0084	Mg-dependent DNase [DNA replication, recombination, and repair]	L	Replication, recombination and repair
Ucyn	Cyanos1742	NA	Histidinol dehydrogenase 2	Q3M5D3	Histidinol dehydrogenase	PF00815	COG0141	Histidinol dehydrogenase [Amino acid transport and metabolism]	E	Amino acid transport and metabolism
Ucyn	Cyanos1744	NA	Ketol-acid reductoisomerase	B7KF23	Acetohydroxy acid isomeroreductase, catalytic domain	PF07991	COG0059	Ketol-acid reductoisomerase [Amino acid transport and metabolism / Coenzyme metabolism]	E|H	Amino acid transport and metabolism|Coenzyme transport and metabolism
Ucyn	Cyanos1055	NA	Putative diflavin flavoprotein A 6	Q8YQE2	Metallo-beta-lactamase superfamily	PF00753	COG0426	Uncharacterized flavoproteins [Energy production and conversion]	C	Energy production and conversion
Ucyn	Cyanos1056	NA	Uncharacterized protein yqiI	P54525	N-acetylmuramoyl-L-alanine amidase	PF01520	COG0860	N-acetylmuramoyl-L-alanine amidase [Cell envelope biogenesis, outer membrane]	M	Cell wall/membrane/envelope biogenesis
Ucyn	Cyanos1050	NA	Peptide methionine sulfoxide reductase msrB	B0BYW4	SelR domain	PF01641	COG0229	Conserved domain frequently associated with peptide methionine sulfoxide reductase [Posttranslational modification, protein turnover, chaperones]	O	Posttranslational modification, protein turnover, chaperones
Ucyn	Cyanos1818	NA	Light-dependent protochlorophyllide reductase	O66148	short chain dehydrogenase	PF00106	COG1028	Dehydrogenases with different specificities (related to short-chain alcohol dehydrogenases) [Secondary metabolites biosynthesis, transport, and catabolism / General function prediction only]	I|Q|R	Lipid transport and metabolism|Secondary metabolites biosynthesis, transport and catabolism|General function prediction only
Ucyn	Cyanos1117	NA	Tryptophan synthase alpha chain	B7JUK2	Tryptophan synthase alpha chain	PF00290	COG0159	Tryptophan synthase alpha chain [Amino acid transport and metabolism]	E	Amino acid transport and metabolism
Ucyn	Cyanos1698	NA	Uncharacterized glycosyltransferase MJ1069	Q58469	Glycosyl transferases group 1	PF00534	COG0438	Glycosyltransferase [Cell envelope biogenesis, outer membrane]	M	Cell wall/membrane/envelope biogenesis
Ucyn	Cyanos1693	NA	Phosphoribosylaminoimidazole-succinocarboxamide synthase	B2IWK4	SAICAR synthetase	PF01259	COG0152	Phosphoribosylaminoimidazolesuccinocarboxamide (SAICAR) synthase [Nucleotide transport and metabolism]	F	Nucleotide transport and metabolism
Ucyn	Cyanos1692	NA	Phosphoribosylamine--glycine ligase	Q8YRD8	Phosphoribosylglycinamide synthetase, ATP-grasp (A) domain	PF01071	COG0151	Phosphoribosylamine-glycine ligase [Nucleotide transport and metabolism]	F	Nucleotide transport and metabolism
YellA	Cyanos1134	CYA_1546	Protein TRIGALACTOSYLDIACYLGLYCEROL 3, chloroplastic	Q9AT00	ABC transporter	PF00005	COG1127	ABC-type transport system involved in resistance to organic solvents, ATPase component [Secondary metabolites biosynthesis, transport, and catabolism]	Q	Secondary metabolites biosynthesis, transport and catabolism
YellB	Cyanos1225	NA	Uncharacterized serine protease syc0938_d	P05676	Trypsin	PF00089	COG0265	Trypsin-like serine proteases, typically periplasmic, contain C-terminal PDZ domain [Posttranslational modification, protein turnover, chaperones]	O	Posttranslational modification, protein turnover, chaperones
