# Supplementary material for: Genome fluctuations in cyanobacteria reflect evolutionary, developmental and adaptive traits
Source: BMC Evol Biol. 2011 Jun 30;11:187. doi: 10.1186/1471-2148-11-187 (PMC3141437; doi:10.1186/1471-2148-11-187)
Supplement: Additional file 4 — Orthologs present in the most recent common cyanobacterial ancestor. List of orthologs predicted in the most recent common ancestor of cyanobacteria. Functional annotations and gene locus tags in each genome (when available) is provided. [file 1471-2148-11-187-S4.XLS]

## Sheet: Sheet1
Orthologs present in the most recent common cyanobacterial ancestor
Second column indicates the parsimonious character state with 1/0 showing that presence and absence are equally likely
* in annotations field indicate no significant similarity found
Group	State	Unique to cyanobacteria	Uniprot name	Uniprot ID	Pfam name	Pfam ID	COG ID	COG name	COG letter	COG category	Acam	Anav	Artm	Artp	Crow	Cya0110	Cya51142	Cya7424	Cya7425	Cya7822	Cya8801	Cya8802	Cyab	Cylr	Glov	Lyns	Mica	Micc	NoAz	Nods	Nosp	Noss	Prom9202	Prom9211	Prom9215	Prom9301	Prom9303	Prom9312	Prom9313	Prom9515	PromAS	PromCC	PromMED	PromN1A	PromN2A	Rapb	Scys6803	Syn307	Syn7002
Cyanos2627	1	Yes	*	*	*	*	*	*	*	*	AM1_5791	Ava_1006	AmaxDRAFT_4531	AplaP_010100021331	CwatDRAFT_1659	CY0110_09772	cce_0283	PCC7424_1556	Cyan7425_2784	Cyan7822DRAFT_3075	PCC8801_0685	Cyan8802_0713		CRC_02553	gsl2912	L8106_09741	MAE_52960	MC7420_7873	Aazo_1894	N9414_10957	Npun_R4404	asr2896														CRD_01259	ssr0349	SynRCC307_0580	SYNPCC7002_A2520
Cyanos3975	1	Yes	*	*	*	*	*	*	*	*	AM1_1817	Ava_3954			CwatDRAFT_3843	CY0110_22372	cce_0552		Cyan7425_4792	Cyan7822DRAFT_0574	PCC8801_1778	Cyan8802_1806			gsl0964	L8106_11132			Aazo_1374	N9414_15140	Npun_F0428	asr1405
Cyanos3500	1	Yes	*	*	*	*	COG2205	Osmosensitive K+ channel histidine kinase [Signal transduction mechanisms]	T	Signal transduction mechanisms		Ava_1703	AmaxDRAFT_4576	AplaP_010100011556	CwatDRAFT_1413	CY0110_27600	cce_2382	PCC7424_3263	Cyan7425_4716	Cyan7822DRAFT_2994	PCC8801_1763	Cyan8802_1791		CRC_03436	gll3924	L8106_03142	MAE_32250	MC7420_3837	Aazo_4298	N9414_07519	Npun_R0282	alr3994
Cyanos2972	1	Yes	UPF0243 zinc-binding protein MCA2090	Q606C8	Domain of unknown function (DUF329)	PF03884	*	*	*	*	AM1_5739	Ava_3871	AmaxDRAFT_3626	AplaP_010100022673	CwatDRAFT_4802|CwatDRAFT_5558	CY0110_03874	cce_1621	PCC7424_1178	Cyan7425_0688	Cyan7822DRAFT_4144	PCC8801_1546	Cyan8802_1570		CRC_00117	gll0531	L8106_07119		MC7420_2198	Aazo_4528	N9414_07569	Npun_F5617	all3173														CRD_01559	slr0217		SYNPCC7002_A0669
Cyanos3025	1	Yes	*	*	*	*	*	*	*	*	AM1_4920	Ava_4201	AmaxDRAFT_3798	AplaP_010100009530	CwatDRAFT_5229	CY0110_13551	cce_1914	PCC7424_2721	Cyan7425_3937	Cyan7822DRAFT_4356	PCC8801_0823	Cyan8802_0852		CRC_01778	gll3317	L8106_11687	MAE_53690	MC7420_2664	Aazo_1022	N9414_14353	Npun_F4979	alr1589														CRD_00843	slr0740		SYNPCC7002_A2051
Cyanos1994	1	Yes	*	*	*	*	*	*	*	*		Ava_1264	AmaxDRAFT_0727	AplaP_010100002727	CwatDRAFT_1563	CY0110_08436	cce_1809	PCC7424_4397		Cyan7822DRAFT_0073	PCC8801_3376	Cyan8802_2735	CPCC7001_1480	CRC_00296	gsl1287	L8106_08506	MAE_53220	MC7420_2865	Aazo_2788	N9414_17243	Npun_F3908	asr4313	P9202_1828	P9211_10751	P9215_12481	P9301_12191	P9303_09501	PMT9312_1123	PMT1096	P9515_12031	A9601_12181	Pro1084	PMM1112	NATL1_14701	PMN2A_0638	CRD_01947	ssr2047	SynRCC307_1547	SYNPCC7002_A0543
Cyanos9632	1	Yes	*	*	*	*	*	*	*	*															gsl3194|gsr4042
Cyanos9637	1	Yes	*	*	*	*	*	*	*	*															gll1002			MC7420_499
Cyanos1848	1	Yes	*	*	Protein of unknown function (DUF3146)	PF11344	*	*	*	*	AM1_5376	Ava_3280	AmaxDRAFT_4620	AplaP_010100008616	CwatDRAFT_3321	CY0110_20815	cce_2796	PCC7424_2617	Cyan7425_4472	Cyan7822DRAFT_2986	PCC8801_1406	Cyan8802_1435	CPCC7001_1972	CRC_00861	gsr0107	L8106_14735	MAE_19540	MC7420_7608	Aazo_1069	N9414_19507	Npun_R5514	asl4395		P9211_02741	P9215_02721	P9301_02721	P9303_24591	PMT9312_0251	PMT1834	P9515_02821	A9601_02711	Pro0280	PMM0249	NATL1_03271	PMN2A_1615	CRD_02218	sll1340	SynRCC307_2341	SYNPCC7002_A0378
Cyanos2169	1	Yes	Uncharacterized protein slr0269	P73888	*	*	*	*	*	*	AM1_3721	Ava_1261	AmaxDRAFT_4549	AplaP_010100020894	CwatDRAFT_4395	CY0110_02069	cce_2740	PCC7424_3410	Cyan7425_0853	Cyan7822DRAFT_4498	PCC8801_4226	Cyan8802_4285		CRC_00299	gll2509	L8106_08481	MAE_00020	MC7420_6488	Aazo_2791	N9414_17258	Npun_F3905	alr4310			P9215_12501	P9301_12211		PMT9312_1125		P9515_12051	A9601_12201		PMM1114			CRD_01943	slr0269	SynRCC307_1545	SYNPCC7002_A2279
Cyanos11183	1	Yes	*	*	*	*	*	*	*	*															glr4361
Cyanos11184	1	Yes	*	*	*	*	*	*	*	*															glr2554
Cyanos11186	1	Yes	*	*	*	*	*	*	*	*															gll1583
Cyanos11188	1	Yes	*	*	*	*	*	*	*	*															gll0131
Cyanos4229	1	Yes	*	*	*	*	COG1410	Methionine synthase I, cobalamin-binding domain [Amino acid transport and metabolism]	E	Amino acid transport and metabolism	AM1_4671	Ava_1033							Cyan7425_5124					CRC_00433	glr3749	L8106_07169		MC7420_6565	Aazo_5070	N9414_02406	Npun_F5212	all2871														CRD_02542
Cyanos11194	1	Yes	*	*	*	*	*	*	*	*															gll1138
Cyanos2999	1	Yes	*	*	*	*	*	*	*	*	AM1_5130	Ava_3063	AmaxDRAFT_0280	AplaP_010100004819	CwatDRAFT_4233	CY0110_08971	cce_1114	PCC7424_2013	Cyan7425_3971	Cyan7822DRAFT_1594	PCC8801_3260	Cyan8802_2861		CRC_02193	gsl0405	L8106_20775	MAE_08560	MC7420_6186	Aazo_3418	N9414_13505	Npun_R3495	all0298														CRD_00300			SYNPCC7002_A0312
Cyanos3005	1	Yes	*	*	*	*	*	*	*	*	AM1_3165	Ava_1696	AmaxDRAFT_0873	AplaP_010100010646	CwatDRAFT_0043	CY0110_29374	cce_2662	PCC7424_1650	Cyan7425_1146	Cyan7822DRAFT_1754	PCC8801_1397	Cyan8802_1431		CRC_02679	glr0104		MAE_25990	MC7420_2118	Aazo_2040	N9414_04735	Npun_R3760	all4006														CRD_01611	sll1698		SYNPCC7002_A2020
Cyanos3000	1	Yes	*	*	*	*	*	*	*	*	AM1_4557	Ava_3521	AmaxDRAFT_2517	AplaP_010100003492	CwatDRAFT_5383	CY0110_29949	cce_0506	PCC7424_2076	Cyan7425_4030	Cyan7822DRAFT_0586	PCC8801_1731	Cyan8802_1755		CRC_02208	gll0144	L8106_06374	MAE_19260	MC7420_2812	Aazo_4086	N9414_06154	Npun_R3549	all3542														CRD_00317			SYNPCC7002_A2050
Cyanos2743	1	Yes	Uncharacterized protein sll0944	P77971	Domain of unknown function (DUF1830)	PF08865	COG4326	Sporulation control protein [General function prediction only]	R	General function prediction only	AM1_4372	Ava_1259	AmaxDRAFT_4548	AplaP_010100020899	CwatDRAFT_4764	CY0110_15522	cce_2729	PCC7424_2962	Cyan7425_0833	Cyan7822DRAFT_3051	PCC8801_2066	Cyan8802_2090		CRC_00300	gsl4316	L8106_08476	MAE_38700	MC7420_1047	Aazo_2793	N9414_10188	Npun_F3903	alr4308														CRD_01942	sll0944		SYNPCC7002_A2395
Cyanos2735	1	Yes	*	*	Ribbon-helix-helix protein, copG family|ParG	PF01402|PF09274	*	*	*	*	AM1_6051	Ava_4768	AmaxDRAFT_2750	AplaP_010100005738	CwatDRAFT_3290	CY0110_04838	cce_3625	PCC7424_4639	Cyan7425_0894	Cyan7822DRAFT_3150	PCC8801_2647	Cyan8802_3457		CRC_00031	glr4288	L8106_25170	MAE_26810	MC7420_4788	Aazo_3748	N9414_02786	Npun_F0517	all1873														CRD_02575	slr0373		SYNPCC7002_A1182
Cyanos2346	1	Yes	*	*	Domain of unknown function (DUF1815)	PF08844	*	*	*	*	AM1_5370	Ava_3142	AmaxDRAFT_4509	AplaP_010100009585	CwatDRAFT_1736	CY0110_27660	cce_3965	PCC7424_0586	Cyan7425_1036	Cyan7822DRAFT_0904	PCC8801_4152	Cyan8802_4192	CPCC7001_2100	CRC_00239	glr3379	L8106_21999	MAE_42030	MC7420_5829	Aazo_0640	N9414_10043	Npun_F5965	alr4077														CRD_02253	slr1583	SynRCC307_2110	SYNPCC7002_A2480
Cyanos2342	1	Yes	*	*	*	*	*	*	*	*	AM1_0178	Ava_0092|Ava_B0198	AmaxDRAFT_1703	AplaP_010100019550	CwatDRAFT_0736	CY0110_00725	cce_0760|cce_5175	PCC7424_2610	Cyan7425_4461|Cyan7425_2222	Cyan7822DRAFT_4588	PCC8801_0357	Cyan8802_0364		CRC_00034	gsr2523|gsl1695	L8106_27651	MAE_31400	MC7420_4474|MC7420_1802	Aazo_3743	N9414_03221|N9414_02766	Npun_R2926|Npun_R1856|Npun_R3283	all2267														CRD_02578	slr0326	SynRCC307_1403	SYNPCC7002_A0392
Cyanos1507	1	Yes	*	*	Protein of unknown function (DUF3539)	PF12058	*	*	*	*	AM1_5364	Ava_2898	AmaxDRAFT_5246	AplaP_010100003072	CwatDRAFT_5817	CY0110_10592	cce_2716	PCC7424_0551	Cyan7425_1231	Cyan7822DRAFT_0261	PCC8801_1693	Cyan8802_1712	CPCC7001_1717	CRC_03486	gsr0474|gll2393	L8106_15829	MAE_55930	MC7420_1144	Aazo_4424	N9414_22973	Npun_R1700	asr0485	P9202_320	P9211_03901	P9215_04701	P9301_04131	P9303_21491	PMT9312_0389	PMT0205	P9515_04551	A9601_04441	Pro0390	PMM0393	NATL1_04451	PMN2A_1728	CRD_01860	sll0063a	SynRCC307_0468	SYNPCC7002_A1916
Cyanos1891	1	Yes	*	*	*	*	COG3118	Thioredoxin domain-containing protein [Posttranslational modification, protein turnover, chaperones]	O	Posttranslational modification, protein turnover, chaperones	AM1_4895	Ava_2139	AmaxDRAFT_0724	AplaP_010100002712	CwatDRAFT_1263	CY0110_25766	cce_1724	PCC7424_5265	Cyan7425_4730	Cyan7822DRAFT_0488	PCC8801_3386	Cyan8802_2727	CPCC7001_1544	CRC_00289	gll3437	L8106_03132	MAE_46700	MC7420_2864	Aazo_2782	N9414_17228	Npun_R3911	all4869	P9202_660	P9211_10781	P9215_12451	P9301_12161	P9303_09541	PMT9312_1120	PMT1093	P9515_12001	A9601_12151	Pro1087	PMM1109			CRD_00687	slr1160	SynRCC307_1551	SYNPCC7002_A0180
Cyanos2683	1	Yes	*	*	Protein of unknown function (DUF2396)	PF09654	*	*	*	*	AM1_3769|AM1_B0138|AM1_F0081	Ava_3680	AmaxDRAFT_4411	AplaP_010100018641	CwatDRAFT_3691	CY0110_10157	cce_1524	PCC7424_2340	Cyan7425_0611	Cyan7822DRAFT_1772	PCC8801_3097	Cyan8802_3023		CRC_00416	glr2558	L8106_25897	MAE_30040	MC7420_6554	Aazo_0329	N9414_20235	Npun_R5000	all1023														CRD_01815	sll1274		SYNPCC7002_A1199
Cyanos2533	1	Yes	*	*	*	*	*	*	*	*		Ava_2666	AmaxDRAFT_2765	AplaP_010100014978	CwatDRAFT_1143|CwatDRAFT_1144	CY0110_03279|CY0110_03284	cce_0537|cce_0536	PCC7424_3400|PCC7424_3399	Cyan7425_0729	Cyan7822DRAFT_4543|Cyan7822DRAFT_4544	PCC8801_3101|PCC8801_3102	Cyan8802_3019|Cyan8802_3018		CRC_01217	gsl3117	L8106_10907	MAE_39690	MC7420_4528	Aazo_4926	N9414_21811	Npun_F0704	asr0064															ssr1562		SYNPCC7002_A0077|SYNPCC7002_A0076
Cyanos3249	1	Yes	*	*	*	*	*	*	*	*		Ava_4617			CwatDRAFT_4972	CY0110_00745	cce_0757	PCC7424_1225	Cyan7425_4920	Cyan7822DRAFT_1970	PCC8801_3781	Cyan8802_3832		CRC_03070	glr0078		MAE_08820	MC7420_7535	Aazo_3959	N9414_19397	Npun_R0165	all0714														CRD_01149	slr1914		SYNPCC7002_A0777
Cyanos2827	1	Yes	*	*	Replication initiation and membrane attachment protein (DnaB)	PF07261	COG3935	Putative primosome component and related proteins [DNA replication, recombination, and repair]	L	Replication, recombination and repair	AM1_5199	Ava_4227	AmaxDRAFT_1246	AplaP_010100016775	CwatDRAFT_2098	CY0110_28414	cce_4197	PCC7424_0680	Cyan7425_2084	Cyan7822DRAFT_2710	PCC8801_0874	Cyan8802_0900		CRC_02893	glr3726	L8106_03232	MAE_59400	MC7420_5718	Aazo_3318	N9414_18298	Npun_R0605	all1616														CRD_02832	sll1939		SYNPCC7002_A1613
Cyanos3321	1	Yes	*	*	*	*	*	*	*	*		Ava_3754	AmaxDRAFT_5293	AplaP_010100014213	CwatDRAFT_1705	CY0110_09702	cce_1644	PCC7424_3226		Cyan7822DRAFT_2202	PCC8801_1168	Cyan8802_1195		CRC_03168	glr0801	L8106_14635	MAE_11880	MC7420_6242	Aazo_0506	N9414_00245	Npun_F0274	alr1060														CRD_02327	sll0611		SYNPCC7002_A2781
Cyanos3070	1	Yes	*	*	*	*	*	*	*	*	AM1_2265	Ava_2014	AmaxDRAFT_1580	AplaP_010100023143	CwatDRAFT_0858	CY0110_09151	cce_0230	PCC7424_3382	Cyan7425_1348	Cyan7822DRAFT_4115	PCC8801_2054	Cyan8802_2078			glr1398	L8106_09366	MAE_08850	MC7420_415	Aazo_2684	N9414_17318	Npun_R6070	alr4649															sll1532
Cyanos3079	1	Yes	ATP synthase subunit b	A9WNC4	General secretion pathway, M protein|General secretion pathway protein M	PF04612|PF10741	COG3167	Tfp pilus assembly protein PilO [Cell motility and secretion / Intracellular trafficking and secretion]	N|U	Cell motility|Intracellular trafficking, secretion, and vesicular transport	AM1_1397	Ava_3688		AplaP_010100015473	CwatDRAFT_6058	CY0110_28724	cce_1580	PCC7424_3286	Cyan7425_1764		PCC8801_4171			CRC_00409	glr2436	L8106_02382	MAE_09730	MC7420_1395	Aazo_0320	N9414_20275	Npun_F5007	alr1030														CRD_01823	slr1276		SYNPCC7002_A0503
Cyanos11220	1	Yes	*	*	*	*	*	*	*	*															glr2716
Cyanos11222	1	Yes	*	*	*	*	COG3026	Negative regulator of sigma E activity [Signal transduction mechanisms]	T	Signal transduction mechanisms															gll4022
Cyanos6490	1	Yes	Uncharacterized protein ORF58	P51223	*	*	*	*	*	*			AmaxDRAFT_0813	AplaP_010100016258											glr0902	L8106_07906
Cyanos4179	1	Yes	Uncharacterized 9.3 kDa protein in soluble hydrogenase 5'region	P16420	*	*	*	*	*	*	AM1_4359	Ava_1925				CY0110_25351	cce_2299	PCC7424_3802	Cyan7425_5049		PCC8801_3488	Cyan8802_2628			gsl2555			MC7420_4642	Aazo_0102		Npun_R4177	asr4747																	SYNPCC7002_A2251
Cyanos8311	1	Yes	*	*	Bacterial conjugation TrbI-like protein	PF03743	*	*	*	*															glr1715			MC7420_5451
Cyanos4434	1	Yes	*	*	Protein of unknown function (DUF2993)	PF11209	*	*	*	*					CwatDRAFT_3382	CY0110_03169	cce_3899	PCC7424_0188		Cyan7822DRAFT_0293	PCC8801_2096	Cyan8802_2140			gll2973		MAE_07750	MC7420_3313																			slr1053		SYNPCC7002_A2288
Cyanos11219	1	Yes	*	*	*	*	*	*	*	*															gsr2328
Cyanos11218	1	Yes	*	*	*	*	COG3857	ATP-dependent nuclease, subunit B [DNA replication, recombination, and repair]	L	Replication, recombination and repair															glr4376
Cyanos11214	1	Yes	*	*	*	*	*	*	*	*															gll3847
Cyanos11210	1	Yes	Thylakoid membrane protein ssl2009	P72752	*	*	*	*	*	*															glr3539
Cyanos11213	1	Yes	*	*	*	*	*	*	*	*															glr2800
Cyanos3690	1	Yes	*	*	*	*	*	*	*	*	AM1_4398	Ava_4458			CwatDRAFT_2822	CY0110_13571	cce_3128	PCC7424_4079	Cyan7425_4886	Cyan7822DRAFT_4673	PCC8801_1259	Cyan8802_1290			gll1134	L8106_23251	MAE_53810	MC7420_6881	Aazo_0953	N9414_16167	Npun_F2780	all0854																	SYNPCC7002_A0856
Cyanos1749	1	Yes	UPF0367 protein SYNW2233	Q7U442	*	*	*	*	*	*	AM1_1885	Ava_2513		AplaP_010100024615	CwatDRAFT_1917	CY0110_29334	cce_2199	PCC7424_2975	Cyan7425_3819	Cyan7822DRAFT_2952	PCC8801_1959	Cyan8802_1986	CPCC7001_1377	CRC_00719	gsr3177	L8106_03187	MAE_19160	MC7420_5297	Aazo_3777	N9414_16414	Npun_R4552	asl4547	P9202_387	P9211_01391	P9215_01421	P9301_01411	P9303_26451	PMT9312_0127	PMT1986	P9515_01381	A9601_01421	Pro0144	PMM0124	NATL1_01981	PMN2A_1492	CRD_02504	ssl1972	SynRCC307_0258	SYNPCC7002_A0153
Cyanos11201	1	Yes	*	*	Bacterial conjugation TrbI-like protein	PF03743	*	*	*	*															glr0257
Cyanos3192	1	Yes	*	*	*	*	*	*	*	*	AM1_1813	Ava_3802	AmaxDRAFT_2979	AplaP_010100022863	CwatDRAFT_5602		cce_1294	PCC7424_5217	Cyan7425_1750	Cyan7822DRAFT_1483	PCC8801_3173	Cyan8802_2945		CRC_00092	gsl3275	L8106_08176	MAE_24590	MC7420_3286	Aazo_4146	N9414_18083	Npun_F0322	asr3098														CRD_01474	ssr1375		SYNPCC7002_A0575
Cyanos8522	1	Yes	*	*	*	*	*	*	*	*															gsl3373	L8106_16634					Npun_F5726
Cyanos2910	1	Yes	*	*	Protein of unknown function (DUF2973)	PF11189	*	*	*	*	AM1_3587	Ava_2785	AmaxDRAFT_3980	AplaP_010100019590	CwatDRAFT_2346	CY0110_28964	cce_4730	PCC7424_1380	Cyan7425_4487		PCC8801_0136	Cyan8802_0133		CRC_00023	gsl2477	L8106_07039	MAE_47510	MC7420_1901	Aazo_2844	N9414_07279	Npun_R5855	all0333														CRD_02569	sll1155		SYNPCC7002_A0367
Cyanos3362	1	Yes	*	*	*	*	*	*	*	*	AM1_3806	Ava_1276	AmaxDRAFT_4860	AplaP_010100014328	CwatDRAFT_2161	CY0110_11897	cce_3345	PCC7424_1230	Cyan7425_0889		PCC8801_1667	Cyan8802_1685			gll1274	L8106_10011	MAE_19850	MC7420_3090	Aazo_0672	N9414_10158	Npun_R3894	alr4326																	SYNPCC7002_A1099
Cyanos2078	1	Yes	*	*	*	*	*	*	*	*	AM1_0138	Ava_1806			CwatDRAFT_5458	CY0110_03824	cce_0821	PCC7424_1084	Cyan7425_4065	Cyan7822DRAFT_4807	PCC8801_1049	Cyan8802_1078	CPCC7001_1912	CRC_01006	gsl3127			MC7420_7510	Aazo_1168	N9414_09651	Npun_R5832	asl3888	P9202_1214	P9211_10121	P9215_08451	P9301_08111	P9303_16621	PMT9312_0759	PMT0586	P9515_08331	A9601_08121	Pro0823	PMM0751	NATL1_07871	PMN2A_0155	CRD_00478	ssr3189	SynRCC307_1280
Cyanos2455	1	Yes	Protein hfq|Protein hfq	B0SXF2|Q8RA69	LSM domain	PF01423	COG1923	Uncharacterized host factor I protein [General function prediction only]	R	General function prediction only	AM1_2350	Ava_3087	AmaxDRAFT_3633	AplaP_010100002532	CwatDRAFT_6458	CY0110_13506	cce_4144	PCC7424_5144	Cyan7425_0550		PCC8801_2429	Cyan8802_3681	CPCC7001_338	CRC_00632	gsr3030	L8106_23920	MAE_59450		Aazo_1419	N9414_04170	Npun_F5230	asl2047					P9303_15051									CRD_00200	ssr3341	SynRCC307_1189	SYNPCC7002_A1643
Cyanos2852	1	Yes	*	*	*	*	*	*	*	*	AM1_1572	Ava_3167	AmaxDRAFT_0798	AplaP_010100007357	CwatDRAFT_1125	CY0110_12182	cce_3734	PCC7424_3062	Cyan7425_3406	Cyan7822DRAFT_0853	PCC8801_3393	Cyan8802_2720		CRC_00232	gsr1547	L8106_12180	MAE_28120	MC7420_2676	Aazo_0612	N9414_09936	Npun_R5760	asl3595														CRD_02261	ssl3382		SYNPCC7002_A2241
Cyanos3222	1	Yes	*	*	*	*	*	*	*	*	AM1_1937	Ava_2075	AmaxDRAFT_0969	AplaP_010100010916		CY0110_02667	cce_0409	PCC7424_4803	Cyan7425_1679		PCC8801_0757	Cyan8802_0783		CRC_00559	gsr3296	L8106_20428	MAE_49930	MC7420_3877	Aazo_4896	N9414_06539	Npun_F5556	asl4805														CRD_02974			SYNPCC7002_A2429
Cyanos2934	1	Yes	*	*	*	*	*	*	*	*	AM1_2920	Ava_2360	AmaxDRAFT_0193	AplaP_010100014908	CwatDRAFT_1680	CY0110_08331	cce_1293	PCC7424_0704	Cyan7425_0464	Cyan7822DRAFT_5136	PCC8801_1224	Cyan8802_1254		CRC_00194	gll0886	L8106_06160	MAE_15040	MC7420_223	Aazo_4711	N9414_16871	Npun_R4477	all5097														CRD_02649	slr0263|slr0262		SYNPCC7002_A1209
Cyanos3092	1	Yes	*	*	*	*	*	*	*	*	AM1_3843	Ava_1846	AmaxDRAFT_3435	AplaP_010100022141	CwatDRAFT_0675	CY0110_09822	cce_0269	PCC7424_0252	Cyan7425_0292	Cyan7822DRAFT_0688	PCC8801_2090	Cyan8802_2134		CRC_03276	gll4036	L8106_13320	MAE_50800	MC7420_2061	Aazo_1895	N9414_17872	Npun_F4813	asl3851														CRD_01595	ssr1407		SYNPCC7002_A1581
Cyanos1038	1	Yes	*	*	Protein of unknown function (DUF2811)	PF10929	*	*	*	*	AM1_C0061|AM1_D0279|AM1_A0058|AM1_A0097|AM1_0357	Ava_4915	AmaxDRAFT_1291	AplaP_010100006917				PCC7424_4489	Cyan7425_3395	Cyan7822DRAFT_2783	PCC8801_2109	Cyan8802_2153	CPCC7001_2496|CPCC7001_977		gsr0942	L8106_12210	MAE_06870	MC7420_2554		N9414_15447	Npun_R3124|Npun_F4100	asl3261	P9202_1721	P9211_15471|P9211_07581	P9215_16961|P9215_07301	P9301_16191|P9301_06741	P9303_12241|P9303_05151	PMT9312_0647|PMT9312_1522	PMT0902|PMT1440	P9515_07131|P9515_16071	A9601_16311|A9601_07031	Pro0807|Pro1467|Pro1582	PMM0647|PMM1429	NATL1_07111|NATL1_18291	PMN2A_0087|PMN2A_0961		slr0921	SynRCC307_0989|SynRCC307_0382	SYNPCC7002_A2248
Cyanos2739	1	Yes	*	*	*	*	*	*	*	*	AM1_0848	Ava_4619	AmaxDRAFT_1862	AplaP_010100000395	CwatDRAFT_1020	CY0110_12987	cce_3445	PCC7424_1854	Cyan7425_3750	Cyan7822DRAFT_3196	PCC8801_1171	Cyan8802_1198		CRC_03073	glr2928	L8106_21749	MAE_05450	MC7420_6538	Aazo_3956	N9414_19382	Npun_F0167	alr0717														CRD_01147	sll1832		SYNPCC7002_A2299
Cyanos2422	1	Yes	*	*	*	*	*	*	*	*	AM1_4578	Ava_1997	AmaxDRAFT_2159	AplaP_010100011126	CwatDRAFT_5798	CY0110_03834	cce_0823	PCC7424_3354	Cyan7425_0428		PCC8801_3127	Cyan8802_2993	CPCC7001_1996	CRC_01608	gll1240	L8106_25615	MAE_14430	MC7420_2053	Aazo_3302		Npun_F4125	all4666					P9303_06861		PMT1303							CRD_02312	slr0038		SYNPCC7002_A0745
Cyanos2552	1	Yes	*	*	*	*	*	*	*	*	AM1_1516	Ava_3337	AmaxDRAFT_3762|AmaxDRAFT_4037	AplaP_010100023608	CwatDRAFT_3260	CY0110_07639|CY0110_09286	cce_1787|cce_4462	PCC7424_1796|PCC7424_2018	Cyan7425_1843	Cyan7822DRAFT_1605	PCC8801_0597	Cyan8802_0612		CRC_00708	gsr0732	L8106_03944|L8106_29895		MC7420_3062	Aazo_0021|Aazo_5182	N9414_19827|N9414_11559	Npun_R4524	all3999|asr4457														CRD_01921
Cyanos1555	1	Yes	*	*	*	*	*	*	*	*	AM1_4647	Ava_2889	AmaxDRAFT_3888	AplaP_010100002987	CwatDRAFT_5433	CY0110_27169	cce_1283	PCC7424_3505	Cyan7425_1261	Cyan7822DRAFT_3257	PCC8801_4116	Cyan8802_4156	CPCC7001_376	CRC_01151	gll2537	L8106_19928	MAE_21730	MC7420_7773	Aazo_3600	N9414_19292	Npun_R2410	all0476	P9202_386	P9211_02141	P9215_02141	P9301_02161	P9303_27921	PMT9312_0198	PMT2102	P9515_02251	A9601_02141	Pro0222	PMM0196	NATL1_02721	PMN2A_1563	CRD_00586	slr2144	SynRCC307_2226	SYNPCC7002_A2583
Cyanos1043	1	Yes	*	*	Protein of unknown function (DUF736)	PF05284	*	*	*	*	AM1_C0337|AM1_F0178|AM1_C0352|AM1_D0091|AM1_E0162|AM1_4870|AM1_B0085|AM1_5314|AM1_A0352|AM1_6174|AM1_4418	Ava_3125	AmaxDRAFT_2633	AplaP_010100002397	CwatDRAFT_2079	CY0110_21040	cce_0453	PCC7424_1444	Cyan7425_4400	Cyan7822DRAFT_1931	PCC8801_3802	Cyan8802_3854	CPCC7001_337	CRC_00151	glr0196|glr2814|glr0411	L8106_30470	MAE_35130	MC7420_3165	Aazo_2180	N9414_23318	Npun_R2896	all2080	P9202_1549	P9211_05761	P9215_06551	P9301_05991	P9303_18171	PMT9312_0573	PMT0464	P9515_06381	A9601_06291	Pro0575|Pro1459	PMM0573	NATL1_11061	PMN2A_0411	CRD_00903	sll0822	SynRCC307_0845	SYNPCC7002_A0129
Cyanos3412	1	Yes	*	*	Protein of unknown function (DUF2993)	PF11209	*	*	*	*		Ava_2758	AmaxDRAFT_4160	AplaP_010100009905	CwatDRAFT_1055	CY0110_17087	cce_3140	PCC7424_0671	Cyan7425_1785	Cyan7822DRAFT_0328	PCC8801_1735	Cyan8802_1759		CRC_00388	gll0637	L8106_02067	MAE_34030	MC7420_7172	Aazo_1551	N9414_06669	Npun_F5159	alr4611														CRD_03029
Cyanos2639	1	Yes	Phycobilisome 8.9 kDa linker polypeptide, phycocyanin-associated, rod	P11396	CpcD/allophycocyanin linker domain	PF01383	*	*	*	*	AM1_C0216|AM1_C0093	Ava_2933	AmaxDRAFT_0382	AplaP_010100003282		CY0110_18412|CY0110_18472	cce_2655	PCC7424_0157	Cyan7425_1693	Cyan7822DRAFT_0959	PCC8801_3078	Cyan8802_3042	CPCC7001_1171	CRC_01961	gvip184	L8106_02262	MAE_12560	MC7420_3638	Aazo_3486	N9414_13275	Npun_F5293	asr0531														CRD_01229	ssl3093		SYNPCC7002_A2212
Cyanos2700	1	Yes	*	*	*	*	*	*	*	*		Ava_0962			CwatDRAFT_3940	CY0110_11147	cce_1824	PCC7424_5159		Cyan7822DRAFT_2390	PCC8801_4189	Cyan8802_4228	CPCC7001_138	CRC_01204	gsl0924	L8106_14785	MAE_15800	MC7420_8147	Aazo_3148	N9414_12718	Npun_R6490	asr2939														CRD_00378
Cyanos2416	1	Yes	*	*	Protein of unknown function (DUF2808)	PF10989	*	*	*	*	AM1_5203	Ava_1244			CwatDRAFT_3515|CwatDRAFT_4564	CY0110_21005|CY0110_27949	cce_0459|cce_0622	PCC7424_1006|PCC7424_1038	Cyan7425_4183|Cyan7425_3822|Cyan7425_3823	Cyan7822DRAFT_3049|Cyan7822DRAFT_1820	PCC8801_2641|PCC8801_0259	Cyan8802_3462|Cyan8802_0257	CPCC7001_2026		gll0365|gll1314|glr2571|gll3984|glr3841		MAE_02470	MC7420_955			Npun_R3476	all4292					P9303_18061		PMT0472								slr0356
Cyanos4391	1	Yes	*	*	*	*	*	*	*	*					CwatDRAFT_3800	CY0110_20965	cce_4069	PCC7424_3772		Cyan7822DRAFT_4298	PCC8801_0061	Cyan8802_0059			gll3469		MAE_21450	MC7420_3930																			sll1333		SYNPCC7002_A1542
Cyanos3615	1	Yes	*	*	*	*	*	*	*	*	AM1_4999	Ava_2429	AmaxDRAFT_4767	AplaP_010100015158		CY0110_11487	cce_3541	PCC7424_3193	Cyan7425_2077	Cyan7822DRAFT_1036	PCC8801_0189	Cyan8802_0184			gsl3553	L8106_17557		MC7420_6311|MC7420_750	Aazo_1430	N9414_10683	Npun_F3467	asr5183
Cyanos4807	1/0	Yes	*	*	*	*	*	*	*	*	AM1_F0141				CwatDRAFT_4999	CY0110_31905	cce_4989	PCC7424_2463|PCC7424_3896		Cyan7822DRAFT_2048|Cyan7822DRAFT_2498					glr2036						Npun_AR044|Npun_CR019	all8041
Cyanos4808	1/0	Yes	*	*	*	*	*	*	*	*		Ava_2887				CY0110_31880	cce_4984	PCC7424_2458|PCC7424_3902|PCC7424_3182		Cyan7822DRAFT_2053|Cyan7822DRAFT_2493					gll0619			MC7420_4056		N9414_03738	Npun_F4255	all0471
Cyanos4710	1/0	Yes	Uncharacterized 16.1 kDa protein in cpeY 3'region	Q02186	Protein of unknown function (DUF2656)	PF10847	*	*	*	*					CwatDRAFT_4778										glr2947|glr0951																							SynRCC307_2055
Cyanos6677	1/0	Yes	*	*	*	*	*	*	*	*	AM1_5907		AmaxDRAFT_1264	AplaP_010100017484				PCC7424_1631		Cyan7822DRAFT_0674					gsl0429						Npun_R1102
Cyanos3376	1/0	Yes	*	*	*	*	*	*	*	*	AM1_A0151	Ava_4530	AmaxDRAFT_2554	AplaP_010100013808	CwatDRAFT_5164	CY0110_05417	cce_0478	PCC7424_5225	Cyan7425_4373	Cyan7822DRAFT_1433	PCC8801_2451	Cyan8802_3658				L8106_08096	MAE_52990	MC7420_6849	Aazo_0569	N9414_09766	Npun_F5800	asl0597
Cyanos3594	1/0	Yes	*	*	*	*	COG1429	Cobalamin biosynthesis protein CobN and related Mg-chelatases [Coenzyme metabolism]	H	Coenzyme transport and metabolism		Ava_4400	AmaxDRAFT_2702	AplaP_010100016750	CwatDRAFT_3762	CY0110_07966	cce_3749	PCC7424_2002	Cyan7425_0329	Cyan7822DRAFT_1587	PCC8801_2347	Cyan8802_2397		CRC_02766	gll1514	L8106_21127	MAE_56780	MC7420_5629	Aazo_3903	N9414_00330	Npun_F0981	alr1144														CRD_00024
Cyanos7967	1/0	Yes	Putative nickel-responsive regulator|Uncharacterized protein MJ1679	Q8TV90|Q59073	Ribbon-helix-helix protein, copG family	PF01402	COG0864	Predicted transcriptional regulators containing the CopG/Arc/MetJ DNA-binding domain and a metal-binding domain [Transcription]	K	Transcription						CY0110_00195	cce_2859							CRC_01404	gll3272				Aazo_2645																	CRD_02021
Cyanos9036	1/0	Yes	*	*	*	*	*	*	*	*			AmaxDRAFT_1917|AmaxDRAFT_1926												gsr2619			MC7420_7229
Cyanos2762	1/0	Yes	*	*	Protein of unknown function (DUF736)	PF05284	COG2002	Regulators of stationary/sporulation gene expression [Transcription]	K	Transcription	AM1_3666	Ava_0524	AmaxDRAFT_1250|AmaxDRAFT_5277	AplaP_010100016643|AplaP_010100006897	CwatDRAFT_1519	CY0110_09435	cce_3242	PCC7424_5329	Cyan7425_1284	Cyan7822DRAFT_1057	PCC8801_0396	Cyan8802_0405		CRC_00661		L8106_05101|L8106_17497	MAE_13690	MC7420_1271	Aazo_0061	N9414_04440	Npun_R5944	alr0946														CRD_02484	sll0359		SYNPCC7002_A1095
Cyanos4346	1/0	Yes	*	*	*	*	*	*	*	*									Cyan7425_2155					CRC_00562	glr1648|gll1960|gll2209|glr2842				Aazo_4902	N9414_07923		alr5224														CRD_02977	sll0812		SYNPCC7002_A1502
Cyanos13183	1/0	Yes	*	*	*	*	*	*	*	*															gll1071|gll3025
Cyanos5942	1/0	Yes	*	*	*	*	*	*	*	*															gll0644|glr4234|glr3643|gll1319|glr0661|glr4232|glr4233|gll4235|gll4231
Cyanos2504	1/0	Yes	*	*	*	*	COG4108	Peptide chain release factor RF-3 [Translation, ribosomal structure and biogenesis]	J	Translation, ribosomal structure and biogenesis	AM1_3328	Ava_0968	AmaxDRAFT_5487	AplaP_010100000535	CwatDRAFT_5488	CY0110_07044	cce_4612	PCC7424_1356	Cyan7425_0885	Cyan7822DRAFT_1999	PCC8801_1976	Cyan8802_2003				L8106_06250	MAE_31860	MC7420_4280	Aazo_3158	N9414_12743	Npun_R5307	asr2932					P9303_06771		PMT1310								ssl2781	SynRCC307_1668	SYNPCC7002_A2085
Cyanos9998	1/0	Yes	*	*	*	*	*	*	*	*	AM1_2218								Cyan7425_0827						gll0873
Cyanos3035	1/0	Yes	*	*	Cytochrome b(N-terminal)/b6/petB	PF00033	COG1928	Dolichyl-phosphate-mannose--protein O-mannosyl transferase [Posttranslational modification, protein turnover, chaperones]	O	Posttranslational modification, protein turnover, chaperones		Ava_4406	AmaxDRAFT_1031	AplaP_010100003567		CY0110_29339	cce_2198	PCC7424_5161	Cyan7425_4912	Cyan7822DRAFT_2388	PCC8801_1985	Cyan8802_2012		CRC_02469	glr4082	L8106_08281	MAE_57100	MC7420_6573	Aazo_0382	N9414_22953		all1151														CRD_02763	sll0160		SYNPCC7002_A1842
Cyanos3586	1/0	Yes	*	*	*	*	*	*	*	*		Ava_2755	AmaxDRAFT_1139	AplaP_010100021761	CwatDRAFT_4600	CY0110_28894	cce_3003	PCC7424_5267	Cyan7425_4069	Cyan7822DRAFT_0351	PCC8801_2830	Cyan8802_3267		CRC_01517	gll0169	L8106_25505	MAE_15910	MC7420_3619	Aazo_4129	N9414_15887	Npun_R1737	all4615														CRD_01408
Cyanos3638	1/0	Yes	*	*	*	*	*	*	*	*						CY0110_27450|CY0110_29649|CY0110_04693|CY0110_11877	cce_0899|cce_3113|cce_3212	PCC7424_4102	Cyan7425_4881	Cyan7822DRAFT_4393|Cyan7822DRAFT_0754	PCC8801_1462	Cyan8802_1488|Cyan8802_2817|Cyan8802_1772			gsr0520|gsl3187|gsr3398		MAE_04390	MC7420_5620	Aazo_4739			asr2388
Cyanos8730	1/0	Yes	*	*	*	*	*	*	*	*								PCC7424_3067		Cyan7822DRAFT_3551					gll2596		MAE_07360
Cyanos4131	1/0	Yes	*	*	*	*	COG3264	Small-conductance mechanosensitive channel [Cell envelope biogenesis, outer membrane]	M	Cell wall/membrane/envelope biogenesis		Ava_2983			CwatDRAFT_3527	CY0110_22712	cce_4257	PCC7424_4228		Cyan7822DRAFT_2175	PCC8801_0679	Cyan8802_0706						MC7420_4371	Aazo_4101	N9414_04050	Npun_R4681	all1317															slr0852		SYNPCC7002_A1217
Cyanos4640	1/0	Yes	*	*	*	*	*	*	*	*		Ava_2886				CY0110_31260		PCC7424_2459|PCC7424_3901|PCC7424_5464|PCC7424_5677|PCC7424_3183		Cyan7822DRAFT_2052|Cyan7822DRAFT_2494					gsl0618			MC7420_4160		N9414_03743	Npun_F4256	all0470
Cyanos9856	1/0	Yes	*	*	*	*	*	*	*	*								PCC7424_0482							gsr4049					N9414_24298
Cyanos5194	1/0	Yes	*	*	*	*	*	*	*	*						CY0110_29659|CY0110_20875	cce_0265|cce_2018		Cyan7425_2325	Cyan7822DRAFT_3393	PCC8801_2838	Cyan8802_3258			gsl3186				Aazo_4741		Npun_F2766	asr2389
Cyanos8233	1/0	Yes	*	*	*	*	*	*	*	*					CwatDRAFT_4277	CY0110_32090	cce_4839								gll3035	L8106_18207
Cyanos12224	1/0	Yes	*	*	*	*	*	*	*	*															gll1497																								SYNPCC7002_F0032
Cyanos12227	1/0	Yes	*	*	RAMP superfamily	PF03787	COG1336	CRISPR system related protein, RAMP superfamily [Defense mechanisms]	L	Replication, recombination and repair														CRC_01866	glr4336	L8106_30055
Cyanos4826	1/0	Yes	*	*	*	*	*	*	*	*			AmaxDRAFT_3772|AmaxDRAFT_5335|AmaxDRAFT_2692						Cyan7425_5442						gsl3522		MAE_09000|MAE_50970|MAE_48490|MAE_34660	MC7420_1076	Aazo_5040			asl7669
Cyanos4824	1/0	Yes	Syntaxin-16	O14662	*	*	*	*	*	*	AM1_5018|AM1_C0274	Ava_4220	AmaxDRAFT_2968	AplaP_010100018014											gll4143			MC7420_5707	Aazo_4513	N9414_10800	Npun_R5247	alr1607
Cyanos9181	1/0	Yes	*	*	*	*	*	*	*	*															glr0329|gll0594|glr1893|gsl2426
Cyanos2992	1/0	Yes	*	*	*	*	COG2006	Uncharacterized conserved protein [Function unknown]	S	Function unknown	AM1_2420	Ava_2986	AmaxDRAFT_3494	AplaP_010100019937	CwatDRAFT_5261	CY0110_04813	cce_3618	PCC7424_4658	Cyan7425_2578		PCC8801_0339	Cyan8802_0346		CRC_01025		L8106_04916	MAE_00220	MC7420_1643	Aazo_0971	N9414_18453	Npun_R2801	asr1314														CRD_02797	ssr2554		SYNPCC7002_A1429
Cyanos2479	1/0	Yes	Uncharacterized protein slr0270	P73889	Protein of unknown function (DUF2605)	PF10792	*	*	*	*	AM1_3586	Ava_2786	AmaxDRAFT_3979	AplaP_010100019585	CwatDRAFT_2345	CY0110_28959	cce_4729	PCC7424_1381	Cyan7425_4486		PCC8801_0137	Cyan8802_0134		CRC_00022		L8106_07034	MAE_47500	MC7420_1773	Aazo_2843	N9414_07274	Npun_R5856	all0334														CRD_02568	slr0270		SYNPCC7002_A1368
Cyanos4468	1/0	Yes	*	*	*	*	*	*	*	*		Ava_1602				CY0110_13211	cce_1374	PCC7424_1936	Cyan7425_2789	Cyan7822DRAFT_2383	PCC8801_2737	Cyan8802_3365			gsl1469	L8106_02857		MC7420_6899	Aazo_0845	N9414_03528	Npun_F5259	alr3577
Cyanos4743	1/0	Yes	*	*	*	*	*	*	*	*		Ava_1508	AmaxDRAFT_1389	AplaP_010100007417				PCC7424_4299	Cyan7425_0890						gll3097	L8106_14005	MAE_32980	MC7420_5133			Npun_R2472	all0139																	SYNPCC7002_A1760
Cyanos2745	1/0	Yes	*	*	*	*	*	*	*	*		Ava_1543	AmaxDRAFT_0388	AplaP_010100025716	CwatDRAFT_0637	CY0110_11067	cce_0796	PCC7424_2898	Cyan7425_2301	Cyan7822DRAFT_4173			CPCC7001_1493			L8106_02227		MC7420_664	Aazo_3471	N9414_07529	Npun_F2360	all4757															slr1770	SynRCC307_2506	SYNPCC7002_A0107
Cyanos16647	1/0	Yes	*	*	*	*	COG4319	Ketosteroid isomerase homolog [Function unknown]	S	Function unknown															glr2147		MAE_07350
Cyanos16646	1/0	Yes	*	*	*	*	*	*	*	*															gsl2084
Cyanos6270	1/0	Yes	*	*	Ribbon-helix-helix protein, copG family	PF01402	*	*	*	*	AM1_F0009							PCC7424_5580|PCC7424_5432							gsr3397					N9414_17897
Cyanos5760	1/0	Yes	*	*	OmpW family	PF03922	*	*	*	*		Ava_2307												CRC_00693	glr1720			MC7420_7965	Aazo_1545	N9414_09146	Npun_F0319	alr5049																	SYNPCC7002_A1168
Cyanos9080	1/0	Yes	*	*	*	*	*	*	*	*															gll2148|glr2597|glr3376
Cyanos6165	1/0	Yes	*	*	Fatty acid hydroxylase superfamily	PF04116	COG3000	Sterol desaturase [Lipid metabolism]	I	Lipid transport and metabolism		Ava_1973	AmaxDRAFT_4697	AplaP_010100021286					Cyan7425_2832						gll3960	L8106_00120			Aazo_4075		Npun_R4746	alr4693
Cyanos3458	1/0	Yes	*	*	*	*	*	*	*	*		Ava_1650		AplaP_010100019411	CwatDRAFT_2595	CY0110_02854	cce_2933	PCC7424_0659|PCC7424_5572	Cyan7425_3595	Cyan7822DRAFT_0145	PCC8801_3371	Cyan8802_2740		CRC_01259	glr2327	L8106_01652		MC7420_7889	Aazo_1334	N9414_18408	Npun_R4187	alr4056															sll0062		SYNPCC7002_A0768
Cyanos3654	1/0	Yes	*	*	ABC transporter transmembrane region	PF00664	*	*	*	*	AM1_4454	Ava_0658			CwatDRAFT_5952	CY0110_09191	cce_4431	PCC7424_3792	Cyan7425_3533		PCC8801_3744	Cyan8802_3793					MAE_60300		Aazo_1636	N9414_16604	Npun_R5139	all1707															slr1451		SYNPCC7002_A0369
Cyanos7550	1/0	Yes	Uncharacterized protein 13	Q914L7	Ribbon-helix-helix protein, copG family	PF01402	*	*	*	*			AmaxDRAFT_3549	AplaP_010100024515	CwatDRAFT_1446				Cyan7425_2264						gsl0845		MAE_19930
Cyanos5374	1/0	Yes	Transcription factor bHLH104	Q8L467	Uncharacterized coiled-coil protein (DUF2353)|Nsp1-like C-terminal region	PF09789|PF05064	COG1196	Chromosome segregation ATPases [Cell division and chromosome partitioning]	D	Cell cycle control, cell division, chromosome partitioning		Ava_1537		AplaP_010100002090										CRC_02732	glr2464	L8106_19476		MC7420_1389	Aazo_3756	N9414_08749	Npun_F2742	all4763														CRD_01367
Cyanos5370	1/0	Yes	*	*	*	*	*	*	*	*					CwatDRAFT_4133	CY0110_00140|CY0110_25536	cce_0665|cce_1302	PCC7424_2887		Cyan7822DRAFT_4188					gll0499	L8106_05306		MC7420_5730
Cyanos2752	1/0	Yes	*	*	Multiple resistance and pH regulation protein F (MrpF / PhaF)	PF04066	*	*	*	*	AM1_3201	Ava_4789	AmaxDRAFT_2358	AplaP_010100000280		CY0110_20725	cce_1683	PCC7424_2569	Cyan7425_3545		PCC8801_2759	Cyan8802_3343	CPCC7001_1749	CRC_02304		L8106_05336	MAE_23730	MC7420_6990		N9414_05959		asl1840														CRD_00945	ssr3409		SYNPCC7002_A2377
Cyanos8851	1/0	Yes	*	*	*	*	*	*	*	*	AM1_2388	Ava_4551													glr3653				Aazo_0340			all0619
Cyanos4375	1/0	Yes	*	*	HNH endonuclease	PF01844	COG5207	Isopeptidase T [Posttranslational modification, protein turnover, chaperones]	O	Posttranslational modification, protein turnover, chaperones			AmaxDRAFT_0700	AplaP_010100014713		CY0110_07714|CY0110_07704			Cyan7425_1705|Cyan7425_4310				CPCC7001_828				MAE_24520																					SynRCC307_0694
Cyanos5796	1/0	Yes	*	*	*	*	*	*	*	*		Ava_2841							Cyan7425_0369					CRC_03132	glr4363				Aazo_2163	N9414_18383	Npun_R4078	alr0402														CRD_00896
Cyanos16657	1/0	Yes	*	*	*	*	*	*	*	*															gsl3056
Cyanos2353	1/0	Yes	Circadian clock protein kaiA|Circadian clock protein kaiA	Q79PF6|P74644	KaiA domain	PF07688	*	*	*	*	AM1_0994	Ava_1020	AmaxDRAFT_4337	AplaP_010100003704	CwatDRAFT_4942	CY0110_21180	cce_0424	PCC7424_0601	Cyan7425_0346	Cyan7822DRAFT_0888	PCC8801_4233	Cyan8802_4295	CPCC7001_488	CRC_00430		L8106_06499	MAE_31730	MC7420_3424	Aazo_5075	N9414_02386	Npun_R2888	alr2884														CRD_02539	slr0756	SynRCC307_1826	SYNPCC7002_A0289
Cyanos6058	1/0	Yes	*	*	Bacterial conjugation TrbI-like protein	PF03743	COG3889	Predicted solute binding protein [General function prediction only]	R	General function prediction only		Ava_2880				CY0110_31235	cce_5023	PCC7424_3181							glr2037			MC7420_4095		N9414_03773	Npun_F4262	all0464
Cyanos13192	1/0	Yes	*	*	*	*	COG2087	Adenosyl cobinamide kinase/adenosyl cobinamide phosphate guanylyltransferase [Coenzyme metabolism]	H	Coenzyme transport and metabolism															glr2592|glr2593
Cyanos7637	1/0	Yes	*	*	*	*	*	*	*	*		Ava_0019							Cyan7425_0289						gsl3900			MC7420_5041			Npun_F0609	all2767
Cyanos3062	1/0	Yes	Uncharacterized protein ycf17|Carotene biosynthesis-related protein CBR, chloroplastic|Ferrochelatase	P48367|P27516|B2J9P0	Chlorophyll A-B binding protein	PF00504	*	*	*	*													CPCC7001_2241		gsr0742								P9202_879	P9211_04711	P9215_05511	P9301_04961	P9303_06721	PMT9312_0471	PMT1314	P9515_05351	A9601_05261	Pro0469	PMM0471	NATL1_05261	PMN2A_1803			SynRCC307_0712
Cyanos16634	1/0	Yes	*	*	Cna protein B-type domain	PF05738	*	*	*	*															gll0566					N9414_06599
Cyanos7019	1/0	Yes	*	*	*	*	*	*	*	*		Ava_2146													glr1253	L8106_05635		MC7420_7816		N9414_00885	Npun_F0540	alr4876
Cyanos7014	1/0	Yes	*	*	*	*	*	*	*	*		Ava_2377					cce_3903								gsl0891			MC7420_8052	Aazo_3277		Npun_BR049	all5133
Cyanos9183	1/0	Yes	Uncharacterized protein C06E1.11	P34306	*	*	*	*	*	*															glr1932|gll1977|glr2119|glr2118
Cyanos16665	1/0	Yes	*	*	*	*	*	*	*	*															glr3679
Cyanos5418	1/0	Yes	*	*	*	*	*	*	*	*			AmaxDRAFT_4154	AplaP_010100004264											gll1873	L8106_10662			Aazo_4876		Npun_R0016																sll1381		SYNPCC7002_A1529
Cyanos13177	1/0	Yes	*	*	*	*	*	*	*	*															glr0600|gll3631
Cyanos13174	1/0	Yes	*	*	Protein of unknown function (DUF1469)	PF07332	*	*	*	*															glr0440|gll3366
Cyanos3074	1/0	Yes	*	*	Glyoxalase/Bleomycin resistance protein/Dioxygenase superfamily	PF00903	COG0346	Lactoylglutathione lyase and related lyases [Amino acid transport and metabolism]	E	Amino acid transport and metabolism	AM1_5257	Ava_3154	AmaxDRAFT_1602	AplaP_010100012296	CwatDRAFT_4059	CY0110_03204	cce_3908	PCC7424_4681	Cyan7425_0917		PCC8801_0779	Cyan8802_0806		CRC_00236		L8106_29620	MAE_17760		Aazo_0623	N9414_09996	Npun_F5197	all3582														CRD_02256	sll1915		SYNPCC7002_A0300
Cyanos7375	1/0	Yes	*	*	Protein of unknown function (DUF2949)	PF11165	*	*	*	*	AM1_5819|AM1_A0101|AM1_A0356|AM1_D0100														gsr3381
Cyanos3675	1/0	Yes	*	*	*	*	*	*	*	*					CwatDRAFT_5249			PCC7424_5720		Cyan7822DRAFT_4733	PCC8801_4530				gsl1256						Npun_F3803			P9211_03311			P9303_22401					Pro0336		NATL1_03841	PMN2A_1670			SynRCC307_2059
Cyanos13175	1/0	Yes	*	*	*	*	*	*	*	*															glr0441|gll3365
Cyanos4125	1/0	Yes	*	*	*	*	*	*	*	*	AM1_0289	Ava_4461			CwatDRAFT_2816	CY0110_13566	cce_3129	PCC7424_4082	Cyan7425_0940	Cyan7822DRAFT_4671	PCC8801_1258	Cyan8802_1289			glr0939	L8106_23261		MC7420_6944	Aazo_0951	N9414_16157	Npun_R2777	alr0857
Cyanos13173	1/0	Yes	*	*	*	*	*	*	*	*															gsl0306|glr0315
Cyanos4577	1/0	Yes	*	*	*	*	COG5433	Transposase [DNA replication, recombination, and repair]	L	Replication, recombination and repair		Ava_0431			CwatDRAFT_0781	CY0110_25808	cce_2251	PCC7424_5026	Cyan7425_3651	Cyan7822DRAFT_0274	PCC8801_3544	Cyan8802_2570			gsl1743		MAE_26390	MC7420_4805	Aazo_0286			asr2499
Cyanos5227	1/0	Yes	*	*	*	*	*	*	*	*			AmaxDRAFT_2555	AplaP_010100013818		CY0110_02309	cce_2080	PCC7424_4670		Cyan7822DRAFT_0597	PCC8801_3180	Cyan8802_2937			gll2117	L8106_23341		MC7420_5269																			ssl0467
Cyanos16677	1/0	Yes	*	*	*	*	*	*	*	*															glr4333	L8106_30020
Cyanos12578	1/0	Yes	Uncharacterized protein ycf17	P48367	Chlorophyll A-B binding protein	PF00504	*	*	*	*															gsl0199|gsl3261
Cyanos12060	1/0	Yes	*	*	DoxX	PF07681	*	*	*	*		Ava_2769													glr1173							alr5212
Cyanos3864	1/0	Yes	*	*	Sigma-70, region 4	PF08281	COG1595	DNA-directed RNA polymerase specialized sigma subunit, sigma24 homolog [Transcription]	K	Transcription	AM1_2692	Ava_3155	AmaxDRAFT_2331	AplaP_010100014903					Cyan7425_4558					CRC_00235		L8106_04681		MC7420_66	Aazo_0622	N9414_09991	Npun_R5196	alr3583														CRD_02257			SYNPCC7002_A0299
Cyanos2799	1/0	Yes	*	*	*	*	*	*	*	*	AM1_4496|AM1_5929	Ava_1550	AmaxDRAFT_5096	AplaP_010100022473		CY0110_26667	cce_4383	PCC7424_0707|PCC7424_1154|PCC7424_3163	Cyan7425_0991	Cyan7822DRAFT_5139|Cyan7822DRAFT_4756	PCC8801_1550	Cyan8802_1574		CRC_00107		L8106_18786	MAE_51420	MC7420_3345	Aazo_4333		Npun_F0505	alr3775														CRD_01630			SYNPCC7002_A1257
Cyanos13168	1/0	Yes	*	*	*	*	COG2165	Type II secretory pathway, pseudopilin PulG [Cell motility and secretion / Intracellular trafficking and secretion]	N|U	Cell motility|Intracellular trafficking, secretion, and vesicular transport															gll0101|glr2802
Cyanos4430	1/0	Yes	*	*	*	*	*	*	*	*					CwatDRAFT_5721			PCC7424_5721		Cyan7822DRAFT_4732	PCC8801_4525				gvip156						Npun_F0739																	SynRCC307_2043
Cyanos12581	1/0	Yes	*	*	O-Antigen ligase	PF04932	*	*	*	*															glr0455|gll1795
Cyanos12585	1/0	Yes	*	*	Protein of unknown function (DUF1232)	PF06803	COG3339	Uncharacterized conserved protein [Function unknown]	S	Function unknown															gsl0569|glr1441
Cyanos6336	1/0	Yes	Orange carotenoid-binding protein	P83689	Orange carotenoid protein, N-terminal	PF09150	*	*	*	*		Ava_2052								Cyan7822DRAFT_2276					gll0259|gll0260			MC7420_6621	Aazo_2830		Npun_R5130	alr4783
Cyanos4151	1/0	Yes	Uncharacterized thylakoid-associated protein sll0982	P73152	*	*	COG3937	Uncharacterized conserved protein [Function unknown]	S	Function unknown	AM1_5204		AmaxDRAFT_0718	AplaP_010100011591	CwatDRAFT_1147	CY0110_03289	cce_0535		Cyan7425_0730		PCC8801_3103	Cyan8802_3017				L8106_13060		MC7420_4676																			sll0982		SYNPCC7002_A0078
Cyanos13178	1/0	Yes	*	*	*	*	*	*	*	*															gll0651|glr3244
Cyanos5205	1/0	Yes	Translation initiation factor IF-2|Translation initiation factor IF-2	B0JU67|P48515	Translation initiation factor IF-2, N-terminal region	PF04760	*	*	*	*	AM1_3883		AmaxDRAFT_3490					PCC7424_3110	Cyan7425_3865	Cyan7822DRAFT_1164					gsl2339	L8106_04891	MAE_11830				Npun_R2791																ssl0483
Cyanos5846	1/0	Yes	Uncharacterized protein Rv1494/MT1541	P0A5E9	Ribbon-helix-helix protein, copG family	PF01402	*	*	*	*	AM1_4935		AmaxDRAFT_3135			CY0110_01180	cce_5278	PCC7424_0788			PCC8801_4549				gsl1574		MAE_31230
Cyanos13191	1/0	Yes	*	*	*	*	*	*	*	*															glr2227|gsr4001
Cyanos13193	1/0	Yes	*	*	*	*	*	*	*	*															gsl3372|gll3901
Cyanos16036	1/0	Yes	*	*	*	*	*	*	*	*				AplaP_010100011606											gsl3216
Cyanos2463	1/0	Yes	*	*	*	*	*	*	*	*	AM1_D0169|AM1_2559	Ava_0148	AmaxDRAFT_1834|AmaxDRAFT_1836|AmaxDRAFT_3221	AplaP_010100005119		CY0110_12762	cce_0259|cce_2638	PCC7424_1285|PCC7424_2046	Cyan7425_2387	Cyan7822DRAFT_3230	PCC8801_2371	Cyan8802_2421		CRC_02159		L8106_21554|L8106_21559|L8106_24935	MAE_49490	MC7420_3549|MC7420_3592|MC7420_1502	Aazo_3716	N9414_03593	Npun_F5386	asl2329														CRD_02135	ssl1911|sll1515		SYNPCC7002_A0582
Cyanos3515	1/0	Yes	*	*	*	*	COG1851	Uncharacterized conserved protein [Function unknown]	S	Function unknown		Ava_1488	AmaxDRAFT_1762	AplaP_010100013883				PCC7424_5027	Cyan7425_5130	Cyan7822DRAFT_0273	PCC8801_1033	Cyan8802_1062				L8106_28146	MAE_48890	MC7420_1947	Aazo_4537	N9414_08475	Npun_F3852	all0119															sll0863		SYNPCC7002_A0658
Cyanos2911	1/0	Yes	*	*	Cell division protein FtsL|Septum formation initiator	PF04999|PF04977	COG4585	Signal transduction histidine kinase [Signal transduction mechanisms]	T	Signal transduction mechanisms	AM1_3726	Ava_2005	AmaxDRAFT_4403	AplaP_010100014798	CwatDRAFT_0758	CY0110_15280	cce_4274	PCC7424_0114	Cyan7425_2340	Cyan7822DRAFT_3318	PCC8801_0850	Cyan8802_0877		CRC_01615		L8106_09706	MAE_09500		Aazo_4094	N9414_04025	Npun_F4732	alr4658														CRD_02319	slr1601		SYNPCC7002_A1272
Cyanos10648	1/0	Yes	*	*	*	*	*	*	*	*															gll0145|glr2305|gll0147
Cyanos12575	1/0	Yes	*	*	Bacterial conjugation TrbI-like protein	PF03743	COG3941	Mu-like prophage protein [General function prediction only]	R	General function prediction only															gll0061|gll1008
Cyanos5105	1/0	Yes	*	*	*	*	*	*	*	*	AM1_3069|AM1_5245				CwatDRAFT_4374|CwatDRAFT_3748		cce_2842	PCC7424_2514	Cyan7425_4523		PCC8801_4321	Cyan8802_4383			gll3357		MAE_34470|MAE_09110
Cyanos13188	1/0	Yes	*	*	*	*	*	*	*	*															gll2001|gll3387
Cyanos3503	1/0	Yes	*	*	*	*	*	*	*	*	AM1_2627	Ava_0863			CwatDRAFT_5033	CY0110_18092	cce_3953	PCC7424_1173	Cyan7425_0563	Cyan7822DRAFT_4138	PCC8801_1323	Cyan8802_1352		CRC_02570	gll4350|glr0609	L8106_30155	MAE_00050	MC7420_5999	Aazo_4757	N9414_00185	Npun_R1043	all3049														CRD_01273
Cyanos2854	1/0	Yes	*	*	PepSY-associated TM helix	PF03929	*	*	*	*	AM1_6043				CwatDRAFT_2508	CY0110_06614	cce_1095				PCC8801_2797	Cyan8802_3303	CPCC7001_2553			L8106_11482						asl1502				P9301_12851		PMT9312_1214|PMT9312_1501		P9515_15261	A9601_12781		PMM1420		PMN2A_0452			SynRCC307_1624	SYNPCC7002_A2403
Cyanos3189	1/0	Yes	*	*	*	*	COG0068	Hydrogenase maturation factor [Posttranslational modification, protein turnover, chaperones]	O	Posttranslational modification, protein turnover, chaperones	AM1_3084	Ava_1470	AmaxDRAFT_3284	AplaP_010100018229	CwatDRAFT_5032	CY0110_18102	cce_3954	PCC7424_2348	Cyan7425_4401	Cyan7822DRAFT_3364	PCC8801_1324	Cyan8802_1353		CRC_02802		L8106_18572	MAE_12710	MC7420_1170	Aazo_0857	N9414_08375	Npun_F1833	asl0097														CRD_02291			SYNPCC7002_A0717
Cyanos13182	1/0	Yes	*	*	*	*	*	*	*	*															gll1035|gll1036
Cyanos10658	1/0	Yes	*	*	Protein of unknown function (DUF2949)	PF11165	*	*	*	*															gsr2843|gsr4392|gll2870
Cyanos10656	1/0	Yes	*	*	*	*	*	*	*	*															glr1634|glr3353|gll3688
Cyanos10657	1/0	Yes	*	*	*	*	*	*	*	*															gll2803|gll4312|glr4379
Cyanos10654	1/0	Yes	*	*	*	*	*	*	*	*															gll1308|glr3559|glr3558
Cyanos10650	1/0	Yes	*	*	*	*	*	*	*	*															gsr0265|gsr1210|gsr4085
Cyanos7819	1/0	Yes	*	*	*	*	*	*	*	*		Ava_1633								Cyan7822DRAFT_0860	PCC8801_3829	Cyan8802_3879			gll0811				Aazo_2553
Cyanos7404	1/0	Yes	*	*	Domain of unknown function (DUF1816)	PF08846	*	*	*	*								PCC7424_3747		Cyan7822DRAFT_3468					glr3565		MAE_51310																				ssr2087		SYNPCC7002_A1850
Cyanos2792	1/0	Yes	*	*	*	*	COG3889	Predicted solute binding protein [General function prediction only]	R	General function prediction only	AM1_2916|AM1_2917								Cyan7425_4392|Cyan7425_0128|Cyan7425_1288				CPCC7001_2294|CPCC7001_479					MC7420_1652									P9303_04051|P9303_04031		PMT1535|PMT1536									SynRCC307_2423	SYNPCC7002_A0238
Cyanos12111	1/0	Yes	*	*	*	*	*	*	*	*									Cyan7425_1409						gsr3096						Npun_R0219
Cyanos11484	1/0	Yes	*	*	*	*	*	*	*	*								PCC7424_0662	Cyan7425_5172						gll0452
Cyanos5042	1/0	Yes	*	*	*	*	*	*	*	*		Ava_0574|Ava_3328						PCC7424_0322		Cyan7822DRAFT_2684					gsl2106|gsr3095					N9414_05504	Npun_R4882|Npun_R5382	asl1262|all4467
Cyanos4198	1/0	Yes	*	*	TrbL/VirB6 plasmid conjugal transfer protein	PF04610	*	*	*	*	AM1_F0140	Ava_C0038			CwatDRAFT_4998	CY0110_31245|CY0110_31900	cce_4988	PCC7424_2462|PCC7424_3897|PCC7424_5461	Cyan7425_5412	Cyan7822DRAFT_2049|Cyan7822DRAFT_2497					glr0138			MC7420_4048			Npun_R3330	alr7534
Cyanos4442	1/0	Yes	*	*	Bacterial protein of unknown function (DUF937)	PF06078	COG5403	Uncharacterized conserved protein [Function unknown]	S	Function unknown	AM1_1479	Ava_3889	AmaxDRAFT_2420	AplaP_010100017284		CY0110_10172	cce_3813	PCC7424_0539		Cyan7822DRAFT_3520					gll2306	L8106_12815		MC7420_1447	Aazo_4595		Npun_R6337	all3191
Cyanos7339	1/0	Yes	*	*	*	*	*	*	*	*								PCC7424_2449|PCC7424_3909							glr2936		MAE_02060	MC7420_2853		N9414_15392
Cyanos8761	1/0	Yes	*	*	Ribbon-helix-helix protein, copG family|Protein of unknown function (DUF1662)	PF01402|PF07878	*	*	*	*								PCC7424_0643							gsr0697			MC7420_984				asl2690															ssl0511
Cyanos4294	1/0	Yes	Cell division protein zapB	A0L1Y5	Protein of unknown function (DUF904)	PF06005	*	*	*	*		Ava_0138	AmaxDRAFT_5400	AplaP_010100002317				PCC7424_5021		Cyan7822DRAFT_0279				CRC_01389	gll0065	L8106_11812		MC7420_8120	Aazo_4132	N9414_06144	Npun_F4465	all2320														CRD_01527			SYNPCC7002_A2276
Cyanos4053	1/0	Yes	*	*	*	*	*	*	*	*	AM1_1882					CY0110_04688|CY0110_04703|CY0110_11882	cce_3213		Cyan7425_5117	Cyan7822DRAFT_2237	PCC8801_1461|PCC8801_1876	Cyan8802_1487|Cyan8802_1903			gsr3399|gsl1320		MAE_51760|MAE_04400	MC7420_5454	Aazo_4740		Npun_F0912|Npun_F4968
Cyanos3322	1/0	Yes	*	*	*	*	*	*	*	*	AM1_0933	Ava_1865	AmaxDRAFT_4338	AplaP_010100003709	CwatDRAFT_2094	CY0110_22297	cce_2814	PCC7424_3156	Cyan7425_5053	Cyan7822DRAFT_0985	PCC8801_4179	Cyan8802_4218		CRC_00582		L8106_06484	MAE_25240		Aazo_0600	N9414_09886	Npun_R5771	asr3834														CRD_02997			SYNPCC7002_A2387
Cyanos5472	1/0	Yes	*	*	*	*	*	*	*	*		Ava_3098						PCC7424_0323	Cyan7425_4712	Cyan7822DRAFT_2683				CRC_02112	gsl0741				Aazo_4406	N9414_18468	Npun_R2661	asl2052														CRD_02365
Cyanos16656	1/0	Yes	*	*	GAF domain	PF01590	*	*	*	*															gll2810																								SYNPCC7002_A0673
Cyanos5402	1/0	Yes	*	*	*	*	*	*	*	*	AM1_1460	Ava_0343			CwatDRAFT_2225	CY0110_09947	cce_3331			Cyan7822DRAFT_3213	PCC8801_2324	Cyan8802_2375			glr0045						Npun_R1039	all0565
Cyanos3096	1/0	Yes	*	*	*	*	*	*	*	*	AM1_2689	Ava_0567	AmaxDRAFT_1730	AplaP_010100000940	CwatDRAFT_1100	CY0110_27765	cce_0128	PCC7424_0614	Cyan7425_4457	Cyan7822DRAFT_1793	PCC8801_2595	Cyan8802_3511		CRC_00184	gsl0558	L8106_18167	MAE_08360	MC7420_6295	Aazo_4723	N9414_09501	Npun_R1916	asr0785														CRD_02659	ssr2130		SYNPCC7002_A0711
Cyanos4049	1/0	Yes	*	*	*	*	COG5179	Transcription initiation factor TFIID, subunit TAF1 [Transcription]	K	Transcription	AM1_1575|AM1_2641	Ava_3725	AmaxDRAFT_2574	AplaP_010100012001				PCC7424_3090		Cyan7822DRAFT_0371				CRC_00382		L8106_03864|L8106_28316		MC7420_5823|MC7420_2494	Aazo_0152	N9414_16359	Npun_R3735	alr1083
Cyanos8168	1/0	Yes	*	*	*	*	*	*	*	*															glr0024|gll1495|gll0914|gsl2286|gll1341
Cyanos16143	1/0	Yes	*	*	O-Antigen ligase	PF04932	*	*	*	*									Cyan7425_5175						gll3715
Cyanos6463	1/0	Yes	*	*	*	*	*	*	*	*					CwatDRAFT_2852				Cyan7425_1990						glr2032	L8106_16784			Aazo_2232	N9414_20550		all7611															slr6044
Cyanos6258	1/0	Yes	ATP synthase subunit b 1	A8ZU97	*	*	*	*	*	*	AM1_1852		AmaxDRAFT_3380	AplaP_010100011461											glr2702	L8106_15530|L8106_04491		MC7420_2737				all5244
Cyanos3558	1/0	Yes	*	*	*	*	COG4485	Predicted membrane protein [Function unknown]	S	Function unknown		Ava_1866	AmaxDRAFT_4339	AplaP_010100003714	CwatDRAFT_2093	CY0110_22302	cce_2815	PCC7424_2356		Cyan7822DRAFT_3105	PCC8801_2394	Cyan8802_2451				L8106_06479	MAE_14320	MC7420_6268		N9414_09881	Npun_R5772	alr3833															sll0691		SYNPCC7002_A1019
Cyanos3774	1/0	Yes	*	*	*	*	*	*	*	*	AM1_0528	Ava_2241			CwatDRAFT_4542	CY0110_25106	cce_3684	PCC7424_1888	Cyan7425_0763	Cyan7822DRAFT_3289	PCC8801_1266	Cyan8802_1297						MC7420_2089|MC7420_7768	Aazo_2340	N9414_04555	Npun_F0898	alr4965															slr1907		SYNPCC7002_A1612
Cyanos7385	1/0	Yes	*	*	*	*	*	*	*	*			AmaxDRAFT_4222					PCC7424_5668	Cyan7425_5278|Cyan7425_0021	Cyan7822DRAFT_3994					gll3045
Cyanos6235	1/0	Yes	*	*	Protein of unknown function (DUF2281)	PF10047	*	*	*	*						CY0110_30161					PCC8801_1186	Cyan8802_1213			gll0228	L8106_01852	MAE_44110|MAE_35810	MC7420_489
Cyanos6604	1/0	Yes	*	*	*	*	*	*	*	*			AmaxDRAFT_4557							Cyan7822DRAFT_2621				CRC_00215	glr2963																					CRD_02229	sll0443
Cyanos1047	1/0	Yes	*	*	Protein of unknown function (DUF2949)	PF11165	*	*	*	*	AM1_0853|AM1_3484|AM1_4589|AM1_5477	Ava_1924|Ava_3955		AplaP_010100014033|AplaP_010100019166	CwatDRAFT_0887|CwatDRAFT_1670|CwatDRAFT_5995	CY0110_29914|CY0110_07589|CY0110_19052	cce_2228|cce_4343|cce_3187	PCC7424_4857|PCC7424_3229|PCC7424_0922	Cyan7425_4794|Cyan7425_4341	Cyan7822DRAFT_0768|Cyan7822DRAFT_2199|Cyan7822DRAFT_3464	PCC8801_2298|PCC8801_4386	Cyan8802_2349|Cyan8802_4449	CPCC7001_1764	CRC_00947|CRC_02071		L8106_20710|L8106_28866	MAE_55260|MAE_25460	MC7420_4770	Aazo_0105|Aazo_1373	N9414_03286|N9414_15145	Npun_R4158|Npun_F0429	asl4748|asr1406	P9202_783		P9215_10671	P9301_10351	P9303_13981	PMT9312_0965	PMT0811	P9515_09101	A9601_10351	Pro0907	PMM0835	NATL1_10581	PMN2A_0376	CRD_02923	ssr1155	SynRCC307_0967	SYNPCC7002_A2222
Cyanos5813	1/0	Yes	*	*	*	*	*	*	*	*		Ava_1207												CRC_02135	gll3491			MC7420_3812	Aazo_5036	N9414_19612	Npun_F6270	alr4258														CRD_01357
Cyanos10653	1/0	Yes	*	*	*	*	*	*	*	*															gsl0662|gsr3564|gll1618
Cyanos2566	1/0	Yes	*	*	*	*	*	*	*	*					CwatDRAFT_5113		cce_3019	PCC7424_2589|PCC7424_3831		Cyan7822DRAFT_0009|Cyan7822DRAFT_5222|Cyan7822DRAFT_3021|Cyan7822DRAFT_3836			CPCC7001_1109|CPCC7001_634		gll3520	L8106_06729	MAE_27590										P9303_04181		PMT1523								sll0756|sll0172	SynRCC307_0589
Cyanos13169	1/0	Yes	*	*	*	*	COG3386	Gluconolactonase [Carbohydrate transport and metabolism]	G	Carbohydrate transport and metabolism															glr0214|glr3354
Cyanos5777	1/0	Yes	Uncharacterized protein At5g03900	Q8GW20	*	*	*	*	*	*		Ava_3901	AmaxDRAFT_2312	AplaP_010100027472											gll3872	L8106_08456			Aazo_3414	N9414_13190	Npun_R1574	alr3203															slr0238
Cyanos9536	1/0	Yes	*	*	*	*	*	*	*	*															gll0026			MC7420_6999			Npun_F3706	all7344
Cyanos3410	1/0	Yes	*	*	*	*	*	*	*	*	AM1_1942	Ava_0031	AmaxDRAFT_0973	AplaP_010100010896	CwatDRAFT_5526	CY0110_27540	cce_0262	PCC7424_3470	Cyan7425_1473		PCC8801_0714	Cyan8802_0743		CRC_00100		L8106_20408		MC7420_3816	Aazo_2191	N9414_02094	Npun_R4570	asr2781														CRD_00363			SYNPCC7002_A2526
Cyanos2882	1		Uncharacterized protein slr1353	P42350	Protein of unknown function (DUF1018)	PF06252	COG5373	Predicted membrane protein [Function unknown]	S	Function unknown	AM1_4219	Ava_0548	AmaxDRAFT_0425	AplaP_010100017999	CwatDRAFT_5955	CY0110_05162	cce_1610	PCC7424_3423	Cyan7425_5207	Cyan7822DRAFT_2890	PCC8801_1517	Cyan8802_1544			gll1659	L8106_21899	MAE_23890	MC7420_324	Aazo_1799	N9414_01944	Npun_R6221	all1239															slr1353		SYNPCC7002_A1544
Cyanos1859	1		*	*	Protein of unknown function (DUF3155)	PF11352	*	*	*	*	AM1_1530	Ava_1720	AmaxDRAFT_2577	AplaP_010100011986	CwatDRAFT_2998	CY0110_17722	cce_3328	PCC7424_2692	Cyan7425_2035	Cyan7822DRAFT_0245	PCC8801_3054	Cyan8802_3067	CPCC7001_340	CRC_02871	gll0064|glr2371	L8106_28301	MAE_14400	MC7420_2631	Aazo_2732	N9414_00755	Npun_F4029	asl3981		P9211_02951	P9215_02921	P9301_02911	P9303_24871	PMT9312_0270	PMT1859	P9515_03011	A9601_02901	Pro0300	PMM0268	NATL1_03461	PMN2A_1634	CRD_02826	slr1146	SynRCC307_2314
Cyanos2515	1		*	*	Chlorophyll A-B binding protein	PF00504	COG5260	DNA polymerase sigma [DNA replication, recombination, and repair]	L	Replication, recombination and repair		Ava_B0164|Ava_4430	AmaxDRAFT_0095|AmaxDRAFT_4161	AplaP_010100023813|AplaP_010100009910	CwatDRAFT_6271	CY0110_10942	cce_1238	PCC7424_0174|PCC7424_1939	Cyan7425_5067	Cyan7822DRAFT_0320|Cyan7822DRAFT_4689	PCC8801_1671	Cyan8802_1689		CRC_02770	gsl0049|gsl2239|gsr4132	L8106_26112|L8106_17597	MAE_00730	MC7420_7074	Aazo_4704	N9414_07434	Npun_R4646|Npun_R0958	asl0822														CRD_00020	ssl2148		SYNPCC7002_A1211
Cyanos6323	1		*	*	Protein of unknown function (DUF2997)	PF11211	*	*	*	*						CY0110_04286			Cyan7425_2445|Cyan7425_4104						gsl3804	L8106_13540		MC7420_6240
Cyanos2815	1		Protein rcaC	Q01473	PHP domain|Response regulator receiver domain|Transcriptional regulatory protein, C terminal	PF02811|PF00072|PF00486	COG0745	Response regulators consisting of a CheY-like receiver domain and a winged-helix DNA-binding domain [Signal transduction mechanisms / Transcription]	T|K	Signal transduction mechanisms|Transcription	AM1_1721	Ava_4347	AmaxDRAFT_2048	AplaP_010100011726	CwatDRAFT_4784	CY0110_01949	cce_1630	PCC7424_1341	Cyan7425_2027	Cyan7822DRAFT_0718	PCC8801_3352	Cyan8802_2765		CRC_01756	glr1811	L8106_13145	MAE_28290	MC7420_3854	Aazo_2453	N9414_11204	Npun_R6360	all1964														CRD_01489	slr1837		SYNPCC7002_A0139
Cyanos2337	1		Phycobilisome linker polypeptide|Phycobilisome 8.9 kDa linker polypeptide, phycocyanin-associated, rod|Phycobilisome 8.9 kDa linker polypeptide, phycocyanin-associated, rod|Phycobilisome linker polypeptide|Phycoerythrin class 2 subunit gamma, linker polypeptide	P80559|P11396|P50035|P28561|Q02181	Phycobilisome Linker polypeptide|CpcD/allophycocyanin linker domain	PF00427|PF01383	*	*	*	*			AmaxDRAFT_0384	AplaP_010100003272	CwatDRAFT_0658|CwatDRAFT_2837|CwatDRAFT_5718		cce_2653	PCC7424_5724|PCC7424_0159	Cyan7425_1695	Cyan7822DRAFT_0957|Cyan7822DRAFT_4729	PCC8801_4528|PCC8801_3076	Cyan8802_3044			gvip127|gvip445|glr1262|glr2806|gvip183|gvip182		MAE_24470	MC7420_3700			Npun_F0736|Npun_F5291													NATL1_03921	PMN2A_1678		sll1579	SynRCC307_2039
Cyanos2243	1		Uncharacterized protein sll0617	Q55707	PspA/IM30 family	PF04012	COG1842	Phage shock protein A (IM30), suppresses sigma54-dependent transcription [Transcription / Signal transduction mechanisms]	K|T	Transcription|Signal transduction mechanisms	AM1_4472	Ava_3509	AmaxDRAFT_4298	AplaP_010100023503	CwatDRAFT_2152	CY0110_22904	cce_4179	PCC7424_2648	Cyan7425_1248	Cyan7822DRAFT_2940	PCC8801_0034	Cyan8802_0032	CPCC7001_1407	CRC_00913	gll0544	L8106_12715	MAE_28220	MC7420_1936	Aazo_2966	N9414_15957	Npun_R1464	alr3529					P9303_01861		PMT0149							CRD_01317	sll0162	SynRCC307_0117	SYNPCC7002_A2136
Cyanos11226	1		Exoglucanase xynX	P38535	S-layer homology domain	PF00395	*	*	*	*															glr3842
Cyanos1934	1		*	*	*	*	*	*	*	*	AM1_1866	Ava_0665	AmaxDRAFT_4652	AplaP_010100015553		CY0110_28904	cce_3263	PCC7424_4499	Cyan7425_4229	Cyan7822DRAFT_2772	PCC8801_2307	Cyan8802_2359	CPCC7001_1414	CRC_03491	glr0758	L8106_25977	MAE_25210	MC7420_5058	Aazo_2810	N9414_17498	Npun_R2760	alr1700	P9202_160	P9211_04871	P9215_05681	P9301_05131	P9303_07011	PMT9312_0487	PMT1292	P9515_05501	A9601_05421	Pro0485	PMM0486	NATL1_05431	PMN2A_1819	CRD_01865	slr1122	SynRCC307_1643	SYNPCC7002_A2645
Cyanos2010	1		Uncharacterized protein ssl0461	P73882	Protein of unknown function (DUF2555)	PF10742	*	*	*	*	AM1_0109	Ava_3812	AmaxDRAFT_5423	AplaP_010100010025	CwatDRAFT_0894	CY0110_29364	cce_2060	PCC7424_3419	Cyan7425_4826		PCC8801_2611	Cyan8802_3495	CPCC7001_110	CRC_01799	gsr1044	L8106_07496	MAE_27520		Aazo_2497	N9414_02941	Npun_F6057	asl3112	P9202_1657	P9211_02521	P9215_02521	P9301_02521	P9303_23881	PMT9312_0232	PMT1803	P9515_02621	A9601_02511	Pro0259	PMM0230			CRD_02087	ssl0461	SynRCC307_2198	SYNPCC7002_A1428
Cyanos1216	1		*	*	Protein of unknown function (DUF3134)	PF11332	*	*	*	*	AM1_0774|AM1_5786	Ava_1268	AmaxDRAFT_0817	AplaP_010100016278	CwatDRAFT_5012	CY0110_24731	cce_0911	PCC7424_5043	Cyan7425_3893	Cyan7822DRAFT_3781	PCC8801_4366	Cyan8802_4428	CPCC7001_2613	CRC_03487	gsr2946	L8106_21162	MAE_00960	MC7420_5758	Aazo_0701	N9414_17063|N9414_10713	Npun_F3939|Npun_R4251	asl4317	P9202_717	P9211_18461	P9215_19811	P9301_18991	P9303_30111	PMT9312_1801	PMT2263	P9515_19001	A9601_19181	Pro1877	PMM1708	NATL1_21921	PMN2A_1319	CRD_01861	ssl0242	SynRCC307_2524	SYNPCC7002_A2411
Cyanos5593	1		Ycf58-like protein	P73092	CpeS-like protein	PF09367	*	*	*	*								PCC7424_4989		Cyan7822DRAFT_2633					gll1024	L8106_04191	MAE_03120
Cyanos2914	1		*	*	CO2 hydration protein (ChpXY)	PF10216	*	*	*	*	AM1_6371	Ava_0747	AmaxDRAFT_0747	AplaP_010100020072		CY0110_29059	cce_0605	PCC7424_1100	Cyan7425_4859		PCC8801_4250	Cyan8802_4312	CPCC7001_434	CRC_00954	gvip134	L8106_03699	MAE_15160	MC7420_3942	Aazo_4081	N9414_15632	Npun_F3690	alr4158														CRD_01343	sll1734		SYNPCC7002_A0174
Cyanos2291	1		*	*	Protein of unknown function (DUF820)	PF05685	COG4636	Endonuclease, Uma2 family (restriction endonuclease fold) [General function prediction only]	S	Function unknown		Ava_3293			CwatDRAFT_3101	CY0110_03904|CY0110_28449	cce_2030|cce_1405	PCC7424_4447|PCC7424_2683|PCC7424_4758	Cyan7425_3282|Cyan7425_1707	Cyan7822DRAFT_1984|Cyan7822DRAFT_3207	PCC8801_3379|PCC8801_0467|PCC8801_1373|PCC8801_3797|PCC8801_2458	Cyan8802_3651|Cyan8802_0481|Cyan8802_1404|Cyan8802_3849		CRC_00611	glr0936|glr1284	L8106_01927|L8106_07426|L8106_07741	MAE_41040|MAE_02400	MC7420_5302|MC7420_8302|MC7420_2131|MC7420_2325	Aazo_0359	N9414_04830	Npun_R5447|Npun_R3517|Npun_F3780															CRD_02704	slr1081|sll1186
Cyanos2299	1		*	*	CO2 hydration protein (ChpXY)	PF10216	*	*	*	*	AM1_5377	Ava_4475	AmaxDRAFT_2652	AplaP_010100000075	CwatDRAFT_3309	CY0110_25776	cce_2256	PCC7424_1376	Cyan7425_1621	Cyan7822DRAFT_1972	PCC8801_2616	Cyan8802_3487	CPCC7001_10	CRC_00975	gvip276	L8106_23271	MAE_35770	MC7420_6969	Aazo_1868	N9414_08495	Npun_R4288	alr0871														CRD_00500	slr1302	SynRCC307_0829	SYNPCC7002_A1807
Cyanos2791	1		*	*	*	*	*	*	*	*	AM1_2765|AM1_3554	Ava_4679	AmaxDRAFT_0684	AplaP_010100012488	CwatDRAFT_5929	CY0110_05974	cce_1563	PCC7424_1768	Cyan7425_1742|Cyan7425_1674	Cyan7822DRAFT_4110	PCC8801_3670	Cyan8802_3724		CRC_00891	gll3067	L8106_19486	MAE_41320	MC7420_1230	Aazo_3235	N9414_04640	Npun_F0468	alr1133														CRD_01724	slr0476		SYNPCC7002_A2254
Cyanos2446	1		*	*	*	*	COG3685	Uncharacterized protein conserved in bacteria [Function unknown]	S	Function unknown	AM1_4429	Ava_1842	AmaxDRAFT_1572	AplaP_010100008337	CwatDRAFT_4678	CY0110_14038	cce_2571	PCC7424_4932	Cyan7425_0496	Cyan7822DRAFT_1436	PCC8801_1142	Cyan8802_1172		CRC_03279	glr2644	L8106_09336		MC7420_7467	Aazo_1899	N9414_17852	Npun_R4809	alr3855					P9303_23861		PMT1801							CRD_01591	slr0443	SynRCC307_2196	SYNPCC7002_A2576
Cyanos1601	1		*	*	Protein of unknown function (DUF3285)	PF11688	*	*	*	*	AM1_1433	Ava_2783	AmaxDRAFT_5230	AplaP_010100002687	CwatDRAFT_6502	CY0110_01769	cce_2890	PCC7424_2714	Cyan7425_4495	Cyan7822DRAFT_2923	PCC8801_2276	Cyan8802_2327	CPCC7001_2705		gsr2070	L8106_27836	MAE_39650	MC7420_4818	Aazo_4996	N9414_17016|N9414_11284	Npun_F1344	asl0272	P9202_1614	P9211_01991	P9215_01991	P9301_02011	P9303_27391	PMT9312_0183	PMT2064	P9515_02101	A9601_01991	Pro0206	PMM0181	NATL1_02571	PMN2A_1549		ssr0109	SynRCC307_2247	SYNPCC7002_A1765
Cyanos1735	1		Probable transcriptional regulator ycf27	P51358	*	*	COG0745	Response regulators consisting of a CheY-like receiver domain and a winged-helix DNA-binding domain [Signal transduction mechanisms / Transcription]	T|K	Signal transduction mechanisms|Transcription	AM1_5663	Ava_1878	AmaxDRAFT_5170	AplaP_010100011136	CwatDRAFT_5773	CY0110_30146	cce_4002	PCC7424_4207	Cyan7425_1115		PCC8801_2302	Cyan8802_2353	CPCC7001_2217	CRC_00593	glr2669	L8106_12860	MAE_22160	MC7420_5692	Aazo_0581	N9414_09831	Npun_F5788	all3822		P9211_01481	P9215_01511	P9301_01531	P9303_26531	PMT9312_0136	PMT1994	P9515_01621	A9601_01511	Pro0156	PMM0134	NATL1_02061	PMN2A_1500	CRD_03010	slr0947	SynRCC307_0250	SYNPCC7002_A0979
Cyanos2149	1		*	*	*	*	COG1615	Uncharacterized conserved protein [Function unknown]	S	Function unknown	AM1_0856	Ava_0935	AmaxDRAFT_5327	AplaP_010100005174	CwatDRAFT_5460	CY0110_24861	cce_3269	PCC7424_1282	Cyan7425_4291	Cyan7822DRAFT_3227	PCC8801_0654	Cyan8802_0674	CPCC7001_1669	CRC_00396	glr2915	L8106_03559	MAE_15650	MC7420_3249	Aazo_1207	N9414_17468	Npun_R2768	all2971		P9211_06891			P9303_17761		PMT0493			Pro0741		NATL1_09241	PMN2A_0255	CRD_03022	sll1926	SynRCC307_1335	SYNPCC7002_A0555
Cyanos2381	1		Allophycocyanin alpha chain	P50030	Phycobilisome protein	PF00502	*	*	*	*		Ava_2621	AmaxDRAFT_0142	AplaP_010100021646	CwatDRAFT_4305	CY0110_30573	cce_2908	PCC7424_2634	Cyan7425_4994	Cyan7822DRAFT_2966	PCC8801_2786	Cyan8802_3315	CPCC7001_2761	CRC_02474	gvip172	L8106_27806	MAE_10270	MC7420_2159	Aazo_2432	N9414_05444	Npun_R4842	alr0021														CRD_02758	slr2067	SynRCC307_1887	SYNPCC7002_A1930
Cyanos2620	1		Putative HTH-type transcriptional regulator slr0846	Q55433	Transcriptional regulator	PF02082	COG1959	Predicted transcriptional regulator [Transcription]	K	Transcription	AM1_3316	Ava_3126	AmaxDRAFT_2632	AplaP_010100002402	CwatDRAFT_2056	CY0110_21045	cce_0452	PCC7424_1443	Cyan7425_4135	Cyan7822DRAFT_1932	PCC8801_3803	Cyan8802_3855	CPCC7001_935	CRC_00153	glr1920|glr1369	L8106_30480	MAE_35150	MC7420_3188	Aazo_2179	N9414_23323	Npun_F2897	alr2081														CRD_00902	slr0846	SynRCC307_1153	SYNPCC7002_A0128
Cyanos3100	1		Uncharacterized protein sll1609	P73844	Protein of unknown function (DUF820)	PF05685	COG4636	Endonuclease, Uma2 family (restriction endonuclease fold) [General function prediction only]	S	Function unknown	AM1_1042	Ava_3926			CwatDRAFT_4171	CY0110_07749	cce_4661|cce_2576	PCC7424_3655		Cyan7822DRAFT_4313	PCC8801_2879|PCC8801_0705	Cyan8802_3217|Cyan8802_0734			glr0577|gll1896	L8106_24250	MAE_23560	MC7420_1202|MC7420_6709	Aazo_2694	N9414_13430	Npun_R4112|Npun_R5077	alr1444															sll1232		SYNPCC7002_A1792
Cyanos4932	1		Regulatory protein ada	P06134	6-O-methylguanine DNA methyltransferase, ribonuclease-like domain|6-O-methylguanine DNA methyltransferase, DNA binding domain|Bacterial regulatory helix-turn-helix proteins, AraC family	PF02870|PF01035|PF00165	COG0350	Methylated DNA-protein cysteine methyltransferase [DNA replication, recombination, and repair]	L	Replication, recombination and repair	AM1_C0050|AM1_4991	Ava_2278				CY0110_01515			Cyan7425_4855		PCC8801_2345	Cyan8802_2395			glr3610						Npun_F5226	alr4990
Cyanos4935	1		Probable UDP-galactopyranose mutase	Q48481	FAD dependent oxidoreductase|Flavin containing amine oxidoreductase	PF01266|PF01593	COG1232	Protoporphyrinogen oxidase [Coenzyme metabolism]	H	Coenzyme transport and metabolism			AmaxDRAFT_4056	AplaP_010100002527		CY0110_22237		PCC7424_4196	Cyan7425_4465						gll1135|glr4245	L8106_11622|L8106_23665		MC7420_463
Cyanos2711	1		C-phycoerythrin class 1 subunit beta	Q08087	Phycobilisome protein	PF00502	*	*	*	*					CwatDRAFT_0407			PCC7424_5733		Cyan7822DRAFT_4719	PCC8801_4516				gvip160						Npun_R3807		P9202_802	P9211_03321	P9215_03301	P9301_03301	P9303_22381	PMT9312_0307	PMT1683	P9515_03391	A9601_03291	Pro0337	PMM0305	NATL1_03851	PMN2A_1671			SynRCC307_2058
Cyanos2710	1		Replication-associated recombination protein A|ATPase WRNIP1	P45262|Q75JU2	Holliday junction DNA helicase ruvB N-terminus|MgsA AAA+ ATPase C terminal	PF05496|PF12002	COG2256	ATPase related to the helicase subunit of the Holliday junction resolvase [DNA replication, recombination, and repair]	L	Replication, recombination and repair	AM1_4075	Ava_B0112							Cyan7425_2743				CPCC7001_2046		glr2109			MC7420_4068				all7084	P9202_945	P9211_00871	P9215_00901	P9301_00891	P9303_02651	PMT9312_0080	PMT1618	P9515_00871	A9601_00901	Pro0091	PMM0077	NATL1_01421	PMN2A_1441			SynRCC307_0396
Cyanos2715	1		Uncharacterized protein ycbC	P0AB01	DUF218 domain	PF02698	COG1434	Uncharacterized conserved protein [Function unknown]	S	Function unknown	AM1_2455	Ava_0399		AplaP_010100014023				PCC7424_0452	Cyan7425_4689	Cyan7822DRAFT_2857	PCC8801_0441	Cyan8802_0454	CPCC7001_838	CRC_01512	gll4063	L8106_09461|L8106_21387		MC7420_1408|MC7420_7482	Aazo_3520	N9414_07364	Npun_F0616	alr2467					P9303_25411			P9515_12821		Pro1471				CRD_01413	sll1606	SynRCC307_0116
Cyanos2082	1		Uncharacterized protein sll0410	Q55116	Acyl-ACP thioesterase|Thioesterase superfamily	PF01643|PF03061	COG0824	Predicted thioesterase [General function prediction only]	R	General function prediction only	AM1_4905	Ava_3139	AmaxDRAFT_2866	AplaP_010100015413		CY0110_08611	cce_3986	PCC7424_1575	Cyan7425_4077	Cyan7822DRAFT_4872	PCC8801_1149	Cyan8802_1179	CPCC7001_1871	CRC_00240	gll1458	L8106_04516		MC7420_1355	Aazo_0641	N9414_10048	Npun_F5967	alr4079	P9202_646	P9211_03521	P9215_11321	P9301_11021	P9303_22071	PMT9312_1023	PMT1662	P9515_10971	A9601_11031	Pro0358	PMM1012	NATL1_04081	PMN2A_1694	CRD_02252	sll0410	SynRCC307_0422	SYNPCC7002_A2218
Cyanos2081	1		Probable A/G-specific adenine glycosylase yfhQ	O31584	HhH-GPD superfamily base excision DNA repair protein|NUDIX domain	PF00730|PF00293	COG1194	A/G-specific DNA glycosylase [DNA replication, recombination, and repair]	L	Replication, recombination and repair	AM1_3918	Ava_1890	AmaxDRAFT_1998	AplaP_010100008142	CwatDRAFT_2591	CY0110_06119	cce_3596	PCC7424_4529	Cyan7425_4181		PCC8801_3059	Cyan8802_3062	CPCC7001_542	CRC_01190	gvip114|gll0866	L8106_08246|L8106_08226	MAE_00950	MC7420_6024	Aazo_0574	N9414_09796	Npun_R5795	alr3812		P9211_17541			P9303_01721		PMT0135			Pro1789		NATL1_20801	PMN2A_1205	CRD_00438	sll1045	SynRCC307_0103	SYNPCC7002_A2741|SYNPCC7002_A0060
Cyanos2080	1		Uncharacterized protein MJ0661	Q58075	Uncharacterised protein family (UPF0153)	PF03692	COG0727	Predicted Fe-S-cluster oxidoreductase [General function prediction only]	R	General function prediction only	AM1_2892	Ava_2373	AmaxDRAFT_1154	AplaP_010100024540	CwatDRAFT_3746		cce_1329	PCC7424_2539	Cyan7425_4540	Cyan7822DRAFT_4206	PCC8801_3592	Cyan8802_2522	CPCC7001_2161	CRC_02619	glr0972	L8106_24135	MAE_55870	MC7420_374	Aazo_3172	N9414_09281	Npun_R4752	alr5129	P9202_1319	P9211_09121	P9215_10511	P9301_10181	P9303_14501	PMT9312_0950	PMT0763	P9515_09261	A9601_10191	Pro0985	PMM0850			CRD_01327	slr0022	SynRCC307_1483	SYNPCC7002_A0982
Cyanos2086	1		Ycf54-like protein	P72777	Protein of unknown function (DUF2488)	PF10674	COG2821	Membrane-bound lytic murein transglycosylase [Cell envelope biogenesis, outer membrane]	M	Cell wall/membrane/envelope biogenesis	AM1_2348	Ava_2707	AmaxDRAFT_4066	AplaP_010100006188	CwatDRAFT_3096	CY0110_16032	cce_3299	PCC7424_1266	Cyan7425_1326	Cyan7822DRAFT_3380	PCC8801_4014	Cyan8802_4052	CPCC7001_149	CRC_03260	gvip117	L8106_02552	MAE_23930	MC7420_7416	Aazo_1502	N9414_04845	Npun_R3773	all0216	P9202_564		P9215_12421	P9301_12131		PMT9312_1117		P9515_11971	A9601_12121		PMM1106			CRD_00211	slr1780	SynRCC307_1554	SYNPCC7002_A0093
Cyanos2085	1		Antilisterial bacteriocin subtilosin biosynthesis protein AlbA|Molybdenum cofactor biosynthesis protein A|Probable molybdenum cofactor biosynthesis protein A|Molybdenum cofactor biosynthesis protein A	P71011|Q65TT2|Q8U4J5|B0JNC2	Protein of unknown function (DUF3641) |Radical SAM superfamily	PF12345|PF04055	COG0535	Predicted Fe-S oxidoreductases [General function prediction only]	R	General function prediction only	AM1_5084	Ava_3799	AmaxDRAFT_3906	AplaP_010100016063	CwatDRAFT_3899	CY0110_10967	cce_4296	PCC7424_2228	Cyan7425_1335	Cyan7822DRAFT_0613	PCC8801_4074	Cyan8802_4113	CPCC7001_1102		gll0887	L8106_02052	MAE_10100	MC7420_7186	Aazo_0387	N9414_05544	Npun_R1900	alr3097	P9202_318	P9211_07461	P9215_07211	P9301_06651	P9303_13341	PMT9312_0638	PMT0862	P9515_07041	A9601_06941	Pro0795	PMM0638	NATL1_07011	PMN2A_0078		slr0304	SynRCC307_0744	SYNPCC7002_A1463
Cyanos2089	1		*	*	Protein of unknown function (DUF3067)	PF11267	*	*	*	*	AM1_4451	Ava_0386	AmaxDRAFT_4582	AplaP_010100012136	CwatDRAFT_3381	CY0110_03174	cce_3900	PCC7424_1769	Cyan7425_1420	Cyan7822DRAFT_4334	PCC8801_4291	Cyan8802_4351		CRC_02102	gsr1606	L8106_14105	MAE_27090	MC7420_7605	Aazo_1957	N9414_09066	Npun_F0133	alr2454			P9215_05431	P9301_04881		PMT9312_0463		P9515_05271	A9601_05191	Pro0461	PMM0463	NATL1_05181	PMN2A_1795		slr0598	SynRCC307_0705	SYNPCC7002_A1908
Cyanos2088	1		Phycocyanobilin lyase subunit alpha|Bilin biosynthesis protein pecF	P07125|P29730	PBS lyase HEAT-like repeat|Adaptin N terminal region|HEAT repeat	PF03130|PF01602|PF02985	COG1413	FOG: HEAT repeat [Energy production and conversion]	C	Energy production and conversion	AM1_C0118	Ava_2934|Ava_2928	AmaxDRAFT_0381	AplaP_010100003287	CwatDRAFT_0661|CwatDRAFT_3431	CY0110_18497|CY0110_13356	cce_2656	PCC7424_0156	Cyan7425_1692	Cyan7822DRAFT_0961	PCC8801_3079	Cyan8802_3041	CPCC7001_1137	CRC_01962	gvip185	L8106_02267	MAE_27970	MC7420_3694|MC7420_3712	Aazo_0294|Aazo_3485	N9414_13270	Npun_F5294	alr0526|alr0532														CRD_01230	slr1878	SynRCC307_2066	SYNPCC7002_A2213
Cyanos1311	1		4-diphosphocytidyl-2-C-methyl-D-erythritol kinase	Q3M3F2	GHMP kinases C terminal |GHMP kinases N terminal domain	PF08544|PF00288	COG1947	4-diphosphocytidyl-2C-methyl-D-erythritol 2-phosphate synthase [Lipid metabolism]	I	Lipid transport and metabolism	AM1_1752	Ava_4887	AmaxDRAFT_3613	AplaP_010100019156	CwatDRAFT_2379	CY0110_28454	cce_1317	PCC7424_4466	Cyan7425_0570	Cyan7822DRAFT_2284	PCC8801_1003	Cyan8802_1032	CPCC7001_820	CRC_00985	gll0102	L8106_06619	MAE_04520	MC7420_5196	Aazo_3809	N9414_19889	Npun_R4911	alr3230	P9202_209	P9211_07121	P9215_09581	P9301_09261	P9303_16181	PMT9312_0867	PMT0620	P9515_10151	A9601_09281	Pro0764	PMM0932	NATL1_09481	PMN2A_0279	CRD_00491	sll0711	SynRCC307_1314	SYNPCC7002_A2416
Cyanos2159	1		*	*	Protein of unknown function (DUF990)	PF06182	COG4587	ABC-type uncharacterized transport system, permease component [General function prediction only]	R	General function prediction only	AM1_5752	Ava_2683			CwatDRAFT_3499	CY0110_07009	cce_4605	PCC7424_1283	Cyan7425_2498	Cyan7822DRAFT_3228	PCC8801_3082	Cyan8802_3038	CPCC7001_1140	CRC_00951	glr3443	L8106_15630		MC7420_5395	Aazo_1758	N9414_21556	Npun_R5106	alr0191	P9202_920		P9215_10851	P9301_10531	P9303_29111	PMT9312_0982	PMT2189	P9515_10521	A9601_10531		PMM0977	NATL1_09021	PMN2A_0235	CRD_02928	slr1174		SYNPCC7002_A1940
Cyanos2409	1		*	*	Domain of unknown function (DUF427)	PF04248	COG2343	Uncharacterized protein conserved in bacteria [Function unknown]	S	Function unknown	AM1_4022	Ava_1190	AmaxDRAFT_0091	AplaP_010100007977	CwatDRAFT_5588	CY0110_25516	cce_0158	PCC7424_3074	Cyan7425_5019	Cyan7822DRAFT_4165	PCC8801_2069	Cyan8802_2093	CPCC7001_281	CRC_02485	glr2246	L8106_25765	MAE_06620	MC7420_3225	Aazo_3412	N9414_19062	Npun_R3622	alr4241					P9303_10361		PMT1032							CRD_02750	slr0655	SynRCC307_1186	SYNPCC7002_G0156
Cyanos2408	1		Serine/threonine-protein kinase pkn1|Sulfatase-modifying factor 1|Meiotically up-regulated gene 158 protein	Q7AJA5|Q8NBK3|O94632	Uncharacterized conserved protein (DUF2260)|Formylglycine-generating sulfatase enzyme	PF10017|PF03781	COG4301	Uncharacterized conserved protein [Function unknown]	S	Function unknown	AM1_5691	Ava_4281	AmaxDRAFT_2625	AplaP_010100002432	CwatDRAFT_0669	CY0110_09505	cce_1042	PCC7424_0149	Cyan7425_2548	Cyan7822DRAFT_0968	PCC8801_3404	Cyan8802_2712	CPCC7001_1557	CRC_02480	glr1638	L8106_26667	MAE_42320	MC7420_6398	Aazo_3410	N9414_15537	Npun_R3624|Npun_F2219	alr2712					P9303_01881		PMT0151							CRD_02753	slr0865	SynRCC307_0119	SYNPCC7002_G0154
Cyanos2156	1		Uncharacterized ATP-dependent helicase ywqA	P94593	Helicase conserved C-terminal domain|SNF2 family N-terminal domain|SNF2 Helicase protein	PF00271|PF00176|PF12419	COG0553	Superfamily II DNA/RNA helicases, SNF2 family [Transcription / DNA replication, recombination, and repair]	K|L	Transcription|Replication, recombination and repair	AM1_0664|AM1_5922	Ava_3277	AmaxDRAFT_2976	AplaP_010100017087	CwatDRAFT_2467|CwatDRAFT_3434	CY0110_26537	cce_1353	PCC7424_3806	Cyan7425_1608		PCC8801_0290	Cyan8802_0290	CPCC7001_1957	CRC_00863	glr2266|gll2418	L8106_08191	MAE_03370|MAE_02360	MC7420_6527|MC7420_7567	Aazo_1072	N9414_19557		alr4398|all7172		P9211_00501			P9303_28381		PMT2158			Pro0047					sll1366	SynRCC307_2381	SYNPCC7002_A0613
Cyanos3978	1		Putative ABC transporter periplasmic-binding protein ycjN|sn-glycerol-3-phosphate-binding periplasmic protein ugpB	P76042|Q6CZ31	Bacterial extracellular solute-binding protein	PF01547	COG1653	ABC-type sugar transport system, periplasmic component [Carbohydrate transport and metabolism]	G	Carbohydrate transport and metabolism		Ava_1229|Ava_4289	AmaxDRAFT_4948	AplaP_010100005953					Cyan7425_3276					CRC_00625	glr3199	L8106_05845			Aazo_5158|Aazo_1141	N9414_03713|N9414_16544	Npun_R2544|Npun_F5652	alr2722|alr4277
Cyanos2150	1		Multidrug resistance protein 1|Multidrug resistance protein 3	P06795|P23174	ABC transporter|ABC transporter transmembrane region|RecF/RecN/SMC N terminal domain	PF00005|PF00664|PF02463	COG1132	ABC-type multidrug transport system, ATPase and permease components [Defense mechanisms]	V	Defense mechanisms	AM1_4285	Ava_3017	AmaxDRAFT_2070	AplaP_010100003914	CwatDRAFT_2107	CY0110_13431	cce_1713	PCC7424_4432	Cyan7425_4426	Cyan7822DRAFT_5116	PCC8801_3174	Cyan8802_2944	CPCC7001_2027		gll4135	L8106_05500		MC7420_1927	Aazo_3544	N9414_11644	Npun_F2735	all2146	P9202_576	P9211_10871	P9215_12351	P9301_12061		PMT9312_1110	PMT1080	P9515_11901	A9601_12051	Pro1096	PMM1099	NATL1_14811	PMN2A_0649		slr2019		SYNPCC7002_A0821
Cyanos2153	1		N-acetylmuramic acid 6-phosphate etherase	Q3MGL8	SIS domain|ANTAR domain	PF01380|PF03861	COG2103	Predicted sugar phosphate isomerase [General function prediction only]	R	General function prediction only	AM1_2017	Ava_0242	AmaxDRAFT_2023	AplaP_010100012803	CwatDRAFT_2741	CY0110_06234	cce_2266	PCC7424_4977	Cyan7425_0916	Cyan7822DRAFT_2640	PCC8801_2034	Cyan8802_2060	CPCC7001_1991	CRC_00110	glr4012	L8106_19878	MAE_08000	MC7420_7694	Aazo_4573	N9414_15757	Npun_R6016	alr2432		P9211_08691			P9303_15151		PMT0706			Pro0941		NATL1_09881	PMN2A_0315	CRD_01627	sll0861	SynRCC307_1357	SYNPCC7002_A1422
Cyanos2152	1		Uncharacterized protein HI_0854	P44061	Protein of unknown function (DUF2470)	PF10615	COG0748	Putative heme iron utilization protein [Inorganic ion transport and metabolism]	P	Inorganic ion transport and metabolism	AM1_0643	Ava_3307			CwatDRAFT_6198	CY0110_10242	cce_1636	PCC7424_0522		Cyan7822DRAFT_1009	PCC8801_4031	Cyan8802_4069	CPCC7001_1330		glr2365	L8106_09636	MAE_27570		Aazo_1209|Aazo_1208	N9414_16574	Npun_F4928	asl4369	P9202_1073	P9211_11751	P9215_11281	P9301_10991	P9303_22201	PMT9312_1020	PMT1672	P9515_10951	A9601_10991	Pro1180	PMM1010	NATL1_03981	PMN2A_1685		ssr1698	SynRCC307_0411	SYNPCC7002_A1571
Cyanos2399	1		Methylthioribose-1-phosphate isomerase	Q8YR82	Initiation factor 2 subunit family	PF01008	COG0182	Predicted translation initiation factor 2B subunit, eIF-2B alpha/beta/delta family [Translation, ribosomal structure and biogenesis]	J	Translation, ribosomal structure and biogenesis	AM1_5185	Ava_3544	AmaxDRAFT_5013	AplaP_010100003322	CwatDRAFT_0872	CY0110_27029	cce_2333	PCC7424_4687	Cyan7425_3816		PCC8801_3396	Cyan8802_2717	CPCC7001_664	CRC_03091	gll0195	L8106_00200	MAE_38400	MC7420_2476	Aazo_1643	N9414_14002	Npun_F5471	all3566					P9303_25341		PMT1901							CRD_01133	slr1938	SynRCC307_2012	SYNPCC7002_A2308
Cyanos2395	1		Molybdopterin molybdenumtransferase	Q44243	MoeA N-terminal region (domain I and II)|Probable molybdopterin binding domain|MoeA C-terminal region (domain IV)	PF03453|PF00994|PF03454	COG0303	Molybdopterin biosynthesis enzyme [Coenzyme metabolism]	H	Coenzyme transport and metabolism	AM1_1382	Ava_2380	AmaxDRAFT_4518	AplaP_010100004049|AplaP_010100018851	CwatDRAFT_2082	CY0110_28419	cce_4198	PCC7424_2233	Cyan7425_0906		PCC8801_3584	Cyan8802_2530	CPCC7001_368	CRC_00421	glr3739	L8106_08991	MAE_60400	MC7420_8315	Aazo_5170	N9414_00410	Npun_F4944	all5136														CRD_02528	slr0900	SynRCC307_2499	SYNPCC7002_A0771
Cyanos2394	1		Molybdopterin synthase catalytic subunit	Q8YWH5	MoaE protein	PF02391	COG0314	Molybdopterin converting factor, large subunit [Coenzyme metabolism]	H	Coenzyme transport and metabolism	AM1_3089	Ava_4754	AmaxDRAFT_1598	AplaP_010100020699	CwatDRAFT_4189	CY0110_00210	cce_0706	PCC7424_2740	Cyan7425_0547	Cyan7822DRAFT_2151	PCC8801_0772	Cyan8802_0799	CPCC7001_1753	CRC_00157	glr4367	L8106_29640	MAE_08220	MC7420_1120	Aazo_2171	N9414_18398	Npun_R4079	all1638														CRD_00898	slr0903	SynRCC307_2498	SYNPCC7002_A1690
Cyanos2393	1		Molybdenum cofactor biosynthesis protein A	B2J1M7	Molybdenum Cofactor Synthesis C|Radical SAM superfamily	PF06463|PF04055	COG2896	Molybdenum cofactor biosynthesis enzyme [Coenzyme metabolism]	H	Coenzyme transport and metabolism	AM1_5516	Ava_1830	AmaxDRAFT_1911	AplaP_010100000150	CwatDRAFT_1411	CY0110_17607	cce_1902	PCC7424_3369	Cyan7425_0881	Cyan7822DRAFT_4621	PCC8801_1769	Cyan8802_1797	CPCC7001_482	CRC_03182	gll3024	L8106_01827	MAE_04640	MC7420_6913	Aazo_3731	N9414_01440	Npun_F1719	all3865														CRD_01517	slr0901	SynRCC307_2492	SYNPCC7002_A1361
Cyanos2392	1		Nitrate reductase	P39458	Molybdopterin oxidoreductase Fe4S4 domain|Molybdopterin oxidoreductase|Molydopterin dinucleotide binding domain	PF04879|PF00384|PF01568	COG0243	Anaerobic dehydrogenases, typically selenocysteine-containing [Energy production and conversion]	C	Energy production and conversion	AM1_2987	Ava_4544	AmaxDRAFT_2900	AplaP_010100001575	CwatDRAFT_3495	CY0110_23416	cce_1214	PCC7424_3462	Cyan7425_4566	Cyan7822DRAFT_4002	PCC8801_2463	Cyan8802_3646	CPCC7001_2525	CRC_00042	gvip218	L8106_10111	MAE_53960	MC7420_4377	Aazo_2706	N9414_05299	Npun_R1526	alr0612														CRD_02588	sll1454	SynRCC307_2489	SYNPCC7002_A1314
Cyanos2390	1		2-C-methyl-D-erythritol 2,4-cyclodiphosphate synthase	Q3MC53	YgbB family	PF02542	COG0245	2C-methyl-D-erythritol 2,4-cyclodiphosphate synthase [Lipid metabolism]	I	Lipid transport and metabolism	AM1_2915	Ava_1811	AmaxDRAFT_2084	AplaP_010100003974	CwatDRAFT_4923	CY0110_05427	cce_0476	PCC7424_2760	Cyan7425_3983	Cyan7822DRAFT_2370	PCC8801_3172	Cyan8802_2947	CPCC7001_704	CRC_00994	glr3547	L8106_18352	MAE_31930	MC7420_7378	Aazo_1174	N9414_09681	Npun_F5826	alr3883	P9202_848	P9211_13261	P9215_15051			PMT9312_1374								CRD_00482	slr1542	SynRCC307_1730	SYNPCC7002_A1166
Cyanos3370	1		Sulfate transport system permease protein cysT	Q01895	Binding-protein-dependent transport system inner membrane component	PF00528	COG0555	ABC-type sulfate transport system, permease component [Posttranslational modification, protein turnover, chaperones]	O	Posttranslational modification, protein turnover, chaperones		Ava_4713	AmaxDRAFT_4975	AplaP_010100007557			cce_3828	PCC7424_3452	Cyan7425_2763	Cyan7822DRAFT_2419	PCC8801_2748	Cyan8802_3354		CRC_02728	glr2073	L8106_17797	MAE_31530		Aazo_3628	N9414_23378	Npun_F5396	all0321														CRD_01962	slr1453		SYNPCC7002_A0797
Cyanos3371	1		Sulfate transport system permease protein cysW	P74547	Binding-protein-dependent transport system inner membrane component	PF00528	COG4208	ABC-type sulfate transport system, permease component [Inorganic ion transport and metabolism]	P	Inorganic ion transport and metabolism		Ava_4712	AmaxDRAFT_4977	AplaP_010100007552			cce_3827	PCC7424_3451	Cyan7425_2762	Cyan7822DRAFT_2418	PCC8801_2747	Cyan8802_3355		CRC_02729	glr2074	L8106_17792	MAE_31520		Aazo_3627	N9414_23373	Npun_F5397	all0320														CRD_01963	slr1454		SYNPCC7002_A0798
Cyanos3375	1		Elongation factor G-like protein	Q55421	Elongation factor G, domain IV|Elongation factor Tu domain 2|Elongation factor Tu GTP binding domain|Elongation factor G C-terminus	PF03764|PF03144|PF00009|PF00679	COG0480	Translation elongation factors (GTPases) [Translation, ribosomal structure and biogenesis]	J	Translation, ribosomal structure and biogenesis	AM1_0601	Ava_3294	AmaxDRAFT_4100	AplaP_010100014273		CY0110_05547	cce_3107	PCC7424_3762	Cyan7425_1634	Cyan7822DRAFT_3625	PCC8801_1336	Cyan8802_1365			gvip388	L8106_17617	MAE_56010	MC7420_4806	Aazo_0279		Npun_R5063	alr4383															sll0830		SYNPCC7002_A2079
Cyanos2573	1		Desiccation stress protein DSP-22, chloroplastic	Q01931	Chlorophyll A-B binding protein	PF00504	*	*	*	*	AM1_3668								Cyan7425_1282				CPCC7001_2065		gsr2714	L8106_07391		MC7420_1334				asl3726		P9211_00721	P9215_00761	P9301_00751	P9303_03161	PMT9312_0066	PMT1594	P9515_00731	A9601_00761	Pro0078	PMM0064	NATL1_01281	PMN2A_1427			SynRCC307_0347
Cyanos2572	1		*	*	PRC-barrel domain	PF05239	COG3881	PRC-barrel domain containing protein [General function prediction only]	S	Function unknown	AM1_2779		AmaxDRAFT_1055	AplaP_010100002192									CPCC7001_200		gll0541	L8106_16889		MC7420_831					P9202_883	P9211_00011	P9215_00011	P9301_00011	P9303_00011	PMT9312_0002	PMT0002	P9515_00011	A9601_00011	Pro0002	PMM0002	NATL1_00011	PMN2A_1329			SynRCC307_0002
Cyanos2571	1		Gluconate 2-dehydrogenase flavoprotein|Choline dehydrogenase|Choline dehydrogenase|Uncharacterized GMC-type oxidoreductase y4nJ	O34214|Q8CMY2|Q7MF12|P55582	GMC oxidoreductase|GMC oxidoreductase	PF00732|PF05199	COG2303	Choline dehydrogenase and related flavoproteins [Amino acid transport and metabolism]	E	Amino acid transport and metabolism		Ava_B0176			CwatDRAFT_5390		cce_4112|cce_4812	PCC7424_3142	Cyan7425_4435	Cyan7822DRAFT_4477|Cyan7822DRAFT_4027			CPCC7001_2093		glr1163	L8106_24085|L8106_25000			Aazo_5310		Npun_F2198		P9202_1664		P9215_16661					P9515_12661								SynRCC307_1933|SynRCC307_1931	SYNPCC7002_A0724
Cyanos1166	1		UPF0161 protein Syncc9902_1589	Q3AWW6	Domain of unknown function DUF37	PF01809	COG0759	Uncharacterized conserved protein [Function unknown]	S	Function unknown	AM1_0746|AM1_F0170|AM1_G0153	Ava_4222	AmaxDRAFT_3050	AplaP_010100004884	CwatDRAFT_4321	CY0110_13606	cce_0746	PCC7424_2840	Cyan7425_1005	Cyan7822DRAFT_3785	PCC8801_1730	Cyan8802_1754	CPCC7001_1904	CRC_02380	gsl1913	L8106_03439	MAE_34020	MC7420_8045	Aazo_0083	N9414_07129	Npun_R6368	asr1611	P9202_739	P9211_04091	P9215_04871	P9301_04301	P9303_21151	PMT9312_0406	PMT0228	P9515_04721	A9601_04611	Pro0410	PMM0411	NATL1_04621	PMN2A_1745	CRD_01802	ssl0331	SynRCC307_0622	SYNPCC7002_A1175
Cyanos2576	1		4'-phosphopantetheinyl transferase hetI	P37695	4'-phosphopantetheinyl transferase superfamily|Outer membrane protein (OmpH-like)	PF01648|PF03938	COG2091	Phosphopantetheinyl transferase [Coenzyme metabolism]	H	Coenzyme transport and metabolism	AM1_3926	Ava_2597	AmaxDRAFT_1211	AplaP_010100007917	CwatDRAFT_2641	CY0110_10002	cce_2547	PCC7424_5313	Cyan7425_0644	Cyan7822DRAFT_4905	PCC8801_0477	Cyan8802_0491	CPCC7001_2406	CRC_01556	glr2851|gll1951	L8106_06279	MAE_07060	MC7420_6045	Aazo_5205	N9414_11996	Npun_F0037|Npun_R2089	all5359														CRD_01379	slr0495		SYNPCC7002_A2092
Cyanos2574	1		UPF0061 protein Ava_1028	Q3MED4	Uncharacterized ACR, YdiU/UPF0061 family	PF02696	COG0397	Uncharacterized conserved protein [Function unknown]	S	Function unknown	AM1_5509	Ava_1028	AmaxDRAFT_5275	AplaP_010100006892	CwatDRAFT_2413	CY0110_28684	cce_4211	PCC7424_4885	Cyan7425_0868	Cyan7822DRAFT_1963	PCC8801_2574	Cyan8802_3532		CRC_02351	gll0596	L8106_17512	MAE_26590	MC7420_2620	Aazo_5064	N9414_02431	Npun_F5734	all2876					P9303_28081		PMT2113			Pro0216				CRD_01682	sll1464		SYNPCC7002_A0066
Cyanos2578	1		Tetracycline resistance protein, class C|Multidrug resistance protein 2|Uncharacterized MFS-type transporter yitG	P02981|P39843|Q796Q1	Major Facilitator Superfamily|Sugar (and other) transporter|Bacterial protein of unknown function (DUF894)	PF07690|PF00083|PF05977	COG2814	Arabinose efflux permease [Carbohydrate transport and metabolism]	G	Carbohydrate transport and metabolism	AM1_2557					CY0110_10347			Cyan7425_2543|Cyan7425_1186				CPCC7001_461		gll1490						Npun_R2031		P9202_1275	P9211_18291	P9215_19681	P9301_18861	P9303_29931	PMT9312_1788	PMT2244	P9515_18861	A9601_19051	Pro1861	PMM1695	NATL1_21761	PMN2A_1303			SynRCC307_2502
Cyanos3116	1		Putative transposase in snaA-snaB intergenic region	P54992	Helix-turn-helix domain|Putative transposase DNA-binding domain|Probable transposase	PF12323|PF07282|PF01385	COG0675	Transposase and inactivated derivatives [DNA replication, recombination, and repair]	L	Replication, recombination and repair		Ava_B0122					cce_2368	PCC7424_1677	Cyan7425_3489		PCC8801_3012				glr2742	L8106_12615|L8106_10867|L8106_27564|L8106_05376|L8106_24470		MC7420_3803|MC7420_5908|MC7420_2785|MC7420_8026|MC7420_6154|MC7420_2888|MC7420_7414|MC7420_819		N9414_05349	Npun_R2324	all7008
Cyanos2979	1		Uncharacterized GST-like protein yfcG	P77526	Glutathione S-transferase, C-terminal domain|Glutathione S-transferase, N-terminal domain	PF00043|PF02798	COG0625	Glutathione S-transferase [Posttranslational modification, protein turnover, chaperones]	O	Posttranslational modification, protein turnover, chaperones	AM1_5345	Ava_2002							Cyan7425_2389		PCC8801_4110	Cyan8802_4150		CRC_01612	gll4346	L8106_17155		MC7420_3652		N9414_04010	Npun_F4735	alr4661														CRD_02316	sll0067	SynRCC307_2304	SYNPCC7002_A2778
Cyanos2977	1		O-antigen export system permease protein rfbA	Q50862	ABC-2 type transporter	PF01061	COG1682	ABC-type polysaccharide/polyol phosphate export systems, permease component [Carbohydrate transport and metabolism / Cell envelope biogenesis, outer membrane]	G|M	Carbohydrate transport and metabolism|Cell wall/membrane/envelope biogenesis		Ava_3346	AmaxDRAFT_3222	AplaP_010100005114	CwatDRAFT_3704	CY0110_23501	cce_1232	PCC7424_1239|PCC7424_4244	Cyan7425_1724	Cyan7822DRAFT_4252	PCC8801_1863	Cyan8802_1889		CRC_01166	gll3335	L8106_24930	MAE_42480	MC7420_6706	Aazo_5199	N9414_07004|N9414_01502	Npun_F4532	alr4485							PMT0109								sll0574
Cyanos2976	1		Mercuric reductase	P0A0E4	Pyridine nucleotide-disulphide oxidoreductase|Pyridine nucleotide-disulphide oxidoreductase, dimerisation domain	PF07992|PF02852	COG1249	Pyruvate/2-oxoglutarate dehydrogenase complex, dihydrolipoamide dehydrogenase (E3) component, and related enzymes [Energy production and conversion]	C	Energy production and conversion	AM1_0141	Ava_2431	AmaxDRAFT_4175	AplaP_010100010486		CY0110_13052	cce_0856	PCC7424_4940	Cyan7425_1976	Cyan7822DRAFT_1150	PCC8801_0936	Cyan8802_0963	CPCC7001_2103		gll0564	L8106_16324|L8106_14975	MAE_22610	MC7420_456	Aazo_1429	N9414_05564	Npun_R3470	all5185															slr1849		SYNPCC7002_A1295
Cyanos2974	1		Uncharacterized membrane protein ymfM	O31771	Helix-turn-helix|Rpp20 subunit of nuclear RNase MRP and P	PF01381|PF12328	COG1426	Predicted transcriptional regulator contains Xre-like HTH domain [Function unknown]	S	Function unknown	AM1_4354	Ava_1821	AmaxDRAFT_1949	AplaP_010100017544		CY0110_23326	cce_4508	PCC7424_4317	Cyan7425_0395	Cyan7822DRAFT_0735	PCC8801_1556	Cyan8802_1580		CRC_03475	glr4398	L8106_00610	MAE_37380	MC7420_5195	Aazo_1185	N9414_09741	Npun_R5815	all3872														CRD_01849			SYNPCC7002_A2358
Cyanos2971	1		Uncharacterized protein MJ1565	Q58960	HAS barrel domain|Bacterial protein of unknown function (DUF853)|Domain of unknown function DUF87	PF09378|PF05872|PF01935	COG0433	HerA helicase [Replication, recombination, and repair]	R	General function prediction only		Ava_1906	AmaxDRAFT_0099	AplaP_010100009785	CwatDRAFT_4420	CY0110_09301	cce_4465	PCC7424_0453	Cyan7425_1585	Cyan7822DRAFT_4053	PCC8801_2419	Cyan8802_3692		CRC_02166	glr4405	L8106_09046	MAE_35660	MC7420_3768	Aazo_1479	N9414_12283	Npun_R4092	alr3799														CRD_00080	sll0284		SYNPCC7002_A2446
Cyanos3119	1		Probable siderophore transport system ATP-binding protein yusV	O32188	ABC transporter|RecF/RecN/SMC N terminal domain	PF00005|PF02463	COG1120	ABC-type cobalamin/Fe3+-siderophores transport systems, ATPase components [Inorganic ion transport and metabolism / Coenzyme metabolism]	P|H	Inorganic ion transport and metabolism|Coenzyme transport and metabolism	AM1_3348|AM1_A0161|AM1_3415|AM1_A0190	Ava_4898|Ava_2830				CY0110_08216		PCC7424_5746	Cyan7425_2416		PCC8801_3037	Cyan8802_3084			gll0578|gll3602				Aazo_2971	N9414_21641|N9414_09291	Npun_R6022	alr3241|all2584|all0389	P9202_1399														slr1318		SYNPCC7002_G0080|SYNPCC7002_G0086
Cyanos2888	1		Phosphoribulokinase	P37101	Phosphoribulokinase / Uridine kinase family	PF00485	COG0572	Uridine kinase [Nucleotide transport and metabolism]	F	Nucleotide transport and metabolism	AM1_4913	Ava_0781		AplaP_010100013403	CwatDRAFT_2598	CY0110_28799	cce_0995	PCC7424_5200	Cyan7425_4240	Cyan7822DRAFT_2609	PCC8801_3931	Cyan8802_3980		CRC_00573	gvip313	L8106_10827	MAE_38450	MC7420_3163	Aazo_4839	N9414_21968	Npun_F2752	alr4123														CRD_02988	sll1525		SYNPCC7002_A2665
Cyanos2881	1		Uncharacterized AIPM/Hcit synthase family transferase sll1564	P74269	HMGL-like|LeuA allosteric (dimerisation) domain	PF00682|PF08502	COG0119	Isopropylmalate/homocitrate/citramalate synthases [Amino acid transport and metabolism]	E	Amino acid transport and metabolism	AM1_3642	Ava_3216	AmaxDRAFT_4098	AplaP_010100009330	CwatDRAFT_5617	CY0110_21607	cce_0248	PCC7424_3413		Cyan7822DRAFT_4501	PCC8801_0449	Cyan8802_0462		CRC_00338	gvip044	L8106_18022	MAE_00040	MC7420_6478	Aazo_4800	N9414_16766	Npun_F4065	alr3522														CRD_00409	sll1564		SYNPCC7002_A0730
Cyanos2887	1		FO synthase subunit 1|FO synthase subunit 1	Q3MCR5|Q11A09	Radical SAM superfamily	PF04055	COG1060	Thiamine biosynthesis enzyme ThiH and related uncharacterized enzymes [Coenzyme metabolism / General function prediction only]	H|R	Coenzyme transport and metabolism|General function prediction only		Ava_1598	AmaxDRAFT_5660	AplaP_010100019910	CwatDRAFT_5446	CY0110_10597	cce_2717	PCC7424_0367	Cyan7425_0829	Cyan7822DRAFT_4056	PCC8801_3695	Cyan8802_3749	CPCC7001_1492	CRC_00401	gll2100	L8106_16349	MAE_05370	MC7420_1849	Aazo_0829	N9414_17797	Npun_F4799	alr3573														CRD_01837	sll1285		SYNPCC7002_A1417
Cyanos2886	1		FO synthase subunit 2	Q3MF37	Radical SAM superfamily	PF04055	COG1060	Thiamine biosynthesis enzyme ThiH and related uncharacterized enzymes [Coenzyme metabolism / General function prediction only]	H|R	Coenzyme transport and metabolism|General function prediction only		Ava_0775	AmaxDRAFT_5130	AplaP_010100008377	CwatDRAFT_4020	CY0110_24406	cce_4539	PCC7424_1434	Cyan7425_3281	Cyan7822DRAFT_1942	PCC8801_3080	Cyan8802_3040	CPCC7001_2722	CRC_01559	glr0776	L8106_11012	MAE_44400	MC7420_1079	Aazo_0194	N9414_10243	Npun_R6205	alr4129														CRD_01382	sll1659		SYNPCC7002_A1920
Cyanos2884	1		26 kDa periplasmic immunogenic protein	P0A3U8	Protein of unknown function (DUF541)	PF04402	COG2968	Uncharacterized conserved protein [Function unknown]	S	Function unknown	AM1_2082	Ava_1463	AmaxDRAFT_0585	AplaP_010100013413	CwatDRAFT_4231	CY0110_13057	cce_0855	PCC7424_3080	Cyan7425_2069	Cyan7822DRAFT_4990	PCC8801_4429	Cyan8802_4493		CRC_02059	glr3270	L8106_13070	MAE_62150	MC7420_958	Aazo_0864	N9414_08340	Npun_R1843	all0089														CRD_02467	slr0431		SYNPCC7002_A1433
Cyanos3028	1		*	*	FGGY family of carbohydrate kinases, N-terminal domain|FGGY family of carbohydrate kinases, C-terminal domain	PF00370|PF02782	COG0554	Glycerol kinase [Energy production and conversion]	C	Energy production and conversion	AM1_1688	Ava_4817	AmaxDRAFT_3363	AplaP_010100008307		CY0110_23191	cce_0973				PCC8801_1188	Cyan8802_1215	CPCC7001_2304		gvip242			MC7420_8121	Aazo_4162		Npun_R1564	all1811															slr1672	SynRCC307_1382
Cyanos3022	1		*	*	*	*	*	*	*	*	AM1_1354	Ava_0577	AmaxDRAFT_4429	AplaP_010100017344	CwatDRAFT_3411|CwatDRAFT_3410	CY0110_06244	cce_2458	PCC7424_0261	Cyan7425_0935	Cyan7822DRAFT_2012	PCC8801_2520	Cyan8802_3586		CRC_03108	gll2254|glr2879		MAE_46520	MC7420_696	Aazo_0355	N9414_10907	Npun_F4878	alr1259															sll1696		SYNPCC7002_A1282
Cyanos3021	1		Peptide deformylase 2	Q8YVH1	Polypeptide deformylase	PF01327	COG0242	N-formylmethionyl-tRNA deformylase [Translation, ribosomal structure and biogenesis]	J	Translation, ribosomal structure and biogenesis	AM1_3517	Ava_5067	AmaxDRAFT_0781	AplaP_010100012106	CwatDRAFT_1542	CY0110_20460	cce_3666	PCC7424_5353	Cyan7425_0915		PCC8801_4446	Cyan8802_4508	CPCC7001_989		glr1729	L8106_24765	MAE_22880	MC7420_6732	Aazo_2078	N9414_05215	Npun_R6631	all2007					P9303_19041		PMT0384							CRD_00026
Cyanos3024	1		Alginate biosynthesis protein AlgA|Xanthan biosynthesis protein xanB	Q887Q9|B0RVK6	Mannose-6-phosphate isomerase	PF01050	COG0662	Mannose-6-phosphate isomerase [Carbohydrate transport and metabolism]	G	Carbohydrate transport and metabolism	AM1_5743	Ava_1292	AmaxDRAFT_3476	AplaP_010100017449	CwatDRAFT_1075	CY0110_20223	cce_2771	PCC7424_0054	Cyan7425_3828	Cyan7822DRAFT_0461	PCC8801_1114	Cyan8802_1143		CRC_00255	glr2138	L8106_09926	MAE_49020	MC7420_3616	Aazo_0656	N9414_10083	Npun_F3879	all4342														CRD_00959	slr0493		SYNPCC7002_A2066
Cyanos3599	1		Uncharacterized protein yuxK	P40761	Protein of unknown function, DUF393	PF04134	COG3011	Predicted thiol-disulfide oxidoreductase [General function prediction only]	S	Function unknown	AM1_0843	Ava_3870	AmaxDRAFT_1286	AplaP_010100015978	CwatDRAFT_2869	CY0110_29669	cce_2608	PCC7424_3987	Cyan7425_3400	Cyan7822DRAFT_3085	PCC8801_0677	Cyan8802_0696			glr3254	L8106_08406		MC7420_7132		N9414_01325	Npun_F5704	alr3172																	SYNPCC7002_A2467
Cyanos3593	1		Thiol-disulfide oxidoreductase resA|Putative peroxiredoxin ycf42	Q5KXL9|P51272	AhpC/TSA family|Iodothyronine deiodinase|Redoxin	PF00578|PF00837|PF08534	COG1225	Peroxiredoxin [Posttranslational modification, protein turnover, chaperones]	O	Posttranslational modification, protein turnover, chaperones	AM1_2532	Ava_2023	AmaxDRAFT_4049	AplaP_010100021851	CwatDRAFT_2795	CY0110_29284	cce_4124	PCC7424_1402	Cyan7425_4300		PCC8801_3616	Cyan8802_2498			glr0029	L8106_29715		MC7420_4988	Aazo_4616	N9414_21671	Npun_F6083	alr4642
Cyanos1442	1		DNA topoisomerase 1|DNA topoisomerase 1	P0A620|P34185	DNA topoisomerase|Toprim domain	PF01131|PF01751	COG0550	Topoisomerase IA [DNA replication, recombination, and repair]	L	Replication, recombination and repair	AM1_2043	Ava_0030	AmaxDRAFT_2620	AplaP_010100011531	CwatDRAFT_4636	CY0110_23516	cce_1235	PCC7424_3437	Cyan7425_3274	Cyan7822DRAFT_2880	PCC8801_0846	Cyan8802_0873	CPCC7001_1114	CRC_00101	gvip441	L8106_05276	MAE_56630	MC7420_4610	Aazo_2193	N9414_02099	Npun_R4571	alr2780	P9202_225	P9211_04331	P9215_05151	P9301_04601	P9303_06301	PMT9312_0435	PMT1353	P9515_04981	A9601_04911	Pro0432	PMM0436	NATL1_04911	PMN2A_1768	CRD_00364	slr2058	SynRCC307_0660	SYNPCC7002_A2546
Cyanos1443	1		Light-independent protochlorophyllide reductase iron-sulfur ATP-binding protein	A5GJI1	4Fe-4S iron sulfur cluster binding proteins, NifH/frxC family	PF00142	COG1348	Nitrogenase subunit NifH (ATPase) [Inorganic ion transport and metabolism]	P	Inorganic ion transport and metabolism	AM1_1445	Ava_2332	AmaxDRAFT_0882	AplaP_010100020639	CwatDRAFT_4016	CY0110_24376	cce_4532	PCC7424_2375	Cyan7425_3939	Cyan7822DRAFT_3122	PCC8801_0791	Cyan8802_0819	CPCC7001_1718	CRC_02607	gvip328	L8106_10787	MAE_16230	MC7420_2729	Aazo_2306	N9414_12963	Npun_R4422	all5078	P9202_254	P9211_05451	P9215_06241	P9301_05691	P9303_07931	PMT9312_0543	PMT1217	P9515_06071	A9601_05991	Pro0544	PMM0543	NATL1_05971	PMN2A_1872	CRD_01340	slr0749	SynRCC307_1566	SYNPCC7002_A2347
Cyanos1440	1		Inorganic pyrophosphatase	P80507	Inorganic pyrophosphatase	PF00719	COG0221	Inorganic pyrophosphatase [Energy production and conversion]	C	Energy production and conversion	AM1_2307	Ava_3548	AmaxDRAFT_3934	AplaP_010100026071	CwatDRAFT_2235	CY0110_24741	cce_4329	PCC7424_3268	Cyan7425_1645	Cyan7822DRAFT_3001	PCC8801_2042	Cyan8802_2068	CPCC7001_2484	CRC_01746	glr4227	L8106_16859	MAE_47020	MC7420_2114	Aazo_2698	N9414_13395	Npun_F2553	all3570	P9202_568	P9211_05121	P9215_05931	P9301_05381	P9303_07471	PMT9312_0512	PMT1257	P9515_05751	A9601_05681	Pro0510	PMM0511	NATL1_05691	PMN2A_1844	CRD_01499	slr1622	SynRCC307_0873	SYNPCC7002_A1228
Cyanos1441	1		Hydroxyacylglutathione hydrolase|Hydroxyacylglutathione hydrolase, mitochondrial	Q3MGD2|Q5ZI23	Metallo-beta-lactamase superfamily	PF00753	COG0491	Zn-dependent hydrolases, including glyoxylases [General function prediction only]	R	General function prediction only	AM1_5788	Ava_0328	AmaxDRAFT_2921	AplaP_010100004144	CwatDRAFT_4363	CY0110_23571	cce_1190	PCC7424_4875	Cyan7425_1235	Cyan7822DRAFT_1227	PCC8801_2445	Cyan8802_3665	CPCC7001_652	CRC_02032	gll3339	L8106_01397	MAE_49310	MC7420_3741	Aazo_2898	N9414_01687	Npun_F2829	all0580	P9202_925	P9211_05621	P9215_06401	P9301_05851	P9303_08221	PMT9312_0559	PMT1194	P9515_06231	A9601_06151	Pro0561	PMM0559	NATL1_06141	PMN2A_1889	CRD_02560	sll1019	SynRCC307_0839	SYNPCC7002_A1864
Cyanos1446	1		Malonyl CoA-acyl carrier protein transacylase	P73242	Acyl transferase domain	PF00698	COG0331	(acyl-carrier-protein) S-malonyltransferase [Lipid metabolism]	I	Lipid transport and metabolism	AM1_3514	Ava_2730	AmaxDRAFT_3471	AplaP_010100020022|AplaP_010100020192	CwatDRAFT_4624	CY0110_02777	cce_1583	PCC7424_1044	Cyan7425_3992	Cyan7822DRAFT_1826	PCC8801_1804	Cyan8802_1832	CPCC7001_2679	CRC_00364	gll2145	L8106_11922	MAE_19460	MC7420_645	Aazo_2015	N9414_13625	Npun_F0100	alr0240	P9202_287	P9211_01511	P9215_01541	P9301_01561	P9303_26561	PMT9312_0139	PMT1997	P9515_01651	A9601_01541	Pro0159	PMM0137	NATL1_02091	PMN2A_1503	CRD_03054	slr2023	SynRCC307_0247	SYNPCC7002_A2559
Cyanos1447	1		1-acyl-sn-glycerol-3-phosphate acyltransferase|1-acyl-sn-glycerol-3-phosphate acyltransferase|1-acyl-sn-glycerol-3-phosphate acyltransferase 1, chloroplastic	Q8DNY1|Q59188|Q8GXU8	Acyltransferase	PF01553	COG0204	1-acyl-sn-glycerol-3-phosphate acyltransferase [Lipid metabolism]	I	Lipid transport and metabolism	AM1_3515	Ava_2731	AmaxDRAFT_1283	AplaP_010100015963	CwatDRAFT_5035	CY0110_08821	cce_1014	PCC7424_0458	Cyan7425_4391	Cyan7822DRAFT_0209	PCC8801_1274	Cyan8802_1303	CPCC7001_1126	CRC_03478	gll3009	L8106_07099	MAE_35240	MC7420_647	Aazo_2012	N9414_13610	Npun_F0101	alr0241	P9202_730	P9211_01521	P9215_01551	P9301_01571	P9303_26571	PMT9312_0140	PMT1998	P9515_01661	A9601_01551	Pro0160	PMM0138	NATL1_02101	PMN2A_1504	CRD_01852	sll1848	SynRCC307_0246	SYNPCC7002_A2396
Cyanos1444	1		Riboflavin biosynthesis protein ribBA	P74104	3,4-dihydroxy-2-butanone 4-phosphate synthase|GTP cyclohydrolase II	PF00926|PF00925	COG0108	3,4-dihydroxy-2-butanone 4-phosphate synthase [Coenzyme metabolism]	H	Coenzyme transport and metabolism	AM1_0608	Ava_3515	AmaxDRAFT_5629	AplaP_010100011101	CwatDRAFT_4172	CY0110_05717	cce_1078	PCC7424_1963	Cyan7425_2537	Cyan7822DRAFT_2918	PCC8801_3439	Cyan8802_2677	CPCC7001_3	CRC_01008	gvip130	L8106_09106	MAE_24490	MC7420_2368	Aazo_1659	N9414_18875	Npun_R3506	all3536	P9202_1416	P9211_08711	P9215_09991	P9301_09661	P9303_15131	PMT9312_0907	PMT0708	P9515_09751	A9601_09681	Pro0943	PMM0893	NATL1_09901	PMN2A_0317	CRD_00468	sll1894	SynRCC307_1354	SYNPCC7002_A0427
Cyanos1445	1		Phosphate acyltransferase	Q7V3E1	Fatty acid synthesis protein	PF02504	COG0416	Fatty acid/phospholipid biosynthesis enzyme [Lipid metabolism]	I	Lipid transport and metabolism	AM1_0652	Ava_2728	AmaxDRAFT_3469	AplaP_010100018911	CwatDRAFT_4622	CY0110_02787	cce_1585	PCC7424_1042	Cyan7425_2501	Cyan7822DRAFT_1824	PCC8801_1806	Cyan8802_1834	CPCC7001_2757	CRC_00366	gll0800	L8106_11897	MAE_19480	MC7420_2221	Aazo_2017	N9414_13635	Npun_F0098	alr0238	P9202_1202	P9211_01491	P9215_01521	P9301_01541	P9303_26541	PMT9312_0137	PMT1995	P9515_01631	A9601_01521	Pro0157	PMM0135	NATL1_02071	PMN2A_1501	CRD_03052	slr1510	SynRCC307_0249	SYNPCC7002_A0526
Cyanos1995	1		Cysteine desulfurase	Q87S28	Aminotransferase class-V	PF00266	COG1104	Cysteine sulfinate desulfinase/cysteine desulfurase and related enzymes [Amino acid transport and metabolism]	E	Amino acid transport and metabolism	AM1_2660	Ava_0437	AmaxDRAFT_0822	AplaP_010100016303	CwatDRAFT_1650	CY0110_09792	cce_0279	PCC7424_0041	Cyan7425_3416	Cyan7822DRAFT_0448	PCC8801_1063	Cyan8802_1092	CPCC7001_1906	CRC_02547	gll4384	L8106_25555	MAE_58390	MC7420_3753	Aazo_3449	N9414_16242	Npun_R6475	alr2505	P9202_93	P9211_01881	P9215_01881	P9301_01901	P9303_27201	PMT9312_0172	PMT2045	P9515_01991	A9601_01881	Pro0195	PMM0170	NATL1_02451	PMN2A_1538	CRD_01252	slr0387	SynRCC307_2259	SYNPCC7002_A0787
Cyanos1448	1		Uncharacterized protein ydiC	O05516	Glycoprotease family	PF00814	COG1214	Inactive homolog of metal-dependent proteases, putative molecular chaperone [Posttranslational modification, protein turnover, chaperones]	O	Posttranslational modification, protein turnover, chaperones	AM1_4424	Ava_3835	AmaxDRAFT_2199	AplaP_010100004469	CwatDRAFT_4927	CY0110_05632	cce_3093	PCC7424_2595	Cyan7425_2738	Cyan7822DRAFT_3016	PCC8801_1987	Cyan8802_2014	CPCC7001_2159	CRC_01206	gll4285	L8106_14660	MAE_33990	MC7420_7347	Aazo_2999	N9414_11794	Npun_R4457	alr3138	P9202_1863	P9211_01541	P9215_01561	P9301_01581	P9303_26591	PMT9312_0141	PMT1999	P9515_01671	A9601_01561	Pro0162	PMM0139	NATL1_02111	PMN2A_1505	CRD_00380	sll1063	SynRCC307_0244	SYNPCC7002_A0390
Cyanos1997	1		Cold-shock DEAD box protein A homolog	P57453	DbpA RNA binding domain|DEAD/DEAH box helicase|Helicase conserved C-terminal domain	PF03880|PF00270|PF00271	COG0513	Superfamily II DNA and RNA helicases [DNA replication, recombination, and repair / Transcription / Translation, ribosomal structure and biogenesis]	L|K|J	Replication, recombination and repair|Transcription|Translation, ribosomal structure and biogenesis	AM1_0131|AM1_1702	Ava_0642	AmaxDRAFT_5061	AplaP_010100018304	CwatDRAFT_6257	CY0110_07199	cce_4436	PCC7424_0471	Cyan7425_4475	Cyan7822DRAFT_1628	PCC8801_4277	Cyan8802_4337	CPCC7001_2381	CRC_00771	gll2508	L8106_21854	MAE_28960	MC7420_6243	Aazo_0442	N9414_19802	Npun_F4515	alr1223	P9202_1557	P9211_10851	P9215_12371	P9301_12081	P9303_09651	PMT9312_1112	PMT1083	P9515_11921	A9601_12071	Pro1094	PMM1101	NATL1_14791	PMN2A_0647	CRD_02227	slr0083	SynRCC307_1560	SYNPCC7002_A0618
Cyanos1990	1		Uncharacterized membrane protein yvlD	O34648	Membrane protein of unknown function	PF04020	COG1950	Predicted membrane protein [Function unknown]	S	Function unknown	AM1_4900	Ava_4576|Ava_4312	AmaxDRAFT_1942|AmaxDRAFT_2943	AplaP_010100017579|AplaP_010100010721	CwatDRAFT_0468	CY0110_24216	cce_0896	PCC7424_0378	Cyan7425_3391	Cyan7822DRAFT_4467|Cyan7822DRAFT_3725	PCC8801_2118|PCC8801_2025	Cyan8802_2165|Cyan8802_2051	CPCC7001_1584	CRC_01816	gll1556	L8106_06115|L8106_18901|L8106_11292		MC7420_199	Aazo_4088|Aazo_2616	N9414_20585|N9414_19979|N9414_22073	Npun_R4067|Npun_R5172	alr2746|alr0645					P9303_00781		PMT0070							CRD_00450	slr0284		SYNPCC7002_A2821
Cyanos1991	1		Transaldolase	Q7U5E8	Transaldolase|EF hand	PF00923|PF00036	COG0176	Transaldolase [Carbohydrate transport and metabolism]	G	Carbohydrate transport and metabolism	AM1_6011	Ava_0493	AmaxDRAFT_5142	AplaP_010100000645	CwatDRAFT_3782	CY0110_27069	cce_4687	PCC7424_1424		Cyan7822DRAFT_3062	PCC8801_2116	Cyan8802_2163	CPCC7001_2483	CRC_00849	gll1597	L8106_23505	MAE_43370		Aazo_1834	N9414_11574	Npun_R0029	all2563	P9202_299	P9211_05211	P9215_06001	P9301_05451	P9303_07571	PMT9312_0519	PMT1248	P9515_05831	A9601_05751	Pro0519	PMM0519	NATL1_05761	PMN2A_1851	CRD_00556	slr1793	SynRCC307_0863
Cyanos1993	1		D-xylulose kinase|Probable L-xylulose kinase	Q8CR47|P57928	FGGY family of carbohydrate kinases, N-terminal domain|FGGY family of carbohydrate kinases, C-terminal domain	PF00370|PF02782	COG1070	Sugar (pentulose and hexulose) kinases [Carbohydrate transport and metabolism]	G	Carbohydrate transport and metabolism	AM1_4517	Ava_2006	AmaxDRAFT_2277	AplaP_010100005718	CwatDRAFT_1690	CY0110_20148	cce_2067	PCC7424_5151	Cyan7425_0870		PCC8801_2638	Cyan8802_3465	CPCC7001_2533	CRC_01759	gll0781	L8106_29595	MAE_59740	MC7420_3456	Aazo_4096	N9414_04035	Npun_R4730	all4656	P9202_984	P9211_03441	P9215_03351	P9301_03351	P9303_22191	PMT9312_0316	PMT1671		A9601_03341	Pro0348	PMM0310	NATL1_03991	PMN2A_1686	CRD_01487	slr1420	SynRCC307_0412	SYNPCC7002_A0458
Cyanos9630	1		Mannose-1-phosphate guanyltransferase beta	Q61S97	Nucleotidyl transferase	PF00483	COG1208	Nucleoside-diphosphate-sugar pyrophosphorylase involved in lipopolysaccharide biosynthesis/translation initiation factor 2B, gamma/epsilon subunits (eIF-2Bgamma/eIF-2Bepsilon) [Cell envelope biogenesis, outer membrane / Translation, ribosomal structure and biogenesis]	M|J	Cell wall/membrane/envelope biogenesis|Translation, ribosomal structure and biogenesis	AM1_4547														gvip473
Cyanos9634	1		Protein-L-isoaspartate O-methyltransferase|Protein-L-isoaspartate O-methyltransferase	B1XQE1|Q2JJN4	Protein-L-isoaspartate(D-aspartate) O-methyltransferase (PCMT)	PF01135	COG2518	Protein-L-isoaspartate carboxylmethyltransferase [Posttranslational modification, protein turnover, chaperones]	O	Posttranslational modification, protein turnover, chaperones															glr1699																								SYNPCC7002_A0678
Cyanos3621	1		Glucose 1-dehydrogenase 1	P39482	short chain dehydrogenase	PF00106	COG1028	Dehydrogenases with different specificities (related to short-chain alcohol dehydrogenases) [Secondary metabolites biosynthesis, transport, and catabolism / General function prediction only]	I|Q|R	Lipid transport and metabolism|Secondary metabolites biosynthesis, transport and catabolism|General function prediction only		Ava_1863				CY0110_11432	cce_0222	PCC7424_3932	Cyan7425_1811|Cyan7425_4436	Cyan7822DRAFT_4038					gll1114	L8106_09541		MC7420_887		N9414_20620	Npun_F1792|Npun_R3105|Npun_F2211	all3836																SynRCC307_1928
Cyanos1367	1		4-hydroxy-3-methylbut-2-en-1-yl diphosphate synthase	B1WQF1	GcpE protein	PF04551	COG0821	1-hydroxy-2-methyl-2-(e)-butenyl 4-diphosphate synthase [Lipid metabolism]	I	Lipid transport and metabolism	AM1_0149	Ava_0433	AmaxDRAFT_0866	AplaP_010100021496	CwatDRAFT_0949	CY0110_21962	cce_2312	PCC7424_5324	Cyan7425_3649	Cyan7822DRAFT_1059	PCC8801_2798	Cyan8802_3302	CPCC7001_2117	CRC_01839	gll3622	L8106_08116	MAE_28180	MC7420_7515	Aazo_0299	N9414_20370	Npun_F5054	all2501	P9202_1177	P9211_07901	P9215_07611	P9301_07291	P9303_14341	PMT9312_0676	PMT0777	P9515_07491	A9601_07311	Pro1015	PMM0676	NATL1_07341	PMN2A_0109	CRD_01911	slr2136	SynRCC307_1462	SYNPCC7002_A0743
Cyanos1849	1		3-phosphoshikimate 1-carboxyvinyltransferase	B7KLE7	EPSP synthase (3-phosphoshikimate 1-carboxyvinyltransferase)	PF00275	COG0128	5-enolpyruvylshikimate-3-phosphate synthase [Amino acid transport and metabolism]	E	Amino acid transport and metabolism	AM1_2309	Ava_2259		AplaP_010100024240	CwatDRAFT_0373	CY0110_07614	cce_1781	PCC7424_4148	Cyan7425_1279	Cyan7822DRAFT_1019	PCC8801_1037	Cyan8802_1066	CPCC7001_2742	CRC_01037	gvip141	L8106_02427	MAE_15370	MC7420_7190	Aazo_5007	N9414_14585	Npun_F1315	all5019	P9202_1090	P9211_10371	P9215_06951	P9301_06391	P9303_18891	PMT9312_0613	PMT0398	P9515_06781	A9601_06691	Pro1048	PMM0613	NATL1_06701	PMN2A_0049	CRD_02782	slr0444	SynRCC307_1150	SYNPCC7002_A0169
Cyanos1846	1		Putative Holliday junction resolvase	Q5LER0	Uncharacterised protein family (UPF0081)	PF03652	COG0816	Predicted endonuclease involved in recombination (possible Holliday junction resolvase in Mycoplasmas and B. subtilis) [DNA replication, recombination, and repair]	L	Replication, recombination and repair	AM1_4040	Ava_3281		AplaP_010100016418	CwatDRAFT_0836	CY0110_23026	cce_0463	PCC7424_0370	Cyan7425_4471	Cyan7822DRAFT_4475	PCC8801_2060	Cyan8802_2084	CPCC7001_2271	CRC_00860	gll2308	L8106_14720	MAE_06930	MC7420_7547	Aazo_1068	N9414_19502	Npun_F5513	alr4394		P9211_02731	P9215_02711	P9301_02711	P9303_24581	PMT9312_0250	PMT1833	P9515_02811	A9601_02701	Pro0279	PMM0248	NATL1_03261	PMN2A_1614	CRD_02219	sll0832	SynRCC307_2342	SYNPCC7002_A1673
Cyanos1847	1		Apocarotenoid-15,15'-oxygenase	P74334	Retinal pigment epithelial membrane protein	PF03055	COG3670	Lignostilbene-alpha,beta-dioxygenase and related enzymes [Secondary metabolites biosynthesis, transport, and catabolism]	Q	Secondary metabolites biosynthesis, transport and catabolism	AM1_3102	Ava_1236	AmaxDRAFT_4432	AplaP_010100011766		CY0110_01849	cce_2665	PCC7424_0449	Cyan7425_4222	Cyan7822DRAFT_3487	PCC8801_4340	Cyan8802_4402	CPCC7001_858	CRC_02937	gll3689	L8106_15640	MAE_09040	MC7420_1490	Aazo_5115	N9414_24268	Npun_F0298	all4284	P9202_75	P9211_03071	P9215_03051	P9301_03041	P9303_25111	PMT9312_0282	PMT1879	P9515_03131	A9601_03031	Pro0312	PMM0280	NATL1_03601	PMN2A_1646	CRD_02044	sll1541	SynRCC307_2292	SYNPCC7002_A1425
Cyanos1845	1		Imidazoleglycerol-phosphate dehydratase	Q3AN36	Imidazoleglycerol-phosphate dehydratase	PF00475	COG0131	Imidazoleglycerol-phosphate dehydratase [Amino acid transport and metabolism]	E	Amino acid transport and metabolism		Ava_3285	AmaxDRAFT_4664	AplaP_010100016438	CwatDRAFT_2133	CY0110_16217	cce_3290	PCC7424_0429	Cyan7425_4906	Cyan7822DRAFT_2910	PCC8801_0092	Cyan8802_0089	CPCC7001_2389	CRC_00856	gvip088	L8106_14695	MAE_59380	MC7420_3108	Aazo_1063	N9414_19477	Npun_R5509	all4390	P9202_978	P9211_03081	P9215_03061	P9301_03051	P9303_25121	PMT9312_0283	PMT1880	P9515_03141	A9601_03041	Pro0313	PMM0281	NATL1_03611	PMN2A_1647	CRD_00552	slr0500	SynRCC307_2290	SYNPCC7002_A1985
Cyanos1842	1		50S ribosomal protein L28	B8HUV7	Ribosomal L28 family	PF00830	COG0227	Ribosomal protein L28 [Translation, ribosomal structure and biogenesis]	J	Translation, ribosomal structure and biogenesis	AM1_2695	Ava_0142	AmaxDRAFT_2624	AplaP_010100011536	CwatDRAFT_4096	CY0110_06884	cce_0136	PCC7424_2853	Cyan7425_0615		PCC8801_2765	Cyan8802_3337	CPCC7001_325	CRC_01832	gvip514	L8106_07601	MAE_32000	MC7420_1847	Aazo_1605	N9414_18800		asl2630	P9202_913	P9211_08581	P9215_09901	P9301_09571	P9303_15261	PMT9312_0898	PMT0695	P9515_09841	A9601_09591	Pro0933	PMM0902	NATL1_09781	PMN2A_0305	CRD_01918	ssr1604	SynRCC307_1383	SYNPCC7002_A0846
Cyanos1843	1		Thymidylate kinase	Q3AH20	Thymidylate kinase	PF02223	COG0125	Thymidylate kinase [Nucleotide transport and metabolism]	F	Nucleotide transport and metabolism	AM1_6041	Ava_1962	AmaxDRAFT_5095	AplaP_010100001740	CwatDRAFT_1340	CY0110_12342	cce_1174	PCC7424_0725	Cyan7425_0992	Cyan7822DRAFT_5125	PCC8801_1250	Cyan8802_1281	CPCC7001_205	CRC_03429	glr0678	L8106_18781	MAE_42520	MC7420_3258	Aazo_3024	N9414_04605	Npun_F6527	all4708		P9211_01441	P9215_01471	P9301_01491	P9303_26491	PMT9312_0132	PMT1990	P9515_01581	A9601_01471	Pro0152	PMM0130	NATL1_02021	PMN2A_1496	CRD_02948	slr0379	SynRCC307_0254	SYNPCC7002_A1316
Cyanos1840	1		Protein psbN	B1WUD5	Photosystem II reaction centre N protein (psbN)	PF02468	*	*	*	*	AM1_5511	Ava_4451	AmaxDRAFT_4616	AplaP_010100008591	CwatDRAFT_2958	CY0110_07224	cce_4441	PCC7424_4233	Cyan7425_3513	Cyan7822DRAFT_1397	PCC8801_1644	Cyan8802_1671	CPCC7001_564	CRC_00601	gvip411	L8106_14755	MAE_36550|MAE_36570	MC7420_560	Aazo_1923	N9414_20790	Npun_R4314	asr0847	P9202_1513	P9211_02781	P9215_02761	P9301_02761	P9303_24631	PMT9312_0254	PMT1838	P9515_02851	A9601_02741	Pro0284	PMM0252			CRD_02717	smr0009	SynRCC307_2337	SYNPCC7002_A0809
Cyanos1841	1		Dethiobiotin synthetase	B7K5E6	CobQ/CobB/MinD/ParA nucleotide binding domain	PF01656	COG0132	Dethiobiotin synthetase [Coenzyme metabolism]	H	Coenzyme transport and metabolism	AM1_2626	Ava_1996	AmaxDRAFT_5113	AplaP_010100020349	CwatDRAFT_4596	CY0110_28554	cce_3516	PCC7424_4689	Cyan7425_1373		PCC8801_2678	Cyan8802_3426	CPCC7001_1390	CRC_01740	gvip476	L8106_30550	MAE_50720	MC7420_6164	Aazo_4370	N9414_07771	Npun_R2372	all4667		P9211_15911	P9215_17391	P9301_16611	P9303_04561	PMT9312_1564	PMT1491	P9515_16511	A9601_16731	Pro1625	PMM1471	NATL1_18711	PMN2A_1002	CRD_01505	slr0523	SynRCC307_1927	SYNPCC7002_A2727
Cyanos1538	1		30S ribosomal protein S3	Q0ID11	Ribosomal protein S3, N-terminal domain|Ribosomal protein S3, C-terminal domain|KH domain	PF00417|PF00189|PF07650	COG0092	Ribosomal protein S3 [Translation, ribosomal structure and biogenesis]	J	Translation, ribosomal structure and biogenesis	AM1_4702	Ava_0697	AmaxDRAFT_5630	AplaP_010100017744	CwatDRAFT_2445	CY0110_05247	cce_4020	PCC7424_3709	Cyan7425_1298	Cyan7822DRAFT_3431	PCC8801_0246	Cyan8802_0243	CPCC7001_1835	CRC_01353	gvip529	L8106_15180	MAE_57370	MC7420_5645	Aazo_2565	N9414_02636	Npun_R4384	all4209	P9202_1138	P9211_16721	P9215_18241	P9301_17431	P9303_23081	PMT9312_1644	PMT1738	P9515_17341	A9601_17591	Pro1706	PMM1552	NATL1_19971	PMN2A_1123	CRD_02887	sll1804	SynRCC307_2122	SYNPCC7002_A1059
Cyanos1539	1		50S ribosomal protein L22	B1WQR5	Ribosomal protein L22p/L17e	PF00237	COG0091	Ribosomal protein L22 [Translation, ribosomal structure and biogenesis]	J	Translation, ribosomal structure and biogenesis	AM1_4701	Ava_0696	AmaxDRAFT_5631	AplaP_010100017739	CwatDRAFT_2444	CY0110_05242	cce_4019	PCC7424_3708	Cyan7425_1297	Cyan7822DRAFT_3430	PCC8801_0247	Cyan8802_0244	CPCC7001_2235	CRC_01352	gvip530	L8106_15185	MAE_57380	MC7420_5538	Aazo_2564	N9414_02641	Npun_R4385	all4210	P9202_1082	P9211_16731	P9215_18251	P9301_17441	P9303_23071	PMT9312_1645	PMT1737	P9515_17351	A9601_17601	Pro1707	PMM1553	NATL1_19981	PMN2A_1124	CRD_02888	sll1803	SynRCC307_2121	SYNPCC7002_A1060
Cyanos1536	1		50S ribosomal protein L29	B1WQR8	Ribosomal L29 protein	PF00831	COG0255	Ribosomal protein L29 [Translation, ribosomal structure and biogenesis]	J	Translation, ribosomal structure and biogenesis	AM1_4704	Ava_0699	AmaxDRAFT_4472	AplaP_010100017754	CwatDRAFT_2447	CY0110_05257	cce_4022	PCC7424_3711	Cyan7425_1300	Cyan7822DRAFT_3433	PCC8801_0244	Cyan8802_0241	CPCC7001_2343	CRC_01355	gvip527	L8106_15170	MAE_57350	MC7420_5569	Aazo_2567	N9414_02626	Npun_R4382	asl4207	P9202_436	P9211_16701	P9215_18211	P9301_17411	P9303_23101	PMT9312_1642	PMT1740	P9515_17321	A9601_17571	Pro1704	PMM1550	NATL1_19951	PMN2A_1121	CRD_02885	ssl3436	SynRCC307_2124	SYNPCC7002_A1057
Cyanos1537	1		50S ribosomal protein L16	A2CC34	Ribosomal protein L16p/L10e	PF00252	COG0197	Ribosomal protein L16/L10E [Translation, ribosomal structure and biogenesis]	J	Translation, ribosomal structure and biogenesis	AM1_4703	Ava_0698	AmaxDRAFT_4473	AplaP_010100017749	CwatDRAFT_2446	CY0110_05252	cce_4021	PCC7424_3710	Cyan7425_1299	Cyan7822DRAFT_3432	PCC8801_0245	Cyan8802_0242	CPCC7001_1299	CRC_01354	gvip528	L8106_15175	MAE_57360	MC7420_5361	Aazo_2566	N9414_02631	Npun_R4383	all4208	P9202_120	P9211_16711	P9215_18221	P9301_17421	P9303_23091	PMT9312_1643	PMT1739	P9515_17331	A9601_17581	Pro1705	PMM1551	NATL1_19961	PMN2A_1122	CRD_02886	sll1805	SynRCC307_2123	SYNPCC7002_A1058
Cyanos1534	1		30S ribosomal protein S8	Q7V532	Ribosomal protein S8	PF00410	COG0096	Ribosomal protein S8 [Translation, ribosomal structure and biogenesis]	J	Translation, ribosomal structure and biogenesis	AM1_4709	Ava_0704	AmaxDRAFT_4467	AplaP_010100017779	CwatDRAFT_2391	CY0110_05287	cce_4028	PCC7424_3716	Cyan7425_1305	Cyan7822DRAFT_3438	PCC8801_0239	Cyan8802_0236	CPCC7001_52	CRC_01360	gvip521	L8106_15145	MAE_57300	MC7420_5512	Aazo_2572	N9414_02601	Npun_R4377	all4202	P9202_571	P9211_16651	P9215_18161	P9301_17361	P9303_23161	PMT9312_1637	PMT1745	P9515_17271	A9601_17521	Pro1699	PMM1545	NATL1_19901	PMN2A_1116	CRD_02880	sll1809	SynRCC307_2129	SYNPCC7002_A1052
Cyanos1535	1		50S ribosomal protein L5	B7K236	ribosomal L5P family C-terminus|Ribosomal protein L5	PF00673|PF00281	COG0094	Ribosomal protein L5 [Translation, ribosomal structure and biogenesis]	J	Translation, ribosomal structure and biogenesis	AM1_4708	Ava_0703	AmaxDRAFT_4468	AplaP_010100017774	CwatDRAFT_2390	CY0110_05282	cce_4027	PCC7424_3715	Cyan7425_1304	Cyan7822DRAFT_3437	PCC8801_0240	Cyan8802_0237	CPCC7001_981	CRC_01359	gvip523	L8106_15150	MAE_57310	MC7420_5353	Aazo_2571	N9414_02606	Npun_R4378	all4203	P9202_371	P9211_16661	P9215_18171	P9301_17371	P9303_23151	PMT9312_1638	PMT1744	P9515_17281	A9601_17531	Pro1700	PMM1546	NATL1_19911	PMN2A_1117	CRD_02881	sll1808	SynRCC307_2128	SYNPCC7002_A1053
Cyanos1532	1		50S ribosomal protein L18	A5GIT0	Ribosomal L18p/L5e family	PF00861	COG0256	Ribosomal protein L18 [Translation, ribosomal structure and biogenesis]	J	Translation, ribosomal structure and biogenesis	AM1_4711	Ava_0706	AmaxDRAFT_4465	AplaP_010100017789	CwatDRAFT_2393	CY0110_05297	cce_4030	PCC7424_3718	Cyan7425_1307	Cyan7822DRAFT_3440	PCC8801_0237	Cyan8802_0234	CPCC7001_489	CRC_01362	gvip519	L8106_15130	MAE_57280	MC7420_5374	Aazo_2574	N9414_02591	Npun_R4375	all4200	P9202_1393	P9211_16631	P9215_18141	P9301_17341	P9303_23181	PMT9312_1635	PMT1747	P9515_17251	A9601_17501	Pro1697	PMM1543	NATL1_19881	PMN2A_1114	CRD_02878	sll1811	SynRCC307_2131	SYNPCC7002_A1050
Cyanos1533	1		50S ribosomal protein L6	Q3MFA7	Ribosomal protein L6	PF00347	COG0097	Ribosomal protein L6P/L9E [Translation, ribosomal structure and biogenesis]	J	Translation, ribosomal structure and biogenesis	AM1_4710	Ava_0705	AmaxDRAFT_4466	AplaP_010100017784	CwatDRAFT_2392	CY0110_05292	cce_4029	PCC7424_3717	Cyan7425_1306	Cyan7822DRAFT_3439	PCC8801_0238	Cyan8802_0235	CPCC7001_712	CRC_01361	gvip520	L8106_15135	MAE_57290	MC7420_5592	Aazo_2573	N9414_02596	Npun_R4376	all4201	P9202_1621	P9211_16641	P9215_18151	P9301_17351	P9303_23171	PMT9312_1636	PMT1746	P9515_17261	A9601_17511	Pro1698	PMM1544	NATL1_19891	PMN2A_1115	CRD_02879	sll1810	SynRCC307_2130	SYNPCC7002_A1051
Cyanos1530	1		*	*	Ribosomal protein S13/S18	PF00416	COG0099	Ribosomal protein S13 [Translation, ribosomal structure and biogenesis]	J	Translation, ribosomal structure and biogenesis	AM1_1255	Ava_0713	AmaxDRAFT_4459	AplaP_010100017819	CwatDRAFT_2399	CY0110_05332	cce_4037	PCC7424_3725	Cyan7425_1314	Cyan7822DRAFT_3447	PCC8801_0230	Cyan8802_0227	CPCC7001_833	CRC_01368	gvip484	L8106_15100	MAE_52560	MC7420_5661	Aazo_2581	N9414_02556	Npun_R4368	all4193	P9202_1590	P9211_16571	P9215_18091	P9301_17291	P9303_23241	PMT9312_1630	PMT1753	P9515_17191	A9601_17451	Pro1691	PMM1537	NATL1_19831	PMN2A_1108	CRD_02872	sll1816	SynRCC307_2137	SYNPCC7002_A1044
Cyanos1531	1		30S ribosomal protein S5	A5GIS9	Ribosomal protein S5, N-terminal domain|Ribosomal protein S5, C-terminal domain	PF00333|PF03719	COG0098	Ribosomal protein S5 [Translation, ribosomal structure and biogenesis]	J	Translation, ribosomal structure and biogenesis	AM1_4712	Ava_0707	AmaxDRAFT_4464	AplaP_010100017794	CwatDRAFT_2394	CY0110_05302	cce_4031	PCC7424_3719	Cyan7425_1308	Cyan7822DRAFT_3441	PCC8801_0236	Cyan8802_0233	CPCC7001_1918	CRC_01363	gvip518	L8106_15125	MAE_57270	MC7420_5345	Aazo_2575	N9414_02586	Npun_R4374	all4199	P9202_1515	P9211_16621	P9215_18131	P9301_17331	P9303_23191	PMT9312_1634	PMT1748	P9515_17241	A9601_17491	Pro1696	PMM1542	NATL1_19871	PMN2A_1113	CRD_02877	sll1812	SynRCC307_2132	SYNPCC7002_A1049
Cyanos1194	1		Probable cysteine desulfurase	Q55793	Aminotransferase class-V	PF00266	COG0520	Selenocysteine lyase/Cysteine desulfurase [Posttranslational modification, protein turnover, chaperones]	E	Amino acid transport and metabolism	AM1_1221	Ava_0427	AmaxDRAFT_4836	AplaP_010100005239	CwatDRAFT_6579	CY0110_12147	cce_1004	PCC7424_4732	Cyan7425_3442	Cyan7822DRAFT_4157	PCC8801_0418	Cyan8802_0429	CPCC7001_1295	CRC_01807	glr1373	L8106_15714	MAE_23060	MC7420_2937|MC7420_884	Aazo_0799	N9414_05150	Npun_F4825	alr2495	P9202_933	P9211_00781	P9215_00821	P9301_00811	P9303_03051	PMT9312_0072	PMT1603	P9515_00791	A9601_00821	Pro0083	PMM0070	NATL1_01341	PMN2A_1433	CRD_02079	slr0077	SynRCC307_2015	SYNPCC7002_A1811
Cyanos1195	1		Heme oxygenase 1	P72849	Heme oxygenase	PF01126	COG5398	Heme oxygenase [Inorganic ion transport and metabolism]	P	Inorganic ion transport and metabolism	AM1_C0205|AM1_C0108|AM1_0850	Ava_3767	AmaxDRAFT_1750	AplaP_010100008751	CwatDRAFT_4859	CY0110_14028	cce_2573	PCC7424_3635	Cyan7425_2962	Cyan7822DRAFT_2692	PCC8801_1380	Cyan8802_1414	CPCC7001_2021	CRC_03007	gvip040	L8106_28721	MAE_14930	MC7420_7429	Aazo_2851	N9414_24338	Npun_F0643	all1897	P9202_565	P9211_17151	P9215_18671	P9301_17861	P9303_22411	PMT9312_1686	PMT1685	P9515_17811	A9601_18031	Pro1750	PMM1594	NATL1_20441	PMN2A_1169	CRD_00107	sll1184	SynRCC307_0155	SYNPCC7002_A2508
Cyanos1196	1		Probable 2-phosphosulfolactate phosphatase	Q3MFW5	2-phosphosulpholactate phosphatase	PF04029	COG2045	Phosphosulfolactate phosphohydrolase and related enzymes [Coenzyme metabolism / General function prediction only]	H|R	Coenzyme transport and metabolism|General function prediction only	AM1_1366|AM1_3657|AM1_C0085	Ava_0497	AmaxDRAFT_1864	AplaP_010100001980	CwatDRAFT_5038	CY0110_08836	cce_1018	PCC7424_0040	Cyan7425_0819	Cyan7822DRAFT_0447	PCC8801_1487	Cyan8802_1515	CPCC7001_2081	CRC_00080	gll2974	L8106_01657	MAE_16000	MC7420_1335	Aazo_3763	N9414_16449	Npun_R4542	all2568	P9202_316	P9211_10351	P9215_06961	P9301_06401	P9303_18911	PMT9312_0614	PMT0396	P9515_06791	A9601_06701	Pro1046	PMM0614	NATL1_06721	PMN2A_0051	CRD_00827	slr1718	SynRCC307_1155	SYNPCC7002_A1835
Cyanos1197	1		Ktr system potassium uptake protein B	O32081	Cation transport protein	PF02386	COG0168	Trk-type K+ transport systems, membrane components [Inorganic ion transport and metabolism]	P	Inorganic ion transport and metabolism	AM1_3578	Ava_4805	AmaxDRAFT_0430	AplaP_010100021441	CwatDRAFT_4116	CY0110_25416	cce_0390	PCC7424_2829	Cyan7425_3208|Cyan7425_5257	Cyan7822DRAFT_0389	PCC8801_4053	Cyan8802_4092	CPCC7001_1088	CRC_02213	glr0515	L8106_07314	MAE_18660	MC7420_4913	Aazo_3464	N9414_21260	Npun_F6024	all1802	P9202_1264	P9211_00931	P9215_00971	P9301_00961	P9303_02551	PMT9312_0087	PMT1628	P9515_00941	A9601_00971	Pro0098	PMM0084	NATL1_01501	PMN2A_1448	CRD_00322	slr1509	SynRCC307_1570	SYNPCC7002_A2268
Cyanos1190	1		Universal stress protein MJ0577|H(+)/Cl(-) exchange transporter ClcA|H(+)/Cl(-) exchange transporter 7|Chloride transport protein 6|H(+)/Cl(-) exchange transporter ClcA|Uncharacterized protein MJ0188|Universal stress protein MJ0531|Universal stress protein MTH_1154|Uncharacterized protein MJ1404	Q57997|Q325Y4|P51799|O35454|C3LVE3|Q57647|Q57951|O27222|Q58799	Voltage gated chloride channel|CBS domain|Universal stress protein family|IMP dehydrogenase / GMP reductase domain	PF00654|PF00571|PF00582|PF00478	COG0038	Chloride channel protein EriC [Inorganic ion transport and metabolism]	P	Inorganic ion transport and metabolism	AM1_0946	Ava_2162	AmaxDRAFT_3085	AplaP_010100016088	CwatDRAFT_2500	CY0110_04518	cce_0078	PCC7424_3591	Cyan7425_2915|Cyan7425_4216	Cyan7822DRAFT_4089	PCC8801_3436	Cyan8802_2680	CPCC7001_675	CRC_02602	glr4182	L8106_11397	MAE_38710	MC7420_6176|MC7420_8071	Aazo_1877|Aazo_5334	N9414_16127	Npun_R1618|Npun_R1817|Npun_F3051	alr4891	P9202_1879	P9211_18351	P9215_19741	P9301_18921	P9303_29991	PMT9312_1794	PMT2250	P9515_18921	A9601_19111	Pro1867	PMM1701	NATL1_21821	PMN2A_1309	CRD_02932|CRD_02931	sll1864		SYNPCC7002_A0563
Cyanos1191	1		Outer envelope protein of 80 kDa, chloroplastic	Q9C5J8	Surface antigen|POTRA domain, ShlB-type|Domain of Unknown Function (DUF913)|Surface antigen variable number repeat	PF01103|PF08479|PF06025|PF07244	COG4775	Outer membrane protein/protective antigen OMA87 [Cell envelope biogenesis, outer membrane]	M	Cell wall/membrane/envelope biogenesis	AM1_0587	Ava_0094	AmaxDRAFT_2826	AplaP_010100007442	CwatDRAFT_3061	CY0110_21547	cce_2379	PCC7424_2608	Cyan7425_4497	Cyan7822DRAFT_4590	PCC8801_0355	Cyan8802_0362	CPCC7001_2035	CRC_00036	glr1863	L8106_04786	MAE_39210	MC7420_4345	Aazo_3741	N9414_02751	Npun_F2928|Npun_BR156	alr2269	P9202_324	P9211_13921	P9215_15671	P9301_15241	P9303_05491	PMT9312_1436	PMT1413	P9515_14991	A9601_15381	Pro1419	PMM1338	NATL1_17651	PMN2A_0909	CRD_02580	slr1227	SynRCC307_1819	SYNPCC7002_A0318
Cyanos1192	1		Putative tRNA nucleotidyltransferase 2|Mgp-operon protein 1|Uncharacterized protein MJ0988|Uncharacterized protein MJ1225|Inosine-5'-monophosphate dehydrogenase|CCA-adding enzyme|CCA-adding enzyme	Q9Y7U9|P75144|Q58395|Q58622|P42851|A8AX96|Q03S97	CBS domain|IMP dehydrogenase / GMP reductase domain|Poly A polymerase head domain|DHH family|DHHA1 domain	PF00571|PF00478|PF01743|PF01368|PF02272	COG0617	tRNA nucleotidyltransferase/poly(A) polymerase [Translation, ribosomal structure and biogenesis]	J	Translation, ribosomal structure and biogenesis	AM1_1013	Ava_1708	AmaxDRAFT_1497	AplaP_010100001200	CwatDRAFT_4650	CY0110_00085	cce_4207	PCC7424_2388	Cyan7425_2567	Cyan7822DRAFT_4677	PCC8801_3742	Cyan8802_3792	CPCC7001_2071	CRC_03440	gll1453	L8106_01312	MAE_32190	MC7420_4043	Aazo_4294	N9414_02486|N9414_02481	Npun_F0285	all3989		P9211_03291	P9215_03281	P9301_03271	P9303_25491	PMT9312_0305	PMT1910	P9515_03361	A9601_03261	Pro0334	PMM0303	NATL1_03821	PMN2A_1668	CRD_01046	sll1253	SynRCC307_0164	SYNPCC7002_A1325
Cyanos1816	1		Nucleoside diphosphate kinase	A5GPE9	Nucleoside diphosphate kinase	PF00334	COG0105	Nucleoside diphosphate kinase [Nucleotide transport and metabolism]	F	Nucleotide transport and metabolism	AM1_3733	Ava_3424	AmaxDRAFT_4401	AplaP_010100014808	CwatDRAFT_6188	CY0110_09525	cce_0688	PCC7424_2870	Cyan7425_3912		PCC8801_2188	Cyan8802_2250	CPCC7001_539	CRC_02138	glr0710	L8106_09721	MAE_56740	MC7420_6281	Aazo_1845	N9414_19587	Npun_R6278	alr3402	P9202_847	P9211_00531	P9215_00561	P9301_00491	P9303_28301	PMT9312_0047	PMT2148	P9515_00531	A9601_00471	Pro0050	PMM0046	NATL1_00601	PMN2A_1379	CRD_01360	sll1852	SynRCC307_2377	SYNPCC7002_A0814
Cyanos1198	1		Glucose-6-phosphate isomerase	Q7U6T0	Phosphoglucose isomerase	PF00342	COG0166	Glucose-6-phosphate isomerase [Carbohydrate transport and metabolism]	G	Carbohydrate transport and metabolism	AM1_4272	Ava_3708	AmaxDRAFT_1716	AplaP_010100008232	CwatDRAFT_4146	CY0110_00135	cce_0666|cce_5178	PCC7424_3777	Cyan7425_0747	Cyan7822DRAFT_4445	PCC8801_0439	Cyan8802_0452	CPCC7001_2204	CRC_01504	gll1692	L8106_14930	MAE_16590	MC7420_6611	Aazo_2767	N9414_17143	Npun_F3925	alr1050	P9202_1341	P9211_08741	P9215_10021	P9301_09691	P9303_15071	PMT9312_0910	PMT0714	P9515_09721	A9601_09711	Pro0946	PMM0890	NATL1_09931	PMN2A_0320	CRD_01423	slr1349	SynRCC307_1347	SYNPCC7002_A0964
Cyanos1199	1		Lipid-A-disaccharide synthase|Lipid-A-disaccharide synthase	Q7V5X6|B7KFS1	Lipid-A-disaccharide synthetase	PF02684	COG0763	Lipid A disaccharide synthetase [Cell envelope biogenesis, outer membrane]	M	Cell wall/membrane/envelope biogenesis	AM1_0581	Ava_0098	AmaxDRAFT_2442	AplaP_010100024010	CwatDRAFT_3972	CY0110_11117	cce_1829|cce_1830	PCC7424_5044	Cyan7425_4501	Cyan7822DRAFT_4074	PCC8801_1664	Cyan8802_1682	CPCC7001_1333	CRC_01335	glr1868	L8106_04641	MAE_39010	MC7420_4486	Aazo_3737	N9414_02731	Npun_F2932	alr2274	P9202_824	P9211_13881	P9215_15631	P9301_15201	P9303_05531	PMT9312_1432	PMT1409	P9515_14951	A9601_15341	Pro1415	PMM1334	NATL1_17611	PMN2A_0905	CRD_02904	slr0015	SynRCC307_1815	SYNPCC7002_A0068
Cyanos1668	1		50S ribosomal protein L11	Q7V479	Ribosomal protein L11, N-terminal domain|Ribosomal protein L11, RNA binding domain	PF03946|PF00298	COG0080	Ribosomal protein L11 [Translation, ribosomal structure and biogenesis]	J	Translation, ribosomal structure and biogenesis	AM1_2865	Ava_2552		AplaP_010100005536	CwatDRAFT_0861	CY0110_09126	cce_0226	PCC7424_1020	Cyan7425_4013	Cyan7822DRAFT_1807	PCC8801_1740	Cyan8802_1764	CPCC7001_318	CRC_00480	gvip223	L8106_06854	MAE_36620	MC7420_1427	Aazo_1040	N9414_14438	Npun_F5851	alr5300	P9202_127	P9211_02221	P9215_02231	P9301_02241	P9303_27771	PMT9312_0206	PMT2088	P9515_02331	A9601_02221	Pro0230	PMM0204	NATL1_02801	PMN2A_1571	CRD_01012	sll1743	SynRCC307_2358	SYNPCC7002_A1029
Cyanos1669	1		Transcription antitermination protein nusG	P36265	Transcription termination factor nusG|KOW motif	PF02357|PF00467	COG0250	Transcription antiterminator [Transcription]	K	Transcription	AM1_2864	Ava_2551		AplaP_010100005531	CwatDRAFT_0860	CY0110_09131	cce_0227	PCC7424_1021	Cyan7425_4014	Cyan7822DRAFT_1808	PCC8801_1741	Cyan8802_1765	CPCC7001_908	CRC_00479	gvip098	L8106_06859	MAE_36610	MC7420_1441	Aazo_1041	N9414_14443	Npun_F5850	alr5299	P9202_419	P9211_02231	P9215_02241	P9301_02251	P9303_27761	PMT9312_0207	PMT2087	P9515_02341	A9601_02231	Pro0231	PMM0205	NATL1_02811	PMN2A_1572	CRD_01013	sll1742	SynRCC307_2359	SYNPCC7002_A1030
Cyanos4012	1		Putative gamma-glutamylcyclotransferase ykqA	P39759	AIG2-like family|ChaC-like protein	PF06094|PF04752	COG3703	Uncharacterized protein involved in cation transport [Inorganic ion transport and metabolism]	P	Inorganic ion transport and metabolism	AM1_4771	Ava_4442	AmaxDRAFT_5165	AplaP_010100011161	CwatDRAFT_4652	CY0110_03214	cce_3910	PCC7424_4209						CRC_01309	gll0018	L8106_02092		MC7420_7954		N9414_02966		asl0836														CRD_02245			SYNPCC7002_A2219
Cyanos4013	1		Uncharacterized protein MJ1571	Q58966	Cobalt transport protein	PF02361	COG0619	ABC-type cobalt transport system, permease component CbiQ and related transporters [Inorganic ion transport and metabolism]	P	Inorganic ion transport and metabolism			AmaxDRAFT_2198	AplaP_010100004474	CwatDRAFT_4538	CY0110_25131	cce_3679	PCC7424_2186	Cyan7425_1042	Cyan7822DRAFT_1551	PCC8801_0745	Cyan8802_0774			gll0290	L8106_16124		MC7420_6429																			sll0384
Cyanos1280	1		6-phosphogluconate dehydrogenase, decarboxylating	P21577	6-phosphogluconate dehydrogenase, C-terminal domain|NAD binding domain of 6-phosphogluconate dehydrogenase	PF00393|PF03446	COG0362	6-phosphogluconate dehydrogenase [Carbohydrate transport and metabolism]	G	Carbohydrate transport and metabolism	AM1_2091	Ava_2527	AmaxDRAFT_2594	AplaP_010100018329	CwatDRAFT_3533	CY0110_03944	cce_3746	PCC7424_3297	Cyan7425_1582	Cyan7822DRAFT_4287	PCC8801_2258	Cyan8802_2309	CPCC7001_1297	CRC_00488	gll1117	L8106_03332	MAE_15220	MC7420_5836	Aazo_1275	N9414_12493	Npun_R6307	alr5275	P9202_683	P9211_09921	P9215_08641	P9301_08301	P9303_16871	PMT9312_0778	PMT0565	P9515_08131	A9601_08321	Pro0843	PMM0770	NATL1_08081	PMN2A_0176	CRD_01005	sll0329	SynRCC307_1252	SYNPCC7002_A0221
Cyanos1281	1		4-hydroxy-3-methylbut-2-enyl diphosphate reductase	B1WTZ2	LytB protein	PF02401	COG0761	4-Hydroxy-3-methylbut-2-enyl diphosphate reductase IspH [Lipid metabolism]	I|M	Lipid transport and metabolism|Cell wall/membrane/envelope biogenesis	AM1_4950	Ava_2949	AmaxDRAFT_2125	AplaP_010100001395	CwatDRAFT_4968	CY0110_08931	cce_1108	PCC7424_4926	Cyan7425_2354	Cyan7822DRAFT_4104	PCC8801_2610	Cyan8802_3496	CPCC7001_379	CRC_01727	glr3299	L8106_00660	MAE_16190	MC7420_1586	Aazo_1257	N9414_16736	Npun_R3286	all0985	P9202_154	P9211_02911	P9215_02881	P9301_02871	P9303_24821	PMT9312_0266	PMT1854	P9515_02971	A9601_02861	Pro0296	PMM0264	NATL1_03421	PMN2A_1630	CRD_00089	slr0348	SynRCC307_2319	SYNPCC7002_A0517
Cyanos1282	1		Macrolide export ATP-binding/permease protein macB|Macrolide export ATP-binding/permease protein macB	Q6MPX9|Q7M8U0	Predicted permease	PF02687	COG0577	ABC-type antimicrobial peptide transport system, permease component [Defense mechanisms]	V	Defense mechanisms	AM1_0647	Ava_2862	AmaxDRAFT_5413	AplaP_010100007487	CwatDRAFT_2045	CY0110_29774	cce_3057|cce_2989	PCC7424_0924	Cyan7425_4734	Cyan7822DRAFT_4073	PCC8801_1967	Cyan8802_1994	CPCC7001_1316	CRC_02559	gll0345	L8106_04079	MAE_31160		Aazo_2826	N9414_22288|N9414_22293	Npun_F5073|Npun_F3030	alr0452	P9202_1223	P9211_08461	P9215_09781	P9301_09461	P9303_15441	PMT9312_0887	PMT0678	P9515_09961	A9601_09481	Pro0922	PMM0913	NATL1_09661	PMN2A_0294	CRD_01265	slr0594	SynRCC307_1400	SYNPCC7002_A0611
Cyanos1283	1		Multidrug resistance protein 2|Multidrug resistance protein 1	P21449|P34712	ABC transporter|ABC transporter transmembrane region|RecF/RecN/SMC N terminal domain	PF00005|PF00664|PF02463	COG1132	ABC-type multidrug transport system, ATPase and permease components [Defense mechanisms]	V	Defense mechanisms	AM1_1743	Ava_4572	AmaxDRAFT_4249	AplaP_010100001690	CwatDRAFT_3002	CY0110_03854	cce_1626	PCC7424_3501	Cyan7425_0672	Cyan7822DRAFT_3251	PCC8801_2392	Cyan8802_2444	CPCC7001_2577	CRC_01552	gll2329	L8106_04646	MAE_31310	MC7420_1206	Aazo_1495	N9414_17787	Npun_R5737	all0640	P9202_503	P9211_09401	P9215_10751	P9301_10431	P9303_13891	PMT9312_0973	PMT0819	P9515_09021	A9601_10431	Pro0899	PMM0827	NATL1_10661	PMN2A_0384	CRD_01376	sll1276	SynRCC307_0976	SYNPCC7002_A2189
Cyanos1284	1		DNA polymerase III subunit gamma/tau|DNA polymerase III subunit delta'|DNA polymerase III subunit delta'|DNA polymerase III subunit delta'	P09122|O69170|P37540|P52024	ATPase family associated with various cellular activities (AAA)|NACHT domain	PF00004|PF05729	COG0470	ATPase involved in DNA replication [DNA replication, recombination, and repair]	L	Replication, recombination and repair	AM1_6040	Ava_1963	AmaxDRAFT_5094	AplaP_010100001735	CwatDRAFT_3628	CY0110_26672	cce_4382	PCC7424_3164	Cyan7425_0993	Cyan7822DRAFT_4757	PCC8801_1549	Cyan8802_1573	CPCC7001_1302	CRC_03428	gvip200	L8106_18776	MAE_51410	MC7420_3277	Aazo_3025	N9414_03006	Npun_F6434	all4705	P9202_1865	P9211_01431	P9215_01461	P9301_01481	P9303_26481	PMT9312_0131	PMT1989	P9515_01571	A9601_01461	Pro0151	PMM0129	NATL1_02011	PMN2A_1495	CRD_02947	slr0446	SynRCC307_0255	SYNPCC7002_A1256
Cyanos1285	1		Protein rcaC	Q01473	PHP domain|Response regulator receiver domain|Transcriptional regulatory protein, C terminal	PF02811|PF00072|PF00486	COG0745	Response regulators consisting of a CheY-like receiver domain and a winged-helix DNA-binding domain [Signal transduction mechanisms / Transcription]	T|K	Signal transduction mechanisms|Transcription	AM1_4053	Ava_1498	AmaxDRAFT_5331	AplaP_010100024590	CwatDRAFT_6453	CY0110_04668	cce_0298	PCC7424_3637	Cyan7425_3742	Cyan7822DRAFT_2694	PCC8801_1936	Cyan8802_1963	CPCC7001_641	CRC_01555	gll4162	L8106_19376	MAE_14910	MC7420_1692	Aazo_5207	N9414_03001	Npun_F3659	all0129	P9202_976	P9211_01421	P9215_01451	P9301_01471	P9303_26471	PMT9312_0130	PMT1988	P9515_01561	A9601_01451	Pro0150	PMM0128	NATL1_02001	PMN2A_1494	CRD_01378	slr0115	SynRCC307_0256	SYNPCC7002_A1308
Cyanos1286	1		Pyruvate kinase 2	P73534	PEP-utilising enzyme, mobile domain|Pyruvate kinase, alpha/beta domain|Pyruvate kinase, barrel domain	PF00391|PF02887|PF00224	COG0469	Pyruvate kinase [Carbohydrate transport and metabolism]	G	Carbohydrate transport and metabolism	AM1_3315	Ava_1694	AmaxDRAFT_0242	AplaP_010100008556	CwatDRAFT_6560	CY0110_10762	cce_3420	PCC7424_3440	Cyan7425_3905	Cyan7822DRAFT_1085	PCC8801_2582	Cyan8802_3524	CPCC7001_1343	CRC_02130	gll3495	L8106_30225	MAE_27980	MC7420_2187	Aazo_2208	N9414_01562	Npun_F4277	all4008	P9202_1678	P9211_08471	P9215_09791	P9301_09471	P9303_15431	PMT9312_0888	PMT0679	P9515_09951	A9601_09491	Pro0923	PMM0912	NATL1_09671	PMN2A_0295	CRD_00424	sll1275	SynRCC307_1399	SYNPCC7002_A1658
Cyanos1287	1		Aspartyl/glutamyl-tRNA(Asn/Gln) amidotransferase subunit B	A5GPE6	GatB domain|GatB/GatE catalytic domain	PF02637|PF02934	COG0064	Asp-tRNAAsn/Glu-tRNAGln amidotransferase B subunit (PET112 homolog) [Translation, ribosomal structure and biogenesis]	J	Translation, ribosomal structure and biogenesis	AM1_0940	Ava_3952	AmaxDRAFT_0109	AplaP_010100023738	CwatDRAFT_2913	CY0110_20475	cce_1674	PCC7424_3567	Cyan7425_1438	Cyan7822DRAFT_4383	PCC8801_1161	Cyan8802_1188	CPCC7001_1482	CRC_03101	gll2342	L8106_19551	MAE_03930	MC7420_2390	Aazo_4363	N9414_18308	Npun_R2359	alr1396	P9202_711	P9211_00551	P9215_00581	P9301_00511	P9303_28281	PMT9312_0049	PMT2139	P9515_00551	A9601_00491	Pro0052	PMM0048	NATL1_00621	PMN2A_1381	CRD_00872	sll1435	SynRCC307_2375	SYNPCC7002_A2536
Cyanos1288	1		Global nitrogen regulator	P0A4U6	Bacterial regulatory proteins, crp family|Cyclic nucleotide-binding domain|IclR helix-turn-helix domain	PF00325|PF00027|PF09339	COG0664	cAMP-binding proteins - catabolite gene activator and regulatory subunit of cAMP-dependent protein kinases [Signal transduction mechanisms]	T	Signal transduction mechanisms	AM1_3155	Ava_3283	AmaxDRAFT_4666	AplaP_010100016428	CwatDRAFT_0834	CY0110_23036	cce_0461	PCC7424_0372	Cyan7425_0755	Cyan7822DRAFT_4473	PCC8801_2058	Cyan8802_2082	CPCC7001_2465	CRC_00858	gvip454	L8106_14710	MAE_01830	MC7420_3438	Aazo_1065	N9414_19492	Npun_F5511	alr4392	P9202_1564	P9211_02711	P9215_02691	P9301_02691	P9303_24561	PMT9312_0248	PMT1831	P9515_02791	A9601_02681	Pro0277	PMM0246	NATL1_03241	PMN2A_1612	CRD_00550	sll1423	SynRCC307_2344	SYNPCC7002_A1675
Cyanos1289	1		Serologically defined colon cancer antigen 3 homolog|GATA zinc finger domain-containing protein 5|Uncharacterized protein TP_0222|Uncharacterized protein alr4393	A2AIW0|Q55GK0|O83251|Q05070	Myosin tail|RecF/RecN/SMC N terminal domain|Protein of unknown function (DUF3084)	PF01576|PF02463|PF11283	COG4372	Uncharacterized protein conserved in bacteria with the myosin-like domain [Function unknown]	S	Function unknown	AM1_0532	Ava_3282	AmaxDRAFT_4668	AplaP_010100016423	CwatDRAFT_0835	CY0110_23031	cce_0462	PCC7424_0371	Cyan7425_4470	Cyan7822DRAFT_4474	PCC8801_2059	Cyan8802_2083	CPCC7001_1280	CRC_00859	gll2309	L8106_14715	MAE_01840	MC7420_7464	Aazo_1067	N9414_19497	Npun_F5512	alr4393	P9202_1634	P9211_02721	P9215_02701	P9301_02701	P9303_24571	PMT9312_0249	PMT1832	P9515_02801	A9601_02691	Pro0278	PMM0247	NATL1_03251	PMN2A_1613	CRD_02220	sll1424	SynRCC307_2343	SYNPCC7002_A1674
Cyanos1068	1		Uncharacterized 23.0 kDa protein in rpcA 3'region	Q02187	CpeT/CpcT family (DUF1001)	PF06206	*	*	*	*	AM1_C0119	Ava_2579	AmaxDRAFT_0741	AplaP_010100001895	CwatDRAFT_4238|CwatDRAFT_0664|CwatDRAFT_5720	CY0110_13236	cce_1380	PCC7424_3679|PCC7424_5722	Cyan7425_0272	Cyan7822DRAFT_3399|Cyan7822DRAFT_4731	PCC8801_1383|PCC8801_4526	Cyan8802_1417	CPCC7001_2615	CRC_00081	glr1182|gvip163	L8106_16979	MAE_07320	MC7420_6399	Aazo_2275	N9414_11904	Npun_F0744|Npun_F0738	all5339		P9211_03371			P9303_22311		PMT1678			Pro0342		NATL1_03901	PMN2A_1676	CRD_00828	slr1649	SynRCC307_2042|SynRCC307_2033	SYNPCC7002_A2095
Cyanos1069	1		Universal stress protein Sll1388|Universal stress protein Rv2623/MT2698	P74148|O06189	Universal stress protein family	PF00582	COG0589	Universal stress protein UspA and related nucleotide-binding proteins [Signal transduction mechanisms]	T	Signal transduction mechanisms	AM1_1646|AM1_D0234|AM1_5049|AM1_D0173|AM1_6334|AM1_D0175	Ava_4652|Ava_4568|Ava_4695	AmaxDRAFT_3601|AmaxDRAFT_1418	AplaP_010100004979|AplaP_010100002070	CwatDRAFT_3163	CY0110_30126|CY0110_13756|CY0110_22884|CY0110_17312	cce_2411|cce_2692|cce_1286|cce_3705	PCC7424_5241|PCC7424_4785|PCC7424_5095	Cyan7425_4368|Cyan7425_0340	Cyan7822DRAFT_0813|Cyan7822DRAFT_3514	PCC8801_3987|PCC8801_4186|PCC8801_2330	Cyan8802_4029|Cyan8802_2381|Cyan8802_4225	CPCC7001_1703	CRC_01117|CRC_01112	glr0690|glr4214|gll1984	L8106_05086|L8106_05780	MAE_48970|MAE_58660	MC7420_5589|MC7420_7326	Aazo_2467|Aazo_4261	N9414_12778|N9414_19222	Npun_F1924	alr0750|all0634|all1122														CRD_00256|CRD_00261	slr1101|sll1388		SYNPCC7002_A2690
Cyanos1060	1		Macrolide export ATP-binding/permease protein macB 1|Macrolide export ATP-binding/permease protein macB	Q884D4|Q88F88	Predicted permease	PF02687	COG0577	ABC-type antimicrobial peptide transport system, permease component [Defense mechanisms]	V	Defense mechanisms	AM1_1820	Ava_3587|Ava_0600|Ava_1233		AplaP_010100002117	CwatDRAFT_5467	CY0110_25161|CY0110_24036	cce_4114	PCC7424_2730|PCC7424_0009	Cyan7425_0331|Cyan7425_2891	Cyan7822DRAFT_2681|Cyan7822DRAFT_1260	PCC8801_3751	Cyan8802_3800	CPCC7001_224|CPCC7001_1448	CRC_00437|CRC_01626|CRC_03024	gll1427	L8106_00560	MAE_12760|MAE_21230	MC7420_6500|MC7420_1165	Aazo_0091|Aazo_4445	N9414_09351|N9414_03513|N9414_06989	Npun_F3176|Npun_F1298|Npun_F3599|Npun_F4147|Npun_R5575	alr3711|all0808|alr4281	P9202_1640	P9211_10141	P9215_08431	P9301_08091	P9303_16601	PMT9312_0757	PMT0588	P9515_08351	A9601_08101	Pro0821	PMM0749	NATL1_07851	PMN2A_0153	CRD_00127|CRD_02935	sll1482	SynRCC307_1282
Cyanos1062	1		Diflavin flavoprotein A 1	Q55393	Flavodoxin|Metallo-beta-lactamase superfamily|Flavin reductase like domain	PF00258|PF00753|PF01613	COG0426	Uncharacterized flavoproteins [Energy production and conversion]	C	Energy production and conversion	AM1_1386	Ava_1371|Ava_1802|Ava_1439	AmaxDRAFT_3885	AplaP_010100012983	CwatDRAFT_5325	CY0110_04893|CY0110_12517	cce_3635|cce_3833	PCC7424_0479|PCC7424_2966	Cyan7425_1857	Cyan7822DRAFT_1449|Cyan7822DRAFT_1915	PCC8801_0666|PCC8801_3604	Cyan8802_0685|Cyan8802_2510	CPCC7001_2313	CRC_01002	glr1775	L8106_17417	MAE_01310|MAE_50840	MC7420_7005|MC7420_5328	Aazo_1163|Aazo_4140	N9414_12763|N9414_09621|N9414_15607	Npun_F4866|Npun_F5837	all0178|all3895|all4446	P9202_1659	P9211_00481	P9215_00531	P9301_00461	P9303_28461	PMT9312_0044	PMT2164	P9515_00501	A9601_00441	Pro0045	PMM0043	NATL1_00571	PMN2A_1376	CRD_00474	sll0217|sll0550	SynRCC307_2386	SYNPCC7002_A1321
Cyanos1063	1		Uncharacterized protein slr1290	P72821	Protein of unknown function (DUF820)	PF05685	COG4636	Endonuclease, Uma2 family (restriction endonuclease fold) [General function prediction only]	S	Function unknown		Ava_0215|Ava_3344	AmaxDRAFT_1613|AmaxDRAFT_1614|AmaxDRAFT_1617|AmaxDRAFT_1615|AmaxDRAFT_1618|AmaxDRAFT_1616|AmaxDRAFT_1619	AplaP_010100025161	CwatDRAFT_0904|CwatDRAFT_2805	CY0110_25988|CY0110_02914	cce_2149|cce_1984|cce_0625	PCC7424_3222|PCC7424_3372|PCC7424_5551	Cyan7425_0266|Cyan7425_1228|Cyan7425_4990|Cyan7425_1252|Cyan7425_3264	Cyan7822DRAFT_1640|Cyan7822DRAFT_3715	PCC8801_1620|PCC8801_1945|PCC8801_3638|PCC8801_2515|PCC8801_0855|PCC8801_2233	Cyan8802_1647|Cyan8802_0882|Cyan8802_1972|Cyan8802_2287|Cyan8802_2476|Cyan8802_3591		CRC_02236	gll0304|glr4121|gll4013|gll0726	L8106_00725|L8106_21779|L8106_17014|L8106_04971	MAE_00090|MAE_18220|MAE_18230|MAE_24500|MAE_18740|MAE_19770|MAE_32780|MAE_15170	MC7420_2157|MC7420_1442	Aazo_0494|Aazo_3962|Aazo_0017	N9414_02471|N9414_19847	Npun_R0286	all4679|all2399														CRD_01350|CRD_01771|CRD_00696	slr0976|slr1612
Cyanos1065	1		Photosystem II 22 kDa protein, chloroplastic|Uncharacterized protein ycf17	Q9XF91|Q1XDD2	Chlorophyll A-B binding protein	PF00504	*	*	*	*	AM1_1304|AM1_1594|AM1_5009|AM1_4585|AM1_3233|AM1_3193|AM1_4584|AM1_D0272|AM1_4916|AM1_A0082		AmaxDRAFT_2083	AplaP_010100003969	CwatDRAFT_1453	CY0110_22617	cce_3344|cce_2214	PCC7424_4043		Cyan7822DRAFT_4950	PCC8801_0847	Cyan8802_0874	CPCC7001_499|CPCC7001_2380|CPCC7001_124		gsl1443	L8106_18357	MAE_08250	MC7420_2155|MC7420_2170					P9202_1556	P9211_01041	P9215_01091	P9301_01081	P9303_02401	PMT9312_0097	PMT1640	P9515_01051	A9601_01091	Pro0110	PMM0093	NATL1_01611	PMN2A_1459		ssl1633	SynRCC307_0370
Cyanos1268	1		Uncharacterized protein ylxR	P32728	Protein of unknown function (DUF448)	PF04296	COG2740	Predicted nucleic-acid-binding protein implicated in transcription termination [Transcription]	K	Transcription	AM1_4120|AM1_F0086	Ava_1869	AmaxDRAFT_5692	AplaP_010100014518	CwatDRAFT_2699	CY0110_24596	cce_1840	PCC7424_2358	Cyan7425_2090	Cyan7822DRAFT_3107	PCC8801_2711	Cyan8802_3392	CPCC7001_744	CRC_00584	glr2651	L8106_06469	MAE_14340	MC7420_6528	Aazo_0598	N9414_09866	Npun_R5774	asr3830	P9202_993	P9211_16151	P9215_17621	P9301_16841	P9303_04141	PMT9312_1586	PMT1527	P9515_16731	A9601_16971	Pro1648	PMM1493	NATL1_18941	PMN2A_1024	CRD_03001	slr0743a	SynRCC307_1969	SYNPCC7002_A0754
Cyanos1269	1		Carboxyl-terminal-processing protease	Q55669	PDZ domain (Also known as DHR or GLGF)|Peptidase family S41	PF00595|PF03572	COG0793	Periplasmic protease [Cell envelope biogenesis, outer membrane]	M	Cell wall/membrane/envelope biogenesis	AM1_4849|AM1_4972	Ava_0432	AmaxDRAFT_0865	AplaP_010100021501	CwatDRAFT_4789	CY0110_13201	cce_1372	PCC7424_5025	Cyan7425_3650	Cyan7822DRAFT_0275	PCC8801_4255	Cyan8802_4316	CPCC7001_350	CRC_01179	gll3102	L8106_08111	MAE_26400	MC7420_4871	Aazo_0287	N9414_20375	Npun_F5056	all2500	P9202_102	P9211_07911	P9215_07621	P9301_07301	P9303_14351	PMT9312_0677	PMT0776	P9515_07501	A9601_07321	Pro1014	PMM0677	NATL1_07361	PMN2A_0110		slr1751	SynRCC307_1463	SYNPCC7002_A0213
Cyanos1262	1		Cobalt-precorrin-3B C(17)-methyltransferase|Cobalamin biosynthesis protein cobIJ|Protein CbiG	Q05590|P66877|Q05631	Tetrapyrrole (Corrin/Porphyrin) Methylases|Cobalamin synthesis G C-terminus|Cobalamin synthesis G N-terminal|Cobalamin biosynthesis central region	PF00590|PF01890|PF11760|PF11761	COG1010	Precorrin-3B methylase [Coenzyme metabolism]	H	Coenzyme transport and metabolism	AM1_4688	Ava_2863	AmaxDRAFT_2052	AplaP_010100003824	CwatDRAFT_2665	CY0110_04788	cce_0926	PCC7424_0379	Cyan7425_1675	Cyan7822DRAFT_4466	PCC8801_3628	Cyan8802_2485	CPCC7001_2576	CRC_03193	gvip349	L8106_06100	MAE_42070	MC7420_5271	Aazo_0124	N9414_23518	Npun_R4781	all0453	P9202_480	P9211_16381	P9215_17931	P9301_17171	P9303_23501	PMT9312_1617	PMT1772	P9515_17041	A9601_17291	Pro1671	PMM1525	NATL1_19561	PMN2A_1081	CRD_01755	slr0969	SynRCC307_2160
Cyanos1263	1		Putative metalloprotease all0271	Q8Z032	Uncharacterized protein family UPF0054	PF02130	COG0319	Predicted metal-dependent hydrolase [General function prediction only]	R	General function prediction only	AM1_1432	Ava_2782	AmaxDRAFT_5229	AplaP_010100002682	CwatDRAFT_6503	CY0110_01764	cce_2889	PCC7424_2713	Cyan7425_4494	Cyan7822DRAFT_2924	PCC8801_2275	Cyan8802_2326	CPCC7001_2542	CRC_00356	gll1243	L8106_27841	MAE_39660	MC7420_4826	Aazo_4995	N9414_17021|N9414_11289	Npun_F1345	all0271	P9202_1567	P9211_02001	P9215_02001	P9301_02021	P9303_27401	PMT9312_0184	PMT2065	P9515_02111	A9601_02001	Pro0207	PMM0182	NATL1_02581	PMN2A_1550	CRD_03060	slr0053	SynRCC307_2246	SYNPCC7002_A1764
Cyanos1260	1		*	*	Protein of unknown function (DUF3386)	PF11866	*	*	*	*	AM1_3117	Ava_2255	AmaxDRAFT_0351	AplaP_010100017704	CwatDRAFT_0365	CY0110_12862	cce_1454	PCC7424_4860	Cyan7425_2244	Cyan7822DRAFT_1621	PCC8801_4427	Cyan8802_4491	CPCC7001_451	CRC_00681	gll3597	L8106_25550	MAE_15540	MC7420_3161	Aazo_4108	N9414_19462	Npun_R6528	alr4979	P9202_1002	P9211_11761	P9215_13831	P9301_13711	P9303_13851	PMT9312_1270	PMT0821	P9515_13411	A9601_13621	Pro1181	PMM1170	NATL1_18031	PMN2A_0943	CRD_00776	slr1900	SynRCC307_0979	SYNPCC7002_A1858
Cyanos1261	1		Protoheme IX farnesyltransferase	Q3MFT6	UbiA prenyltransferase family	PF01040	COG0109	Polyprenyltransferase (cytochrome oxidase assembly factor) [Posttranslational modification, protein turnover, chaperones]	O	Posttranslational modification, protein turnover, chaperones	AM1_4623	Ava_0526	AmaxDRAFT_0573	AplaP_010100016523	CwatDRAFT_6661	CY0110_10647	cce_4600	PCC7424_3688	Cyan7425_1209	Cyan7822DRAFT_3407	PCC8801_0255	Cyan8802_0253	CPCC7001_1309	CRC_00762	gvip301	L8106_23915	MAE_22910	MC7420_5547	Aazo_3571	N9414_04450	Npun_R5529	all0948	P9202_1308	P9211_04461	P9215_05271	P9301_04721	P9303_06451	PMT9312_0447	PMT1339	P9515_05101	A9601_05031	Pro0444	PMM0448	NATL1_05021	PMN2A_1779	CRD_01888	sll1899	SynRCC307_0674	SYNPCC7002_A1160
Cyanos1266	1		Anaredoxin	Q44141	HNH endonuclease	PF01844	COG1403	Restriction endonuclease [Defense mechanisms]	V	Defense mechanisms	AM1_2438|AM1_F0084	Ava_0389	AmaxDRAFT_0089	AplaP_010100007987	CwatDRAFT_5171	CY0110_02672	cce_0408	PCC7424_0860	Cyan7425_1834	Cyan7822DRAFT_2721	PCC8801_3285	Cyan8802_2838	CPCC7001_326		glr3730	L8106_10131	MAE_61770	MC7420_5086	Aazo_0411	N9414_08200|N9414_08195	Npun_R5632	all2457	P9202_1213	P9211_16481	P9215_18001	P9301_17201	P9303_23331	PMT9312_1621	PMT1762	P9515_17101	A9601_17361	Pro1682	PMM1528	NATL1_19741	PMN2A_1099		sll1193	SynRCC307_2146	SYNPCC7002_A1573
Cyanos1264	1		Probable diacylglycerol kinase	Q55143	Prokaryotic diacylglycerol kinase	PF01219	COG0818	Diacylglycerol kinase [Cell envelope biogenesis, outer membrane]	M	Cell wall/membrane/envelope biogenesis	AM1_1431	Ava_2781		AplaP_010100002677	CwatDRAFT_6504	CY0110_01759	cce_2888	PCC7424_2712	Cyan7425_4493	Cyan7822DRAFT_2925	PCC8801_2274	Cyan8802_2325	CPCC7001_1610	CRC_00355	gll1242	L8106_27846	MAE_39670	MC7420_4702	Aazo_4994	N9414_17026|N9414_11294	Npun_F1346	all0270	P9202_286	P9211_02011	P9215_02011	P9301_02031	P9303_27411	PMT9312_0185	PMT2066	P9515_02121	A9601_02011	Pro0208	PMM0183	NATL1_02591	PMN2A_1551	CRD_03061	slr0054	SynRCC307_2245	SYNPCC7002_A1763
Cyanos1265	1		D-fructose 1,6-bisphosphatase class 2/sedoheptulose 1,7-bisphosphatase	B0JKN5	Bacterial fructose-1,6-bisphosphatase, glpX-encoded	PF03320	COG1494	Fructose-1,6-bisphosphatase/sedoheptulose 1,7-bisphosphatase and related proteins [Carbohydrate transport and metabolism]	G	Carbohydrate transport and metabolism	AM1_2283|AM1_5758	Ava_3697	AmaxDRAFT_0009	AplaP_010100017097	CwatDRAFT_3766	CY0110_19142	cce_3974	PCC7424_5180	Cyan7425_3502	Cyan7822DRAFT_2004	PCC8801_3646	Cyan8802_2468	CPCC7001_2671	CRC_00285	gvip460	L8106_05356	MAE_30020	MC7420_7960	Aazo_2776	N9414_17198	Npun_F3917	alr1041	P9202_960	P9211_09951	P9215_08611	P9301_08271	P9303_16831	PMT9312_0775	PMT0568	P9515_08161	A9601_08291	Pro0840	PMM0767	NATL1_08051	PMN2A_0173	CRD_00682	slr2094	SynRCC307_1255	SYNPCC7002_A1301
Cyanos6217	1		*	*	Cyclopropane-fatty-acyl-phospholipid synthase	PF02353	COG2520	Predicted methyltransferase [General function prediction only]	R	General function prediction only		Ava_4553					cce_3795	PCC7424_3414							glr3652				Aazo_0342			all0621															slr8021
Cyanos1147	1		PsbF-like protein	Q46JP5	Cytochrome b559, alpha (gene psbE) and beta (gene psbF)subunits	PF00283	*	*	*	*	AM1_1129	Ava_1854	AmaxDRAFT_4911	AplaP_010100019016	CwatDRAFT_0162	CY0110_25546	cce_1305	PCC7424_0814	Cyan7425_2229	Cyan7822DRAFT_4421	PCC8801_4146	Cyan8802_4186	CPCC7001_174		gvip110		MAE_33020	MC7420_6650	Aazo_1236	N9414_17917	Npun_F5552	asr3846	P9202_727	P9211_03241|P9211_03751	P9215_03231|P9215_13231	P9301_03221	P9303_25301	PMT9312_0300|PMT9312_1176	PMT1897	P9515_03311|P9515_12751	A9601_03211|A9601_12551	Pro0329|Pro1494	PMM0298	NATL1_16461	PMN2A_0792		smr0006	SynRCC307_0209	SYNPCC7002_A0231
Cyanos1146	1		Poly-beta-1,6-N-acetyl-D-glucosamine synthase|Uncharacterized glycosyltransferase ydaM	P75905|P96587	Glycosyl transferase family 2|Vibrio cholerae RfbT protein|Uncharacterized protein conserved in bacteria (DUF2064)	PF00535|PF05575|PF09837	COG0463	Glycosyltransferases involved in cell wall biogenesis [Cell envelope biogenesis, outer membrane]	M	Cell wall/membrane/envelope biogenesis	AM1_2432|AM1_5702	Ava_2355	AmaxDRAFT_1041	AplaP_010100022908	CwatDRAFT_6725|CwatDRAFT_2799	CY0110_09882|CY0110_00600	cce_2404	PCC7424_3473|PCC7424_3556	Cyan7425_3563	Cyan7822DRAFT_4964	PCC8801_3745	Cyan8802_3794	CPCC7001_865|CPCC7001_1366		glr0668	L8106_25660|L8106_02897	MAE_06070	MC7420_3457|MC7420_1189	Aazo_1426	N9414_10663	Npun_R3473	all5102|alr2408	P9202_15	P9211_05661	P9215_06441	P9301_05891	P9303_08261	PMT9312_0563	PMT1190	P9515_06271	A9601_06191	Pro0565	PMM0563	NATL1_06181	PMN2A_1893		slr0092	SynRCC307_0834	SYNPCC7002_A2700
Cyanos1145	1		Ferric uptake regulation protein	P74739	Ferric uptake regulator family	PF01475	COG0735	Fe2+/Zn2+ uptake regulation proteins [Inorganic ion transport and metabolism]	P	Inorganic ion transport and metabolism	AM1_1131|AM1_2111	Ava_1165	AmaxDRAFT_3171	AplaP_010100018079	CwatDRAFT_4935	CY0110_20615	cce_2330	PCC7424_3952	Cyan7425_1789	Cyan7822DRAFT_2750	PCC8801_0870	Cyan8802_0896	CPCC7001_2416	CRC_01433	glr3304	L8106_29295|L8106_30515	MAE_37080	MC7420_2538|MC7420_5817	Aazo_0564	N9414_08133	Npun_F0997	all1691	P9202_1579	P9211_07451	P9215_07201	P9301_06641	P9303_13391	PMT9312_0637	PMT0858	P9515_07031	A9601_06931	Pro0794	PMM0637	NATL1_07001	PMN2A_0077	CRD_00658	sll0567	SynRCC307_1637	SYNPCC7002_A1649
Cyanos1144	1		UDP-N-acetylglucosamine 1-carboxyvinyltransferase|UDP-N-acetylglucosamine 1-carboxyvinyltransferase	A3PED3|Q3MD78	EPSP synthase (3-phosphoshikimate 1-carboxyvinyltransferase)	PF00275	COG0766	UDP-N-acetylglucosamine enolpyruvyl transferase [Cell envelope biogenesis, outer membrane]	M	Cell wall/membrane/envelope biogenesis	AM1_0943	Ava_1435	AmaxDRAFT_5543	AplaP_010100026501	CwatDRAFT_0821	CY0110_21942	cce_0401	PCC7424_1801	Cyan7425_2559	Cyan7822DRAFT_5066	PCC8801_2950	Cyan8802_3146	CPCC7001_2074	CRC_00524	glr3125	L8106_03924	MAE_62240	MC7420_6571	Aazo_4500	N9414_07584	Npun_R5719	all0174	P9202_1143|P9202_1198	P9211_13481	P9215_15281|P9215_00391	P9301_14851	P9303_19831	PMT9312_1396	PMT0332	P9515_14611	A9601_14991	Pro1374|Pro1539	PMM1300	NATL1_17201	PMN2A_0866	CRD_01100	slr0017	SynRCC307_0612	SYNPCC7002_A1105
Cyanos1142	1		Glucose-1-phosphate adenylyltransferase	B2IUY3	Nucleotidyl transferase|Protein of unknown function, DUF583	PF00483|PF04519	COG0448	ADP-glucose pyrophosphorylase [Carbohydrate transport and metabolism]	G	Carbohydrate transport and metabolism	AM1_1929|AM1_2282	Ava_2020	AmaxDRAFT_4438	AplaP_010100010756	CwatDRAFT_1219	CY0110_11517|CY0110_12072	cce_0987|cce_2658	PCC7424_0473	Cyan7425_4763	Cyan7822DRAFT_0545	PCC8801_4064	Cyan8802_4103	CPCC7001_1987	CRC_00827	gll4260	L8106_15919	MAE_28050	MC7420_5031	Aazo_4620	N9414_17343	Npun_R6087	all4645	P9202_1563	P9211_09931	P9215_08631	P9301_08291	P9303_16851	PMT9312_0777	PMT0566	P9515_08141	A9601_08311	Pro0842	PMM0769	NATL1_08071	PMN2A_0175	CRD_00238	slr1176	SynRCC307_1253	SYNPCC7002_A0095
Cyanos1140	1		Putative polysaccharide export protein wza|EPS I polysaccharide export outer membrane protein epsA|Putative polysaccharide export protein gfcE	Q8ZNQ9|Q45407|P0A932	Polysaccharide biosynthesis/export protein|SLBB domain	PF02563|PF10531	COG1596	Periplasmic protein involved in polysaccharide export, contains SLBB domain of b-grasp fold [Cell wall/membrane/envelope biogenesis]	M	Cell wall/membrane/envelope biogenesis	AM1_2021|AM1_A0080|AM1_G0046	Ava_3287	AmaxDRAFT_4133|AmaxDRAFT_2353|AmaxDRAFT_2896	AplaP_010100019745|AplaP_010100000305|AplaP_010100009695	CwatDRAFT_2527	CY0110_03539	cce_1803	PCC7424_4309|PCC7424_4601	Cyan7425_5038	Cyan7822DRAFT_2267	PCC8801_1508	Cyan8802_1535	CPCC7001_2458	CRC_00854	glr3784|glr3239	L8106_03112|L8106_14060|L8106_10507|L8106_06289	MAE_41410	MC7420_6025|MC7420_917|MC7420_5658	Aazo_1061	N9414_05784	Npun_R5507	all4388	P9202_1024		P9215_15071			PMT9312_1375		P9515_13851	A9601_17951|A9601_16271	Pro1316	PMM1211|PMM1224	NATL1_08781		CRD_00554	sll1581	SynRCC307_0170	SYNPCC7002_A1501
Cyanos2657	1		Polyferredoxin protein mvhB|Polyferredoxin protein fwdF|Electron transport complex protein rnfB|Polyferredoxin protein vhuB	Q49180|Q58566|Q89AW9|Q58593	Nitrite and sulphite reductase 4Fe-4S domain|NIL domain|CobQ/CobB/MinD/ParA nucleotide binding domain	PF01077|PF09383|PF01656	COG1143	Formate hydrogenlyase subunit 6/NADH:ubiquinone oxidoreductase 23 kD subunit (chain I) [Energy production and conversion]	C	Energy production and conversion	AM1_0839	Ava_0339	AmaxDRAFT_5613	AplaP_010100002452	CwatDRAFT_5408	CY0110_23201	cce_0971	PCC7424_3341	Cyan7425_3200	Cyan7822DRAFT_5003	PCC8801_2288	Cyan8802_2339	CPCC7001_1670	CRC_01989	glr0935	L8106_10502	MAE_01950	MC7420_8096	Aazo_3612	N9414_00380	Npun_F4770	all0569														CRD_00067	slr2059	SynRCC307_2223	SYNPCC7002_A1794
Cyanos2654	1		Uncharacterized oxidoreductase slr0229	Q55702	NAD binding domain of 6-phosphogluconate dehydrogenase	PF03446	COG2084	3-hydroxyisobutyrate dehydrogenase and related beta-hydroxyacid dehydrogenases [Lipid metabolism]	I	Lipid transport and metabolism	AM1_4171		AmaxDRAFT_0803	AplaP_010100016233	CwatDRAFT_5167	CY0110_02692	cce_0405	PCC7424_1570			PCC8801_1305	Cyan8802_1333	CPCC7001_250		glr3759	L8106_21569	MAE_39960	MC7420_5756						P9211_11961			P9303_27951		PMT2105			Pro1229		NATL1_08981	PMN2A_0231		slr0229	SynRCC307_2227	SYNPCC7002_A1558
Cyanos4236	1		F-box only protein 10|Uncharacterized protein ywoF	Q9UK96|P94576	Protein of unknown function (DUF1565)|Sporulation related domain	PF07602|PF05036	COG3420	Nitrous oxidase accessory protein [Inorganic ion transport and metabolism]	P	Inorganic ion transport and metabolism		Ava_5048	AmaxDRAFT_0681	AplaP_010100014553										CRC_00830	glr0404	L8106_04601		MC7420_2464	Aazo_3315	N9414_18288	Npun_F3983	all1342															sll0702
Cyanos2768	1		ATP-dependent helicase/nuclease subunit A|ATP-dependent DNA helicase pcrA|Probable DNA helicase II homolog|ATP-dependent DNA helicase pcrA|ATP-dependent DNA helicase SRS2|Probable DNA helicase II homolog|ATP-dependent DNA helicase rep	Q836J8|Q8CRT9|Q9ZD95|Q9S3Q0|P12954|Q1RIP8|P09980	UvrD/REP helicase|Viral (Superfamily 1) RNA helicase	PF00580|PF01443	COG0210	Superfamily I DNA and RNA helicases [DNA replication, recombination, and repair]	L	Replication, recombination and repair	AM1_4376	Ava_1425	AmaxDRAFT_0991	AplaP_010100003197	CwatDRAFT_2688	CY0110_06199	cce_2276	PCC7424_4965	Cyan7425_4621	Cyan7822DRAFT_1829	PCC8801_2810	Cyan8802_3290		CRC_00609	gll3642	L8106_21934	MAE_06680	MC7420_2330	Aazo_4314	N9414_02049	Npun_F4439	alr0165														CRD_02708	sll1121		SYNPCC7002_A2103
Cyanos2769	1		Glycerol-3-phosphate dehydrogenase [NAD(P)+]	Q3MDZ9	NAD-dependent glycerol-3-phosphate dehydrogenase C-terminus|NAD-dependent glycerol-3-phosphate dehydrogenase N-terminus	PF07479|PF01210	COG0240	Glycerol-3-phosphate dehydrogenase [Energy production and conversion]	C	Energy production and conversion	AM1_4768	Ava_1163	AmaxDRAFT_2348	AplaP_010100000330	CwatDRAFT_0650	CY0110_30508	cce_4760	PCC7424_1190	Cyan7425_2777		PCC8801_4137	Cyan8802_4177	CPCC7001_2456	CRC_01435	gvip496	L8106_10187	MAE_31130	MC7420_4754	Aazo_0566	N9414_08118	Npun_F0995	all1693														CRD_00656	slr1755	SynRCC307_1214	SYNPCC7002_A2853
Cyanos2766	1		Carboxyl-terminal-processing protease	Q55669	PDZ domain (Also known as DHR or GLGF)|Peptidase family S41	PF00595|PF03572	COG0793	Periplasmic protease [Cell envelope biogenesis, outer membrane]	M	Cell wall/membrane/envelope biogenesis	AM1_4667	Ava_3440	AmaxDRAFT_4663	AplaP_010100020369	CwatDRAFT_1782	CY0110_24646	cce_3991	PCC7424_2052	Cyan7425_2346	Cyan7822DRAFT_2854	PCC8801_0605	Cyan8802_0620		CRC_02196	gll0067	L8106_09701	MAE_32480	MC7420_2369	Aazo_1705	N9414_02316	Npun_R0309	all3420														CRD_00303	slr0008		SYNPCC7002_A0843
Cyanos2767	1		Probable transcriptional regulator ycf27|Transcriptional regulatory protein ompR	P48259|P0AA16	Response regulator receiver domain|Transcriptional regulatory protein, C terminal	PF00072|PF00486	COG0745	Response regulators consisting of a CheY-like receiver domain and a winged-helix DNA-binding domain [Signal transduction mechanisms / Transcription]	T|K	Signal transduction mechanisms|Transcription	AM1_3725	Ava_1263	AmaxDRAFT_0729	AplaP_010100002732	CwatDRAFT_1571	CY0110_08441	cce_1808	PCC7424_4398	Cyan7425_0851	Cyan7822DRAFT_0074	PCC8801_3375	Cyan8802_2736		CRC_00297	glr2274	L8106_08501	MAE_14380	MC7420_6385	Aazo_2789	N9414_17248	Npun_R3907	all4312														CRD_01945	sll1330		SYNPCC7002_A0496
Cyanos2764	1		Uncharacterized protein Rv2307c/MT2364	Q50658	Prolyl oligopeptidase family	PF00326	COG1073	Hydrolases of the alpha/beta superfamily [General function prediction only]	R	General function prediction only	AM1_2640|AM1_5232		AmaxDRAFT_4771|AmaxDRAFT_2152	AplaP_010100015173|AplaP_010100007397	CwatDRAFT_3246	CY0110_13411	cce_1709	PCC7424_4214	Cyan7425_0900	Cyan7822DRAFT_2180	PCC8801_3502	Cyan8802_2614			gll3208	L8106_15984|L8106_24525		MC7420_5989|MC7420_1737	Aazo_1606	N9414_21340	Npun_R0790	all8511																	SYNPCC7002_A0714
Cyanos2765	1		*	*	Domain of unknown function DUF83|Protein of unknown function (DUF2800)	PF01930|PF10926	COG1468	CRISPR-associated protein Cas4 (RecB family exonuclease) [Defense mechanisms]	L	Replication, recombination and repair	AM1_2971	Ava_0827	AmaxDRAFT_3115	AplaP_010100009830	CwatDRAFT_6236	CY0110_28734	cce_1582	PCC7424_3301	Cyan7425_5039	Cyan7822DRAFT_4284	PCC8801_0287	Cyan8802_0287		CRC_01478	gll3641	L8106_30560	MAE_03520	MC7420_5709	Aazo_2720	N9414_00645	Npun_F4048	all1991														CRD_00547	slr0479		SYNPCC7002_A1700
Cyanos2763	1		Transforming growth factor-beta-induced protein ig-h3|Uncharacterized protein sll1735	Q15582|P73392	Fasciclin domain	PF02469	COG2335	Secreted and surface protein containing fasciclin-like repeats [Cell envelope biogenesis, outer membrane]	M	Cell wall/membrane/envelope biogenesis	AM1_6370	Ava_2980	AmaxDRAFT_3678	AplaP_010100010936	CwatDRAFT_1402	CY0110_23911	cce_1049	PCC7424_1101	Cyan7425_4858	Cyan7822DRAFT_2941	PCC8801_1006	Cyan8802_1035	CPCC7001_936	CRC_01809	glr1006	L8106_03759	MAE_54040	MC7420_7671	Aazo_1335	N9414_17328	Npun_R4188	alr1320														CRD_02077	sll1735		SYNPCC7002_A0175
Cyanos2760	1		Lysosomal thioesterase PPT2-B	Q6GNY7	PGAP1-like protein	PF07819	COG1075	Predicted acetyltransferases and hydrolases with the alpha/beta hydrolase fold [General function prediction only]	R	General function prediction only	AM1_6044	Ava_2742	AmaxDRAFT_2571	AplaP_010100012016				PCC7424_4664		Cyan7822DRAFT_0592			CPCC7001_1073		glr0986	L8106_07721		MC7420_2988		N9414_16197	Npun_R2786	all0254	P9202_1742		P9215_04131		P9303_15641		PMT0660	P9515_04171								SynRCC307_1439
Cyanos5297	1		Hemoglobin-binding protein C|Hemoglobin-haptoglobin utilization protein B|Hemoglobin and hemoglobin-haptoglobin-binding protein C	Q9KIV0|Q9JWA2|Q9X442	TonB dependent receptor|TonB-dependent Receptor Plug Domain|Localisation of periplasmic protein complexes	PF00593|PF07715|PF11741	COG1629	Outer membrane receptor proteins, mostly Fe transport [Inorganic ion transport and metabolism]	P	Inorganic ion transport and metabolism	AM1_3407														glr0280|glr1610|glr2051|gll3601							alr2153|alr3242	P9202_167																SYNPCC7002_G0081
Cyanos4832	1		Uncharacterized ATP-dependent helicase SSO0112|Uncharacterized ATP-dependent helicase yprA|Putative ATP-dependent helicase HRQ1|Uncharacterized ATP-dependent helicase MJ1574	P95949|P50830|Q05549|Q58969	DEAD/DEAH box helicase|Helicase conserved C-terminal domain|Domain of unknown function (DUF1998)|Protein of unknown function (DUF559)	PF00270|PF00271|PF09369|PF04480	COG1205	Distinct helicase family with a unique C-terminal domain including a metal-binding cysteine cluster [General function prediction only]	R	General function prediction only					CwatDRAFT_6401		cce_4793|cce_4996							CRC_02950	gll2736	L8106_30070			Aazo_2112	N9414_21395	Npun_BF093															CRD_00698|CRD_00699
Cyanos4344	1		Anti-sigma-K factor rskA	A0PNM3	Anti-sigma-K factor rskA	PF10099	COG5343	Uncharacterized protein conserved in bacteria [Function unknown]	S	Function unknown	AM1_1206												CPCC7001_2447		gll0552|glr1765|glr1159					N9414_05569		all2192															sll0688
Cyanos3969	1		Undecaprenyl-phosphate 4-deoxy-4-formamido-L-arabinose transferase|Undecaprenyl-phosphate 4-deoxy-4-formamido-L-arabinose transferase|Uncharacterized protein MJ1123|Putative methyltransferase 235L	Q32DT4|Q8D342|Q58523|Q91FT7	Glycosyl transferase family 2|Methionine biosynthesis protein MetW	PF00535|PF07021	COG0463	Glycosyltransferases involved in cell wall biogenesis [Cell envelope biogenesis, outer membrane]	M	Cell wall/membrane/envelope biogenesis							cce_0519			Cyan7822DRAFT_1178					gll2778			MC7420_653			Npun_F5430		P9202_900		P9215_12611|P9215_17651	P9301_16881		PMT9312_1589		P9515_16771		Pro0060	PMM1497
Cyanos2160	1		Methionine import ATP-binding protein MetN 3|ATP-binding cassette sub-family A member 8-A|ATP-binding cassette sub-family A member 9|ATP-binding cassette sub-family A member 3	Q72Y96|Q8K442|Q8IUA7|Q99758	ABC transporter|RecF/RecN/SMC N terminal domain	PF00005|PF02463	COG4586	ABC-type uncharacterized transport system, ATPase component [General function prediction only]	R	General function prediction only	AM1_5751	Ava_2682			CwatDRAFT_0885	CY0110_29904	cce_2230	PCC7424_1284	Cyan7425_2497	Cyan7822DRAFT_3229	PCC8801_2031	Cyan8802_2057	CPCC7001_2342	CRC_00950	glr3442	L8106_24540		MC7420_5657	Aazo_1759	N9414_21561	Npun_R5107	alr0190	P9202_1760		P9215_10841	P9301_10511	P9303_29121	PMT9312_0981	PMT2190	P9515_10511	A9601_10521		PMM0976	NATL1_09011	PMN2A_0234	CRD_02927	slr1901		SYNPCC7002_A2106
Cyanos2161	1		*	*	*	*	*	*	*	*	AM1_4395	Ava_1052	AmaxDRAFT_1683	AplaP_010100001355	CwatDRAFT_4390	CY0110_23626	cce_1209	PCC7424_4075	Cyan7425_3909	Cyan7822DRAFT_4242	PCC8801_0916	Cyan8802_0943	CPCC7001_328	CRC_01222	gsl2101	L8106_28376	MAE_42310	MC7420_5452	Aazo_1558	N9414_22233	Npun_R0713	asl2848	P9202_1001	P9211_02621	P9215_02611	P9301_02611				P9515_02711	A9601_02601					CRD_00393		SynRCC307_2213	SYNPCC7002_A2535
Cyanos2162	1		*	*	Protein of unknown function (DUF2993)	PF11209	*	*	*	*	AM1_1409	Ava_1819	AmaxDRAFT_1947	AplaP_010100017554	CwatDRAFT_0248	CY0110_21085	cce_0443	PCC7424_2173	Cyan7425_1417	Cyan7822DRAFT_3585	PCC8801_2609	Cyan8802_3497		CRC_03473	glr2336	L8106_00600	MAE_37860	MC7420_5230	Aazo_1183	N9414_09731	Npun_F5817	alr3874		P9211_11001			P9303_09881		PMT1064			Pro1110		NATL1_14951	PMN2A_0663	CRD_01847	slr0590	SynRCC307_0785
Cyanos2165	1		Transcriptional repressor nrdR	B1WNA0	ATP cone domain	PF03477	COG1327	Predicted transcriptional regulator, consists of a Zn-ribbon and ATP-cone domains [Transcription]	K	Transcription	AM1_4556		AmaxDRAFT_1386	AplaP_010100007407	CwatDRAFT_4115	CY0110_25411	cce_0391	PCC7424_3491	Cyan7425_4029		PCC8801_3071	Cyan8802_3049	CPCC7001_1643		gll0143	L8106_00235	MAE_43900	MC7420_3528					P9202_868	P9211_03481	P9215_03381	P9301_03381	P9303_22151	PMT9312_0319	PMT1667	P9515_03461	A9601_03371	Pro0352	PMM0313	NATL1_04031	PMN2A_1690		slr0780	SynRCC307_0416	SYNPCC7002_A0956
Cyanos2166	1		Uncharacterized protein MJ0966	Q58376	Uncharacterized protein conserved in bacteria (DUF2344)|B12 binding domain|Radical SAM superfamily	PF10105|PF02310|PF04055	COG1032	Fe-S oxidoreductase [Energy production and conversion]	C	Energy production and conversion	AM1_5550	Ava_1280	AmaxDRAFT_4872	AplaP_010100007867	CwatDRAFT_4921	CY0110_08661	cce_0471	PCC7424_0387	Cyan7425_0267	Cyan7822DRAFT_4461	PCC8801_0662	Cyan8802_0682	CPCC7001_504	CRC_00310	glr3536	L8106_09991	MAE_04140	MC7420_2995	Aazo_0670	N9414_10148	Npun_R3891	alr4330		P9211_16231			P9303_23731		PMT1790			Pro1656				CRD_00465	sll1084	SynRCC307_2178	SYNPCC7002_A2452
Cyanos2167	1		Anhydro-N-acetylmuramic acid kinase	B1WUB0	Uncharacterised protein family (UPF0075)	PF03702	COG2377	Predicted molecular chaperone distantly related to HSP70-fold metalloproteases [Posttranslational modification, protein turnover, chaperones]	O	Posttranslational modification, protein turnover, chaperones	AM1_2840	Ava_3386	AmaxDRAFT_2283	AplaP_010100002942	CwatDRAFT_4781	CY0110_02004	cce_2824	PCC7424_1008	Cyan7425_0956		PCC8801_2235	Cyan8802_2289	CPCC7001_1346	CRC_02185	glr3746	L8106_10247	MAE_42630	MC7420_5048	Aazo_3969	N9414_02441	Npun_R0295	all4520		P9211_00951			P9303_02531		PMT1630			Pro0100		NATL1_01521	PMN2A_1450	CRD_00292	slr1179	SynRCC307_0385	SYNPCC7002_A2790
Cyanos2168	1		O-antigen export system ATP-binding protein rfbB	Q50863	ABC transporter|Signal recognition particle, alpha subunit, N-terminal	PF00005|PF04086	COG1134	ABC-type polysaccharide/polyol phosphate transport system, ATPase component [Carbohydrate transport and metabolism / Cell envelope biogenesis, outer membrane]	G|M	Carbohydrate transport and metabolism|Cell wall/membrane/envelope biogenesis		Ava_3347	AmaxDRAFT_3223	AplaP_010100005109	CwatDRAFT_3705	CY0110_23506	cce_1233	PCC7424_1240|PCC7424_4245|PCC7424_5771	Cyan7425_4940|Cyan7425_1725|Cyan7425_1102|Cyan7425_2250	Cyan7822DRAFT_4253|Cyan7822DRAFT_3138	PCC8801_1862|PCC8801_3355	Cyan8802_1888|Cyan8802_2759	CPCC7001_1300	CRC_03035	gll3334	L8106_15405|L8106_24925	MAE_42490	MC7420_2165|MC7420_3468	Aazo_5200|Aazo_4904	N9414_01507	Npun_F4533	alr4486					P9303_01371		PMT0108					NATL1_20941	PMN2A_1219		sll0575|slr0982		SYNPCC7002_A0418
Cyanos2363	1		Uncharacterized protein PA3753|Uncharacterized protein MJ0304|Uncharacterized protein DDB_G0288155	P40882|Q57752|Q54JC2	*	*	COG0663	Carbonic anhydrases/acetyltransferases, isoleucine patch superfamily [General function prediction only]	R	General function prediction only	AM1_3770	Ava_3681	AmaxDRAFT_4410	AplaP_010100023088	CwatDRAFT_3686	CY0110_10152	cce_1525	PCC7424_2341	Cyan7425_0612	Cyan7822DRAFT_1771	PCC8801_3098	Cyan8802_3022	CPCC7001_311	CRC_00415	gll2173	L8106_25902	MAE_30050	MC7420_6576	Aazo_0328	N9414_20245	Npun_F5001	alr1024														CRD_01816	sll1636	SynRCC307_1539	SYNPCC7002_A2496
Cyanos2360	1		*	*	PUCC protein	PF03209	COG2211	Na+/melibiose symporter and related transporters [Carbohydrate transport and metabolism]	G	Carbohydrate transport and metabolism		Ava_3332	AmaxDRAFT_2924	AplaP_010100004129	CwatDRAFT_3881	CY0110_10492	cce_1426	PCC7424_0658	Cyan7425_0355	Cyan7822DRAFT_0146	PCC8801_1689	Cyan8802_1707	CPCC7001_2544	CRC_00770	glr1482	L8106_26287	MAE_55200	MC7420_7961	Aazo_0028	N9414_19812	Npun_F4520	all4462		P9211_03411								Pro0346				CRD_00549	sll1906	SynRCC307_0309	SYNPCC7002_A2338
Cyanos2361	1		Deoxycytidine triphosphate deaminase	C1D4P1	dUTPase	PF00692	COG0717	Deoxycytidine deaminase [Nucleotide transport and metabolism]	F	Nucleotide transport and metabolism	AM1_2857	Ava_2668							Cyan7425_5094			Cyan8802_1273	CPCC7001_923	CRC_01529	gll3510					N9414_15347	Npun_F2524	all0066	P9202_1037	P9211_02691	P9215_02671	P9301_02671	P9303_24531	PMT9312_0246	PMT1828	P9515_02771	A9601_02661	Pro0274	PMM0244	NATL1_03221	PMN2A_1610	CRD_01397	sll1258	SynRCC307_2346	SYNPCC7002_A1310
Cyanos2364	1		Uncharacterized transporter sll1263	P74068	Cation efflux family	PF01545	COG0053	Predicted Co/Zn/Cd cation transporters [Inorganic ion transport and metabolism]	P	Inorganic ion transport and metabolism	AM1_1556|AM1_4760	Ava_1002	AmaxDRAFT_0716	AplaP_010100011581		CY0110_24706	cce_0916	PCC7424_4538	Cyan7425_0597	Cyan7822DRAFT_4744|Cyan7822DRAFT_4330	PCC8801_3105	Cyan8802_3015	CPCC7001_2582	CRC_01219	gll1454	L8106_07711	MAE_57580	MC7420_4841	Aazo_1554	N9414_21796	Npun_F0707|Npun_F2455	all2900														CRD_00390	sll1263	SynRCC307_1179	SYNPCC7002_A2463
Cyanos2365	1		Alpha-1,2-mannosyltransferase alg11|Uncharacterized glycosyltransferase MJ1178	O74878|Q58577	Glycosyl transferases group 1	PF00534	COG0438	Glycosyltransferase [Cell envelope biogenesis, outer membrane]	M	Cell wall/membrane/envelope biogenesis		Ava_2100	AmaxDRAFT_0290	AplaP_010100015058	CwatDRAFT_6262	CY0110_29129	cce_3235	PCC7424_3393	Cyan7425_4215	Cyan7822DRAFT_4549	PCC8801_2781	Cyan8802_3320		CRC_01095	glr1526	L8106_20363	MAE_36110	MC7420_7295	Aazo_2690	N9414_13455	Npun_F3483	all4830		P9211_13661			P9303_20091		PMT0310			Pro1392		NATL1_17391	PMN2A_0884		sll1534	SynRCC307_0591	SYNPCC7002_A2434
Cyanos2368	1		Fimbrial assembly protein pilQ|General secretion pathway protein D|Protein invG|General secretion pathway protein D	P34750|P35818|P35672|P45778	Bacterial type II/III secretion system short domain|Localisation of periplasmic protein complexes|Bacterial type II and III secretion system protein	PF03958|PF11741|PF00263	COG4796	Type II secretory pathway, component HofQ [Intracellular trafficking and secretion]	U	Intracellular trafficking, secretion, and vesicular transport	AM1_1398	Ava_3689	AmaxDRAFT_5565	AplaP_010100015468		CY0110_28729	cce_1581	PCC7424_3285	Cyan7425_1765		PCC8801_4170	Cyan8802_4210	CPCC7001_603	CRC_00330	glr2438	L8106_02387	MAE_09740	MC7420_1315	Aazo_0319	N9414_20280	Npun_F5008	alr1031		P9211_08151		P9301_06961	P9303_27881	PMT9312_1194	PMT2098							CRD_01546	slr1277	SynRCC307_0568	SYNPCC7002_A0504
Cyanos2369	1		Phospho-2-dehydro-3-deoxyheptonate aldolase, Phe-sensitive|Phospho-2-dehydro-3-deoxyheptonate aldolase, Tyr-sensitive	P0AB91|P00888	DAHP synthetase I family	PF00793	COG0722	3-deoxy-D-arabino-heptulosonate 7-phosphate (DAHP) synthase [Amino acid transport and metabolism]	E	Amino acid transport and metabolism	AM1_1389	Ava_0334						PCC7424_4464	Cyan7425_4722	Cyan7822DRAFT_2282			CPCC7001_2527	CRC_01691	glr0734				Aazo_0491	N9414_00300	Npun_R1026	all0574	P9202_47	P9211_18331	P9215_19721	P9301_18901	P9303_29971	PMT9312_1792	PMT2248	P9515_18901	A9601_19091	Pro1865	PMM1699	NATL1_21801	PMN2A_1307	CRD_02180		SynRCC307_2507
Cyanos3360	1		Potassium efflux system KefA|DEP domain-containing mTOR-interacting protein	P77338|Q8TB45	Domain found in Dishevelled, Egl-10, and Pleckstrin (DEP)|Mechanosensitive ion channel	PF00610|PF00924	COG3264	Small-conductance mechanosensitive channel [Cell envelope biogenesis, outer membrane]	M	Cell wall/membrane/envelope biogenesis	AM1_0073|AM1_5228		AmaxDRAFT_2529	AplaP_010100006670	CwatDRAFT_1183|CwatDRAFT_1677	CY0110_11717	cce_0209	PCC7424_4892		Cyan7822DRAFT_1703	PCC8801_1311	Cyan8802_1339	CPCC7001_1034		gll1615	L8106_16509|L8106_20972		MC7420_8050|MC7420_5703		N9414_19282
Cyanos2188	1		Uncharacterized RNA methyltransferase alr3654	Q8YR05	tRNA (Uracil-5-)-methyltransferase|TRAM domain	PF05958|PF01938	COG2265	SAM-dependent methyltransferases related to tRNA (uracil-5-)-methyltransferase [Translation, ribosomal structure and biogenesis]	J	Translation, ribosomal structure and biogenesis	AM1_5265	Ava_3634	AmaxDRAFT_2971	AplaP_010100022433	CwatDRAFT_2710	CY0110_10202	cce_1338	PCC7424_3305	Cyan7425_0391	Cyan7822DRAFT_3232	PCC8801_4083	Cyan8802_4122	CPCC7001_298	CRC_01978	gll3134	L8106_05076	MAE_35680	MC7420_663	Aazo_3654	N9414_23953	Npun_R0877	alr3654					P9303_14811		PMT0737			Pro0965				CRD_03014	sll1967	SynRCC307_1222	SYNPCC7002_A0557
Cyanos2189	1		UPF0102 protein AM1_3954	B0C8B9	Uncharacterised protein family UPF0102	PF02021	COG0792	Predicted endonuclease distantly related to archaeal Holliday junction resolvase [DNA replication, recombination, and repair]	L	Replication, recombination and repair	AM1_3954	Ava_4800	AmaxDRAFT_4779	AplaP_010100013058	CwatDRAFT_2867	CY0110_07274	cce_2104	PCC7424_1324	Cyan7425_5237	Cyan7822DRAFT_2739	PCC8801_3870	Cyan8802_3919	CPCC7001_2361|CPCC7001_55	CRC_01973	gll3754	L8106_15964	MAE_13330	MC7420_4915	Aazo_3469	N9414_22413	Npun_R6029	alr1796					P9303_16141		PMT0624							CRD_00278	sll0189	SynRCC307_1316	SYNPCC7002_A2337
Cyanos3365	1		Uncharacterized protein ybaZ	P0AFP2	6-O-methylguanine DNA methyltransferase, DNA binding domain	PF01035	COG3695	Predicted methylated DNA-protein cysteine methyltransferase [DNA replication, recombination, and repair]	L	Replication, recombination and repair	AM1_1986								Cyan7425_4389				CPCC7001_1149		glr1461	L8106_10177											P9303_20691		PMT0269									SynRCC307_0573
Cyanos3369	1		Glycogen debranching enzyme|Glycogen debranching enzyme	P35573|Q06625	Glycogen debranching enzyme N terminal|Amylo-alpha-1,6-glucosidase	PF12439|PF06202	COG3408	Glycogen debranching enzyme [Carbohydrate transport and metabolism]	G	Carbohydrate transport and metabolism	AM1_0090	Ava_2025	AmaxDRAFT_5467	AplaP_010100001805	CwatDRAFT_2702	CY0110_18917	cce_3194	PCC7424_5206	Cyan7425_4305	Cyan7822DRAFT_4096	PCC8801_3413	Cyan8802_2703			gll3997	L8106_21072	MAE_04060	MC7420_4964	Aazo_4614	N9414_21661	Npun_F1435|Npun_R6081	all4639
Cyanos2180	1		HTH-type transcriptional repressor czrA	O31844	HxlR-like helix-turn-helix|Bacterial regulatory protein, arsR family	PF01638|PF01022	COG0640	Predicted transcriptional regulators [Transcription]	K	Transcription	AM1_0463	Ava_1582|Ava_1794|Ava_2313	AmaxDRAFT_4584	AplaP_010100008272	CwatDRAFT_5583	CY0110_13796|CY0110_03014	cce_4396|cce_3468	PCC7424_1702|PCC7424_4852	Cyan7425_2984|Cyan7425_0476	Cyan7822DRAFT_0772	PCC8801_3703	Cyan8802_3756	CPCC7001_685|CPCC7001_881		gll3953	L8106_07911	MAE_11930	MC7420_3160|MC7420_3369	Aazo_4684	N9414_17188	Npun_F1680|Npun_R0438	all3903|all5056|all3743					P9303_29211		PMT2197							CRD_00680	sll5035		SYNPCC7002_A0051
Cyanos2186	1		Lipopolysaccharide core heptosyltransferase rfaQ|ADP-heptose--LPS heptosyltransferase 2	Q9R9D5|P37692	Glycosyltransferase family 9 (heptosyltransferase)	PF01075	COG0859	ADP-heptose:LPS heptosyltransferase [Cell envelope biogenesis, outer membrane]	M	Cell wall/membrane/envelope biogenesis	AM1_3986	Ava_2415	AmaxDRAFT_1629	AplaP_010100010456	CwatDRAFT_2650	CY0110_04803	cce_0924	PCC7424_2661	Cyan7425_1220	Cyan7822DRAFT_1744	PCC8801_0618	Cyan8802_0634	CPCC7001_2375	CRC_01499	gll3112	L8106_04286	MAE_13030	MC7420_41	Aazo_0312	N9414_20340	Npun_R5019	alr5168					P9303_06541		PMT1331							CRD_01428	slr0606	SynRCC307_0683	SYNPCC7002_A1904
Cyanos2187	1		*	*	*	*	*	*	*	*	AM1_4246	Ava_0195	AmaxDRAFT_2263	AplaP_010100006508		CY0110_11927		PCC7424_3639	Cyan7425_1632	Cyan7822DRAFT_2696	PCC8801_1629	Cyan8802_1656	CPCC7001_959	CRC_01545	glr2913	L8106_16619	MAE_57130	MC7420_7031	Aazo_3858	N9414_05010	Npun_F0494	alr2376		P9211_12361			P9303_08371		PMT1182			Pro1258		NATL1_16101	PMN2A_0770	CRD_00406	sll0871	SynRCC307_1698	SYNPCC7002_A1651
Cyanos2184	1		Probable cytokinin riboside 5'-monophosphate phosphoribohydrolase LOGL3	Q8H7U8	Possible lysine decarboxylase	PF03641	COG1611	Predicted Rossmann fold nucleotide-binding protein [General function prediction only]	R	General function prediction only	AM1_1869	Ava_2655	AmaxDRAFT_2047	AplaP_010100011721	CwatDRAFT_6675	CY0110_22607	cce_3765|cce_4914|cce_2216	PCC7424_0811	Cyan7425_4232	Cyan7822DRAFT_4417	PCC8801_1164	Cyan8802_1191	CPCC7001_1061		glr1604	L8106_22039	MAE_58980	MC7420_6372	Aazo_3499	N9414_13717	Npun_R2558	alr0053	P9202_1808		P9215_16381			PMT9312_1495		P9515_12211	A9601_16211		PMM1379	NATL1_11771	PMN2A_0462			SynRCC307_0737	SYNPCC7002_A1154
Cyanos11187	1		Integration host factor subunit beta	A1WUI6	Bacterial DNA-binding protein	PF00216	COG0776	Bacterial nucleoid DNA-binding protein [DNA replication, recombination, and repair]	L	Replication, recombination and repair															gll3545
Cyanos2507	1		4,4'-diaponeurosporenoate glycosyltransferase	Q7A3E0	Glycosyl transferase family 2	PF00535	COG1215	Glycosyltransferases, probably involved in cell wall biogenesis [Cell envelope biogenesis, outer membrane]	M	Cell wall/membrane/envelope biogenesis	AM1_5586	Ava_4672			CwatDRAFT_1500	CY0110_04858	cce_3629	PCC7424_3050	Cyan7425_4598	Cyan7822DRAFT_0841	PCC8801_4242	Cyan8802_4304		CRC_03454	gll4056		MAE_31240		Aazo_4015		Npun_F6246	alr0776	P9202_11		P9215_04161		P9303_17181		PMT0543	P9515_04191						CRD_01781	slr1566
Cyanos2505	1		UPF0361 protein yoqW	O31916	Uncharacterised ACR, COG2135	PF02586	COG2135	Uncharacterized conserved protein [Function unknown]	S	Function unknown	AM1_5485	Ava_3892				CY0110_31185			Cyan7425_1971	Cyan7822DRAFT_3673			CPCC7001_1272		gll2498	L8106_00640				N9414_14610	Npun_R3526	all3194	P9202_1298	P9211_08091	P9215_13061	P9301_12701	P9303_19201	PMT9312_1207	PMT0377	P9515_15591	A9601_12631	Pro0657	PMM1381	NATL1_11921	PMN2A_0473			SynRCC307_1753
Cyanos2500	1		Uncharacterized protein Mb2597	P59974	Bacterial domain of unknown function (DUF403)	PF04168	COG2307	Uncharacterized protein conserved in bacteria [Function unknown]	S	Function unknown	AM1_1413		AmaxDRAFT_2063	AplaP_010100003879				PCC7424_4767	Cyan7425_3593		PCC8801_4430	Cyan8802_4494	CPCC7001_2434		gll1477	L8106_30145	MAE_33600	MC7420_2774					P9202_555		P9215_11731	P9301_11441		PMT9312_1050			A9601_11431		PMM1039	NATL1_15701	PMN2A_0732		sll1039	SynRCC307_2466	SYNPCC7002_A0468
Cyanos2982	1		Protein CbbY	O33513	haloacid dehalogenase-like hydrolase	PF00702	COG0637	Predicted phosphatase/phosphohexomutase [General function prediction only]	R	General function prediction only	AM1_3832	Ava_3420	AmaxDRAFT_3902	AplaP_010100020267	CwatDRAFT_1710	CY0110_04216	cce_0939	PCC7424_4325	Cyan7425_1738	Cyan7822DRAFT_0745	PCC8801_4038	Cyan8802_4075		CRC_02695	glr3176	L8106_17252	MAE_54300	MC7420_3851	Aazo_1451	N9414_18905	Npun_F6423	alr3528														CRD_02391	sll1138		SYNPCC7002_A0254
Cyanos2981	1		NAD-dependent malic enzyme	P16468	Malic enzyme, N-terminal domain|Malic enzyme, NAD binding domain|ACT domain	PF00390|PF03949|PF01842	COG0281	Malic enzyme [Energy production and conversion]	C	Energy production and conversion	AM1_3904	Ava_2458	AmaxDRAFT_5375	AplaP_010100012793	CwatDRAFT_4350	CY0110_23231	cce_3246	PCC7424_1195	Cyan7425_0554		PCC8801_2893	Cyan8802_3203			gll2149	L8106_04126	MAE_07860	MC7420_3264	Aazo_1656	N9414_17423	Npun_F1023	alr4596														CRD_00461	slr0721		SYNPCC7002_A0448
Cyanos2986	1		Uncharacterized protease ydcP	P76104	Collagenase |Peptidase family U32	PF12392|PF01136	COG0826	Collagenase and related proteases [Posttranslational modification, protein turnover, chaperones]	O	Posttranslational modification, protein turnover, chaperones		Ava_0296	AmaxDRAFT_3995	AplaP_010100001045					Cyan7425_3761					CRC_00825	gll0938	L8106_28751		MC7420_4958	Aazo_4631		Npun_R3500	all1741														CRD_00235			SYNPCC7002_A1190
Cyanos2987	1		Uncharacterized HTH-type transcriptional regulator sll1512	P72979	HxlR-like helix-turn-helix	PF01638	COG1733	Predicted transcriptional regulators [Transcription]	K	Transcription	AM1_E0103|AM1_1552|AM1_1610	Ava_1063	AmaxDRAFT_1504|AmaxDRAFT_1723	AplaP_010100001225|AplaP_010100017894				PCC7424_0933	Cyan7425_0015		PCC8801_1684	Cyan8802_1702	CPCC7001_2279		glr4204|gsl3590	L8106_21539|L8106_01622|L8106_26232		MC7420_4969			Npun_R3268	alr2106															sll1512		SYNPCC7002_A1993
Cyanos2985	1		Regulatory protein luxO|cAMP-dependent protein kinase regulatory subunit|cGMP-dependent protein kinase egl-4|Methylamine utilization ferredoxin-type protein mauN|Nitrogen fixation protein AnfA	O87455|Q96UX3|A8X6H1|Q51660|P12626	ZIP Zinc transporter|Sigma-54 interaction domain|Cyclic nucleotide-binding domain	PF02535|PF00158|PF00027	COG1221	Transcriptional regulators containing an AAA-type ATPase domain and a DNA-binding domain [Transcription / Signal transduction mechanisms]	K|T	Transcription|Signal transduction mechanisms	AM1_5667	Ava_3536	AmaxDRAFT_3012	AplaP_010100011236		CY0110_05447	cce_1498	PCC7424_3607	Cyan7425_0745	Cyan7822DRAFT_0660			CPCC7001_1510		glr0922	L8106_14945		MC7420_470		N9414_12093	Npun_R5863	all3558					P9303_29251		PMT2200								slr1529		SYNPCC7002_A1475
Cyanos2988	1		Probable N-acetyltransferase 8|Probable N-acetyltransferase CML5	Q9UHE5|Q9QXS7	Acetyltransferase (GNAT) family	PF00583	COG0456	Acetyltransferases [General function prediction only]	R	General function prediction only	AM1_1163	Ava_1403	AmaxDRAFT_1785	AplaP_010100011631	CwatDRAFT_2651	CY0110_00585	cce_3692	PCC7424_2037	Cyan7425_2563	Cyan7822DRAFT_3040	PCC8801_3427	Cyan8802_2689		CRC_00054	glr3626	L8106_07511	MAE_18610	MC7420_1786	Aazo_0467	N9414_19722	Npun_F4499	alr4536														CRD_00801	slr0517		SYNPCC7002_A1081
Cyanos3109	1		Manganese transport system membrane protein mntC|Uncharacterized membrane protein in ycf23-apcF intergenic region	Q8Y652|P31606	ABC 3 transport family	PF00950	COG1108	ABC-type Mn2+/Zn2+ transport systems, permease components [Inorganic ion transport and metabolism]	P	Inorganic ion transport and metabolism	AM1_3074	Ava_4436|Ava_B0222	AmaxDRAFT_4174	AplaP_010100010481	CwatDRAFT_5498	CY0110_32225	cce_4860		Cyan7425_1913				CPCC7001_1683	CRC_01521	gll3309	L8106_05286			Aazo_4571	N9414_09024	Npun_F4577	all0830					P9303_11121									CRD_01404		SynRCC307_1612
Cyanos2219	1		Soluble lytic murein transglycosylase|General transcriptional corepressor ssn6	P0AGC3|O60184	Coatomer epsilon subunit|Transglycosylase SLT domain	PF04733|PF01464	COG0741	Soluble lytic murein transglycosylase and related regulatory proteins (some contain LysM/invasin domains) [Cell envelope biogenesis, outer membrane]	M	Cell wall/membrane/envelope biogenesis	AM1_4128	Ava_3051	AmaxDRAFT_2731	AplaP_010100011811	CwatDRAFT_4382	CY0110_22562	cce_1879	PCC7424_2854	Cyan7425_4220		PCC8801_2410	Cyan8802_3701	CPCC7001_229	CRC_01737	gll0521	L8106_23740	MAE_31350	MC7420_6522|MC7420_1359	Aazo_2239	N9414_01642	Npun_R5647	alr1112					P9303_24441		PMT1824							CRD_01508	slr0534	SynRCC307_2221	SYNPCC7002_A0158
Cyanos2212	1		Type 4 prepilin-like proteins leader peptide-processing enzyme	P72640	Type IV leader peptidase family|Bacterial Peptidase A24 N-terminal domain	PF01478|PF06750	COG1989	Type II secretory pathway, prepilin signal peptidase PulO and related peptidases [Cell motility and secretion / Posttranslational modification, protein turnover, chaperones / Intracellular trafficking and secretion]	N|O|U	Cell motility|Posttranslational modification, protein turnover, chaperones|Intracellular trafficking, secretion, and vesicular transport	AM1_2419	Ava_2985	AmaxDRAFT_3493	AplaP_010100019932	CwatDRAFT_3356	CY0110_05879	cce_3163	PCC7424_4659	Cyan7425_2579		PCC8801_0204	Cyan8802_0199	CPCC7001_2037	CRC_01026	glr2433	L8106_04911		MC7420_1336	Aazo_0970	N9414_18448	Npun_R2800	alr1315		P9211_08281		P9301_06881	P9303_17321	PMT9312_1186	PMT0533			Pro0860				CRD_02796	slr1120	SynRCC307_0994	SYNPCC7002_A2604
Cyanos2213	1		Ycf58-like protein	P73092	CpeS-like protein	PF09367	*	*	*	*	AM1_4215	Ava_4549	AmaxDRAFT_2794	AplaP_010100006702	CwatDRAFT_6342	CY0110_04081	cce_3207	PCC7424_3509	Cyan7425_2083	Cyan7822DRAFT_0055	PCC8801_1352	Cyan8802_1382	CPCC7001_2732	CRC_02172|CRC_02170	gvip161	L8106_24665	MAE_48330	MC7420_7485	Aazo_1709	N9414_02356	Npun_F3809|Npun_R1154	alr0617														CRD_00074|CRD_00076	slr2049	SynRCC307_2024	SYNPCC7002_A1822
Cyanos2210	1		Protein CbbY	O33513	haloacid dehalogenase-like hydrolase	PF00702	COG0637	Predicted phosphatase/phosphohexomutase [General function prediction only]	R	General function prediction only	AM1_3329		AmaxDRAFT_0693	AplaP_010100012443	CwatDRAFT_2207	CY0110_29989	cce_1761	PCC7424_5215	Cyan7425_3617	Cyan7822DRAFT_1485	PCC8801_2000	Cyan8802_2025	CPCC7001_2626		glr3684	L8106_28201		MC7420_7475					P9202_882	P9211_09091	P9215_10491	P9301_10171	P9303_14541	PMT9312_0949	PMT0760	P9515_09281	A9601_10181	Pro0983	PMM0851	NATL1_10371	PMN2A_0356			SynRCC307_1486	SYNPCC7002_A1953
Cyanos2217	1		UPF0585 protein C16orf13 homolog A	Q7ZVJ8	Protein of unknown function (DUF938)	PF06080	COG2230	Cyclopropane fatty acid synthase and related methyltransferases [Cell envelope biogenesis, outer membrane]	M	Cell wall/membrane/envelope biogenesis	AM1_3440	Ava_2826	AmaxDRAFT_0298	AplaP_010100021221	CwatDRAFT_1367	CY0110_05597	cce_3098	PCC7424_0344	Cyan7425_2380		PCC8801_1681	Cyan8802_1699	CPCC7001_1362		gll3873	L8106_10737	MAE_56670	MC7420_6067	Aazo_0116	N9414_10703	Npun_F1937	all0385		P9211_08081		P9301_15781	P9303_27931	PMT9312_1477	PMT2103	P9515_15621	A9601_15941	Pro1463	PMM1383	NATL1_11201	PMN2A_0422		slr0065	SynRCC307_1591
Cyanos2214	1		Type IV pilin assembly protein pilC|Type IV pilus assembly protein tapC|Type 4 fimbrial assembly protein pilC	Q9X4G9|P45793|P22609	Bacterial type II secretion system protein F domain	PF00482	COG1459	Type II secretory pathway, component PulF [Cell motility and secretion / Intracellular trafficking and secretion]	N|U	Cell motility|Intracellular trafficking, secretion, and vesicular transport	AM1_0417	Ava_0374	AmaxDRAFT_2910	AplaP_010100005224	CwatDRAFT_4949	CY0110_21210	cce_0418	PCC7424_4184	Cyan7425_4697	Cyan7822DRAFT_0803	PCC8801_1612	Cyan8802_1638	CPCC7001_2602	CRC_00730	gvip375	L8106_00410	MAE_04110	MC7420_6735	Aazo_1968	N9414_13832	Npun_R0116	all2442		P9211_08221		P9301_06891	P9303_00171	PMT9312_1187	PMT0018							CRD_02517	slr0163	SynRCC307_0018	SYNPCC7002_A0699
Cyanos2215	1		dTDP-glucose 4,6-dehydratase 2|dTDP-glucose 4,6-dehydratase	P27830|P95780	NAD dependent epimerase/dehydratase family|RmlD substrate binding domain	PF01370|PF04321	COG1088	dTDP-D-glucose 4,6-dehydratase [Cell envelope biogenesis, outer membrane]	M	Cell wall/membrane/envelope biogenesis	AM1_0405	Ava_2639	AmaxDRAFT_0688	AplaP_010100012468	CwatDRAFT_4273	CY0110_27979	cce_0619	PCC7424_1489	Cyan7425_4298		PCC8801_0481	Cyan8802_0494	CPCC7001_1428	CRC_00588	gvip448|gvip048	L8106_12890	MAE_57590	MC7420_3136	Aazo_0590	N9414_13440	Npun_F4244	alr0038			P9215_14531		P9303_01181		PMT0115	P9515_01521	A9601_14531		PMM1257	NATL1_08571	PMN2A_1236	CRD_03005	slr0836	SynRCC307_0084
Cyanos3030	1		Biopolymer transport protein exbD2|Putative biopolymer transport protein exbD	Q9ZHV9|P72942	Biopolymer transport protein ExbD/TolR	PF02472	COG0848	Biopolymer transport protein [Intracellular trafficking and secretion]	U	Intracellular trafficking, secretion, and vesicular transport	AM1_3410|AM1_B0121|AM1_A0164	Ava_2305			CwatDRAFT_6355	CY0110_08166	cce_3053	PCC7424_2392	Cyan7425_2417		PCC8801_3016	Cyan8802_3106		CRC_01156	glr1388|glr2403			MC7420_6857	Aazo_3007|Aazo_0487	N9414_12868	Npun_R0781	all5046	P9202_1820													CRD_00591	sll1405		SYNPCC7002_G0136
Cyanos3033	1		UDP-N-acetylglucosamine--peptide N-acetylglucosaminyltransferase 110 kDa subunit|STI1-like protein	Q8CGY8|Q8ILC1	Glycosyl transferases group 1|Coatomer epsilon subunit|Xanthomonas avirulence protein, Avr/PthA|Glycosyltransferase family 9 (heptosyltransferase)|Bacterial transcriptional activator domain|ChAPs (Chs5p-Arf1p-binding proteins)	PF00534|PF04733|PF03377|PF01075|PF03704|PF09295	COG3063	Tfp pilus assembly protein PilF [Cell motility and secretion / Intracellular trafficking and secretion]	N|U	Cell motility|Intracellular trafficking, secretion, and vesicular transport				AplaP_010100020764	CwatDRAFT_5056			PCC7424_2942	Cyan7425_2491						gll3576												P9303_24171							NATL1_18211	PMN2A_0955|PMN2A_1093|PMN2A_1719			SynRCC307_0266
Cyanos3741	1		Peroxide-responsive repressor perR	Q7A4T8	Ferric uptake regulator family	PF01475	COG0735	Fe2+/Zn2+ uptake regulation proteins [Inorganic ion transport and metabolism]	P	Inorganic ion transport and metabolism	AM1_3714|AM1_F0074|AM1_B0144|AM1_3679		AmaxDRAFT_2296	AplaP_010100023278	CwatDRAFT_3138	CY0110_10037	cce_3127		Cyan7425_1597					CRC_01754	glr3733	L8106_21477		MC7420_2589		N9414_23663																CRD_01491	slr1738		SYNPCC7002_A1836
Cyanos1451	1		UDP-N-acetylmuramoyl-L-alanyl-D-glutamate--2,6-diaminopimelate ligase	Q3ME15	Mur ligase family, glutamate ligase domain|Mur ligase middle domain|Mur ligase family, catalytic domain	PF02875|PF08245|PF01225	COG0769	UDP-N-acetylmuramyl tripeptide synthase [Cell envelope biogenesis, outer membrane]	M	Cell wall/membrane/envelope biogenesis	AM1_1404	Ava_1147	AmaxDRAFT_0697	AplaP_010100022523	CwatDRAFT_3769	CY0110_21220	cce_0818	PCC7424_4221	Cyan7425_0619	Cyan7822DRAFT_2186	PCC8801_0277	Cyan8802_0277	CPCC7001_255	CRC_01270	gvip474	L8106_00960	MAE_53520	MC7420_1900	Aazo_4205	N9414_09231	Npun_R2486	all1663	P9202_1520	P9211_04111	P9215_04891	P9301_04321	P9303_21131	PMT9312_0408	PMT0230	P9515_04741	A9601_04631	Pro0412	PMM0413	NATL1_04641	PMN2A_1747	CRD_01992	slr0528	SynRCC307_0624	SYNPCC7002_A0121
Cyanos1453	1		Uncharacterized protein yabN	P37556	MazG nucleotide pyrophosphohydrolase domain|Tetrapyrrole (Corrin/Porphyrin) Methylases|Phosphoribosyl-ATP pyrophosphohydrolase	PF03819|PF00590|PF01503	COG3956	Protein containing tetrapyrrole methyltransferase domain and MazG-like (predicted pyrophosphatase) domain [General function prediction only]	R	General function prediction only	AM1_4247	Ava_2914	AmaxDRAFT_3896	AplaP_010100003027	CwatDRAFT_4155	CY0110_03144	cce_3883	PCC7424_0531	Cyan7425_2032	Cyan7822DRAFT_4304	PCC8801_0199	Cyan8802_0194	CPCC7001_2344	CRC_00404	gll2594	L8106_04626	MAE_48990	MC7420_2385	Aazo_5032	N9414_07601	Npun_R2716	alr0512	P9202_338	P9211_18151	P9215_19571	P9301_18751	P9303_29381	PMT9312_1777	PMT2211	P9515_18751	A9601_18941	Pro1847	PMM1684	NATL1_21571	PMN2A_1285	CRD_01828	sll1005	SynRCC307_2432	SYNPCC7002_A0789
Cyanos1452	1		30S ribosomal protein S4	Q3ALH7	Ribosomal protein S4/S9 N-terminal domain|S4 domain	PF00163|PF01479	COG0522	Ribosomal protein S4 and related proteins [Translation, ribosomal structure and biogenesis]	J	Translation, ribosomal structure and biogenesis	AM1_3983	Ava_4303	AmaxDRAFT_1536	AplaP_010100000155	CwatDRAFT_1009	CY0110_03339	cce_0217	PCC7424_2554	Cyan7425_1004	Cyan7822DRAFT_4622	PCC8801_4356	Cyan8802_4418	CPCC7001_1541	CRC_03183	gvip482	L8106_01832	MAE_32430	MC7420_6927	Aazo_3730	N9414_01445	Npun_R1720	alr2737	P9202_92	P9211_04081	P9215_04861	P9301_04291	P9303_21161	PMT9312_0405	PMT0227	P9515_04711	A9601_04601	Pro0409	PMM0410	NATL1_04611	PMN2A_1744	CRD_01518	slr0469	SynRCC307_0621	SYNPCC7002_A2083
Cyanos1455	1		D-3-phosphoglycerate dehydrogenase	P73821	ACT domain|D-isomer specific 2-hydroxyacid dehydrogenase, catalytic domain	PF01842|PF00389	COG0111	Phosphoglycerate dehydrogenase and related dehydrogenases [Amino acid transport and metabolism]	H|E	Coenzyme transport and metabolism|Amino acid transport and metabolism	AM1_1274	Ava_3759	AmaxDRAFT_1193	AplaP_010100013528	CwatDRAFT_6395	CY0110_25888	cce_2134	PCC7424_4778	Cyan7425_3375	Cyan7822DRAFT_1952	PCC8801_2377	Cyan8802_2428	CPCC7001_65	CRC_01173	gvip294	L8106_21954	MAE_50690	MC7420_1244	Aazo_2156	N9414_20675	Npun_R5218	alr1890	P9202_1524	P9211_14091	P9215_15831	P9301_15401	P9303_05241	PMT9312_1452	PMT1431	P9515_15151	A9601_15551	Pro1436	PMM1354	NATL1_17821	PMN2A_0926	CRD_00192	sll1908	SynRCC307_1844	SYNPCC7002_A1246
Cyanos1986	1		Sugar fermentation stimulation protein homolog	Q7U9K2	Sugar fermentation stimulation protein	PF03749	COG1489	DNA-binding protein, stimulates sugar fermentation [General function prediction only]	R	General function prediction only	AM1_2341	Ava_4859	AmaxDRAFT_5281	AplaP_010100015593	CwatDRAFT_4836	CY0110_00700	cce_2616	PCC7424_4111	Cyan7425_2312		PCC8801_1698	Cyan8802_1723	CPCC7001_2058	CRC_03068	gll1734	L8106_17437	MAE_19120	MC7420_5586	Aazo_3891	N9414_18203	Npun_R2533	alr3085	P9202_140	P9211_02891	P9215_02861	P9301_02851	P9303_24781	PMT9312_0264	PMT1852	P9515_02951	A9601_02841	Pro0294	PMM0262	NATL1_03401	PMN2A_1628	CRD_01151	sll2014	SynRCC307_2323	SYNPCC7002_A1785
Cyanos1457	1		tRNA-specific 2-thiouridylase mnmA|tRNA-specific 2-thiouridylase mnmA	A2CB44|Q3AL87	tRNA methyl transferase	PF03054	COG0482	Predicted tRNA(5-methylaminomethyl-2-thiouridylate) methyltransferase, contains the PP-loop ATPase domain [Translation, ribosomal structure and biogenesis]	J	Translation, ribosomal structure and biogenesis	AM1_5559	Ava_4065	AmaxDRAFT_5478	AplaP_010100013753	CwatDRAFT_4024	CY0110_22157	cce_3638	PCC7424_2218	Cyan7425_1346	Cyan7822DRAFT_4935	PCC8801_3542	Cyan8802_2572	CPCC7001_1111	CRC_02815	gll0551	L8106_16564	MAE_48350	MC7420_1619	Aazo_1582	N9414_07846	Npun_F5444	all1359	P9202_64	P9211_13381	P9215_15191	P9301_14761	P9303_19621	PMT9312_1387	PMT0344	P9515_14521	A9601_14901	Pro1365	PMM1291	NATL1_17111	PMN2A_0858	CRD_01072	sll0844	SynRCC307_1702	SYNPCC7002_A2709
Cyanos1456	1		Uncharacterized low temperature-induced protein all0457	P0A3K0	*	*	COG1231	Monoamine oxidase [Amino acid transport and metabolism]	E	Amino acid transport and metabolism	AM1_0703|AM1_2050	Ava_1013	AmaxDRAFT_1194	AplaP_010100013538	CwatDRAFT_1439	CY0110_10217	cce_1334	PCC7424_4776|PCC7424_4858	Cyan7425_3754	Cyan7822DRAFT_1951	PCC8801_1634	Cyan8802_1661		CRC_00426	gll3213	L8106_21964	MAE_24360	MC7420_7569	Aazo_5080	N9414_12913	Npun_R2883|Npun_R6568	alr2889		P9211_14101	P9215_15841	P9301_15411	P9303_05231	PMT9312_1453	PMT1432	P9515_15161	A9601_15561	Pro1437	PMM1355	NATL1_17831	PMN2A_0927	CRD_02534	slr0613	SynRCC307_1845	SYNPCC7002_A2336
Cyanos1459	1		Alginate biosynthesis sensor protein kinB|Sensor protein zraS|Sensor protein zraS	O34206|Q9APE0|P14377	His Kinase A (phosphoacceptor) domain|Histidine kinase-, DNA gyrase B-, and HSP90-like ATPase	PF00512|PF02518	COG0642	Signal transduction histidine kinase [Signal transduction mechanisms]	T	Signal transduction mechanisms	AM1_4061	Ava_0501	AmaxDRAFT_3356	AplaP_010100011026	CwatDRAFT_4523	CY0110_21657	cce_0257	PCC7424_5096	Cyan7425_0260	Cyan7822DRAFT_3512	PCC8801_3736	Cyan8802_3788	CPCC7001_1815	CRC_01760	glr1586	L8106_27771	MAE_03210	MC7420_6493	Aazo_4098	N9414_09226	Npun_R0564	alr2572	P9202_1509	P9211_16991	P9215_18511	P9301_17701	P9303_22701	PMT9312_1671	PMT1709	P9515_17661	A9601_17861	Pro1734	PMM1579	NATL1_20251	PMN2A_1151	CRD_01486	slr1285	SynRCC307_2086	SYNPCC7002_A0442
Cyanos1458	1		Uncharacterized 17.2 kDa protein in melC2-rnhH intergenic region	P55049	Polyketide cyclase / dehydrase and lipid transport	PF03364	COG5637	Predicted integral membrane protein [Function unknown]	S	Function unknown	AM1_3693	Ava_0199	AmaxDRAFT_1409	AplaP_010100012568	CwatDRAFT_5405	CY0110_26547	cce_2778	PCC7424_0678	Cyan7425_3177	Cyan7822DRAFT_2707	PCC8801_3431	Cyan8802_2685	CPCC7001_2336	CRC_01081	gll0842	L8106_07826	MAE_55300	MC7420_6017	Aazo_4789	N9414_04985	Npun_R0497	all2381	P9202_290	P9211_01301	P9215_01321	P9301_01311	P9303_26201	PMT9312_0117	PMT1967	P9515_01281	A9601_01321	Pro0135	PMM0114	NATL1_01881	PMN2A_1483	CRD_02615	slr0941	SynRCC307_0276	SYNPCC7002_A2637
Cyanos1988	1		Protein CapI	P39858	NAD dependent epimerase/dehydratase family|RmlD substrate binding domain	PF01370|PF04321	COG0451	Nucleoside-diphosphate-sugar epimerases [Cell envelope biogenesis, outer membrane / Carbohydrate transport and metabolism]	M|G	Cell wall/membrane/envelope biogenesis|Carbohydrate transport and metabolism	AM1_0393	Ava_3228	AmaxDRAFT_0683	AplaP_010100012498	CwatDRAFT_1082	CY0110_07294	cce_2101	PCC7424_1984	Cyan7425_3805	Cyan7822DRAFT_4063	PCC8801_3879	Cyan8802_3926	CPCC7001_708	CRC_01034	glr1068	L8106_29515	MAE_45340	MC7420_5469	Aazo_0778	N9414_08620|N9414_00150	Npun_F1376|Npun_R2437	all3509	P9202_1618	P9211_12841	P9215_14701	P9301_13991	P9303_25381	PMT9312_1313	PMT1903	P9515_13711	A9601_13971	Pro1315	PMM1210	NATL1_03951	PMN2A_1681	CRD_02785		SynRCC307_0185	SYNPCC7002_A1819
Cyanos3632	1		Uncharacterized transporter sll1164	P73771	EamA-like transporter family|UAA transporter family|Sugar transport protein	PF00892|PF08449|PF06800	COG0697	Permeases of the drug/metabolite transporter (DMT) superfamily [Carbohydrate transport and metabolism / Amino acid transport and metabolism / General function prediction only]	G|E|R	Carbohydrate transport and metabolism|Amino acid transport and metabolism|General function prediction only	AM1_4160|AM1_6345	Ava_0610			CwatDRAFT_4739	CY0110_08016	cce_1157	PCC7424_1103	Cyan7425_1120				CPCC7001_915		glr1174	L8106_29470		MC7420_691	Aazo_3676		Npun_F6443	all1189															sll1164	SynRCC307_0841
Cyanos1858	1		Biotin synthase|Biotin synthase	B1WTI3|Q3AJ51	Biotin and Thiamin Synthesis associated domain|Radical SAM superfamily	PF06968|PF04055	COG0502	Biotin synthase and related enzymes [Coenzyme metabolism]	H	Coenzyme transport and metabolism	AM1_1733	Ava_4389	AmaxDRAFT_2802	AplaP_010100006737	CwatDRAFT_4910	CY0110_07559	cce_4350	PCC7424_4971	Cyan7425_1531	Cyan7822DRAFT_2627	PCC8801_0144	Cyan8802_0141	CPCC7001_1003	CRC_02352	gvip564	L8106_24605	MAE_00170	MC7420_6673	Aazo_5062	N9414_10887	Npun_R5730	alr1921	P9202_1767	P9211_10931	P9215_12291	P9301_12001	P9303_09961	PMT9312_1104	PMT1056	P9515_11841	A9601_11991	Pro1102	PMM1093	NATL1_14871	PMN2A_0655	CRD_01681	slr1364	SynRCC307_0793	SYNPCC7002_A0309
Cyanos1855	1		UPF0124 protein slr1573	P74606	Multi-copper polyphenol oxidoreductase laccase	PF02578	COG1496	Multicopper polyphenol oxidase (laccase) [Secondary metabolites biosynthesis, transport and catabolism]	S	Function unknown	AM1_0626	Ava_1419	AmaxDRAFT_3269	AplaP_010100024050	CwatDRAFT_0818	CY0110_13261	cce_0946	PCC7424_4846	Cyan7425_1144	Cyan7822DRAFT_3729	PCC8801_2769	Cyan8802_3333	CPCC7001_1742	CRC_02735	gll3765	L8106_00685	MAE_52870	MC7420_4450	Aazo_2759	N9414_13570	Npun_R0056	all5255	P9202_1086	P9211_05311	P9215_06091	P9301_05541	P9303_07731	PMT9312_0528	PMT1235	P9515_05921	A9601_05841	Pro0528	PMM0528			CRD_01370	slr1573	SynRCC307_1590	SYNPCC7002_A0954
Cyanos1857	1		Peptide chain release factor 2	Q7U3W6	PCRF domain|RF-1 domain	PF03462|PF00472	COG1186	Protein chain release factor B [Translation, ribosomal structure and biogenesis]	J	Translation, ribosomal structure and biogenesis	AM1_3708	Ava_2784	AmaxDRAFT_4738	AplaP_010100017524	CwatDRAFT_6601	CY0110_28369	cce_4187	PCC7424_2715	Cyan7425_5165	Cyan7822DRAFT_2922	PCC8801_3422	Cyan8802_2694	CPCC7001_1985	CRC_01894	glr1233	L8106_16714	MAE_09600	MC7420_4704	Aazo_4997	N9414_17011	Npun_F1343	all0273	P9202_784	P9211_01981	P9215_01981	P9301_02001	P9303_27381	PMT9312_0182	PMT2063	P9515_02091	A9601_01981	Pro0205	PMM0180	NATL1_02561	PMN2A_1548	CRD_02689	sll1865	SynRCC307_2248	SYNPCC7002_A0188
Cyanos1851	1		Probable tRNA-dihydrouridine synthase 1	Q55724	Dihydrouridine synthase (Dus)	PF01207	COG0042	tRNA-dihydrouridine synthase [Translation, ribosomal structure and biogenesis]	J	Translation, ribosomal structure and biogenesis	AM1_1374	Ava_0645	AmaxDRAFT_3384	AplaP_010100016363	CwatDRAFT_1031	CY0110_11552	cce_2681	PCC7424_3447	Cyan7425_3612	Cyan7822DRAFT_2767	PCC8801_2368	Cyan8802_2418	CPCC7001_1810	CRC_03044	gll1047	L8106_00705	MAE_16560	MC7420_7490	Aazo_2449	N9414_14730	Npun_F3987	all1227	P9202_1263		P9215_11271	P9301_10981	P9303_21571	PMT9312_1019	PMT0200	P9515_10941	A9601_10981		PMM1009	NATL1_04411	PMN2A_1724	CRD_02320	slr0644	SynRCC307_0462	SYNPCC7002_A0940
Cyanos1850	1		CinA-like protein|CinA-like protein	Q3AN01|B2J2A3	Competence-damaged protein|Probable molybdopterin binding domain	PF02464|PF00994	COG1058	Predicted nucleotide-utilizing enzyme related to molybdopterin-biosynthesis enzyme MoeA [General function prediction only]	R	General function prediction only	AM1_1941	Ava_2078	AmaxDRAFT_0972	AplaP_010100010901	CwatDRAFT_6743	CY0110_22742	cce_4251	PCC7424_3471	Cyan7425_1676		PCC8801_0814	Cyan8802_0843	CPCC7001_1165	CRC_00561	glr2441	L8106_20413	MAE_16790	MC7420_4029	Aazo_4900		Npun_F5157	alr4808	P9202_1814	P9211_02831	P9215_02811	P9301_02801	P9303_24701	PMT9312_0259	PMT1845	P9515_02901	A9601_02791	Pro0289	PMM0257	NATL1_03351	PMN2A_1623	CRD_02976	slr0427	SynRCC307_2330	SYNPCC7002_A2525
Cyanos1853	1		Cytochrome c-type biogenesis ccda-like chloroplastic protein 2	Q2QY07	Cytochrome C biogenesis protein transmembrane region	PF02683	COG0785	Cytochrome c biogenesis protein [Posttranslational modification, protein turnover, chaperones]	O	Posttranslational modification, protein turnover, chaperones	AM1_1810	Ava_3823	AmaxDRAFT_4898	AplaP_010100006143	CwatDRAFT_4177	CY0110_25201	cce_4131	PCC7424_4996	Cyan7425_4999		PCC8801_4081	Cyan8802_4120	CPCC7001_1785	CRC_02824	gvip238	L8106_03042	MAE_25160	MC7420_1655	Aazo_3675	N9414_15662	Npun_R5678	alr3122		P9211_15781	P9215_17271	P9301_16491	P9303_04721	PMT9312_1552	PMT1476	P9515_16381	A9601_16611	Pro1612	PMM1459	NATL1_18581	PMN2A_0989	CRD_01079	sll0621	SynRCC307_1892	SYNPCC7002_A1089
Cyanos1852	1		Rod shape-determining protein mreB|MreB-like protein	Q01465|P39751	MreB/Mbl protein	PF06723	COG1077	Actin-like ATPase involved in cell morphogenesis [Cell division and chromosome partitioning]	D	Cell cycle control, cell division, chromosome partitioning	AM1_5189	Ava_1461	AmaxDRAFT_4257	AplaP_010100002787		CY0110_26884	cce_2000	PCC7424_3391	Cyan7425_1734	Cyan7822DRAFT_4551	PCC8801_4130	Cyan8802_4170	CPCC7001_1257	CRC_01947	glr4399|glr1467	L8106_16444	MAE_39070	MC7420_5896	Aazo_0866	N9414_08330	Npun_R1841	all0087	P9202_681	P9211_17481	P9215_18961	P9301_18141	P9303_01791	PMT9312_1715	PMT0142	P9515_18111	A9601_18321	Pro1783	PMM1622	NATL1_20741	PMN2A_1199	CRD_01214		SynRCC307_0109	SYNPCC7002_A1525
Cyanos1529	1		30S ribosomal protein S11	B7K225	Ribosomal protein S11	PF00411	COG0100	Ribosomal protein S11 [Translation, ribosomal structure and biogenesis]	J	Translation, ribosomal structure and biogenesis	AM1_1254	Ava_0714	AmaxDRAFT_4458	AplaP_010100017824	CwatDRAFT_2400	CY0110_05337	cce_4038	PCC7424_3726	Cyan7425_1315	Cyan7822DRAFT_3448	PCC8801_0229	Cyan8802_0226	CPCC7001_1739	CRC_01369	gvip483	L8106_15095	MAE_52550	MC7420_5549	Aazo_2582	N9414_02551	Npun_R4367	all4192	P9202_495	P9211_16561	P9215_18081	P9301_17281	P9303_23251	PMT9312_1629	PMT1754	P9515_17181	A9601_17441	Pro1690	PMM1536	NATL1_19821	PMN2A_1107	CRD_02871	sll1817	SynRCC307_2138	SYNPCC7002_A1043
Cyanos1528	1		DNA-directed RNA polymerase subunit alpha	Q3MF97	RNA polymerase Rpb3/Rpb11 dimerisation domain|Bacterial RNA polymerase, alpha chain C terminal domain	PF01193|PF03118	COG0202	DNA-directed RNA polymerase, alpha subunit/40 kD subunit [Transcription]	K	Transcription	AM1_1253	Ava_0715	AmaxDRAFT_4457	AplaP_010100017829	CwatDRAFT_2401	CY0110_05342	cce_4039	PCC7424_3727	Cyan7425_1316	Cyan7822DRAFT_3449	PCC8801_0228	Cyan8802_0225	CPCC7001_1429	CRC_01371	gvip481	L8106_15090	MAE_52540	MC7420_5410	Aazo_2583	N9414_02546	Npun_R4366	all4191	P9202_1823	P9211_16551	P9215_18071	P9301_17271	P9303_23261	PMT9312_1628	PMT1755	P9515_17171	A9601_17431	Pro1689	PMM1535	NATL1_19811	PMN2A_1106	CRD_02869	sll1818	SynRCC307_2139	SYNPCC7002_A1042
Cyanos1525	1		50S ribosomal protein L13	Q0ID31	Ribosomal protein L13	PF00572	COG0102	Ribosomal protein L13 [Translation, ribosomal structure and biogenesis]	J	Translation, ribosomal structure and biogenesis	AM1_1250	Ava_0718	AmaxDRAFT_4454	AplaP_010100017844	CwatDRAFT_2404	CY0110_05357	cce_4042	PCC7424_3730	Cyan7425_1319	Cyan7822DRAFT_3452	PCC8801_0225	Cyan8802_0222	CPCC7001_950	CRC_01374	gvip572	L8106_15075	MAE_52510	MC7420_5367	Aazo_2586	N9414_02531	Npun_R4363	all4188	P9202_705	P9211_16521	P9215_18041	P9301_17241	P9303_23291	PMT9312_1625	PMT1758	P9515_17141	A9601_17401	Pro1686	PMM1532	NATL1_19781	PMN2A_1103	CRD_02866	sll1821	SynRCC307_2142	SYNPCC7002_A1039
Cyanos1524	1		30S ribosomal protein S9	A2CC55	Ribosomal protein S9/S16	PF00380	COG0103	Ribosomal protein S9 [Translation, ribosomal structure and biogenesis]	J	Translation, ribosomal structure and biogenesis	AM1_1249	Ava_0719	AmaxDRAFT_4453	AplaP_010100017849	CwatDRAFT_2405	CY0110_05362	cce_4043	PCC7424_3731	Cyan7425_1320	Cyan7822DRAFT_3453	PCC8801_0224	Cyan8802_0221	CPCC7001_1752	CRC_01375	gvip573	L8106_15070	MAE_52500	MC7420_5667	Aazo_2587	N9414_02526	Npun_R4362	all4187	P9202_1413	P9211_16511	P9215_18031	P9301_17231	P9303_23301	PMT9312_1624	PMT1759	P9515_17131	A9601_17391	Pro1685	PMM1531	NATL1_19771	PMN2A_1102	CRD_02865	sll1822	SynRCC307_2143	SYNPCC7002_A1038
Cyanos1527	1		50S ribosomal protein L17	Q7U4H6	Ribosomal protein L17	PF01196	COG0203	Ribosomal protein L17 [Translation, ribosomal structure and biogenesis]	J	Translation, ribosomal structure and biogenesis	AM1_1252	Ava_0716	AmaxDRAFT_4456	AplaP_010100017834	CwatDRAFT_2402	CY0110_05347	cce_4040	PCC7424_3728	Cyan7425_1317	Cyan7822DRAFT_3450	PCC8801_0227	Cyan8802_0224	CPCC7001_746	CRC_01372	gvip480	L8106_15085	MAE_52530	MC7420_5552	Aazo_2584	N9414_02541	Npun_R4365	all4190	P9202_319	P9211_16541	P9215_18061	P9301_17261	P9303_23271	PMT9312_1627	PMT1756	P9515_17161	A9601_17421	Pro1688	PMM1534	NATL1_19801	PMN2A_1105	CRD_02868	sll1819	SynRCC307_2140	SYNPCC7002_A1041
Cyanos1526	1		tRNA pseudouridine synthase A	Q8YPK5	tRNA pseudouridine synthase	PF01416	COG0101	Pseudouridylate synthase [Translation, ribosomal structure and biogenesis]	J	Translation, ribosomal structure and biogenesis	AM1_1251	Ava_0717	AmaxDRAFT_4455	AplaP_010100017839	CwatDRAFT_2403	CY0110_05352	cce_4041	PCC7424_3729	Cyan7425_1318	Cyan7822DRAFT_3451	PCC8801_0226	Cyan8802_0223	CPCC7001_733	CRC_01373	gll3569	L8106_15080	MAE_52520	MC7420_5495	Aazo_2585	N9414_02536	Npun_R4364	all4189	P9202_642	P9211_16531	P9215_18051	P9301_17251	P9303_23281	PMT9312_1626	PMT1757	P9515_17151	A9601_17411	Pro1687	PMM1533	NATL1_19791	PMN2A_1104	CRD_02867	sll1820	SynRCC307_2141	SYNPCC7002_A1040
Cyanos1521	1		Alanine racemase|UDP-N-acetylmuramoyl-L-alanyl-D-glutamate--2,6-diaminopimelate ligase|UDP-N-acetylmuramoyl-L-alanyl-D-glutamate--2,6-diaminopimelate ligase	Q8YU96|Q5PDH1|Q0AYR3	Alanine racemase, N-terminal domain|Alanine racemase, C-terminal domain|Mur ligase family, catalytic domain	PF01168|PF00842|PF01225	COG0787	Alanine racemase [Cell envelope biogenesis, outer membrane]	M	Cell wall/membrane/envelope biogenesis	AM1_0858	Ava_0390	AmaxDRAFT_0090	AplaP_010100007982	CwatDRAFT_4397	CY0110_25221	cce_3719	PCC7424_0862	Cyan7425_0681	Cyan7822DRAFT_2722	PCC8801_0897	Cyan8802_0923	CPCC7001_221	CRC_03122	glr3818	L8106_10126	MAE_48820	MC7420_3309	Aazo_0412	N9414_08205	Npun_F5633	alr2458	P9202_255	P9211_16471	P9215_17991	P9301_17191	P9303_23341	PMT9312_1620	PMT1763	P9515_17091	A9601_17351	Pro1681	PMM1527	NATL1_19731	PMN2A_1098	CRD_00887	slr0827	SynRCC307_2147	SYNPCC7002_A2489
Cyanos1520	1		DNA polymerase III subunit alpha	P74750	Bacterial DNA polymerase III alpha subunit|OB-fold nucleic acid binding domain|PHP domain	PF07733|PF01336|PF02811	COG0587	DNA polymerase III, alpha subunit [DNA replication, recombination, and repair]	L	Replication, recombination and repair	AM1_2512	Ava_1603	AmaxDRAFT_0312	AplaP_010100006233	CwatDRAFT_4486	CY0110_20445	cce_4077	PCC7424_3404	Cyan7425_4334	Cyan7822DRAFT_4528	PCC8801_2428	Cyan8802_3682	CPCC7001_635	CRC_00733	gvip538	L8106_29710	MAE_39160	MC7420_2413	Aazo_4135	N9414_02266	Npun_F4872	all3578	P9202_547	P9211_06991	P9215_09451	P9301_09131	P9303_15831	PMT9312_0854	PMT0647	P9515_10281	A9601_09151	Pro0751	PMM0945	NATL1_09341	PMN2A_0265	CRD_01974	slr0603	SynRCC307_1325	SYNPCC7002_A1408
Cyanos1523	1		50S ribosomal protein L31	B7KI16	Ribosomal protein L31	PF01197	COG0254	Ribosomal protein L31 [Translation, ribosomal structure and biogenesis]	J	Translation, ribosomal structure and biogenesis	AM1_1248	Ava_0720	AmaxDRAFT_4452	AplaP_010100017854	CwatDRAFT_2406	CY0110_05367	cce_4044	PCC7424_3732	Cyan7425_1321	Cyan7822DRAFT_3454	PCC8801_0223	Cyan8802_0220	CPCC7001_620	CRC_01376	gvip574	L8106_15065	MAE_52490	MC7420_5440	Aazo_2588	N9414_02521	Npun_R4361	asl4186	P9202_1396	P9211_16501	P9215_18021	P9301_17221	P9303_23311	PMT9312_1623	PMT1760	P9515_17121	A9601_17381	Pro1684	PMM1530	NATL1_19761	PMN2A_1101	CRD_02864	ssl3445	SynRCC307_2144	SYNPCC7002_A1037
Cyanos1522	1		Peptide chain release factor 1	B7KI17	PCRF domain|RF-1 domain	PF03462|PF00472	COG0216	Protein chain release factor A [Translation, ribosomal structure and biogenesis]	J	Translation, ribosomal structure and biogenesis	AM1_1247	Ava_0721	AmaxDRAFT_4451	AplaP_010100004439	CwatDRAFT_2407	CY0110_05372	cce_4045	PCC7424_3733	Cyan7425_1003	Cyan7822DRAFT_3455	PCC8801_0208	Cyan8802_0204	CPCC7001_1205	CRC_01377	glr4421	L8106_15060	MAE_53410	MC7420_5624	Aazo_2589	N9414_02516	Npun_R4360	all4185	P9202_1189	P9211_16491	P9215_18011	P9301_17211	P9303_23321	PMT9312_1622	PMT1761	P9515_17111	A9601_17371	Pro1683	PMM1529	NATL1_19751	PMN2A_1100	CRD_02863	sll1110	SynRCC307_2145	SYNPCC7002_A1036
Cyanos1675	1		30S ribosomal protein S1	P46228	S1 RNA binding domain	PF00575	COG0539	Ribosomal protein S1 [Translation, ribosomal structure and biogenesis]	J	Translation, ribosomal structure and biogenesis	AM1_4555	Ava_1505	AmaxDRAFT_1299	AplaP_010100014153	CwatDRAFT_3414	CY0110_05959	cce_0219	PCC7424_3490	Cyan7425_4028		PCC8801_3072	Cyan8802_3048	CPCC7001_2289	CRC_02776	gvip129	L8106_00230	MAE_43910	MC7420_3590	Aazo_4111	N9414_04520	Npun_R2469	all0136	P9202_1496	P9211_03471	P9215_03371	P9301_03371	P9303_22161	PMT9312_0318	PMT1668	P9515_03451	A9601_03361	Pro0351	PMM0312	NATL1_04021	PMN2A_1689	CRD_00014	slr1356	SynRCC307_0415	SYNPCC7002_A0955
Cyanos1674	1		Uncharacterized protein ypbD|Uncharacterized protein yyaK	P50730|P37513	CAAX amino terminal protease family	PF02517	COG1266	Predicted metal-dependent membrane protease [General function prediction only]	R	General function prediction only		Ava_1274	AmaxDRAFT_1369	AplaP_010100014248	CwatDRAFT_2463	CY0110_29839	cce_2239	PCC7424_1639	Cyan7425_3402		PCC8801_1156	Cyan8802_1185	CPCC7001_526	CRC_00307	glr0684	L8106_10617	MAE_52440	MC7420_5752	Aazo_0674	N9414_10168	Npun_F3898	all4324	P9202_1604	P9211_16201	P9215_03881	P9301_03871	P9303_23761	PMT9312_0359	PMT1793	P9515_03891	A9601_03881	Pro1653	PMM0352	NATL1_19391	PMN2A_1064	CRD_01935	sll0696	SynRCC307_2181	SYNPCC7002_A2282
Cyanos1677	1		Bifunctional protein folD|Bifunctional protein folD	A5GM31|Q3M9M0	Tetrahydrofolate dehydrogenase/cyclohydrolase, NAD(P)-binding domain|Tetrahydrofolate dehydrogenase/cyclohydrolase, catalytic domain	PF02882|PF00763	COG0190	5,10-methylene-tetrahydrofolate dehydrogenase/Methenyl tetrahydrofolate cyclohydrolase [Coenzyme metabolism]	H	Coenzyme transport and metabolism	AM1_4855	Ava_2703	AmaxDRAFT_4062	AplaP_010100008706	CwatDRAFT_5626	CY0110_12892	cce_0811	PCC7424_0607	Cyan7425_0973	Cyan7822DRAFT_0877	PCC8801_1592	Cyan8802_1617	CPCC7001_759	CRC_03264	gll1884	L8106_16594	MAE_46740	MC7420_6980	Aazo_1506	N9414_04865	Npun_F3769	alr0212	P9202_256	P9211_11201	P9215_12041	P9301_11751	P9303_09321	PMT9312_1080	PMT1110	P9515_11591	A9601_11741	Pro1130	PMM1069	NATL1_15161	PMN2A_0682	CRD_00207	sll0753	SynRCC307_0749	SYNPCC7002_A0889
Cyanos1671	1		Photosystem I assembly protein ycf4	Q8YPA9	Ycf4	PF02392	*	*	*	*	AM1_1082	Ava_1241	AmaxDRAFT_3253	AplaP_010100004219	CwatDRAFT_6489	CY0110_24451	cce_2172	PCC7424_0580	Cyan7425_1057	Cyan7822DRAFT_0909	PCC8801_0542	Cyan8802_0559	CPCC7001_2608	CRC_02543	gvip006	L8106_00275	MAE_44810	MC7420_5382	Aazo_1058		Npun_F3638	all4289	P9202_806	P9211_12321	P9215_13621	P9301_13481	P9303_08451	PMT9312_1255	PMT1178	P9515_13231	A9601_13331	Pro1253	PMM1156	NATL1_16061	PMN2A_0766	CRD_01025	sll0226	SynRCC307_1694	SYNPCC7002_A1093
Cyanos1670	1		Putative peroxiredoxin bcp|2-Cys peroxiredoxin BAS1, chloroplastic|Peroxiredoxin Q, chloroplastic	Q9ZMU4|O24364|Q9LU86	AhpC/TSA family|Redoxin	PF00578|PF08534	COG1225	Peroxiredoxin [Posttranslational modification, protein turnover, chaperones]	O	Posttranslational modification, protein turnover, chaperones	AM1_2940	Ava_0485	AmaxDRAFT_2738	AplaP_010100013128	CwatDRAFT_5651	CY0110_03579	cce_1296	PCC7424_2927	Cyan7425_2289	Cyan7822DRAFT_1835	PCC8801_1115	Cyan8802_1144	CPCC7001_66	CRC_00896	glr3389	L8106_03057	MAE_15330	MC7420_2683	Aazo_0231	N9414_06179	Npun_F2425	all2556	P9202_1476	P9211_08571	P9215_09891	P9301_09561	P9303_10801	PMT9312_0897	PMT1012	P9515_09851	A9601_09581	Pro0932	PMM0903	NATL1_09761	PMN2A_0304	CRD_01729	sll0221	SynRCC307_1384	SYNPCC7002_A0109
Cyanos1673	1		3-oxoacyl-[acyl-carrier-protein] reductase 1	P73574	short chain dehydrogenase	PF00106	COG1028	Dehydrogenases with different specificities (related to short-chain alcohol dehydrogenases) [Secondary metabolites biosynthesis, transport, and catabolism / General function prediction only]	I|Q|R	Lipid transport and metabolism|Secondary metabolites biosynthesis, transport and catabolism|General function prediction only	AM1_5632	Ava_3764	AmaxDRAFT_3298	AplaP_010100004484	CwatDRAFT_2303	CY0110_30121	cce_2412	PCC7424_2848	Cyan7425_1782		PCC8801_4265	Cyan8802_4325	CPCC7001_1862	CRC_02805	glr3506	L8106_21814	MAE_33900	MC7420_2276	Aazo_3207	N9414_22428	Npun_F2349	alr1894	P9202_833	P9211_04541	P9215_05331	P9301_04781	P9303_06521	PMT9312_0453	PMT1333	P9515_05161	A9601_05091	Pro0452	PMM0453	NATL1_05081	PMN2A_1785	CRD_02288	slr0886	SynRCC307_0681	SYNPCC7002_A2367
Cyanos1672	1		Prephenate dehydrogenase|Prephenate dehydrogenase	Q49XG5|P20692	Prephenate dehydrogenase	PF02153	COG0287	Prephenate dehydrogenase [Amino acid transport and metabolism]	E	Amino acid transport and metabolism	AM1_2942	Ava_4397	AmaxDRAFT_3429	AplaP_010100014853	CwatDRAFT_4419	CY0110_09291	cce_4463	PCC7424_2019	Cyan7425_3574	Cyan7822DRAFT_1606	PCC8801_0596	Cyan8802_0611	CPCC7001_750	CRC_03065	gvip038	L8106_18452	MAE_55280	MC7420_7648	Aazo_3900	N9414_00340	Npun_R0978	all1141	P9202_433	P9211_16841	P9215_18371	P9301_17561	P9303_22941	PMT9312_1657	PMT1724	P9515_17521	A9601_17721	Pro1719	PMM1565	NATL1_20101	PMN2A_1136	CRD_01154	slr2081	SynRCC307_2107	SYNPCC7002_A0677
Cyanos1679	1		30S ribosomal protein S14 type Z|UPF0232 protein MUL_0004	A6LPS4|A0PKB5	Protein of unknown function (DUF721)	PF05258	COG5512	Zn-ribbon-containing, possibly RNA-binding protein and truncated derivatives [General function prediction only]	R	General function prediction only	AM1_5504	Ava_0164	AmaxDRAFT_1591	AplaP_010100000250	CwatDRAFT_5855	CY0110_23541	cce_1183	PCC7424_1613	Cyan7425_5098	Cyan7822DRAFT_1504	PCC8801_1572	Cyan8802_1595	CPCC7001_1621	CRC_00674	gll1579	L8106_29675	MAE_61910	MC7420_5204	Aazo_0916	N9414_01792	Npun_F3966	alr2345	P9202_368	P9211_04281	P9215_05111	P9301_04561	P9303_06201	PMT9312_0431	PMT1362	P9515_04941	A9601_04871	Pro0428	PMM0432	NATL1_04851	PMN2A_1763	CRD_00086	slr0363	SynRCC307_0651	SYNPCC7002_A0541
Cyanos1678	1		ATP phosphoribosyltransferase	Q31Q54	ATP phosphoribosyltransferase	PF01634	COG0040	ATP phosphoribosyltransferase [Amino acid transport and metabolism]	E	Amino acid transport and metabolism	AM1_3992	Ava_4346	AmaxDRAFT_2049	AplaP_010100011731	CwatDRAFT_5365	CY0110_28049	cce_4249	PCC7424_5072	Cyan7425_3496	Cyan7822DRAFT_0717	PCC8801_3353	Cyan8802_2764	CPCC7001_1359	CRC_01755	gvip462	L8106_13155	MAE_61200	MC7420_8277	Aazo_2454	N9414_11209	Npun_F6361	alr1965	P9202_1591	P9211_05631	P9215_06411	P9301_05861	P9303_08231	PMT9312_0560	PMT1193	P9515_06241	A9601_06161	Pro0562	PMM0560	NATL1_06151	PMN2A_1890	CRD_01490	sll0900	SynRCC307_0838	SYNPCC7002_A0620
Cyanos2402	1		dTDP-4-dehydrorhamnose reductase	P37760	RmlD substrate binding domain	PF04321	COG1091	dTDP-4-dehydrorhamnose reductase [Cell envelope biogenesis, outer membrane]	M	Cell wall/membrane/envelope biogenesis	AM1_0803	Ava_3355	AmaxDRAFT_3411	AplaP_010100006043		CY0110_09992	cce_2548	PCC7424_1487	Cyan7425_4296		PCC8801_0478	Cyan8802_0492	CPCC7001_2225	CRC_00591	gvip447	L8106_24850	MAE_00190	MC7420_5071	Aazo_0585	N9414_01532	Npun_F4541	alr4490			P9215_14521		P9303_00961		PMT0114				PMM1233	NATL1_08561	PMN2A_1239	CRD_03008	sll1395	SynRCC307_0083
Cyanos4003	1		Uncharacterized serpin-like protein TK1782|Serpin B8	Q5JJ64|P50452	Serpin (serine protease inhibitor)	PF00079	COG4826	Serine protease inhibitor [Posttranslational modification, protein turnover, chaperones]	O	Posttranslational modification, protein turnover, chaperones		Ava_4673	AmaxDRAFT_3386	AplaP_010100008047	CwatDRAFT_4234	CY0110_08986	cce_1117	PCC7424_2010	Cyan7425_1826	Cyan7822DRAFT_1591					glr1970			MC7420_5654	Aazo_3226	N9414_18163	Npun_R1539	all0778|asl0779
Cyanos1297	1		DNA polymerase I	Q55971	5'-3' exonuclease, N-terminal resolvase-like domain|5'-3' exonuclease, C-terminal SAM fold|3'-5' exonuclease|DNA polymerase family A	PF02739|PF01367|PF01612|PF00476	COG0749	DNA polymerase I - 3'-5' exonuclease and polymerase domains [DNA replication, recombination, and repair]	L	Replication, recombination and repair	AM1_2151	Ava_0581	AmaxDRAFT_1309	AplaP_010100018054	CwatDRAFT_3308	CY0110_25781	cce_2255	PCC7424_4231	Cyan7425_0850	Cyan7822DRAFT_2275	PCC8801_3109	Cyan8802_3011	CPCC7001_2756	CRC_03272	gvip065	L8106_12395	MAE_18110	MC7420_1426	Aazo_0136	N9414_10268	Npun_F6197	alr1254	P9202_1541	P9211_12141	P9215_13441	P9301_13291	P9303_08691	PMT9312_1236	PMT1157	P9515_13041	A9601_13151	Pro1234	PMM1140	NATL1_15881	PMN2A_0748	CRD_01599	slr0707	SynRCC307_1669	SYNPCC7002_A1280
Cyanos1296	1		GMP synthase [glutamine-hydrolyzing]	A2BNG3	Glutamine amidotransferase class-I|NAD synthase|GMP synthase C terminal domain|PP-loop family	PF00117|PF02540|PF00958|PF01171	COG0519	GMP synthase, PP-ATPase domain/subunit [Nucleotide transport and metabolism]	F	Nucleotide transport and metabolism	AM1_4428	Ava_1054	AmaxDRAFT_0954	AplaP_010100013173	CwatDRAFT_5637	CY0110_27248	cce_3266	PCC7424_2880	Cyan7425_0294	Cyan7822DRAFT_4201	PCC8801_0694	Cyan8802_0722	CPCC7001_257	CRC_01220	gvip362	L8106_01767	MAE_17160	MC7420_5214	Aazo_1556	N9414_22243	Npun_R0710	all2846	P9202_1022	P9211_00371	P9215_00351	P9301_00361	P9303_00451	PMT9312_0037	PMT0045	P9515_00361	A9601_00361	Pro0038	PMM0037	NATL1_00351	PMN2A_1363	CRD_00391	slr0213	SynRCC307_0049	SYNPCC7002_A1362
Cyanos1295	1		Ribosomal RNA small subunit methyltransferase I	P74038	Tetrapyrrole (Corrin/Porphyrin) Methylases	PF00590	COG0313	Predicted methyltransferases [General function prediction only]	R	General function prediction only	AM1_3511	Ava_1987	AmaxDRAFT_2520	AplaP_010100003477	CwatDRAFT_1029	CY0110_11542	cce_2683	PCC7424_1545	Cyan7425_5229	Cyan7822DRAFT_4497	PCC8801_0023	Cyan8802_0021	CPCC7001_1274	CRC_01939	gll3021	L8106_24350	MAE_51240	MC7420_5873	Aazo_1916	N9414_20825	Npun_R2378	all4680	P9202_1053	P9211_12801	P9215_14071	P9301_13941	P9303_06001	PMT9312_1294	PMT1379	P9515_13651	A9601_13861	Pro1309	PMM1193	NATL1_16671	PMN2A_0812	CRD_01206	sll0818	SynRCC307_0541	SYNPCC7002_A2359
Cyanos1294	1		GTP-binding protein era homolog	Q8YYD8	Ferrous iron transport protein B|KH domain|GTPase of unknown function	PF02421|PF07650|PF01926	COG1159	GTPase [General function prediction only]	R	General function prediction only	AM1_3580	Ava_4517	AmaxDRAFT_5411	AplaP_010100020559	CwatDRAFT_3013	CY0110_00675	cce_2623	PCC7424_4483	Cyan7425_0356	Cyan7822DRAFT_1320	PCC8801_2546	Cyan8802_3560	CPCC7001_1450	CRC_01831	glr4422	L8106_17195	MAE_17090	MC7420_506	Aazo_1611	N9414_06059	Npun_F0483	alr0912	P9202_1780	P9211_13281	P9215_15091	P9301_14661	P9303_19471	PMT9312_1377	PMT0355	P9515_14421	A9601_14801	Pro1355	PMM1281	NATL1_17011	PMN2A_0848	CRD_01919	slr0321	SynRCC307_1717	SYNPCC7002_A0520
Cyanos1293	1		Adenylyltransferase and sulfurtransferase MOCS3	B0W377	Rhodanese-like domain|ThiF family|MoeZ/MoeB domain	PF00581|PF00899|PF05237	COG0476	Dinucleotide-utilizing enzymes involved in molybdopterin and thiamine biosynthesis family 2 [Coenzyme metabolism]	H	Coenzyme transport and metabolism	AM1_0514	Ava_0994	AmaxDRAFT_1144	AplaP_010100024500	CwatDRAFT_0536	CY0110_23886	cce_2667	PCC7424_3386	Cyan7425_1769	Cyan7822DRAFT_5058	PCC8801_2905	Cyan8802_3191	CPCC7001_316	CRC_01396	gll3412	L8106_08036	MAE_32660	MC7420_1946	Aazo_0718	N9414_18523	Npun_F2020	all2906	P9202_1599	P9211_16891	P9215_18411	P9301_17601	P9303_22891	PMT9312_1661	PMT1719	P9515_17561	A9601_17761	Pro1724	PMM1569	NATL1_20151	PMN2A_1141	CRD_02013	sll1536	SynRCC307_2102	SYNPCC7002_A0363
Cyanos1292	1		Phospho-N-acetylmuramoyl-pentapeptide-transferase	Q3MDP5	Glycosyl transferase family 4	PF00953	COG0472	UDP-N-acetylmuramyl pentapeptide phosphotransferase/UDP-N- acetylglucosamine-1-phosphate transferase [Cell envelope biogenesis, outer membrane]	M	Cell wall/membrane/envelope biogenesis	AM1_5787	Ava_1267	AmaxDRAFT_0816	AplaP_010100016273	CwatDRAFT_5013	CY0110_24726	cce_0912	PCC7424_0466	Cyan7425_3894	Cyan7822DRAFT_1633	PCC8801_4365	Cyan8802_4427	CPCC7001_1813	CRC_00134	gll3738	L8106_21157	MAE_00970	MC7420_6408	Aazo_0702	N9414_17058	Npun_F3940	all4316	P9202_881	P9211_18471	P9215_19821	P9301_19001	P9303_30121	PMT9312_1802	PMT2264	P9515_19011	A9601_19191	Pro1878	PMM1709	NATL1_21931	PMN2A_1320	CRD_01578	sll0657	SynRCC307_2525	SYNPCC7002_A1607
Cyanos1291	1		Protein-export membrane protein secD	Q55610	Protein export membrane protein|SecD/SecF GG Motif|MMPL family	PF02355|PF07549|PF03176	COG0342	Preprotein translocase subunit SecD [Intracellular trafficking and secretion]	U	Intracellular trafficking, secretion, and vesicular transport	AM1_0695	Ava_1490	AmaxDRAFT_1760	AplaP_010100013893	CwatDRAFT_4038	CY0110_26108	cce_4646	PCC7424_1028	Cyan7425_5128	Cyan7822DRAFT_1815	PCC8801_2884	Cyan8802_3212	CPCC7001_1523	CRC_01695	gvip549	L8106_28136	MAE_05630	MC7420_1720	Aazo_4539	N9414_08485	Npun_F3850	all0121	P9202_1128	P9211_07161	P9215_09611	P9301_09291	P9303_16221	PMT9312_0870	PMT0617	P9515_10121	A9601_09311	Pro0767	PMM0929	NATL1_09521	PMN2A_0282	CRD_02178	slr0774	SynRCC307_1311	SYNPCC7002_A0656
Cyanos1290	1		Protein-export membrane protein secF	Q55611	Protein export membrane protein|SecD/SecF GG Motif|MMPL family	PF02355|PF07549|PF03176	COG0341	Preprotein translocase subunit SecF [Intracellular trafficking and secretion]	U	Intracellular trafficking, secretion, and vesicular transport	AM1_0694	Ava_1489	AmaxDRAFT_1761	AplaP_010100013888	CwatDRAFT_4039	CY0110_26113	cce_4645	PCC7424_1027	Cyan7425_5129	Cyan7822DRAFT_1814	PCC8801_2885	Cyan8802_3211	CPCC7001_1984	CRC_01694	gvip550	L8106_28141	MAE_05650	MC7420_1863	Aazo_4538	N9414_08480	Npun_F3851	all0120	P9202_1462	P9211_07171	P9215_09621	P9301_09301	P9303_16231	PMT9312_0871	PMT0616	P9515_10111	A9601_09321	Pro0768	PMM0928	NATL1_09531	PMN2A_0283	CRD_02179	slr0775	SynRCC307_1310	SYNPCC7002_A0657
Cyanos1299	1		Chorismate synthase	B2J1W7	Chorismate synthase	PF01264	COG0082	Chorismate synthase [Amino acid transport and metabolism]	E	Amino acid transport and metabolism	AM1_1139	Ava_0589	AmaxDRAFT_4615	AplaP_010100008586	CwatDRAFT_2085	CY0110_28434	cce_4200	PCC7424_2355	Cyan7425_1361	Cyan7822DRAFT_3378	PCC8801_1637	Cyan8802_1664	CPCC7001_503	CRC_00627	gvip463	L8106_14765	MAE_19100	MC7420_326	Aazo_0835	N9414_07646	Npun_F3573	all0797	P9202_1892	P9211_02471	P9215_02461	P9301_02461	P9303_23791	PMT9312_0226	PMT1795	P9515_02561	A9601_02451	Pro0253	PMM0224	NATL1_03041	PMN2A_1593	CRD_00350	sll1747	SynRCC307_2190	SYNPCC7002_A2147
Cyanos1298	1		Cobyric acid synthase	Q8YUG9	CobQ/CobB/MinD/ParA nucleotide binding domain|CobB/CobQ-like glutamine amidotransferase domain	PF01656|PF07685	COG1492	Cobyric acid synthase [Coenzyme metabolism]	H	Coenzyme transport and metabolism	AM1_4245	Ava_0196	AmaxDRAFT_2262	AplaP_010100006503	CwatDRAFT_2173	CY0110_11932	cce_3359	PCC7424_3640	Cyan7425_2747	Cyan7822DRAFT_2697	PCC8801_1628	Cyan8802_1655	CPCC7001_2028	CRC_01546	gvip245	L8106_16624	MAE_57120	MC7420_7169	Aazo_3857	N9414_05005	Npun_F0495	alr2377	P9202_1008	P9211_12371	P9215_13661	P9301_13521	P9303_08361	PMT9312_1259	PMT1183	P9515_13271	A9601_13371	Pro1259	PMM1160	NATL1_16121	PMN2A_0771	CRD_00407	slr0618	SynRCC307_1699	SYNPCC7002_A1650
Cyanos1079	1		Elongation factor G	A0ALY9	Elongation factor G, domain IV|Elongation factor Tu domain 2|Elongation factor Tu GTP binding domain|Elongation factor G C-terminus	PF03764|PF03144|PF00009|PF00679	COG0480	Translation elongation factors (GTPases) [Translation, ribosomal structure and biogenesis]	J	Translation, ribosomal structure and biogenesis	AM1_1795|AM1_2644	Ava_1288	AmaxDRAFT_4882	AplaP_010100017469	CwatDRAFT_1265|CwatDRAFT_4694	CY0110_20113|CY0110_20243	cce_2051|cce_4089	PCC7424_0050	Cyan7425_0709	Cyan7822DRAFT_0457	PCC8801_0770|PCC8801_1537	Cyan8802_0796|Cyan8802_1562	CPCC7001_965	CRC_00259	gvip534	L8106_09946	MAE_42770	MC7420_3674	Aazo_0661	N9414_10103	Npun_F3883	all4338	P9202_1415	P9211_16321	P9215_17771	P9301_17001	P9303_23631	PMT9312_1601	PMT1781	P9515_16891	A9601_17121	Pro1665	PMM1509	NATL1_19501	PMN2A_1075	CRD_00963	sll1098|slr1463	SynRCC307_2169	SYNPCC7002_A0341|SYNPCC7002_A2062
Cyanos1077	1		Delta-aminolevulinic acid dehydratase	P77969	Delta-aminolevulinic acid dehydratase	PF00490	COG0113	Delta-aminolevulinic acid dehydratase [Coenzyme metabolism]	H	Coenzyme transport and metabolism	AM1_3071|AM1_4803	Ava_B0225|Ava_3297|Ava_1946	AmaxDRAFT_4497	AplaP_010100018876	CwatDRAFT_3464	CY0110_32185|CY0110_09622	cce_4852|cce_1489|cce_1659	PCC7424_3843|PCC7424_4525	Cyan7425_1073	Cyan7822DRAFT_2788	PCC8801_0777|PCC8801_1560	Cyan8802_0804|Cyan8802_1584	CPCC7001_2197	CRC_00196	gvip565	L8106_24815	MAE_22850|MAE_39770	MC7420_2765	Aazo_4544	N9414_09141	Npun_F3848	all4725|alr4380	P9202_26	P9211_02361	P9215_02351	P9301_02361	P9303_03881	PMT9312_0217	PMT1547	P9515_02451	A9601_02351	Pro0243	PMM0215	NATL1_02931	PMN2A_1583	CRD_02647	sll1994	SynRCC307_0315	SYNPCC7002_G0127|SYNPCC7002_A1753
Cyanos1075	1		Cation/H(+) antiporter 17|Na(+)/H(+) antiporter|Cation/H(+) antiporter 16	Q9SUQ7|P26235|Q1HDT3	Sodium/hydrogen exchanger family	PF00999	COG0475	Kef-type K+ transport systems, membrane components [Inorganic ion transport and metabolism]	P	Inorganic ion transport and metabolism	AM1_3197|AM1_6148	Ava_3029|Ava_1464	AmaxDRAFT_3038	AplaP_010100004944	CwatDRAFT_6717	CY0110_20750|CY0110_02139	cce_1688|cce_2468	PCC7424_4724|PCC7424_1799	Cyan7425_1868|Cyan7425_2594	Cyan7822DRAFT_5064	PCC8801_0593	Cyan8802_0608	CPCC7001_872|CPCC7001_1342	CRC_02688	glr0514	L8106_08431|L8106_27601	MAE_62110|MAE_55560	MC7420_5861	Aazo_0863	N9414_05979|N9414_08350	Npun_F1844	all1303|alr0091	P9202_385	P9211_17221	P9215_18731	P9301_17921	P9303_25931	PMT9312_1692	PMT1944	P9515_17871	A9601_18091	Pro1758	PMM1600	NATL1_20501	PMN2A_1175	CRD_00197	sll0689	SynRCC307_1438	SYNPCC7002_A0577|SYNPCC7002_A2372
Cyanos1073	1		Ribonuclease H|Ribonuclease H	Q7VDY9|B8HPS9	RNase H	PF00075	COG0328	Ribonuclease HI [DNA replication, recombination, and repair]	L	Replication, recombination and repair	AM1_4670	Ava_1511	AmaxDRAFT_1496|AmaxDRAFT_4107	AplaP_010100001195|AplaP_010100010257	CwatDRAFT_2191|CwatDRAFT_4977	CY0110_24621|CY0110_25616	cce_0607|cce_4390	PCC7424_4615	Cyan7425_1657|Cyan7425_3313	Cyan7822DRAFT_0651	PCC8801_0879|PCC8801_4372	Cyan8802_0905|Cyan8802_4434	CPCC7001_1734	CRC_02740	gvip491	L8106_21784|L8106_00895	MAE_28340	MC7420_4416	Aazo_0428	N9414_16691	Npun_F6004	alr0142	P9202_657	P9211_02181	P9215_02181	P9301_02201	P9303_27831	PMT9312_0202	PMT2093	P9515_02291	A9601_02181	Pro0226	PMM0200	NATL1_02761	PMN2A_1567	CRD_01172	slr0080|ssl1918	SynRCC307_2354	SYNPCC7002_A1706
Cyanos1279	1		Sulfite reductase [ferredoxin]	P72854	Nitrite and sulphite reductase 4Fe-4S domain|Nitrite/Sulfite reductase ferredoxin-like half domain	PF01077|PF03460	COG0155	Sulfite reductase, beta subunit (hemoprotein) [Inorganic ion transport and metabolism]	P	Inorganic ion transport and metabolism	AM1_3880	Ava_5043	AmaxDRAFT_0801	AplaP_010100013343	CwatDRAFT_3229	CY0110_10897	cce_3180	PCC7424_2931	Cyan7425_3868	Cyan7822DRAFT_2830	PCC8801_1640	Cyan8802_1667	CPCC7001_1592	CRC_01525	gvip254	L8106_12160	MAE_17290	MC7420_1100	Aazo_5022	N9414_14192	Npun_F0818	alr1348	P9202_835	P9211_10051	P9215_08521	P9301_08181	P9303_16711	PMT9312_0766	PMT0579	P9515_08251	A9601_08201	Pro0830	PMM0758	NATL1_07941	PMN2A_0162	CRD_01400	slr0963	SynRCC307_1269	SYNPCC7002_A2629
Cyanos1278	1		Glycyl-tRNA synthetase beta subunit	B0CD57	Glycyl-tRNA synthetase beta subunit|DALR anticodon binding domain	PF02092|PF05746	COG0751	Glycyl-tRNA synthetase, beta subunit [Translation, ribosomal structure and biogenesis]	J	Translation, ribosomal structure and biogenesis	AM1_0598	Ava_0794	AmaxDRAFT_1644	AplaP_010100006428	CwatDRAFT_3913	CY0110_29714	cce_2992	PCC7424_4816	Cyan7425_4587	Cyan7822DRAFT_1244	PCC8801_2337	Cyan8802_2388	CPCC7001_2108	CRC_00900	gvip230	L8106_28546	MAE_48900	MC7420_5814	Aazo_2984	N9414_06854	Npun_R4010	alr4111	P9202_343	P9211_10041	P9215_08531	P9301_08191	P9303_16721	PMT9312_0767	PMT0578	P9515_08241	A9601_08211	Pro0831	PMM0759	NATL1_07951	PMN2A_0163	CRD_01732	slr0220	SynRCC307_1268	SYNPCC7002_A2456
Cyanos1271	1		Dihydroxy-acid dehydratase	A2BQQ9	Dehydratase family	PF00920	COG0129	Dihydroxyacid dehydratase/phosphogluconate dehydratase [Amino acid transport and metabolism / Carbohydrate transport and metabolism]	E|G	Amino acid transport and metabolism|Carbohydrate transport and metabolism	AM1_3143	Ava_B0062|Ava_0023	AmaxDRAFT_0174	AplaP_010100018419	CwatDRAFT_4460	CY0110_01894	cce_4400	PCC7424_2821	Cyan7425_0847	Cyan7822DRAFT_0381	PCC8801_3121	Cyan8802_2999	CPCC7001_725	CRC_01437	gvip437	L8106_26847	MAE_28670	MC7420_1751	Aazo_0368	N9414_11259	Npun_R3783	alr2771	P9202_1775	P9211_09881	P9215_08681	P9301_08341	P9303_16921	PMT9312_0782	PMT0560	P9515_08091	A9601_08361	Pro0847	PMM0774	NATL1_08121	PMN2A_0180	CRD_00654	slr0452	SynRCC307_1248	SYNPCC7002_A0652
Cyanos1270	1		DNA-directed RNA polymerase subunit beta|DNA-directed RNA polymerase subunit beta	A0A327|A2BT61	RNA polymerase beta subunit|RNA polymerase Rpb2, domain 7|RNA polymerase Rpb2, domain 6|RNA polymerase beta subunit external 1 domain|RNA polymerase Rpb2, domain 3	PF04563|PF04560|PF00562|PF10385|PF04565	COG0085	DNA-directed RNA polymerase, beta subunit/140 kD subunit [Transcription]	K	Transcription	AM1_3592	Ava_4207	AmaxDRAFT_0134|AmaxDRAFT_4933	AplaP_010100004084	CwatDRAFT_3958		cce_3488	PCC7424_0741	Cyan7425_0488	Cyan7822DRAFT_3162	PCC8801_1751	Cyan8802_1778	CPCC7001_198	CRC_01784	gvip310	L8106_05550	MAE_54500	MC7420_347	Aazo_1016	N9414_14378	Npun_F4985	alr1594	P9202_1385	P9211_16071	P9215_17541	P9301_16761	P9303_04361	PMT9312_1578	PMT1507	P9515_16651	A9601_16891	Pro1640	PMM1485	NATL1_18861	PMN2A_1016	CRD_00848	sll1787	SynRCC307_1959	SYNPCC7002_A2045
Cyanos1273	1		Probable peptidyl-prolyl cis-trans isomerase sll0227	P72704	Cyclophilin type peptidyl-prolyl cis-trans isomerase/CLD	PF00160	COG0652	Peptidyl-prolyl cis-trans isomerase (rotamase) - cyclophilin family [Posttranslational modification, protein turnover, chaperones]	O	Posttranslational modification, protein turnover, chaperones	AM1_1081	Ava_1240	AmaxDRAFT_3252	AplaP_010100004214	CwatDRAFT_6490	CY0110_24456	cce_2171	PCC7424_0581	Cyan7425_1245	Cyan7822DRAFT_0908	PCC8801_0541	Cyan8802_0558	CPCC7001_2636	CRC_02542	glr0973|gll2610	L8106_00280	MAE_44820	MC7420_5659	Aazo_1056		Npun_F3639	all4287	P9202_1698	P9211_12311	P9215_13611	P9301_13471	P9303_08461	PMT9312_1254	PMT1177	P9515_13221	A9601_13321	Pro1252	PMM1155	NATL1_16051	PMN2A_0765	CRD_01024	sll0227	SynRCC307_1693	SYNPCC7002_A1092
Cyanos1272	1		L-aspartate oxidase	Q8YXJ6	FAD binding domain|domain	PF00890|PF02910	COG0029	Aspartate oxidase [Coenzyme metabolism]	H	Coenzyme transport and metabolism	AM1_3965	Ava_0636	AmaxDRAFT_1859	AplaP_010100022993	CwatDRAFT_2580	CY0110_02884	cce_2927	PCC7424_0392	Cyan7425_2374|Cyan7425_2375	Cyan7822DRAFT_4454	PCC8801_0695	Cyan8802_0723	CPCC7001_391	CRC_00777	gvip103	L8106_18606	MAE_36480	MC7420_3310	Aazo_0449	N9414_19782	Npun_F4510	alr1217	P9202_409	P9211_01131	P9215_01161	P9301_01151	P9303_02181	PMT9312_0104	PMT0177	P9515_01121	A9601_01161	Pro0119	PMM0100	NATL1_01711	PMN2A_1468	CRD_02223	sll0631	SynRCC307_0303	SYNPCC7002_A0301
Cyanos1275	1		Methionine synthase|Methionine synthase	Q55786|O33259	Vitamin B12 dependent methionine synthase, activation domain|B12 binding domain|B12 binding domain|Pterin binding enzyme|Homocysteine S-methyltransferase	PF02965|PF02607|PF02310|PF00809|PF02574	COG1410	Methionine synthase I, cobalamin-binding domain [Amino acid transport and metabolism]	E	Amino acid transport and metabolism	AM1_1256	Ava_3052	AmaxDRAFT_1239	AplaP_010100011386	CwatDRAFT_4245	CY0110_06834	cce_0077	PCC7424_3230	Cyan7425_3503	Cyan7822DRAFT_2197	PCC8801_2495	Cyan8802_3611	CPCC7001_1654	CRC_00051	gvip051	L8106_04161	MAE_21380	MC7420_3563	Aazo_1661	N9414_16539	Npun_F0065	alr0308	P9202_147	P9211_08871	P9215_10151	P9301_09821	P9303_14891	PMT9312_0923	PMT0729	P9515_09591	A9601_09841	Pro0959	PMM0877	NATL1_10061	PMN2A_0333	CRD_00798	slr0212	SynRCC307_1209	SYNPCC7002_A2466
Cyanos1274	1		Putative OxPP cycle protein opcA	P48971	Putative peptidoglycan binding domain|Glucose-6-phosphate dehydrogenase subunit	PF01471|PF10128	COG3429	Glucose-6-P dehydrogenase subunit [Carbohydrate transport and metabolism]	G	Carbohydrate transport and metabolism	AM1_2878	Ava_1683	AmaxDRAFT_5368	AplaP_010100015693	CwatDRAFT_3081	CY0110_20860	cce_2535	PCC7424_1499	Cyan7425_3426		PCC8801_3807	Cyan8802_3859	CPCC7001_1033	CRC_01683	gvip439	L8106_16919	MAE_43650	MC7420_859	Aazo_1092	N9414_08824	Npun_F4026	all4018	P9202_51	P9211_11151	P9215_12091	P9301_11801	P9303_09391	PMT9312_1084	PMT1103	P9515_11631	A9601_11791	Pro1125	PMM1073	NATL1_15111	PMN2A_0677	CRD_02188	slr1734	SynRCC307_0758	SYNPCC7002_A1458
Cyanos1277	1		DNA polymerase III subunit beta	P52023	DNA polymerase III beta subunit, C-terminal domain|DNA polymerase III beta subunit, central domain|DNA polymerase III beta subunit, N-terminal domain	PF02768|PF02767|PF00712	COG0592	DNA polymerase sliding clamp subunit (PCNA homolog) [DNA replication, recombination, and repair]	L	Replication, recombination and repair	AM1_3096	Ava_0002	AmaxDRAFT_0797	AplaP_010100007352	CwatDRAFT_4593	CY0110_05487	cce_1864	PCC7424_0340	Cyan7425_0199	Cyan7822DRAFT_0215	PCC8801_1016	Cyan8802_1045	CPCC7001_2452	CRC_00696	gvip446	L8106_00170	MAE_38670	MC7420_6809	Aazo_2082	N9414_05200	Npun_R0034	alr2010	P9202_979	P9211_00001	P9215_00001	P9301_00001	P9303_00001	PMT9312_0001	PMT0001	P9515_00001	A9601_00001	Pro0001	PMM0001	NATL1_00001	PMN2A_1328	CRD_00028	slr0965	SynRCC307_0001	SYNPCC7002_A1263
Cyanos1276	1		Uracil phosphoribosyltransferase	Q8YVB5	Phosphoribosyl transferase domain	PF00156	COG0035	Uracil phosphoribosyltransferase [Nucleotide transport and metabolism]	F	Nucleotide transport and metabolism	AM1_1490	Ava_3111	AmaxDRAFT_2883	AplaP_010100011401	CwatDRAFT_3147	CY0110_13686	cce_2630	PCC7424_0591	Cyan7425_4337	Cyan7822DRAFT_0898	PCC8801_0887	Cyan8802_0913		CRC_00224	gll0063	L8106_26222	MAE_21900|MAE_27260	MC7420_2821	Aazo_0992	N9414_19227	Npun_F4226	all2063	P9202_1372	P9211_09861	P9215_08701	P9301_08361	P9303_16941	PMT9312_0784	PMT0558	P9515_08071	A9601_08381	Pro0849	PMM0776	NATL1_08141	PMN2A_0182	CRD_01526	sll1035	SynRCC307_1246	SYNPCC7002_A1689
Cyanos4132	1		Uncharacterized protein C1683.06c	Q9P6J4	Inosine-uridine preferring nucleoside hydrolase	PF01156	COG1957	Inosine-uridine nucleoside N-ribohydrolase [Nucleotide transport and metabolism]	F	Nucleotide transport and metabolism		Ava_3900|Ava_4938	AmaxDRAFT_2424	AplaP_010100017264	CwatDRAFT_6003		cce_3186								gll2479	L8106_04336		MC7420_1118	Aazo_1410	N9414_24253	Npun_R6607	alr3285|alr3202
Cyanos4138	1		Methyltransferase-like protein 7A	Q9H8H3	ubiE/COQ5 methyltransferase family|Methyltransferase domain|Cyclopropane-fatty-acyl-phospholipid synthase	PF01209|PF08241|PF02353	COG2226	Methylase involved in ubiquinone/menaquinone biosynthesis [Coenzyme metabolism]	H	Coenzyme transport and metabolism	AM1_D0243|AM1_0884	Ava_2605			CwatDRAFT_2208			PCC7424_2834	Cyan7425_5114	Cyan7822DRAFT_0394					gll2671	L8106_03619		MC7420_3394			Npun_R0602	alr5370																	SYNPCC7002_A2502
Cyanos1189	1		2-isopropylmalate synthase	A2BRP4	HMGL-like|LeuA allosteric (dimerisation) domain	PF00682|PF08502	COG0119	Isopropylmalate/homocitrate/citramalate synthases [Amino acid transport and metabolism]	E	Amino acid transport and metabolism	AM1_0705	Ava_2111	AmaxDRAFT_5575|AmaxDRAFT_5576	AplaP_010100019306	CwatDRAFT_2012	CY0110_30221	cce_4008	PCC7424_1126	Cyan7425_0344	Cyan7822DRAFT_3533	PCC8801_0832	Cyan8802_0860	CPCC7001_1442	CRC_03189	gvip311	L8106_08526	MAE_54460	MC7420_2078	Aazo_4323	N9414_18598	Npun_F0926|Npun_R4081	alr4840	P9202_1855	P9211_11241	P9215_12011	P9301_11721	P9303_09181	PMT9312_1077	PMT1121	P9515_11561	A9601_11711	Pro1134	PMM1066	NATL1_15201	PMN2A_0686	CRD_01461	slr0186	SynRCC307_0746	SYNPCC7002_A1356
Cyanos1188	1		2-dehydro-3-deoxyphosphooctonate aldolase	Q7V4M4	DAHP synthetase I family	PF00793	COG2876	3-deoxy-D-arabino-heptulosonate 7-phosphate (DAHP) synthase [Amino acid transport and metabolism]	E	Amino acid transport and metabolism	AM1_2195|AM1_5422	Ava_4649|Ava_0861|Ava_3980	AmaxDRAFT_2542	AplaP_010100001845	CwatDRAFT_1454	CY0110_22337	cce_3366	PCC7424_1665|PCC7424_2270	Cyan7425_1604|Cyan7425_4199	Cyan7822DRAFT_1959|Cyan7822DRAFT_0196	PCC8801_2282|PCC8801_2422	Cyan8802_2333|Cyan8802_3689	CPCC7001_96	CRC_02055	gvip240|glr0193	L8106_26362|L8106_07766|L8106_09281	MAE_06300	MC7420_4460|MC7420_8106	Aazo_3904	N9414_00325	Npun_F0725|Npun_F1044	all0747|alr3050	P9202_753				P9303_25561		PMT1925							CRD_02471	sll0934	SynRCC307_0285	SYNPCC7002_A1825
Cyanos1183	1		Uroporphyrinogen-III C-methyltransferase|Siroheme synthase	Q55749|P57001	Tetrapyrrole (Corrin/Porphyrin) Methylases	PF00590	COG0007	Uroporphyrinogen-III methylase [Coenzyme metabolism]	H	Coenzyme transport and metabolism	AM1_4366	Ava_2922	AmaxDRAFT_3715	AplaP_010100015443	CwatDRAFT_5933	CY0110_00535	cce_3702	PCC7424_3111|PCC7424_1682	Cyan7425_3559	Cyan7822DRAFT_1163|Cyan7822DRAFT_1391	PCC8801_2286	Cyan8802_2337	CPCC7001_548	CRC_01955	gvip357	L8106_03207	MAE_47270	MC7420_3176	Aazo_3492	N9414_14488	Npun_R1873	alr0520	P9202_1798	P9211_18271	P9215_19671	P9301_18851	P9303_29821	PMT9312_1787	PMT2237	P9515_18851	A9601_19041	Pro1858	PMM1694	NATL1_21681	PMN2A_1296	CRD_01224	sll0378	SynRCC307_2479	SYNPCC7002_A2769
Cyanos1182	1		Phosphoserine phosphatase rsbU	P40399	Stage II sporulation protein E (SpoIIE)	PF07228	COG2208	Serine phosphatase RsbU, regulator of sigma subunit [Signal transduction mechanisms / Transcription]	T|K	Signal transduction mechanisms|Transcription	AM1_3789	Ava_0278	AmaxDRAFT_3018	AplaP_010100021141|AplaP_010100006413	CwatDRAFT_1494	CY0110_20273	cce_0234	PCC7424_2891	Cyan7425_4764	Cyan7822DRAFT_4184	PCC8801_3662	Cyan8802_3716	CPCC7001_1728	CRC_00816	glr1672	L8106_12640	MAE_03040	MC7420_1122	Aazo_1587	N9414_18735	Npun_F0082	all1758	P9202_1877	P9211_00111|P9211_00101	P9215_00101	P9301_00101	P9303_00111	PMT9312_0011	PMT0012	P9515_00101	A9601_00101	Pro0011	PMM0011	NATL1_00101	PMN2A_1338	CRD_00224	slr2031	SynRCC307_0012	SYNPCC7002_A0371
Cyanos1181	1		10 kDa chaperonin	Q7TUS3	Chaperonin 10 Kd subunit	PF00166	COG0234	Co-chaperonin GroES (HSP10) [Posttranslational modification, protein turnover, chaperones]	O	Posttranslational modification, protein turnover, chaperones	AM1_4412	Ava_3627|Ava_C0145	AmaxDRAFT_4041	AplaP_010100019286	CwatDRAFT_0975	CY0110_06529	cce_1343	PCC7424_1789	Cyan7425_5138	Cyan7822DRAFT_2586	PCC8801_2855	Cyan8802_3241	CPCC7001_1522	CRC_02708	gvip396|gvip139	L8106_08546	MAE_46070	MC7420_2218	Aazo_2885	N9414_23908	Npun_R0830	alr3661	P9202_779	P9211_15561	P9215_17051	P9301_16271	P9303_05031	PMT9312_1530	PMT1450	P9515_16161	A9601_16391	Pro1590	PMM1437	NATL1_18371	PMN2A_0969	CRD_01645	slr2075	SynRCC307_1860	SYNPCC7002_A2457
Cyanos1180	1		Holliday junction ATP-dependent DNA helicase ruvA	B7JZG7	Helix-hairpin-helix motif|RuvA, C-terminal domain|RuvA N terminal domain	PF00633|PF07499|PF01330	COG0632	Holliday junction resolvasome, DNA-binding subunit [DNA replication, recombination, and repair]	L	Replication, recombination and repair	AM1_2883	Ava_2820	AmaxDRAFT_1621	AplaP_010100009196	CwatDRAFT_4389	CY0110_23621	cce_1208	PCC7424_4475	Cyan7425_4681	Cyan7822DRAFT_1315	PCC8801_0020	Cyan8802_0018	CPCC7001_1477	CRC_00911	gvip394	L8106_28186	MAE_10280	MC7420_3055	Aazo_2472	N9414_15225	Npun_R3568	all0375	P9202_210	P9211_07021	P9215_09481	P9301_09161	P9303_15861	PMT9312_0857	PMT0644	P9515_10251	A9601_09181	Pro0754	PMM0942	NATL1_09371	PMN2A_0268	CRD_00755	sll0876	SynRCC307_1322	SYNPCC7002_A1270
Cyanos1186	1		Photosystem I P700 chlorophyll a apoprotein A1	A0A335	Photosystem I psaA/psaB protein	PF00223	COG1269	Archaeal/vacuolar-type H+-ATPase subunit I [Energy production and conversion]	C	Energy production and conversion	AM1_2457	Ava_2405	AmaxDRAFT_4128	AplaP_010100018164	CwatDRAFT_1222	CY0110_22961	cce_0989	PCC7424_0403	Cyan7425_4671	Cyan7822DRAFT_3499	PCC8801_4103	Cyan8802_4142	CPCC7001_885	CRC_03088	gvip470	L8106_17727	MAE_47560	MC7420_6652	Aazo_0547	N9414_14710	Npun_F3818	alr5154	P9202_174	P9211_16391	P9215_17921	P9301_17161	P9303_23481	PMT9312_1616	PMT1770	P9515_17031	A9601_17281	Pro1672	PMM1524	NATL1_19571	PMN2A_1082	CRD_01135	slr1834	SynRCC307_2158	SYNPCC7002_A1961
Cyanos1185	1		ATP synthase gamma chain	Q3M9W1	ATP synthase	PF00231	COG0224	F0F1-type ATP synthase, gamma subunit [Energy production and conversion]	C	Energy production and conversion	AM1_0897	Ava_2610	AmaxDRAFT_3116	AplaP_010100009835	CwatDRAFT_6290	CY0110_18022	cce_4489	PCC7424_2618	Cyan7425_1493	Cyan7822DRAFT_2985	PCC8801_2721	Cyan8802_3382	CPCC7001_810	CRC_02507	gvip561	L8106_14485	MAE_50170	MC7420_6072	Aazo_3339	N9414_05354	Npun_F4864	all0004	P9202_112	P9211_15691	P9215_17181	P9301_16401	P9303_04841	PMT9312_1543	PMT1466	P9515_16291	A9601_16521	Pro1603	PMM1450	NATL1_18481	PMN2A_0980	CRD_02725	sll1327	SynRCC307_1877	SYNPCC7002_A0733
Cyanos1184	1		C-phycocyanin beta chain	P72508	Phycobilisome protein	PF00502	COG5221	Dopey and related predicted leucine zipper transcription factors [Transcription]	K	Transcription	AM1_C0100|AM1_C0192|AM1_C0212|AM1_C0098	Ava_2930	AmaxDRAFT_0386	AplaP_010100003262	CwatDRAFT_3429	CY0110_18322	cce_2651	PCC7424_0161	Cyan7425_1697	Cyan7822DRAFT_0955	PCC8801_3074	Cyan8802_3046	CPCC7001_654|CPCC7001_2237|CPCC7001_946|CPCC7001_1653	CRC_01958	gvip154|gvip443	L8106_02247	MAE_24450	MC7420_3744	Aazo_3489		Npun_F5289	alr0528														CRD_01226	sll1577	SynRCC307_2063	SYNPCC7002_A2209
Cyanos4739	1		UPF0759 protein yecE	P37348	Protein of unknown function DUF72	PF01904	COG1801	Uncharacterized conserved protein [Function unknown]	S	Function unknown	AM1_5784	Ava_4505							Cyan7425_5255						gll0683	L8106_15585|L8106_15580		MC7420_2529			Npun_R1040|Npun_F0226	alr0901																	SYNPCC7002_A1931
Cyanos5354	1		*	*	Helicobacter pylori protein of unknown function (DUF874)|Protein of unknown function (DUF820)	PF05917|PF05685	COG4636	Endonuclease, Uma2 family (restriction endonuclease fold) [General function prediction only]	S	Function unknown								PCC7424_3403		Cyan7822DRAFT_2412|Cyan7822DRAFT_4529	PCC8801_2032	Cyan8802_2058			glr1292					N9414_22353	Npun_F6371	all5267
Cyanos2775	1		Carbon dioxide-concentrating mechanism protein CcmK	O30709	BMC domain	PF00936	COG4577	Carbon dioxide concentrating mechanism/carboxysome shell protein [Secondary metabolites biosynthesis, transport, and catabolism / Energy production and conversion]	Q|C	Secondary metabolites biosynthesis, transport and catabolism|Energy production and conversion	AM1_5381	Ava_4471	AmaxDRAFT_2656	AplaP_010100012226	CwatDRAFT_5294	CY0110_13376	cce_4282	PCC7424_1371|PCC7424_1372	Cyan7425_1617	Cyan7822DRAFT_1977|Cyan7822DRAFT_1976	PCC8801_1597	Cyan8802_1622		CRC_00971	gvip288	L8106_23306	MAE_47930	MC7420_6904	Aazo_1864	N9414_08515	Npun_F4292	alr0867														CRD_00505	sll1028		SYNPCC7002_A1802
Cyanos2771	1		Succinate dehydrogenase flavoprotein subunit|Succinate dehydrogenase flavoprotein subunit	Q92J97|P08065	FAD binding domain|domain	PF00890|PF02910	COG1053	Succinate dehydrogenase/fumarate reductase, flavoprotein subunit [Energy production and conversion]	C	Energy production and conversion	AM1_2784	Ava_0936	AmaxDRAFT_5326	AplaP_010100005179	CwatDRAFT_4134	CY0110_00420	cce_0663	PCC7424_1687	Cyan7425_1569	Cyan7822DRAFT_4231	PCC8801_1856	Cyan8802_1882		CRC_00395	glr2988	L8106_03544	MAE_56250	MC7420_3288	Aazo_1206	N9414_17473	Npun_R2767	all2970			P9215_12721	P9301_12651		PMT9312_1354			A9601_12591					CRD_03023	slr1233		SYNPCC7002_A2569
Cyanos2770	1		Membrane protein oxaA	Q8G6J6	Peptidase family M50	PF02163	COG0750	Predicted membrane-associated Zn-dependent proteases 1 [Cell envelope biogenesis, outer membrane]	M	Cell wall/membrane/envelope biogenesis	AM1_1710	Ava_1070	AmaxDRAFT_4053	AplaP_010100017182	CwatDRAFT_2742	CY0110_06229	cce_2267	PCC7424_4976	Cyan7425_2388	Cyan7822DRAFT_2641	PCC8801_2035	Cyan8802_2061		CRC_03000	glr1713	L8106_19201	MAE_07990	MC7420_7823	Aazo_2489	N9414_02951	Npun_F6063	alr2114														CRD_00098	sll0862		SYNPCC7002_A1391
Cyanos2772	1		Uncharacterized protein HI_1602	P44270	Methylamine utilisation protein MauE|DoxX	PF07291|PF07681	COG2259	Predicted membrane protein [Function unknown]	S	Function unknown	AM1_5348				CwatDRAFT_0508	CY0110_02044	cce_2746	PCC7424_3790					CPCC7001_2211		glr0124								P9202_1890		P9215_15891	P9301_15461		PMT9312_1457		P9515_15211	A9601_15611		PMM1359	NATL1_07631	PMN2A_0131			SynRCC307_1421
Cyanos1814	1		*	*	Lyase	PF00206	COG0165	Argininosuccinate lyase [Amino acid transport and metabolism]	E	Amino acid transport and metabolism	AM1_4415	Ava_1807	AmaxDRAFT_3016	AplaP_010100021131	CwatDRAFT_1495	CY0110_20263	cce_0232	PCC7424_2889	Cyan7425_2754	Cyan7822DRAFT_4186	PCC8801_3660	Cyan8802_3714	CPCC7001_928	CRC_00997	gvip145	L8106_12630	MAE_19870	MC7420_1211	Aazo_1169	N9414_09656	Npun_F5831	alr3887	P9202_1000	P9211_00121	P9215_00111	P9301_00111	P9303_00121	PMT9312_0012	PMT0013	P9515_00111	A9601_00111	Pro0012	PMM0012	NATL1_00111	PMN2A_1339	CRD_00479	slr1133	SynRCC307_0013	SYNPCC7002_A2487
Cyanos3918	1		Spermidine/putrescine-binding periplasmic protein	P0A2C7	Bacterial extracellular solute-binding protein	PF01547	COG0687	Spermidine/putrescine-binding periplasmic protein [Amino acid transport and metabolism]	E	Amino acid transport and metabolism		Ava_2302	AmaxDRAFT_2514|AmaxDRAFT_2643	AplaP_010100003507|AplaP_010100002367				PCC7424_1221		Cyan7822DRAFT_0171					glr1359	L8106_04696|L8106_04576		MC7420_1282	Aazo_3929	N9414_12818	Npun_F6007	all5043
Cyanos3913	1		Uncharacterized glycosyltransferase MJ1607|Spore coat protein SA	Q59002|P46915	Glycosyl transferases group 1|Starch synthase catalytic domain	PF00534|PF08323	COG0438	Glycosyltransferase [Cell envelope biogenesis, outer membrane]	M	Cell wall/membrane/envelope biogenesis	AM1_5300	Ava_C0161|Ava_5057				CY0110_21912	cce_3460	PCC7424_2674	Cyan7425_4593	Cyan7822DRAFT_5153					glr3165	L8106_15470		MC7420_2484	Aazo_3069	N9414_11067	Npun_R2639	alr1000
Cyanos2177	1		Dipeptidyl peptidase family member 6|Prolyl endopeptidase	P34422|Q86AS5	WD40-like Beta Propeller Repeat|Prolyl oligopeptidase family	PF07676|PF00326	COG1506	Dipeptidyl aminopeptidases/acylaminoacyl-peptidases [Amino acid transport and metabolism]	E	Amino acid transport and metabolism			AmaxDRAFT_2952	AplaP_010100008032	CwatDRAFT_4401	CY0110_29019	cce_0201	PCC7424_1335	Cyan7425_3959	Cyan7822DRAFT_2729	PCC8801_0719	Cyan8802_0748	CPCC7001_2109		gll1470	L8106_01267	MAE_24600	MC7420_1326					P9202_1753	P9211_00771	P9215_00811	P9301_00801	P9303_03061	PMT9312_0071	PMT1602	P9515_00781	A9601_00811	Pro0082	PMM0069	NATL1_01331	PMN2A_1432		slr0825	SynRCC307_0356	SYNPCC7002_A2736
Cyanos2176	1		Uncharacterized glycosyltransferase MJ1178|Uncharacterized glycosyltransferase MJ1607|Capsular polysaccharide biosynthesis glycosyltransferase CapM	Q58577|Q59002|P39862	Glycosyl transferases group 1	PF00534	COG0438	Glycosyltransferase [Cell envelope biogenesis, outer membrane]	M	Cell wall/membrane/envelope biogenesis	AM1_2491	Ava_4287	AmaxDRAFT_5371	AplaP_010100015678	CwatDRAFT_2882	CY0110_13656	cce_3659		Cyan7425_0922	Cyan7822DRAFT_4456	PCC8801_2824	Cyan8802_3275	CPCC7001_586	CRC_03115	gll1887	L8106_22084	MAE_36460	MC7420_1618			Npun_F2547	all2720	P9202_455	P9211_12651	P9215_13921	P9301_13791		PMT9312_1279		P9515_13501	A9601_13711	Pro1294	PMM1178	NATL1_16521	PMN2A_0797		slr1166	SynRCC307_0646
Cyanos2175	1		Probable aromatic acid decarboxylase	P72743	Flavoprotein	PF02441	COG0163	3-polyprenyl-4-hydroxybenzoate decarboxylase [Coenzyme metabolism]	H	Coenzyme transport and metabolism	AM1_2908	Ava_0550	AmaxDRAFT_4632	AplaP_010100019755		CY0110_28674		PCC7424_2039	Cyan7425_3526	Cyan7822DRAFT_3042	PCC8801_3724	Cyan8802_3777	CPCC7001_1626	CRC_00357	gvip055	L8106_21889	MAE_48090	MC7420_1485	Aazo_1801	N9414_01969	Npun_F6223	alr1241		P9211_09161			P9303_14461		PMT0767			Pro0989		NATL1_10431	PMN2A_0361	CRD_03059	slr1099	SynRCC307_1479	SYNPCC7002_A1411
Cyanos2173	1		Uncharacterized protein MJ0966	Q58376	B12 binding domain|Radical SAM superfamily	PF02310|PF04055	COG1032	Fe-S oxidoreductase [Energy production and conversion]	C	Energy production and conversion	AM1_2373	Ava_0586	AmaxDRAFT_4907	AplaP_010100019031	CwatDRAFT_3912	CY0110_26949	cce_4368	PCC7424_4039	Cyan7425_3436	Cyan7822DRAFT_4946	PCC8801_4375	Cyan8802_4437	CPCC7001_246	CRC_00656	glr2591	L8106_29835	MAE_24200	MC7420_7214	Aazo_4678	N9414_07661	Npun_F4794	all0794		P9211_18361			P9303_30001		PMT2251			Pro1868				CRD_00989	sll0424	SynRCC307_2510	SYNPCC7002_A1349
Cyanos2171	1		Cytochrome b6-f complex subunit 5	A5GM56	Cytochrome B6-F complex subunit 5	PF02529	*	*	*	*	AM1_2052	Ava_4019	AmaxDRAFT_2695		CwatDRAFT_5636	CY0110_27243	cce_3265	PCC7424_3663	Cyan7425_3943	Cyan7822DRAFT_3747	PCC8801_0422	Cyan8802_0433	CPCC7001_1914		gvip053	L8106_22149	MAE_46340	MC7420_6636	Aazo_2141	N9414_17413		asr1366		P9211_11321	P9215_11931	P9301_11641		PMT9312_1069	PMT1130	P9515_11481	A9601_11631	Pro1142	PMM1058	NATL1_15281	PMN2A_0694		smr0010	SynRCC307_0734	SYNPCC7002_A0374
Cyanos2170	1		*	*	Acyltransferase	PF01553	COG0204	1-acyl-sn-glycerol-3-phosphate acyltransferase [Lipid metabolism]	I	Lipid transport and metabolism	AM1_1931	Ava_2310|Ava_2827	AmaxDRAFT_1656	AplaP_010100014733|AplaP_010100002222	CwatDRAFT_4807	CY0110_06979	cce_4601	PCC7424_0230|PCC7424_3693	Cyan7425_4406	Cyan7822DRAFT_3550|Cyan7822DRAFT_3412	PCC8801_0027|PCC8801_3062	Cyan8802_0025|Cyan8802_3059	CPCC7001_133		glr1145|glr3658	L8106_18701	MAE_45730		Aazo_0117|Aazo_4339	N9414_10708|N9414_23093	Npun_R0435|Npun_R6150	all5052|alr0386															slr2060		SYNPCC7002_A1103
Cyanos2179	1		Uncharacterized protein sll0936	P72861	3-octaprenyl-4-hydroxybenzoate carboxy-lyase	PF01977	COG0043	3-polyprenyl-4-hydroxybenzoate decarboxylase and related decarboxylases [Coenzyme metabolism]	H	Coenzyme transport and metabolism	AM1_2036	Ava_3709	AmaxDRAFT_5225	AplaP_010100001640		CY0110_07911		PCC7424_0006	Cyan7425_2525	Cyan7822DRAFT_0341	PCC8801_3632	Cyan8802_2481	CPCC7001_698	CRC_00920	gll3010	L8106_15655	MAE_11790	MC7420_6004	Aazo_2042	N9414_05080	Npun_R1828	alr1108		P9211_10361			P9303_18901		PMT0397			Pro1047		NATL1_06711	PMN2A_0050	CRD_01311	sll0936	SynRCC307_1154	SYNPCC7002_A1113
Cyanos2178	1		DNA polymerase	P30314	Uracil DNA glycosylase superfamily	PF03167	COG1573	Uracil-DNA glycosylase [DNA replication, recombination, and repair]	L	Replication, recombination and repair	AM1_4059	Ava_0893	AmaxDRAFT_1777	AplaP_010100015948				PCC7424_5828	Cyan7425_0259				CPCC7001_2580	CRC_03041	glr2408	L8106_06025		MC7420_3522	Aazo_4431	N9414_04915|N9414_04920	Npun_F1825	alr3018	P9202_1064	P9211_07891	P9215_07601	P9301_07281	P9303_14331	PMT9312_0675	PMT0778	P9515_07481	A9601_07301	Pro1016	PMM0675	NATL1_07331	PMN2A_0108	CRD_00138		SynRCC307_1460
Cyanos2375	1		*	*	Uncharacterized protein conserved in bacteria (DUF2062)	PF09835	*	*	*	*	AM1_0990|AM1_1132	Ava_0319	AmaxDRAFT_0432	AplaP_010100021451	CwatDRAFT_5531	CY0110_02522	cce_0366	PCC7424_3816	Cyan7425_2352	Cyan7822DRAFT_0783	PCC8801_3114	Cyan8802_3006	CPCC7001_2569	CRC_02031	gll2524	L8106_20323	MAE_18780	MC7420_2409	Aazo_2904	N9414_00200	Npun_F2819	all0591														CRD_02559	slr0588	SynRCC307_0780	SYNPCC7002_A2544
Cyanos2379	1		Allophycocyanin alpha-B chain	P80556	Phycobilisome protein	PF00502	*	*	*	*		Ava_3635	AmaxDRAFT_2972	AplaP_010100022438	CwatDRAFT_1608	CY0110_24151	cce_3571	PCC7424_1969	Cyan7425_1034	Cyan7822DRAFT_0048	PCC8801_1226	Cyan8802_1256	CPCC7001_2510	CRC_01979	gvip153	L8106_05071	MAE_46230	MC7420_832	Aazo_3655	N9414_23958	Npun_F0878	all3653														CRD_03013	sll0928	SynRCC307_1221	SYNPCC7002_A2140
Cyanos2199	1		Probable transcriptional regulatory protein SYNPCC7002_A0851	P32040	PHP domain|Response regulator receiver domain|Transcriptional regulatory protein, C terminal	PF02811|PF00072|PF00486	COG0745	Response regulators consisting of a CheY-like receiver domain and a winged-helix DNA-binding domain [Signal transduction mechanisms / Transcription]	T|K	Signal transduction mechanisms|Transcription	AM1_5262	Ava_3369	AmaxDRAFT_4610	AplaP_010100017062	CwatDRAFT_2775	CY0110_27685	cce_3960	PCC7424_3600	Cyan7425_0392	Cyan7822DRAFT_0653	PCC8801_3460	Cyan8802_2657	CPCC7001_297	CRC_00798	glr4128	L8106_24955	MAE_52640	MC7420_5837	Aazo_2741	N9414_10198	Npun_F4214	all4503				P9301_12431		PMT9312_0717	PMT0994				PMM0705	NATL1_11471	PMN2A_0436	CRD_00932	slr0081	SynRCC307_0779	SYNPCC7002_A0851
Cyanos2198	1		Uncharacterized MFS-type transporter yfiS	O31561	Bacterial protein of unknown function (DUF894)	PF05977	COG2814	Arabinose efflux permease [Carbohydrate transport and metabolism]	G	Carbohydrate transport and metabolism	AM1_4635	Ava_0728	AmaxDRAFT_2267	AplaP_010100006533|AplaP_010100006528	CwatDRAFT_4919	CY0110_08676	cce_0468	PCC7424_2831	Cyan7425_0979	Cyan7822DRAFT_0391	PCC8801_3528	Cyan8802_2589	CPCC7001_2151	CRC_01063	gll0083	L8106_06959	MAE_28530	MC7420_5425	Aazo_2540	N9414_13068	Npun_F4347	alr4176		P9211_03951			P9303_21441		PMT0210							CRD_02858	slr1935	SynRCC307_1801	SYNPCC7002_A0719
Cyanos3356	1		*	*	Bacterial protein of unknown function (DUF924)	PF06041	COG3803	Uncharacterized protein conserved in bacteria [Function unknown]	S	Function unknown	AM1_5423					CY0110_12532		PCC7424_5377	Cyan7425_2734				CPCC7001_2207		glr3867	L8106_25730		MC7420_4580	Aazo_2312	N9414_14665																		SynRCC307_1055	SYNPCC7002_A2055
Cyanos3350	1		Transcriptional repressor smtB homolog	Q55940	Bacterial regulatory protein, arsR family	PF01022	COG0640	Predicted transcriptional regulators [Transcription]	K	Transcription	AM1_6300|AM1_B0155|AM1_F0055	Ava_4437|Ava_1126	AmaxDRAFT_2697	AplaP_010100024320				PCC7424_2544	Cyan7425_4462		PCC8801_0860	Cyan8802_0886			gll3429	L8106_28421	MAE_02380	MC7420_6954	Aazo_4570	N9414_09019		all7621|alr0831															sll0792		SYNPCC7002_A2564
Cyanos3351	1		Cytochrome d ubiquinol oxidase subunit 2|Cytochrome d ubiquinol oxidase subunit 2	P0ABK2|P0ABK3	Cytochrome oxidase subunit II	PF02322	COG1294	Cytochrome bd-type quinol oxidase, subunit 2 [Energy production and conversion]	C	Energy production and conversion	AM1_6029	Ava_B0174|Ava_1675	AmaxDRAFT_2844	AplaP_010100002917		CY0110_03004	cce_3414	PCC7424_0150	Cyan7425_3998	Cyan7822DRAFT_0967				CRC_02021	gvip164	L8106_24115		MC7420_969	Aazo_2591	N9414_05040		all4023														CRD_02551	slr1380
Cyanos2191	1		Putative N-acetylglucosamine-6-phosphate deacetylase|Putative N-acetylglucosamine-6-phosphate deacetylase	Q9VR81|A7MBC0	Amidohydrolase family	PF01979	COG1820	N-acetylglucosamine-6-phosphate deacetylase [Carbohydrate transport and metabolism]	G	Carbohydrate transport and metabolism	AM1_0855	Ava_2952	AmaxDRAFT_4506	AplaP_010100009570	CwatDRAFT_2220	CY0110_08586	cce_4637	PCC7424_2901	Cyan7425_4290	Cyan7822DRAFT_4169	PCC8801_2165	Cyan8802_2227	CPCC7001_449	CRC_03222	gll0934	L8106_22009	MAE_58250	MC7420_1640	Aazo_3621	N9414_13165	Npun_F5267	all0988		P9211_01851			P9303_27141		PMT2039			Pro0192		NATL1_02421	PMN2A_1535	CRD_01906		SynRCC307_2264	SYNPCC7002_A2827
Cyanos2190	1		Uncharacterized protein syc1184_c	P08442	ubiE/COQ5 methyltransferase family|Methyltransferase domain|Cyclopropane-fatty-acyl-phospholipid synthase	PF01209|PF08241|PF02353	COG2227	2-polyprenyl-3-methyl-5-hydroxy-6-metoxy-1,4-benzoquinol methylase [Coenzyme metabolism]	H	Coenzyme transport and metabolism		Ava_2618	AmaxDRAFT_4822	AplaP_010100008424	CwatDRAFT_3938	CY0110_12047	cce_0986	PCC7424_2631	Cyan7425_5075	Cyan7822DRAFT_2970	PCC8801_0692	Cyan8802_0720	CPCC7001_533	CRC_02499	glr1180	L8106_21402	MAE_39700	MC7420_2310	Aazo_3331	N9414_05394	Npun_F4856	all0012			P9215_04251		P9303_04751		PMT1474				PMM1243	NATL1_00441		CRD_02733	sll0487	SynRCC307_1885	SYNPCC7002_A2010
Cyanos2192	1		Putative UDP-N-acetylglucosamine 2-epimerase|Putative UDP-N-acetylglucosamine 2-epimerase	P45360|Q9X0C4	UDP-N-acetylglucosamine 2-epimerase	PF02350	COG0381	UDP-N-acetylglucosamine 2-epimerase [Cell envelope biogenesis, outer membrane]	M	Cell wall/membrane/envelope biogenesis	AM1_3118	Ava_0429	AmaxDRAFT_2668	AplaP_010100022353	CwatDRAFT_5302	CY0110_25591	cce_3663	PCC7424_3438	Cyan7425_1542		PCC8801_0463	Cyan8802_0477	CPCC7001_1881	CRC_02698	glr0701	L8106_19768	MAE_05870	MC7420_1312	Aazo_5189	N9414_04260	Npun_R2505	all2497	P9202_1837				P9303_06751		PMT1312					NATL1_08581		CRD_02395	slr0624	SynRCC307_0714	SYNPCC7002_A1214
Cyanos2195	1		Glutathione S-transferase DHAR2|R-phycoerythrin alpha chain|Glutathione S-transferase DHAR1, mitochondrial	Q9FRL8|P28559|Q9FWR4	Glutathione S-transferase, C-terminal domain|Phycobilisome protein|Glutathione S-transferase, N-terminal domain	PF00043|PF00502|PF02798	COG0625	Glutathione S-transferase [Posttranslational modification, protein turnover, chaperones]	O	Posttranslational modification, protein turnover, chaperones	AM1_0765	Ava_5006			CwatDRAFT_2673	CY0110_04683	cce_0301	PCC7424_4049		Cyan7822DRAFT_3840	PCC8801_2133	Cyan8802_2181	CPCC7001_1194		gll3020	L8106_02837				N9414_21591	Npun_R5910|Npun_F2351	all4902	P9202_1622	P9211_05701	P9215_06471	P9301_05921	P9303_18071	PMT9312_0566	PMT0471	P9515_06301	A9601_06221	Pro0568	PMM0566	NATL1_06211	PMN2A_0002	CRD_00733	sll1902	SynRCC307_1495	SYNPCC7002_A2737
Cyanos2194	1		Arsenical resistance operon repressor|Transcriptional activator hlyU|Transcriptional repressor smtB homolog	P45949|P52695|Q55940	Bacterial regulatory protein, arsR family|Sugar-specific transcriptional regulator TrmB	PF01022|PF01978	COG0640	Predicted transcriptional regulators [Transcription]	K	Transcription	AM1_4211	Ava_0018	AmaxDRAFT_5392	AplaP_010100007312	CwatDRAFT_1904	CY0110_12802	cce_3556	PCC7424_3335	Cyan7425_0671	Cyan7822DRAFT_3179	PCC8801_2322	Cyan8802_2373	CPCC7001_2029	CRC_01097	glr0007	L8106_25105	MAE_02570	MC7420_7111	Aazo_3359	N9414_11159	Npun_F6484	alr2766|all1103				P9301_12351	P9303_11041	PMT9312_0726	PMT1001			Pro1578	PMM0714	NATL1_11581	PMN2A_0446	CRD_02597	sll1957	SynRCC307_0429	SYNPCC7002_A0590
Cyanos2197	1		UPF0234 protein Syncc9605_0652	Q3ALV6	Protein of unknown function (DUF520)	PF04461	COG1666	Uncharacterized protein conserved in bacteria [Function unknown]	S	Function unknown	AM1_1863	Ava_2001	AmaxDRAFT_3661	AplaP_010100022458					Cyan7425_1379				CPCC7001_227	CRC_01611	glr3386	L8106_15370		MC7420_7306	Aazo_3306	N9414_04005	Npun_R4736	all4662	P9202_462	P9211_04811	P9215_05621	P9301_05061	P9303_06941	PMT9312_0481	PMT1298	P9515_05441	A9601_05361	Pro0479	PMM0481	NATL1_05371	PMN2A_1813	CRD_02315		SynRCC307_1657	SYNPCC7002_A1983
Cyanos7405	1		Beta-mannanase/endoglucanase A|Cell surface glycoprotein 1|Surface-layer 125 kDa protein|Endoglucanase|Cellulosome-anchoring protein	P22533|Q06852|P38537|P19424|Q06848	Ribosomal RNA adenine dimethylase|FG-GAP repeat|S-layer homology domain	PF00398|PF01839|PF00395	COG3889	Predicted solute binding protein [General function prediction only]	R	General function prediction only					CwatDRAFT_6519										glr4110|glr4112																						ssr2972
Cyanos11196	1		Uncharacterized protein ynjA	P76222	Carboxymuconolactone decarboxylase family	PF02627	COG2128	Uncharacterized conserved protein [Function unknown]	S	Function unknown															glr2368
Cyanos11197	1		*	*	MazG nucleotide pyrophosphohydrolase domain	PF03819	*	*	*	*															glr4396
Cyanos11195	1		Uncharacterized 22.4 kDa protein in rpcA 3'region	Q02426	CpeT/CpcT family (DUF1001)	PF06206	*	*	*	*															glr1538
Cyanos11192	1		Protein BolA	P0ABE2	BolA-like protein	PF01722	COG0271	Stress-induced morphogen (activity unknown) [Signal transduction mechanisms]	T	Signal transduction mechanisms															gsl0691
Cyanos11191	1		Agmatinase 1	P72703	Arginase family	PF00491	COG0010	Arginase/agmatinase/formimionoglutamate hydrolase, arginase family [Amino acid transport and metabolism]	E	Amino acid transport and metabolism															gll3725
Cyanos2514	1		Glycerophosphoryl diester phosphodiesterase|Endo-1,3-1,4-beta-glycanase exsH|Iron-regulated protein frpC|Alkaline phosphatase|Alkaline phosphatase, placental-like	P09394|O33680|P55127|P83456|P10696	Glycerophosphoryl diester phosphodiesterase family|Peptidase M10 serralysin C terminal|Phytase|Alkaline phosphatase	PF03009|PF08548|PF02333|PF00245	COG0584	Glycerophosphoryl diester phosphodiesterase [Energy production and conversion]	C	Energy production and conversion	AM1_3076	Ava_4727|Ava_3745			CwatDRAFT_1156	CY0110_04413|CY0110_00605|CY0110_03444	cce_3494|cce_4642|cce_3521	PCC7424_0695		Cyan7822DRAFT_3186	PCC8801_1072|PCC8801_0759	Cyan8802_1101|Cyan8802_0785		CRC_00024|CRC_01296|CRC_01381	glr4378	L8106_11877|L8106_01322|L8106_11862		MC7420_3175	Aazo_3948|Aazo_1917	N9414_16319	Npun_R0171|Npun_R6593	all1051|all0275														CRD_01538
Cyanos2516	1		Nodulation protein nolG	P25197	AcrB/AcrD/AcrF family	PF00873	COG0841	Cation/multidrug efflux pump [Defense mechanisms]	V	Defense mechanisms	AM1_C0019	Ava_2544	AmaxDRAFT_5111	AplaP_010100015343	CwatDRAFT_6318	CY0110_12452	cce_3840	PCC7424_2232	Cyan7425_2979	Cyan7822DRAFT_3100	PCC8801_2586	Cyan8802_3520		CRC_02535	gll0234|gll2494|glr0264|gll1297|glr0806	L8106_01217	MAE_37340|MAE_23370	MC7420_5447|MC7420_4472	Aazo_1046	N9414_09591	Npun_F2481|Npun_F5843	alr5294														CRD_01017	sll0142		SYNPCC7002_A2628|SYNPCC7002_A0587
Cyanos6076	1		Gamma-glutamylcyclotransferase|Putative gamma-glutamylcyclotransferase VC_2546	O75223|Q9KP33	AIG2-like family	PF06094	COG2105	Uncharacterized conserved protein [Function unknown]	S	Function unknown													CPCC7001_805		glr1397																							SynRCC307_1781
Cyanos2518	1		Transforming growth factor-beta-induced protein ig-h3|Fasciclin-like arabinogalactan protein 17	Q15582|Q66GR0	Fasciclin domain	PF02469	COG2335	Secreted and surface protein containing fasciclin-like repeats [Cell envelope biogenesis, outer membrane]	M	Cell wall/membrane/envelope biogenesis	AM1_1454	Ava_1908|Ava_1409|Ava_2167	AmaxDRAFT_0167	AplaP_010100019331	CwatDRAFT_0569	CY0110_02164	cce_2472	PCC7424_5571	Cyan7425_5225	Cyan7822DRAFT_2958	PCC8801_1014	Cyan8802_1043		CRC_02168	glr4052|glr2150	L8106_27861|L8106_29130			Aazo_1719	N9414_12273|N9414_22338	Npun_F4094|Npun_F2532	all5264|all4894|all3797														CRD_00078	sll1483		SYNPCC7002_A1469
Cyanos2991	1		Serine/threonine-protein phosphatase|Bis(5'-nucleosyl)-tetraphosphatase, symmetrical	P03772|Q478S1	Calcineurin-like phosphoesterase	PF00149	COG0639	Diadenosine tetraphosphatase and related serine/threonine protein phosphatases [Signal transduction mechanisms]	T	Signal transduction mechanisms	AM1_4914	Ava_3306	AmaxDRAFT_0320	AplaP_010100015228	CwatDRAFT_0330	CY0110_13271	cce_2987	PCC7424_3990	Cyan7425_1187	Cyan7822DRAFT_3674	PCC8801_3470	Cyan8802_2646		CRC_00397	gll0589	L8106_14585	MAE_58230	MC7420_7135	Aazo_1210	N9414_16579	Npun_R4927	alr4370														CRD_03021	sll1387		SYNPCC7002_A1101
Cyanos2990	1		Uncharacterized protein slr0863	P73754	Putative modulator of DNA gyrase	PF01523	COG0312	Predicted Zn-dependent proteases and their inactivated homologs [General function prediction only]	R	General function prediction only		Ava_0283	AmaxDRAFT_3360	AplaP_010100016043	CwatDRAFT_1722	CY0110_08231	cce_0935	PCC7424_4478	Cyan7425_3911	Cyan7822DRAFT_1322	PCC8801_2489	Cyan8802_3619		CRC_01147	glr3154	L8106_27776	MAE_50430	MC7420_6831	Aazo_3456	N9414_16207		alr1753														CRD_00582	slr0863		SYNPCC7002_A2811
Cyanos1817	1		Uncharacterized protein ygbK	Q46889	Protein of unknown function, DUF1537	PF07005	COG3395	Uncharacterized protein conserved in bacteria [Function unknown]	S	Function unknown		Ava_3476	AmaxDRAFT_5330	AplaP_010100024485	CwatDRAFT_5829	CY0110_19927	cce_3149	PCC7424_3021	Cyan7425_2739	Cyan7822DRAFT_2575	PCC8801_2604	Cyan8802_3502	CPCC7001_2652	CRC_03003	gll0917	L8106_28321	MAE_38990	MC7420_6411	Aazo_1991	N9414_05679	Npun_F3646	alr3454	P9202_1676	P9211_17181	P9215_18701	P9301_17891	P9303_25801	PMT9312_1689	PMT1938	P9515_17841	A9601_18061	Pro1753	PMM1597	NATL1_20461	PMN2A_1171	CRD_00103	slr1342	SynRCC307_0147	SYNPCC7002_A0747
Cyanos2994	1		Galactosyl transferase cpsE|Putative colanic biosynthesis UDP-glucose lipid carrier transferase	Q04664|P71241	STAS domain|Bacterial sugar transferase	PF01740|PF02397	COG2148	Sugar transferases involved in lipopolysaccharide synthesis [Cell envelope biogenesis, outer membrane]	M	Cell wall/membrane/envelope biogenesis		Ava_0744	AmaxDRAFT_4207	AplaP_010100010341	CwatDRAFT_0959	CY0110_10707	cce_3429	PCC7424_2078	Cyan7425_2691	Cyan7822DRAFT_2068|Cyan7822DRAFT_0588	PCC8801_1569	Cyan8802_1592		CRC_01291	glr3236	L8106_05186	MAE_26050	MC7420_5663	Aazo_2518	N9414_13003	Npun_F4337	all4160|all2285														CRD_01752	sll5057
Cyanos2997	1		*	*	NurA domain	PF09376	*	*	*	*		Ava_1832	AmaxDRAFT_2820	AplaP_010100010841	CwatDRAFT_1942	CY0110_05772	cce_0330	PCC7424_0557	Cyan7425_0638	Cyan7822DRAFT_1214	PCC8801_2591	Cyan8802_3515		CRC_03174	glr4039	L8106_08301	MAE_42830	MC7420_2108	Aazo_3792	N9414_03011	Npun_R5255	alr3864														CRD_02435	sll0294		SYNPCC7002_A1434
Cyanos2996	1		Putative peroxiredoxin bcp	Q83CY8	AhpC/TSA family|Redoxin	PF00578|PF08534	COG1225	Peroxiredoxin [Posttranslational modification, protein turnover, chaperones]	O	Posttranslational modification, protein turnover, chaperones	AM1_5436	Ava_0194	AmaxDRAFT_2264	AplaP_010100006513		CY0110_11922	cce_3358	PCC7424_3638	Cyan7425_5136	Cyan7822DRAFT_2695	PCC8801_1631	Cyan8802_1658		CRC_00278	glr2375	L8106_16609	MAE_60930	MC7420_7409	Aazo_3859	N9414_05020	Npun_R0493	all2375														CRD_00983
Cyanos2209	1		Putative GDP-L-fucose synthase 2	Q9LMU0	NAD dependent epimerase/dehydratase family|RmlD substrate binding domain	PF01370|PF04321	COG0451	Nucleoside-diphosphate-sugar epimerases [Cell envelope biogenesis, outer membrane / Carbohydrate transport and metabolism]	M|G	Cell wall/membrane/envelope biogenesis|Carbohydrate transport and metabolism	AM1_3968	Ava_2096	AmaxDRAFT_0293	AplaP_010100006972	CwatDRAFT_6265	CY0110_29109	cce_3232	PCC7424_3396	Cyan7425_0212	Cyan7822DRAFT_4546	PCC8801_2562	Cyan8802_3544	CPCC7001_2262	CRC_01092	glr3792	L8106_20378	MAE_29900	MC7420_7394	Aazo_2687	N9414_13470	Npun_F3486	all4826			P9215_14311	P9301_14451		PMT9312_1315		P9515_13691|P9515_14001	A9601_14001	Pro0064	PMM1207			CRD_02602	sll1213	SynRCC307_0218	SYNPCC7002_A2832
Cyanos2208	1		Uncharacterized protein Rv2926c/MT2996	P65057	Uncharacterized ACR, COG1399	PF02620	COG1399	Predicted metal-binding, possibly nucleic acid-binding protein [General function prediction only]	R	General function prediction only	AM1_3090	Ava_3437	AmaxDRAFT_5219	AplaP_010100013698	CwatDRAFT_5317	CY0110_30361	cce_1773	PCC7424_0963	Cyan7425_5263	Cyan7822DRAFT_0518	PCC8801_0364	Cyan8802_0371	CPCC7001_1058	CRC_02854	glr2233	L8106_29270	MAE_13020	MC7420_5148	Aazo_0689	N9414_00795	Npun_R1583	alr3417					P9303_06081		PMT1372							CRD_02808	slr0816	SynRCC307_0636	SYNPCC7002_A0993
Cyanos2200	1		RlpA-like protein	Q8YSZ4	Rare lipoprotein A (RlpA)-like double-psi beta-barrel	PF03330	COG0797	Lipoproteins [Cell envelope biogenesis, outer membrane]	M	Cell wall/membrane/envelope biogenesis	AM1_0429	Ava_0965	AmaxDRAFT_1595	AplaP_010100000235	CwatDRAFT_6149	CY0110_25086	cce_3687	PCC7424_5339	Cyan7425_3340		PCC8801_1079	Cyan8802_1108	CPCC7001_2744	CRC_02717	glr1148	L8106_29655	MAE_42190	MC7420_4287	Aazo_4283	N9414_12703	Npun_R6493	alr2935					P9303_22481		PMT1690							CRD_01950	slr0423	SynRCC307_2070	SYNPCC7002_A0344
Cyanos2202	1		Putative RNA methyltransferase slr0064	Q55156	THUMP domain|Putative RNA methylase family UPF0020	PF02926|PF01170	COG0116	Predicted N6-adenine-specific DNA methylase [DNA replication, recombination, and repair]	L	Replication, recombination and repair	AM1_3570		AmaxDRAFT_0992	AplaP_010100022343	CwatDRAFT_5324	CY0110_29174	cce_4726	PCC7424_0889		Cyan7822DRAFT_1879	PCC8801_1261	Cyan8802_1292	CPCC7001_385		glr4041	L8106_12790	MAE_09530	MC7420_7441			Npun_F1147		P9202_98	P9211_00591	P9215_00641	P9301_00621	P9303_03361	PMT9312_0054	PMT1578	P9515_00611	A9601_00641	Pro0065	PMM0053	NATL1_01161	PMN2A_1415		slr0064	SynRCC307_0334	SYNPCC7002_A1681
Cyanos2205	1		Bicarbonate transport ATP-binding protein cmpD	Q55108	ABC transporter|RecF/RecN/SMC N terminal domain	PF00005|PF02463	COG1116	ABC-type nitrate/sulfonate/bicarbonate transport system, ATPase component [Inorganic ion transport and metabolism]	P	Inorganic ion transport and metabolism		Ava_1024|Ava_4543	AmaxDRAFT_3779|AmaxDRAFT_3860	AplaP_010100016118|AplaP_010100023408		CY0110_12377	cce_0302	PCC7424_3524|PCC7424_4675	Cyan7425_4922|Cyan7425_4569	Cyan7822DRAFT_0858	PCC8801_3518|PCC8801_4393	Cyan8802_2599|Cyan8802_4456		CRC_00143|CRC_00043	gvip283|gvip217	L8106_26972	MAE_20020|MAE_14770		Aazo_1528		Npun_R2353	alr2880|alr0611											PMM0372			CRD_00912|CRD_02589	slr0044|sll1453		SYNPCC7002_A0862
Cyanos2204	1		*	*	SWIM zinc finger	PF04434	COG4279	Uncharacterized conserved protein [Function unknown]	S	Function unknown	AM1_5582	Ava_0750	AmaxDRAFT_4231	AplaP_010100027280|AplaP_010100021401|AplaP_010100026680	CwatDRAFT_5593	CY0110_28889	cce_3004	PCC7424_1197	Cyan7425_1607		PCC8801_2829	Cyan8802_3269	CPCC7001_2025	CRC_00864	glr2267	L8106_08196	MAE_56610	MC7420_6667	Aazo_1073	N9414_19547	Npun_F3630	all4155		P9211_00491			P9303_28391		PMT2159			Pro0046					slr1429	SynRCC307_2382	SYNPCC7002_A2144
Cyanos2206	1		Uncharacterized protein aq_2157	O67910	Uncharacterized metal-binding protein (DUF2227)	PF09988	COG2389	Uncharacterized metal-binding protein [General function prediction only]	R	General function prediction only	AM1_4248	Ava_2913	AmaxDRAFT_3897	AplaP_010100026528	CwatDRAFT_6530	CY0110_21525	cce_1881	PCC7424_0532	Cyan7425_2031	Cyan7822DRAFT_4305	PCC8801_2418	Cyan8802_3693	CPCC7001_2479	CRC_00403	gll3404	L8106_21147	MAE_55880	MC7420_2387	Aazo_5031	N9414_07596	Npun_R2717	alr0511		P9211_18141			P9303_29371		PMT2210							CRD_01829	sll0924	SynRCC307_2431	SYNPCC7002_A0355
Cyanos3168	1		Digeranylgeranylglyceryl phosphate synthase|Bacteriochlorophyll synthase 33 kDa chain	Q971A3|Q9Z5D6	UbiA prenyltransferase family	PF01040	COG0382	4-hydroxybenzoate polyprenyltransferase and related prenyltransferases [Coenzyme metabolism]	H	Coenzyme transport and metabolism	AM1_4541	Ava_3472	AmaxDRAFT_2244	AplaP_010100014423	CwatDRAFT_2769	CY0110_21587	cce_0241	PCC7424_0002	Cyan7425_0726		PCC8801_0012	Cyan8802_0010		CRC_02211	gll0283	L8106_24205	MAE_41250	MC7420_117	Aazo_3462	N9414_21250	Npun_R1870	alr3448														CRD_00320	slr1736		SYNPCC7002_A0703
Cyanos3006	1		Homoserine kinase	A6U6V4	Phosphotransferase enzyme family	PF01636	COG2334	Putative homoserine kinase type II (protein kinase fold) [General function prediction only]	R	General function prediction only	AM1_4615	Ava_1142											CPCC7001_1593		gll3938					N9414_01205	Npun_R1422	all2040		P9211_07491			P9303_13281		PMT0868			Pro0798		NATL1_07051	PMN2A_0081		slr1880	SynRCC307_1178
Cyanos3138	1		HTH-type transcriptional regulator cymR	O34527	Transcriptional regulator	PF02082	COG1959	Predicted transcriptional regulator [Transcription]	K	Transcription	AM1_2418	Ava_2509|Ava_5018						PCC7424_4147	Cyan7425_5033	Cyan7822DRAFT_1021				CRC_02445|CRC_00455	glr0797	L8106_26187		MC7420_2017	Aazo_0989|Aazo_3781	N9414_10748	Npun_R3057|Npun_F4954|Npun_F5407	alr4551														CRD_01580|CRD_02247
Cyanos10714	1		Xaa-Pro aminopeptidase 1|Xaa-Pro aminopeptidase 1	O54975|Q54G06	Metallopeptidase family M24|Creatinase/Prolidase N-terminal domain	PF00557|PF01321	COG0006	Xaa-Pro aminopeptidase [Amino acid transport and metabolism]	E	Amino acid transport and metabolism															glr3482
Cyanos7109	1		Putative 2Fe-2S ferredoxin	O87688	Respiratory-chain NADH dehydrogenase 24 Kd subunit|Sucrase/ferredoxin-like	PF01257|PF06999	COG3411	Ferredoxin [Energy production and conversion]	C	Energy production and conversion	AM1_B0126	Ava_B0160													glr1974							alr4030
Cyanos3137	1		ABC transporter glutamine-binding protein glnH|Histidine-binding protein	O34563|Q46125	Bacterial extracellular solute-binding proteins, family 3	PF00497	COG0834	ABC-type amino acid transport/signal transduction systems, periplasmic component/domain [Amino acid transport and metabolism / Signal transduction mechanisms]	E|T	Amino acid transport and metabolism|Signal transduction mechanisms		Ava_3449			CwatDRAFT_3239	CY0110_25726	cce_4577	PCC7424_0179	Cyan7425_3321	Cyan7822DRAFT_0315	PCC8801_1138	Cyan8802_1168		CRC_02519	gll2783		MAE_12980	MC7420_4589	Aazo_4307	N9414_02034	Npun_R4936	alr3429		P9211_14801												CRD_00634	sll1104		SYNPCC7002_A2179
Cyanos1464	1		Uncharacterized protein sll0194	P54086	Sec-independent protein translocase protein (TatC)	PF00902	COG0805	Sec-independent protein secretion pathway component TatC [Intracellular trafficking and secretion]	U	Intracellular trafficking, secretion, and vesicular transport	AM1_4452	Ava_0387	AmaxDRAFT_2678	AplaP_010100019478	CwatDRAFT_4361	CY0110_23611	cce_1205	PCC7424_3986	Cyan7425_1429	Cyan7822DRAFT_4364	PCC8801_4289	Cyan8802_4349	CPCC7001_1763	CRC_01738	gvip261	L8106_18691	MAE_32970	MC7420_1984	Aazo_0386	N9414_01637	Npun_R0139	all2456	P9202_1459	P9211_04641	P9215_05441	P9301_04891	P9303_06661	PMT9312_0464	PMT1320	P9515_05281	A9601_05201	Pro0462	PMM0464	NATL1_05191	PMN2A_1796	CRD_01507	sll0194	SynRCC307_0706	SYNPCC7002_A1225
Cyanos1465	1		tRNA modification GTPase mnmE	Q3MBM5	Ferrous iron transport protein B|GTP-binding protein TrmE N-terminus|GTPase of unknown function	PF02421|PF10396|PF01926	COG0486	Predicted GTPase [General function prediction only]	R	General function prediction only	AM1_1728	Ava_1989	AmaxDRAFT_1662	AplaP_010100020544	CwatDRAFT_4010	CY0110_29644	cce_4596	PCC7424_0569	Cyan7425_3656	Cyan7822DRAFT_0920	PCC8801_4164	Cyan8802_4203	CPCC7001_1917	CRC_02987	glr2452	L8106_18706	MAE_48710	MC7420_5712	Aazo_1908	N9414_20750	Npun_F4302	all4677	P9202_424	P9211_02071	P9215_02071	P9301_02091	P9303_27541	PMT9312_0191	PMT2074	P9515_02181	A9601_02071	Pro0214	PMM0189	NATL1_02641	PMN2A_1556	CRD_00049	sll1615	SynRCC307_2238	SYNPCC7002_A1170
Cyanos1466	1		*	*	Protein of unknown function (DUF1092)	PF06485	*	*	*	*	AM1_3535	Ava_2159	AmaxDRAFT_5690	AplaP_010100007077	CwatDRAFT_4179	CY0110_04433	cce_2013	PCC7424_0060	Cyan7425_0781	Cyan7822DRAFT_2601	PCC8801_4383	Cyan8802_4445	CPCC7001_2190	CRC_03092	glr4287	L8106_07991	MAE_09030	MC7420_6078	Aazo_1936	N9414_16117	Npun_R1620	alr4888	P9202_747	P9211_05321	P9215_06101	P9301_05551	P9303_07741	PMT9312_0529	PMT1234	P9515_05931	A9601_05851	Pro0529	PMM0529	NATL1_05851	PMN2A_1860	CRD_01132	sll2002	SynRCC307_1589	SYNPCC7002_A1122
Cyanos1467	1		Riboflavin synthase alpha chain	P50854	Lumazine binding domain	PF00677	COG0307	Riboflavin synthase alpha chain [Coenzyme metabolism]	H	Coenzyme transport and metabolism	AM1_1983	Ava_1416	AmaxDRAFT_4126	AplaP_010100018174	CwatDRAFT_2643	CY0110_24906	cce_2342	PCC7424_0243	Cyan7425_4388	Cyan7822DRAFT_0696	PCC8801_1220	Cyan8802_1250	CPCC7001_646	CRC_01413	gvip489	L8106_28071	MAE_50290	MC7420_4352	Aazo_2762	N9414_13555	Npun_R0059	all5258	P9202_1715	P9211_04391	P9215_05211	P9301_04661	P9303_06371	PMT9312_0441	PMT1346	P9515_05041	A9601_04971	Pro0438	PMM0442	NATL1_04961	PMN2A_1773	CRD_02026	sll0300	SynRCC307_0667	SYNPCC7002_A2264
Cyanos1460	1		30S ribosomal protein S20	Q3AHX3	Ribosomal protein S20	PF01649	COG0268	Ribosomal protein S20 [Translation, ribosomal structure and biogenesis]	J	Translation, ribosomal structure and biogenesis	AM1_3590	Ava_4205	AmaxDRAFT_0132	AplaP_010100009071	CwatDRAFT_3956	CY0110_19302	cce_3490	PCC7424_0739	Cyan7425_0490	Cyan7822DRAFT_3160	PCC8801_1753	Cyan8802_1780	CPCC7001_617	CRC_01781	gvip015	L8106_05540	MAE_54480	MC7420_543	Aazo_1019	N9414_14368	Npun_F4983	asr1592	P9202_966	P9211_16091	P9215_17561	P9301_16781	P9303_04341	PMT9312_1580	PMT1509	P9515_16671	A9601_16911	Pro1642	PMM1487	NATL1_18881	PMN2A_1018	CRD_00846	ssl2233	SynRCC307_1961	SYNPCC7002_A2048
Cyanos1461	1		DNA-directed RNA polymerase subunit gamma	A2BT60	RNA polymerase Rpb1, domain 3|RNA polymerase Rpb1, domain 1|RNA polymerase Rpb1, domain 2	PF04983|PF04997|PF00623	COG0086	DNA-directed RNA polymerase, beta' subunit/160 kD subunit [Transcription]	K	Transcription	AM1_3593	Ava_4208	AmaxDRAFT_0135	AplaP_010100004089	CwatDRAFT_0693	CY0110_12462	cce_3838	PCC7424_2547	Cyan7425_0487	Cyan7822DRAFT_3721	PCC8801_0616	Cyan8802_0632	CPCC7001_505	CRC_01785	gvip556	L8106_05555	MAE_11110	MC7420_394	Aazo_1015	N9414_14383	Npun_F4986	alr1595	P9202_738	P9211_16061	P9215_17531	P9301_16751	P9303_04371	PMT9312_1577	PMT1506	P9515_16641	A9601_16881	Pro1639	PMM1484	NATL1_18851	PMN2A_1015	CRD_00849	slr1265	SynRCC307_1957	SYNPCC7002_A2044
Cyanos1462	1		Ycf49-like protein	Q55720	Protein of unknown function (DUF2499)	PF10693	COG1519	3-deoxy-D-manno-octulosonic-acid transferase [Cell envelope biogenesis, outer membrane]	M	Cell wall/membrane/envelope biogenesis	AM1_1747	Ava_3374	AmaxDRAFT_0532	AplaP_010100012743	CwatDRAFT_4426	CY0110_11227	cce_3752	PCC7424_0790	Cyan7425_4478	Cyan7822DRAFT_1842	PCC8801_4011	Cyan8802_4049	CPCC7001_584	CRC_00795	glr1876	L8106_24185	MAE_07260	MC7420_7227	Aazo_2746	N9414_17273	Npun_R0053	all4508	P9202_743	P9211_08561	P9215_09881	P9301_09551	P9303_15331	PMT9312_0896	PMT0689	P9515_09861	A9601_09571	Pro0931	PMM0904	NATL1_09751	PMN2A_0303	CRD_00929	sll0608	SynRCC307_1386	SYNPCC7002_A1426
Cyanos1463	1		Arginyl-tRNA synthetase	B1X0N5	tRNA synthetases class I (R)|DALR anticodon binding domain|Arginyl tRNA synthetase N terminal domain	PF00750|PF05746|PF03485	COG0018	Arginyl-tRNA synthetase [Translation, ribosomal structure and biogenesis]	J	Translation, ribosomal structure and biogenesis	AM1_4538	Ava_3561	AmaxDRAFT_0467	AplaP_010100006318	CwatDRAFT_5034	CY0110_24176	cce_3576	PCC7424_3238	Cyan7425_3671	Cyan7822DRAFT_2540	PCC8801_0525	Cyan8802_0542	CPCC7001_1936	CRC_01265	gvip558	L8106_26607	MAE_31900	MC7420_2507	Aazo_2060	N9414_19112	Npun_R4006	all3717	P9202_1568	P9211_02051	P9215_02051	P9301_02071	P9303_27471	PMT9312_0189	PMT2070	P9515_02161	A9601_02051	Pro0212	PMM0187	NATL1_02621	PMN2A_1554	CRD_01987	sll0502	SynRCC307_2241	SYNPCC7002_A0599
Cyanos1468	1		Ribonuclease 3|Uncharacterized protein slr0346	Q65JQ5|Q55637	RNase3 domain|Double-stranded RNA binding motif	PF00636|PF00035	COG0571	dsRNA-specific ribonuclease [Transcription]	K	Transcription	AM1_1717	Ava_0797	AmaxDRAFT_5300	AplaP_010100005094|AplaP_010100025876	CwatDRAFT_2818	CY0110_16902	cce_3135	PCC7424_2664	Cyan7425_0389	Cyan7822DRAFT_5161	PCC8801_2820	Cyan8802_3279	CPCC7001_1410	CRC_02811	gvip371	L8106_28616	MAE_60800	MC7420_4599	Aazo_3201	N9414_22623	Npun_F1233	all4107	P9202_1595	P9211_17271	P9215_18771	P9301_17961	P9303_26001	PMT9312_1696	PMT1949	P9515_17911	A9601_18131	Pro1762	PMM1603	NATL1_20541	PMN2A_1179	CRD_02283	slr0346	SynRCC307_0137	SYNPCC7002_A0061
Cyanos1469	1		UDP-N-acetylmuramoylalanine--D-glutamate ligase	B7K318	Mur ligase family, glutamate ligase domain|Shikimate / quinate 5-dehydrogenase|Mur ligase middle domain	PF02875|PF01488|PF08245	COG0771	UDP-N-acetylmuramoylalanine-D-glutamate ligase [Cell envelope biogenesis, outer membrane]	M	Cell wall/membrane/envelope biogenesis	AM1_1525	Ava_0793	AmaxDRAFT_2662	AplaP_010100007107	CwatDRAFT_2770	CY0110_21582	cce_0240	PCC7424_5165	Cyan7425_0805	Cyan7822DRAFT_3495	PCC8801_3769	Cyan8802_3818	CPCC7001_797	CRC_00899	gvip505	L8106_28541	MAE_09570	MC7420_5843	Aazo_2985	N9414_06859	Npun_R4009	alr4112	P9202_237	P9211_14121	P9215_15941	P9301_15511	P9303_05211	PMT9312_1461	PMT1434	P9515_15291	A9601_15661	Pro1439	PMM1364	NATL1_17861	PMN2A_0929	CRD_01731	sll2010	SynRCC307_1847	SYNPCC7002_A0850
Cyanos3645	1		Aldehyde dehydrogenase, mitochondrial	P11884	Aldehyde dehydrogenase family	PF00171	COG1012	NAD-dependent aldehyde dehydrogenases [Energy production and conversion]	C	Energy production and conversion		Ava_1554			CwatDRAFT_0842	CY0110_10332	cce_3229	PCC7424_3759|PCC7424_2213	Cyan7425_1966|Cyan7425_2741	Cyan7822DRAFT_3484|Cyan7822DRAFT_0828	PCC8801_1527	Cyan8802_1556			gll1504|glr3848	L8106_01137		MC7420_7427			Npun_F1205	alr3771
Cyanos3642	1		Uncharacterized protein slr0014	Q57208	MgtC family	PF02308	COG1285	Uncharacterized membrane protein [Function unknown]	S	Function unknown	AM1_4183	Ava_3389|Ava_1213	AmaxDRAFT_0959	AplaP_010100012718		CY0110_07494	cce_3876|cce_0637	PCC7424_1072	Cyan7425_1860|Cyan7425_2836	Cyan7822DRAFT_0984					glr0598		MAE_51700				Npun_F6167	all3396														CRD_02905	slr0014
Cyanos3643	1		Renalase|Renalase	Q5VYX0|A7RDN6	FAD dependent oxidoreductase|Flavin-binding monooxygenase-like|Flavin containing amine oxidoreductase	PF01266|PF00743|PF01593	COG3380	Predicted NAD/FAD-dependent oxidoreductase [General function prediction only]	R	General function prediction only		Ava_3599	AmaxDRAFT_4151	AplaP_010100004249	CwatDRAFT_0822				Cyan7425_4064	Cyan7822DRAFT_3601					glr2878	L8106_03267	MAE_24050	MC7420_7854	Aazo_3349	N9414_11117	Npun_F5099	all3688															sll1135		SYNPCC7002_A1377
Cyanos1860	1		Photosystem II reaction center protein K	Q7U9L1	Photosystem II 4 kDa reaction centre component	PF02533	*	*	*	*	AM1_3851	Ava_4488	AmaxDRAFT_5295	AplaP_010100014223	CwatDRAFT_5328	CY0110_03439	cce_4518	PCC7424_0102	Cyan7425_3824		PCC8801_0533	Cyan8802_0550	CPCC7001_1565	CRC_01395	gvip387	L8106_17160	MAE_11900	MC7420_3693	Aazo_0504	N9414_00255	Npun_F0276	asl0885	P9202_240	P9211_02991	P9215_02961	P9301_02951	P9303_24911	PMT9312_0274	PMT1863	P9515_03051	A9601_02941	Pro0304	PMM0272	NATL1_03511	PMN2A_1638	CRD_02012	sml0005	SynRCC307_2310	SYNPCC7002_A2779
Cyanos1862	1		UPF0016 membrane protein C17G8.08c	Q10320	Uncharacterized protein family UPF0016	PF01169	COG2119	Predicted membrane protein [Function unknown]	S	Function unknown	AM1_2894	Ava_2379	AmaxDRAFT_1156	AplaP_010100024550	CwatDRAFT_3305	CY0110_20805	cce_2794	PCC7424_2537	Cyan7425_4686	Cyan7822DRAFT_4208	PCC8801_1086	Cyan8802_1115	CPCC7001_1771	CRC_02617	gsr0120	L8106_21062	MAE_06230	MC7420_3826	Aazo_2416	N9414_09311	Npun_R4750	alr5135		P9211_09141	P9215_10531	P9301_10201	P9303_14481	PMT9312_0952	PMT0765	P9515_09241	A9601_10211	Pro0987	PMM0848	NATL1_10411	PMN2A_0359	CRD_01330	ssr1558	SynRCC307_1481	SYNPCC7002_A2758
Cyanos1863	1		Uncharacterized protein ytwF|Adenylyltransferase and sulfurtransferase MOCS3	O32072|Q9VLJ8	Rhodanese-like domain	PF00581	COG0607	Rhodanese-related sulfurtransferase [Inorganic ion transport and metabolism]	P	Inorganic ion transport and metabolism	AM1_1143	Ava_1662	AmaxDRAFT_0149	AplaP_010100017222	CwatDRAFT_3756	CY0110_07931	cce_1389	PCC7424_1161	Cyan7425_5122	Cyan7822DRAFT_1581	PCC8801_0876	Cyan8802_0902	CPCC7001_2290	CRC_00649	gll4149	L8106_25957	MAE_08130	MC7420_2592	Aazo_1132	N9414_07741	Npun_F5753	alr4043		P9211_01801	P9215_01811	P9301_01831	P9303_16081	PMT9312_0165	PMT0628	P9515_01921	A9601_01811	Pro0187	PMM0163	NATL1_02371	PMN2A_1530	CRD_00673	slr0192	SynRCC307_2273	SYNPCC7002_A2002
Cyanos1864	1		Exosome complex exonuclease rrp6	Q10146	3'-5' exonuclease	PF01612	COG0349	Ribonuclease D [Translation, ribosomal structure and biogenesis]	J	Translation, ribosomal structure and biogenesis	AM1_1676	Ava_1914	AmaxDRAFT_1577	AplaP_010100019446	CwatDRAFT_5036	CY0110_08826	cce_1016	PCC7424_3799	Cyan7425_2246		PCC8801_1118	Cyan8802_1147	CPCC7001_1292	CRC_00755	gll3123	L8106_26627	MAE_26030	MC7420_7488	Aazo_2509	N9414_02181	Npun_R4168	all3791	P9202_1470	P9211_17051	P9215_18571	P9301_17761	P9303_22631	PMT9312_1676	PMT1703	P9515_17711	A9601_17921	Pro1740	PMM1584	NATL1_20321	PMN2A_1157	CRD_01895	sll0320	SynRCC307_2079	SYNPCC7002_A2054
Cyanos1865	1		2-C-methyl-D-erythritol 4-phosphate cytidylyltransferase	Q8YLX9	Uncharacterized protein family UPF0007	PF01128	COG1211	4-diphosphocytidyl-2-methyl-D-erithritol synthase [Lipid metabolism]	I	Lipid transport and metabolism	AM1_3984	Ava_2414	AmaxDRAFT_1628	AplaP_010100010461	CwatDRAFT_2244	CY0110_09475	cce_0963	PCC7424_3633	Cyan7425_0571	Cyan7822DRAFT_2661	PCC8801_4295	Cyan8802_4355	CPCC7001_1237	CRC_01498	glr2791	L8106_04281	MAE_45830	MC7420_92	Aazo_0309	N9414_20345	Npun_F5020	all5167		P9211_04551	P9215_05341	P9301_04791	P9303_06551	PMT9312_0454	PMT1330	P9515_05171	A9601_05101	Pro0453	PMM0454	NATL1_05091	PMN2A_1786	CRD_01429	slr0951	SynRCC307_0684	SYNPCC7002_A1905
Cyanos1866	1		Photosystem II CP47 chlorophyll apoprotein	O78511	Photosystem II protein	PF00421	*	*	*	*	AM1_2026	Ava_1507	AmaxDRAFT_1388	AplaP_010100007412	CwatDRAFT_0123	CY0110_11087	cce_1837	PCC7424_1572	Cyan7425_0861		PCC8801_3069	Cyan8802_3051	CPCC7001_890	CRC_02338	gvip409	L8106_00245	MAE_32990	MC7420_3466	Aazo_4113	N9414_04510	Npun_R2471	all0138	P9202_700	P9211_03501	P9215_03401	P9301_03401	P9303_22121	PMT9312_0321	PMT1665	P9515_03471	A9601_03391	Pro0354	PMM0315	NATL1_04051	PMN2A_1692	CRD_01693	slr0906	SynRCC307_0418	SYNPCC7002_A1759
Cyanos1867	1		Uncharacterized N-acetyltransferase ycf52-like	Q55911	Acetyltransferase (GNAT) family	PF00583	COG0456	Acetyltransferases [General function prediction only]	R	General function prediction only	AM1_1786	Ava_1482	AmaxDRAFT_1120	AplaP_010100018766		CY0110_29529	cce_2947	PCC7424_1451	Cyan7425_4121	Cyan7822DRAFT_1924	PCC8801_3092	Cyan8802_3028	CPCC7001_1454	CRC_00270	gvip324	L8106_27544	MAE_54530	MC7420_2688	Aazo_4973	N9414_08445	Npun_R3858	alr0113		P9211_05651	P9215_06431	P9301_05881	P9303_08251	PMT9312_0562	PMT1191	P9515_06261	A9601_06181	Pro0564	PMM0562	NATL1_06171	PMN2A_1892	CRD_00975	sll0286	SynRCC307_0835	SYNPCC7002_A1596
Cyanos1868	1		ATP phosphoribosyltransferase regulatory subunit	B2IWE2	tRNA synthetase class II core domain (G, H, P, S and T)	PF00587	COG3705	ATP phosphoribosyltransferase involved in histidine biosynthesis [Amino acid transport and metabolism]	E	Amino acid transport and metabolism	AM1_3991	Ava_0985	AmaxDRAFT_5043	AplaP_010100010831	CwatDRAFT_6575	CY0110_26582	cce_2783	PCC7424_0509	Cyan7425_3900	Cyan7822DRAFT_5102	PCC8801_1354	Cyan8802_1384	CPCC7001_2082	CRC_01533	gvip334	L8106_00465	MAE_41680		Aazo_0886	N9414_18548	Npun_F1161	all2915	P9202_186	P9211_08611	P9215_09921	P9301_09591	P9303_15231	PMT9312_0900	PMT0698	P9515_09821	A9601_09611	Pro0936	PMM0900	NATL1_09801	PMN2A_0307	CRD_01394	slr1560	SynRCC307_1369	SYNPCC7002_A0621
Cyanos1869	1		Protein trpH	P44176	PHP domain	PF02811	COG0613	Predicted metal-dependent phosphoesterases (PHP family) [General function prediction only]	R	General function prediction only	AM1_2338	Ava_0961	AmaxDRAFT_0938	AplaP_010100010996	CwatDRAFT_6527	CY0110_30226	cce_2347	PCC7424_2902	Cyan7425_0909	Cyan7822DRAFT_4168	PCC8801_2785	Cyan8802_3316	CPCC7001_1339	CRC_02273	gll2916	L8106_04136	MAE_27310	MC7420_1510	Aazo_3151	N9414_12728	Npun_R6488	alr2940	P9202_1510	P9211_08841	P9215_10121	P9301_09791	P9303_14921	PMT9312_0920	PMT0726	P9515_09621	A9601_09811	Pro0956	PMM0880	NATL1_10031	PMN2A_0330	CRD_01660	sll0549	SynRCC307_1205	SYNPCC7002_A0549
Cyanos1510	1		Chaperone protein dnaJ	B2J3J3	DnaJ domain|Domain of unknown function DUF87|DnaJ C terminal region|DnaJ central domain (4 repeats)	PF00226|PF01935|PF01556|PF00684	COG0484	DnaJ-class molecular chaperone with C-terminal Zn finger domain [Posttranslational modification, protein turnover, chaperones]	O	Posttranslational modification, protein turnover, chaperones	AM1_0423	Ava_0379	AmaxDRAFT_2904	AplaP_010100001555	CwatDRAFT_1351	CY0110_03594	cce_1299	PCC7424_0560	Cyan7425_4692	Cyan7822DRAFT_1211	PCC8801_3191	Cyan8802_2928	CPCC7001_591	CRC_00725	gvip555	L8106_00445	MAE_49440	MC7420_6825	Aazo_1980	N9414_13877	Npun_F0123	alr2447	P9202_34	P9211_00171	P9215_00161	P9301_00161	P9303_00211	PMT9312_0017	PMT0022	P9515_00161	A9601_00161	Pro0017	PMM0017	NATL1_00161	PMN2A_1344	CRD_02510	sll0897	SynRCC307_0022	SYNPCC7002_A0693
Cyanos1511	1		Putative ribosome biogenesis GTPase RsgA	Q3MG79	Protein of unknown function, DUF258	PF03193	COG1162	Predicted GTPases [General function prediction only]	R	General function prediction only	AM1_0425	Ava_0381	AmaxDRAFT_2902	AplaP_010100001565	CwatDRAFT_5601	CY0110_03584	cce_1297	PCC7424_0558	Cyan7425_4690	Cyan7822DRAFT_1213	PCC8801_3189	Cyan8802_2930	CPCC7001_397	CRC_00723	glr4268	L8106_00455	MAE_49420	MC7420_6814	Aazo_1982	N9414_13887	Npun_F0125	alr2449	P9202_1032	P9211_00191	P9215_00181	P9301_00181	P9303_00231	PMT9312_0019	PMT0024	P9515_00181	A9601_00181	Pro0019	PMM0019	NATL1_00181	PMN2A_1346	CRD_02508	sll0898	SynRCC307_0024	SYNPCC7002_A0691
Cyanos1512	1		Hyaluronan synthase|Uncharacterized glycosyltransferase yfnE|Chondroitin synthase	Q7BLV3|O06483|Q8L0V4	Glycosyl transferase family 2|Chondroitin N-acetylgalactosaminyltransferase	PF00535|PF05679	COG1216	Predicted glycosyltransferases [General function prediction only]	R	General function prediction only	AM1_4221	Ava_2064	AmaxDRAFT_5461	AplaP_010100016178	CwatDRAFT_1344	CY0110_12322	cce_1170	PCC7424_2893	Cyan7425_2811	Cyan7822DRAFT_4180	PCC8801_2476	Cyan8802_3632	CPCC7001_443	CRC_00551	gll2797	L8106_19446	MAE_49130	MC7420_5192	Aazo_4887	N9414_06624	Npun_F5566	all4793	P9202_1627	P9211_10111	P9215_08461	P9301_08121	P9303_16631	PMT9312_0760	PMT0585	P9515_08321	A9601_08131	Pro0824	PMM0752	NATL1_07881	PMN2A_0156	CRD_02966	sll1664	SynRCC307_1275	SYNPCC7002_A0372
Cyanos1513	1		Chlorophyll synthase, chloroplastic|Chlorophyll synthase, chloroplastic	Q9M3W5|Q38833	UbiA prenyltransferase family	PF01040	COG0382	4-hydroxybenzoate polyprenyltransferase and related prenyltransferases [Coenzyme metabolism]	H	Coenzyme transport and metabolism	AM1_1019	Ava_3341	AmaxDRAFT_4289	AplaP_010100005289	CwatDRAFT_6019	CY0110_29299	cce_4122	PCC7424_1236	Cyan7425_3844	Cyan7822DRAFT_4249	PCC8801_1866	Cyan8802_1892	CPCC7001_2105	CRC_00711	gvip248	L8106_16659	MAE_22020	MC7420_1102	Aazo_0020	N9414_19832	Npun_R4525	all4480	P9202_135	P9211_04241	P9215_05071	P9301_04521	P9303_20661	PMT9312_0427	PMT0272	P9515_04901	A9601_04831	Pro0424	PMM0428	NATL1_04811	PMN2A_1759	CRD_02497	slr0056	SynRCC307_0577	SYNPCC7002_A0548
Cyanos1514	1		Glutamyl-tRNA(Gln) amidotransferase subunit A	Q3M6N4	Amidase	PF01425	COG0154	Asp-tRNAAsn/Glu-tRNAGln amidotransferase A subunit and related amidases [Translation, ribosomal structure and biogenesis]	J	Translation, ribosomal structure and biogenesis	AM1_3531	Ava_3747	AmaxDRAFT_2251	AplaP_010100014463	CwatDRAFT_3245	CY0110_13416	cce_1710	PCC7424_4217	Cyan7425_2535	Cyan7822DRAFT_2181	PCC8801_3501	Cyan8802_2615	CPCC7001_2051	CRC_03039	gll1528	L8106_00745	MAE_11950	MC7420_5991	Aazo_4434	N9414_21335	Npun_R1308	all1053	P9202_928	P9211_06981	P9215_09441	P9301_09121	P9303_15821	PMT9312_0853	PMT0648	P9515_10291	A9601_09141	Pro0750	PMM0946	NATL1_09331	PMN2A_0264	CRD_00135	slr0877	SynRCC307_1326	SYNPCC7002_A1025
Cyanos1515	1		Uncharacterized tRNA/rRNA methyltransferase slr0955	P74328	SpoU rRNA Methylase family|RNA 2'-O ribose methyltransferase substrate binding	PF00588|PF08032	COG0566	rRNA methylases [Translation, ribosomal structure and biogenesis]	J	Translation, ribosomal structure and biogenesis	AM1_5196	Ava_4413	AmaxDRAFT_0655	AplaP_010100020599	CwatDRAFT_2518	CY0110_03519	cce_1799	PCC7424_4146	Cyan7425_2629	Cyan7822DRAFT_2208	PCC8801_0265	Cyan8802_0264	CPCC7001_344	CRC_00960	glr4181	L8106_28636	MAE_28400	MC7420_3852	Aazo_2285	N9414_03186	Npun_R1190	alr1159	P9202_22	P9211_06961	P9215_09421	P9301_09101	P9303_15801	PMT9312_0851	PMT0650	P9515_10311	A9601_09121	Pro0748	PMM0948	NATL1_09311	PMN2A_0262	CRD_00516	slr0955	SynRCC307_1328	SYNPCC7002_A0385
Cyanos1516	1		Carbamoyl-phosphate synthase small chain	Q8YXQ7	Glutamine amidotransferase class-I|Carbamoyl-phosphate synthase small chain, CPSase domain	PF00117|PF00988	COG0505	Carbamoylphosphate synthase small subunit [Amino acid transport and metabolism / Nucleotide transport and metabolism]	E|F	Amino acid transport and metabolism|Nucleotide transport and metabolism	AM1_5193	Ava_4410	AmaxDRAFT_0653	AplaP_010100020609	CwatDRAFT_5089	CY0110_24261	cce_0902	PCC7424_3196	Cyan7425_1942	Cyan7822DRAFT_2211	PCC8801_0381	Cyan8802_0390	CPCC7001_1028	CRC_00963	gll3543	L8106_28651	MAE_28430	MC7420_3903	Aazo_2282	N9414_03201	Npun_R1193	alr1155	P9202_713	P9211_06931	P9215_09401	P9301_09071	P9303_15771	PMT9312_0848	PMT0653	P9515_10341	A9601_09091	Pro0745	PMM0951	NATL1_09281	PMN2A_0259	CRD_00513	sll1498	SynRCC307_1331	SYNPCC7002_A2505
Cyanos1517	1		Uncharacterized ABC transporter ATP-binding protein ybhF	P0A9U1	ABC transporter|Heavy-metal-associated domain|RecF/RecN/SMC N terminal domain	PF00005|PF00403|PF02463	COG1131	ABC-type multidrug transport system, ATPase component [Defense mechanisms]	V	Defense mechanisms	AM1_4624	Ava_0191	AmaxDRAFT_1468	AplaP_010100011316	CwatDRAFT_6673	CY0110_29404	cce_1470	PCC7424_4872	Cyan7425_1208	Cyan7822DRAFT_1231	PCC8801_2587	Cyan8802_3519	CPCC7001_17	CRC_00167	glr2167	L8106_28506	MAE_14660	MC7420_7125	Aazo_2039	N9414_05035	Npun_F0490	alr2372	P9202_592	P9211_04471	P9215_05281	P9301_04731	P9303_06461	PMT9312_0448	PMT1338	P9515_05111	A9601_05041	Pro0445	PMM0449	NATL1_05031	PMN2A_1780	CRD_01063	sll0759	SynRCC307_0675	SYNPCC7002_A0705
Cyanos1518	1		Putative transport permease ycf38	P51321	ABC-2 type transporter	PF01061	COG0842	ABC-type multidrug transport system, permease component [Defense mechanisms]	V	Defense mechanisms	AM1_4625	Ava_0192	AmaxDRAFT_1469	AplaP_010100011321	CwatDRAFT_6704	CY0110_29409	cce_1471	PCC7424_4873	Cyan7425_1358	Cyan7822DRAFT_1230	PCC8801_2588	Cyan8802_3518	CPCC7001_1138	CRC_00166	gvip302	L8106_28511	MAE_21960	MC7420_7226	Aazo_3861	N9414_05030	Npun_F0491	alr2373	P9202_138	P9211_04481	P9215_05291	P9301_04741	P9303_06471	PMT9312_0449	PMT1337	P9515_05121	A9601_05051	Pro0446	PMM0450	NATL1_05041	PMN2A_1781	CRD_01062	sll0760	SynRCC307_0676	SYNPCC7002_A1334
Cyanos1519	1		Glutamate 5-kinase|Glutamate 5-kinase	B7KGB7|Q8YSI2	PUA domain|Amino acid kinase family	PF01472|PF00696	COG0263	Glutamate 5-kinase [Amino acid transport and metabolism]	E	Amino acid transport and metabolism	AM1_4676	Ava_3807	AmaxDRAFT_1237	AplaP_010100011376	CwatDRAFT_3087	CY0110_28304	cce_0594	PCC7424_2164	Cyan7425_1670	Cyan7822DRAFT_1310	PCC8801_0986	Cyan8802_1015	CPCC7001_1021	CRC_00097	gvip004	L8106_04064	MAE_21650	MC7420_8267	Aazo_4151	N9414_18113	Npun_F0328	alr3103	P9202_623	P9211_09731	P9215_08831	P9301_08491	P9303_17361	PMT9312_0796	PMT0529	P9515_07931	A9601_08521	Pro0864	PMM0788	NATL1_08281	PMN2A_0196	CRD_00360	slr2035	SynRCC307_0999	SYNPCC7002_A1782
Cyanos1888	1		Apolipoprotein N-acyltransferase|Apolipoprotein N-acyltransferase	Q8YYI9|Q7V8K1	Carbon-nitrogen hydrolase|tRNA Pseudouridine synthase II, C terminal	PF00795|PF09142	COG0815	Apolipoprotein N-acyltransferase [Cell envelope biogenesis, outer membrane]	M	Cell wall/membrane/envelope biogenesis	AM1_1789	Ava_4463	AmaxDRAFT_3112	AplaP_010100025471	CwatDRAFT_4153	CY0110_03154	cce_3896	PCC7424_3432	Cyan7425_0998	Cyan7822DRAFT_2882	PCC8801_1374	Cyan8802_1405	CPCC7001_1758	CRC_00923	glr1731	L8106_03589	MAE_25970	MC7420_3789	Aazo_0532	N9414_03825	Npun_F0026	all0859	P9202_885	P9211_13391	P9215_15201	P9301_14771	P9303_19631	PMT9312_1388	PMT0343	P9515_14531	A9601_14911	Pro1366	PMM1292	NATL1_17121	PMN2A_0859	CRD_01307	slr0819	SynRCC307_1787	SYNPCC7002_A1830
Cyanos1889	1		Ycf48-like protein	Q3MC08	*	*	COG4447	Uncharacterized protein related to plant photosystem II stability/assembly factor [General function prediction only]	R	General function prediction only	AM1_2631	Ava_1856	AmaxDRAFT_4913	AplaP_010100019006	CwatDRAFT_0160	CY0110_25556	cce_1308	PCC7424_0816	Cyan7425_2227	Cyan7822DRAFT_4423	PCC8801_4148	Cyan8802_4188	CPCC7001_2323	CRC_02922	gvip108	L8106_26012		MC7420_6591	Aazo_1238	N9414_17927	Npun_F5550	alr3844	P9202_1587	P9211_03221	P9215_03211	P9301_03201	P9303_25281	PMT9312_0298	PMT1895	P9515_03291	A9601_03191	Pro0327	PMM0296	NATL1_03761	PMN2A_1662	CRD_02057	slr2034	SynRCC307_0211	SYNPCC7002_A0229
Cyanos1883	1		Uncharacterized protein yloA	O34693	Domain of unknown function (DUF814)|Fibronectin-binding protein A N-terminus (FbpA)	PF05670|PF05833	COG1293	Predicted RNA-binding protein homologous to eukaryotic snRNP [Transcription]	K	Transcription	AM1_5500	Ava_3303		AplaP_010100015398	CwatDRAFT_4952	CY0110_12812	cce_0415	PCC7424_0710	Cyan7425_4126	Cyan7822DRAFT_5142	PCC8801_0318	Cyan8802_0325	CPCC7001_1838	CRC_01490	glr1622	L8106_28081	MAE_58930	MC7420_5871	Aazo_4565	N9414_08994	Npun_R4578	all4374	P9202_853	P9211_04661	P9215_05461	P9301_04911	P9303_06671	PMT9312_0466	PMT1319	P9515_05301	A9601_05221	Pro0464	PMM0466	NATL1_05211	PMN2A_1798	CRD_01435	slr0880	SynRCC307_0707	SYNPCC7002_A0146
Cyanos1880	1		50S ribosomal protein L32	A2C9P3	Ribosomal L32p protein family	PF01783	COG0333	Ribosomal protein L32 [Translation, ribosomal structure and biogenesis]	J	Translation, ribosomal structure and biogenesis	AM1_2937	Ava_3613	AmaxDRAFT_4776	AplaP_010100013078	CwatDRAFT_1376	CY0110_27193	cce_3256	PCC7424_5297	Cyan7425_4059	Cyan7822DRAFT_4939	PCC8801_2694	Cyan8802_3409	CPCC7001_1273		gvip091	L8106_15949		MC7420_6542	Aazo_2360	N9414_23788	Npun_R0842	asl3674	P9202_161	P9211_09071	P9215_10471	P9301_10151	P9303_14571	PMT9312_0947	PMT0757	P9515_09301	A9601_10161	Pro0981	PMM0853	NATL1_10351	PMN2A_0354	CRD_02670	ssr1736	SynRCC307_1488	SYNPCC7002_A1893
Cyanos1881	1		Fumarate hydratase class II|Fumarate hydratase class II	Q7VA47|Q7V5R2	Lyase|Fumarase C C-terminus	PF00206|PF10415	COG0114	Fumarase [Energy production and conversion]	C	Energy production and conversion	AM1_1394	Ava_3556		AplaP_010100007087	CwatDRAFT_1050	CY0110_30708	cce_0396	PCC7424_2970	Cyan7425_2731	Cyan7822DRAFT_1910	PCC8801_3201	Cyan8802_2918	CPCC7001_148	CRC_01741	glr1457	L8106_07961	MAE_06900	MC7420_2093	Aazo_2695	N9414_13425	Npun_F2551	alr3724	P9202_587	P9211_15861	P9215_17341	P9301_16561	P9303_04621	PMT9312_1559	PMT1485	P9515_16461	A9601_16681	Pro1620	PMM1466	NATL1_18661	PMN2A_0997	CRD_01504	slr0018	SynRCC307_1940	SYNPCC7002_A2041
Cyanos1886	1		*	*	Cell cycle protein	PF01098	COG0772	Bacterial cell division membrane protein [Cell division and chromosome partitioning]	D	Cell cycle control, cell division, chromosome partitioning	AM1_1450	Ava_4584	AmaxDRAFT_4545	AplaP_010100012968		CY0110_05929	cce_0922	PCC7424_3056	Cyan7425_4287	Cyan7822DRAFT_0846	PCC8801_4069	Cyan8802_4108	CPCC7001_1093	CRC_02861	glr1486	L8106_08746	MAE_24140	MC7420_2212	Aazo_2623	N9414_22033	Npun_R5165	alr0653	P9202_1180	P9211_17001	P9215_18521	P9301_17711	P9303_22691	PMT9312_1672	PMT1708	P9515_17671	A9601_17871	Pro1735	PMM1580	NATL1_20261	PMN2A_1152	CRD_02816		SynRCC307_2085	SYNPCC7002_A2196
Cyanos1887	1		Uncharacterized protein slr1322	P74002	Putative modulator of DNA gyrase	PF01523	COG0312	Predicted Zn-dependent proteases and their inactivated homologs [General function prediction only]	R	General function prediction only	AM1_2466	Ava_2763	AmaxDRAFT_1367	AplaP_010100014258	CwatDRAFT_2963	CY0110_08641	cce_1668	PCC7424_2754	Cyan7425_4759	Cyan7822DRAFT_2375	PCC8801_3429	Cyan8802_2687	CPCC7001_1494	CRC_00341	glr1444	L8106_25635	MAE_33710		Aazo_1476	N9414_05734	Npun_F5431	all5219	P9202_1868	P9211_09221	P9215_10581	P9301_10251	P9303_14421	PMT9312_0957	PMT0770	P9515_09191	A9601_10261	Pro0995	PMM0843	NATL1_10461	PMN2A_0364	CRD_00412	slr1322	SynRCC307_1475	SYNPCC7002_A2018
Cyanos1885	1		Uncharacterized protein ycf40	Q1XDE3	ThiS family	PF02597	COG2104	Sulfur transfer protein involved in thiamine biosynthesis [Coenzyme metabolism]	H	Coenzyme transport and metabolism	AM1_1958	Ava_5046	AmaxDRAFT_5067	AplaP_010100018756	CwatDRAFT_3784	CY0110_27059	cce_4685	PCC7424_2907	Cyan7425_2522	Cyan7822DRAFT_3397	PCC8801_3433	Cyan8802_2683	CPCC7001_791	CRC_00634	gvip036	L8106_04611	MAE_42610	MC7420_2487	Aazo_3313	N9414_18268	Npun_R3981	asr1344	P9202_1536	P9211_13201	P9215_15001	P9301_14601	P9303_19401	PMT9312_1369	PMT0362	P9515_14361	A9601_14741	Pro1349	PMM1275	NATL1_16951	PMN2A_0841	CRD_00202	ssr0102	SynRCC307_1736	SYNPCC7002_A0278
Cyanos1082	1		Manganese transport system ATP-binding protein mntA	Q55281	ABC transporter|RecF/RecN/SMC N terminal domain	PF00005|PF02463	COG1121	ABC-type Mn/Zn transport systems, ATPase component [Inorganic ion transport and metabolism]	P	Inorganic ion transport and metabolism	AM1_4952	Ava_1600	AmaxDRAFT_5441	AplaP_010100000775	CwatDRAFT_3127|CwatDRAFT_5253	CY0110_24766|CY0110_10427	cce_1241|cce_1485	PCC7424_3979|PCC7424_2552	Cyan7425_3261|Cyan7425_0794	Cyan7822DRAFT_3717|Cyan7822DRAFT_4369	PCC8801_0774|PCC8801_2484	Cyan8802_0801|Cyan8802_3624	CPCC7001_954	CRC_00137	glr3312	L8106_25315|L8106_28806	MAE_04690	MC7420_4376|MC7420_5685	Aazo_0842	N9414_03056		all3575	P9202_376	P9211_10481	P9215_06841	P9301_06281	P9303_18701	PMT9312_0602	PMT0417	P9515_06671	A9601_06581	Pro1059	PMM0602	NATL1_06581	PMN2A_0038	CRD_00455	sll1599	SynRCC307_2187	SYNPCC7002_A1734
Cyanos1083	1		Manganese transport system membrane protein mntB	Q55282	ABC 3 transport family	PF00950	COG1108	ABC-type Mn2+/Zn2+ transport systems, permease components [Inorganic ion transport and metabolism]	P	Inorganic ion transport and metabolism	AM1_4951	Ava_1599	AmaxDRAFT_5440	AplaP_010100000770	CwatDRAFT_3128|CwatDRAFT_5254	CY0110_24761|CY0110_10422	cce_1240|cce_1486	PCC7424_4744|PCC7424_2550	Cyan7425_3260|Cyan7425_4926	Cyan7822DRAFT_4370|Cyan7822DRAFT_3719	PCC8801_0776|PCC8801_0892	Cyan8802_0803|Cyan8802_0918	CPCC7001_1563	CRC_00138	glr3313	L8106_25320|L8106_28801	MAE_08530	MC7420_4504|MC7420_5544	Aazo_0841	N9414_03046		all3574	P9202_807	P9211_10471	P9215_06851	P9301_06291	P9303_18711	PMT9312_0603	PMT0416	P9515_06681	A9601_06591	Pro1058	PMM0603	NATL1_06591	PMN2A_0039	CRD_00454	sll1600	SynRCC307_2188	SYNPCC7002_A1733
Cyanos1080	1		Probable cytochrome P450 110	P29980	Cytochrome P450	PF00067	COG2124	Cytochrome P450 [Secondary metabolites biosynthesis, transport, and catabolism]	Q	Secondary metabolites biosynthesis, transport and catabolism	AM1_0606|AM1_0824|AM1_5780	Ava_2103|Ava_1981|Ava_3921	AmaxDRAFT_5561|AmaxDRAFT_3074	AplaP_010100020247|AplaP_010100007027	CwatDRAFT_6022|CwatDRAFT_0694	CY0110_10532|CY0110_12522|CY0110_11972	cce_0695|cce_4413|cce_2698|cce_3825	PCC7424_5162|PCC7424_1543|PCC7424_0827|PCC7424_1542	Cyan7425_4026	Cyan7822DRAFT_1312|Cyan7822DRAFT_4525|Cyan7822DRAFT_4524	PCC8801_2143|PCC8801_1110|PCC8801_1356	Cyan8802_2191|Cyan8802_1139|Cyan8802_1386		CRC_02760	gll3063|gll3064	L8106_00645|L8106_00665|L8106_09846	MAE_22570	MC7420_5|MC7420_73|MC7420_3322|MC7420_1568|MC7420_7017	Aazo_5060|Aazo_1888|Aazo_3542|Aazo_5100	N9414_10927|N9414_00865	Npun_R2740|Npun_R3831|Npun_F3742|Npun_F3743|Npun_R4409	alr4766|alr4686|all3746|alr4833|alr1450																	SYNPCC7002_A0170
Cyanos1081	1		Probable ABC transporter permease protein slr1045	P73009	Domain of unknown function DUF140	PF02405	COG0767	ABC-type transport system involved in resistance to organic solvents, permease component [Secondary metabolites biosynthesis, transport, and catabolism]	Q	Secondary metabolites biosynthesis, transport and catabolism	AM1_4236	Ava_1687	AmaxDRAFT_3677	AplaP_010100010931	CwatDRAFT_0263	CY0110_13761	cce_4736	PCC7424_3003|PCC7424_4570	Cyan7425_0250|Cyan7425_2378	Cyan7822DRAFT_1538|Cyan7822DRAFT_5095	PCC8801_4068	Cyan8802_4107	CPCC7001_895	CRC_01199|CRC_02377	glr1810	L8106_03769	MAE_12060|MAE_32280	MC7420_1721	Aazo_2257|Aazo_1524	N9414_01612|N9414_16364	Npun_R4269|Npun_F4449	alr4015	P9202_724	P9211_13781	P9215_15531	P9301_15101	P9303_05671	PMT9312_1422	PMT1399	P9515_14851	A9601_15241	Pro1405	PMM1324	NATL1_17511	PMN2A_0895	CRD_01804|CRD_00372	slr1045|slr1344	SynRCC307_0477	SYNPCC7002_A1371|SYNPCC7002_A2382
Cyanos1086	1		COBW domain-containing protein 2|Putative metal chaperone yciC	Q8IUF1|P94400	Cobalamin synthesis protein cobW C-terminal domain|CobW/HypB/UreG, nucleotide-binding domain	PF07683|PF02492	COG0523	Putative GTPases (G3E family) [General function prediction only]	R	General function prediction only	AM1_5801	Ava_3717	AmaxDRAFT_0480|AmaxDRAFT_4495	AplaP_010100013638|AplaP_010100018886	CwatDRAFT_5580	CY0110_32165|CY0110_21450	cce_4848|cce_3227|cce_1491	PCC7424_2644	Cyan7425_1081	Cyan7822DRAFT_2937	PCC8801_2341	Cyan8802_2392	CPCC7001_1031	CRC_01011	glr3817	L8106_18806	MAE_31460	MC7420_1986	Aazo_0708	N9414_20175	Npun_R3945	alr1093	P9202_1322	P9211_14651	P9215_05721	P9301_05171	P9303_07121	PMT9312_0491	PMT1284	P9515_05541	A9601_05461	Pro0489|Pro1508	PMM0490	NATL1_05471	PMN2A_1823	CRD_01699	slr0609	SynRCC307_1628	SYNPCC7002_A2655
Cyanos1087	1		Ferredoxin	P00248	2Fe-2S iron-sulfur cluster binding domain	PF00111	COG0633	Ferredoxin [Energy production and conversion]	C	Energy production and conversion	AM1_3957|AM1_5515	Ava_0756	AmaxDRAFT_3206	AplaP_010100022223	CwatDRAFT_1274|CwatDRAFT_1273	CY0110_00050|CY0110_00055	cce_1607|cce_1606	PCC7424_1772	Cyan7425_0882	Cyan7822DRAFT_2897|Cyan7822DRAFT_2898	PCC8801_1205	Cyan8802_1234	CPCC7001_679	CRC_03456	gvip492	L8106_17272|L8106_17277	MAE_36530	MC7420_8119	Aazo_0181	N9414_11027	Npun_F3727|Npun_R1628	all4148	P9202_1637	P9211_14071	P9215_15811	P9301_15381	P9303_05261	PMT9312_1450	PMT1429	P9515_15131	A9601_15531	Pro1434	PMM1352	NATL1_17801	PMN2A_0924	CRD_01783	ssl0020	SynRCC307_1842	SYNPCC7002_A2326|SYNPCC7002_A2325
Cyanos1084	1		Peptide methionine sulfoxide reductase msrA 1|Peptide methionine sulfoxide reductase msrA 2	P72622|Q8YWD8	Peptide methionine sulfoxide reductase	PF01625	COG0225	Peptide methionine sulfoxide reductase [Posttranslational modification, protein turnover, chaperones]	O	Posttranslational modification, protein turnover, chaperones	AM1_2802	Ava_1180|Ava_3782	AmaxDRAFT_2521|AmaxDRAFT_3757	AplaP_010100003472|AplaP_010100024595	CwatDRAFT_0044|CwatDRAFT_5142	CY0110_29379	cce_2661	PCC7424_2709|PCC7424_4995	Cyan7425_2540	Cyan7822DRAFT_2928	PCC8801_2198	Cyan8802_2260	CPCC7001_2517	CRC_02107	glr2516	L8106_19361|L8106_24290	MAE_55410|MAE_17310	MC7420_8142|MC7420_906	Aazo_3312	N9414_02236|N9414_12653	Npun_R2221|Npun_R4246	all1062|alr1675	P9202_1176	P9211_06881	P9215_09361	P9301_09031	P9303_17771	PMT9312_0844	PMT0492	P9515_10381	A9601_09051	Pro0740	PMM0955	NATL1_09231	PMN2A_0254	CRD_02360	sll1394	SynRCC307_1336	SYNPCC7002_A0215
Cyanos1248	1		Translation initiation factor IF-2	A2BT70	Translation initiation factor IF-2, N-terminal region|Translation-initiation factor 2|Elongation factor Tu GTP binding domain|Elongation factor Tu domain 2	PF04760|PF11987|PF00009|PF03144	COG0532	Translation initiation factor 2 (IF-2; GTPase) [Translation, ribosomal structure and biogenesis]	J	Translation, ribosomal structure and biogenesis	AM1_0932	Ava_1867	AmaxDRAFT_5048	AplaP_010100017509|AplaP_010100014523	CwatDRAFT_2700	CY0110_24601	cce_1839	PCC7424_2357	Cyan7425_2091	Cyan7822DRAFT_3106	PCC8801_2710	Cyan8802_3393	CPCC7001_25	CRC_00583	gvip372	L8106_06474	MAE_14330	MC7420_6394	Aazo_0599	N9414_09876	Npun_R5773	alr3832	P9202_193	P9211_16161	P9215_17631	P9301_16851	P9303_04131	PMT9312_1587	PMT1528	P9515_16741	A9601_16981	Pro1649	PMM1494	NATL1_18951	PMN2A_1025	CRD_02998	slr0744	SynRCC307_1970	SYNPCC7002_A0755
Cyanos1249	1		UPF0001 protein slr0556|UPF0001 protein PM0112	P52056|Q9CPD5	Alanine racemase, N-terminal domain	PF01168	COG0325	Predicted enzyme with a TIM-barrel fold [General function prediction only]	R	General function prediction only	AM1_5365	Ava_2899	AmaxDRAFT_5245	AplaP_010100003077	CwatDRAFT_5818	CY0110_10587	cce_2715	PCC7424_0550	Cyan7425_1232	Cyan7822DRAFT_0262	PCC8801_1694	Cyan8802_1713	CPCC7001_1456	CRC_03485	glr0702	L8106_15824	MAE_55920	MC7420_1131	Aazo_4423	N9414_22978	Npun_R1699	alr0486	P9202_212	P9211_03911	P9215_04711	P9301_04141	P9303_21481	PMT9312_0390	PMT0206	P9515_04561	A9601_04451	Pro0391	PMM0394	NATL1_04461	PMN2A_1729	CRD_01859	slr0556	SynRCC307_0469	SYNPCC7002_A1917
Cyanos1244	1		Thioredoxin-1	P0A4L1	Thioredoxin	PF00085	COG3118	Thioredoxin domain-containing protein [Posttranslational modification, protein turnover, chaperones]	O	Posttranslational modification, protein turnover, chaperones	AM1_1868	Ava_2654	AmaxDRAFT_2046	AplaP_010100011716	CwatDRAFT_1057	CY0110_08601	cce_3988	PCC7424_0810	Cyan7425_4231	Cyan7822DRAFT_4415	PCC8801_4115	Cyan8802_4155	CPCC7001_690	CRC_02724	gll0880	L8106_22044	MAE_02790	MC7420_6276	Aazo_3500	N9414_13722	Npun_R5587	alr0052	P9202_1456	P9211_11291	P9215_11961	P9301_11671	P9303_09121	PMT9312_1072	PMT1127	P9515_11511	A9601_11661	Pro1139	PMM1061	NATL1_15251	PMN2A_0691	CRD_01958	slr0623	SynRCC307_0738	SYNPCC7002_A1614
Cyanos1245	1		Precorrin-6Y C(5,15)-methyltransferase [decarboxylating]	Q9HZU0	Methyltransferase small domain|Tetrapyrrole (Corrin/Porphyrin) Methylases|Protein-L-isoaspartate(D-aspartate) O-methyltransferase (PCMT)|Met-10+ like-protein	PF05175|PF00590|PF01135|PF02475	COG2242	Precorrin-6B methylase 2 [Coenzyme metabolism]	H	Coenzyme transport and metabolism	AM1_3665	Ava_3558	AmaxDRAFT_4177|AmaxDRAFT_2056	AplaP_010100010496|AplaP_010100003844	CwatDRAFT_1729	CY0110_27635	cce_3970	PCC7424_5061	Cyan7425_1286	Cyan7822DRAFT_1763	PCC8801_1478	Cyan8802_1505	CPCC7001_194	CRC_00990	gvip029	L8106_24300	MAE_02680	MC7420_2326	Aazo_0511	N9414_23558	Npun_R3284	all3722	P9202_1087	P9211_13121	P9215_14931	P9301_14531	P9303_19311	PMT9312_1362	PMT0370	P9515_14291	A9601_14671	Pro1342	PMM1268	NATL1_16871	PMN2A_0834	CRD_00486	sll0099	SynRCC307_1746
Cyanos1246	1		tRNA-specific adenosine deaminase|tRNA-specific adenosine deaminase, chloroplastic	Q7CQ08|Q9S7I0	Cytidine and deoxycytidylate deaminase zinc-binding region	PF00383	COG0590	Cytosine/adenosine deaminases [Nucleotide transport and metabolism / Translation, ribosomal structure and biogenesis]	F|J	Nucleotide transport and metabolism|Translation, ribosomal structure and biogenesis	AM1_1004	Ava_2142	AmaxDRAFT_4858	AplaP_010100014318|AplaP_010100025786	CwatDRAFT_3652	CY0110_25868	cce_1274	PCC7424_3540	Cyan7425_4719	Cyan7822DRAFT_0256	PCC8801_2704	Cyan8802_3399	CPCC7001_752	CRC_00286	gll1053	L8106_10021	MAE_58310	MC7420_1457	Aazo_2778	N9414_17213	Npun_R3913	all4872	P9202_10	P9211_10241	P9215_09721	P9301_09411	P9303_16461	PMT9312_0882	PMT0599	P9515_10011	A9601_09421	Pro1036	PMM0918	NATL1_07751	PMN2A_0143	CRD_00683	sll1631	SynRCC307_1293	SYNPCC7002_A2067
Cyanos1247	1		Undecaprenyl-diphosphatase	Q55684	Bacitracin resistance protein BacA	PF02673	COG1968	Undecaprenyl pyrophosphate phosphatase [Lipid transport and metabolism]	V	Defense mechanisms	AM1_1064	Ava_0633	AmaxDRAFT_1631	AplaP_010100023268|AplaP_010100024575	CwatDRAFT_2487	CY0110_21105	cce_0440	PCC7424_4191	Cyan7425_3549	Cyan7822DRAFT_0808	PCC8801_2864	Cyan8802_3232	CPCC7001_2509	CRC_00780	glr3281	L8106_06514		MC7420_3648	Aazo_0458	N9414_19767	Npun_R2371|Npun_R4507	all1214	P9202_1248	P9211_06831	P9215_09341	P9301_09021	P9303_02211	PMT9312_0843	PMT0180	P9515_10391	A9601_09041	Pro0735	PMM0956	NATL1_09201	PMN2A_0252	CRD_00914	sll0210	SynRCC307_0306	SYNPCC7002_A0260
Cyanos1240	1		DNA-directed RNA polymerase subunit beta''|DNA-directed RNA polymerase subunit beta'	A0T0Q9|A2BT59	RNA polymerase Rpb1, domain 5|RNA polymerase Rpb1, domain 3|RNA polymerase Rpb1, domain 4	PF04998|PF04983|PF05000	COG0086	DNA-directed RNA polymerase, beta' subunit/160 kD subunit [Transcription]	K	Transcription	AM1_3594	Ava_4209	AmaxDRAFT_0136	AplaP_010100004094	CwatDRAFT_3959	CY0110_19427	cce_3487	PCC7424_0742	Cyan7425_0486	Cyan7822DRAFT_3163	PCC8801_1750	Cyan8802_1777	CPCC7001_1094	CRC_01786	gvip557	L8106_05560	MAE_54520	MC7420_238	Aazo_1014	N9414_14388	Npun_F4987	alr1596	P9202_1317	P9211_16051	P9215_17521	P9301_16741	P9303_04391	PMT9312_1576	PMT1505	P9515_16631	A9601_16871	Pro1638	PMM1483	NATL1_18841	PMN2A_1014	CRD_00850|CRD_00851	sll1789	SynRCC307_1956	SYNPCC7002_A2043
Cyanos1241	1		*	*	Protein of unknown function (DUF2808)	PF10989	COG1273	Ku-homolog [Replication, recombination, and repair]	S	Function unknown	AM1_3442	Ava_3431	AmaxDRAFT_5213	AplaP_010100013728	CwatDRAFT_5275	CY0110_23891	cce_1053	PCC7424_1395	Cyan7425_0555		PCC8801_3383	Cyan8802_2730	CPCC7001_1461	CRC_02849	glr4246|glr2521	L8106_29240	MAE_44430	MC7420_5087	Aazo_0683	N9414_00830	Npun_R1589	alr3411	P9202_1605	P9211_12691	P9215_13961	P9301_13831	P9303_06131	PMT9312_1283	PMT1367	P9515_13541	A9601_13751	Pro1298	PMM1182	NATL1_16561	PMN2A_0801	CRD_02802	sll0470	SynRCC307_0642|SynRCC307_0641	SYNPCC7002_A0987
Cyanos1242	1		DNA-directed RNA polymerase subunit omega	B2IUW7	RNA polymerase Rpb6	PF01192	COG1758	DNA-directed RNA polymerase, subunit K/omega [Transcription]	K	Transcription	AM1_2264	Ava_2015	AmaxDRAFT_1581	AplaP_010100023138	CwatDRAFT_0857	CY0110_09156	cce_0231	PCC7424_3383	Cyan7425_1347	Cyan7822DRAFT_4114	PCC8801_2055	Cyan8802_2079	CPCC7001_2157	CRC_01088	gsl1620	L8106_09356|L8106_24500	MAE_37010	MC7420_484	Aazo_2683	N9414_17323	Npun_R6071	asr4648	P9202_1297	P9211_15491	P9215_16981	P9301_16211	P9303_05121	PMT9312_1524	PMT1442	P9515_16091	A9601_16331	Pro1584	PMM1431	NATL1_18311	PMN2A_0963	CRD_02606	ssl2982	SynRCC307_1851	SYNPCC7002_A0614
Cyanos1243	1		Uncharacterized 21.2 kDa protein in psbX-ycf33 intergenic region	P48331	BioY family	PF02632	COG1268	Uncharacterized conserved protein [General function prediction only]	R	General function prediction only	AM1_3653	Ava_2476	AmaxDRAFT_2803	AplaP_010100006742	CwatDRAFT_4911	CY0110_07554	cce_4351	PCC7424_4972	Cyan7425_1530	Cyan7822DRAFT_2628	PCC8801_0143	Cyan8802_0140	CPCC7001_938	CRC_00790	glr4030	L8106_24600	MAE_00160	MC7420_6710	Aazo_2329	N9414_24023	Npun_R0890	alr4576	P9202_1030	P9211_10201	P9215_09771	P9301_09451	P9303_16541	PMT9312_0886	PMT0594	P9515_09971	A9601_09471	Pro1031	PMM0914	NATL1_07791	PMN2A_0147	CRD_00922|CRD_00923	slr1365	SynRCC307_1288	SYNPCC7002_A0310
Cyanos4107	1		Glutamine synthetase 3|Glutamine synthetase	O87393|P43386	Glutamine synthetase, beta-Grasp domain|Glutamine synthetase, catalytic domain	PF03951|PF00120	COG0174	Glutamine synthetase [Amino acid transport and metabolism]	E	Amino acid transport and metabolism									Cyan7425_0201|Cyan7425_0282	Cyan7822DRAFT_2366			CPCC7001_2568|CPCC7001_2440		gll2499	L8106_15944		MC7420_6552	Aazo_4640		Npun_R0003
Cyanos1648	1		Putative low molecular weight protein-tyrosine-phosphatase slr0328|Low molecular weight protein-tyrosine-phosphatase	Q55535|P53433	Low molecular weight phosphotyrosine protein phosphatase	PF01451	COG0394	Protein-tyrosine-phosphatase [Signal transduction mechanisms]	T	Signal transduction mechanisms	AM1_3100	Ava_2323	AmaxDRAFT_3417	AplaP_010100005888	CwatDRAFT_1345	CY0110_12312	cce_1168	PCC7424_0030	Cyan7425_5051	Cyan7822DRAFT_0439	PCC8801_3156	Cyan8802_2962	CPCC7001_2747	CRC_02027	gll3174	L8106_20545	MAE_00280	MC7420_3589	Aazo_0818	N9414_23168	Npun_F0449	alr5068	P9202_767	P9211_17121	P9215_18641	P9301_17831	P9303_22461	PMT9312_1683	PMT1688	P9515_17781	A9601_18001	Pro1747	PMM1591	NATL1_20411	PMN2A_1166	CRD_02557	slr0328	SynRCC307_2068	SYNPCC7002_A0973
Cyanos1649	1		UPF0133 protein Npun_F0448	B2J719	Uncharacterised BCR, YbaB family COG0718	PF02575	COG0718	Uncharacterized protein conserved in bacteria [Function unknown]	S	Function unknown	AM1_1798	Ava_2322	AmaxDRAFT_3081	AplaP_010100007287	CwatDRAFT_2370	CY0110_26692	cce_4379	PCC7424_2224	Cyan7425_0899		PCC8801_2554	Cyan8802_3552	CPCC7001_1762	CRC_03497	glr3498	L8106_20540	MAE_23910	MC7420_410	Aazo_0817	N9414_23163	Npun_F0448	alr5067	P9202_1694	P9211_00201	P9215_00191	P9301_00191	P9303_00241	PMT9312_0020	PMT0025	P9515_00191	A9601_00191	Pro0020	PMM0020	NATL1_00191	PMN2A_1347	CRD_01870	slr1847	SynRCC307_0025	SYNPCC7002_A0103
Cyanos1640	1		Uncharacterized protein yqeN	P54459	DNA polymerase III subunits gamma and tau domain III|DNA polymerase III, delta subunit	PF12169|PF06144	COG1466	DNA polymerase III, delta subunit [DNA replication, recombination, and repair]	L	Replication, recombination and repair	AM1_3663	Ava_3469	AmaxDRAFT_4179	AplaP_010100010506	CwatDRAFT_2914	CY0110_20495	cce_1671	PCC7424_3459	Cyan7425_4684		PCC8801_4181	Cyan8802_4220	CPCC7001_2246	CRC_00211	gll0066	L8106_24320	MAE_25290	MC7420_2415	Aazo_3538	N9414_11709	Npun_F4117	alr3444	P9202_58	P9211_17731	P9215_19201	P9301_18371	P9303_00831	PMT9312_1739	PMT0074	P9515_18371	A9601_18561	Pro1807	PMM1647	NATL1_21151	PMN2A_1245	CRD_01932	sll0544	SynRCC307_0076	SYNPCC7002_A1567
Cyanos1641	1		*	*	Protein of unknown function (DUF3007)	PF11460	COG5099	RNA-binding protein of the Puf family, translational repressor [Translation, ribosomal structure and biogenesis]	J	Translation, ribosomal structure and biogenesis	AM1_1348	Ava_2081	AmaxDRAFT_2112	AplaP_010100026336	CwatDRAFT_0506	CY0110_20313	cce_2129	PCC7424_4746	Cyan7425_3163	Cyan7822DRAFT_0240	PCC8801_1489	Cyan8802_1517	CPCC7001_845	CRC_03499	gsr3242	L8106_18287	MAE_50510	MC7420_1205	Aazo_4941	N9414_21886	Npun_F6622	alr4810	P9202_506	P9211_05741	P9215_06531	P9301_05971	P9303_18151	PMT9312_0571	PMT0466	P9515_06361	A9601_06271	Pro0573	PMM0571	NATL1_06261	PMN2A_0007	CRD_01872	slr0815	SynRCC307_1601	SYNPCC7002_A0561
Cyanos1642	1		*	*	Protein of unknown function (DUF760)	PF05542	*	*	*	*	AM1_1980	Ava_2412	AmaxDRAFT_3388	AplaP_010100023995	CwatDRAFT_5151	CY0110_21150	cce_0430	PCC7424_3667	Cyan7425_1242	Cyan7822DRAFT_3773	PCC8801_1106	Cyan8802_1133	CPCC7001_867	CRC_01496	gll4380	L8106_19843	MAE_06430	MC7420_5229	Aazo_0307	N9414_20355	Npun_F5022	all5165	P9202_1240	P9211_10451	P9215_06871	P9301_06311	P9303_18781	PMT9312_0605	PMT0408	P9515_06701	A9601_06611	Pro1056	PMM0605	NATL1_06611	PMN2A_0041	CRD_01431	slr1638	SynRCC307_1138	SYNPCC7002_A2362
Cyanos1643	1		1-deoxy-D-xylulose-5-phosphate synthase	A2BR27	Dehydrogenase E1 component|Transketolase, pyrimidine binding domain|Transketolase, thiamine diphosphate binding domain|Transketolase, C-terminal domain	PF00676|PF02779|PF00456|PF02780	COG1154	Deoxyxylulose-5-phosphate synthase [Coenzyme metabolism / Lipid metabolism]	H|I	Coenzyme transport and metabolism|Lipid transport and metabolism	AM1_5186	Ava_4532	AmaxDRAFT_5454	AplaP_010100000650	CwatDRAFT_6606	CY0110_07871	cce_1401	PCC7424_4569	Cyan7425_4130		PCC8801_0471	Cyan8802_0484	CPCC7001_2638	CRC_01826	gll0194	L8106_21769	MAE_62650	MC7420_2536	Aazo_4395	N9414_13992	Npun_F5466	alr0599	P9202_1894	P9211_08521	P9215_09851	P9301_09521	P9303_15371	PMT9312_0893	PMT0685	P9515_09901	A9601_09541	Pro0928	PMM0907	NATL1_09721	PMN2A_0300	CRD_01454	sll1945	SynRCC307_1390	SYNPCC7002_A1172
Cyanos1644	1		Phosphoribosylaminoimidazole carboxylase catalytic subunit	Q55498	AIR carboxylase	PF00731	COG0041	Phosphoribosylcarboxyaminoimidazole (NCAIR) mutase [Nucleotide transport and metabolism]	F	Nucleotide transport and metabolism	AM1_0857	Ava_2953	AmaxDRAFT_4503	AplaP_010100009555	CwatDRAFT_2211	CY0110_08591	cce_4638	PCC7424_2900	Cyan7425_4292	Cyan7822DRAFT_4170	PCC8801_3164	Cyan8802_2954	CPCC7001_1700	CRC_03223	gvip176	L8106_22014	MAE_00080	MC7420_1605	Aazo_3623	N9414_13160	Npun_R5266	alr0989	P9202_1197	P9211_01841	P9215_01851	P9301_01871	P9303_27131	PMT9312_0169	PMT2038	P9515_01961	A9601_01851	Pro0191	PMM0167	NATL1_02411	PMN2A_1534	CRD_00095	sll0901	SynRCC307_2265	SYNPCC7002_A2826
Cyanos1645	1		Endonuclease III	P73715	HhH-GPD superfamily base excision DNA repair protein	PF00730	COG0177	Predicted EndoIII-related endonuclease [DNA replication, recombination, and repair]	L	Replication, recombination and repair	AM1_4064	Ava_1731	AmaxDRAFT_3243	AplaP_010100004189	CwatDRAFT_3216	CY0110_25741	cce_1268	PCC7424_5194	Cyan7425_1364	Cyan7822DRAFT_2623	PCC8801_2355	Cyan8802_2405	CPCC7001_2572	CRC_01055	gll0656	L8106_04461	MAE_02870	MC7420_2241	Aazo_2727	N9414_00705	Npun_F4036	all3970	P9202_1337	P9211_09581	P9215_08971	P9301_08631	P9303_17641	PMT9312_0810	PMT0504	P9515_07791	A9601_08661	Pro0880	PMM0802	NATL1_08421	PMN2A_0210	CRD_02848	slr1822	SynRCC307_1045	SYNPCC7002_A2455
Cyanos1646	1		Carboxylesterase 1|Acyl-protein thioesterase 1 homolog 1	Q51758|Q54T49	Phospholipase/Carboxylesterase	PF02230	COG0400	Predicted esterase [General function prediction only]	R	General function prediction only	AM1_5757	Ava_3813	AmaxDRAFT_5424	AplaP_010100010020	CwatDRAFT_2597	CY0110_02837	cce_2935	PCC7424_3420	Cyan7425_4485		PCC8801_4424	Cyan8802_4488	CPCC7001_619	CRC_03157	gll3761	L8106_07501	MAE_52360	MC7420_652|MC7420_7408	Aazo_2498	N9414_02936	Npun_F6056	all3113	P9202_358	P9211_02941	P9215_02911	P9301_02901	P9303_24861	PMT9312_0269	PMT1858	P9515_03001	A9601_02891	Pro0299	PMM0267	NATL1_03451	PMN2A_1633	CRD_02321	sll1284	SynRCC307_2315	SYNPCC7002_A2540
Cyanos1348	1		*	*	Protein of unknown function (DUF3531)	PF12049	*	*	*	*	AM1_0808	Ava_0006	AmaxDRAFT_4020	AplaP_010100015118	CwatDRAFT_1104	CY0110_27780	cce_0131	PCC7424_0617	Cyan7425_2390	Cyan7822DRAFT_1790	PCC8801_2598	Cyan8802_3508	CPCC7001_1741	CRC_01835	glr1395	L8106_00885	MAE_08400	MC7420_6041	Aazo_1684	N9414_13912	Npun_F5484	alr2014	P9202_641	P9211_07801	P9215_07521	P9301_07201	P9303_14241	PMT9312_0667	PMT0787	P9515_07401	A9601_07221	Pro1025	PMM0667	NATL1_07241	PMN2A_0099	CRD_01915	slr1195	SynRCC307_1449	SYNPCC7002_A0499
Cyanos5186	1		Photosystem I P700 chlorophyll a apoprotein A2	Q7NFT5	OmpA family	PF00691	COG2885	Outer membrane protein and related peptidoglycan-associated (lipo)proteins [Cell envelope biogenesis, outer membrane]	M	Cell wall/membrane/envelope biogenesis			AmaxDRAFT_4205	AplaP_010100010351											glr1828	L8106_05176		MC7420_1811									P9303_12471		PMT0915										SYNPCC7002_A0646
Cyanos4741	1		*	*	*	*	*	*	*	*	AM1_1997	Ava_1958							Cyan7425_1190					CRC_01790	glr1982	L8106_25560			Aazo_2298	N9414_16027	Npun_F4140	alr4712														CRD_00065
Cyanos4586	1		Ribulose bisphosphate carboxylase/oxygenase activase	P58555	ATPase family associated with various cellular activities (AAA)|Ribulose bisphosphate carboxylase, small chain	PF00004|PF00101	COG4451	Ribulose bisphosphate carboxylase small subunit [Energy production and conversion]	C	Energy production and conversion	AM1_1781	Ava_3903	AmaxDRAFT_3525						Cyan7425_4299						gvip352	L8106_00625		MC7420_6866	Aazo_2132	N9414_20625	Npun_F4201	alr1533														CRD_02860
Cyanos4587	1		Probable 1-acyl-sn-glycerol-3-phosphate acyltransferase	P75479	Diacylglycerol acyltransferase |Acyltransferase	PF03982|PF01553	COG0204	1-acyl-sn-glycerol-3-phosphate acyltransferase [Lipid metabolism]	I	Lipid transport and metabolism	AM1_3311	Ava_2724						PCC7424_0094	Cyan7425_3336						glr2240	L8106_18991	MAE_42860			N9414_13685	Npun_F0093	alr0234
Cyanos2740	1		Chaperone protein dnaJ	Q8DWH2	Protein of unknown function (DUF3353)	PF11833	COG0484	DnaJ-class molecular chaperone with C-terminal Zn finger domain [Posttranslational modification, protein turnover, chaperones]	O	Posttranslational modification, protein turnover, chaperones	AM1_4220	Ava_4913	AmaxDRAFT_3271	AplaP_010100024045	CwatDRAFT_2620	CY0110_13022	cce_0862	PCC7424_1533	Cyan7425_5206		PCC8801_1647	Cyan8802_1674		CRC_00423	glr1039	L8106_00680	MAE_63110	MC7420_521	Aazo_2679	N9414_15457	Npun_F4102	all3259														CRD_02531	slr1918		SYNPCC7002_A0932
Cyanos2741	1		*	*	Domain of unknown function (DUF3598)	PF12204	*	*	*	*		Ava_0280			CwatDRAFT_0943	CY0110_30743	cce_3809	PCC7424_4322	Cyan7425_4072	Cyan7822DRAFT_0742	PCC8801_2575	Cyan8802_3531	CPCC7001_763	CRC_00639	glr1576	L8106_04431	MAE_37210	MC7420_2497		N9414_00665	Npun_R4044	all1756														CRD_01606	sll0497		SYNPCC7002_A2351
Cyanos2742	1		Probable thylakoid lumen protein sll1769	P73628	Curli production assembly/transport component CsgG|Protein of unknown function (DUF1192)	PF03783|PF06698	*	*	*	*	AM1_5608	Ava_3380	AmaxDRAFT_2287	AplaP_010100002957	CwatDRAFT_2920	CY0110_25686	cce_0318	PCC7424_0627	Cyan7425_0223	Cyan7822DRAFT_0035	PCC8801_0158	Cyan8802_0154		CRC_02189	glr4177	L8106_10262	MAE_44650	MC7420_3871	Aazo_3963	N9414_02466	Npun_F0288	alr4514														CRD_00296	sll1769		SYNPCC7002_A0455
Cyanos2744	1		*	*	UvrD/REP helicase	PF00580	COG0210	Superfamily I DNA and RNA helicases [DNA replication, recombination, and repair]	L	Replication, recombination and repair	AM1_4478	Ava_1181	AmaxDRAFT_0335	AplaP_010100016033	CwatDRAFT_1508	CY0110_09742	cce_0288	PCC7424_3670	Cyan7425_1011	Cyan7822DRAFT_3776	PCC8801_3700	Cyan8802_3753		CRC_02108	glr3277	L8106_05396	MAE_57850	MC7420_1829	Aazo_3047	N9414_12648	Npun_R4248	alr1674														CRD_02361	sll1516		SYNPCC7002_A2798
Cyanos2746	1		UPF0754 membrane protein PCC8801_0398|UPF0754 membrane protein Ava_1421	B7JUB6|Q3MD92	Protein of unknown function (DUF445)	PF04286	COG4399	Uncharacterized protein conserved in bacteria [Function unknown]	S	Function unknown	AM1_5604	Ava_1421	AmaxDRAFT_5250	AplaP_010100003052	CwatDRAFT_4680	CY0110_14053	cce_2569	PCC7424_0748	Cyan7425_4067	Cyan7822DRAFT_3170	PCC8801_0398	Cyan8802_0408		CRC_00614	glr0504	L8106_04216	MAE_37850	MC7420_657	Aazo_4319	N9414_02074	Npun_R4433	alr5253														CRD_02700	sll0412		SYNPCC7002_A1087
Cyanos2747	1		Glycine betaine/carnitine/choline-binding protein|Putative osmoprotectant uptake system substrate-binding protein osmF	O32243|P33362	Substrate binding domain of ABC-type glycine betaine transport system|Binding-protein-dependent transport system inner membrane component	PF04069|PF00528	COG1732	Periplasmic glycine betaine/choline-binding (lipo)protein of an ABC-type transport system (osmoprotectant binding protein) [Cell envelope biogenesis, outer membrane]	M	Cell wall/membrane/envelope biogenesis	AM1_3661	Ava_2959			CwatDRAFT_3417	CY0110_27735	cce_0122	PCC7424_1223	Cyan7425_4275	Cyan7822DRAFT_2973	PCC8801_3777	Cyan8802_3828		CRC_02487	glr0890		MAE_28360	MC7420_1561|MC7420_6655		N9414_21375|N9414_18493	Npun_F2657	alr0974					P9303_16981		PMT0554							CRD_02747
Cyanos2748	1		ATP-dependent DNA helicase recQ	P73421	DEAD/DEAH box helicase|Helicase conserved C-terminal domain	PF00270|PF00271	COG0514	Superfamily II DNA helicase [DNA replication, recombination, and repair]	L	Replication, recombination and repair	AM1_5150	Ava_2113	AmaxDRAFT_1801	AplaP_010100010072	CwatDRAFT_0907|CwatDRAFT_0910	CY0110_26013	cce_2137	PCC7424_1034	Cyan7425_4141	Cyan7822DRAFT_1818	PCC8801_4378	Cyan8802_4440		CRC_02155	gvip539	L8106_01977	MAE_39640	MC7420_1415	Aazo_4326	N9414_18623	Npun_F0932	alr4842														CRD_02130	slr1536		SYNPCC7002_A1005
Cyanos4369	1		Uncharacterized protein ygjK	P42592	Amylo-alpha-1,6-glucosidase	PF06202	COG3408	Glycogen debranching enzyme [Carbohydrate transport and metabolism]	G	Carbohydrate transport and metabolism		Ava_4724				CY0110_21907	cce_3459	PCC7424_2675	Cyan7425_4489	Cyan7822DRAFT_5152					glr3166			MC7420_2458	Aazo_2846	N9414_07289	Npun_F5150	alr0331
Cyanos2731	1		Uncharacterized protein sll0925	P72873	Protein of unknown function (DUF820)	PF05685	COG4636	Endonuclease, Uma2 family (restriction endonuclease fold) [General function prediction only]	S	Function unknown	AM1_0899	Ava_4826|Ava_4229	AmaxDRAFT_0919	AplaP_010100027180|AplaP_010100027382	CwatDRAFT_3256	CY0110_07619	cce_3893		Cyan7425_5334		PCC8801_0961	Cyan8802_0988			glr1098	L8106_07811|L8106_10767	MAE_58830|MAE_58840	MC7420_3649|MC7420_3936		N9414_23563|N9414_17613	Npun_R4598|Npun_F3673	alr1821|all1618															sll0925		SYNPCC7002_A0532|SYNPCC7002_A1409
Cyanos2730	1		Lectin beta-1 and beta-2 chains|Uncharacterized protein slr1608	P04122|P73001	Legume lectin domain|Membrane bound L-sorbosone dehydrogenase|Glucose / Sorbosone dehydrogenase	PF00139|PF12303|PF07995	COG2133	Glucose/sorbosone dehydrogenases [Carbohydrate transport and metabolism]	G	Carbohydrate transport and metabolism	AM1_1690|AM1_6014	Ava_2870	AmaxDRAFT_1005	AplaP_010100024470|AplaP_010100022558|AplaP_010100025841	CwatDRAFT_2613	CY0110_06064	cce_3006		Cyan7425_2602	Cyan7822DRAFT_4179	PCC8801_3593	Cyan8802_2521	CPCC7001_1074		glr2261	L8106_16174	MAE_36250|MAE_36290|MAE_36270	MC7420_1024		N9414_05240																	slr1608		SYNPCC7002_A1410
Cyanos2736	1		Uncharacterized protein ycf35	O78438	Protein of unknown function (DUF1257)	PF06868	*	*	*	*	AM1_6049	Ava_4766	AmaxDRAFT_2752	AplaP_010100005728	CwatDRAFT_3292	CY0110_04848	cce_3627	PCC7424_4641	Cyan7425_0892	Cyan7822DRAFT_3152	PCC8801_2645	Cyan8802_3459		CRC_00029	glr4290	L8106_25185	MAE_26790	MC7420_4538	Aazo_3750	N9414_02796	Npun_F0519	all1871														CRD_02573	slr0376		SYNPCC7002_A1180
Cyanos2696	1		Leucyl/phenylalanyl-tRNA--protein transferase	Q3MCD0	Leucyl/phenylalanyl-tRNA protein transferase	PF03588	COG2360	Leu/Phe-tRNA-protein transferase [Posttranslational modification, protein turnover, chaperones]	O	Posttranslational modification, protein turnover, chaperones	AM1_5093	Ava_1734	AmaxDRAFT_3239	AplaP_010100004169	CwatDRAFT_1799	CY0110_04034	cce_0083	PCC7424_2824	Cyan7425_3891	Cyan7822DRAFT_0384	PCC8801_1903	Cyan8802_1927		CRC_00349	glr1034	L8106_04441	MAE_44580	MC7420_2090	Aazo_2724	N9414_00690	Npun_F4039	all3967														CRD_00938	sll0869	SynRCC307_0544	SYNPCC7002_A1453
Cyanos2345	1		Alkaline phosphatase-like protein	Q9CHL6	SNARE associated Golgi protein	PF09335	COG0586	Uncharacterized membrane-associated protein [Function unknown]	S	Function unknown		Ava_2364				CY0110_24481	cce_3254	PCC7424_1977	Cyan7425_2737	Cyan7822DRAFT_0039			CPCC7001_2013	CRC_00189	glr0555	L8106_20580	MAE_50240		Aazo_4718		Npun_R4473	all5093	P9202_1377	P9211_17501	P9215_18981	P9301_18161	P9303_01771	PMT9312_1717	PMT0140	P9515_18131	A9601_18341	Pro1785	PMM1624	NATL1_20761	PMN2A_1201	CRD_02654	slr0509	SynRCC307_0107
Cyanos2695	1		Outer membrane antigenic lipoprotein B|Lipoprotein nlpD/lppB homolog|Endopeptidase lytF|Protein p60|Uncharacterized lipoprotein ygeR	P36685|P45682|O07532|Q01835|Q46798	Peptidase family M23|GDSL-like Lipase/Acylhydrolase|LysM domain	PF01551|PF00657|PF01476	COG0739	Membrane proteins related to metalloendopeptidases [Cell envelope biogenesis, outer membrane]	M	Cell wall/membrane/envelope biogenesis	AM1_1508	Ava_3195	AmaxDRAFT_1003	AplaP_010100017227	CwatDRAFT_0871|CwatDRAFT_2860	CY0110_05867	cce_0720	PCC7424_2089		Cyan7822DRAFT_3580	PCC8801_2207	Cyan8802_2270|Cyan8802_4631		CRC_02832	gll1142	L8106_29725	MAE_24900	MC7420_2229	Aazo_4610	N9414_22003	Npun_F6078	alr3353					P9303_14661		PMT0751							CRD_01086	slr0993		SYNPCC7002_A2764
Cyanos2340	1		*	*	Phosphoglycerate mutase family	PF00300	COG2062	Phosphohistidine phosphatase SixA [Signal transduction mechanisms]	T	Signal transduction mechanisms	AM1_2156	Ava_2712	AmaxDRAFT_0088	AplaP_010100002272			cce_1479	PCC7424_4088	Cyan7425_2758	Cyan7822DRAFT_0477	PCC8801_1376	Cyan8802_1407	CPCC7001_212	CRC_02076	gll1752	L8106_10136	MAE_04930	MC7420_5154	Aazo_0405	N9414_08185	Npun_R5628	alr0221					P9303_26931		PMT2023|PMT2022							CRD_02335	sll0400	SynRCC307_2275	SYNPCC7002_A2622
Cyanos2693	1		Dipeptide transport system permease protein dppC|Oligopeptide transport system permease protein AppC	P26904|P42063	Binding-protein-dependent transport system inner membrane component	PF00528	COG1173	ABC-type dipeptide/oligopeptide/nickel transport systems, permease components [Amino acid transport and metabolism / Inorganic ion transport and metabolism]	E|P	Amino acid transport and metabolism|Inorganic ion transport and metabolism	AM1_1985	Ava_4163	AmaxDRAFT_0605	AplaP_010100017027	CwatDRAFT_2285	CY0110_13616	cce_3651	PCC7424_3269	Cyan7425_4723	Cyan7822DRAFT_1463	PCC8801_1901	Cyan8802_1925		CRC_02341	gll4124	L8106_01192	MAE_41380	MC7420_6861	Aazo_4032	N9414_12026	Npun_R2478	alr1556														CRD_01690	sll0833		SYNPCC7002_A1455
Cyanos2343	1		Cytochrome b6-f complex subunit 8	Q3AJN5	PetN	PF03742	*	*	*	*	AM1_6424	Ava_1211a				CY0110_09201	cce_4446	PCC7424_1036	Cyan7425_3669		PCC8801_2395	Cyan8802_2452	CPCC7001_109		gvip501		MAE_26100		Aazo_0201	N9414_00855	Npun_R1599	asl4263	P9202_1289	P9211_08411		P9301_08001	P9303_15511	PMT9312_0748	PMT0673		A9601_08011	Pro0918	PMM0740	NATL1_09621	PMN2A_0290		sml0004	SynRCC307_1407
Cyanos2348	1		Non-lysosomal glucosylceramidase|Non-lysosomal glucosylceramidase	Q9HCG7|Q69ZF3	Protein of unknown function, DUF608|beta-Glucocerebrosidase 2 N terminal	PF04685|PF12215	COG4354	Predicted bile acid beta-glucosidase [Carbohydrate transport and metabolism]	G	Carbohydrate transport and metabolism		Ava_1096	AmaxDRAFT_3371	AplaP_010100008282	CwatDRAFT_3672	CY0110_05157	cce_1609	PCC7424_0277	Cyan7425_4519	Cyan7822DRAFT_1075	PCC8801_2201	Cyan8802_2263	CPCC7001_1357	CRC_01588	gll2460	L8106_04106	MAE_08410	MC7420_7842	Aazo_0722	N9414_13977	Npun_R1544	alr2816					P9303_19251		PMT0373							CRD_02115	sll1775	SynRCC307_1748	SYNPCC7002_A2862
Cyanos2349	1		*	*	Histidine kinase-, DNA gyrase B-, and HSP90-like ATPase|PAS fold|His Kinase A (phosphoacceptor) domain	PF02518|PF00989|PF00512	COG0642	Signal transduction histidine kinase [Signal transduction mechanisms]	T	Signal transduction mechanisms	AM1_5261	Ava_3368			CwatDRAFT_5910	CY0110_28579	cce_3520	PCC7424_3601	Cyan7425_0393	Cyan7822DRAFT_0654	PCC8801_3459	Cyan8802_2656	CPCC7001_922	CRC_00800	glr0418		MAE_52650	MC7420_5796	Aazo_2740	N9414_10203	Npun_F4215	all4502				P9301_12411	P9303_11101	PMT9312_0718	PMT0997				PMM0706	NATL1_11481	PMN2A_0437	CRD_00933	sll0337	SynRCC307_0778	SYNPCC7002_A2100
Cyanos2528	1		GTP-binding protein hflX|Peroxiredoxin-like protein DDB_G0282517, mitochondrial	P25519|Q54SE2	AhpC/TSA family|GTPase of unknown function|C-terminal domain of 1-Cys peroxiredoxin|Restriction endonuclease|Redoxin	PF00578|PF01926|PF10417|PF04471|PF08534	COG0450	Peroxiredoxin [Posttranslational modification, protein turnover, chaperones]	O	Posttranslational modification, protein turnover, chaperones	AM1_5494|AM1_A0300	Ava_1358	AmaxDRAFT_2124	AplaP_010100001390	CwatDRAFT_4095	CY0110_06889	cce_0135	PCC7424_0397	Cyan7425_0215	Cyan7822DRAFT_4452	PCC8801_4218	Cyan8802_4257	CPCC7001_2491	CRC_00162	glr2155	L8106_29890	MAE_36510	MC7420_3325	Aazo_2859	N9414_17623	Npun_F6498	alr4404														CRD_01058	slr1198	SynRCC307_0386	SYNPCC7002_A0320
Cyanos3836	1		Glycogen phosphorylase	Q10639	Carbohydrate phosphorylase|Protein of unknown function (DUF3417)	PF00343|PF11897	COG0058	Glucan phosphorylase [Carbohydrate transport and metabolism]	G	Carbohydrate transport and metabolism		Ava_1084|Ava_2996							Cyan7425_1833|Cyan7425_2051					CRC_00869	gll3878			MC7420_3007	Aazo_1720	N9414_08939	Npun_F5122	all1272|all2806														CRD_02211			SYNPCC7002_A2139
Cyanos2521	1		*	*	*	*	*	*	*	*	AM1_2685					CY0110_07674	cce_1482	PCC7424_1447	Cyan7425_0786		PCC8801_3230	Cyan8802_2890	CPCC7001_1690		gsl3823			MC7420_4381	Aazo_3812				P9202_488	P9211_06801	P9215_09321	P9301_09001		PMT9312_0842		P9515_10401	A9601_09021	Pro0733		NATL1_09181	PMN2A_0250			SynRCC307_2206	SYNPCC7002_A1591
Cyanos2522	1		Putative 3-methyladenine DNA glycosylase	Q0ID97	Methylpurine-DNA glycosylase (MPG)	PF02245	COG2094	3-methyladenine DNA glycosylase [DNA replication, recombination, and repair]	L	Replication, recombination and repair									Cyan7425_0785				CPCC7001_2209		gll2491	L8106_24940							P9202_513	P9211_02561	P9215_02561	P9301_02561	P9303_23941|P9303_24181	PMT9312_1810	PMT1808	P9515_02661	A9601_02551	Pro0263	PMM0234	NATL1_03131	PMN2A_1601			SynRCC307_2205
Cyanos3750	1		Putative colanic biosynthesis UDP-glucose lipid carrier transferase	P71241	STAS domain|Bacterial sugar transferase	PF01740|PF02397	COG2148	Sugar transferases involved in lipopolysaccharide synthesis [Cell envelope biogenesis, outer membrane]	M	Cell wall/membrane/envelope biogenesis	AM1_4755	Ava_1374|Ava_4832						PCC7424_4578	Cyan7425_3825	Cyan7822DRAFT_4908	PCC8801_3367	Cyan8802_2744			glr0458|gll1792|gll3721	L8106_29855					Npun_F5498	all4420															slr0820		SYNPCC7002_A0256
Cyanos3753	1		General stress protein 69	P80874	Aldo/keto reductase family	PF00248	COG0667	Predicted oxidoreductases (related to aryl-alcohol dehydrogenases) [Energy production and conversion]	C	Energy production and conversion	AM1_3828	Ava_3100	AmaxDRAFT_5288	AplaP_010100014193				PCC7424_4298	Cyan7425_4632		PCC8801_3132	Cyan8802_2987			gll1617	L8106_09386	MAE_41420	MC7420_177	Aazo_1003	N9414_18463	Npun_F6474|Npun_F5918	alr2054																	SYNPCC7002_A1474
Cyanos3450	1		Macrolide-specific efflux protein macA|Nodulation protein nolF|Acriflavine resistance protein A|Acriflavine resistance protein A|Macrolide-specific efflux protein macA	P64176|P25196|P0AE07|P0AE06|P75830	HlyD family secretion protein	PF00529	COG1566	Multidrug resistance efflux pump [Defense mechanisms]	V	Defense mechanisms	AM1_C0018	Ava_2543				CY0110_12437	cce_0870	PCC7424_0775	Cyan7425_4563	Cyan7822DRAFT_4855	PCC8801_2584	Cyan8802_3522		CRC_02536	gll2454		MAE_24390	MC7420_1448	Aazo_1047	N9414_09596	Npun_F5842	alr5293														CRD_01018	sll0141		SYNPCC7002_A0591
Cyanos2238	1		Ferredoxin--nitrite reductase|Ferredoxin--nitrite reductase	Q51879|P39661	Nitrite and sulphite reductase 4Fe-4S domain|Nitrite/Sulfite reductase ferredoxin-like half domain	PF01077|PF03460	COG0155	Sulfite reductase, beta subunit (hemoprotein) [Inorganic ion transport and metabolism]	P	Inorganic ion transport and metabolism	AM1_2984	Ava_4539	AmaxDRAFT_3713	AplaP_010100015448	CwatDRAFT_3683	CY0110_23451	cce_1223	PCC7424_1683	Cyan7425_4573	Cyan7822DRAFT_1390	PCC8801_2468	Cyan8802_3641	CPCC7001_2630	CRC_00047	gvip212	L8106_10091	MAE_18410	MC7420_2722		N9414_05289	Npun_R1528	alr0607					P9303_29861		PMT2239					NATL1_21711	PMN2A_1298	CRD_02595	slr0898	SynRCC307_2482	SYNPCC7002_A1827
Cyanos2235	1		Uncharacterized protein in rpl9-rpl11 intergenic region	P51336	Radical SAM superfamily|4Fe-4S binding domain	PF04055|PF00037	COG1143	Formate hydrogenlyase subunit 6/NADH:ubiquinone oxidoreductase 23 kD subunit (chain I) [Energy production and conversion]	C	Energy production and conversion	AM1_1363	Ava_0986	AmaxDRAFT_5172	AplaP_010100005501	CwatDRAFT_0916	CY0110_03419	cce_4522	PCC7424_3136	Cyan7425_4163	Cyan7822DRAFT_3093	PCC8801_0717	Cyan8802_0746	CPCC7001_361	CRC_01532	gsr1485	L8106_10742			Aazo_0885	N9414_18543	Npun_F1166	asl2914		P9211_08601			P9303_15241		PMT0697			Pro0935				CRD_01395	ssr3184	SynRCC307_1370	SYNPCC7002_A1239
Cyanos2236	1		UPF0093 membrane protein slr1790	P72793	Uncharacterised protein family (UPF0093)	PF03653	COG1981	Predicted membrane protein [Function unknown]	S	Function unknown	AM1_2801	Ava_2765			CwatDRAFT_5073	CY0110_24171	cce_3575	PCC7424_4270	Cyan7425_0478		PCC8801_0107	Cyan8802_0104	CPCC7001_782	CRC_01192	gll3040		MAE_23210	MC7420_4693	Aazo_1468	N9414_01355	Npun_F5245	alr5217		P9211_08831		P9301_09781	P9303_14931	PMT9312_0919	PMT0725		A9601_09801	Pro0955	PMM0881	NATL1_10021	PMN2A_0329	CRD_00442	slr1790	SynRCC307_1204	SYNPCC7002_A0644
Cyanos2237	1		*	*	*	*	*	*	*	*	AM1_3001	Ava_4352	AmaxDRAFT_1403	AplaP_010100008776	CwatDRAFT_0906	CY0110_25998	cce_2140	PCC7424_3244	Cyan7425_2648	Cyan7822DRAFT_0305	PCC8801_0844	Cyan8802_0871			glr3832	L8106_19631	MAE_17100	MC7420_7293		N9414_14147	Npun_F2863	alr1959	P9202_756		P9215_01261	P9301_01251		PMT9312_0112		P9515_01221	A9601_01261		PMM0109	NATL1_01811	PMN2A_1477	CRD_02165	sll1123	SynRCC307_0289	SYNPCC7002_A1729
Cyanos2230	1		Heat-inducible transcription repressor hrcA	Q3MCK2	Domain of unknown function|HrcA protein C terminal domain	PF03444|PF01628	COG1420	Transcriptional regulator of heat shock gene [Transcription]	K	Transcription	AM1_1142	Ava_1661	AmaxDRAFT_0686	AplaP_010100012478	CwatDRAFT_3757	CY0110_07936	cce_1388	PCC7424_1162	Cyan7425_5123	Cyan7822DRAFT_1582	PCC8801_0875	Cyan8802_0901	CPCC7001_2708	CRC_00650	gll2271	L8106_09431	MAE_08140	MC7420_2628	Aazo_1133	N9414_07736	Npun_F5754	alr4044					P9303_26961		PMT2026							CRD_00674	sll1670	SynRCC307_2272	SYNPCC7002_A2003
Cyanos2232	1		Uncharacterized protein ycf45	P51281	R3H domain|ATPase family associated with various cellular activities (AAA)|Type II/IV secretion system protein	PF01424|PF00004|PF00437	COG3854	ncharacterized protein conserved in bacteria [Function unknown]	S	Function unknown	AM1_1653	Ava_0126	AmaxDRAFT_3216	AplaP_010100006992	CwatDRAFT_3547	CY0110_04488	cce_2349	PCC7424_4555	Cyan7425_0600	Cyan7822DRAFT_3224	PCC8801_1201	Cyan8802_1230	CPCC7001_2691	CRC_01604	gvip509	L8106_15225	MAE_50590	MC7420_7752	Aazo_2072	N9414_23463	Npun_F5364	alr2309					P9303_22991		PMT1729							CRD_02308	slr0692	SynRCC307_2113	SYNPCC7002_A2571
Cyanos6536	1		Iron-regulated outer membrane virulence protein|Vitamin B12 transporter BtuB|Vitamin B12 transporter BtuB|Colicin I receptor	P0C6R0|Q6CZB5|A7FD14|P17315	TonB dependent receptor|TonB-dependent Receptor Plug Domain	PF00593|PF07715	COG4206	Outer membrane cobalamin receptor protein [Coenzyme metabolism]	H	Coenzyme transport and metabolism	AM1_B0127	Ava_B0159													glr1973							alr4029|alr4028																	SYNPCC7002_A0637
Cyanos3019	1		Maspardin|Acyltransferase-like protein At1g54570, chloroplastic	Q6PC62|Q9ZVN2	alpha/beta hydrolase fold	PF00561	COG0596	Predicted hydrolases or acyltransferases (alpha/beta hydrolase superfamily) [General function prediction only]	R	General function prediction only		Ava_2725	AmaxDRAFT_5364	AplaP_010100013383	CwatDRAFT_6335	CY0110_11262	cce_0086	PCC7424_0093	Cyan7425_3337	Cyan7822DRAFT_4032	PCC8801_2080	Cyan8802_2124		CRC_02612	glr2241	L8106_18996	MAE_53980	MC7420_8211	Aazo_4857	N9414_13680	Npun_F0094|Npun_R3098	alr0235														CRD_01335	slr1807
Cyanos3018	1		Delta-1-pyrroline-5-carboxylate dehydrogenase, mitochondrial|1-pyrroline-5-carboxylate dehydrogenase|Proline dehydrogenase 1	P30038|A4IJP9|O32179	Aldehyde dehydrogenase family|Proline dehydrogenase	PF00171|PF01619	COG1012	NAD-dependent aldehyde dehydrogenases [Energy production and conversion]	C	Energy production and conversion	AM1_C0178	Ava_2942	AmaxDRAFT_4789	AplaP_010100014058	CwatDRAFT_0865	CY0110_02827	cce_1595	PCC7424_1002	Cyan7425_5115	Cyan7822DRAFT_3081	PCC8801_0117	Cyan8802_0114		CRC_01203	gvip380	L8106_08901	MAE_52300	MC7420_1730	Aazo_3142	N9414_13200	Npun_F5297	alr0540														CRD_00376|CRD_00377	sll1561		SYNPCC7002_A1071
Cyanos2830	1		*	*	*	*	*	*	*	*	AM1_1494	Ava_2003	AmaxDRAFT_0370	AplaP_010100000635	CwatDRAFT_0788	CY0110_25818	cce_2250	PCC7424_5093	Cyan7425_2341	Cyan7822DRAFT_2438	PCC8801_0905	Cyan8802_0932		CRC_01613	gll0450	L8106_24380	MAE_33720	MC7420_3723	Aazo_4092	N9414_04015	Npun_F4734	alr4660														CRD_02317	slr1732		SYNPCC7002_A2777
Cyanos2831	1		RNA polymerase sigma-E factor|RNA polymerase sigma factor sigW	P44790|Q45585	Sigma-70 region 2 |ECF sigma factor|Sigma-70, region 4	PF04542|PF07638|PF08281	COG1595	DNA-directed RNA polymerase specialized sigma subunit, sigma24 homolog [Transcription]	K	Transcription	AM1_3600	Ava_4933	AmaxDRAFT_1599	AplaP_010100012311	CwatDRAFT_6460	CY0110_20188	cce_4142	PCC7424_5146	Cyan7425_1640		PCC8801_0335	Cyan8802_0342		CRC_00607	gll1739	L8106_29635	MAE_02820	MC7420_7039	Aazo_4185	N9414_03478	Npun_F4153	alr3280														CRD_02710	slr1545		SYNPCC7002_A1970
Cyanos2837	1		Probable UDP-N-acetylglucosamine--peptide N-acetylglucosaminyltransferase SEC|Tetratricopeptide repeat protein 21B|Cellulose synthase operon protein C|TPR repeat-containing protein ypiA	Q9M8Y0|Q7Z4L5|P58937|P54389	Tetratricopeptide repeat|Bacterial transcriptional activator domain|ChAPs (Chs5p-Arf1p-binding proteins)	PF07719|PF03704|PF09295	COG4783	Putative Zn-dependent protease, contains TPR repeats [General function prediction only]	R	General function prediction only	AM1_5741	Ava_0666	AmaxDRAFT_4653	AplaP_010100022648	CwatDRAFT_1983	CY0110_03929	cce_1158	PCC7424_4498	Cyan7425_0878	Cyan7822DRAFT_2773	PCC8801_1134	Cyan8802_1164		CRC_03490	glr4262	L8106_25972	MAE_25190	MC7420_2537	Aazo_2811	N9414_17488	Npun_F2761	all1699														CRD_01864	slr1644		SYNPCC7002_A2646
Cyanos2834	1		Uncharacterized protein slr0245	P72702	Histone deacetylase domain	PF00850	COG0123	Deacetylases, including yeast histone deacetylase and acetoin utilization protein [Chromatin structure and dynamics / Secondary metabolites biosynthesis, transport, and catabolism]	B|Q	Chromatin structure and dynamics|Secondary metabolites biosynthesis, transport and catabolism	AM1_5428	Ava_4443	AmaxDRAFT_4636	AplaP_010100000095	CwatDRAFT_5657	CY0110_03369	cce_3712	PCC7424_3536	Cyan7425_0772	Cyan7822DRAFT_4852	PCC8801_1345	Cyan8802_1375		CRC_00925	gll1275	L8106_27107	MAE_40050	MC7420_890	Aazo_0534	N9414_03840	Npun_F4183	all0839														CRD_01305	slr0245		SYNPCC7002_A2791
Cyanos3129	1		Dihydroorotase	Q8TSA6	D-aminoacylase, C-terminal region|Amidohydrolase family	PF07908|PF01979	COG0044	Dihydroorotase and related cyclic amidohydrolases [Nucleotide transport and metabolism]	F	Nucleotide transport and metabolism	AM1_B0179	Ava_0120	AmaxDRAFT_0961	AplaP_010100012708	CwatDRAFT_3286	CY0110_04818	cce_3620	PCC7424_4692	Cyan7425_1662		PCC8801_4419	Cyan8802_4483		CRC_01607	gvip497	L8106_21212		MC7420_4897	Aazo_4426	N9414_23488	Npun_R5355	all2303														CRD_02311
Cyanos3127	1		*	*	rod shape-determining protein MreD	PF04093	COG2891	Cell shape-determining protein [Cell envelope biogenesis, outer membrane]	M	Cell wall/membrane/envelope biogenesis	AM1_5187	Ava_1459		AplaP_010100002797		CY0110_26894	cce_1998	PCC7424_3389	Cyan7425_1732	Cyan7822DRAFT_4553	PCC8801_4128	Cyan8802_4168		CRC_01945	glr4401	L8106_16434		MC7420_5903	Aazo_0868	N9414_08320	Npun_R1839	all0085														CRD_01212			SYNPCC7002_A1527
Cyanos3123	1		Thermophilic serine proteinase	Q45670	Subtilase family	PF00082	COG1404	Subtilisin-like serine proteases [Posttranslational modification, protein turnover, chaperones]	O	Posttranslational modification, protein turnover, chaperones	AM1_0630	Ava_3522	AmaxDRAFT_2516	AplaP_010100003497	CwatDRAFT_3861	CY0110_28244|CY0110_29629	cce_4291|cce_4593	PCC7424_0119		Cyan7822DRAFT_4513	PCC8801_1096	Cyan8802_1125			glr1554	L8106_06369	MAE_42350	MC7420_1257	Aazo_4085	N9414_06159	Npun_F3550	alr3543															slr0535		SYNPCC7002_A1379
Cyanos3120	1		Probable siderophore transport system permease protein yfhA|Iron(3+)-hydroxamate import system permease protein fhuB|Iron(3+)-hydroxamate import system permease protein fhuB	O31569|O87656|P06972	FecCD transport family	PF01032	COG0609	ABC-type Fe3+-siderophore transport system, permease component [Inorganic ion transport and metabolism]	P	Inorganic ion transport and metabolism	AM1_3349|AM1_A0162|AM1_3414	Ava_4897|Ava_2828|Ava_B0152				CY0110_08211		PCC7424_5747	Cyan7425_2436		PCC8801_3036	Cyan8802_3085			gll0579			MC7420_2430	Aazo_3664	N9414_21636|N9414_09301	Npun_F1625	alr3240|all2585|all0387	P9202_1253														slr1317		SYNPCC7002_G0079|SYNPCC7002_G0087
Cyanos3655	1		Nitrate transport protein nrtA	Q44292	NMT1/THI5 like	PF09084	COG0715	ABC-type nitrate/sulfonate/bicarbonate transport systems, periplasmic components [Inorganic ion transport and metabolism]	P	Inorganic ion transport and metabolism		Ava_4540|Ava_3656	AmaxDRAFT_3857	AplaP_010100019381				PCC7424_3527	Cyan7425_4572	Cyan7822DRAFT_4837	PCC8801_4396	Cyan8802_4459		CRC_00046	gvip214		MAE_14800					alr0608|all3333														CRD_02594	sll1450
Cyanos3657	1		Abhydrolase domain-containing protein 10, mitochondrial	Q5E9H9	Uncharacterised protein family (UPF0227)	PF05728	COG3150	Predicted esterase [General function prediction only]	R	General function prediction only		Ava_2243			CwatDRAFT_0728	CY0110_30271	cce_1766	PCC7424_1379	Cyan7425_0776		PCC8801_0135	Cyan8802_0132			glr4247	L8106_24455	MAE_47520	MC7420_1351	Aazo_2342	N9414_04565	Npun_R0900	all4967																	SYNPCC7002_A1854
Cyanos3651	1		Leukotoxin|Deoxyribonuclease-1|Iron-regulated protein frpC	Q9EV34|O42446|P55127	Protein of unknown function (DUF3616)|Endonuclease I|Endonuclease/Exonuclease/phosphatase family	PF12275|PF04231|PF03372	COG2374	Predicted extracellular nuclease [General function prediction only]	R	General function prediction only		Ava_4728				CY0110_24971	cce_3932|cce_4625	PCC7424_0398	Cyan7425_2406	Cyan7822DRAFT_3867	PCC8801_1683	Cyan8802_1701		CRC_02781	gll4077|glr0500	L8106_09611|L8106_07646					Npun_F1424|Npun_R4144	alr0276															sll0656
Cyanos3650	1		Spermidine/putrescine import ATP-binding protein PotA	Q3MAR5	ABC transporter|TOBE domain|RecF/RecN/SMC N terminal domain	PF00005|PF08402|PF02463	COG3842	ABC-type spermidine/putrescine transport systems, ATPase components [Amino acid transport and metabolism]	E	Amino acid transport and metabolism		Ava_2303	AmaxDRAFT_2513|AmaxDRAFT_2644	AplaP_010100003512|AplaP_010100024415				PCC7424_1222	Cyan7425_3621	Cyan7822DRAFT_0172					gll1404	L8106_04701|L8106_04571		MC7420_1413	Aazo_3930	N9414_12828	Npun_R4451	all5044
Cyanos3658	1		UPF0056 membrane protein yhcE	P25743	MarC family integral membrane protein	PF01914	COG2095	Multiple antibiotic transporter [Intracellular trafficking and secretion]	U	Intracellular trafficking, secretion, and vesicular transport	AM1_1088	Ava_5060				CY0110_11377	cce_3023				PCC8801_2011	Cyan8802_2036	CPCC7001_848		gll3195	L8106_23555					Npun_F5586	all2000					P9303_10401											SynRCC307_1543
Cyanos1877	1		Trifunctional purine biosynthetic protein adenosine-3	P22102	Formyl transferase	PF00551	COG0299	Folate-dependent phosphoribosylglycinamide formyltransferase PurN [Nucleotide transport and metabolism]	F	Nucleotide transport and metabolism	AM1_4357	Ava_0564	AmaxDRAFT_4239	AplaP_010100000255	CwatDRAFT_4940	CY0110_21170	cce_0426	PCC7424_0478	Cyan7425_4900	Cyan7822DRAFT_1448	PCC8801_1102	Cyan8802_1129		CRC_01276	gvip199	L8106_18162	MAE_62490	MC7420_6305	Aazo_0039	N9414_09471	Npun_F3274	all0788	P9202_1051	P9211_08731	P9215_10011	P9301_09681	P9303_15111	PMT9312_0909	PMT0710	P9515_09731	A9601_09701	Pro0945	PMM0891	NATL1_09921	PMN2A_0319	CRD_01999	slr0477	SynRCC307_1352	SYNPCC7002_A0007
Cyanos1876	1		Aminomethyltransferase|Aminomethyltransferase	A4J2F6|Q8RCV9	Glycine cleavage T-protein C-terminal barrel domain|Aminomethyltransferase folate-binding domain	PF08669|PF01571	COG0354	Predicted aminomethyltransferase related to GcvT [General function prediction only]	R	General function prediction only	AM1_1436	Ava_1651	AmaxDRAFT_3089	AplaP_010100006353	CwatDRAFT_3804	CY0110_20985	cce_4073	PCC7424_1989	Cyan7425_2547	Cyan7822DRAFT_4059	PCC8801_0063	Cyan8802_0061	CPCC7001_175	CRC_00164	glr1472	L8106_09796	MAE_34910	MC7420_2799	Aazo_2871	N9414_22093	Npun_R6519	all4055		P9211_03031	P9215_03011	P9301_03001	P9303_24971	PMT9312_0278	PMT1869	P9515_03091	A9601_02991	Pro0308	PMM0276	NATL1_03561	PMN2A_1642	CRD_01060	slr0635	SynRCC307_2301	SYNPCC7002_A1082
Cyanos1875	1		Acetylornithine aminotransferase	P54752	Aminotransferase class-III	PF00202	COG4992	Ornithine/acetylornithine aminotransferase [Amino acid transport and metabolism]	E	Amino acid transport and metabolism	AM1_1461	Ava_3730	AmaxDRAFT_0322	AplaP_010100015218	CwatDRAFT_5161	CY0110_05627	cce_3094	PCC7424_5154	Cyan7425_0637		PCC8801_1986	Cyan8802_2013	CPCC7001_1745	CRC_01102	gvip059	L8106_04866	MAE_15720	MC7420_7086	Aazo_3003	N9414_11824	Npun_R4958	alr1080	P9202_271	P9211_13491	P9215_15301	P9301_14871	P9303_19841	PMT9312_1397	PMT0331	P9515_14621	A9601_15001	Pro1375	PMM1301	NATL1_17211	PMN2A_0867	CRD_00272	slr1022	SynRCC307_0611	SYNPCC7002_A0326
Cyanos1874	1		3-dehydroquinate dehydratase	B7KFE6	Dehydroquinase class II	PF01220	COG0757	3-dehydroquinate dehydratase II [Amino acid transport and metabolism]	E	Amino acid transport and metabolism	AM1_1943	Ava_0032	AmaxDRAFT_0974	AplaP_010100010891	CwatDRAFT_5527	CY0110_27545	cce_0263	PCC7424_3469	Cyan7425_1474		PCC8801_0715	Cyan8802_0744	CPCC7001_2498	CRC_00099	gvip339	L8106_20403	MAE_30570	MC7420_4017	Aazo_2190	N9414_02089	Npun_R4569	alr2782		P9211_03831	P9215_04641	P9301_04071	P9303_21621	PMT9312_0383	PMT0195	P9515_04491	A9601_04381	Pro0384	PMM0387	NATL1_04381	PMN2A_1721	CRD_00362	sll1112	SynRCC307_0456	SYNPCC7002_A2527
Cyanos1873	1		Lon protease 2|LON peptidase N-terminal domain and RING finger protein 2	P36774|Q1L5Z9	ATP-dependent protease La (LON) domain	PF02190	COG2802	Uncharacterized protein, similar to the N-terminal domain of Lon protease [General function prediction only]	R	General function prediction only	AM1_1792	Ava_1285	AmaxDRAFT_4879	AplaP_010100017539	CwatDRAFT_2738	CY0110_15225	cce_4665	PCC7424_0047	Cyan7425_0706	Cyan7822DRAFT_0453	PCC8801_1068	Cyan8802_1097	CPCC7001_1484	CRC_00262	glr3968	L8106_09961	MAE_18430	MC7420_3655	Aazo_0664	N9414_10118	Npun_F3886	all4335		P9211_16291	P9215_17741	P9301_16971	P9303_23671	PMT9312_1598	PMT1784	P9515_16861	A9601_17091	Pro1662	PMM1506	NATL1_19471	PMN2A_1072	CRD_00967	sll0195	SynRCC307_2172	SYNPCC7002_A2059
Cyanos1872	1		*	*	Ribonuclease HII	PF01351	COG0164	Ribonuclease HII [DNA replication, recombination, and repair]	L	Replication, recombination and repair	AM1_4107	Ava_1282	AmaxDRAFT_4875	AplaP_010100006333	CwatDRAFT_6178	CY0110_19862	cce_3323	PCC7424_0043	Cyan7425_1166	Cyan7822DRAFT_0450	PCC8801_1065	Cyan8802_1094	CPCC7001_991	CRC_00312	gvip209	L8106_09981	MAE_15210	MC7420_3660	Aazo_0667	N9414_10133	Npun_R3889	alr4332	P9202_1891	P9211_16251	P9215_17701	P9301_16931	P9303_23711	PMT9312_1594	PMT1788	P9515_16821	A9601_17051	Pro1658	PMM1502	NATL1_19431	PMN2A_1068	CRD_00467	slr1130	SynRCC307_2176	SYNPCC7002_A2472
Cyanos1871	1		Uncharacterized protein slr0039	Q55458	DRTGG domain|CobQ/CobB/MinD/ParA nucleotide binding domain	PF07085|PF01656	COG0857	BioD-like N-terminal domain of phosphotransacetylase [General function prediction only]	R	General function prediction only	AM1_4579	Ava_1998	AmaxDRAFT_2158	AplaP_010100011121	CwatDRAFT_5799	CY0110_03829	cce_0822	PCC7424_3353	Cyan7425_0427		PCC8801_3126	Cyan8802_2994	CPCC7001_2045	CRC_01609	glr0255	L8106_25620	MAE_14440	MC7420_2253	Aazo_3303	N9414_03990	Npun_R4741	all4665	P9202_1443	P9211_04791	P9215_05601	P9301_05041	P9303_06871	PMT9312_0479	PMT1302	P9515_05421	A9601_05341	Pro0477	PMM0479	NATL1_05351	PMN2A_1811	CRD_02313	slr0039	SynRCC307_1660	SYNPCC7002_A0744
Cyanos1870	1		Trifunctional purine biosynthetic protein adenosine-3|Phosphoribosylformylglycinamidine cyclo-ligase	Q26255|B7K0I0	AIR synthase related protein, C-terminal domain|AIR synthase related protein, N-terminal domain	PF02769|PF00586	COG0150	Phosphoribosylaminoimidazole (AIR) synthetase [Nucleotide transport and metabolism]	F	Nucleotide transport and metabolism	AM1_0430	Ava_3213	AmaxDRAFT_1594	AplaP_010100000240	CwatDRAFT_2767	CY0110_27710	cce_3957	PCC7424_5338	Cyan7425_3341		PCC8801_3499	Cyan8802_2617	CPCC7001_2321	CRC_01205	gvip076	L8106_29660	MAE_44360	MC7420_4318	Aazo_3150	N9414_12723	Npun_R6489	alr3525	P9202_1816	P9211_17101	P9215_18621	P9301_17811	P9303_22491	PMT9312_1681	PMT1691	P9515_17761	A9601_17981	Pro1745	PMM1589	NATL1_20391	PMN2A_1164	CRD_00379	slr0838	SynRCC307_2071	SYNPCC7002_A0345
Cyanos1879	1		Uncharacterized protein yybG|Uncharacterized protein slr1819|UPF0076 protein slr0709	P37497|P73709|P52761	Pentapeptide repeats (8 copies)|Endoribonuclease L-PSP	PF00805|PF01042	COG0251	Putative translation initiation inhibitor, yjgF family [Translation, ribosomal structure and biogenesis]	J	Translation, ribosomal structure and biogenesis	AM1_3300	Ava_1824	AmaxDRAFT_1583	AplaP_010100023128	CwatDRAFT_5330	CY0110_01924		PCC7424_1301	Cyan7425_1223	Cyan7822DRAFT_0620	PCC8801_0493	Cyan8802_0508	CPCC7001_732	CRC_01320	glr4007	L8106_23865	MAE_11120	MC7420_6583	Aazo_1191	N9414_09756	Npun_R5810	all3869	P9202_1095	P9211_05611	P9215_06391	P9301_05841	P9303_08201	PMT9312_0558	PMT1195	P9515_06221	A9601_06141	Pro0560	PMM0558	NATL1_06131	PMN2A_1888	CRD_01175	slr0709	SynRCC307_0840	SYNPCC7002_A0617
Cyanos1506	1		Cell division protein sepF	Q3M925	Protein of unknown function (DUF552)	PF04472	COG1799	Uncharacterized protein conserved in bacteria [Function unknown]	S	Function unknown	AM1_5366	Ava_2900	AmaxDRAFT_5243	AplaP_010100003082	CwatDRAFT_4834	CY0110_00710	cce_2614	PCC7424_0549	Cyan7425_1471	Cyan7822DRAFT_0263	PCC8801_1695	Cyan8802_1714	CPCC7001_2516	CRC_03484	gvip071	L8106_03819	MAE_55910	MC7420_1116	Aazo_4422	N9414_22983	Npun_R1698	alr0487	P9202_203	P9211_03921	P9215_04721	P9301_04151	P9303_21471	PMT9312_0391	PMT0207	P9515_04571	A9601_04461	Pro0392	PMM0395	NATL1_04471	PMN2A_1730	CRD_01858	slr2073	SynRCC307_0470	SYNPCC7002_A1918
Cyanos1505	1		Glycerol-3-phosphate acyltransferase|Glycerol-3-phosphate acyltransferase	Q10ZX6|Q7U8N7	Domain of unknown function (DUF205)	PF02660	COG0344	Predicted membrane protein [Function unknown]	S	Function unknown	AM1_4240	Ava_2907	AmaxDRAFT_5457	AplaP_010100003092	CwatDRAFT_2864	CY0110_13641	cce_3656	PCC7424_5082	Cyan7425_0247	Cyan7822DRAFT_4749	PCC8801_2827	Cyan8802_3272	CPCC7001_1202	CRC_02993	gll0663	L8106_03789	MAE_14640	MC7420_1755	Aazo_2260	N9414_01627	Npun_R4266	all0492	P9202_1166	P9211_13811	P9215_15561	P9301_15131	P9303_05631	PMT9312_1425	PMT1401	P9515_14881	A9601_15271	Pro1408	PMM1327	NATL1_17541	PMN2A_0898	CRD_01968	sll1973	SynRCC307_0472	SYNPCC7002_A1010
Cyanos1504	1		Glycine dehydrogenase [decarboxylating]|Glycine dehydrogenase [decarboxylating]	A0K321|A2CDR0	Glycine cleavage system P-protein	PF02347	COG1003	Glycine cleavage system protein P (pyridoxal-binding), C-terminal domain [Amino acid transport and metabolism]	E	Amino acid transport and metabolism	AM1_5955	Ava_2762	AmaxDRAFT_5012	AplaP_010100003327	CwatDRAFT_2812	CY0110_22022	cce_2609	PCC7424_4759	Cyan7425_2217	Cyan7822DRAFT_0508	PCC8801_3557	Cyan8802_2557	CPCC7001_1188	CRC_03434	glr0246	L8106_24515	MAE_39020	MC7420_2006	Aazo_4865	N9414_10992	Npun_R3754	all4607	P9202_274	P9211_17951	P9215_19411	P9301_18581	P9303_28901	PMT9312_1760	PMT2169	P9515_18581	A9601_18771	Pro1829	PMM1668	NATL1_21381	PMN2A_1267	CRD_01041	slr0293	SynRCC307_2390	SYNPCC7002_A1549
Cyanos1503	1		Chromosome partition protein smc homolog	Q59037	RecF/RecN/SMC N terminal domain	PF02463	COG1196	Chromosome segregation ATPases [Cell division and chromosome partitioning]	D	Cell cycle control, cell division, chromosome partitioning	AM1_2805	Ava_4689	AmaxDRAFT_3621	AplaP_010100017709	CwatDRAFT_2136	CY0110_16097	cce_3297	PCC7424_4429	Cyan7425_0334	Cyan7822DRAFT_3311	PCC8801_1464	Cyan8802_1491	CPCC7001_2378	CRC_00888	glr3322	L8106_28116	MAE_11080	MC7420_3383	Aazo_0744	N9414_10653	Npun_R5741	alr1128	P9202_247	P9211_00651	P9215_00691	P9301_00681	P9303_03271	PMT9312_0059	PMT1584	P9515_00661	A9601_00691	Pro0071	PMM0057	NATL1_01211	PMN2A_1420	CRD_01721	sll1120	SynRCC307_0337	SYNPCC7002_A1118
Cyanos1502	1		Ribosome maturation factor rimP	Q3MBZ3	Uncharacterised BCR, YhbC family COG0779	PF02576	COG0779	Uncharacterized protein conserved in bacteria [Function unknown]	S	Function unknown	AM1_0930	Ava_1871	AmaxDRAFT_5052	AplaP_010100014508	CwatDRAFT_2697	CY0110_24586	cce_1842	PCC7424_2360	Cyan7425_2088	Cyan7822DRAFT_3109	PCC8801_2713	Cyan8802_3390	CPCC7001_1009	CRC_00586	glr3488	L8106_06459	MAE_14360	MC7420_6337	Aazo_0596	N9414_09856	Npun_R5776	alr3828	P9202_1265	P9211_16131	P9215_17601	P9301_16821	P9303_04161	PMT9312_1584	PMT1525	P9515_16711	A9601_16951	Pro1646	PMM1491	NATL1_18921	PMN2A_1022	CRD_03003	slr0742	SynRCC307_1967	SYNPCC7002_A0752
Cyanos1501	1		Transcription elongation protein nusA|Transcription elongation protein nusA	Q9KA74|P75591	KH domain|NusA N-terminal domain|S1 RNA binding domain|KH domain	PF00013|PF08529|PF00575|PF07650	COG0195	Transcription elongation factor [Transcription]	K	Transcription	AM1_0931	Ava_1870	AmaxDRAFT_5051	AplaP_010100014513	CwatDRAFT_2698	CY0110_24591	cce_1841	PCC7424_2359	Cyan7425_2089	Cyan7822DRAFT_3108	PCC8801_2712	Cyan8802_3391	CPCC7001_1708	CRC_00585	glr3489	L8106_06464	MAE_14350	MC7420_6286	Aazo_0597	N9414_09861	Npun_R5775	alr3829	P9202_1584	P9211_16141	P9215_17611	P9301_16831	P9303_04151	PMT9312_1585	PMT1526	P9515_16721	A9601_16961	Pro1647	PMM1492	NATL1_18931	PMN2A_1023	CRD_03002	slr0743	SynRCC307_1968	SYNPCC7002_A0753
Cyanos1500	1		Uncharacterized protein BHWA1_00569	C0QYX7	Stage II sporulation protein	PF08486	COG2385	Sporulation protein and related proteins [Cell division and chromosome partitioning]	D	Cell cycle control, cell division, chromosome partitioning	AM1_5748	Ava_4218	AmaxDRAFT_5355	AplaP_010100005663	CwatDRAFT_3019	CY0110_21310	cce_0183	PCC7424_0278	Cyan7425_5043	Cyan7822DRAFT_0604	PCC8801_1362	Cyan8802_1392	CPCC7001_2312	CRC_03452	glr2386	L8106_17957	MAE_58180	MC7420_2492	Aazo_4515	N9414_07214	Npun_R5249	alr1605	P9202_297	P9211_14021	P9215_15771	P9301_15341	P9303_05351	PMT9312_1446	PMT1425	P9515_15091	A9601_15491	Pro1429	PMM1348	NATL1_17751	PMN2A_0919	CRD_01779	sll1283	SynRCC307_1838	SYNPCC7002_A1891
Cyanos1647	1		Adaptive-response sensory-kinase sasA|Hybrid signal transduction histidine kinase D	A2C884|Q54SP4	Histidine kinase-, DNA gyrase B-, and HSP90-like ATPase|GAF domain|His Kinase A (phosphoacceptor) domain	PF02518|PF01590|PF00512	COG2205	Osmosensitive K+ channel histidine kinase [Signal transduction mechanisms]	T	Signal transduction mechanisms	AM1_0959	Ava_1719	AmaxDRAFT_2576	AplaP_010100011991	CwatDRAFT_3010		cce_3327	PCC7424_2691	Cyan7425_0203	Cyan7822DRAFT_0244	PCC8801_3053	Cyan8802_3068	CPCC7001_1080	CRC_02870	glr1587	L8106_28306	MAE_14410	MC7420_2588	Aazo_2733	N9414_00760	Npun_R4028	alr3982	P9202_228	P9211_02961	P9215_02931	P9301_02921	P9303_24881	PMT9312_0271	PMT1860	P9515_03021	A9601_02911	Pro0301	PMM0269	NATL1_03481	PMN2A_1635	CRD_02825	slr1147	SynRCC307_2313	SYNPCC7002_A1954
Cyanos1509	1		Protein grpE	A5GHN3	GrpE	PF01025	COG0576	Molecular chaperone GrpE (heat shock protein) [Posttranslational modification, protein turnover, chaperones]	O	Posttranslational modification, protein turnover, chaperones	AM1_0421	Ava_0377	AmaxDRAFT_2906	AplaP_010100000460	CwatDRAFT_2040	CY0110_30241	cce_4005	PCC7424_4181	Cyan7425_4694	Cyan7822DRAFT_0799	PCC8801_0491	Cyan8802_0506	CPCC7001_2486	CRC_00726	gvip551	L8106_00435	MAE_04080	MC7420_6779	Aazo_1973	N9414_13867	Npun_F0121	alr2445	P9202_202	P9211_00161	P9215_00151	P9301_00151	P9303_00201	PMT9312_0016	PMT0021	P9515_00151	A9601_00151	Pro0016	PMM0016	NATL1_00151	PMN2A_1343	CRD_02513	sll0057	SynRCC307_0021	SYNPCC7002_A0695
Cyanos1508	1		Phenylalanyl-tRNA synthetase alpha chain	B2IUA1	Aminoacyl tRNA synthetase class II, N-terminal domain|tRNA synthetases class II core domain (F)	PF02912|PF01409	COG0016	Phenylalanyl-tRNA synthetase alpha subunit [Translation, ribosomal structure and biogenesis]	J	Translation, ribosomal structure and biogenesis	AM1_1373	Ava_2115	AmaxDRAFT_3464	AplaP_010100021461	CwatDRAFT_2609	CY0110_21667	cce_1318	PCC7424_4662	Cyan7425_3303	Cyan7822DRAFT_0638	PCC8801_3637	Cyan8802_2477	CPCC7001_1399	CRC_02147	gvip433	L8106_16689	MAE_32120	MC7420_1488	Aazo_3254	N9414_18648	Npun_R0940	all4845	P9202_1540	P9211_13141	P9215_14951	P9301_14551	P9303_19341	PMT9312_1364	PMT0367	P9515_14311	A9601_14691	Pro1344	PMM1270	NATL1_16891	PMN2A_0836	CRD_02166	sll0454	SynRCC307_1741	SYNPCC7002_A0493
Cyanos1899	1		Carbon dioxide-concentrating mechanism protein CcmK homolog 2	P72761	BMC domain	PF00936	COG4577	Carbon dioxide concentrating mechanism/carboxysome shell protein [Secondary metabolites biosynthesis, transport, and catabolism / Energy production and conversion]	Q|C	Secondary metabolites biosynthesis, transport and catabolism|Energy production and conversion	AM1_5380	Ava_4472	AmaxDRAFT_2655	AplaP_010100012221	CwatDRAFT_5293	CY0110_13381	cce_4283	PCC7424_1373	Cyan7425_1618	Cyan7822DRAFT_1975	PCC8801_1596	Cyan8802_1621	CPCC7001_717	CRC_00972	gvip288.1	L8106_23301	MAE_47940	MC7420_6884	Aazo_1865	N9414_08510	Npun_F4291	all0868	P9202_1649	P9211_05511	P9215_06301	P9301_05751	P9303_08071	PMT9312_0549	PMT1206	P9515_06131	A9601_06051	Pro0550	PMM0549	NATL1_06031	PMN2A_1878	CRD_00504	sll1029	SynRCC307_0818	SYNPCC7002_A1803
Cyanos1898	1		Acetyl-coenzyme A synthetase|Acetyl-coenzyme A synthetase	Q8DKH2|Q55404	AMP-binding enzyme|Domain of unknown function (DUF3448)	PF00501|PF11930	COG0365	Acyl-coenzyme A synthetases/AMP-(fatty) acid ligases [Lipid metabolism]	I	Lipid transport and metabolism	AM1_2748	Ava_1206	AmaxDRAFT_3499	AplaP_010100019635	CwatDRAFT_5663	CY0110_04443	cce_2016	PCC7424_3203	Cyan7425_3887	Cyan7822DRAFT_2219	PCC8801_3513	Cyan8802_2604	CPCC7001_102	CRC_02134	gll0159	L8106_24075	MAE_59220	MC7420_6907	Aazo_5037	N9414_19617	Npun_R6266	all4257	P9202_2	P9211_10301	P9215_07011	P9301_06451	P9303_18991	PMT9312_0619	PMT0389	P9515_06841	A9601_06751	Pro1041	PMM0619	NATL1_06781	PMN2A_0057	CRD_00421	sll0542	SynRCC307_1345	SYNPCC7002_A1838
Cyanos1890	1		Rubredoxin	Q9XBL8	Rubredoxin	PF00301	COG1773	Rubredoxin [Energy production and conversion]	C	Energy production and conversion	AM1_2632	Ava_1857		AplaP_010100019001	CwatDRAFT_0159	CY0110_25561	cce_1309	PCC7424_0817	Cyan7425_2226	Cyan7822DRAFT_4424	PCC8801_4149	Cyan8802_4189	CPCC7001_1927	CRC_02923	gvip107	L8106_26017	MAE_33070	MC7420_6657	Aazo_1239	N9414_17932	Npun_F5549	alr3843	P9202_1258	P9211_03211	P9215_03201	P9301_03191	P9303_25271	PMT9312_0297	PMT1894	P9515_03281	A9601_03181	Pro0326	PMM0295	NATL1_03751	PMN2A_1661	CRD_02056	slr2033	SynRCC307_0212	SYNPCC7002_A0228
Cyanos1893	1		Probable cobalt-precorrin-4 C(11)-methyltransferase	Q58973	Tetrapyrrole (Corrin/Porphyrin) Methylases	PF00590	COG2875	Precorrin-4 methylase [Coenzyme metabolism]	H	Coenzyme transport and metabolism	AM1_4582	Ava_1968	AmaxDRAFT_4655	AplaP_010100022658	CwatDRAFT_3183	CY0110_00255	cce_1618	PCC7424_4344	Cyan7425_1887	Cyan7822DRAFT_2395	PCC8801_4243	Cyan8802_4305		CRC_00203	gvip197	L8106_05710	MAE_25690	MC7420_3214	Aazo_0905	N9414_20130	Npun_F3952	all4698	P9202_1752	P9211_04601	P9215_05391	P9301_04841	P9303_06621	PMT9312_0459	PMT1325	P9515_05231	A9601_05151	Pro0457	PMM0459	NATL1_05141	PMN2A_1791	CRD_02637	slr0239	SynRCC307_0701
Cyanos1895	1		Uncharacterized periplasmic iron-binding protein HI_0362|Uncharacterized periplasmic metal-binding protein TP_0034	Q57449|O83077	Periplasmic solute binding protein family	PF01297	COG0803	ABC-type metal ion transport system, periplasmic component/surface adhesin [Inorganic ion transport and metabolism]	P	Inorganic ion transport and metabolism	AM1_4953	Ava_1601	AmaxDRAFT_5442	AplaP_010100000780	CwatDRAFT_3126	CY0110_24771	cce_1242	PCC7424_2553	Cyan7425_3262	Cyan7822DRAFT_3716	PCC8801_2483	Cyan8802_3625	CPCC7001_2588	CRC_00136	glr3311	L8106_28811	MAE_31440	MC7420_5548	Aazo_0843	N9414_03061		alr3576	P9202_1481	P9211_10491	P9215_06831	P9301_06271	P9303_18691	PMT9312_0601	PMT0418	P9515_06661	A9601_06571	Pro1060	PMM0601	NATL1_06571	PMN2A_0037	CRD_00456	sll1598	SynRCC307_2186	SYNPCC7002_A1735
Cyanos1894	1		Uncharacterized protein HI_0858|Uncharacterized protein BUsg_396	P44905|Q8K9E3	5-formyltetrahydrofolate cyclo-ligase family	PF01812	COG0212	5-formyltetrahydrofolate cyclo-ligase [Coenzyme metabolism]	H	Coenzyme transport and metabolism	AM1_4566	Ava_2095	AmaxDRAFT_0294	AplaP_010100006977	CwatDRAFT_0241	CY0110_29514	cce_2949	PCC7424_4701	Cyan7425_3551	Cyan7822DRAFT_0254	PCC8801_3715	Cyan8802_3767	CPCC7001_628	CRC_01091	glr0759	L8106_20383	MAE_58290		Aazo_2686	N9414_13475	Npun_F3487	all4825	P9202_1140	P9211_11381	P9215_11881	P9301_11591	P9303_08921	PMT9312_1064	PMT1138	P9515_11441	A9601_11581	Pro1148	PMM1053	NATL1_15341	PMN2A_0700	CRD_02603	sll1643	SynRCC307_0727	SYNPCC7002_A1235
Cyanos1897	1		7-cyano-7-deazaguanine synthase	Q3AGF3	ExsB	PF06508	COG0603	Predicted PP-loop superfamily ATPase [General function prediction only]	R	General function prediction only	AM1_2344	Ava_2362	AmaxDRAFT_5184	AplaP_010100019483	CwatDRAFT_6090	CY0110_13231	cce_1379	PCC7424_1317	Cyan7425_5203	Cyan7822DRAFT_2745	PCC8801_2002	Cyan8802_2027	CPCC7001_2073	CRC_00191	gll3037	L8106_21052	MAE_25820	MC7420_1162	Aazo_4716	N9414_16856	Npun_F4475	alr5095	P9202_457	P9211_18241	P9215_19641	P9301_18821	P9303_29671	PMT9312_1784	PMT2222	P9515_18821	A9601_19011	Pro1855	PMM1691	NATL1_21651	PMN2A_1293	CRD_02651	slr0527	SynRCC307_2444	SYNPCC7002_A0281
Cyanos1896	1		Biotin synthesis protein BioC|Uncharacterized protein MJ1123	P36571|Q58523	Methyltransferase domain	PF08241	COG2226	Methylase involved in ubiquinone/menaquinone biosynthesis [Coenzyme metabolism]	H	Coenzyme transport and metabolism	AM1_1569	Ava_1977	AmaxDRAFT_4696	AplaP_010100021291	CwatDRAFT_2792	CY0110_29264	cce_4127	PCC7424_1926	Cyan7425_1009	Cyan7822DRAFT_1472	PCC8801_3179	Cyan8802_2938	CPCC7001_432	CRC_00347	glr0287	L8106_23700	MAE_26770	MC7420_2781	Aazo_4659	N9414_21160	Npun_R3667	all4690	P9202_485	P9211_14201	P9215_13811	P9301_13691	P9303_10751	PMT9312_1268	PMT1016	P9515_13391	A9601_13601	Pro1447	PMM1168	NATL1_10541	PMN2A_0372	CRD_00418		SynRCC307_1172	SYNPCC7002_A1787
Cyanos4028	1		Probable ABC transporter permease protein BAB2_1148	Q2YJB4	Binding-protein-dependent transport system inner membrane component	PF00528	COG0600	ABC-type nitrate/sulfonate/bicarbonate transport system, permease component [Inorganic ion transport and metabolism]	P	Inorganic ion transport and metabolism	AM1_2837							PCC7424_0058	Cyan7425_3255	Cyan7822DRAFT_3245|Cyan7822DRAFT_0464|Cyan7822DRAFT_0550			CPCC7001_1507	CRC_02090	gll0173		MAE_18890	MC7420_7184																		CRD_02349	sll1081	SynRCC307_2474	SYNPCC7002_A1749
Cyanos1479	1		Uncharacterized oxidoreductase MSMEG_1603	A0QSU4	IMP dehydrogenase / GMP reductase domain	PF00478	COG0516	IMP dehydrogenase/GMP reductase [Nucleotide transport and metabolism]	F	Nucleotide transport and metabolism	AM1_1867	Ava_2653	AmaxDRAFT_2045	AplaP_010100020659	CwatDRAFT_4808	CY0110_10652	cce_3209	PCC7424_1873	Cyan7425_4230	Cyan7822DRAFT_2260	PCC8801_0365	Cyan8802_0372	CPCC7001_1459	CRC_02725	glr1603	L8106_22049	MAE_54850	MC7420_6421	Aazo_3501	N9414_13727	Npun_R5588	alr0051	P9202_869	P9211_11281	P9215_11971	P9301_11681	P9303_09131	PMT9312_1073	PMT1126	P9515_11521	A9601_11671	Pro1138	PMM1062	NATL1_15241	PMN2A_0690	CRD_01959	slr1722	SynRCC307_0739	SYNPCC7002_A0266
Cyanos1478	1		Type III pantothenate kinase	Q3MC63	Bordetella pertussis Bvg accessory factor family	PF03309	COG1521	Pantothenate kinase type III (Bvg accessory factor family protein) [Transcription]	K	Transcription	AM1_1159	Ava_1801	AmaxDRAFT_1638	AplaP_010100010426	CwatDRAFT_6048	CY0110_21470	cce_3223	PCC7424_4170	Cyan7425_4022	Cyan7822DRAFT_1486	PCC8801_3123	Cyan8802_2997	CPCC7001_41	CRC_01003	glr2994	L8106_08006	MAE_46440	MC7420_5492	Aazo_1164	N9414_09626	Npun_R5836	alr3896	P9202_401	P9211_00891	P9215_00931	P9301_00921	P9303_02601	PMT9312_0083	PMT1623	P9515_00901	A9601_00931	Pro0094	PMM0080	NATL1_01451	PMN2A_1444	CRD_00475	slr0812	SynRCC307_0391	SYNPCC7002_A2302
Cyanos1473	1		UDP-N-acetylmuramate--L-alanine ligase	Q10XH7	Mur ligase family, glutamate ligase domain|Mur ligase middle domain|Mur ligase family, catalytic domain	PF02875|PF08245|PF01225	COG0773	UDP-N-acetylmuramate-alanine ligase [Cell envelope biogenesis, outer membrane]	M	Cell wall/membrane/envelope biogenesis	AM1_1800	Ava_2320	AmaxDRAFT_3078	AplaP_010100007047	CwatDRAFT_5930	CY0110_08141	cce_2373	PCC7424_2222	Cyan7425_0897		PCC8801_2556	Cyan8802_3550	CPCC7001_572	CRC_03495	gvip316	L8106_20528	MAE_25040	MC7420_478	Aazo_0815	N9414_23153	Npun_F0446	alr5065	P9202_1300	P9211_00221	P9215_00211	P9301_00211	P9303_00261	PMT9312_0022	PMT0027	P9515_00211	A9601_00211	Pro0022	PMM0022	NATL1_00211	PMN2A_1349	CRD_01869	slr1423	SynRCC307_0027	SYNPCC7002_A0105
Cyanos1472	1		UPF0051 protein slr0076	Q55792	Uncharacterized protein family (UPF0051)	PF01458	COG0719	Cysteine desulfurase activator SufB [Posttranslational modification, protein turnover, chaperones]	O	Posttranslational modification, protein turnover, chaperones	AM1_1222	Ava_0426	AmaxDRAFT_4837	AplaP_010100005244	CwatDRAFT_6578	CY0110_12152	cce_1005	PCC7424_4731	Cyan7425_3443	Cyan7822DRAFT_4158	PCC8801_0417	Cyan8802_0428	CPCC7001_1469	CRC_01806	glr1372	L8106_15719	MAE_23070	MC7420_775	Aazo_0798	N9414_05145	Npun_F4824	alr2494	P9202_1641	P9211_00791	P9215_00831	P9301_00821	P9303_03041	PMT9312_0073	PMT1604	P9515_00801	A9601_00831	Pro0084	PMM0071	NATL1_01351	PMN2A_1434	CRD_02080	slr0076	SynRCC307_2016	SYNPCC7002_A1812
Cyanos1471	1		Probable ATP-dependent transporter slr0075	Q55791	RecF/RecN/SMC N terminal domain	PF02463	COG0396	Cysteine desulfurase activator ATPase [Posttranslational modification, protein turnover, chaperones]	O	Posttranslational modification, protein turnover, chaperones	AM1_1223	Ava_0425	AmaxDRAFT_4838	AplaP_010100005249	CwatDRAFT_1819	CY0110_09540	cce_0686	PCC7424_4730	Cyan7425_3444	Cyan7822DRAFT_4159	PCC8801_0416	Cyan8802_0427	CPCC7001_2192	CRC_01805	glr1371	L8106_15724	MAE_23080	MC7420_760	Aazo_0797	N9414_05140	Npun_F4823	alr2493	P9202_1460	P9211_00801	P9215_00841	P9301_00831	P9303_03031	PMT9312_0074	PMT1605	P9515_00811	A9601_00841	Pro0085	PMM0072	NATL1_01361	PMN2A_1435	CRD_02081	slr0075	SynRCC307_2017	SYNPCC7002_A1813
Cyanos1477	1		Ycf51-like protein	P73690	Protein of function (DUF2518)	PF10726	COG1928	Dolichyl-phosphate-mannose--protein O-mannosyl transferase [Posttranslational modification, protein turnover, chaperones]	O	Posttranslational modification, protein turnover, chaperones	AM1_3575	Ava_0014	AmaxDRAFT_5700	AplaP_010100013828	CwatDRAFT_1727	CY0110_27650	cce_3967	PCC7424_1320	Cyan7425_4474	Cyan7822DRAFT_2742	PCC8801_2654	Cyan8802_3450	CPCC7001_2526	CRC_01070	gll4416	L8106_18851	MAE_25780	MC7420_3088	Aazo_3355	N9414_11144	Npun_R5096	alr2762	P9202_423	P9211_10631	P9215_06701	P9301_06141	P9303_18421	PMT9312_0588	PMT0439	P9515_06531	A9601_06431	Pro1074	PMM0588	NATL1_06441	PMN2A_0024	CRD_02628	sll1702	SynRCC307_0923	SYNPCC7002_A0604
Cyanos1476	1		DNA repair protein recN	P74374	RecF/RecN/SMC N terminal domain	PF02463	COG0497	ATPase involved in DNA repair [DNA replication, recombination, and repair]	L	Replication, recombination and repair	AM1_2766	Ava_2236	AmaxDRAFT_5344	AplaP_010100006098	CwatDRAFT_2380	CY0110_09887	cce_2438	PCC7424_3118	Cyan7425_1274	Cyan7822DRAFT_1328	PCC8801_1995	Cyan8802_2022	CPCC7001_1787	CRC_03079	gvip022	L8106_09616	MAE_28300	MC7420_2876	Aazo_3647	N9414_04080	Npun_R4676	alr4961	P9202_758	P9211_18511	P9215_19851	P9301_19031	P9303_30201	PMT9312_1805	PMT2271	P9515_19041	A9601_19221	Pro1882	PMM1713	NATL1_21971	PMN2A_1324	CRD_01141	sll1520	SynRCC307_2532	SYNPCC7002_A0451
Cyanos1475	1		Uncharacterized protein sll0005	Q55680	ABC1 family|Phosphotransferase enzyme family	PF03109|PF01636	COG0661	Predicted unusual protein kinase [General function prediction only]	R	General function prediction only	AM1_2380	Ava_2235	AmaxDRAFT_3625	AplaP_010100022668	CwatDRAFT_3768	CY0110_02994	cce_3416	PCC7424_3680	Cyan7425_1497	Cyan7822DRAFT_2348	PCC8801_0375	Cyan8802_0384	CPCC7001_87	CRC_00894	glr3124	L8106_07124	MAE_48840	MC7420_2848	Aazo_4100	N9414_04075	Npun_F4677	all4960	P9202_1482	P9211_18521	P9215_19861	P9301_19041	P9303_30211	PMT9312_1806	PMT2272	P9515_19051	A9601_19231	Pro1883	PMM1714	NATL1_21981	PMN2A_1325	CRD_01727	sll0005	SynRCC307_2533	SYNPCC7002_A1843
Cyanos1474	1		Ribosomal RNA large subunit methyltransferase N|Ribosomal RNA large subunit methyltransferase N	B1WU13|Q3M9B9	Radical SAM superfamily	PF04055	COG0820	Predicted Fe-S-cluster redox enzyme [General function prediction only]	R	General function prediction only	AM1_3982	Ava_2804	AmaxDRAFT_3799	AplaP_010100009525	CwatDRAFT_5814	CY0110_11217	cce_2727	PCC7424_1609	Cyan7425_0210	Cyan7822DRAFT_1511	PCC8801_1442	Cyan8802_1468	CPCC7001_1604	CRC_01796	gll2079	L8106_11682	MAE_12550	MC7420_3334	Aazo_0906	N9414_01747	Npun_F3954	all0355	P9202_1781	P9211_16031	P9215_17501	P9301_16721	P9303_04411	PMT9312_1574	PMT1503	P9515_16611	A9601_16851	Pro1636	PMM1481	NATL1_18821	PMN2A_1012	CRD_00059	sll0098	SynRCC307_1954	SYNPCC7002_A0715
Cyanos1091	1		Cysteine synthase	P73410	Pyridoxal-phosphate dependent enzyme	PF00291	COG0031	Cysteine synthase [Amino acid transport and metabolism]	E	Amino acid transport and metabolism	AM1_2417	Ava_2508|Ava_0452|Ava_5019	AmaxDRAFT_5299	AplaP_010100005089	CwatDRAFT_0796	CY0110_04211	cce_1473	PCC7424_1502	Cyan7425_2853|Cyan7425_5034|Cyan7425_1541		PCC8801_0433	Cyan8802_0444		CRC_00454	gvip092	L8106_11167	MAE_60310|MAE_51690	MC7420_6158	Aazo_3782|Aazo_3400|Aazo_0988	N9414_10743|N9414_14790	Npun_F2809|Npun_R0343|Npun_F5408	all2521|alr4552	P9202_1857	P9211_01381	P9215_01411	P9301_01401	P9303_26311	PMT9312_0126	PMT1978	P9515_01371	A9601_01411	Pro0143	PMM0123	NATL1_01951	PMN2A_1490	CRD_01581	slr1842	SynRCC307_0267	SYNPCC7002_A0247
Cyanos1090	1		2Fe-2S ferredoxin	P44428	2Fe-2S iron-sulfur cluster binding domain	PF00111	COG0633	Ferredoxin [Energy production and conversion]	C	Energy production and conversion	AM1_2025	Ava_4487	AmaxDRAFT_3602	AplaP_010100004974	CwatDRAFT_1299	CY0110_24201	cce_0892	PCC7424_3497	Cyan7425_0860	Cyan7822DRAFT_0405	PCC8801_2860	Cyan8802_3236	CPCC7001_1224|CPCC7001_657	CRC_01394	gsl2998	L8106_06529	MAE_45310	MC7420_2196	Aazo_0503	N9414_00260	Npun_F0277	asl0884	P9202_229	P9211_03511	P9215_03411	P9301_03411	P9303_22111	PMT9312_0322	PMT1664	P9515_03481	A9601_03401	Pro0356	PMM0316			CRD_02011	ssl3044	SynRCC307_0419|SynRCC307_0871	SYNPCC7002_A2152
Cyanos1093	1		Cell division protease ftsH homolog 3|Cell division protease ftsH homolog	P73437|P46469	ATPase family associated with various cellular activities (AAA)|Peptidase family M41|FtsH Extracellular	PF00004|PF01434|PF06480	COG0465	ATP-dependent Zn proteases [Posttranslational modification, protein turnover, chaperones]	O	Posttranslational modification, protein turnover, chaperones	AM1_1308|AM1_3237|AM1_4917|AM1_1599|AM1_4590|AM1_D0237	Ava_2234	AmaxDRAFT_1939	AplaP_010100008921	CwatDRAFT_1628	CY0110_07094	cce_2043	PCC7424_4275|PCC7424_4814	Cyan7425_4937	Cyan7822DRAFT_0133|Cyan7822DRAFT_1241	PCC8801_1921|PCC8801_3570	Cyan8802_1947|Cyan8802_2543	CPCC7001_321	CRC_01234	gvip435	L8106_25862|L8106_25857	MAE_01910|MAE_62060	MC7420_1626	Aazo_2804	N9414_00895	Npun_R2022	all4936	P9202_1787	P9211_13071	P9215_14891	P9301_14491	P9303_19161	PMT9312_1358	PMT0378	P9515_14251	A9601_14631	Pro1338	PMM1264	NATL1_16831	PMN2A_0830	CRD_01284	sll1463	SynRCC307_1754	SYNPCC7002_A0902
Cyanos1095	1		Glycogen phosphorylase|Glycogen phosphorylase, muscle form|Glycogen phosphorylase	P73511|O18751|P45180	Carbohydrate phosphorylase	PF00343	COG0058	Glucan phosphorylase [Carbohydrate transport and metabolism]	G	Carbohydrate transport and metabolism	AM1_2114|AM1_D0200		AmaxDRAFT_2593|AmaxDRAFT_4955	AplaP_010100022243|AplaP_010100023303	CwatDRAFT_4758	CY0110_01954	cce_1603|cce_5186|cce_1629	PCC7424_0192|PCC7424_5031	Cyan7425_1244|Cyan7425_3952	Cyan7822DRAFT_0269|Cyan7822DRAFT_0297	PCC8801_2334|PCC8801_3391	Cyan8802_2385|Cyan8802_2722	CPCC7001_254|CPCC7001_1850		glr0687|gll0694|glr0998	L8106_23510|L8106_08786	MAE_20180	MC7420_3147					P9202_169	P9211_17241	P9215_18741	P9301_17931	P9303_25951	PMT9312_1693	PMT1946	P9515_17881	A9601_18101	Pro1759	PMM1601	NATL1_20511	PMN2A_1176		sll1356|slr1367	SynRCC307_0140	SYNPCC7002_A0481
Cyanos1094	1		Chlorophyllase type 0|Platelet-activating factor acetylhydrolase 2, cytoplasmic|Platelet-activating factor acetylhydrolase	Q9LE89|P83006|P70683	Alpha/beta hydrolase of unknown function (DUF1400)|isoform II	PF07176|PF03403	COG4188	Predicted dienelactone hydrolase [General function prediction only]	R	General function prediction only	AM1_3003|AM1_3908	Ava_2964	AmaxDRAFT_4024|AmaxDRAFT_4634	AplaP_010100004734|AplaP_010100019765	CwatDRAFT_3182	CY0110_00250|CY0110_03629	cce_1617|cce_0193|cce_1249|cce_2406	PCC7424_3241|PCC7424_4229|PCC7424_3825|PCC7424_4546|PCC7424_4547	Cyan7425_1800|Cyan7425_2723|Cyan7425_2145|Cyan7425_3930	Cyan7822DRAFT_2174|Cyan7822DRAFT_3303|Cyan7822DRAFT_4322|Cyan7822DRAFT_0010|Cyan7822DRAFT_1579|Cyan7822DRAFT_4323	PCC8801_3583	Cyan8802_2531	CPCC7001_323	CRC_01301	glr0885	L8106_02072|L8106_12375|L8106_01067|L8106_01172|L8106_13200|L8106_07416	MAE_43980	MC7420_4	Aazo_3976	N9414_11479|N9414_03448	Npun_R1020|Npun_F1182	all0969															slr1944|slr1506		SYNPCC7002_G0074
Cyanos1097	1		Uncharacterized symporter sll1374	P74168	Vacuole effluxer Atg22 like	PF11700	COG2211	Na+/melibiose symporter and related transporters [Carbohydrate transport and metabolism]	G	Carbohydrate transport and metabolism	AM1_3342	Ava_3583	AmaxDRAFT_2704|AmaxDRAFT_5485	AplaP_010100016740|AplaP_010100015878	CwatDRAFT_2981	CY0110_07364|CY0110_27129	cce_2499|cce_1874	PCC7424_0200|PCC7424_3387	Cyan7425_2335	Cyan7822DRAFT_0495|Cyan7822DRAFT_5059	PCC8801_4415|PCC8801_2906	Cyan8802_4479|Cyan8802_3190	CPCC7001_1436	CRC_00336	gll4250	L8106_21142	MAE_37730	MC7420_7413|MC7420_2796	Aazo_3944	N9414_12903	Npun_F1762	alr3705	P9202_452	P9211_13771	P9215_15521	P9301_15091	P9303_05681	PMT9312_1421	PMT1398	P9515_14841	A9601_15231	Pro1404	PMM1323	NATL1_17501	PMN2A_0894	CRD_01536	sll1374	SynRCC307_0478	SYNPCC7002_A2845|SYNPCC7002_A0460
Cyanos1096	1		Signaling protein ykoW	O34311	Domain of unknown function (DUF1816)|PAS fold|GGDEF domain	PF08846|PF08448|PF00990	COG5071	26S proteasome regulatory complex component [Posttranslational modification, protein turnover, chaperones]	O	Posttranslational modification, protein turnover, chaperones	AM1_5194|AM1_B0025|AM1_C0283|AM1_3485	Ava_4414	AmaxDRAFT_5361	AplaP_010100005693	CwatDRAFT_6341	CY0110_04086	cce_3206	PCC7424_1761|PCC7424_4145	Cyan7425_2422|Cyan7425_2628	Cyan7822DRAFT_1372|Cyan7822DRAFT_2207	PCC8801_0564	Cyan8802_0581	CPCC7001_2032	CRC_00959	gsl2541	L8106_28631|L8106_15884	MAE_42240|MAE_28390	MC7420_3827	Aazo_2286	N9414_03181	Npun_DR040|Npun_R1189	alr1160	P9202_496	P9211_06971	P9215_09431	P9301_09111	P9303_15811	PMT9312_0852	PMT0649	P9515_10301	A9601_09131	Pro0749	PMM0947	NATL1_09321	PMN2A_0263	CRD_00517	slr0957|sll1170	SynRCC307_1327	SYNPCC7002_A0386
Cyanos1099	1		Protein cyaE|Outer membrane efflux protein BepC	P11092|Q8G0Y6	Outer membrane efflux protein	PF02321	COG1538	Outer membrane protein [Cell envelope biogenesis, outer membrane / Intracellular trafficking and secretion]	M|U	Cell wall/membrane/envelope biogenesis|Intracellular trafficking, secretion, and vesicular transport	AM1_2429|AM1_5448	Ava_1015	AmaxDRAFT_3603	AplaP_010100004969	CwatDRAFT_1298	CY0110_24196	cce_0891	PCC7424_3496	Cyan7425_3625|Cyan7425_3626	Cyan7822DRAFT_0404	PCC8801_0515	Cyan8802_0532	CPCC7001_421	CRC_00427	glr1143	L8106_06524	MAE_14730	MC7420_1107	Aazo_5078	N9414_02371|N9414_22303	Npun_R2885|Npun_F6385	alr2887	P9202_50	P9211_01101	P9215_01131	P9301_01121	P9303_02231	PMT9312_1181|PMT9312_0101	PMT0182	P9515_01091	A9601_01131	Pro0116	PMM0097	NATL1_01671	PMN2A_1465	CRD_02536|CRD_02535	slr1270	SynRCC307_0308	SYNPCC7002_A0585
Cyanos1098	1		Probable NADH dehydrogenase, chloroplastic/mitochondrial	Q8GXR9	Pyridine nucleotide-disulphide oxidoreductase	PF07992	COG1252	NADH dehydrogenase, FAD-containing subunit [Energy production and conversion]	C	Energy production and conversion	AM1_2697	Ava_0810	AmaxDRAFT_5315	AplaP_010100016333	CwatDRAFT_6161	CY0110_21420|CY0110_20895	cce_0154|cce_4052	PCC7424_3107|PCC7424_4523	Cyan7425_1446	Cyan7822DRAFT_2789	PCC8801_0681|PCC8801_0031	Cyan8802_0708|Cyan8802_0029	CPCC7001_2110	CRC_01623	glr3503	L8106_00855|L8106_09581	MAE_42940|MAE_62400	MC7420_1675|MC7420_6996	Aazo_4817	N9414_12061	Npun_R1623	alr4094	P9202_1080	P9211_00911	P9215_00951	P9301_00941	P9303_02581	PMT9312_0085	PMT1625	P9515_00921	A9601_00951	Pro0096	PMM0082	NATL1_01471	PMN2A_1446	CRD_01371	slr1743	SynRCC307_0389	SYNPCC7002_A2120
Cyanos1253	1		50S ribosomal protein L15	A5GIS8	Ribosomal protein L18e/L15	PF00828	COG0200	Ribosomal protein L15 [Translation, ribosomal structure and biogenesis]	J	Translation, ribosomal structure and biogenesis	AM1_4713	Ava_0708	AmaxDRAFT_4463	AplaP_010100017799	CwatDRAFT_2395	CY0110_05307	cce_4032	PCC7424_3720	Cyan7425_1309	Cyan7822DRAFT_3442	PCC8801_0235	Cyan8802_0232	CPCC7001_930	CRC_01364	gvip517	L8106_15120	MAE_57260	MC7420_5612	Aazo_2576	N9414_02581	Npun_R4373	all4198	P9202_729	P9211_16611	P9215_18121	P9301_17321	P9303_23201	PMT9312_1633	PMT1749	P9515_17231	A9601_17481	Pro1695	PMM1541	NATL1_19861	PMN2A_1112	CRD_02876	sll1813	SynRCC307_2133	SYNPCC7002_A1048
Cyanos1252	1		Adenylate kinase 1	Q8YPJ8	Adenylate kinase	PF00406	COG0563	Adenylate kinase and related kinases [Nucleotide transport and metabolism]	F	Nucleotide transport and metabolism	AM1_2414|AM1_4715	Ava_0710	AmaxDRAFT_4461	AplaP_010100017809	CwatDRAFT_2397	CY0110_05317	cce_4034	PCC7424_3722	Cyan7425_1311	Cyan7822DRAFT_3444	PCC8801_0233	Cyan8802_0230	CPCC7001_592	CRC_01366	gll1392	L8106_15110	MAE_57240	MC7420_5562	Aazo_2578	N9414_02571	Npun_R4371	all4196	P9202_946	P9211_16591	P9215_18101	P9301_17301	P9303_23221	PMT9312_1631	PMT1751	P9515_17211	A9601_17461	Pro1693	PMM1539	NATL1_19841	PMN2A_1110	CRD_02874	sll1815	SynRCC307_2135	SYNPCC7002_A1046
Cyanos1251	1		ATP-dependent DNA helicase pcrA|ATP-dependent DNA helicase pcrA|ATP-dependent DNA helicase srs2|DNA helicase II	P64318|P56255|Q10213|Q02322	UvrD/REP helicase|Viral (Superfamily 1) RNA helicase	PF00580|PF01443	COG0210	Superfamily I DNA and RNA helicases [DNA replication, recombination, and repair]	L	Replication, recombination and repair	AM1_1428	Ava_3361	AmaxDRAFT_2733	AplaP_010100017734	CwatDRAFT_1070	CY0110_08606	cce_3987	PCC7424_1525	Cyan7425_1513	Cyan7822DRAFT_1859	PCC8801_4114	Cyan8802_4154	CPCC7001_2036	CRC_00568	glr2394	L8106_29520	MAE_45980	MC7420_6400	Aazo_4844	N9414_21953	Npun_R1007	all4495	P9202_1067	P9211_03301	P9215_03291	P9301_03281	P9303_25591	PMT9312_0306	PMT1917	P9515_03371	A9601_03271	Pro0335	PMM0304	NATL1_03831	PMN2A_1669	CRD_02983|CRD_02984	sll1143	SynRCC307_0222	SYNPCC7002_A0531
Cyanos1250	1		Dihydrodipicolinate reductase	B7JW41	Dihydrodipicolinate reductase, C-terminus|Dihydrodipicolinate reductase, N-terminus	PF05173|PF01113	COG0289	Dihydrodipicolinate reductase [Amino acid transport and metabolism]	E	Amino acid transport and metabolism	AM1_5551	Ava_0474	AmaxDRAFT_0023	AplaP_010100014643|AplaP_010100022101	CwatDRAFT_4914	CY0110_07689	cce_2936	PCC7424_0311	Cyan7425_3555	Cyan7822DRAFT_1197	PCC8801_1680	Cyan8802_1698	CPCC7001_2490	CRC_02556	gvip166	L8106_08331	MAE_14590	MC7420_5330	Aazo_1909	N9414_08265	Npun_F4916	alr2542	P9202_35	P9211_09351	P9215_10701	P9301_10381	P9303_13941	PMT9312_0968	PMT0814	P9515_09071	A9601_10381	Pro0904	PMM0832	NATL1_10611	PMN2A_0379	CRD_01262	sll1058	SynRCC307_0971	SYNPCC7002_A0881
Cyanos1257	1		Putative Holliday junction resolvase	Q7V847	Uncharacterised protein family (UPF0081)	PF03652	COG0816	Predicted endonuclease involved in recombination (possible Holliday junction resolvase in Mycoplasmas and B. subtilis) [DNA replication, recombination, and repair]	L	Replication, recombination and repair	AM1_0036	Ava_3804	AmaxDRAFT_1233	AplaP_010100011356	CwatDRAFT_2320	CY0110_07679	cce_1480	PCC7424_3098	Cyan7425_2514	Cyan7822DRAFT_0357	PCC8801_1942	Cyan8802_1969	CPCC7001_2650	CRC_00094	gll1132	L8106_14415	MAE_50370	MC7420_4390	Aazo_4148	N9414_18098	Npun_F0324	alr3100	P9202_352	P9211_09701	P9215_08861	P9301_08521	P9303_17391	PMT9312_0799	PMT0526	P9515_07901	A9601_08551	Pro0867	PMM0791	NATL1_08311	PMN2A_0199	CRD_01472	sll1547	SynRCC307_1002	SYNPCC7002_A0946
Cyanos1256	1		Photosystem I assembly protein ycf3	Q3M690	Tetratricopeptide repeat|Sel1 repeat|Uncharacterized protein conserved in bacteria (DUF2225)	PF00515|PF08238|PF09986	COG5010	Flp pilus assembly protein TadD, contains TPR repeats [Intracellular trafficking and secretion]	U	Intracellular trafficking, secretion, and vesicular transport	AM1_2827	Ava_3891	AmaxDRAFT_2429	AplaP_010100020714	CwatDRAFT_1646	CY0110_09762	cce_0285	PCC7424_3996	Cyan7425_0552	Cyan7822DRAFT_3682	PCC8801_2153	Cyan8802_2215	CPCC7001_1160	CRC_01269	gvip074	L8106_28965	MAE_49040	MC7420_7477	Aazo_4206	N9414_14605	Npun_R3525	all3193	P9202_497	P9211_01461	P9215_01491	P9301_01511	P9303_26511	PMT9312_0134	PMT1992	P9515_01601	A9601_01491	Pro0154	PMM0132	NATL1_02041	PMN2A_1498	CRD_01991	slr0823	SynRCC307_0252	SYNPCC7002_A1566
Cyanos1255	1		30S ribosomal protein S17	Q0ID14	Ribosomal protein S17	PF00366	COG0186	Ribosomal protein S17 [Translation, ribosomal structure and biogenesis]	J	Translation, ribosomal structure and biogenesis	AM1_4705	Ava_0700	AmaxDRAFT_4471	AplaP_010100017759	CwatDRAFT_2448	CY0110_05262	cce_4023	PCC7424_3712	Cyan7425_1301	Cyan7822DRAFT_3434	PCC8801_0243	Cyan8802_0240	CPCC7001_901	CRC_01356	gvip526	L8106_15165	MAE_57340	MC7420_5608	Aazo_2568	N9414_02621	Npun_R4381	asl4206	P9202_630	P9211_16691	P9215_18201	P9301_17401	P9303_23111	PMT9312_1641	PMT1741	P9515_17311	A9601_17561	Pro1703	PMM1549	NATL1_19941	PMN2A_1120	CRD_02884	ssl3437	SynRCC307_2125	SYNPCC7002_A1056
Cyanos1254	1		50S ribosomal protein L14	B8HMR4	Ribosomal protein L14p/L23e	PF00238	COG0093	Ribosomal protein L14 [Translation, ribosomal structure and biogenesis]	J	Translation, ribosomal structure and biogenesis	AM1_4706	Ava_0701	AmaxDRAFT_4470	AplaP_010100017764	CwatDRAFT_2449	CY0110_05267	cce_4024	PCC7424_3713	Cyan7425_1302	Cyan7822DRAFT_3435	PCC8801_0242	Cyan8802_0239	CPCC7001_1439	CRC_01357	gvip525	L8106_15160	MAE_57330	MC7420_5427	Aazo_2569	N9414_02616	Npun_R4380	all4205	P9202_1286	P9211_16681	P9215_18191	P9301_17391	P9303_23121	PMT9312_1640	PMT1742	P9515_17301	A9601_17551	Pro1702	PMM1548	NATL1_19931	PMN2A_1119	CRD_02883	sll1806	SynRCC307_2126	SYNPCC7002_A1055
Cyanos1259	1		Putative methionine aminopeptidase C	P53581	Metallopeptidase family M24	PF00557	COG0024	Methionine aminopeptidase [Translation, ribosomal structure and biogenesis]	J	Translation, ribosomal structure and biogenesis	AM1_1062	Ava_3676	AmaxDRAFT_0935	AplaP_010100010986	CwatDRAFT_4501	CY0110_02792	cce_1586	PCC7424_2580	Cyan7425_1534	Cyan7822DRAFT_3022	PCC8801_1125	Cyan8802_1154	CPCC7001_2672	CRC_03096	glr0412	L8106_23565	MAE_06840	MC7420_7847	Aazo_0333	N9414_20220	Npun_R4996	all1019	P9202_757	P9211_04771	P9215_05581	P9301_05021	P9303_06841	PMT9312_0477	PMT1305	P9515_05401	A9601_05321	Pro0475	PMM0477	NATL1_05331	PMN2A_1809	CRD_00057	sll0555	SynRCC307_1662	SYNPCC7002_A2343
Cyanos1258	1		Isoleucyl-tRNA synthetase	A0AKC5	Anticodon-binding domain|tRNA synthetases class I (I, L, M and V)|Zinc finger found in FPG and IleRS	PF08264|PF00133|PF06827	COG0060	Isoleucyl-tRNA synthetase [Translation, ribosomal structure and biogenesis]	J	Translation, ribosomal structure and biogenesis	AM1_3907	Ava_3774	AmaxDRAFT_0926	AplaP_010100016198	CwatDRAFT_4887	CY0110_20323	cce_4545	PCC7424_5054	Cyan7425_3114	Cyan7822DRAFT_4081	PCC8801_2707	Cyan8802_3396	CPCC7001_2405	CRC_02730	gvip495	L8106_29405|L8106_29410	MAE_11160	MC7420_7643	Aazo_5054	N9414_12438	Npun_F1478	alr1073	P9202_750	P9211_02611	P9215_02601	P9301_02601	P9303_24331	PMT9312_0240	PMT1817	P9515_02701	A9601_02591	Pro0268	PMM0238	NATL1_03171	PMN2A_1605	CRD_01964	sll1362	SynRCC307_2212	SYNPCC7002_A1756
Cyanos1659	1		Uncharacterized membrane protein ykoY|Uncharacterized membrane protein yceF	O34997|O34447	Integral membrane protein TerC family	PF03741	COG0861	Membrane protein TerC, possibly involved in tellurium resistance [Inorganic ion transport and metabolism]	P	Inorganic ion transport and metabolism	AM1_3729	Ava_3425			CwatDRAFT_4439	CY0110_24471	cce_2169	PCC7424_1024	Cyan7425_2338|Cyan7425_2829	Cyan7822DRAFT_1811|Cyan7822DRAFT_1035	PCC8801_2735|PCC8801_4409	Cyan8802_3367|Cyan8802_4472	CPCC7001_1875	CRC_02137	gll0627	L8106_09716	MAE_09480|MAE_51880	MC7420_3707	Aazo_1844	N9414_19592	Npun_F6277	all3403	P9202_1445	P9211_09251	P9215_10611	P9301_10281		PMT9312_0960		P9515_09161	A9601_10291	Pro0998	PMM0840	NATL1_10491	PMN2A_0367	CRD_01359	sll1022	SynRCC307_1471	SYNPCC7002_A1833
Cyanos1658	1		Lipoyl synthase 1	Q8YWC1	Inhibitor of vertebrate lysozyme (Ivy)|Radical SAM superfamily	PF08816|PF04055	COG0320	Lipoate synthase [Coenzyme metabolism]	H	Coenzyme transport and metabolism	AM1_3776	Ava_1162	AmaxDRAFT_1105	AplaP_010100018836	CwatDRAFT_1162	CY0110_20093	cce_0767	PCC7424_3346	Cyan7425_4749	Cyan7822DRAFT_4715	PCC8801_2940	Cyan8802_3156	CPCC7001_794	CRC_01436	gll1029	L8106_27137	MAE_08190	MC7420_7491	Aazo_0567	N9414_08113	Npun_F0994	all1694	P9202_422	P9211_16371	P9215_17821	P9301_17061	P9303_23551	PMT9312_1606	PMT1775	P9515_16941	A9601_17181	Pro1670	PMM1514	NATL1_19551	PMN2A_1080	CRD_00655	slr1598	SynRCC307_2162	SYNPCC7002_A0785
Cyanos1657	1		Putative electron transport protein yjeS	P39288	Domain of unknown function (DUF1730)	PF08331	COG1600	Uncharacterized Fe-S protein [Energy production and conversion]	C	Energy production and conversion		Ava_2229	AmaxDRAFT_1669	AplaP_010100022333	CwatDRAFT_6447	CY0110_00765	cce_0752	PCC7424_4033	Cyan7425_1629	Cyan7822DRAFT_4360	PCC8801_2886	Cyan8802_3210	CPCC7001_1620	CRC_00376	gll1464	L8106_29400	MAE_50480	MC7420_3083	Aazo_2833	N9414_22263	Npun_R5132	alr4943	P9202_1763	P9211_00061	P9215_00061	P9301_00061	P9303_00061	PMT9312_0007	PMT0007	P9515_00061	A9601_00061	Pro0007	PMM0007	NATL1_00061	PMN2A_1334	CRD_03041	sll1348	SynRCC307_0007	SYNPCC7002_A1957
Cyanos1656	1		6-phosphogluconolactonase	P74618	Glucosamine-6-phosphate isomerases/6-phosphogluconolactonase	PF01182	COG0363	6-phosphogluconolactonase/Glucosamine-6-phosphate isomerase/deaminase [Carbohydrate transport and metabolism]	G	Carbohydrate transport and metabolism	AM1_2637	Ava_4215	AmaxDRAFT_1053	AplaP_010100022618	CwatDRAFT_2823	CY0110_23056	cce_4743	PCC7424_5038	Cyan7425_2709	Cyan7822DRAFT_2815	PCC8801_1455	Cyan8802_1481	CPCC7001_832	CRC_02375	glr3180	L8106_16734	MAE_11250	MC7420_5787	Aazo_1522	N9414_15327	Npun_R2520	alr1602	P9202_981	P9211_09911	P9215_08651	P9301_08311	P9303_16881	PMT9312_0779	PMT0564	P9515_08121	A9601_08331	Pro0844	PMM0771	NATL1_08091	PMN2A_0177	CRD_01806	sll1479	SynRCC307_1251	SYNPCC7002_A0928
Cyanos1655	1		*	*	BMC domain	PF00936	*	*	*	*	AM1_3878	Ava_4911	AmaxDRAFT_4623	AplaP_010100011906	CwatDRAFT_0926	CY0110_28539	cce_3523	PCC7424_3094	Cyan7425_1702	Cyan7822DRAFT_0364	PCC8801_4051	Cyan8802_4090	CPCC7001_47	CRC_00360	glr1519	L8106_11522	MAE_27170	MC7420_7352	Aazo_3835	N9414_13230	Npun_R1556	all3257	P9202_1553	P9211_05491	P9215_06281	P9301_05731	P9303_08041	PMT9312_0547	PMT1208	P9515_06111	A9601_06031	Pro0548	PMM0547	NATL1_06011	PMN2A_1876	CRD_03056	slr0169	SynRCC307_0814	SYNPCC7002_A2025
Cyanos1654	1		Uncharacterized protein ypuF	P17617	Domain of unknown function (DUF309)	PF03745	COG1547	Predicted metal-dependent hydrolase [General function prediction only]	S	Function unknown	AM1_4030	Ava_1640	AmaxDRAFT_4944	AplaP_010100012056	CwatDRAFT_4222	CY0110_02732	cce_3397	PCC7424_3749	Cyan7425_2505	Cyan7822DRAFT_3470	PCC8801_1524	Cyan8802_1551		CRC_02934	gsl2631	L8106_30315	MAE_51280	MC7420_1952	Aazo_4386	N9414_06089	Npun_R1133	alr4066	P9202_905	P9211_10001	P9215_08571	P9301_08231	P9303_16771	PMT9312_0771	PMT0574	P9515_08201	A9601_08251	Pro0835	PMM0763	NATL1_07991	PMN2A_0167	CRD_02046	slr1636	SynRCC307_1264	SYNPCC7002_A1852
Cyanos1653	1		Uncharacterized protein At2g34460, chloroplastic	Q8H124	NAD dependent epimerase/dehydratase family|NmrA-like family	PF01370|PF05368	COG0451	Nucleoside-diphosphate-sugar epimerases [Cell envelope biogenesis, outer membrane / Carbohydrate transport and metabolism]	M|G	Cell wall/membrane/envelope biogenesis|Carbohydrate transport and metabolism	AM1_4118	Ava_4317	AmaxDRAFT_3319	AplaP_010100004344	CwatDRAFT_2653	CY0110_00570	cce_3695	PCC7424_1655	Cyan7425_2296	Cyan7822DRAFT_4490	PCC8801_3928	Cyan8802_3977	CPCC7001_1470	CRC_00367	gll3484	L8106_01577	MAE_23570	MC7420_2685	Aazo_3700	N9414_07419	Npun_F0086	alr2751	P9202_918	P9211_09591	P9215_08961	P9301_08621	P9303_17611	PMT9312_0809	PMT0506	P9515_07801	A9601_08651	Pro0879	PMM0801	NATL1_08411	PMN2A_0209	CRD_03051	sll1218	SynRCC307_0501	SYNPCC7002_A1385
Cyanos1652	1		Probable phosphoglycerate mutase gpmB|Uncharacterized protein Mb2253c|Probable phosphoglycerate mutase YOR283W|Uncharacterized protein Rv2228c/MT2287	B5BAL1|P64956|Q12040|P64955	Phosphoglycerate mutase family	PF00300	COG0406	Broad specificity phosphatase PhoE and related phosphatases [General function prediction only]	G	Carbohydrate transport and metabolism	AM1_3583	Ava_3651	AmaxDRAFT_3025	AplaP_010100009241	CwatDRAFT_3401	CY0110_06264	cce_2454	PCC7424_1967	Cyan7425_1508	Cyan7822DRAFT_3210	PCC8801_2516	Cyan8802_3590	CPCC7001_2611	CRC_03098	gll0771	L8106_21187	MAE_05990	MC7420_7638	Aazo_4242	N9414_06049	Npun_F6047	alr3338	P9202_438	P9211_05171	P9215_05961	P9301_05411	P9303_07531	PMT9312_0515	PMT1252	P9515_05791	A9601_05711	Pro0515	PMM0515	NATL1_05721	PMN2A_1847	CRD_00869	slr1124	SynRCC307_0867	SYNPCC7002_A2560
Cyanos1651	1		ATP-dependent Clp protease adapter protein clpS	Q8YZQ3	ATP-dependent Clp protease adaptor protein ClpS	PF02617	COG2127	Uncharacterized conserved protein [Function unknown]	S	Function unknown	AM1_3896	Ava_2843	AmaxDRAFT_4209	AplaP_010100010331	CwatDRAFT_2202	CY0110_24116	cce_3563	PCC7424_4494	Cyan7425_3857	Cyan7822DRAFT_2778	PCC8801_1729	Cyan8802_1753	CPCC7001_2438	CRC_03130	gsl2238	L8106_20640	MAE_07040	MC7420_1406	Aazo_2161	N9414_18373	Npun_F4076	all0404	P9202_870	P9211_15141	P9215_10321	P9301_09991	P9303_15521	PMT9312_0940	PMT0672		A9601_10011	Pro1555	PMM0686	NATL1_13951	PMN2A_0595	CRD_00894	ssl3379	SynRCC307_1408	SYNPCC7002_A2075
Cyanos1650	1		Probable protein-export membrane protein secG	P51274	Preprotein translocase SecG subunit	PF03840	COG1314	Preprotein translocase subunit SecG [Intracellular trafficking and secretion]	U	Intracellular trafficking, secretion, and vesicular transport	AM1_1642	Ava_0724	AmaxDRAFT_2269	AplaP_010100006538	CwatDRAFT_2029	CY0110_15240	cce_1790	PCC7424_2211	Cyan7425_4039	Cyan7822DRAFT_1567	PCC8801_2263	Cyan8802_2314	CPCC7001_1524	CRC_01379	gvip099	L8106_02927	MAE_32350		Aazo_2545	N9414_13095	Npun_R4350	asl4181	P9202_1882	P9211_15531	P9215_17031	P9301_16251	P9303_05071	PMT9312_1528	PMT1447	P9515_16141	A9601_16371	Pro1588	PMM1435	NATL1_18351	PMN2A_0967	CRD_02861	ssr3307	SynRCC307_1858	SYNPCC7002_A2234
[truncated: 2,547 more rows]
[truncated: 19 more columns]
