# Supplementary material for: Genome fluctuations in cyanobacteria reflect evolutionary, developmental and adaptive traits
Source: BMC Evol Biol. 2011 Jun 30;11:187. doi: 10.1186/1471-2148-11-187 (PMC3141437; doi:10.1186/1471-2148-11-187)
Supplement: Additional file 5 — Orthologs specific to filamentous cyanobacteria. List of orthologs present in all filamentous cyanobacteria with finished genomes and missing from all unicellular cyanobacteria. [file 1471-2148-11-187-S5.XLS]

## Sheet: Sheet1
Orthologs specific to filamentous cyanobacteria
A “*” indicates lack of significant hits in the respective database
Gene locus tags marked with “*” indicates that the gene is a pseudogene
Group	Unique to cyanobacteria	Uniprot name	Uniprot ID	Pfam name	Pfam ID	COG ID	COG name	COG letter	COG category	Anav	Artm	Artp	Cylr	Lyns	Micc	NoAz	Nods	Nosp	Noss	Rapb	Trie
Cyanos5219		UPF0748 protein yngK|Cell surface glycoprotein 2|Amylopullulanase|Endoglucanase	O35015|Q06853|P38536|P19424	Uncharacterised BCR, COG1649|Fibronectin type III domain|S-layer homology domain	PF02638|PF00041|PF00395	COG1649	Uncharacterized protein conserved in bacteria [Function unknown]	S	Function unknown	Ava_0259	AmaxDRAFT_1358	AplaP_010100012993	CRC_02718	L8106_08836	MC7420_3300	Aazo_2116*	N9414_12693	Npun_F6574	all1776	CRD_01953	Tery_2822
Cyanos5196		Thermonuclease|Uncharacterized endonuclease HI_1296	P43270|Q57519	Staphylococcal nuclease homologue	PF00565	COG1525	Micrococcal nuclease (thermonuclease) homologs [DNA replication, recombination, and repair]	L	Replication, recombination and repair	Ava_0982	AmaxDRAFT_5040	AplaP_010100010816	CRC_01535	L8106_00480	MC7420_4008	Aazo_0889	N9414_18563	Npun_F1158	all2918	CRD_01392	Tery_0755
Cyanos5189	Yes	*	*	*	*	*	*	*	*	Ava_2694	AmaxDRAFT_0939	AplaP_010100012246	CRC_01215	L8106_04131	MC7420_1433	Aazo_4933	N9414_21836	Npun_F0699	alr0202	CRD_00387	Tery_0650
Cyanos5456	Yes	*	*	*	*	*	*	*	*	Ava_1929	AmaxDRAFT_0752	AplaP_010100015303	CRC_02141	L8106_26997		Aazo_1255	N9414_10423	Npun_R0742	asl4743	CRD_01363	Tery_0141
Cyanos5475	Yes	*	*	*	*	*	*	*	*	Ava_2343	AmaxDRAFT_0955	AplaP_010100012733	CRC_02539	L8106_01762		Aazo_1009	N9414_14313	Npun_F2892	all5122	CRD_01021	Tery_1112
Cyanos5484	Yes	Sucrose porin	P27218	*	*	COG0249	Mismatch repair ATPase (MutS family) [DNA replication, recombination, and repair]	L	Replication, recombination and repair	Ava_2366	AmaxDRAFT_1212	AplaP_010100007912	CRC_00187	L8106_27621		Aazo_4720	N9414_16836	Npun_R4471	all5090	CRD_02656	Tery_4592
Cyanos5485		*	*	StbA protein	PF06406	*	*	*	*	Ava_2365	AmaxDRAFT_1213	AplaP_010100007907	CRC_00188	L8106_27631		Aazo_4719	N9414_16841	Npun_R4472	all5091	CRD_02655	Tery_4593
Cyanos5451		*	*	*	*	COG0550	Topoisomerase IA [DNA replication, recombination, and repair]	L	Replication, recombination and repair	Ava_0264	AmaxDRAFT_5069		CRC_00824	L8106_07611	MC7420_1974	Aazo_1598*	N9414_18795	Npun_F0066	all1772	CRD_00234	Tery_4120
Cyanos5763		*	*	HAMP domain	PF00672	*	*	*	*	Ava_5051	AmaxDRAFT_0632	AplaP_010100005329		L8106_17767	MC7420_1722	Aazo_5017	N9414_14167	Npun_F0814	all1339		Tery_3624
Cyanos5794	Yes	*	*	Xylose isomerase-like TIM barrel	PF01261	*	*	*	*	Ava_3706	AmaxDRAFT_1713	AplaP_010100008242		L8106_14920	MC7420_6666	Aazo_2770	N9414_17153	Npun_F3923	asr1048		Tery_4022
Cyanos5795		Uncharacterized protein MJ1103	Q58503	Plasmid stabilisation system protein	PF05016	*	*	*	*	Ava_3707	AmaxDRAFT_1715	AplaP_010100008237		L8106_14925	MC7420_6633	Aazo_2769*	N9414_17148	Npun_F3924	asr1049		Tery_4023
Cyanos5814		ADP,ATP carrier protein 1, chloroplastic|Plastidic ATP/ADP-transporter	Q39002|O24381	PBS lyase HEAT-like repeat|TLC ATP/ADP transporter|Major Facilitator Superfamily	PF03130|PF03219|PF07690	COG3202	ATP/ADP translocase [Energy production and conversion]	C	Energy production and conversion	Ava_2039	AmaxDRAFT_1012	AplaP_010100016902		L8106_21619	MC7420_3077	Aazo_4674	N9414_20485	Npun_F6394	all4622		Tery_0929
Cyanos5786	Yes	*	*	*	*	*	*	*	*	Ava_3122	AmaxDRAFT_3460	AplaP_010100017924		L8106_16699		Aazo_2182	N9414_23303	Npun_R2894	all2077	CRD_00905	Tery_3480
Cyanos5766		*	*	Protein kinase domain	PF00069	COG0515	Serine/threonine protein kinase [General function prediction only / Signal transduction mechanisms / Transcription / DNA replication, recombination, and repair]	R|T|K|L	General function prediction only|Signal transduction mechanisms|Transcription|Replication, recombination and repair	Ava_3584	AmaxDRAFT_0057	AplaP_010100007682		L8106_07691	MC7420_2739	Aazo_1493	N9414_14635	Npun_F0964	alr3706		Tery_4411
Cyanos5764		Chaperone surA|Chaperone surA	Q9KUS0|Q9I5U3	PPIC-type PPIASE domain	PF00639	COG0760	Parvulin-like peptidyl-prolyl isomerase [Posttranslational modification, protein turnover, chaperones]	O	Posttranslational modification, protein turnover, chaperones	Ava_4224	AmaxDRAFT_4025	AplaP_010100004739	CRC_02567	L8106_14040		Aazo_1454	N9414_14233	Npun_R0866	alr1613		Tery_3559
Cyanos5630		*	*	*	*	*	*	*	*	Ava_0560		AplaP_010100024250	CRC_03449	L8106_02437		Aazo_1777	N9414_01859	Npun_F6160	all1252	CRD_01777	Tery_4938
Cyanos5694		Putative anti-sigma factor antagonist TM_1442	Q9X1F5	STAS domain	PF01740	COG1366	Anti-anti-sigma regulatory factor (antagonist of anti-sigma factor) [Signal transduction mechanisms]	T	Signal transduction mechanisms	Ava_2070		AplaP_010100000145	CRC_00554	L8106_20448		Aazo_4890	N9414_06574	Npun_R5561	alr4800	CRD_02969	Tery_3890
Cyanos5624		Serine/threonine-protein kinase B	P74297	Protein tyrosine kinase|Protein kinase domain	PF07714|PF00069	COG0515	Serine/threonine protein kinase [General function prediction only / Signal transduction mechanisms / Transcription / DNA replication, recombination, and repair]	R|T|K|L	General function prediction only|Signal transduction mechanisms|Transcription|Replication, recombination and repair	Ava_2684			CRC_02290		MC7420_1572	Aazo_1732*|Aazo_1756*	N9414_21776	Npun_F5105	all0192	CRD_00444	Tery_3321
Cyanos5759		Succinoglycan biosynthesis protein exoM|Chondroitin synthase|Uncharacterized glycosyltransferase RC0461	P33695|Q8L0V4|Q92IF9	Glycosyl transferase family 2	PF00535	COG0463	Glycosyltransferases involved in cell wall biogenesis [Cell envelope biogenesis, outer membrane]	M	Cell wall/membrane/envelope biogenesis	Ava_0268	AmaxDRAFT_2131	AplaP_010100018094		L8106_07556	MC7420_1919|MC7420_5914	Aazo_2087*		Npun_F0070	all1768		Tery_4125
Cyanos6189	Yes	*	*	*	*	*	*	*	*	Ava_1208			CRC_02136		MC7420_3941	Aazo_5035	N9414_19607	Npun_F6271	alr4259	CRD_01358	Tery_2369
Cyanos6171	Yes	*	*	*	*	COG2911	Uncharacterized protein conserved in bacteria [Function unknown]	S	Function unknown	Ava_0657	AmaxDRAFT_0679	AplaP_010100015353		L8106_30450	MC7420_8328	Aazo_1637*		Npun_R5140	all1708		Tery_2346
Cyanos5142		Uncharacterized protein slr1819	P73709	Pentapeptide repeats (8 copies)	PF00805	COG1357	Pentapeptide repeats containing protein [Function unknown]	S	Function unknown	Ava_4398	AmaxDRAFT_3427|AmaxDRAFT_3428	AplaP_010100012888|AplaP_010100012893		L8106_18462|L8106_18457	MC7420_7657	Aazo_3901*		Npun_F0979	alr1142		Tery_2700
Cyanos7651		Probable phosphite transport system-binding protein ptxB	O69052	Bacterial extracellular solute-binding proteins, family 3|NMT1/THI5 like	PF00497|PF09084	COG3221	ABC-type phosphate/phosphonate transport system, periplasmic component [Inorganic ion transport and metabolism]	P	Inorganic ion transport and metabolism	Ava_4304						Aazo_3826*		Npun_F1210|Npun_R5254	alr2738		Tery_4153
Cyanos8452	Yes	*	*	KGK domain	PF08872	*	*	*	*	Ava_4562						Aazo_4628		Npun_R1151	all0630		Tery_4019
Cyanos8494		*	*	Peptidase M10 serralysin C terminal	PF08548	COG2931	RTX toxins and related Ca2+-binding proteins [Secondary metabolites biosynthesis, transport, and catabolism]	Q	Secondary metabolites biosynthesis, transport and catabolism	Ava_1804						Aazo_0007		Npun_R4202	alr3890		Tery_3408
