# Supplementary material for: Genome fluctuations in cyanobacteria reflect evolutionary, developmental and adaptive traits
Source: BMC Evol Biol. 2011 Jun 30;11:187. doi: 10.1186/1471-2148-11-187 (PMC3141437; doi:10.1186/1471-2148-11-187)
Supplement: Additional file 6 — Orthologs specific to heterocystous cyanobacteria. As above. [file 1471-2148-11-187-S6.XLS]

## Sheet: Sheet1
Orthologs specific to heterocystous cyanobacteria
A “*” indicates lack of significant hits in the respective database
Gene locus tags marked with “*” indicates that the gene is a pseudogene
Group	Unique to cyanobacteria	Uniprot name	Uniprot ID	Pfam name	Pfam ID	COG ID	COG name	COG letter	COG category	Anav	Cylr	NoAz	Nods	Nosp	Noss	Rapb
Cyanos8425	Yes	*	*	*	*	*	*	*	*	Ava_B0047		Aazo_5268*		Npun_BR220|Npun_AF030	alr7192
Cyanos9593	Yes	*	*	D-alanyl-D-alanine carboxypeptidase	PF02557	COG5324	Uncharacterized conserved protein [Function unknown]	S	Function unknown	Ava_3538		Aazo_2968*		Npun_F6440	all3559
Cyanos8451	Yes	*	*	*	*	*	*	*	*	Ava_0786		Aazo_4392*	N9414_06069	Npun_R1128	all4117
Cyanos9903	Yes	*	*	Bacterial conjugation TrbI-like protein	PF03743	*	*	*	*	Ava_C0041		Aazo_5336*		Npun_R3327	alr7536
Cyanos8431	Yes	*	*	*	*	*	*	*	*	Ava_3950		Aazo_3862*	N9414_14940	Npun_F0373	all1395
Cyanos7712	Yes	*	*	*	*	*	*	*	*	Ava_2133	CRC_01591	Aazo_1695*	N9414_09106	Npun_F5460	asl4860
Cyanos7630	Yes	*	*	*	*	*	*	*	*	Ava_0453	CRC_02153	Aazo_3401	N9414_14795	Npun_F0344	alr2522
Cyanos6429	Yes	*	*	Bacterial conjugation TrbI-like protein	PF03743	*	*	*	*	Ava_1717	CRC_02710	Aazo_2735	N9414_00770	Npun_R4059	all3984	CRD_01648|CRD_01647
Cyanos6545	Yes	*	*	*	*	*	*	*	*	Ava_B0059|Ava_4112|Ava_4493	CRC_01953	Aazo_3494		Npun_R1980	asr0890	CRD_01222
Cyanos9582	Yes	Osmotically-inducible protein Y	P0AFH8	Putative phospholipid-binding domain	PF04972	COG2823	Predicted periplasmic or secreted lipoprotein [General function prediction only]	R	General function prediction only	Ava_0500		Aazo_4099		Npun_R5742	all2571
Cyanos8513	Yes	*	*	*	*	*	*	*	*	Ava_3147		Aazo_0635	N9414_10018	Npun_R5205	all4073
Cyanos8517		Uncharacterized protein DR_1314	Q9RUR8	PRC-barrel domain|Domain of unknown function (DUF2382)	PF05239|PF09557	COG3861	Uncharacterized protein conserved in bacteria [Function unknown]	S	Function unknown	Ava_1656		Aazo_4688	N9414_11494	Npun_F5451	all4051
Cyanos8457	Yes	Photosystem I reaction center subunit PsaK 2	Q8YLK8	Photosystem I psaG / psaK	PF01241	*	*	*	*	Ava_2539		Aazo_3379	N9414_21200	Npun_R1705	asr5289
Cyanos7085	Yes	*	*	*	*	*	*	*	*	Ava_4891	CRC_00980	Aazo_3805	N9414_19919	Npun_R4908	alr3234	CRD_00495
Cyanos7089	Yes	*	*	*	*	*	*	*	*	Ava_2262	CRC_00814	Aazo_2593	N9414_11444	Npun_R5610	alr5005	CRD_00222
Cyanos7068	Yes	*	*	*	*	*	*	*	*	Ava_3013	CRC_00615	Aazo_2206	N9414_02164	Npun_R3821	asr1289	CRD_02699
Cyanos8447	Yes	*	*	*	*	*	*	*	*	Ava_4446		Aazo_0533	N9414_03835	Npun_R0993	asl0842
Cyanos8435	Yes	*	*	*	*	*	*	*	*	Ava_2326		Aazo_0821	N9414_23183	Npun_F0452	asr5071
Cyanos7715		Protein patA	P39048	Response regulator receiver domain	PF00072	COG0784	FOG: CheY-like receiver [Signal transduction mechanisms]	T	Signal transduction mechanisms	Ava_2923	CRC_01956	Aazo_3491	N9414_13295	Npun_F5682	all0521
Cyanos9575	Yes	*	*	*	*	*	*	*	*	Ava_0008		Aazo_2680		Npun_F5380	asr2016
Cyanos7071	Yes	*	*	*	*	COG5253	Phosphatidylinositol-4-phosphate 5-kinase [Signal transduction mechanisms]	T	Signal transduction mechanisms	Ava_3218	CRC_00339	Aazo_4798	N9414_16756	Npun_R4063	all3520	CRD_00410
Cyanos7073	Yes	*	*	*	*	*	*	*	*	Ava_1956	CRC_01318	Aazo_2300	N9414_16037	Npun_F4142	alr4714	CRD_01177
Cyanos9482		POC1 centriolar protein homolog A|WD repeat-containing protein 16|Uncharacterized WD repeat-containing protein alr3466|WD repeat-containing protein 48 homolog|Mitogen-activated protein kinase-binding protein 1	Q7ZVF0|Q5F201|Q8YRI1|Q54ZP5|Q6DFF9	WD domain, G-beta repeat|Eukaryotic translation initiation factor eIF2A|Cytochrome D1 heme domain|Lipoprotein LpqB beta-propeller domain	PF00400|PF08662|PF02239|PF10647	COG2319	FOG: WD40 repeat [General function prediction only]	R	General function prediction only	Ava_2147		Aazo_2798		Npun_F0541	alr4877
Cyanos7074	Yes	Cytochrome b6-f complex subunit 7	P0A3Y1	PetM family of cytochrome b6f complex subunit 7	PF08041	*	*	*	*	Ava_1919	CRC_00272	Aazo_2503	N9414_02196	Npun_R4163	asl4754	CRD_00977
Cyanos7077	Yes	*	*	*	*	COG3071	Uncharacterized enzyme of heme biosynthesis [Coenzyme metabolism]	H	Coenzyme transport and metabolism	Ava_1401	CRC_00055	Aazo_0469	N9414_19712	Npun_F4497	alr4534	CRD_00803
Cyanos8477	Yes	*	*	*	*	*	*	*	*	Ava_3961		Aazo_3110	N9414_03071	Npun_R2955	asl1412
Cyanos7704	Yes	*	*	*	*	*	*	*	*	Ava_1001	CRC_01674	Aazo_0217		Npun_R4950	alr2902	CRD_02196
Cyanos8228	Yes	*	*	Type IV pilus biogenesis	PF11356	*	*	*	*	Ava_3540		Aazo_2421	N9414_15947	Npun_R6438	alr3562
Cyanos9563	Yes	*	*	*	*	*	*	*	*	Ava_4570		Aazo_0229		Npun_R4947	asr0636
Cyanos9566	Yes	*	*	*	*	*	*	*	*	Ava_2997		Aazo_1721		Npun_F5121	all1273
Cyanos8460	Yes	*	*	*	*	*	*	*	*	Ava_1468		Aazo_0859	N9414_08365	Npun_F1835	asl0095
Cyanos7057	Yes	*	*	*	*	*	*	*	*	Ava_2743	CRC_01031	Aazo_0958	N9414_16202	Npun_F2787	alr0255	CRD_02788
Cyanos8490	Yes	*	*	*	*	*	*	*	*	Ava_0287		Aazo_5185	N9414_19022	Npun_R3839	asl1749
Cyanos6750	Yes	*	*	*	*	*	*	*	*	Ava_0366	CRC_02143	Aazo_3548	N9414_20080|N9414_01410	Npun_F5906	all0997
Cyanos7021	Yes	*	*	*	*	*	*	*	*	Ava_2057	CRC_01511	Aazo_3521	N9414_07369	Npun_F0615	alr4788	CRD_01414
Cyanos8523	Yes	*	*	*	*	*	*	*	*	Ava_3053		Aazo_4665	N9414_20765	Npun_R5862	all0307
Cyanos8521	Yes	*	*	*	*	*	*	*	*	Ava_1437		Aazo_4498	N9414_07574	Npun_R5721	asl0176
Cyanos9533	Yes	*	*	*	*	*	*	*	*	Ava_3831		Aazo_0284		Npun_R3409	asr3134
Cyanos7111	Yes	*	*	*	*	COG1196	Chromosome segregation ATPases [Cell division and chromosome partitioning]	D	Cell cycle control, cell division, chromosome partitioning	Ava_2083	CRC_03501	Aazo_4943	N9414_21896	Npun_F6624	alr4812	CRD_01874
Cyanos7033	Yes	*	*	*	*	*	*	*	*	Ava_3560	CRC_01264	Aazo_2061	N9414_06884	Npun_F1175	alr3720	CRD_01986
Cyanos7039	Yes	*	*	*	*	*	*	*	*	Ava_4392	CRC_03022	Aazo_4447	N9414_06979	Npun_F1296	alr1137	CRD_00125
Cyanos8533		Serine/threonine-protein kinase pknA|Probable serine/threonine-protein kinase CPE1738	P54734|Q8XJL8	Protein kinase domain	PF00069	COG0515	Serine/threonine protein kinase [General function prediction only / Signal transduction mechanisms / Transcription / DNA replication, recombination, and repair]	R|T|K|L	General function prediction only|Signal transduction mechanisms|Transcription|Replication, recombination and repair	Ava_1592		Aazo_4592	N9414_12128	Npun_F6345	alr3732
Cyanos2636	Yes	*	*	*	*	*	*	*	*	Ava_4373|Ava_4374|Ava_4377|Ava_4376|Ava_4375	CRC_02968|CRC_02966|CRC_02967	Aazo_0735	N9414_14047|N9414_14057|N9414_14052|N9414_14062|N9414_14067|N9414_14072|N9414_14077|N9414_21721|N9414_21726|N9414_21731	Npun_R2839|Npun_R2840|Npun_R2843|Npun_R2841|Npun_R2844|Npun_R2842|Npun_R2845	asl1933|asl1935|asl1934|asl1936|asl1937	CRD_02423|CRD_02422|CRD_02424
Cyanos9527	Yes	*	*	*	*	*	*	*	*	Ava_4272		Aazo_2036		Npun_F2905	all2704
Cyanos7107	Yes	*	*	*	*	*	*	*	*	Ava_2490	CRC_02818	Aazo_4645	N9414_01672	Npun_R6390	asl4565	CRD_01074
Cyanos6537		*	*	Virulence factor SrfB	PF07520	COG4457	Uncharacterized protein conserved in bacteria, putative virulence factor [Function unknown]	S	Function unknown	Ava_4403	CRC_00688	Aazo_0378*	N9414_22933	Npun_R1201	alr1147	CRD_01640|CRD_01641
Cyanos8450		Outer membrane antigenic lipoprotein B	P44833	Peptidase family M23	PF01551	COG0739	Membrane proteins related to metalloendopeptidases [Cell envelope biogenesis, outer membrane]	M	Cell wall/membrane/envelope biogenesis	Ava_4756		Aazo_5127*	N9414_04250	Npun_F1058	all1862
Cyanos8455		Putative NADP-dependent oxidoreductase yncB	P76113	Zinc-binding dehydrogenase	PF00107	COG2130	Putative NADP-dependent oxidoreductases [General function prediction only]	R	General function prediction only	Ava_4427		Aazo_4043*		Npun_F1458|Npun_AR200	all1188
Cyanos9344		Bifunctional xylanase/deacetylase	P83513	Divergent polysaccharide deacetylase|Polysaccharide deacetylase	PF04748|PF01522	COG0726	Predicted xylanase/chitin deacetylase [Carbohydrate transport and metabolism]	G	Carbohydrate transport and metabolism	Ava_4797		Aazo_0946*		Npun_F2776	alr1793
Cyanos7727		Uncharacterized protein C13E7.11|Presenilins-associated rhomboid-like protein, mitochondrial|Rhomboid protease gluP	O14364|Q58EK4|P54493	Rhomboid family	PF01694	COG0705	Membrane associated serine protease [Amino acid transport and metabolism]	R	General function prediction only	Ava_1551	CRC_01423	Aazo_4590*	N9414_12138	Npun_F6349	alr3774
Cyanos8444		*	*	*	*	*	*	*	*	Ava_2695		Aazo_4930*	N9414_21831	Npun_F0700	alr0203
Cyanos8448		N-acetylmuramoyl-L-alanine amidase cwlL|Spore cortex-lytic enzyme	P36550|Q9KCE0	Putative peptidoglycan binding domain	PF01471	COG3409	Putative peptidoglycan-binding domain-containing protein [Cell envelope biogenesis, outer membrane]	M	Cell wall/membrane/envelope biogenesis	Ava_1166		Aazo_0563*	N9414_08138	Npun_R0998	alr1690
Cyanos7095		Phosphonates-binding periplasmic protein	P16682	Bacterial extracellular solute-binding proteins, family 3	PF00497	COG3221	ABC-type phosphate/phosphonate transport system, periplasmic component [Inorganic ion transport and metabolism]	P	Inorganic ion transport and metabolism	Ava_0179	CRC_02624	Aazo_1571*	N9414_17108	Npun_R5809	all2358	CRD_01320
Cyanos7094		Phosphonates import ATP-binding protein PhnC	Q3MGT2	ABC transporter|RecF/RecN/SMC N terminal domain	PF00005|PF02463	COG3638	ABC-type phosphate/phosphonate transport system, ATPase component [Inorganic ion transport and metabolism]	P	Inorganic ion transport and metabolism	Ava_0178	CRC_02625	Aazo_1573*	N9414_17103	Npun_R5808	all2357	CRD_01319
Cyanos7072		Phosphate import ATP-binding protein pstB 1	Q8YYE3	ABC transporter|RecF/RecN/SMC N terminal domain	PF00005|PF02463	COG1117	ABC-type phosphate transport system, ATPase component [Inorganic ion transport and metabolism]	P	Inorganic ion transport and metabolism	Ava_4512	CRC_02773	Aazo_4692*	N9414_15482	Npun_R4107	all0907	CRD_00017
Cyanos7706		*	*	Phosphate-starvation-inducible E	PF06146	COG3431	Predicted membrane protein [Function unknown]	S	Function unknown	Ava_3296	CRC_01315	Aazo_0276*	N9414_10363	Npun_F5065	all4381
Cyanos8464		tRNA-dihydrouridine synthase C|tRNA-dihydrouridine synthase C|tRNA-dihydrouridine synthase B	Q9JZL5|Q884C6|P44965	Dihydrouridine synthase (Dus)	PF01207	COG0042	tRNA-dihydrouridine synthase [Translation, ribosomal structure and biogenesis]	J	Translation, ribosomal structure and biogenesis	Ava_2169		Aazo_4171*	N9414_20435	Npun_R2025	alr4898
Cyanos7027		*	*	*	*	COG3889	Predicted solute binding protein [General function prediction only]	R	General function prediction only	Ava_2238	CRC_03076	Aazo_2336*	N9414_10378	Npun_R0895	all4962	CRD_01144
Cyanos8489		*	*	Protein of unknown function (DUF2993)	PF11209	*	*	*	*	Ava_1580		Aazo_5055*	N9414_21455	Npun_F3744	all3745
Cyanos9523		*	*	Predicted membrane protein (DUF2324)	PF10086	COG2339	Membrane proteinase, regulator of anti-sigma factor [Posttranslational modification, protein turnover, chaperones]	S	Function unknown	Ava_3129		Aazo_3789*		Npun_R2813	all2084
Cyanos8426		*	*	Metallo-beta-lactamase superfamily	PF00753	*	*	*	*	Ava_3068		Aazo_1870	N9414_21681	Npun_F0005	all0292
Cyanos8504		Uncharacterized protein slr1819|Uncharacterized protein yjcF	P73709|P32704	Pentapeptide repeats (8 copies)	PF00805	COG1357	Pentapeptide repeats containing protein [Function unknown]	S	Function unknown	Ava_4964		Aazo_1101	N9414_05994	Npun_F4766	all3306
Cyanos8500		Heme oxygenase 1	P72849	Heme oxygenase	PF01126	COG5398	Heme oxygenase [Inorganic ion transport and metabolism]	P	Inorganic ion transport and metabolism	Ava_3827	CRC_00673	Aazo_3387		Npun_R4585	alr3125
Cyanos9580		*	*	Autoinducer synthetase	PF00765	COG3176	Putative hemolysin [General function prediction only]	R	General function prediction only	Ava_2719		Aazo_0395		Npun_R5620	alr0228
Cyanos8459		Toxin relE	P0C077	Plasmid stabilisation system protein	PF05016	COG2026	Cytotoxic translational repressor of toxin-antitoxin stability system [Translation, ribosomal structure and biogenesis / Cell division and chromosome partitioning]	J|D	Translation, ribosomal structure and biogenesis|Cell cycle control, cell division, chromosome partitioning	Ava_4655		Aazo_1299		Npun_R1755|Npun_R2912	asl2100
Cyanos7084		Indole-3-glycerol phosphate synthase|Indole-3-glycerol phosphate synthase|Indole-3-glycerol phosphate synthase	B1WQE4|Q10ZM7|B7K0H0	Indole-3-glycerol phosphate synthase	PF00218	COG0134	Indole-3-glycerol phosphate synthase [Amino acid transport and metabolism]	E	Amino acid transport and metabolism	Ava_4892	CRC_00979	Aazo_3804	N9414_19924	Npun_R4907	alr3235	CRD_00496
Cyanos6877		Uncharacterized protein MJ1571	Q58966	Cobalt transport protein	PF02361	COG0619	ABC-type cobalt transport system, permease component CbiQ and related transporters [Inorganic ion transport and metabolism]	P	Inorganic ion transport and metabolism	Ava_1754	CRC_03447	Aazo_1779	N9414_01869	Npun_F6158	alr3948	CRD_01052
Cyanos7647		Uncharacterized protein sll0103	Q55874	von Willebrand factor type A domain	PF00092	COG2304	Uncharacterized protein containing a von Willebrand factor type A (vWA) domain [General function prediction only]	R	General function prediction only	Ava_1308	CRC_01929	Aazo_2950	N9414_12318	Npun_F0990	alr4360
Cyanos7644		cAMP-dependent protein kinase regulatory subunit|Leukotoxin translocation ATP-binding protein lktB	Q6BZG7|Q93FH2	ABC transporter|Cyclic nucleotide-binding domain|ABC transporter transmembrane region|RecF/RecN/SMC N terminal domain|Peptidase C39 family	PF00005|PF00027|PF00664|PF02463|PF03412	COG2274	ABC-type bacteriocin/lantibiotic exporters, contain an N-terminal double-glycine peptidase domain [Defense mechanisms]	V	Defense mechanisms	Ava_4225	CRC_02566	Aazo_1455	N9414_14238	Npun_R0865	alr1614
Cyanos7716		*	*	*	*	*	*	*	*	Ava_4820	CRC_01399	Aazo_4161	N9414_03618	Npun_F5687	all1814
Cyanos8470		Ribonuclease Z|Ribonuclease Z	A7Z6F0|Q9KC61	Metallo-beta-lactamase superfamily	PF00753	COG1235	Metal-dependent hydrolases of the beta-lactamase superfamily I [General function prediction only]	R	General function prediction only	Ava_3546		Aazo_2700	N9414_13385	Npun_F2555	all3568
Cyanos8227		Signal transduction histidine-protein kinase AtoS|C4-dicarboxylate transport sensor protein dctB|Sensor protein zraS|C4-dicarboxylate transport sensor protein dctB	Q06067|P10047|P14377|P13633	Histidine kinase-, DNA gyrase B-, and HSP90-like ATPase|GAF domain|His Kinase A (phosphoacceptor) domain	PF02518|PF01590|PF00512	COG4191	Signal transduction histidine kinase regulating C4-dicarboxylate transport system [Signal transduction mechanisms]	T	Signal transduction mechanisms	Ava_2176		Aazo_5029		Npun_F3280	alr4905	CRD_02641
Cyanos7709		Tyrosine-protein kinase etk|Putative tyrosine-protein kinase AmsA	Q8XC28|Q46631	Chain length determinant protein|CobQ/CobB/MinD/ParA nucleotide binding domain	PF02706|PF01656	COG3206	Uncharacterized protein involved in exopolysaccharide biosynthesis [Cell envelope biogenesis, outer membrane]	M	Cell wall/membrane/envelope biogenesis	Ava_2661	CRC_03451	Aazo_4516	N9414_07219	Npun_R5250	all0059
Cyanos9494		Nitrate transport permease protein nrtB	Q51881	Binding-protein-dependent transport system inner membrane component	PF00528	COG0600	ABC-type nitrate/sulfonate/bicarbonate transport system, permease component [Inorganic ion transport and metabolism]	P	Inorganic ion transport and metabolism	Ava_4940		Aazo_2965		Npun_R1463	alr3287
Cyanos7673		Glutathione biosynthesis bifunctional protein gshAB|Glutathione biosynthesis bifunctional protein gshAB|Cyanophycin synthetase	Q926X7|Q82ZG8|O86109	RimK-like ATP-grasp domain	PF08443	COG1181	D-alanine-D-alanine ligase and related ATP-grasp enzymes [Cell envelope biogenesis, outer membrane]	M	Cell wall/membrane/envelope biogenesis	Ava_0257	CRC_01969	Aazo_3472		Npun_R2361	alr1779	CRD_00282
Cyanos6274		GDP-mannose-dependent alpha-mannosyltransferase|GDP-mannose-dependent alpha-mannosyltransferase	Q8NT41|A0QRG8	Glycosyl transferases group 1	PF00534	COG0438	Glycosyltransferase [Cell envelope biogenesis, outer membrane]	M	Cell wall/membrane/envelope biogenesis	Ava_2581	CRC_02040	Aazo_3925	N9414_16142|N9414_11914	Npun_F0050|Npun_R1285	all5341
Cyanos7055		*	*	*	*	*	*	*	*	Ava_0396	CRC_02493	Aazo_1389	N9414_23608	Npun_F2706	alr2464	CRD_02740
Cyanos7054		Putative phosphotransferase ytmP	C0SPC1	Phosphotransferase enzyme family	PF01636	COG3173	Predicted aminoglycoside phosphotransferase [General function prediction only]	R	General function prediction only	Ava_0395	CRC_02492	Aazo_1388	N9414_23613	Npun_F2705	alr2463	CRD_02741
Cyanos7622		Multidrug resistance protein mdtA|UPF0194 membrane protein RB0873|Multidrug resistance protein A|UPF0194 membrane protein YPTS_1292	B2K9L9|Q92V44|P27303|B2K8W1	HlyD family secretion protein	PF00529	COG1566	Multidrug resistance efflux pump [Defense mechanisms]	V	Defense mechanisms	Ava_2587	CRC_02045	Aazo_3919	N9414_11946	Npun_F0044	all5347
Cyanos8497		Alginate biosynthesis protein AlgA	Q887Q9	Mannose-6-phosphate isomerase	PF01050	COG0662	Mannose-6-phosphate isomerase [Carbohydrate transport and metabolism]	G	Carbohydrate transport and metabolism	Ava_1405		Aazo_0464	N9414_19752	Npun_R4501	all4538
Cyanos8491		GDP-mannose-dependent alpha-(1-6)-phosphatidylinositol monomannoside mannosyltransferase	O53522	Glycosyl transferases group 1	PF00534	COG0438	Glycosyltransferase [Cell envelope biogenesis, outer membrane]	M	Cell wall/membrane/envelope biogenesis	Ava_5045		Aazo_3845	N9414_18263	Npun_F3978	all1345
Cyanos7691		Hybrid signal transduction histidine kinase D|Autoinducer 2 sensor kinase/phosphatase luxQ|Autoinducer 2 sensor kinase/phosphatase luxQ	Q54SP4|Q87GU5|Q9KLK7	Histidine kinase-, DNA gyrase B-, and HSP90-like ATPase|Response regulator receiver domain|His Kinase A (phosphoacceptor) domain	PF02518|PF00072|PF00512	COG0642	Signal transduction histidine kinase [Signal transduction mechanisms]	T	Signal transduction mechanisms	Ava_3009	CRC_00617	Aazo_2202		Npun_R3825	alr1285	CRD_02697
Cyanos8488		Tropinesterase|2-hydroxy-6-oxononadienedioate/2-hydroxy-6-oxononatrienedioate hydrolase 2|Epoxide hydrolase 4	P07383|Q400K3|Q8IUS5	alpha/beta hydrolase fold	PF00561	COG0596	Predicted hydrolases or acyltransferases (alpha/beta hydrolase superfamily) [General function prediction only]	R	General function prediction only	Ava_3113		Aazo_1248	N9414_21913	Npun_F3682	all2068
Cyanos9539		Cell division cycle protein 27 homolog|Co-chaperone protein hscB	A7Z061|B4EZU5	Tetratricopeptide repeat|DnaJ domain	PF07719|PF00226	COG0484	DnaJ-class molecular chaperone with C-terminal Zn finger domain [Posttranslational modification, protein turnover, chaperones]	O	Posttranslational modification, protein turnover, chaperones	Ava_0928		Aazo_1223		Npun_R3872	alr2979
Cyanos7112		Uncharacterized serine protease syc0938_d	P05676	Trypsin|PDZ domain (Also known as DHR or GLGF)	PF00089|PF00595	COG0265	Trypsin-like serine proteases, typically periplasmic, contain C-terminal PDZ domain [Posttranslational modification, protein turnover, chaperones]	O	Posttranslational modification, protein turnover, chaperones	Ava_5068	CRC_02764	Aazo_2079	N9414_05210	Npun_R6632	all2008	CRD_00027
Cyanos7035		*	*	*	*	*	*	*	*	Ava_4404	CRC_02705	Aazo_0379	N9414_22938	Npun_R1200	alr1148	CRD_01642
Cyanos7036		*	*	Phage integrase family|Dynamin family	PF00589|PF00350	COG1579	Zn-ribbon protein, possibly nucleic acid-binding [General function prediction only]	R	General function prediction only	Ava_4402	CRC_00689	Aazo_0377	N9414_22928	Npun_R1202	alr1146	CRD_01639
Cyanos7031		Uncharacterized glycosyltransferase MG335.2|O antigen biosynthesis abequosyltransferase rfbV	Q9ZB73|P26401	Glycosyl transferase family 2	PF00535	COG0463	Glycosyltransferases involved in cell wall biogenesis [Cell envelope biogenesis, outer membrane]	M	Cell wall/membrane/envelope biogenesis	Ava_1109|Ava_1111	CRC_01578	Aazo_3130		Npun_R1076	alr2828	CRD_02107
Cyanos7030		Putative undecaprenyl-phosphate N-acetylgalactosaminyl 1-phosphate transferase|Exopolysaccharide production protein exoY|Uncharacterized sugar transferase HI_0872	O32274|Q02731|Q57491	Bacterial sugar transferase	PF02397	COG2148	Sugar transferases involved in lipopolysaccharide synthesis [Cell envelope biogenesis, outer membrane]	M	Cell wall/membrane/envelope biogenesis	Ava_1117	CRC_01572	Aazo_3124	N9414_00970	Npun_R1069	alr2834	CRD_02101
Cyanos8531		Thioredoxin-1	P0A4L1	Thioredoxin	PF00085	COG3118	Thioredoxin domain-containing protein [Posttranslational modification, protein turnover, chaperones]	O	Posttranslational modification, protein turnover, chaperones	Ava_4761		Aazo_3022	N9414_19272	Npun_F6249	all1866
Cyanos8539		Protein bli-3	Q01358	Pyridoxamine 5'-phosphate oxidase	PF01243	COG3871	Uncharacterized stress protein (general stress protein 26) [General function prediction only]	R	General function prediction only	Ava_4901		Aazo_1306	N9414_12363	Npun_R6570	alr3246
Cyanos5899		Serine/threonine-protein kinase pknD	O05871	SMP-30/Gluconolaconase/LRE-like region	PF08450	COG3386	Gluconolactonase [Carbohydrate transport and metabolism]	G	Carbohydrate transport and metabolism	Ava_1140|Ava_3571	CRC_01561	Aazo_3113	N9414_10613	Npun_R2952	all2038|all3696	CRD_02089
Cyanos9524		*	*	*	*	*	*	*	*	Ava_2797		Aazo_3563		Npun_R2835	all0349
Cyanos7623		Putative hemin transport system permease protein hrtB	Q2YZ25	Predicted permease	PF02687	COG0577	ABC-type antimicrobial peptide transport system, permease component [Defense mechanisms]	V	Defense mechanisms	Ava_2586	CRC_02044	Aazo_3920	N9414_11941	Npun_F0045	all5346
Cyanos9520		Putative L,D-transpeptidase YkuD	Q5WC42	L,D-transpeptidase catalytic domain	PF03734	COG1376	Uncharacterized protein conserved in bacteria [Function unknown]	S	Function unknown	Ava_2455		Aazo_0524		Npun_F2720	all4768
Cyanos7101		*	*	Protein of unknown function DUF88	PF01936	COG1432	Uncharacterized conserved protein [Function unknown]	S	Function unknown	Ava_1943	CRC_01111	Aazo_2466	N9414_11729	Npun_R6229	all4729	CRD_00262
