# Supplementary material for: Genome fluctuations in cyanobacteria reflect evolutionary, developmental and adaptive traits
Source: BMC Evol Biol. 2011 Jun 30;11:187. doi: 10.1186/1471-2148-11-187 (PMC3141437; doi:10.1186/1471-2148-11-187)
Supplement: Additional file 7 — Orthologs specific to plant-symbiotic cyanobacteria. As above. [file 1471-2148-11-187-S7.XLS]

## Sheet: Sheet1
Orthologs specific to plant-symbiotic cyanobacteria
A “*” indicates lack of significant hits in the respective database
Gene locus tags marked with “*” indicates that the gene is a pseudogene
Group	Unique to cyanobacteria	Uniprot name	Uniprot ID	Pfam name	Pfam ID	COG ID	COG name	COG letter	COG category	NoAz	Nosp
Cyanos16800		Uncharacterized oxidoreductase yxnA	O32291	short chain dehydrogenase	PF00106	COG4221	Short-chain alcohol dehydrogenase of unknown specificity [General function prediction only]	R	General function prediction only	Aazo_5325*	Npun_R3103
Cyanos16804		Sensor protein zraS|Signal transduction histidine-protein kinase AtoS|C4-dicarboxylate transport sensor protein dctB	Q9APE0|Q06067|P10047	Amino acid permease|Histidine kinase-, DNA gyrase B-, and HSP90-like ATPase|PAS fold|His Kinase A (phosphoacceptor) domain	PF00324|PF02518|PF00989|PF00512	COG4191	Signal transduction histidine kinase regulating C4-dicarboxylate transport system [Signal transduction mechanisms]	T	Signal transduction mechanisms	Aazo_3023*	Npun_R6525
Cyanos16788		Hybrid signal transduction histidine kinase D|Uncharacterized 14.6 kDa protein in sodA1 3'region	Q54SP4|P51586	Response regulator receiver domain	PF00072	COG2204	Response regulator containing CheY-like receiver, AAA-type ATPase, and DNA-binding domains [Signal transduction mechanisms]	T	Signal transduction mechanisms	Aazo_1555	Npun_R0708
Cyanos16806		Ethylene receptor 1|Hybrid signal transduction histidine kinase D|Virulence sensor protein BvgS|Hybrid signal transduction protein dokA|Nodulation protein V	O82436|Q54SP4|P26762|Q869S5|P15939	Response regulator receiver domain|Histidine kinase-, DNA gyrase B-, and HSP90-like ATPase|PAS fold|His Kinase A (phosphoacceptor) domain|PAS fold|PAS fold	PF00072|PF02518|PF00989|PF00512|PF08447|PF08448	COG0642	Signal transduction histidine kinase [Signal transduction mechanisms]	T	Signal transduction mechanisms	Aazo_4181*	Npun_R3591
Cyanos10258		Ectonucleotide pyrophosphatase/phosphodiesterase family member 4|Ectonucleotide pyrophosphatase/phosphodiesterase family member 7|Poly(beta-D-mannuronate) C5 epimerase 3|Extracellular metalloprotease	Q6AX80|Q5EZ72|Q44496|Q11137	Type I phosphodiesterase / nucleotide pyrophosphatase|Peptidase M10 serralysin C terminal	PF01663|PF08548	COG1524	Uncharacterized proteins of the AP superfamily [General function prediction only]	R	General function prediction only	Aazo_3648*	Npun_R1559|Npun_R6592
Cyanos16785		Chitosanase|Phage-like element PBSX protein xkdP|Chitosanase	P33673|P54335|O07921	Glycosyl hydrolase family 46|LysM domain	PF01374|PF01476	*	*	*	*	Aazo_0945	Npun_R2009
Cyanos16795		*	*	*	*	*	*	*	*	Aazo_5211	Npun_F4611
Cyanos16794		*	*	*	*	*	*	*	*	Aazo_5143	Npun_F5317
Cyanos16807		Uncharacterized transporter AF_0510|Uncharacterized transporter AF_0788	O29740|O29470	EamA-like transporter family	PF00892	COG5006	Threonine/homoserine efflux transporter [Amino acid transport and metabolism]	R	General function prediction only	Aazo_4380*	Npun_R3620
Cyanos16796		*	*	*	*	*	*	*	*	Aazo_5213	Npun_F4610
Cyanos13674		Phosphatidylinositol N-acetylglucosaminyltransferase GPI3 subunit	A6ZW78	Glycosyl transferases group 1	PF00534	COG0438	Glycosyltransferase [Cell envelope biogenesis, outer membrane]	M	Cell wall/membrane/envelope biogenesis	Aazo_2855*	Npun_R0639
Cyanos13720	Yes	Uncharacterized protein AF_1724	O28550	ADP-ribosylglycohydrolase	PF03747	COG1397	ADP-ribosylglycohydrolase [Posttranslational modification, protein turnover, chaperones]	O	Posttranslational modification, protein turnover, chaperones	Aazo_4699*	Npun_F4650
Cyanos14347		*	*	*	*	*	*	*	*	Aazo_3998*	Npun_F4488
