# Supplementary material for: Genome fluctuations in cyanobacteria reflect evolutionary, developmental and adaptive traits
Source: BMC Evol Biol. 2011 Jun 30;11:187. doi: 10.1186/1471-2148-11-187 (PMC3141437; doi:10.1186/1471-2148-11-187)
Supplement: Additional file 8 — Individual and concatenated alignments for protein groups. Compressed file containing all alignments of individual groups (fasta format) and the concatenated alignment of 285 single-copy genes (phylip format). [file 1471-2148-11-187-S8.GZ]

Archive with 286 entries (286 files):
- Concatenated.alignment.phy
- Cyanos1277.faa
- Cyanos1278.faa
- Cyanos1279.faa
- Cyanos1280.faa
- Cyanos1281.faa
- Cyanos1283.faa
- Cyanos1284.faa
- Cyanos1285.faa
- Cyanos1286.faa
- Cyanos1287.faa
- Cyanos1288.faa
- Cyanos1290.faa
- Cyanos1291.faa
- Cyanos1292.faa
- Cyanos1293.faa
- Cyanos1294.faa
- Cyanos1295.faa
- Cyanos1296.faa
- Cyanos1297.faa
- Cyanos1298.faa
- Cyanos1299.faa
- Cyanos1301.faa
- Cyanos1302.faa
- Cyanos1303.faa
- Cyanos1304.faa
- Cyanos1305.faa
- Cyanos1306.faa
- Cyanos1307.faa
- Cyanos1308.faa
- Cyanos1309.faa
- Cyanos1310.faa
- Cyanos1311.faa
- Cyanos1312.faa
- Cyanos1313.faa
- Cyanos1314.faa
- Cyanos1315.faa
- Cyanos1316.faa
- Cyanos1317.faa
- Cyanos1318.faa
- Cyanos1319.faa
- Cyanos1320.faa
- Cyanos1321.faa
- Cyanos1322.faa
- Cyanos1323.faa
- Cyanos1324.faa
- Cyanos1325.faa
- Cyanos1326.faa
- Cyanos1327.faa
- Cyanos1328.faa
- Cyanos1329.faa
- Cyanos1330.faa
- Cyanos1331.faa
- Cyanos1332.faa
- Cyanos1333.faa
- Cyanos1334.faa
- Cyanos1335.faa
- Cyanos1336.faa
- Cyanos1337.faa
- Cyanos1338.faa
- Cyanos1339.faa
- Cyanos1340.faa
- Cyanos1341.faa
- Cyanos1342.faa
- Cyanos1343.faa
- Cyanos1344.faa
- Cyanos1345.faa
- Cyanos1346.faa
- Cyanos1347.faa
- Cyanos1348.faa
- Cyanos1349.faa
- Cyanos1350.faa
- Cyanos1351.faa
- Cyanos1352.faa
- Cyanos1355.faa
- Cyanos1356.faa
- Cyanos1357.faa
- Cyanos1359.faa
- Cyanos1360.faa
- Cyanos1361.faa
- Cyanos1362.faa
- Cyanos1364.faa
- Cyanos1365.faa
- Cyanos1366.faa
- Cyanos1367.faa
- Cyanos1369.faa
- Cyanos1370.faa
- Cyanos1372.faa
- Cyanos1373.faa
- Cyanos1374.faa
- Cyanos1375.faa
- Cyanos1376.faa
- Cyanos1377.faa
- Cyanos1378.faa
- Cyanos1379.faa
- Cyanos1380.faa
- Cyanos1381.faa
- Cyanos1382.faa
- Cyanos1383.faa
- Cyanos1384.faa
- Cyanos1385.faa
- Cyanos1386.faa
- Cyanos1388.faa
- Cyanos1390.faa
- Cyanos1392.faa
- Cyanos1393.faa
- Cyanos1394.faa
- Cyanos1395.faa
- Cyanos1396.faa
- Cyanos1397.faa
- Cyanos1398.faa
- Cyanos1399.faa
- Cyanos1400.faa
- Cyanos1401.faa
- Cyanos1402.faa
- Cyanos1403.faa
- Cyanos1404.faa
- Cyanos1405.faa
- Cyanos1406.faa
- Cyanos1408.faa
- Cyanos1409.faa
- Cyanos1410.faa
- Cyanos1411.faa
- Cyanos1412.faa
- Cyanos1413.faa
- Cyanos1414.faa
- Cyanos1415.faa
- Cyanos1416.faa
- Cyanos1417.faa
- Cyanos1418.faa
- Cyanos1419.faa
- Cyanos1420.faa
- Cyanos1421.faa
- Cyanos1422.faa
- Cyanos1423.faa
- Cyanos1424.faa
- Cyanos1425.faa
- Cyanos1426.faa
- Cyanos1427.faa
- Cyanos1428.faa
- Cyanos1429.faa
- Cyanos1430.faa
- Cyanos1431.faa
- Cyanos1433.faa
- Cyanos1434.faa
- Cyanos1436.faa
- Cyanos1437.faa
- Cyanos1438.faa
- Cyanos1439.faa
- Cyanos1440.faa
- Cyanos1441.faa
- Cyanos1442.faa
- Cyanos1443.faa
- Cyanos1444.faa
- Cyanos1445.faa
- Cyanos1447.faa
- Cyanos1448.faa
- Cyanos1449.faa
- Cyanos1451.faa
- Cyanos1452.faa
- Cyanos1454.faa
- Cyanos1455.faa
- Cyanos1457.faa
- Cyanos1458.faa
- Cyanos1459.faa
- Cyanos1460.faa
- Cyanos1461.faa
- Cyanos1462.faa
- Cyanos1463.faa
- Cyanos1464.faa
- Cyanos1465.faa
- Cyanos1466.faa
- Cyanos1467.faa
- Cyanos1469.faa
- Cyanos1471.faa
- Cyanos1472.faa
- Cyanos1474.faa
- Cyanos1475.faa
- Cyanos1476.faa
- Cyanos1477.faa
- Cyanos1479.faa
- Cyanos1480.faa
- Cyanos1481.faa
- Cyanos1482.faa
- Cyanos1483.faa
- Cyanos1484.faa
- Cyanos1485.faa
- Cyanos1486.faa
- Cyanos1487.faa
- Cyanos1488.faa
- Cyanos1489.faa
- Cyanos1490.faa
- Cyanos1491.faa
- Cyanos1492.faa
- Cyanos1494.faa
- Cyanos1497.faa
- Cyanos1498.faa
- Cyanos1499.faa
- Cyanos1500.faa
- Cyanos1501.faa
- Cyanos1502.faa
- Cyanos1503.faa
- Cyanos1504.faa
- Cyanos1505.faa
- Cyanos1506.faa
- Cyanos1508.faa
- Cyanos1509.faa
- Cyanos1510.faa
- Cyanos1511.faa
- Cyanos1512.faa
- Cyanos1513.faa
- Cyanos1514.faa
- Cyanos1515.faa
- Cyanos1516.faa
- Cyanos1517.faa
- Cyanos1518.faa
- Cyanos1519.faa
- Cyanos1520.faa
- Cyanos1521.faa
- Cyanos1522.faa
- Cyanos1523.faa
- Cyanos1524.faa
- Cyanos1525.faa
- Cyanos1526.faa
- Cyanos1527.faa
- Cyanos1528.faa
- Cyanos1529.faa
- Cyanos1530.faa
- Cyanos1531.faa
- Cyanos1532.faa
- Cyanos1533.faa
- Cyanos1534.faa
- Cyanos1535.faa
- Cyanos1536.faa
- Cyanos1537.faa
- Cyanos1538.faa
- Cyanos1539.faa
- Cyanos1540.faa
- Cyanos1541.faa
- Cyanos1542.faa
- Cyanos1543.faa
- Cyanos1544.faa
- Cyanos1545.faa
- Cyanos1546.faa
- Cyanos1547.faa
- Cyanos1548.faa
- Cyanos1549.faa
- Cyanos1551.faa
- Cyanos1553.faa
- Cyanos1554.faa
- Cyanos1555.faa
- Cyanos1556.faa
- Cyanos1558.faa
- Cyanos1559.faa
- Cyanos1560.faa
- Cyanos1561.faa
- Cyanos1562.faa
- Cyanos1563.faa
- Cyanos1565.faa
- Cyanos1566.faa
- Cyanos1567.faa
- Cyanos1568.faa
- Cyanos1569.faa
- Cyanos1570.faa
- Cyanos1571.faa
- Cyanos1572.faa
- Cyanos1573.faa
- Cyanos1575.faa
- Cyanos1577.faa
- Cyanos1578.faa
- Cyanos1579.faa
- Cyanos1580.faa
- Cyanos1581.faa
- Cyanos1582.faa
- Cyanos1583.faa
- Cyanos1584.faa
- Cyanos1586.faa
- Cyanos1587.faa
- Cyanos1588.faa
- Cyanos1590.faa
- Cyanos1592.faa
- Cyanos1593.faa
- Cyanos1594.faa
- Cyanos1595.faa
- Cyanos1596.faa
- Cyanos1597.faa
