# Supplementary material for: Genome fluctuations in cyanobacteria reflect evolutionary, developmental and adaptive traits
Source: BMC Evol Biol. 2011 Jun 30;11:187. doi: 10.1186/1471-2148-11-187 (PMC3141437; doi:10.1186/1471-2148-11-187)
Supplement: Additional file 8 — Individual and concatenated alignments for protein groups. Compressed file containing all alignments of individual groups (fasta format) and the concatenated alignment of 285 single-copy genes (phylip format). [file 1471-2148-11-187-S8.GZ › Concatenated.alignment.phy]

 58 128769
Anav       ---------- ---------- ---------- ---------- ----------
Syns8102   ---------- ---------- ---------- ---------- ----------
PromN2A    ---------- ---------- ---------- ---------- ----------
Syn9902    ---------- ---------- ---------- ---------- ----------
PromCC     ---------- ---------- ---------- ---------- ----------
Artp       ---------- ---------- ---------- ---------- ----------
Syns8109   ---------- ---------- ---------- ---------- ----------
Syn7335    ---------- ---------- ---------- ---------- ----------
Prom9202   ---------- ---------- ---------- ---------- ----------
Prom9303   ---------- ---------- ---------- ---------- ----------
Syn7002    ---------- ---------- ---------- ---------- ----------
Prom9301   ---------- ---------- ---------- ---------- ----------
PromAS     ---------- ---------- ---------- ---------- ----------
Cya7822    ---------- ---------- ---------- ---------- ----------
Syns5701   ---------- ---------- ---------- ---------- ----------
Syn9311    ---------- ---------- ---------- ---------- ----------
Artm       ---------- ---------- ---------- ---------- ----------
Thee       ---------- ---------- ---------- ---------- ----------
Syns9917   ---------- ---------- ---------- ---------- ----------
Cya51142   ---------- ---------- ---------- ---------- ----------
Scys6803   ---------- ---------- ---------- ---------- ----------
SynsBL     ---------- ---------- ---------- ---------- ----------
YellA      ---------- ---------- ---------M VQAQRPADWE VETGSPASAP
Nods       ---------- ---------- ---------- ---------- ----------
PromN1A    ---------- ---------- ---------- ---------- ----------
PromMED    ---------- ---------- ---------- ---------- ----------
Micc       ---------- ---------- ---------- ---------- ----------
Glov       ---------- ---------- ---------- ---------- ----------
Cyab       MPHLPRLPQA RYPEKRGSSD AFRTFLRLYD YRILSSSDHL DLWQKTGSHR
Nosp       ---------- ---------- ---------- ---------- ----------
Cylr       ---------- ---------- ---------- ---------- ----------
Noss       ---------- ---------- ---------- ---------- ----------
Syn9605    ---------- ---------- ---------- ---------- ----------
Prom9515   ---------- ---------- ---------- ---------- ----------
Prom9211   ---------- ---------- ---------- ---------- ----------
NoAz       ---------- ---------- ---------- ---------- ----------
Prom9215   ---------- ---------- ---------- ---------- ----------
Syne6301   ---------- ---------- ---------- ---------- ----------
Cya7425    ---------- ---------- ---------- ---------- ----------
Cya7424    ---------- ---------- ---------- ---------- ----------
Prom9313   ---------- ---------- ---------- ---------- ----------
Prom9312   ---------- ---------- ---------- ---------- ----------
Syn307     ---------- ---------- ---------- ---------- ----------
Syns7805   ---------- ---------- ---------- ---------- ----------
Cya8802    ---------- ---------- ---------- ---------- ----------
Cya8801    ---------- ---------- ---------- ---------- ----------
Trie       ---------- ---------- ---------- ---------- ----------
Syne7942   ---------- ---------- ---------- ---------- ----------
Acam       ---------- ---------- ---------- ---------- ----------
Syns7803   ---------- ---------- ---------- ---------- ----------
Lyns       ---------- ---------- ---------- ---------- ----------
Ucyn       ---------- ---------- ---------- ---------- ----------
YellB      ---------- ---------- ---------- ---------- --------ML
Cya0110    ---------- ---------- ---------- ---------- ----------
Mica       ---------- ---------- ---------- ---------- ----------
Crow       ---------- ---------- ---------- ---------- ----------
Rapb       ---------- ---------- ---------- ---------- ----------
Syns9916   ---------- ---------- ---------- ---------- ----------

           ---------- ---------- --------MK LVCAQSDLST NLSLVNRAVP
           ---------- ---------- --------MK VVCSQSELNA ALQLVSRAVA
           ---------- ---------- --------MK LSCSQSELNN ALQLVSRAVS
           ---------- ---------- --------MK VVCSQSELNA ALQLVSRAVA
           ---------- ---------- --------MK LVCSQIELNT ALQLVSRAVA
           ---------- ---------- --------MR LIVEQEQLSS NLSLVSRAIP
           ---------- ---------- --------MK VVCSQSELNS ALQLVSRAVA
           ---------- ---------- ---------- ---------- ----------
           ---------- ---------- --------ME IICNQNELNN AIQLVSKAVA
           ---------- ---------- --------MK LVCSQAELNT ALQLVSRAVA
           ---------- ---------- --------MK FVCSQSDLNS QLSLVGRAVP
           ---------- ---------- --------ME IICNQNELNN AIQLVSKAVA
           ---------- ---------- --------ME IICNQNELNN AIQLVSKAVA
           ---------- ---------- --------MK FTCSQSDLNA NLSLVRSAVP
           ---------- ---------- --------MK LVCSQAELSA SLQLVSRAVA
           ---------- ---------- --------MK LVCSQAELNA ALQLVSRAVA
           ---------- ---------- --------MR LIVEQEQLSS NLSLVSRAIP
           ---------- ---------- --------MK VVCSQSVLSS KLAPLSRVAP
           ---------- ---------- --------MK LVCSQAELNA ALQLVSRAVA
           ---------- ---------- --------MK FVCSQSDLNS NLSLVSRAVP
           ---------- ---------- --------MK LICRQSDLSS GLSLVSRAVS
           ---------- ---------- --------MK VVCSQSELNA ALQLVSRAVA
           RDGRSGDPFP VNRTES-FGK AVDLPAGCLC FTCEQAELSH HLAAVSRAVA
           ---------- ---------- --------MK LVCTQSDLST NLSLVSRAVP
           ---------- ---------- --------MK LNCSQSELNN ALQLVSRAVS
           ---------- ---------- --------ME IVCNQNEFNY AIQLVSKAVA
           ---------- ---------- --------MK LTCTQSELNT NLSLVNRAVP
           ---------- ---------- --------MK IVCSQAVLNQ NLSLVGRAVP
           RMTAVADCAG LWKRGGPENP FVPTAPLPMK LVCSQTELSA SLQLVSRAVA
           ---------- ---------- --------MK LVCSQSDLST NLSLVSRAVP
           ---------- ---------- --------MK LICSQSDLST NLALVSRAVP
           ---------- ---------- --------MK LVCAQSDLST NLSLVNRAVP
           ---------- ---------- --------MK VVCSQSELNG ALQLVSRAVA
           ---------- ---------- --------ME IVCNQNEFNY AIQLVSKAVS
           ---------- ------MSFF CFVVKFDSMK LVCSQSELNS ALQLVSRAVA
           ---------- ---------- --------MK LVCSQSDLST NLSLVSRAVP
           ---------- ---------- --------ME IICNQNEFNN AIQLVSKAVA
           ---------- ---MLWQDCD QRLGQPPPMK LVCRQNELNT SLSLVSRAVP
           ---------- ---------- --------MK LVCAQSDLSA NLALLSRVVP
           ---------- ---------- --------MK FTCSQSDLNT NLSLVSRAVS
           ---------- ---------- --------MK LVCSQAELNT ALQLVSRAVA
           ---------- ---------- --------ME IICNQNELNN AIQLVSKAVA
           ---------- ---------- --------MK LVCSQAELNG SLQLVSRAIA
           ---------- ---------- --------MK LVCSQTELNT ALQLVSRAVA
           ---------- ---------- --------MK FLCSQSELNS NLSLVSRAVP
           ---------- ---------- --------MK FLCSQSELNS NLSLVSRAVP
           ---------- ---------- --------MQ ---------- ----------
           ---------- ---MLWQDCD QRLGQPPPMK LVCRQNELNT SLSLVSRAVP
           ---------- ---------- --------MK LVCQQSDLNS KLSLLSRVVP
           ---------- ---------- --------MK LVCSQTELNS ALQLVSRAVA
           ---------- ---------- --------MR FIVEQEKLSS NLSLISRAIP
           ---------- ---------- --------MK FVCSQNDFSN NLSLVSRAVP
           RSGKAAAPY- --RGESRFNE AVDAPLEGFS FTCEQADLSH HLTSVGRAVA
           ---------- ---------- --------MK FVCSQSDLNS NLSLVSRAVP
           ---------- ---------- --------MK FTSSQSELNS NLSLVSRAVA
           ---------- ---------- --------MK FLCSQSDLNS NLSLVSRAVA
           ---------- ---------- --------MK LICSQSDLST NLALVSRAVP
           ---------- ---------- --------MK LVCSQSELNS ALQLVSRAVA

           SRPTHPVLAN VLLQADAETN QVSLTAFDLS LGIRTSFNAD -VWQSGAIAL
           TRPTHPVLAN VLLTADAGTD RLSLTGFDLN LGIQTSLAAS -VETSGAITL
           NRPTHPVLAN VLLAADEVTG KLRLTGFDLS LGIQTSISAS -IDSSGAITL
           TRPTHPVLAN VLLTADAGTN RLSLTGFDLN LGIQTSLAAS -VETSGAITL
           TRPSHPVLAN VLLTADAGTG KLSLTGFDLN LGIQTSLSAS -IESSGAITV
           SRPSHPILSN ILVKADADTQ QLSLTAFDLS MGINASFPAQ -VQQGGVLTL
           TRPTHPVLAN VLLTADAGSN RLSLTGFDLS LGIQTSLAAS -VETSGAITL
           ---------- --MTADAAAQ TVTLVGFDET LGIQTTFAAQ -VDESGTTTL
           SRPTHPILAN ILLTADEGTN KISLTGFDLS LGIQTSFDGT -VKNSGAITI
           SRPTHPVLAN VLLTADAGTD RLSLTGFDLS LGIQTALTAS -VESSGAITL
           SRPTHPILGN VLLTADANRH QIQLTAFDLS LGIRTSFPAQ -VIEGGTLTL
           SRPTHPILAN ILLTADQGTN KISVTGFDLN LGIQTSFDGT -IKNSGAITI
           SRPTHPILAN ILLTADEGTN KISVTGFDLN LGIQTSFDGT -VKNSGAITI
           NRPTHPILGN VLFVADTEKG LISLTAFDLS LGIRTSFSAN -VEEDGSITL
           SRPTHPVLAN VLLTADAGTG RLSLTGFDLS LGIQTSLPAS -VESSGTITL
           SRPTHPVLAN VLLTADAGTD RLSLTGFDLN LGIQTSLAAS -VDTSGAVTL
           SRPSHPILSN ILVKADADTQ QLSLTAFDLS MGINTSFPAQ -VQQGGVLTL
           SNPSHPILAN ILLQAEGG-- RLGLSVFDLS LGMQIWLDAA -VKVPGAITV
           SRPTHPVLAN VLLTADAGTG RLSLTGFDLN LGIQTSLPAS -VESSGAVTL
           SRPTHPILAN VLVIADSQKN RVSLTAFDLS LGIETSFSAD -VSEDGKITL
           SRPTHPVLGN VLLEADADKN YLRLTAFDLS LGIQSSFTAD -VQQSGRITL
           TRPTHPVLAN VLLTADAGTN RLSLTGFDLN LGIQTSLAAS -VETSGAITL
           SRPALPVLAN VLVEASAEAQ RVALTAFDLN LGIRSEFEAE -VKGSGRTTL
           SRPTHPVLAN VLLQADAKTN QVSLTAFDLS LGIRTSFDAE -VLEGGAIAL
           NRPTHPVLAN VLLAADEVTG KLRLTGFDLS LGIQTSISAS -IESSGAITL
           SRPTHPILAN LLLTADQGTN KISLTGFDLN LGIQTSFDAT -VNKSGAITI
           SRPTHPVLGN VLLKADAENQ RVSLTAFDLS LGLQTSFNAN -VEADGAIAI
           SRPTHPILAN ILLEADGRSG TVTLTGFDLD LGIDTRFAAE QVEGSGRTTL
           SRPTHPVLAN VLLTADAGTG RLSLTGFDLS LGIQTSLPAS -VEASGAITL
           SRPTHPVLAN VLLQADAETN QVSLTAFDLS LGIRTSFNAE -VWQGGAIAL
           SRPTHPILAN VLLQADVNTN QVSLTAFDLS LGIRTSFTAE -VIEGGAVAL
           SRPTHPVLAN VLLQADAETN QVSLTAFDLS LGIRTSFNAD -VWQSGAIAL
           TRPTHPVLAN VLLTADAGSN RLSLTGFDLS LGIQTSLAAS -VEISGAITL
           SRPTHPILAN LLLTADQGTN KISLTGFDLN LGIQTSFDAT -VKKSGAITI
           SRPTHPVLAN ILLTADAGTG RLSLTGFDLN LGIQTSLTAS -VEVSGATTL
           SRPTHPVLAN VLLQADAETN QVSLTAFDLS LGIRSTFSAE -VIEGGAIAL
           SRPTHPILAN ILLTADEGTN KISLTGFDLS LGIQTSFDGT -VKNSGAITI
           SRPNHPVLAN VLLAADAGTQ RLSLTAFDLS LGIQTSFAAQ -VERSGAITL
           SKPTHPVYAN VLLEAEPD-- RLGLSVFDLS LGMQIWIPAQ -TEVPGSFTL
           SRPTHPILGN VLFVADLEQG LISLTAFDLS LGIRTSFNAT -IEEEGTITL
           SRPTHPVLAN VLLTADAGTD RLSLTGFDLS LGIQTALTAS -VESSGAITL
           SRPTHPILAN ILLTADQGTN KISLTGFDLN LGIQTSFDGT -VKNSGAITI
           GRPTHPVLAN VLVTADAAAG RISLTGFDLS LGIQTSFAAV -VESSGAITL
           SRPTHPVLAN VLLTADAGTD RLSLTGFDLS LGIQTSLPAS -VDTSGAVTL
           SRPTHPVLGN VLLVADESKG RVSLTAFDLS LGIQTSFSAE -VSQGGTVAL
           SRPTHPVLGN VLLVADESKG RVSLTAFDLS LGIQTSFSAE -VSQGGTVAL
           ---------- ---------- ---------- ---------- ----------
           SRPNHPVLAN VLLAADAGTQ RLSLTAFDLS LGIQTSFAAQ -VERSGAITL
           SNPTHPVLAN VLLTAQAE-- RLGLTVFDLS LGIQVWIAAD -VEETGALTL
           SRPTHPVLAN VLLTADAGTD RLSLTGFDLS LGIQTSLPAS -VDTSGAVTL
           SRPTHPILSN ILLEATAETQ QLSLTAFDLS LGIYTSMSAE -VEVGGRFTL
           TRPTHPILAN VLMVADIVKQ KISLTAFDLS LGIETSFDAN -ISEGGQTTL
           SRPALPVLAN VLVEADAETQ RVALTAFDLN LCIRSEFEAQ -VRGSGRTTL
           SRPTHPILAN VLMVADSQKN RVSLTAFDLS LGIETSFSAD -VSEDGQITL
           SRPTHPVLGN VLFCADEEKG EISLTAFDLS LGIRTSFRAE -VVEGGKITL
           SRPTHPILAN VLVVADSQKN RVSLTAFDLS LGLETSFSAD -VSEDGKITL
           SRPTHPILAN VLLQADENTN QVSLTAFDLS LGIRTSFTAE -VIEGGAIAL
           SRPTHPVLAN VLLTADAGTG RLSLTGFDLN LGIQTSFTAS -VEASGAVTL

           PAKLLVDITS RLP-EGEITL DDESATDG-T ATGEGLIVSL TPKTGKYQLR
           PARLLGEIVS RLASDSPLTL ---------T TEESGEQVQL NSLSGSYQMR
           PAKLFGEIVS KLSNDSPLVL ---------T SDETSQQVEL TSKSGTYQVR
           PARLLGEIVS RLASDSPITL ---------A TEESGEQVQL TSLSGSYQMR
           PSKLFGEIIS KLSSESSITL ---------S TDDSSEQVNL KSKSGNYQVR
           PAKLLNDIVS RLP-GGDIEV ---------N DEDTEAVVTL TSSSGRYQVR
           PARLLGEIVS RLSSDSPVTL ---------A VDDSGEQVQL TSLSGSYQMR
           PAKLLGDIVS RLP-NEDIDI ---------S EDNDEPVVTL SCSAGRYQVR
           PSKLLSEIVN KLPTETPVSL ---------E VDEDSDNILI KSDRGSFTLK
           PARLLGEIVS RLSSDSPITL ---------A TDEAGEQVEL KSLSGSYQMR
           PAKLLNDIVS RLP-EGEVTL SCPSD----T LMKGDAQATL TAATGRFQIR
           PSKLLSEIVN KLPNETPVSL ---------E VEENSDNILI KSDRGSFNLK
           PSKLLSEIVN KLPNETPVSL ---------E VDENSDNILI KSDRGSFNLK
           AAKLLNDIVS RLP-EGEITI TLEEED---D GEEEQSKVTI ESVSGRFQLR
           PSRLFGEIVA RLSSDSPISL ---------S CEEGQEQVEI TSRSGSYQMR
           PARLLGEIVS KLSSDSPVSL ---------S SDAGADQVEL TSSSGSYQMR
           PAKLLNDIVS RLP-GGDIQV ---------D DEETEAVVTL TSSSGRYQVR
           SAKLFSEMVS RMP-NRDIEI ---------- -TAEDTRVIL DYGSGFFEIQ
           PARLLGEIVS RLSSESPVTL ---------A SDDAGEQVEL TSLSGCYQMR
           PAKLLNDIVS RLP-EGEITL MAEE-----A EDNDSQIVAL KCASGQFQVR
           PAKLLNDIVS RLP-DGDITL AIDPD----G DAGDSHLTTI TSESGRFQIR
           PARLLGEIVS RLASDSPITL ---------A TEESGEQVQL TSLSGSYQMR
           PAKLLSDIVS RLP-SGPIGL ---------S QVPESAAVTL TSAAGQYQLR
           PAKLLVDITS RLP-EGEVTL DDESALESET ATGEGLIVTL TPKSGHYQVR
           PAKLFGEIVS KLSNDSPLVL ---------T SDETSQQVEL TSKSGTYQVR
           PSKLLSEIVN KLPSETPVSL ---------D VDESSDNILI KSDRGSFNIK
           PAKLFNDIVS RLP-EGDITL EDSLSEAESD ADTESLSITL TSTSGQYKMR
           PARVLSDIIS RLP-NESLTM ---------- EVSEDNAISL VCGSSQYQVQ
           PARLFGEIVS RLSAEGPITI ---------Q SPDGGEQVDL ISLSGNYQMR
           PAKLLVDITS RLP-EGEITL DDESALTGAT SSGEGLIVTL TPKSGHYQVR
           PAKILVDITS RLP-EGDITL DDQSG----D STTEGINFIL KPKNGKYELR
           PAKLLVDITS RLP-EGEITL DDESATDG-T ATGEGLIVSL TPKTGKYQLR
           PARLLGEIVS RLSSDSPVTL ---------A VDDSGEQVQL TSLSGSYQMR
           PSKLLAEIVN KLPSETPVSL ---------D VDDSSDNILI KSDRGSFNIK
           PAKLFGEIVS KLSSDSPINL ---------V SDELGEKVNL TSKSGTYQMR
           PAKLLVDITS RLP-EGEITL DDESG----D NTGEGILVTL KPKSGKYQVR
           PSKLLSEIVN KLPTETPVSL ---------A VDEDSDNILI KSDRGSFTLK
           PAKLLNDIVS RLPNDSDVTL ---------- -EDNDAAATL SVGSGQYQMR
           PARFFNDIVS RLP-NAPITI ---------- -AVESPTVTL ACGAGHYQMQ
           PAKLLNDIVS RLP-EGEITI TLEPEED--E EDQEHTKVSI ESVSGRFQLR
           PARLLGEIVA RLSSDSPITL ---------A TDEAGEQVEL KSSSGSYQMR
           PSKLLSEIVN KLPNESPVSL ---------E VDENLDNILI KSDRGSFNLK
           PAKLFTDIVS RLPADGPLTL ---------A CPEGEEQTEL SALTGSYQMR
           PARLFGEIVS RLSSDSPITL ---------A TDDTSEQVEL TSLSGSYQMR
           PAKLLNDIVS RLP-EGEITL IADAD----E SEDDSQIITL KSASGQFQLR
           PAKLLNDIVS RLP-EGEITL IADAD----E SEDDSQIITL KSASGQFQLR
           ---------- ----EGE--- ---------- ---------- ----------
           PAKLLNDIVS RLPNDSDVTL ---------- -EDNDAAATL SVGSGQYQMR
           PARFLNDIVS RLP-NCDIEV ---------- -ETDDTAVTL TCDSGHYQMQ
           PARLFGEIVS RLSSDSPITL ---------T TDDSGEQVEL TSLSGSYQMR
           PAKLLNDIVS RLP-NSPIAL ---------D DDAGESIITL NSSSGRYQVR
           PAKLLNDIVS RLP-EGEISL ISEE-----T KDNQTNLLYL KSASGKFQIR
           PAKLLSDIVS RLP-SGPVTL DAS------S QAQESAPVIL MSAAGQYQVR
           PAKLLNDIVS RLP-EGEITL MSEE-----T ENNDSHIVAL KCASGQFQVR
           PAKLLNDIVS RLG-EGEITI SVEEN----E NDEEHSLAFL KTASAQFQIR
           RAKLLNEIVS RLP-EGEITL MAEEEE---D DDDDSQIVVL KSASGQFQVR
           PAKILVDITS RLP-EGDITL DNQSGRS--K AKAEGINFIL KPKNGKYELR
           PARLLGEIVS RLSADSPITL ---------A TDDASEQVEL TSLSGSYQMR

           AMGAEEFPEL PLIE------ ---------- NTTAIYLTAT SLIEGLRGSL
           GMPADDYPDL PMVE------ ---------- SGLTLKLQAS GLVQALKGTL
           GMLSDDFPEL PLVE------ ---------- NGTSFKLNPL LLSNAIKSTL
           GLPADDYPEL PMVE------ ---------- SGMTLKLQPA GLVQALKGTL
           AMSADDFPDL PMVE------ ---------- NGAFLKVNAN SFAVSLKSTL
           GMVAEEYPEL PSVQ------ ---------- GEHSIQLAAD SLLEGLKGTL
           GMSADDYPDL PMVE------ ---------- SGMTLKLQPE RLVQALKGTL
           GLSAEDYPNL PEIE------ ---------- STDTVKISAD ALVEGLRGAL
           GIPSDEYPNL PFVE------ ---------- SGTSLNIDPS SFLKALKSTI
           GMSADDFPEL PLVE------ ---------- SGKAVKVNAR ALLTALRGTL
           GMGAEEFPEL PTIQ------ ---------- DGKKLMLPAI ALSEGLGGVL
           GIPSDEYPNL PFVE------ ---------- SGTSLNIDPS SFLKALKSTI
           GIPSDEYPNL PFVE------ ---------- SGTSLNIEPS SFLKALKSTI
           GMKADDFPEL PTIE------ ---------- NVEPVRLPVS ALTEGLRGSL
           GLSAEDFPDL PLVQ------ ---------- TGTPLRLQPD ALVKGLRATL
           GMPADDFPEL PLVE------ ---------- NGTALRVDPA SLLKALRATL
           GMVAEEYPDL PSVE------ ---------- GEHSIQLAAD SLLEGLKGTL
           GMSAEEFPAL PTLE------ ---------- DVTPITLTAE ALRRGLQGSL
           GMPADEFPEL PLVE------ ---------- NGTALKLEAA ALARALRATL
           AMDAEEFPPL PTVE------ ---------- EGESIQLPII MLTEGLKGAL
           GLDADDFPAL PTVE------ ---------- GVKPLLLPVA TLNEGLRGAL
           GLPADDYPEL PMVE------ ---------- SGMTLKLQPA GLVQALKGTL
           GMPAEEYPTL PEIAPRTADA DAE---EESL AAQILELPIE SLLQGIGQTL
           AMSAEEFPEL PIIE------ ---------- NAEPIQLTTA ALIEGLRGSL
           GMVSDDFPDL PLVE------ ---------- SGNSFKLNPL LLSNAIKSTL
           GIPSDDYPSL PFVE------ ---------- SGTSLNIDPS SFLKALKLTI
           GMNSEDFPEL PQIE------ ---------- DGMVVKLPVE ALIEGLRGSL
           GASAEEFPKL PELP------ ---------- DSAAHVLPVS EFLEGVQRSL
           GMPAEDFPDL PLVQ------ ---------- SGQPIRLDAD ALVKGLRATL
           AMGPEEFPEL PVIE------ ---------- NTEVIYLTTA ALVEGLRGSL
           SMGAEEFPEL PLIE------ ---------- SSNPIQITTA ALVEGLKGSL
           AMGAGEFPEL PLIE------ ---------- NTTAIYLTAT SLIEGLRGSL
           GMSADDYPDL PMVE------ ---------- SGMTLKLQPE RLVQALKGTL
           GIPSDDYPNL PFVE------ ---------- SGTSLNIDPS SFLKALKLTI
           GLNADDFPEL PLVQ------ ---------- TGASLQINPL IFANALKSTL
           AMGAEEFPEL PVIE------ ---------- SSEAIQLTTA AVIEGLKGSL
           GIPSDEYPNL PFVE------ ---------- SGTSLNIDPS SFLKALKSTI
           GISADEFPEL PLVQ------ ---------- SQEALQLSAS ALIEGLRGTL
           GLEAEEFTAL PDLS------ ---------- ESESLHLPSS LLLEGLQATL
           GMKADDFPEL PTIA------ ---------- NVDPLKLPIS ALTEGLKGSL
           GMSADDFPEL PLVE------ ---------- SGKAVKVNAR ALLTALRGTL
           GIPSDDYPNL PFVE------ ---------- SGTSLNIDPS SFLKALKATI
           GLSAEDFPDL PLAQ------ ---------- NGQPLLLSGE AFAEGLRSTL
           GMPADDFPDL PLVE------ ---------- NGTAIKLDPA ALVRALRSTL
           AMSAEEFPSL PTIE------ ---------- GVDALKLRIS LLIEGLKGSL
           AMSAEEFPSL PTIE------ ---------- GVDALKLRIS LLIEGLKGSL
           ----EEIEEV TEIE------ ---------- ---------- ----------
           GISADEFPEL PLVQ------ ---------- SQEALQLSAS ALIEGLRGTL
           GLVAEEFPGL PSLD------ ---------- EIPALDLPTD VFLEGLQATL
           GMPADDFPDL PLVE------ ---------- NGTAVKLDPA ALVRALRSTL
           GMGAEEYPAL PSIE------ ---------- DGESIQLPAD ALIEGLKGTL
           TISADEFPPL PMIE------ ---------- NDDFIELPTI TITEGLRGVL
           SMSAEEYPTL PEISLRTADA DGDFVGEESP TAQALELPIE SLLQGIGQTL
           AMDAEEFPPL PTVE------ ---------- EGESLQLPIV MLTEGLKGAL
           GMKADEFPEL PTVA------ ---------- DGEIVNLPIV ALTEGLKGAL
           AMNAEEFPPL PTVE------ ---------- EGELVQLPIV MLTEGLKGAL
           SMGAEEFPEL PLIE------ ---------- NSNAIQLTTA ALVEGLKGSL
           AMPADEFPDL PLVE------ ---------- NGTALRVEAA SLVQALRGTL

           FATSGDETKQ VLTGVH---L TVKQDTLEFA ATDGHRLAVV ETTNERPLED
           FASSGDEAKQ LLTGVH---L SFTDTNLEAA ATDGHRLAVL QVNDALQAAA
           FASSTDDAKQ LLTGVN---L TFDGYGIESA ATDGHRLAVL NLNNILSDSK
           FASSADEAKQ LLTGVH---L RFNAKALEAA ATDGHRLAVL QVEDALEDAA
           FASSTDEAKQ ILTGVN---L CFEGNSLKSA ATDGHRLAVL DLQNVIASET
           FATSPDETKQ VLAGVN---L KVGKDTLCFA STDGHRLAVV KVENVRDPNS
           FASSADEAKQ LLTGVH---L KFNQRALEAA ATDGHRLAVL NVEDALQDVA
           FATSSDETKQ VLTGVH---L TAMDESLEFA ATDGHRLAVV NTIDETGTST
           FASSNDDSKQ LLTGVN---F TFKPNYLESA STDGHRLAVA LIGNEEHIEN
           FASSSDEAKQ LLTGVH---L HFDGKAMEAA ATDGHRLAVL SLADALDVET
           FAASPDETKQ VLTGVH---L THHQDCLEFA ATDGHRLALV ETSDQVSPEP
           FASSNDDSKQ LLTGVN---F TFKPNYLESA STDGHRLAVA LIGNEEDIEN
           FASSNDDSKQ LLTGVN---F TFKPNYLESA STDGHRLAVA LIGKEEQIEN
           FAASTDETKQ VLTGVH---L SGLQDSLEFA ATDGHRLAVV QTPTQQTTEE
           FASSGDEAKQ LLTGVH---L GLADQDLECA ATDGHRLSVL RLEKAFSGAE
           FASSGDEAKQ LLTGVH---L RFNQKRLEAA STDGHRLAML TVEDALQAEI
           FATSPDETKQ VLAGVN---L KVGKDTLCFA STDGHRLAVV KVENVRDPNS
           FAASTDENKQ ILSGLH---V TFERDRLEFA ATDGHRLAVT VTEQPVPAEP
           FASSADEAKQ LLTGVH---L RFSGSHLEAA STDGHRLAVL AVTDALREAP
           FAASSDETKQ ILTGVH---L TGTPDSLEFA ATDGHRLSVV ETTLPPQTDE
           FAASTDETKQ VLTGVH---I KGSGDSLEFA ATDGHRLAVV EAPTQIENDE
           FASSADEAKQ LLTGVH---L RFNAKALEAA ATDGHRLAVL QVDDALQDAA
           FAASGDDTKQ VLTGVHVKLL TGDPPRLEFA ATDGHRLAIV QVEAEGIPVD
           FATSGDETKQ VLTGVH---L TVRQDTLEFA ATDGHRLAVL ETTNERPLDN
           FASSTDEAKQ LLTGVN---L TFDGYGIESA ATDGHRLAVL NLNNILSDSK
           FASSSDDSKQ LLTGVN---F TFNLKYLESA ATDGHRLAVV LVDNKENFDE
           FATSADETKQ VLTGVH---L MVQEDSLEFA ATDGHRLAVV ETLNAKPTSE
           FAASTDESKQ ILNGVS---V KALKEGMEFV ATDAHRLSFY RTDFTLPEAG
           FASSGDEAKQ LLTGVH---L RLDAGALECA ATDGHRLAVL KLAHGEAPAE
           FATSGDETKQ VLTGVH---L TVKQDTLEFA ATDGHRLAVV ETSNERPLGG
           FATSSDETKQ VLTGVH---L TVKQDVLEFA ATDGHRLAVL ETINERPLEN
           FATSGDETKQ VLTGVH---L TVKQDTLEFA ATDGHRLAVV ETTNERPLED
           FASSADEAKQ LLTGVH---L KFNQRALEAA ATDGHRLAVL NVEDALQDEA
           FASSSDDSKQ LLTGVN---F TFNLKFLESA ATDGHRLAVV LVDKKENFDE
           FASSSDESKQ ILTGVH---L IFDGNILQAA ATDGHRLAVL NLEDAINLNS
           FATSADETKQ VLTGVH---L TVKQDTLEFA ATDGHRLAVL ETTNERPIDS
           FASSNDDSKQ LLTGVN---F TFKPNYLESA STDGHRLAVA LIGNKEHIEN
           FATSGDETKQ ILTGVH---L KVQPDGLEFA ATDGHRLAVV KTENAAATPA
           FASSTDEAKQ MLTGLH---M SLQTDGLEFA ATDGHRLAVA YGQPEEFSPD
           FAASTDETKQ VLTGVH---F AGQQDSLEFA ATDGHRLAVV QTPTQETTEE
           FASSSDEAKQ LLTGVH---L HFDGKAMEAA ATDGHRLAVL SLADALAVET
           FATSNDDSKQ LLTGVN---F TFKQNYLESA STDGHRLAVA LIGNEEHIEN
           FASSGDESKQ ILTGIH---L KVEDGGLEFA ATDGHRLAVR RNGAGGQEGA
           FASSSDEAKQ LLTGVH---L RFDQTRLEAA STDGHRLAVL SVDDALKDAI
           FAASSDETKQ VLTGVH---L AGTVDSLEFA ATDGHRLAVV TTPLQPEATE
           FAASSDETKQ VLTGVH---L AGTVDSLEFA ATDGHRLAVV TTPLQPEATE
           ---------- ---------- ---------- ---------- ----------
           FATSGDETKQ ILTGVH---L KVQPDGLEFA ATDGHRLAVV KTENAAATPA
           FAASTDESKQ ILTGLH---L NTSESGFEFA TTDGHRLAIA NFPDLVTPEP
           FASSSDEAKQ LLTGVH---L RFDQTRLEAA STDGHRLAVL SVDDALQDAI
           FATSPDETKQ VLTGVH---L KIQSENLEFA STDGHRLAVV KAESLNGDDQ
           FASSNDELKQ VLTGVH---L KGTADSLEFA ATDGHRLSVV EAMFSSEIDN
           FAASGDETKQ VLTGVHVKLL AGDPPCLEFA ATDGHRLAIV QVEAEGIPVA
           FAASSDETKQ ILTGVH---L TGTPDSLEFA ATDGHRLSVV ETTLPPQTDE
           FAASGDETKQ VLTGVH---L TKTVDCLEFA ATDGHRLAVV QTPLEEVESA
           FAASSDETKQ ILTGVH---L TGTPDSLEFA ATDGHRLSVV ETTLSPETDD
           FATSSDETKQ VLTGVH---L TVKQDVLEFA ATDGHRLAVL ETINERPLEN
           FASSADEAKQ LLTGVH---L RFQARNLEAA STDGHRLAVL AVKDALQDDP

           ND-------- -----QQLEV TVPARALREL ERMLAHNAAS EEP-------
           EG-------- TEGEGAAFAV TLPARSLREV ERLVAGWRS- EDP-------
           EI-------D SSIKFEKFSI TLPSKSLREV EKFLSTCDI- SHP-------
           AN-------- SDDAAEGFAV TLPARSLREV ERLMAGWRS- DDP-------
           NP-------E INNLSEKLEV TLPSRSLREL ERFLSGCKS- DSE-------
           EE-------- ----QEDLEI TIPARALREV ERMIVSANSG RHSTATEEEA
           VT-------- DSAEDESFAV TLPSRSLREV ERLMASWRS- DEP-------
           PD-------- -----LEMNV TIPGKALREL ERILQAYPS- SEP-------
           KE-------N LSSNDGNLSV TIPTRSLREI EKLVSLRST- ENS-------
           TL-----SSD TDDEGENFAV TLPSRSLREV ERLIAGWRS- DDQ-------
           ES--SETGKL PTSTLEDFAL TIPARALREL ERMLTTANE- ADL-------
           KE-------N LSSNVDNLSV TIPNRSLREI EKLVSLRSS- EKS-------
           KE-------N LSSNVDDLSV TIPTRSLREI EKLVSLRSS- ENS-------
           ED----STPQ PESNLEGFAI TIPAKALREL ERIMTMHKE- TEA-------
           DG-------- ----SEPFAV TVPARSLREL ERLLSACSS- DDP-------
           SA-------- EESEPDELAV TLPARSLREV ERLMASWKG- GDP-------
           QE-------- ----PENLEI TIPARALREV ERMIVSANSA RHSAATEEES
           LS-------- --------PI TIPAKSLKDL ERLMAKQDG- --M-------
           TL---EGGEA NDGEAADLSV TLPARSLREV ERLVTSWKG- DDP-------
           DN--EDETSS EMPNLEGFAV TIPARALREL ERMIGNRSE- SDA-------
           GE-----AVI TGSDLADFAV TIPARALREL ERMVASQGN- SDL-------
           SA-------- SDDASEGFAV TLPARSLREV ERLMAGWRS- EDP-------
           LA-------- --AGGTKLDF TIPARTLREV ERILGAQTA- ASA-------
           SE-------- ------QLEV TVPARALREL QRMLGHNAAS DQA-------
           EI-------D SSTKFEKFSI TLPSKSLREV EKFLSTCDI- SQP-------
           KE-------D FASNEENLSV TIPTRSLREI EKLVSLRSS- ENS-------
           ESQEDEEKPA SEDTISSFEL TVPARTLREL ERMLGLSES- SDT-------
           TQ-------- ------AIAA VLPVRSVREL EKILGAQAG- -DS-------
           TS----DDAA DQADGDPFAV TVPARSLREL ERLLSSRQS- EEP-------
           TS-------- ------QLEV TVPARALREL QRMLAHSASS DEP-------
           DE-------- ------QLEV TVPARALREL QRMLNHSAS- EEA-------
           ND-------- -----QQLEV TVPARALREL ERMLAHNAAS EEP-------
           VT-------- DAVDDDGFAV TLPSRSLREV ERLMASWRS- DEP-------
           VA-------D LSSNEDNLSV TIPTRSLREI EKLVSLRTS- ENS-------
           ST-------- NLNTNDKIEV TLPAKSLREI ERFIGNYKN- EEK-------
           NE-------- ------QLEV TVPARALREL QRMLAHSSL- EET-------
           KE-------N LSSNDGNLSV TIPTRSLREI EKLVSLRST- ENS-------
           TE-------- -------FAV TVPSRALRDL ERMIAIRGS- DEA-------
           TP-------- -------LSV TVPAKALREL ERMLGRTPV- --A-------
           EQ----TPPE PSSNLEGFAI TIPARALREL ERIMGMHKE- TDA-------
           TV-----SSE MDDEGENFSV TLPSRSLREV ERLIAGWRG- DDQ-------
           KD-------K SPSIEDDLSV TIPTRSLREI EKLVSLRSS- ENS-------
           ES-------- -------FAV TVPARSLREL ERLLSARPS- EES-------
           AA----DDSA EADESAALAV TLPARSLREV ERLMAGWKG- NDP-------
           EE---EGKTL AEGDFEGFSV TIPARALREL ERMLSSRQG- SDT-------
           EE---EGKTL AEGDFEGFSV TIPARALREL ERMLSSRQG- SDT-------
           ---------- ------EFEV TIPAKALREV ERMISMGKS- GSS-------
           TE-------- -------FAV TVPSRALRDL ERMIAIRGS- DEA-------
           MT-------- ---------M TIPAKALREL ERMLGRVNA- --D-------
           AN----EEAP DAEGSAGLAV TLPARSLREV ERLMAGWKG- SDP-------
           SE------AI STAKIEDFEV TIPARALREV ERMIAAASPG KED-------
           KK----EQTL KTKNSNEFSV TIPAKALREL EKIIHNNND- FEV-------
           SA-------- --HGEIGLDF TIPARTLREV ERILGTQTA- AST-------
           DN--EDETSS EMPNLEGFAV TIPARALREL ERMIGNRNE- SDA-------
           SG-------- ------GFNV TIPARALREL ERMMATKQN- IET-------
           EG-NEQGESP EMPNLEGFAV TIPARALREL ERMLGSRSE- SDT-------
           DE-------- ------QLEV TVPARALREL QRMLNHSAS- EEA-------
           SG---APDAD TTTEDGVLAV TLPARSLREV ERLIAGWKG- DDP-------

           -----IALYL DQGQVIFAW- ---QNQ---- RLTSRTLEGQ YPAYRQLIPR
           -----ISLFC DRGQVVFLA- ---ADQ---- MVTSRTLEGT YPNYRQLIPD
           -----INFFI DKGQVVFIS- ---VED---- IITIRALEGS YPNYSQLLPD
           -----VSLFC DRGQVVFLA- ---ADQ---- MVTSRTLEGT YPNYGQLIPD
           -----ISCFY DQGQFVFIS- ---SGQ---- IITTRTLDGN YPNYNQLIPD
           TTPLMVTLGF DDTQVVFDV- ---GTR---- RLNSRKLEGA YPAYEQLIPN
           -----VSLFC DRGQVVLLA- ---ADQ---- MVTSRTLEGT YPNYGQLIPD
           -----VALKL DETQVVFDL- ---GRQ---- RITTRLLDGQ YPNYNQLIPK
           -----IKLFY DKGQVVFIS- ---SNQ---- IITTRTLEGT YPNYSQLIPD
           -----VSLFC DKGQVVFLA- ---ADQ---- VVTSRTLDGT YPNYRQLIPD
           -----IALHL DDSQVIFEV- ---NHQ---- HLTSRKLDGA YPAYHQLIPR
           -----IKLFY DKGQVVFIS- ---SNQ---- IITTRTLEGT YPNYSQLIPD
           -----IKLFY DKGQVVFIS- ---SNQ---- IITTRTLEGT YPNYSQLIPD
           -----VALYV DEAQVIFEL- ---GSQ---- RLTSRKLEGA YPNYEQLIPH
           -----VSLYC DRGQVVFLW- ---ADQ---- VLTSRSLDGT YPNYRQLIPD
           -----VSLFC ERGQVVVLA- ---ADQ---- MVTSRTLEGT YPNYRQLIPD
           TTPPMVTLGF DDTQVVFEL- ---GTR---- RLNSRKLEGA YPAYEQLIPN
           -----VALRC DPTQVVFDI- ---GND---A RITSRLLEGQ YPNYRQLIPK
           -----VTLFY DRGQVVVLA- ---ADQ---- MVTSRTLEGT YPNYRQLIPD
           -----IALQV DEAQVVFQL- ---GHQ---- RLTVRKLDGA YPNYQMLIPK
           -----VSLVV NDTQVIFEL- ---GDQ---- RLTSRKLEGA YPAYDQLIPR
           -----VSLFC DRGQVVFLA- ---ADQ---- MVTSRTLEGT YPNYGQLIPD
           -----VELRF DRSQVQFILP PGAGSAQCQQ RITSRLLEGQ YPDYNRLIPR
           -----IALYL DQGQVVFAW- ---QNQ---- RLTSRTLDGQ YPAYRQLIPR
           -----INFFV DKGQVVFIS- ---VED---- IITIRALEGS YPNYSQLLPD
           -----IKLFY DKGQVVFIS- ---SNQ---- IITTRTLEGS YPNYSQLIPD
           -----VALQF EVGQIIFQG- ---GNH---- RLTSRTLEGQ YPAYRQLIPG
           -----VEVRF DEKQMIFQF- ---PNQ---- TLTTRLLGGR YPDYQQLLPK
           -----LSLFC ERGQVVFLW- ---SDQ---- VLTSRSLDGT YPNYPQLIPD
           -----VALYF DQGQVVFAW- ---QNQ---- RLTSRTLEGQ YPAYRQLIPR
           -----ISLCL DEGQIVFAW- ---QNQ---- RLTSRTLEGQ YPSYRQLIPR
           -----IALYL DQGQVVFAW- ---QNQ---- RLTSRTLEGQ YPAYRQLIPR
           -----VSLFC DRGQVVFLA- ---ADQ---- MVTSRTLEGT YPNYGQLIPD
           -----IKLFY DKGQVVFIS- ---SNQ---- IITTRTLEGS YPNYSQLIPD
           -----ISLFY DSGQVVFTA- ---LNQ---- VVTTRILEGD YPNYNQLIPE
           -----VALYL DPGQVVFSW- ---QNQ---- RLTSRTLEGQ YPAYRQLIPR
           -----IKLFY DKGQVVFIS- ---SNQ---- IITTRTLEGT YPNYSQLIPD
           -----IALYH DQGQTVFQW- ---GDQ---- YLTSRTLDGQ YPNYGQLIPR
           -----LTLRC DQTQVVFEFA TEQGMA---- RLSSRLLEGS YPNYKQLLPR
           -----ITLYV DEGQVIFEL- ---GSQ---- RLTSRKLEGA YPNYQQLIPR
           -----VSLFC DKGQVVFLA- ---ADQ---- VVTSRTLDGT YPNYRQLIPD
           -----IKLFY DKGQVVFIS- ---SNQ---- IITTRTLEGA YPNYSQLIPD
           -----ISLFC DRGQVVFLW- ---ADQ---- VLTSRTLEGT YPNYGQLIPE
           -----VSLFF ERGQVVVLA- ---ADQ---- MVTSRTLEGT YPNYRQLIPE
           -----VALYV DEAQIVFEL- ---GEQ---- RLTSRKLDGA YPAYNQLIPR
           -----VALYV DEAQIVFEL- ---GEQ---- RLTSRKLDGA YPAYNQLIPR
           -----VTLKF DENQVIFEL- ---GKQ---- RLTSRKLEGQ YPAYQQLLPN
           -----IALYH DQGQTVFQW- ---GDQ---- YLTSRTLDGQ YPNYGQLIPR
           -----VALRF DTNQAIFELI GEQGTE---- RLSCRLLEGQ YPAYPQLVPK
           -----VSLFF ERGQVVVLA- ---ADQ---- MVTSRTLEGT YPNYRQLIPE
           -SKLMVKLRF DESQVIFEL- ---GNQ---- RLNSRKLEGS YPAYQQLIPN
           -----IQLQI DDLQVIFYL- ---GKQ---- KLTIRKLDGN YPKYSMLIPQ
           -----VELRF DRSQVQFVLP PRASKTQCQQ RITSRLLEGQ YPDYNRLIPK
           -----IALQV DEAQVVFQL- ---GHQ---- RLTVRKLDGA YPNYQMLIPK
           -----ITLHV DDSQVIFEM- ---GEQ---- RLTSRKLEGA YPTYNQLIPK
           -----IALQV DEAQVVFQL- ---GYQ---- RLTVRKLDGA YPNYQMLIPQ
           -----VSLYL DEGQIVFAW- ---QNQ---- RLTSRTLEGQ YPSYRQLIPR
           -----VTLFY DRGQVVVLA- ---ADQ---- MVTSRTLEGT YPNYRQLIPD

           QFERQVTIER RQFLSTLERI AVLADQKNNI VKLTIDSTAQ ELTLSCEAQE
           GFSRTLTMDR RALVGALERI AVLADQHNNV VKFSSQPESG VVLISADAQD
           TFENELEFDR KEFISSLERI AVLADQHNNV IKVTTDGSAN LIKISTDAQD
           GFNRTLALDR RGLIAALERI AVLADQHNNV VKFTSQPDEG VVQISADAQD
           QFSNQLVLDK KYFIAALERI AVLAEQHNNV VKISTNKELQ ILNISADAQD
           KFLSQVNVER RTLLGALERI GVLASQKNDI VKCIIDEVNQ QISLSVEAAD
           GFTRTFGMDR RALIAALERI AVLADQHNNV VKFSSQPEDG VVQISADAQD
           QFERQLTLDR KQFVSSLERI GVIADQRNNI VKLTISNTQQ SLALSVEAQE
           SFSKILNFNT NKLIDALERI AVLADQQSSV VKIKLD-DTD LASISADAQD
           GFARSFDVDR RAFISALERI AVLADQHNNV VKVSGDSTSE LLQISADAQD
           QFSRDVTLER RALISSIERV AVLADQKNNI VKFRLNSAEQ KLHLAVEAQD
           SFSKILNFNT KKLIDALERI AVLADQQSSV VKIKLD-DTD LASISADAQD
           SFSKIINFNT KKLIDSLERI AVLADQQSSV VKIKLD-DTD LASISADAQD
           QFSRSATLER KRLLSSLERV ALLADQKNNL VKFTLAEEKG QLILSVESQD
           RFSRTLELDR RGFVQALERV AVLADQHNNV VKLSSDPASG QLHISADAQD
           GFSRTIDLDR RAFISALERI AVLADQHNNV VRIATEPATG LVQISADAQD
           KFLSQVNVER RTLLAALERI GVLASQKNDI VKCIIDEVNQ QISLSVEAAD
           TFARQVTVER SALADALERV AILAAQKNNV VKINIDTEAQ ELKLSAEAPQ
           SFSRVFELDR RGFVAALERV AVLADQHNNV VRISSEPESG LVQISADAQD
           EFTRTISLER KRLLSSLERV AVLADQKNNL VKCTFNHEEG QVSLSVETQD
           QFSRTVTMER KRLITSLERV SVLADQKNNL VTFTLQSPGN QLQLAVEAQD
           GFNRTLALDR RGLIAALERI AVLADQHNNV VKFTSQPDEG VVQISADAQD
           QFERHVTLER RPLIESLERV GVFAAQRNEI IKFNLSEATQ TLRISTEAPD
           QFERQLTIER KQLISTLERI AVLADQKNNI VKVSINSASQ EITLSCEAQD
           TFENELEFDR KEFISSLERI AVLADQHNNV IKVTTDGSAN LIKISTDAQD
           NFTKIFTFNT KKIIESLERI AVLADQQSSV VKIKLN-EKD LALVSADAQD
           QFQRQVAIPR RQLLSAVERI AVLADQKNNI VKFDIDAQAQ TIDLTVETQD
           QFQQTADMER KRLIGCLERI AVLADQKNHI VKLDFAPSEH LMTVSVDAPD
           SFVRSISSDR RALIAALERV AVLADQHNNV VKLTADPASG TLQVQADAQD
           QFERQVTIER RQFVSTLERI AVLADQKNNI VKLSIDSKAQ EITLSCEAQD
           QFERQLVLER KQFISTLERI AILADQKNNI VKISMNTGEQ EITLSCEAQD
           QFERQVTIER RQFLSTLERI AVLADQKNNI VKLTIDSTAQ ELTLSCEAQE
           GFARTFGMDR RALIAALERI AVLADQHNNV VKFSSQPEDG VVQISADAQD
           DFSKLFTFNT KILIDSLERI AVLADQQSSV VKIKLE-EKG LALISADAQD
           SFSNILEFDR KPFISALERI AVLADQHNNV IKISKEPSSD LVKITADAQD
           QFERQVTLER RQFISTLERI AVLADQKNNI VKVSIDNANQ EITLSCEAQD
           SFSKILNFNT NKLIDALERI AVLADQQSSV VKIKLD-DKD LASISADAQD
           EFNRNVAVDR KRLLAALERI AVLADQQNNA IRLSLDPENN RLALAVDAQD
           QFERQVTVER QPFLAGLERI AVLAMQKNNV VKIKLDAVNQ QLDVSAEAPQ
           QFSRSATLER KRLLSSLERV ALLADQKNNL VKFTLSSEKG QLILSVESQD
           GFARSFDVDR RAFIAALERI AVLADQHNNV VKVSGDNTSE LLQISADAQD
           TFSKIFNFNT KKLIDALERI AVLADQQSSV VKIKLD-NTD LASISADAQD
           SFARTISLER KPFIAALERI AVLADQHNNV VKLTADPASG QLQLSADALD
           SFSRTIGLDR RAFVASLERI AVLADQHNNV VRISSDPSKG LIQISADAQD
           QFSRTVNVER KRFMSSLERV AVLADQKNNL VKCTLDGDEG LVSLSVEAQD
           QFSRTVNVER KRFMSSLERV AVLADQKNNL VKCTLDGDEG LVSLSVEAQD
           QFTNQINVDR KKFLGAVERI AVLADQKNNI LKCTIDSVNQ EISLSVDAQD
           EFNRNVAVDR KRLLAALERI AVLADQQNNA IRLSLDPENN RLALAVDAQD
           QFERQVTVER QLLLSSVERI AVLAARKNNI IRLKIDSAEQ NVALSAEAPE
           SFSRTMALDR RAFVASLERI AVLADQHNNV VRIISDPSKG LIQISADAQD
           QFLNQINVDR RNFLGALERI AVLASQKNDI VKCTIDNDNQ KISLSVEAAD
           KFEHVISLDR KNFLNSLERV AVLASQKNNL VKCVFNNKKQ IILLSVETQD
           QFERQVTLER RPLIESLERV GVLAAQRNDI VKFNLSAATQ TLRISTEAPD
           EFTRTISLER KRLLSSLERV AVLADQKNNL VKCTFNHEEG QVSLSVETQD
           SFDRSLVLDR KQLIRCLELV AVLSDQKNNL VKFSLDSEND RLSLAVESPD
           QFSRSICLER KRLLSSLERV AVLADQKNNL VKCTFSNEDG QVSLSVDTQD
           QFERQLVLER KQFISTLERI AILADQKNNI VKININTGDQ EITLSCEAQD
           GFTRTIDLER RPFMAALERV AVLADQHNNV VRISTEPTAG LVQISADAQD

           MGSGRESMNA EIAGED-IEI AFNVKYLMEG LKALPS-PEI QMHINQNLTP
           VGSGSESLAA ELSGDA-IQI AFNVRYMLDG LKAMAG-DRV VLHCNAPTTP
           IGTGYESLPV SYKGDS-FQI AFNVRYLLDG LKVIDS-NLI KLSCNSPTTP
           VGSGSESLAA NLTGDA-IQI AFNVRYLLDG LKAMGS-DRV VLHCNAPTTP
           LGSGSESIPI KYDSED-IQI AFNSRYLLEG LKIIET-NTI LLKFNAPTTP
           VGNALESMPA QISGEEPKEL AFNVKYLMDG LKVLNS-SEI QIQLNAASTP
           VGSGSESLPS NLEGDA-MQI AFNVRYLLDG LKAMGS-DRI VLHCNAPTTP
           VGSGLENLPA QVTGDD-LDI AFNVRYLLEG LKALPT-SEI QVQCNTATSP
           IGNANESIPV SYSGEN-FDI AFNVRYLLEG LKVIAS-ENV LLKCNIATTP
           VGSGSESLSA EFTGDS-VQI AFNVRYVLDG LKVMDS-DRI VLRCNAPTTP
           VGSGEEALPA QVSGTD-LEI AFNVRYLIDG LKALPS-NEI KMQLNENNQP
           IGNANESIPV SYSGEN-FDI AFNVRYLLEG LKVIAS-ENV LLKCNIATTP
           IGNANESIPV SYSGEN-FDI AFNVRYLLEG LKVIAS-ENV LLKCNIATTP
           LGSARESMDA QISGES-GEI AFNVKYLMDG LKALGA-AEI QMQLNQEKQP
           VGSGSEDLPA VISGDP-IEI AFNVRYMLDG LKAMTP-ERV ELRCNAPTTP
           VGSGSESLPA EINGDA-VQI AFNARYVLDG LKAMDC-DRV RLSCNAPTTP
           VGNALESMPA QISGEEPKEL AFNVKYLMDG LKVLNS-SEI QIQLNAASTP
           LGSGEENLPA QISGES-MVV AFNVKYLLEG LKVMNS-ADV QLQLNGETQP
           VGSGSESLAS DLSGEP-VQI AFNVRYVLDG LKAMEA-DRI KLRCNAPTTP
           LGSAKESMPA EVTGES-GEI AFNVKYLMDG LKALPT-KEI KMQLNEGNQP
           LGHGEESMGA EIIGEG-GQI AFNIKYLMDG LKALPS-NDI QMQLNEGNQP
           VGSGSESLAA SLTGDA-IQI AFNVRYLLDG LKAMGS-ERV VLHCNAPTTP
           VGSGEESLPV QMSGPD-LEL AFNVRYLLEA LKVFHT-QQV SLELNGATQP
           VGSGRESIPA QISGED-IEI AFNIKYLMEG LKELPS-SEI QMHLNQALTP
           IGTGYESLPV SYKGDS-FQI AFNVRYLLDG LKVIDS-NLI KLSCNSPTTP
           IGNASELVPV SFYFDQ-FDI AFNVRYLLEG LKVISS-ENV IFKCNLPTTP
           VGSARESLSA QVTGES-IEI AFNVKYLIDG LKALST-SDI QFQMNAANTP
           VGRGRESVPV QYSGQD-FSV AFNVRYLLEG LKAMDA-TDV SFCLNGASDP
           VGRGSESVPA VIEGES-LQI AFNVRYLLDG LKAMAS-EQV VLHCNAPTTP
           VGSGRESMPA QISGEN-IEI AFNIKYLMEG LKELPS-SEI QMHLNQSLTP
           VGNATESMPA QISGED-IDI AFNVKYLLEG LKELPS-TEI QMHLNQNLTP
           MGSGRESMNA EIAGED-IEI AFNVKYLMEG LKALPS-PEI QMHINQNLTP
           VGSGSESLPA NLEGDA-MQI AFNVRYLLDG LKAMGS-DRI VLHCNAPTTP
           IGNASEIVPV SYDFDQ-FDI AFNVRYLLEG LKVISS-ENV LFKCNLSTTP
           VGSGVESIPV KFNGDN-FQI AFNVRYLLEG LRVFEE-DKI CLRCNLPTTP
           VGSGTESMPA KISGED-IDI AFNVKYLMEG VKELPS-SEI QMHLNQSLTP
           IGNANESIPV SYSGEN-FDI AFNVRYLLEG LKVIAS-ENV LLKCNIATTP
           VGSGQEAVPA EIIGEP-LEI AFNVRYLAEG LKALNT-TDI QIQLNSNTSP
           FGSGEESLPA QISGTD-LEV AFNVKYLIDG LKAMTA-SEV QIQMNAATAP
           LGSARESIPA EIIGES-GEI AFNVKYLMDG LKALPA-SDI QMQLNQEKQP
           VGSGSESLSA EFTGDA-VQI AFNVRYVLDG LKVMDS-DRI VLRCNAPTTP
           IGNANESIPV SYSGED-FDI AFNVRYLLEG LKVIAS-KNV LLKCNLATTP
           VGSGSESLAA QINGEE-IAM AFNVRYLLEG LKAMAD-ATV RLNLNSPTSP
           VGSGSESLPA QIEGDE-VQI AFNVRYVLDG LKAMDG-DRI VLSCNAPTTP
           LGKAKESMPA EITGEG-GDV AFNVKYLMDG LKALPS-QEI QIQLNEGNQP
           LGKAKESMPA EITGEG-GDV AFNVKYLMDG LKALPS-QEI QIQLNEGNQP
           VGSGRESMAA QISSDEPEEI AFNVKYLIEG LKAIPSASEI SIQLNTATTP
           VGSGQEAVPA EIIGEP-LEI AFNVRYLAEG LKALNT-TDI QIQLNSNTSP
           LGMGEERLPA QISGED-LDI AFNVKYLSDG LKALDS-QEV QLQMNSATMP
           VGSGSESLPA QIEGEE-VQI AFNVRYVLDG LKAMDA-ERI VLSCNAPTTP
           VGNALESLSA QVSGDEPKEL AFNVKYLMEG LKVLNT-SEI QIQLNAATSP
           LGSAEESIEA KITGES-GDI AFNIKYLMDG LKALST-KEI KMQLNEGNKP
           VGSGEESLPV QMSGPD-LEL AFNVRYLLDA LRVFHT-QQV SLELNGATQP
           LGSAKESMPA EVTGES-GEI AFNVKYLMDG LKALPT-KEI KMQLNEGNQP
           LGSAKESMAA EIQGES-GDI AFNVKYLMDG LKALPN-NDI QMQLNASTQP
           LGSAKESMPA EVTGNS-GEI AFNVKYLMDG LKALAT-KDI KIQLNEGNQP
           VGNATESMPA QISGED-IVI AFNVKYLLEG LKELPS-TEI QMHLNQSLTP
           VGSGSESLPA TLVGDA-MQI AFNVRYVLDG LKAMEA-DRI VLQCNAPTTP

           VIFTPLGGLK --MTYLAMPV QLRN------ ---------- --MPGFLLEV
           AVLRPVEDGD -GFIYLVMPV QIRS------ ---------- -MTSTFLLEI
           AIFSPINSDV -NFTYLVMPI QIRN------ ---------- --MSTYLLEI
           AVLKPEGDAE -AFTYLVMPV QIRS------ ---------- -MTTTFLLEI
           AIFTPNDETN --FVYLVMPV QIRS------ ---------- --MSNFLLEI
           VIINPLGGLK --MTYLVMPI QLRR------ ---------- --MPSFLLEV
           AVLRSEEASE -AFTYLVMPV QIRS------ ---------- -MTATFLLEI
           SVLKPLGGTK --ITYLVMPV QIRS------ ---------- --MATFLLEV
           AVFVPEDNLN -SFTYLVMPV QVRS------ ---------- --MSKYLLEI
           AIISPKDDDI -GFTYLVMPV QIRS------ ---------- --MSTLLVEI
           VIFTPLGAVQ --MTYLIMPV QIRS------ ---------- --MATYLIEV
           AVFVPEDNLN -SFTYLVMPV QVRS------ ---------- --MSKYLLEI
           AVFVPEDNLN -SFTYLVMPV QVRS------ ---------- --MSKYLLEI
           VIFTPLGGLK --MTYLVMPV QIKD------ ---------- --MPSFLLEV
           AVLTSAQDPT --FTYLVMPV QIRS------ ---------- --MATFLLEI
           AILTPANDDP -GLTYLVMPV QIRT------ ---------- -MSSTFLLEI
           VIINPFGGLK --MTYLVMPI QLRR------ ---------- --MPSFLLEV
           AILLPLGEAQ --MKYLVMPI QIRS------ -------MPH SSLHTFLLEV
           AVLSAADDDS -GFTYLVMPV QIRS------ ---------- -MASTFLLEI
           VIFNPLGGLQ --MTYLVMPV QIVK------ ---------- ---MFFLLEV
           VIFTPLGGLK --MTYLVMPV RLVN------ ---------- MPLQTFLFEI
           AVLKPEGDAE -AFTYLVMPV QIRS------ ---------- -MTTTFLLEI
           AIWKPIGATR --LCYLVMPV QLRAT----- ---------- --MVAYLLEV
           VIFTPLGGLK --MTYLAMPV QLRN------ ---------- --MTAFLLEV
           AVFSPINSDV -NFTYLVMPI QIRN------ ---------- --MSTYLLEI
           AVLVPEDNIN -SFTYLVMPV QVRS------ ---------- --MSKYLLEI
           VILTPLGGLK --MTYLIMPV QIRD------ ----MSTKRD RIMPTFLLEV
           AVLKPVGDGN --YQYLIMPV SIRG------ ---------- --MATFLLEI
           AVLRPGDASG --FTYLVMPV QIRG------ --------MA ACVSTFLLEI
           VIFTPLGGLK --MTYLAMPV QLRS------ ---------- --MPAFLLEV
           VIFTPLGGLK --MTYLAMPV QLRN------ ---------- --MTAFLLEV
           VIFTPLGGLK --MTYLAMPV QLRN------ ---------- --MPGFLLEV
           AVLRSDDASE -AFTYLVMPV QIRS------ ---------- -MTATFLLEI
           AVLVPEDNIS -SFTYLVMPV QVRS------ ---------- --MSKYLLEI
           AILSSIDDQN -TFIYLVMPI QIRS------ ---------- --MSTFLLEI
           VVFTPLGGLK --MTYLAMPV QLRN------ ---------- --MPAFLLEV
           AVFVPEDNLN -SFTYLVMPV QVRS------ ---------- --MSKYLLEI
           VVLSPLGPVK --ITYLVMPI QLRS------ ---------- --MPAFLLEV
           VILSPLSGTK --MTYLIMPI QLRG------ ---------- --MFSFLLEV
           VIFTPLGGLK --MTYLVMPV QIRE------ ---------- --MPSFLLEV
           AIISPKDDDI -GFTYLVMPV QIRS------ ---------- --MSTLLVEI
           AVFVPEDNLN -SFTYLVMPV QVRS------ ---------- --MSKYLLEI
           AVLSADEDGE AGFTYLVMPV QIRS-MEGFG GFIKSQPARK ASVASFLLEI
           AILSPEDDGS -GLTYLVMPV QIRS------ ---------- -MANTFLLEI
           VILTPLGGLK --MTYLVMPV QIVR------ ---------- ---MFFLLEV
           VILTPLGGLK --MTYLVMPV QIVR------ ---------- ---MFFLLEV
           VVLNPLGGFQ --MTYLIMPV QLRS------ ---------- -MIVTFLLEI
           VVLSPLGPVK --ITYLVMPI QLRS------ ---------- --MPAFLLEV
           AVLSPLSGRQ --ITYLIMPI QIRG------ ---------- --MATFLLEV
           AILSPADDGA -GLTYLVMPV QIRS------ ---------- -MANTFLLEI
           VILSPLGGVK --MTYLVMPV QLRN------ ---------- --MPSFLLEV
           VIFNPLGGLK --MTYLVMPV QMVK------ ---------- ---MIFLLEI
           AIWKPLGAMR --LCYLVMPV QLRAT----- ---------- --MVAYLLEV
           VIFNPLGGLQ --MTYLVMPV QIVK------ ---------- ---MFFLLEV
           VIFTPLGGLK --MTYLVMPV QIRQ------ ---------- ---MDFLLEV
           VILNPLGGLQ --MTYLVMPV QIVK------ ---------- ---MFFLLEV
           VIFTPLGGLK --MTYLAMPV QLRN------ ---------- --MTAFLLEV
           AILTPADDTS -GFTYLVMPV QIRN------ ---------- -MASTFLLEI

           GTEELPASFL SGAIAQWRSR IPQSLAANSL TSE--SVEVY GTPRRLAVLI
           GTEELPADFA RQALDQLQDR VGRDLLDSRL DHK--SVQVL GTPRRLVVRV
           GTEELPADLA ESVISQLELS VNNDLNSAQI KFS--EISVT TTPRRIALTI
           GTEELPADFA RQALDQLRER VPHDLAEARL SHG--SISIF GTPRRLVVSI
           GTEELPADFA RLAISQLEEL VQNDLKQNRI QYE--LIRCS STPRRIFVIV
           GTEELPATFV EGAIAQWEAM IPASLKEQYL TCE--SVKVY ATPRRLAVVI
           GTEELPADFV RQALDQLQQR VSRDLREARL AHG--AVSVF GTPRRLVVSV
           GTEELPASFV SEAIAQWKSK IPTDLSQQFI ESG--QIEFY ATPRRLAVLI
           GTEELPANFS HYVLNQFKSQ IEFEFDKKLI KFN--KISCT STPRRIVLLL
           GTEELPADFA RLALPQLEQM VSRDLQGLRL SYG--MIQCT STPRRLVVLV
           GTEELPADFV AAAIAQLKDR VSHSLTEYFL TPD--GIEVY GTPRRLAVLI
           GTEELPAKFS YSVLEQFKSL IEFELDKKLI KFE--HIVVT STPRRIVLLL
           GTEELPANFS HAVLEQFKSL IEFELDKKLI KFE--HIVVT STPRRIVLLL
           GTEELPASFV DEAIAQWQNR IATSLEEQLL TPQ--GIEIY GTPRRLAVLI
           GTEELPADFA RLALPQLEQQ VRHDLAAQRL PHG--LVEAT STPRRLVVRV
           GTEELPAEFV HSALKQLQQM VVSDLKHLRL SHG--QVRVS GTPRRLAVVV
           GTEELPATFV EGAIAQWEAM IPASLKEQYL TCE--SVKVY ATPRRLAVVI
           GTEDLPARFV SSALRQWRTL IPQTLKERGL TGE---VNVW ATPRRLAVLI
           GTEELPADFA RLALPQLKAT VTGDLKEWRL NHG--AIQVT STPRRLAVIV
           GTEELPADFI DEAIAQWKQI IPNSLEENFL TPD--NLAVY GTPRRLAILI
           GTEELPADFV RSAITQWQGL IPPGLAAEFL QPE--SVEIY GTPRRLAVLI
           GTEELPADFA RQALDQLRDR VLHDLAEARL SHG--SISIF GTPRRLVVSV
           GCEELPASFV DSALEQWRTG IPASLAEAHL QAE--QMQLF GTPRRLSVLL
           GTEELPASFL SDAILQWRSR IPQSLAANSL SSA--AVEVY GTPRRLAVLI
           GTEELPADLA ESVISQLELS VNNDLNSAQI KFS--EISVT TTPRRIALTI
           GTEELPSKFS HSVINQINSL IEFEFDKKII KFN--NIICT STPRRIVLFL
           GTEELPANFV ESAIKQWQSR LSQSLDEYLL TPE--SIQVY GTPRRLAILI
           GTEELPASFV PGALAQLEAR VRSALAEAQI TAE--TLKLF GTPRRLAVLA
           GTEELPADFA RLALPQLEAL VAASLAEQRL EHG--DLDCT STPRRLAVTV
           GTEELPASFL SDALIQWRER IPQSLEANSL QGE--SVQVY GTPRRLAVLI
           GTEELPASFL SSAITQWRSR IPQMLEAHGL PIE--KVAVF GTPRRLAVLI
           GTEELPASFL GGAIAQWRSR IPQSLAANSL TSE--SVEVY GTPRRLAVLI
           GTEELPADFV RQALDQLQQR VGRDLREARL GHG--VVSVF GTPRRLVVSV
           GTEELPANFS HSVINQIYSN IKFEFDKKLI KYK--NIICT STPRRIVLFL
           GTEEMPPEFA RLAPSQLHEI VVNDLAQKRL SHG--RVICT STPRRISLII
           GTEELPASFL SSAIVQWRSR IPQTLEANNL KTE--TVEVY GTPRRLAVLI
           GTEELPANFS HYVLNQFKSQ IEFEFDKKLI KFD--KISCT STPRRIVLLL
           GTEELPASFV AAAIAQWQNW LPTRLAEAQL TTT--QISVY GTPRRLAVLI
           GTEELPASFV ASALEQWRSL IPNSLKANLL QGDTTTVQVL GTPRRLAVLI
           GTEELPANFV DEAIAQWQSR IPSSLEEQQL TPE--GIEFY GTPRRLAVLI
           GTEELPADFA RLALPQLEQM VSRDLQGLRL SYG--MLQCT STPRRLVVLV
           GTEELPAKFS HSVLEQFKSL IEFELDKKLI KFN--NIVVT STPRRIVLLL
           GTEELPADFA AQVLAQLEPM VRRDLSEKRL ACE--GLSCT STPRRIAVCI
           GTEELPADFV PSALRQLEQR VRSDLNDLRL AHG--ELSVT GTPRRLLVVV
           GTEELPADFL NGAIAQWQER IPASLQEHFL TPN--SITVY GTPRRLAVLI
           GTEELPADFL NGAIAQWQER IPASLQEHFL TPN--SITVY GTPRRLAVLI
           GTEELPANFV YEAIQQWQEL IPMTLKEAFL TND--SVNVY ATPRRLAVVI
           GTEELPASFV AAAIAQWQNW LPTRLAEAQL TTT--QISVY GTPRRLAVLI
           GTEELPASFV ESAIQQWRSH IPNSLEEHLL TPQ--SLKVY GTPRRLAILA
           GTEELPADFV PSALRQLEQR IRSDLKDLRL AHG--ELSVT GTPRRLLVVV
           GTEELPAPFV EQALQQWRRL IPTTLEEQFL QSE--SIDVY GTPRRLAVVI
           GTEELPTSFV DRAINQWKQI IPTSLKKNFL SSE--SIFVY GTPRRLAVII
           GCEELPASFV DSALEQWRTG IPASLAEAHL QAE--QMQLF GTPRRLAVLL
           GTEELPADFI DEAIAQWKQI IPNSLEENFL TPD--KVAVY GTPRRLAVLI
           GTEELPADFV DSAIAQWRER VSKSLETESL DAT--AIQVY ATPRRLAVLI
           GTEELPADFI DEAIAQWQQI IPKSLEENFL TPE--NLEVY GTPRRLAILI
           GTEELPASFL SSAITQWRSR IPQMLEAHGL PIE--KVAVF GTPRRLAVLI
           GTEELPADFA RLALPQLQER VQRDLADLRL AHG--DVRVS STPRRLAVQV

           TGLPSQQPDR EEEIKGPPAQ AAFKDGQ-PT PAAVGFAKKQ GVELEALEVR
           HGLADRQPDL EEDQKGPPIA QAFKDGV-PG PAAIGFSKRC GVDPSQLEVR
           EGIAPFSEDN IAERKGPPVS QAFHDGK-PT KAAIGFAKRY ELSPEKLEIR
           PDLDDRQPDL REERKGPPVA QAFKDGV-PG PAAIGFAKRC GIDASQLEQR
           NNLASSSDDF VEERKGPPAT KAFKNGC-PT PAAEGFAKRY GLLVEDLEIR
           AGLPEQQPDR QEEIKGPPAT AAFKEGK-PT KAAEGFAKKQ NIKLEDIEIR
           ADLEDRQPDL QEDRKGPPVA QAFKDGI-PG PAAIGFAKRC GVDPSALEQR
           HELPERQPTR EEEAKGPPAK AAYKGGK-PT KAATGFAASK GVSVDQLEVR
           EGLVDRGDDE IIIRKGPKAS SAYINGT-PT KAAVGFANSL GIDVDDLEIE
           EDLASATADL EEVRKGPPAG QAFKNGV-PT QAAAGFAKRC GLKPEDLEIR
           QGLPDQQADR EEEIKGPPAA AAFKEGQ-PT KAAEGFARKQ GVELSALEVR
           EGLVDYAEDK IIERKGPKAN SAYLNGC-PT NAALGFANSL DINVGELEIK
           EGLVDYAEDK IIERKGPKAN SAYLNGC-PT NAALGFANSL GIDVGELEIK
           KELPTKQPDR EEEIKGPAAN VAFSNGK-PT KALEGFLTRQ GVAPENVEIR
           ADLPLSQDDL AEERKGPPGG QAFVDGQ-PG PAAIGFANRC GVDPASLELR
           ESLIDRQPDL EEERKGPPVK QALVDGI-PG PAALGFAKRC GVDPAELQSR
           AGLPQQQPDR EEEIKGPPAS AAFKDGK-PT KAAEGFAKKQ NINLEDIEIR
           EGLPPQQPDQ VVEIKGPAAT VAFREGE-PT PALLGFLRSR QGSLEDIEIR
           ENLVERQEDL REDRKGPPVA QAYVDGQ-PG PAALGFARRC GVDPSALEVR
           SGLAEQQKDR DEVIKGPPAK AAFKNGK-PT KAAEGFARKQ EVDIKELDIR
           KGLPECQPDR LEEIKGPPAS AAFKDGQ-PT PAALGFAKKQ GVNPEDFEIR
           PNLDDHQPDL REERKGPPVA QAFKDGV-PG PAAIGFAKRC GIDASQLEQR
           QGLPTQQPDR TLEVKGPPVQ VAYQDGR-LT PAGEKFAQKQ GVDPGSLEIR
           TGLPSQQPDR EEEIKGPPAQ AAFKNGQ-PT PAATGFAKKQ GVDITTLEIR
           EGIAPFSEDN IAERKGPPVS QAFHDGQ-PT KAAIGFAKRY ELSPEKLEIR
           EGLVDHADDK TVIRKGPKAN SAFLNGI-PT NAAIGFANSL GITIDDLEIR
           QGLPRQQPDR EEEVKGPPVK AAFKDGK-PT KAAEGFARKQ GVSLDDLEIR
           EGLPERQPDR EEELKGPPAR VAFDAGGRPT AQAEGFARKA GVAVGELSVR
           PGLPSRQQDR EEERKGPPAA QAFRDGT-PT GAALGFAKRC GVAVDQLEIR
           KGLPSQQADR EEEIKGPPAQ AAFKDGQ-PT AAALGFAKKQ GVELDALFLR
           TGLPSQQLDR EEEIKGPPAQ AAFKDGK-PT KAAEGFAKKQ GVELSALEVR
           TGLPSQQPDR EEEIKGPPAQ AAFKDGQ-PT PAAVGFAKKQ GVELEALEVR
           AELEDRQPDL QEERKGPPVA QAFKEGV-PG PAAIGFAKRC GVDPSDLEQR
           EGLVDYADDK RVTRKGPKAS AAFLNGV-PT QAALGFANSL GINIEDLQIR
           SDLLDRAEDF SEDRKGPPST QAFINGV-PS QAAIGFAKKY QILPEDLEVR
           TGLPSQQPDK EEEIKGPSAQ AAFKDGK-PT PGAVGFAKKQ GVELDAFEIR
           EGLVDSGDDE IIIRKGPKAS SAYINGT-PT KAAVGFANSL GIDVDDLEIE
           EGLPDRQPDR EEEVKGPPAS AAFKDGE-PT PAAIGFARKQ GVEVSDFTVR
           KGLPQRQPDQ EEEIKGPSVQ AAFKDGQ-PT KAAMGFARSR NVDIADFDIR
           KGLPAKQSDR IEEVKGPAAN VAFKSGK-PT KALEGFVRKQ GVTPDEVEIR
           ENLASATADL EEVRKGPPAG QAFKNGV-PT QAAAGFAKRC GLKAEDLEIR
           EGLVDYGEDK TIVRKGPKAN SAFLNGS-PT NAALGFANSL GIDVDDLEIK
           DGLAPSASDL QEERKGPPAA QAFQDGM-PT KAALGFAQRC GLQPEELEIR
           KDLIDSQPDL EEDRKGPPVS SAFVDGR-PG PAAIGFAKRC GVDPSDLQPR
           EGLADHQSDR TEVIKGPPAA AAFKDGQ-PT KAAEGFARKQ AVDVATLEIR
           EGLADHQSDR TEVIKGPPAA AAFKDGQ-PT KAAEGFARKQ AVDVATLEIR
           DALPTKQPDR EEEIKGPPAK AAFKDGK-PT KAAEGFSKKQ GVQLNDLQIC
           EGLPDRQPDR EEEVKGPPAS AAFKDGE-PT PAAIGFARKQ GVEVSDFTVR
           EGLPDQQPDQ TVEVKGPPAK AAFKDGK-PT KAAEGFARKQ GVEIKDFELR
           RELIDSQPDL EEDRKGPPVS QALVDGR-PG PAAIGFAKRC GVDPEDLQPK
           RGLPQQQADR DEEIKGPPAS AAFKNDQ-PT KAAVGFAKKQ GVELDELEIR
           TGLLDKQTDR NELIKGPSVK AAFTEGK-PT IALEGFLRKQ NVEIEALEIR
           QGLPTQQPDR TLEVKGPPVQ VAYQDGQ-LT PAGEKFAQKQ GVDPGSLEIR
           SELPEQQKDR DEVIKGPPAK AAFKDGK-PT KAAEGFARKQ EVEIKDLDIR
           TGLPTEQEAR SEEIKGPPVS AAYKNGQ-IT PAGEGFARKQ GVSTAAFSIR
           SGLPEQQKDR DEVIKGPPVK AAFKDGK-PT KAAEGFARKQ EVTLDDLEIR
           TGLPSQQPDQ DEEIKGPPAQ AAFKDGK-PT KAAEGFAKKQ GVELSALEVR
           KALAEGQEDL CEERKGPPVA QAFKDGQ-PG PAAIGFAKRC GVDPAALEVR

           PTDKGEFVFV QKKTPGRPVA EILTELVPQW IYHLEGKRLM RWGDGDVRFS
           NTPKGECVFA SVRTEGQNSV DLLQELIPAW INGLQGRRFM RWGTGSQRFS
           ETSKGSFVFA KSIEKGKPVT TVLSDYLPRW ISKIQGRRFM RWGKGDFRFS
           DTPKGPCVFA TVLTAGRDGV SLLRELIPTW IDALQGRRFM RWGTGTQRFS
           ETVKGPFVFG KVVEKGGPSK DLLVDLIPNW INSIQGKRFM RWGSGDSRFS
           PTPKGDFVFV LKHIPGRKTA EIVTELIRQW INRLEGKRFM RWGDGDIRFP
           DTPKGPCVFA TVLTPGQACV ELLQGLIPQW IDALQGRRFM RWGTGAQRFS
           NTDKGEFVFV RQTIPGRQTA ELLQAMVPEW VLGLEGSRFM RWGDGDLRFP
           NTEKGGFVFG KKVRKGESTR ISLSLIIPKV IKSLQGPRFM KWGNGNFKFS
           ETPKGPFVFA TVLEHGRSAM ELLTDQIPEW IGSLQGRRFM RWGEGERRFS
           PTEKGDFVFV QKKTLGRPTP EILQELVLGW FTALEGRRFM RWADGDLRFP
           NTEKGDFVFG KKIEKGLSTK ISLSSIIPKL VKSLQGARFM KWGAGNMKFS
           KTEKGDFVFG KKIEKGLSTK ISLSSIIPKL VKSLQGPRFM KWGAGNMKFS
           NTNKGDFVFV QKKIIGRTTT EILQELAPQW ITQLEGRRFM RWGDGDLRFP
           DTPKGPFVFA RLLQPGRPSK EVLAECIPAW IAGLQGRRFM RWGEGELRFS
           DTSKGPCLFA RVCTPGDATT TLLIDRIPAW INGLQGRRFM RWGDGDQRFS
           PTPKGDFVFV LKQIPGRKTS EILTELIPQW INRLEGKRFM RWGDGDIRFP
           PTAKGEVVYL KQVRPGQPTP QLLSELAQQW IAALEGPRFM RWGDGDLRFS
           ATPKGDCVFA TVLVEGQSTL SLLQERIPGW VDALQGRRFM RWGSGDQRFS
           PTEKGDFVFV EKKIKGRQTK EILQELIPHW INSLEGRRFM RWGNGELRFS
           STPKGDFIFV NKQLQGQASR DLLPKLALSW LKALDGRRFM RWGDGDWRFP
           DTPKGPCVFA TVLTAGRDGV SLLRDLIPTW IDALQGRRFM RWGTGTQRFS
           QVGKGSFVFA VQRVRGRPTA AVLQELAPTW ITSLSGERLM RWGYGDLKFP
           PTEKGDFVFV KKSIPGRPVA EILTELIPQW ISGLEGKRLM RWGNGEMKFS
           ETSKGSFVFA KSIEKGKPVT TLLSDYLPRW ISKIQGRRFM RWGKGDFRFS
           ETEKGEFVFG TKIEKGESTR SSLSSIIPKV IKNLQGPRFM KWGGGSFKFS
           ETKKGEFVFV VKKIIGRSAI EILPEVIPQW IFGLEGKRFM CWGDGDLRFS
           ATEKGEVVFA VRRIEGRPVT QLLAEQIPEW ITGLEGPRLM RWADGDLRFS
           DTPKGPFVYA VLREPGRGAA EVLASLIPGW IQQLQGRRFM RWGEGECRFS
           PTDKGEFVFV QKRIPGRPVA EILTELVQEW IWGLEGKRLM RWGDGDGRFS
           STDKGDFIFV NKKTPGRPIT EILTELVPQW VWSLEGKRLM RWGSGDGRFS
           PTDKGEFVFI QKKTPGRPVA DILTELVPQW IYSLEGKRLM RWGDGDVRFS
           DTPKGPCVFA TVLTPGQASV ELLQGLIPQW IDALQGRRFM RWGTGAQRFS
           KTEKGEFVFG TKIEKGESTK SALSLIIPKL IKNLQGPRFM KWGYGSFKFS
           ETSKGAFVYA KILEKGLPAS QLLVDLVPSW VNRVQGNRFM RWGSGETRFS
           PTEKGDFVFI QKKTPGRPVA EILTELFPQW VWSLEGKRLM RWGSGDGRFS
           NTEKGEFVFG KKVRKGESTR ISLSLIIPKV IKSLQGPRFM KWGNGNFKFS
           ETDKGAFVFV QKREVGQPLA DVLQSLVPSW TQDLEGKRFM RWGDGDLRFS
           ATDKGEFVFV RQKITGRPTA ELLTELIPQW IFGLEGKRFM RWGDGDLRFS
           DTDKGEFVFV QKNITGRNTT EILQELVPQW ITQLEGRRFM RWGDGDLRFP
           ETPKGPFVFA TVLEHGRSAM ELLTDQIPEW IGSLQGRRFM RWGEGERRFS
           NTEKGEFVFG KKIEKGQSTR ISLSSIIPKV VKSLQGTRFM KWGAGNIKFS
           ETPKGPFVFA SVLEKGRQAS DLLAELIPGW IAALQGRRFM RWGAGERRFS
           ETPKGPCLFA QVKTPGQASS ALLGQYVPRW IDALQGRRFM RWGCGEQRFS
           PTDKGDFVFI EKKIAGRPTK AILQELIPSW INGLEGRRFM RWGDGDLRFP
           PTDKGDFVFI EKKIAGRPTK AILQELIPSW INGLEGRRFM RWGDGDLRFP
           TTEKGDFVFV NKKIQGKPTA AILTELIPKW IDKLEGKRFM RWADGELKFP
           ETDKGAFVFV QKREVGQPLA DVLQSLVPSW IQDLEGKRFM RWGDGDLRFS
           DTEKGEFIFV QKTTLGKPAV DVLADLIPTW IFSLEGKRFM RWSDGEVKFS
           DTPKGPCLFA RVKTPGQPSS ALLGECVPRW IDALQGRRFM RWGCGEQRFS
           PTEKGDFVFV QKKIAGRPTA DILTELIPQW ITKLEGKRFM RWGDGELKFP
           STKKGECVFV DKKIQGIKTT EILPELINAW IGGLEGKRFM KWGNGDFKFS
           QVGKGSFVFA VQRVRGRPTA AVLQELAPAW ITNLSGERLM RWACGDLKFP
           PTDKGDFIFI EKKIKGRQTK EILQALIPNW IDSLEGRRFM RWGNGELRFS
           ATDKGEFVYI EKTIPGRPTA EILTELIPQW ITRLEGRRFM RWGDGDLRFP
           PTDKGDFVFI EKKIKGRQTK EILQESIPNW INSLEGRRFM RWGNGELRFS
           STDKGDFIFV NKRTLGRPIT EILTELVPQW VWSLEGKRLM RWGSGDGRFS
           STPKGDCVFA TVQVKGQPAL SLLQDCIPAW IDALQGRRFM RWGNGDQRFS

           RPIRWLVTLL DEAILPLELV NGS----LTV KSDRISYGHR VLHPAPITIQ
           RPIRWLLALK GVDLIPVEIP GAD----PPV RSDRFSRGHR LHGDQPLPID
           RPIRWIVSLL DSEVLPFKIS GCD----PEI QIGNISRPHR LY-GTKLEIN
           RPIRWLVALH GDDVINVEMP GAD----PVV RSDRYSRGHR LYGNQQLCIA
           RPVRWLVALL DDNEIKVKLP DTD----PEI LSGRLSRGHR LV-SNEILIE
           RPIRWLVTLL DKEILPLSIP NGS----ETI SSDRHSQGHR VLHPNSVSIA
           RPIRWLLSLK GSEVIPVVLG GAD----PEV RSDRFSRAHR LHGDEPLSIA
           RPIRSLVTLL DTQLIPVSLE NGS----EVC QSDRTTTGHR VLHPEKVSLD
           RPIRWLVSIY NDEILDFNLD ECD----PKI VVGNLSKSHR LI-DKVIEIN
           RPIRWLVALL DEQIIPVCLD GGD----PEI CAANLSRGHR LH-DQAVIIP
           RPIRWLVSLW NDAVLPLELV NGS----GKL EAGRISRGHR ILHQGDVTLN
           RPIRWIASIY NDEILDFEFD ECD----PKI KISNKTKSHR LI-NEVLEVQ
           RPIRWIASIY NDEILDFEFD ECD----PKI KINNKTKSHR LI-NEVLELQ
           RPIRWLVALW DKEVLPLELV NGG----TLL KSDRLSWGHR ILHPEAVSIP
           RPVRWLVALL DQQVIPVVLE GSD----PLI SSGRISRGHR LS-EQTLTIP
           RPVRWLVSLY GSELIPVTLS AAT----PPV QSGRLSRSHR LR-DSTVEIQ
           RPIRWLVALL DKEILPLSIP NGS----ETI SSDRHSQGHR VLHSNSVSIA
           RPIRWLVLLW DERVLPLVLE SHS----VAI ASDRTTYGHR VLSQGAIVLS
           RPVRWLVALF GEVCVPVTLA ASD----PVV HSGRSSRAHR LF-DRTVDLA
           RPIRWLVALC DEQILPIEIV NGD----STI KSDRLSRGHR ILHPDPVSIS
           RPIRWLVCLL DDQVLPLQID NGS----TTL VGDRLSRGHR ILHPADVSLE
           RPIRWLVALH GDDVIDVEMP GAD----PVV QSDRFSRSHR LHGDQPLCIA
           RPIRWLVSLW EDQVLPLLWP TSEGNPLPGL VAGRVSRGHR VLGSQQVVLE
           RPIRWLVALL DDTVLPIELV NGS----KTI TSDRITYGHR VLHPATVTIS
           RPIRWIVSLL DSEVLPFKIS GCD----PEI QIGNISRPHR LY-GAKLKIN
           RPIRWIVSLY NDEILDFEFN ECD----PKI SIGNTSKSHR LI-NKVIEIH
           RPIRWLVALL DDTVLPIELV NGS----ETI KSDRTSRGHR ILHPESVTIA
           RPIRWLVALV DSEVLPVEMA G--------V SAGRTSRGHR VLHPEPIELA
           RPVRWLVALL DEAVVPVVLP GTD----PVV ASGRHSRGHR LE-TRPVVIP
           RPIRWLVALL DETVLPLELV NGS----KTI QSDRISQGHR VLHPEPVTIA
           RPIRWLVALL DGDVLPLELR NGE----KIV KSDRISWVHR VLHPEAVSIS
           RPIRWLVALL DEAILPLELV NGS----LTV KSDRISYGHR VLHPAPITIQ
           RPIRWLLALK GSELIPVVLD GAD----PEV RSDRFSRAHR LHGDEPLSIA
           RPIRWIVSLY DDEILDFAFD ECD----PRI KIGNKSNGHR LI-NKVIEIQ
           RPIRWIVCLL DSEKLPITLI GTD----PLI ISDNISRPHR LF-DQPVTIS
           RPIRWLVALL DGDVLPLELK NGD----KTV KSDRISQAHR VLHPEPVSIS
           RPIRWLVSIY NDEILDFNLD ECD----PKI VVGNLSKSHR LI-DRVIEIN
           RPIRWLVALI DDQVLPLELT SGG----STV QSDRLSRGHR VLHPEPVAIA
           RPIRWLVALL EDQVLPLTLE NGA----TTI SSDRISWGHR VLHPEPVTLL
           RPIRWLVTLW DQDILPLELV NGA----TQV KSDRLTYGHR ILAPESVSIP
           RPIRWLVALL DEQIIPVCLD GSD----PEI CAANLSRGHR LH-DQAVIIP
           RPIRWITSIY NDDILDFAFN ECD----PNI QISNKSKSHR LI-NEVFEVQ
           RPIRWLVALL DEQVVELSLE GSD----PPV QSGRTSFGHR LV-AAEVSIP
           RPVRWLVVLL GDALIPVTLD AAD----PVV TSGRTSRGHR LHQPLK-DVK
           RPIRWLVTLC DGEVLPLELI NGS----TTI ISDRVSYGHR ILHPEPVSIP
           RPIRWLVTLC DGEVLPLELI NGS----TTI ISDRVSYGHR ILHPEPVSIP
           RPIRWLVALL DDEILPINLD NGS----QKI TSDRFSYGHR VLHPKLIEIS
           RPIRWLVALI DDQVLPLELT SGG----STV QSDRLSRGHR VLHPEPVAIA
           RPIRWLVSLL DDHLIPIKLE NST----GTI SSDRTSSGHR VLHPDPVTIK
           RPVRWLVVML GDAVIPVTLD TAD----PVV TSGRTSRGHR LH-EQLQEVN
           RPIRWLVVLL DDKILPVTLV SGS----DKV ESNRISQGHR VLHPEAIEIS
           RPIRWIVSLC DSQILPIKIE NGD----SVI TSSSFSYGHR VLRPGPINIP
           RPIRWLVSLW DDQVLPLLLP THEGNTMPGL VAGRVSRGHR VLGSQQVTLE
           RPIRWLVALC DKQVLPIEII NGD----STI TSDRLSRGHR ILHPDTVSIA
           RPIRWLLTLV DGEVLPLELI NGS----TTL TSDRLTFGHR ILHPQSLAIS
           RPIRWLVALC DQEILPLEIV NGD----STI TSDRLSRGHR ILHPDTVSIA
           RPIRWLVALL DGDVLPLELR NGE----KIV KSDRISWVHR VLHREAVSIS
           RPVRWLVALL GTEIVPVTLP ASE----PVV HSGRCSRGHR LH-PGGVEVA

           QASDYVNTLR SGYVTVDAKE RAAIIKEQVE TTVQKLGGY- -TEIYPDLLE
           TAEDYDDTLA AAGVIVDRQQ RAALIRSQLD ASADQLNGL- -PDCPESLFE
           DAKTYFDQLQ DVGVTVDRDR RLSCINDLVL NHEIDKKVK- -PDLTDPLLN
           SADQYVKTLQ KAGVLVDRDE RSRLIRASID QGAEAAEGE- -ANCPDRLFE
           SSGEYFEILR GAGVIVDREE RLDLIKSLVE KSSLEVNAT- -ADLTSKLLN
           EATEYAETLG KAFVEVDPQT RKTAIANQVK VAANSVGGE- -AEIPEDLLN
           SAEQFGETLA AAGVVVDRAE RAKRIRTSLD QSAQAANGT- -PDCPESLFE
           NAQDYVSALK SAYVTVDPLE RKTIILDQVA EVASSVDGH- -AVINEDLLA
           SPENYFEILA ENGVLVKREE RKEKIINFIN QSSESLNLK- -PDLSDELLN
           SAGSYVQTLA EVGVEVDRQK RGTLIRHAID TAAAGLEAC- -PDCPDDLFE
           NAADYVVTLQ QAFVEVNPQV REEKIVAGVK AAAAEIGGE- -AEMPADLLA
           NPDEFFELLK RNRVIAIRKE RKEKIESLIN QASKSLNLE- -PDLSEGLLN
           NPDDFFELLK RNRVIAIRKE RKEKIESLIN QASKSLNLK- -PDLSEGLLN
           EANAYQKSLQ QAYVEVSPHQ RRSSIKQQIE KAAKPLKGV- -AVIPPELLD
           DAGLHSELLA EAGVLVERQQ RADWIRQQVL AAASAAQAR- -PDLPEELFE
           HADGYCDALA KAGVMVDRSQ REHLIRSALE TEAQACSAS- -VDCPESLFE
           EATDYAETLG KAFVEVDPQT RKTAIANQVK VAANSVGGE- -AEIPEELLN
           HAQDYATALE KAGVLVDPEV RQQRIREQIA ALAAEAGGW- -TDLEVPLLE
           DAEAYGAALA AAGVVVDRNK RAEIIRTALK ERAEVLQGV- -ADCPPALFE
           QASDYVETLR SAYVEVDPKQ RQQIIEKDIE TIAKDLKGK- -ADLPEDLLT
           HGQNYLAQLK TAGVVVDPQE RRAMIEQQIT TQAATLEGE- -AIIYEDLLD
           SADQYVKTLQ QAGVLVDRDE RSRLIRASID QGAEAANGE- -ANCPDRLFE
           RAESYVQQMQ EAGVSPDPTA REAYIQAEVT KLARQVNGE- -AQIPAPLLR
           EATDYVNTLR NAFVIVEPEA RANIIQREVE AAAEKAGGS- -TIFYPDLLK
           DAKTYFDQLQ DVGVTVDRGR RLSCINDLVL NHEIDKKVK- -PDLTDPLLN
           SPDNYFELMA KNGVFVKREE RKKEIVNLIN QESQLVNLE- -PDLSDNLLN
           KAEDYVKSLE SAFVIVERDR RKQIIQDQVQ SAAQKLKGH- -TLLYEELWD
           TAADYPAALT AAFVLADPEV RRERIRTGIA AVAEQLGAE- -AAVPAALLE
           SAAQYADTLE AAGVTVSRRR RRDRIQTSIA AAAEARDAR- -PDLPEALLE
           QATDYVTALK SAYVTVDPEE RENLIKEQVK AVAESLSGY- -TVIYPDLLA
           HATEYVKTLA NGYVIVSPED REKIIVEQVN RAVEELGGC- -TEIYPYLLA
           KAGDYVNTLR DGYVTVNAKE RTTTIKEQVA ATVQKLGGY- -TEIYPDLLE
           SAEQFGETLA AAGVVVDRAE RAKRIRTSLD QSAQAANGT- -PDCPASLFE
           SSYNYFGLMA ESGVFVNREE RKEKIDNLIN QESQLLKLD- -PSLSESLLN
           SPNKYLELLR SVGVLVVREE RQKLINSLIQ NASNELKAN- -PDLSLDLLN
           HATEYVNTLR SGYVIVSPEE RENIITEQVK TAVQKLGGF- -TPIYPDLLE
           SPDNYFEILA ENGVLVQREE RKEKILNFIN QSSESLNLK- -PDLSDELLN
           QASDYLATLE AASVLVDPAQ RQAKIEAQTA AIASKVGGQ- -AELPEDLLA
           QAEDYLTALE NAYVLVDSKQ RQERILEQLQ VIEKEVKGIV PPDAINDLIE
           EASAYQKSLQ QAYVEVSPLQ RRQTIEQQIE KVAKQLKGV- -AVIPPDLLD
           SAESYVQTLA KVGVEVDRQK RGTLIRHAID TAAAGLEAC- -PNCPDDLFE
           NPDNFFELLK QNRVLVKRHE RQEQIETLIH QASKLLNLK- -PDLSKELLN
           AASAYGDCLA CAGVMVNRQQ RRQLIADAIA AAASKRDAR- -ADLPDELLE
           SAEELLAQLA RAGVMVNREQ RAETIRTAIA QEAERCGGQ- -ANCPESLFQ
           HGSEYRETLQ SVYVEVDPHE RRQTIEAGVK AVAQTLGGT- -AEIYPELLQ
           HGSEYRETLQ SVYVEVDPHE RRQTIEAGVK AVAQTLGGT- -AEIYPELLQ
           QAKNYVEVLK KAYIEVDYKQ RKSKIEQQIK TAAEEIKGK- -AEISEELLA
           QASDYLATLE AASVLVDPAQ RQAKIEAQTA AIASKVGGQ- -AELPEDLLA
           HPQDYVATLE KASVQVDPEQ RQTLIKEQVH ACAKAVKGK- -AVISEDLLA
           SAEDLLRQLN DAGVMVNREQ RAETIRAAIV SESERCDGQ- -ADCPESLFQ
           TATDYLDSLR QGFIEVDPEQ RKTTIEAEIK TASKSIGGN- -AEIPDELLA
           HAASYVDILK SAYVEVDPAR RYNIIENDIK TIAENAKGV- -IDTSHELLK
           RAESYVQQMQ EAGVSPDPAV REAYIQAEVT KLARQVNGE- -AQIPAPLLR
           QASDYVETLR SAYVEVDPKQ RQEIIEKDIE TIAKELKGK- -ADLPDDLLT
           HPQAYLTSLR SIFVEADPQV RQQIITAQIT TLAKKLKGV- -AEIPADLLA
           QAAEYRETFR AVYVEVDPKQ RQQIIEKDIE TISQQLTGT- -ADIPEDLLT
           HATEYVETLA NGYVIVSPEE REKIIVDQVN RAVEELGGC- -TEIYPDLLA
           SADDYDTALA AVGVHADRQQ RAALIQSSLQ ERASSFDGA- -LDCPSGLFE

           EVTNLVEWPS PVVGKFEEEF LNLPTEVTTT VMVSHQRYFP VF--------
           ELVDLVESPR LLQGSIAERF LSLPPEVIIT VMQAHQRYVP LKVPEVTPDP
           ELTDLIESPL LVTGCFDESF LELPPEVLST VMKVHQRYIP LYKVNVEFDP
           ELVDLVEDPR VLQGQIAERF LQLPPEVIST VMQAHQRYVP LEIPGLDPDP
           ELTDLVELPY LIRGEFNESF LELPAEVLST VMQVHQRYIP LYKNDDEVDP
           EVVNLVEWPT AVVGTFDGEF LVLPPEVIKM VMVTHQRYFP VL--------
           ELVDLVEDPK ILEGTIAERF LQLPPEVIST VMQAHQRYVP LKVPGLEADP
           EVVDLVEWPT AIIGKFDEEF LALPSKVTIT EMESHQRYFP VR--------
           ELTDLVEFPN VITGKFEEEF LDLPVEVLSM VMKSHQRYIP LLKKSDSFSK
           ELTDLVEAPL LLEGAFAKSY LDLPAEVLST VMRVHQRYVP LYRLDAVNDP
           EVVNLVEYPT AVVGDIEAEF LELPTEVITT VMVTHQRYFA VR--------
           ELTDLVEWPD LIIGKFSNEF LDLPVEVLST VMKIHQRYVP LLLKNESFSK
           ELTDLVEWPD LIIGKFSDEF LELPVEVLST VMKSHQRYVP LLLKNKSFSK
           EVVNLVEYPT AVVGKFDAEF LNLPTEVITT VMVTHQRYFP VQ------TS
           ELVDLVESPS LIEGSVEPRF LNLPPEVLST VMRSHQRYVP LRRLDAAEDP
           ELVDLVEAPR VLSGEIADCY LDLPPEVIVT VMQSHQRYVP LKRENAHHDP
           EVVNLVEWPT AVVGTFDADF LVLPPEVIKM VMVTHQRYFP VL--------
           EVTHLVEWPT AVLGSFEARF LALPLEVITT VLVSHQRYFP VY--------
           ELVDLVEAPR VLTGSIADRY LALPPEVIIT VMQSHQRYVP LRRPGVCMDP
           EVINLIEYPT AVAGKFDPEF LNLPTEVIIT VMVKHQRYFA VK--------
           EVEQLVEYPT AVLGKFDQEF LSLPREVTTT VMVTHQRYFP VV--------
           ELVDLVEGPR ILQGQIAEQF LHLPPEVIST VMQAHQRYVP LQIPGLTPDP
           EVVHLVEWPT AVLGRFEPEF LRLPPAVIET VMITHQRYFP VR--------
           EVTNLVEYPS AVVGKFEPEF LELPTEVITE VMVTHQRYFP VF--------
           ELTDLIESPL LVTGCFDETF LELPPEVLST VMKVHQRYIP LYKVNVEFDP
           ELTDLVESAN LLTSNFDKQF LNLPVEVLST VMKNHQRYIP LLKKNKTFSK
           EVTDLVEYPT AIVGQFDAEY LILPPEVVKT VMVKHQRYFP VF--------
           EVNFLVEWPT AVAGQFESEF LSLPAPVIKT EMITHQRYFP LH------QP
           ELTDLVEQPL LIEGAMEHTY LDLPAEVLGT VMRSHQRYVP LYQSDAQVDP
           EVTNLVEYPS TVVGKFEPEF LELPTEVITE VMVTHQRYFP VF------KP
           ETTNLVEYPT AVVGRFEDEF LQLPTEVSTT VMVTHQRYFP VF--------
           EVTNLVEWPS PVVGKFEEEF LNLPTEVTTT VMVSHQRYFP VF--------
           ELVDLVEDPR ILEGTIAERF LQLPPEVIST VMQAHQRYVP LQVPGLEADP
           ELTDLVESPN LITCNFDKQF LNLPVEVLST VMKNHQRYIP LLKKNKKFSK
           ELTDIVEFPS LVKCSFSESF LRLPPEVLTT VMKVHQRYIP LYLKNIEIDP
           ETTNLVEYPT AVVGKFEDEF LLLPTEVSTT VMVNHQRYFP VF--------
           ELTDLVEFPN VITGKFEEEF LDLPVEVLSM VMKSHQRYVP LLKKSDSFSK
           EVVHLTEWPT AVLGQFEERF LSLPAEVSTM VMTSHQRYFP IYQATAQRDP
           EVTHLVEWPN AVLGKFDAEF LTLPKEVTIT VMKTHQRYFP VF----DRAA
           EVVNLVEYPS AVAGNFEPDF LNLPTEVITT VMVTHQRYFP VK------AT
           ELTDLVEAPL LLEGTFAKSY LDLPAEVLST VMRVHQRYVP LYRLDAVNDP
           ELTDLVEWPD LVIGKFSEEF LDLPVEVLST VMKSHQRYVP LLLKNNTFSK
           ELTDLVERPS LIEGAIDDGS LDLPAEVLST VMRSHQRYVP LYRRSAEVDP
           ELVDLVETPS VLKGKIADRF LDLPPEVIVT VMQAHQRYVP LLHPQAGSDP
           EVTNLVEYPT AVPGKFDEEF LELPTEVITT VMVTHQRYFA VK--------
           EVTNLVEYPT AVPGKFDEEF LELPTEVITT VMVTHQRYFA VK--------
           EVTNLVEWPT VVIGKFDEEF LILPGEVTTT VMETHQRYFP VF------KS
           EVVHLTEWPT AVLGQFEERF LSLPAEVSTM VMTSHQRYFP IYQATAQRDP
           EVTYLVEWPT AVVGGFESEF LELPAEVITT EMVSHQRYFP VE------AP
           ELVDLVESPS VLKGRIADRF LELPPEVIVT VMQAHQRYVP LRIPQAVSDP
           EVINLVEWPT AVVGKFEDEF LNLPPEVIKT VMVTHQRYFP VL-------E
           EVVNLVEYPT AILGTFNEEF LELPDEVIKT VMIKHQRYFP IK--------
           EVVQLVEWPT AVLGRFEPEF LRLPPAVIET VMIIHQRYFP VR------DG
           EVINLIEYPT AIAGKFDPEF LNLPTEVITT VMVKHQRYFA VK--------
           EVTNLVEYPT AIVGKFDDEF LELPPEVIIT VMVTHQRYFP VK------TP
           EVINLVEYPT AVAGKFDPEF LNLPTEVIIT VMVKHQRYFA VK--------
           ETTNLVEYPT AVVGKFEDEF LQLPTEVSTT VMVTHQRYFP VF--------
           ELVDLVEDPR IIQGEIADRY LDLPPEVIVT VMQSHQRYVP LTRSGVQPDP

           -KTGDHKELL PYFITVSNGD PTKSDVIAVG NERVIRARLA DGQFFYKTDL
           LQLEATVVLQ RDFLLVGNGL EAADALITRG NERVLAARLA DAEFFLSVDR
           LSLNSKNTLL PTFLCISNGL PSAKEKIIKG NEKVLKARFA DASFFIKSDL
           LRLTAEAVLR PEFLLVANGL EQASALITRG NERVLGARLA DAEFFLEVDR
           LALEAKGILT PFFLCICNGL PQSKDLIKEG NERVLKARFA DAKFFINADR
           ---DTQGNLK PYFITISNGD PAKAAIIASG NERVIRARLA DGEFFYKTDL
           LRLTAEAVLR PQFLLVGNGL APASSLIVRG NERVLGARLA DAEFFLDVDR
           -PSTDTDQLL PYFITVSNGD PAKSALITQG NERVIRARLA DGKFFFDADQ
           LDLSSEQIIS TNFLLISNGL QESNNIIVKG NEKVLKARFS DAKFFVESDK
           LALDAKSSLL PRFLCISNGL AKASDSVRRG NERVLKARLA DAEFFVEADR
           -DRQDKTKLL PKFITISNGD PKKSEIIAAG NGRVIRARLA DGQFFYRADC
           LDLSSEKNIS TTFCVISNGL EESNNNIAKG NEKVLRARFS DAKFFVESDK
           LDLSSEKNIS TTFCVISNGL EESNNNIAKG NEKVLKARFS DAKFFVESDK
           TKKTNDSTLL PHFITIANGD PKKADLIASG NQRVIRARLA DAQFFYKADC
           LALSAQASLL PRFLCIGNGL PAAAATVRRG NERVLKARLA DAEFFLQADR
           LALQARDALL SRFLLVSNGL DSADATIVRG NERVLGARLA DAEFFLNVDR
           ---DTHGNLK PYFITISNGD PAKAAIIASG NERVIRARLA DGEFFYKTDL
           -TDATRQALL PVFITISNGA PAATPLIRGG NERVIRARLA DAEFFYKADT
           LGLSAREVLC PDFLLVSNGL ASADDRIREG NQRVLSARLA DAEFFLSVDR
           ---KSDNELL PNFITIANGD PNKKDIIAQG NERVIRARLA DAQFFYTSDC
           ---DKDGRLL PHFITIANGD PSKGDIIAAG NGRVIRARLA DAKFFYQADC
           LRLTAEAVLR PEFLLVANGL EQASALIIRG NERVLGARLA DAEFFLEVDR
           -DGRDPRKLL PYFITISNGD PRQSERIGAG NSRVVRARLA DARFFYEEDR
           -KAAETKELL PNFITVSNGD PTKADIIAIG NERVIRARLA DGKFFYKADL
           LSLDSKNILL PTFLCISNGL PTAKEKIIKG NEKVLKARFA DASFFIKSDL
           LDLSSEKVIS TNFFVLSNGL RESNNIISKG NEKVLRARFS DAKFFVESDK
           -KDETATELL PHFITLSNGD PEKSEIIAAG NERVIRARLA DGEYFYKTDL
           GDPEA---LI PRFITVSNGD PRYSELIARG NGRVIRARLA DGRFFFEEDR
           LAPAARGVLQ PGFLCISNGR EQAWETVRRG NERVLRARLA DARFFVTADR
           GSSEQE--LL PNFITISNGD PKKSDIVAVG NERVIRARLA DGRFFYEADL
           -KNRDGRELL PNFVTISNGD PAKSDIIALG NERVIRARLA DGRFFYEADL
           -KTGDHKELL PYFITVSNGD PTKSEVIAVG NERVIRARLA DGQFFYKTDL
           LRLTAEAVLR PQFLLVGNGL APASTLIVRG NERVLGARLA DAEFFLDVDR
           LGLSSEEIIS TKFFVLSNGL KESNNTIAKG NEKVLRARFS DARFFVESDK
           LALVSEKILH PSFLCISNGL SAGENTIRQG NERVLKARFA DARFFIDLDL
           -KTSENHELL PNFITVSNGD PTKSDIIAVG NEKVIRARLA DGRFFYKADL
           LDLSSEQIIS TNFLLISNGL QESNNIIVKG NEKVLKARFS DAKFFVESDK
           AAIDARSELL PCFVTISNGD PAASETIAAG NARVIRARLA DGEYFYRTDS
           FSQREELILL PYFITLSNGD PAQANLIALG NARVIRARLA DAKFFYDADR
           GKTNKNNTLL PYFITISNGD PNKGEIIAAG NERVIRARLA DAQFFYKADC
           LALDAKSSLL PRFLCISNGL AKASDPVRRG NERVLKARLA DAEFFVEADR
           LDLSSEKNIS TNFFVISNGL EESNNNIAKG NEKVLRARFS DAKFFVESDK
           LSLQARGCLL PQFLCIANGL DGAEDSIRRG NERVLKARLA DAAFFLDADR
           LQLQSRNVLR PEFLLVSNGL EPASDTIVSG NQRVLGARLA DAEFFLTVDR
           ---DQQGSLL PNFITISNGD RTKSEIIAAG NQRVIRARLA DAQFFYHADC
           ---DQQGSLL PNFITISNGD RTKSEIIAAG NQRVIRARLA DAQFFYHADC
           TKTFKDMELL PYFITISNGD PEKSEIIAIG NERVIKARLA DGQFFYKTDL
           AAIDARSELL PCFVTISNGD PAASETIAAG NARVIRARLA DGEYFYRTDS
           KGAK----LL PHFITISNGD PAKSDIISSG NERVIRARLA DGQFFYKADQ
           LQLQARNVLK PEFLLVSNGV ESASDTIVSG NQRVLGARLA DAEFFLNVDR
           TAKSVQSPLK SYFITISNGD PAKSNIIAAG NERVIRARLA DGQFFYKSDL
           --KISSNQLL SQFISISNGD PSKSTIITQG NEKVLKARLS DAQFFYASDS
           RDPQK---LL PYFITISNGD PGQSERIGAG NSRVVRARLS DARFFYEEDR
           ---KTENELL PNFITIANGD PNKKDIIAQG NERVIRARLA DAQFFYTADC
           QG------LS PYFITISNGD PQKSEIISAG NERVIRARLA DARFFYTADC
           ---KSAQELL PNFITIANGD PNKKDIIAQG NERVIRARLA DAQFFYTSDC
           -KNRDRRELL PNFVTISNGD PEKSDIIALG NERVIRARLA DGRFFYEADL
           LRLASRDVLR PEFLLVGNGL ASADAQIRRG NERVLSARLA DAEFFLNVDR

           SKSLESYLPQ LETVTFQEDL GSLRGKVERI VKVAAKISSQ LELGESDRQH
           RQPSSARREA LDRVTFAEGL GSLLDRCQRI ERTARQLVDQ LNLDAHQGEA
           LISSSSRIDK LKDVTFAEGL GSLYERVNRI EWLVKLLTLK LEFDQEDIQK
           RQASATRREA LSRVTFAEGL GSLRDRCDRI ERLTNQLLTD LALSDSVAMA
           GLSSTSRTDQ LKNVTFADGL GSLYDRVKRI EWLAELFIKT VNFPEGNSNF
           KKPLENYLPD LENVTFQEDL GSVRDKVNRI IANADRIAKQ LKVSEGELAQ
           RQSSASRREA LDRVTFAEGL GSLLDRSERI ERLTGLLLKQ LGLDESVVDT
           KQPFADYLPQ LETVTFEAQL GSVREKVSRI EKVTSLLSDQ LGLSPKQKQQ
           TVSSSERNEK LKSVSYLKGF GNVFQRVERI KFIALKVLKN LNDKFLDKEK
           SLASIERRKK LAHVTFAEGL GSLLDRVERM EWLTDVLVEL LDLSAEISVQ
           DEHLETYLPQ LEAVTFQEEL GTMRDKVDRI MEISQQIAEQ LGLSEADKEI
           KVASIERNEK LKSVSYLKGL GNIFQRVERI EEVTKKILKF LNDKSLEEKK
           KVASIKRNEK LKSVSYLKGL GNIFQRVERI EEVTKKILKF LNDKSLEEKK
           DQPLESYLPQ LETVTFQEQL GTIRDKVDRI MEISQLIVEQ LELEQQERTE
           AISCEQRRER LASVTFAEGL GSLLDRSDRL LWLSELLLQH LSLTRDHQEA
           KSASEARRDA LDRVTFAKGL GSLRDRCDRM SWMTERLIDS LSITSEIAIH
           KKPLENYLPD LENVTFQEDL GSVRDKVNRI IANADRIGKQ LEVREGELAQ
           AQPLEHYCGK LATVTFQDEL GSMADKVERL TALARQIATA LNCTAAEVAA
           RQPSSARREA LQAVTFAEGL GSLRDRSDRI EHLAGQLLER LECPQATQEA
           DEPLDSYLPE LENVTFQKEL GTMRDKVDRI MEMAQQMAEQ LEITEKEQEE
           DDSLDSYLPQ LETVTFQEEL GTMRDKVDRI MEMAAAIADQ LGVTEQQRGE
           RQASATRRDA LSRVTFAEGI GSLRDRCDRI ERLTDQLLTD LGLSDSVATA
           RIPLAQRVER LQAVTFAEGL GSMRDKVERI RHISRLIAAA LNLDPQEQAL
           AKPLVSYLPQ LETVTFQEEL GSVRDKVDRI VTIADYISRQ LELEPNKREK
           LISSSSRINK LKDVTFAEGL GSLYERVNRI EWLVKLLTLK LEFDQEDIQK
           KVSSKERNEK LKTVSYLKGM GNVFQRVKRI EATSEKILNY LNDQSLDTEK
           ASPLESYLPK LETVTFQDEL GSMRQKVGRI EKTASRIAEQ LAVSQKQWDD
           KQPLEKFLGK LQSVTFQESL GSVAERVERL EAIALWLCGH LGLGGEQTRL
           AVASIDRRDQ LARVTFAEGL GSLRDRVERM EWCTDVLLEV LPLPEEAAGH
           TKPIDSFLPQ LEKVTFQEEL GSVRTKIDRV VKIAEQISTQ LKLAENQSQK
           AKSLEEFLPQ LETVTFQEDL GSVRAKVTRI GNIAQVICQQ LGLGETETER
           SKSLESYLPQ LETVTFQEDL GSLRGKVERI VKVAAQISSQ LQLGEGDRQN
           RQSSASRREA LDRVTFAEGL GSLLDRSERI ERLTGLLLKQ LGLDQSMADA
           KVASNVRNEK LKSVSYLKGM GNVFQRVKRI QATSEKILNY LNDQSLDSNK
           SIPSIQRNDQ LKRVTFASGL GSLYDRVERI VWLSNKLSTI LNISKSDSLH
           AKPLESFLPQ LETVTFQEDL GSVRAKVERV VNIAARISQQ LQLGNNERQK
           KVSSSERNEK LKSISYLKEM GNVFQRVKRI EAISQKILNY LNDQSLDSKK
           KQPLESFLSQ LEAVTFQEQL GSVRSKVDRI GAIAHRLCDQ LSIHSSDRLL
           AQPLEAYVPR LGQVTFQQAL GSMYDKVQRM LAIAQFVCAQ IKVPETEQQQ
           DEPLESYLPQ LETVTFQEQL GTIRDKVDRI MEISQLIADQ LDLDSGERSE
           SLASIERRKK LAHVTFAEGL GSLLDRVERM EWLTDVLVEL LDLSAEISVQ
           KVSSIERNEK LKSVSYLKGL GNIFQRVERI QEVTKKILTF LNDKSLEDKK
           AVASEQRRAQ LSRVTFAEGL GSLLDRCERL EWLAQTLGRC LALDAAAQAD
           RQSSEQRRAN LAQVTFAEGL GTLLDRSERM SWVMDQLLLA LQLEGPIASH
           SEPLDTYLPQ LETVTFQNEL GTMRDKVDRI MEIAQQIAQQ LNLTPQQWDE
           SEPLDTYLPQ LETVTFQNEL GTMRDKVDRI MEIAQQIAQQ LNLTPQQWDE
           AKPLESYLPE LETVTFQAKL GSMREKVKRI VSIAKLIAGQ LQITQEESKN
           KQPLESFLSQ LEAVTFQEQL GSVRSKVDRI GAIAHRLCDQ LSIHSSDRLL
           AMPLAEYLPK LETVTFQEDL GSVRAKVDRI QANALWVAKQ LQLDQKVTQQ
           RQSSEQRRQS LERVTFAEGL GSLLDRSERI SWVMDQLLLA LQLEGTVASH
           KQPLEAYLPN LETVTFQEKL GSVRDKVNRI GQVADLISQQ LQVSPTEHTQ
           NQSLSSYLPK LENVTFQKEL GSIRNKVDRI INISKQVSNQ LQFTPQQIEE
           RIPLAQRVER LQAVTFAEGL GSMRDKVERI RHISRLIAAA LNLDAQEQAL
           DEPLDSYLPE LENVTFQKEL GTMRDKVDRI MDMAQQIAKQ LEIDEKEQEE
           DEPLDSFLPQ LETVTFQEEL GTMRDKVDRI MEIAQMIVEQ LNLDEQSRSD
           DEPLDSYLPQ LENVTFQKEL GTMRYKVDRI MDMAQQISEQ LEVREQEQEE
           AKPLADFLPQ LETVTFQEDL GSVRAKVTRI GNIAQVICQQ LGLGETETKR
           KQPSADRREA LSRVTFASGL GSLLDRTERI ELLAASLVTA LQLPAATADA

           IQRATLLCKA DLVTQMVFEF PELQGIMGQK YAVASGESPE VATAIFEHYL
           AIRAAHFCKH DLVSQMVGEF PELQGLMGGK YLLEEGEPTE VALAVVEHYL
           SVKVAHFSKH DLVSNMVDEF PELQGIIGSK YLLHEGESRD VCLGVLEHYK
           SRRAAHLCKH DLVSQMVGEF PELQGLMGGK YLLEEGESRD VALAVVEHYL
           LRKASSLCKH DLVSHMVGEF PELQGIIGAK YLLAEGESRE VALAVLEQYL
           IKRAALLCKA DLVSQMVYEF PELEGIMGEK YALAGGESEG VAKAIVEHYL
           AERAAHFCKN DLVSQMVGEF PELQGLMGGK YLLEEGEPRD VALAVVEHYL
           AIRAAQLCKA DLVTQMVGEF PELQGYIGQK YAANSGEPAA VADAIYEHYL
           IIEAANFSKN DLCSEIVYEF PELQGIMGGK YLKYEGYSEE VCLAVAEHYL
           VRRAVHLCKH DLVSQMVGEF PELQGVMGAK YLLAEGEPRE VALAVLEHYL
           IASTAMLCKA DLVTQMVYEF PELQGIMGQK YALVSGEAPA VAEGIFEHYL
           IIEAAKYCKN DLCSEIVFEF PELQGIMGAK YLKYEGFSED VCLAVAEHYL
           IIEAAKYCKN DLCSEIVFEF PELQGIMGGK YLKYEGFSED VCLAVAEHYL
           IESTAMLCKA DLVTQMVYEF PELQGVMGQK YALVSGESPN VAQGIFEHYL
           ALRAAHLCKH DLVSQMVGEF PELQGVMGAK YALAEGESRA VALAVLEHYL
           AKRAAHFCKH DLVSQMVGEF PELQGLIGGK YLLEEGEDRQ VALAVAEHYQ
           IKRAALLCKA DLVSQMVYEF PELEGIMGEK YALAGGEPEA IAKAIVEHYL
           IERTASLCKA DLVTQMVGEF PELQGYMGQV YATVSGEAPA VATGIFEHYL
           ARRAAHLCKH DLVSQMVGEF PELQGLIGGK YLLEEGESRA VALAVVEHYQ
           IESTALLCKA DLVTQMVYEF PELQGVMGQK YALVSGESEQ VAQGIFEHYL
           IDSTAMLCKA DLVTQMVYEF PELQGIMGEK YALVSGESAA VAQGIVEHYL
           SRRAAHLCKH DLVSQMVGEF PELQGLMGGK YLLEEGESRD VALAVVEHYL
           VDRTAYLCKA DLVTQMVYEF PELQGIMGAE YARQDGEPEA VAEGIEQHYW
           TERAALLCKA DLVSQMVYEF PELQGIMGEK YALASGEDAE VASAIVQHYL
           SVKVAHFSKH DLVSNMVDEF PELQGIIGSK YLLHEGESRD VCLGVLEHYK
           IKEAAKYCKN DLCSEIVYEF PELQGIMAGK YLRNEGFSKE ICMAVAEHYL
           IIRAAALCKA DLVTQMVYEF PELQGVIGQK YAVVSGESEA VATAIFEHYL
           VARTAHLCKA DLATQMVYEF PELQGLVGRD YARLDGEEPL VCAGIAEHYQ
           ARRATHLCKH DLVSQMVGEF PELQGVMGAK YLLAEGEPRH VALAVLEHYL
           IQRAALLCKA DLVTQMVYEF PELQGIMGEK YALASGEDAE VAKAIYQHYL
           VQRAALLCKA DLVTQMVYEF PELQGIMGEK YALASREDEE VAKAIFEHYL
           NQRAALLCKA DLVTQMVFEF PELQGIMGQK YAVASGESPE VSTAIVEHYL
           AQRAAHFCKN DLVSQMVGEF PELQGLMGGK YLLEEGETRE VALAVVEHYL
           IIEAAKYCKN DLCSEIVYEF PELQGIMGGK YLRNEGFSKE ICIAVAEHYL
           LTRAAQLCKH DLVSQMVGEF PELQGLIGGK YLLSEGEPRD VALSVLEHYM
           IQRAALLCKA DLVTQMVSEF PELQGTMGEK YALASAEDSE VALAIYEHYL
           IIEAAKYCKN DLCSEIVYEF PELQGIMGGK YLRNEGFDKD ICIAVAEHYL
           VSRAAQLCKA DLVSQMVYEF PELQGVMGEK YARVSQEPDA VATAIREHYL
           ILRATLLCKA DLVTQMVGEF PELQGIMGAD YARLSGEAAM VAEAIAVHYL
           IESTAMLCKA DLVTQMVYEF PELQGVMGQK YALASGESPN VALGIFEHYL
           VRRAVHLCKH DLVSQMVGEF PELQGVMGAK YLLAEGEPRE VALAVLEHYL
           IIEAARYCKN DLCSEIVFEF PELQGIMGGK YLKNEGFSED VCLAVAEHYL
           ACRGAHLCKH DLVSQMVGEF PELQGLMGGK YLLAEGEPAS VALAVQEHYL
           ARRAAHFCKH DLVCQMVGEF PELQGLMGGK YLLEEGEVRD VALAVAEHYQ
           IESTAMLCKV DLVTQMVYEF PELQGIMGQK YALVSGESES VAQGIFEHYL
           IESTAMLCKV DLVTQMVYEF PELQGIMGQK YALVSGESES VAQGIFEHYL
           IERAALLCKA DLVTQMVYEF PELQGVMGEK YARAAGETEA VATAIFEHYL
           VSRAAQLCKA DLVSQMVYEF PELQGVMGEK YARVSQEPDA VATAIREHYL
           VERAAQLCKA DLVTQMVGEF PELQGVMGEK YAIASGEPTE IATAIVEHYL
           ARRAAHLCKH DLVCQMVGEF PELQGLMGGK YLLEEGEPRG VALAVAEHYL
           IQRSALLCKA DLVTQMVYEF PELQGIMGEK YARECGEPDA VATAIFEHYL
           VLRTALLCKA DLVTQMVYEF PELQGIMGQK YALVSGELEI VAQGIFDHYL
           VERTAYLCKA DLVTQMVYEF PELQGIMGAD YARQDGEPEA VAEGIEQHYW
           IESTALLCKA DLVTQMVYEF PELQGVMGQK YALVSGESEQ VAQGIFDHYL
           IESTAMLCKA DLVTQMVYEF PELQGVMAEK YALISGESAV VARGIFEHYL
           IESTALLCKA DLVTQMVYEF PELQGIMGQK YALASGESEE VAQGIFEHYL
           VERAALLCKA DLVTQMVYEF PELQGIMGEK YALASGEDEE VAKAIFEHYL
           AKRAAHFCKN DLVSQMVGEF PELQGLMGGK YLLEEGETRE VAQAVVEHYY

           PRGADDILPQ TLTGQVAGLA DRLDTLVSIF GLGLIPTGSS DPFALRRAAN
           PRGAGDQLPS SDAGAVVALA ERLELLLSIF AKGERPSGSS DPYALRRAGN
           PKGTSDSLPS NNLGNAVSLA ERFELLISIY AKGERPSGSS DPYALRRAAN
           PRGAGDELPS TDAGAVVALA ERFELLLSIF AKGERPTGSS DPYALRRAGN
           PRGYADKLPE SFVGSALALI ERIELLLSIY SKGERPSGSS DPYALRRAGN
           PKGASDRLPT NIISQVVALA DKLDTLVSIF GLGMLPTGSS DPFALRRAAN
           PRGAGDALPA TPAGAVVALA ERLELLLSIF AKGQRPTGSS DPYALRRAGN
           PRGAGDSLPQ TLIGQVVGIA DRLDTLVSIF SIGKLPKGSS DPFALRRAAN
           PSSSKDELPS TKYGAIISVA DKLETLISIF VSGKRPSGSS DPYALRRNLN
           PRGAGDALPE SESGAVLALA ERLELLLSIY AKGDRPSGSS DPYALRRAGN
           PRNADDILPQ TLAGQVVGMG DRLDTLVSIF GLGMIPSGSS DPFALRRAAN
           PSFYKDALPS TKYGAIVSIA DKVETLISIF ISGKRPSGSS DPYALRRNLN
           PSFYKDALPS TKYGAIVSIA DKVETLISIF ISGKRPSGSS DPYALRRNLN
           PRGADDMMPE SLTGQVVGLA DRIDTLVSIF GLGMIPTGSG DPFALRRAAT
           PRGAGDLPPS SDAGAVVALA ERLELLLSIY AKGERPSGSS DPYALRRAGN
           PRGAGDALPS SDAGALLALS ERLELLLSIY AKGDRPSGSS DPYALRRAGN
           PKGASDRLPT NIISQVVALA DKLDTLVSIF GLGMLPTGSS DPFALRRAAN
           PRFAGDRQPQ SLTGQVVGLA DRLDTLVSLF GLGLCPTGSS DPFALRRAAN
           PRGAGDALPS SDAGAVVALA ERLELLLSIF AKGERPSGSS DPYALRRAGN
           PRGANDIMPK TLTGQVVGIA DRLDTLISIF GLGMIPTGSG DPFALRRAAN
           PRHQDDDLPQ GLPGQVVGMA DRLDTLVSIF GLGLLPTGSS DPFALRRAAN
           PRGAGDDLPS TDAGAVVALA ERFELLLSIY AKGERPTGSS DPYALRRAGN
           PLGAGEALPA SLTGRVVGWA DRLDTLVGMF RLGQIPTGSS DRFALRRAAN
           PTGAGDILPE TLTGQIVGLA DRLDTLVSIF GLGLIPTGSS DPFALRRAAN
           PKGTSDSLPS NNLGNAVSLG ERFELLISIY AKGERPSGSS DPYALRRAAN
           PGFYKDDLPS TKYGAIISIS DKIETLISIF ISGKRPSGSS DPYALRRNLN
           PRGAGDKLPE TLTGQVVGLA DRLDTLVSIF GLGMIPTGSS DPFALRRAAN
           PRNVEDDLPA SLTGQVVGIA DRLETLVGIF GLGMLPSGSS DPFALRRAAL
           PRGAGDALPE SEAGAVVALA ERLELLLSIF AKGERPSGSS DPYALRRAGN
           PTGAGDNLPE TLTGQIVGLA DRLDTLVSIF GLGLIPSGSS DPFALRRAAN
           PRNADDILPT TLTGKIVGLA DRLDTLISIF GLGLIPSGSS DPFALRRAAN
           PRGADDILPQ TLTGQVVGLA DRLDTLVSIF GLGLIPTGSS DPFALRRAAN
           PRGAGDALPA TPAGAVVALA ERLELLLSIF AKGERPTGSS DPYALRRAGN
           PRFYKDDLPS TKYGAIVSIS DKIETLISIF ISGKRPSGSS DPYALRRNLN
           PRSSNDDLPQ SHIGSLLAIL DKLELLVSIF AKGERPTGSS DPYALRRSAN
           PRYASDNFPR TITGKVVALA DRLDTLVSIF GLGLKPSGSS DPFALRRAAN
           PCFYKDDLPS TKYGAIISIS DKIETLISIF ISGKRPSGSS DPYALRRNLN
           PKGAGDQLPQ TLTGRMVALA DRLDTLVCIF GLGLLPSGSS DPFALRRAAN
           PPAIFTKTDT HLVGEVVTLV DRLDTLVSIF GLGLIPSGSS DPFALRRAAN
           PRGADDIMPE SLTGQVVGLA DRIDTIVSIF GLGMIPTGSG DPFALRRAAT
           PRGAGDALPE SESGAVLALA DRLELLLSIY AKGDRPSGSS DPYALRRAGN
           PSFYKDALPS SKYGAIVSIA DKVETLISIF ISGKRPSGSS DPYALRRNLN
           PRGADDVLPS SDAGAVVALA ERLELLLSIF AKGQRPTGSS DPYALRRAGN
           PAGAGDAPPT SDAGALLALA ERIELLLSIF AKGQRPTGSS DPYALRRAGN
           PRGADDIMPQ SLTGQVVGLA DRLDTLISIF GLGMIPTGSS DPFALRRAAN
           PRGADDIMPQ SLTGQVVGLA DRLDTLISIF GLGMIPTGSS DPFALRRAAN
           PRGAGDILPK TISGQVISLA DRLDTLVSIF GLGMLPTGSA DPFALRRAAN
           PKGAGDQLPQ TLTGRMVALA DRLDTLVCIF GLGLLPSGSS DPFALRRAAN
           PKGANDQLPQ TLVGQIVGIA DRLDTLVSIF GLGMIPTGSS DPFALRRAAN
           PAGSGDALPA SDAGALLALA ERIELLLSIF AKGQRPTGSS DPYALRRAGN
           PRGATDSLPQ TLVGQVVGLA DRLDTLVSIF GLGMIPSGSS DPFALRRAAN
           PRGHDDQMPK SLTGIVVGIA DRLDTLIGIF GLGMIPTGSS DPFGLRRAAN
           PLGAGDALPT ALTGRVVGWA DRLDTLVGMF RLGRIPTGSS DRFALRRAAN
           PRGANDIMPK TLTGQVVGIA DRLDTLISIF GLGMIPTGSG DPFALRRAAN
           PRNAGDILPE TITGQVVGIA DRLDTLVGIF GLGMLPTGSS DPFALRRAAN
           PRGAKDIMPK SLTGQVVGIA DRLDTLISIF GLGMIPTGSG DPFALRRAAN
           PRNADDILPT TLIGKIVGLA DRLDTLISIF GLGLIPSGSS DPFALRRAAN
           PRGAGDHLPQ SDAGAVVALA ERLELLLSIY AKGERPTGSS DPYALRRAGN

           AVINIT---- -------WAA N-----LQIN LASLLAQTVT EFATQYNK--
           GLLQIV---- -------WDR G-----WRLD LSRFLGSAVE DWAALFPEFA
           GILLIL---- -------WNK D-----WQLN INKILDDSLI YWQQLFPSLS
           GVLLIL---- -------WNQ G-----WKLD LNVFLAKAVE AWRELFPAFA
           GVLQII---- -------WNK E-----WKIN LLELLTISSS YWLKLFPSFK
           GVLNII---- -------WSA D-----LPLN LHELLKDLTT DFVNSHPN--
           GVVQIL---- -------WGM A-----WRLD LMAFLSIAVE EWAAQFPAFA
           AVITIV---- -------WDA D-----LPLK LYPVLTQVVE DFAASREG--
           GVVKIM---- -------WNF E-----LDFL IENLFEELLE YWKTSLPNLN
           GLLQIL---- -------WSK G-----WRLN LLALLQRATN HWSKLLPHLK
           AIITVA---- -------WDA G-----LEID LGELLAQGAK DFVTAHPD-K
           GVIKII---- -------WDY E-----FDLP LDKLFNELID FWKIAFPNLN
           GVIKII---- -------WDY E-----LDLP LDKLFNELID FWKIVFPNLN
           GVIKVT---- -------WYA D-----LPID LLALIEQSSE DFVTAHPD-K
           GVLQIL---- -------WER G-----WSLN LINLLKQASA HWAQLLPDLQ
           GIVQIL---- -------WDR G-----WRLS LQSLLSNAAR YWAELFPSFA
           GVVNII---- -------WSA D-----LPLN LHELLKDLTT DFVNSHPN--
           GVITIL---- -------WQG E-----HHLN LLALLQEYAQ AFCRQFAA-K
           GILQIL---- -------WER G-----WRLD LLELLKGAAG RWQELLPAFA
           AIISVT---- -------WDA Q-----LPIN LSQLLIQGCE AFMADHVD-K
           AVINVA---- -------WAA S-----LEIN LLELLTQGCR DFVTSHPD-K
           GVLLIL---- -------WNQ G-----WKLD LNGFLAKAVE AWKELFPAFA
           SLVLIA---- -------WDA G-----WTFD FNSLLQRVVQ DYAAGDEK--
           AVVNIT---- -------WFA N-----LPIN LEKLLTQIAT DFAAKYNK--
           GILLIL---- -------WNK D-----WQLN INKILDDSLI YWQQLFPSLS
           GVILII---- -------WQF E-----FDLD LENIFEELLE YWKISLSNLK
           AVVNIT---- -------WEG N-----LGIN LDQLLQDVSA DFVATYSE-K
           TVVRIG---- -------WDT D-----FELD LVEALGFTVE LFVSRQLL-K
           GLLQIL---- -------WAR E-----WRLD LDALLQRCSL HWATLLPDLE
           AVVKIT---- -------WFY N-----LPIN LDDLLAQIAT DFAAKYQK--
           AIVNIT---- -------WVA N-----LPIN LEYLLEYTAT SFAHTFHK--
           AVVNIT---- -------WAA N-----LQIN LASLLAQTVA EFAAQYNK--
           GVVQIL---- -------WGM A-----WRLD LMAFLSKAVE EWVALFPDFA
           GVILII---- -------WQF E-----LDIA IENIFRELIE YWEISLPNLK
           GVLQIL---- -------WNK S-----ISLD VYQMLNLSVS YWRELFPNFN
           AIIKIICSQS SDSTHQDYKD G-----LTLD LAGLLEQTAT EFAAAFNK--
           GVILII---- -------WQF E-----LDLA IENMFCELFQ YWEISLPNLK
           GVLNIL---- -------WDG Q-----LRLD LTALIQGIAA DFHHAFPKLA
           LIIRII---- -------YKI ASKNPQLQLN LQQLLQQCIE QFTAKFAK-S
           GIIKVT---- -------WYA E-----LPID ILDLLEQSSQ DFVTAHPD-K
           GLLQIL---- -------WSK G-----WRLN LLALLQRATN HWSKLLPHLN
           GVIKII---- -------WDY E-----LDLP LDNLFKELFD FWKISFPNLD
           GILQIL---- -------WER Q-----WRLD LQDLLQQACN HWAELLPGFA
           GIVQIL---- -------WNR G-----WRLP LQSLFKTAAT HWAERFPAFK
           AVINIT---- -------WNS Q-----LSIN LAQLLAQGCA DFITGHQD-K
           AVINIT---- -------WNS Q-----LSIN LAQLLAQGCA DFITGHQD-K
           GVVNIS---- -------WSA N-----LPLN LHQLLEEIAT NFFKTYSQ--
           GVLNIL---- -------WDG Q-----LRLD LTALIQGIAA DFHHAFPKLA
           AILNIV---- -------WAA N-----LDLN LDQLLTETTA AFAQTFAKFQ
           GIVQIL---- -------WNR G-----WQLP LQSLFTTAST HWAERFPAFN
           AVVNIT---- -------WEA N-----LTIN LHQLLEQLVA EFTRNYDK--
           AIISIA---- -------WGS Q-----LSIN LSGLISEGCQ SFLLNNPE-Q
           SLVLVA---- -------WDA G-----WTFD FNLLLQSVVQ DYAFGDVH--
           AIISVT---- -------WEA K-----LPIN LSQLLIQGCE AFMADHAD-K
           AIISII---- -------WSA N-----FNIN LLALIEQIAK DFVTCHPD-K
           AIITVT---- -------WEA E-----LPIN LAQLLLQGCQ AFMADHGD-K
           GIVNIT---- -------WVA N-----LPIN LEYLLEYTAT SFAHTFHK--
           GILQIL---- -------WDR G-----WRLD LFALLRQFAE VWQQQFPDFK

           -DQAPLITAL NEFFLQRIRT LLQEEK---- --QIDYDLVN AVLGDND---
           IDSSALHQDL CQLLRQRIVS QLEDE----- --GFVPDLVQ AVSAE-----
           LDISNLLSDL KEFFRQRIIS LLEEK----- --DVEFDIIQ AVAGD-----
           VDTAQLTSDL SALLRQRITS QLEDD----- --GYAADLVQ AVAGD-----
           VDEENLLSDL LDFFHQRIVS LLEES----- --SIDVDIIQ AVAGE-----
           -AMLGLIHHL EDFFLQRIRT LLQDEK---- --SIDYDLVN AVLGDED---
           VDASQLHYDL CQLMRQRIVS QLEDD----- --GFAPDLVQ AVAGD-----
           VDPDALMALL IDFFDQRIRT LLQDNL---- --EIDYDLVN AIFGQ-D---
           FIQKKVFDDL IEFLLQRIES HLEEI----- --SIDKELVR AICSS-----
           VTPSALAAEL SEFLRQRMLS LLEEA----- --GTDTDLAQ AVAGE-----
           TSP---LEAL QSFFIQRIQT LLQDEK---- --GIDYDLVN AVLGD-D---
           FSREKVFNDL NEFLVQRIVS HLEEI----- --SLSKELIR AVCSS-----
           FSRVTVFNDL NEFLVQRIVS HLEEI----- --SLSKELIK AVCSS-----
           TSP---VEAL KSFLIQRLST LLQDDL---- --KIDYDLVN AVLGEND---
           LDAPSLAGEL VEALRLRMVS LLDEE----- --GFDADLVQ AVAGD-----
           VQPEVLVADL SLLLRQRMVS QFEED----- --GFPADLVQ AVAGE-----
           -AMLGLIHHL EDFFLQRIRT LLQDEK---- --AIDYDLVN AVLGDED---
           LSAADLEQQL RQFFSQRLRT LLQEDL---- --GIEYDLVN AVIPEDQ---
           VDTDVLVRDL VLLLRQRIHS QLEDD----- --GHAPDLVQ AVAGD-----
           QSP---LEAL QTFFIQRIQT LLQDEF---- --NIDYDLVN AVLGEAD---
           TSP---LQAL KTFFLQRLQT LLQDEQ---- --GIDYDLVN AVLGNGETNC
           VDTAQLVGDL SALLRQRITS QLEDD----- --GYAADLVQ AVAGD-----
           -----TLKAL QEFLLQRLQI LLQEEK---- --RIDYDLVR AVVGDPEALQ
           -EQDKLIAAL QEFFLQRIRT LLQDEK---- --QIDYDLVN AVLGEND---
           LDISNLLSEL KEFFRQRIIS LLEEK----- --DVEFDIIQ AVAGD-----
           FVKEKVLNDL IEFTNQRIVS HLDEL----- --SISKDLIK ATCFI-----
           SSP---VEAL QEFFIQRIRT LLQDEQ---- --KIDYDLVN AVLGEND---
           QPADTLLEQL CDWFAQRLYG LLVERD---- --GLDYDLVL AVLGAVD---
           VSAGLLRGDL AEFLCQRLAS LLEEE----- --GLEPDLVA AVAGP-----
           -DRASLTTAL QEFFLQRIRT LLQEEK---- --QIDYDLVN AVLGEND---
           -DAQSLISIL QEFFIQRIRT LLQEEK---- --HIDYDLVN AVLGEQD---
           -DQAPLITAL NEFFLQRIRT LLQEEK---- --QIDYDLVN AVLGEND---
           VDASQLHNDL CQLMRQRIVS QLEDD----- --GFAPDLVQ AVAGD-----
           FEKEKVLTDL IEFSNQRIAS HLDEL----- --SISKDVIK ATCFT-----
           FNSHQLLNEL TSFFRLRIIS LLEES----- --GVDSDIVQ AIAGE-----
           -DRDSLIKVL QDFFIQRIRT LFQEAEVQIF IDEIDYDLVN AVLGEND---
           FEKEKVLIDL IEFTNQRIVS HLEEL----- --SIDKDLIK AVCLI-----
           GNAETLIQQL TDFFGQRLRT LLQDEQ---- --GIDYDLVN AVLGDGD---
           TPAATLLEQL EDFFLQRIRN TLDEDE---- --QIDYDLIN AILGEAD---
           TSP---IESL KSFFIQRLST LLQDDL---- --HIDYDLVN AVLGEND---
           VTPSALAAEL GEFLRQRMLS LLEEA----- --GTDIDLAQ AVAGE-----
           FSKDKVLNDL NEFLVQRIVS HLEEI----- --SLSKELIK AICSS-----
           IDASQLQADL QEFLRQRLIS QLEEQ----- --GEAVDLVQ AVTPQ-----
           VEASALANDL GQLLRQRMVS QFEED----- --GFEIDLVQ AVSGD-----
           TSP---LEPL KGFFIQRIQT LLQEEL---- --KLDYDLVN AVLGDND---
           TSP---LEPL KGFFIQRIQT LLQEEL---- --KLDYDLVN AVLGDND---
           -TNSDLLAQL SNFLLQRIKT ILLEEK---- --NIDYDLVN AVLGDND---
           GNAETLIQQL TDFFGQRLRT LLQDEQ---- --GIDYDLVN AVLGDGD---
           PE----VQQL RDFFGQRLRS LLQDEQ---- --TIDYDLVN AVLGE-K---
           VEAEALANDL GQLLCQRMVS QFEDD----- --GFAIDLVQ AVCGE-----
           -VIPDLLSQL YEFFLQRIRT LLQDEK---- --NIDYDLVN AVLGEDD---
           KSP---LKSL RNFFAQRIQS LLQDEM---- --GIDYDLVN AVLGDVE---
           -----TLRAL QEFLAQRIQT LLQEEK---- --RIDYDLVR AVVGDPESVK
           DSP---LEAL QTFLIQRIQT LLQDEL---- --NIDYDLVN AVLGEAD---
           PNPANLIKD- --FFLQRLQT LLIDDL---- --RIDYDLVN AVLGEND---
           ESP---LEAL QTFFIQRIQN ILQDDF---- --NIDYDLVN AVLGEAD---
           -DGQSLISIL REFFIQRIRT LLQEEK---- --HIDYDLVN AVLGEQD---
           VEAHSLAADL VLLLRQRIQS QLEDD----- --GYEADLVQ AVAGE-----

           ------PEYT ERALQDLLDV RDRALYLQQI RRDGTLDKIY ETVNRSTRLA
           ------SVAT ERLLADPMDV RERLDLLNAL RQSKALPGLM AVVQRAARLA
           ------TTST SKLLDDPTDV YFRTSLLMEM RKNNTLNLLQ AVVTRASRLA
           ------TVST TRLLHDPLDV RVRIQLLHGL RDQGRLTAVQ AVVQRASRLA
           ------TIPH ERLLADPTDV FERVTLLQQM RTSKKLSAVQ SVVNRASKLA
           ------IEYK ERALQDLLDV RDRALFLQEI RGDGTLDIIY ETINRSTRLA
           ------AVSS QRLLSDPLDV KQRIQLLRDL RDSGQLDAVQ AVVQRAAKLA
           ------KHYQ LRSLTDLLDV RDRATFLQSI RNDARLAVLY ETVNRAAKLA
           ------DEFF KKRILNITDL KNRIEAISIY KERGSFDEIQ KIITRVSKLA
           ------TVLI DRLLSDPADA RLRVDLLVRM RRTGKLLAVQ AVVTRAARLA
           ------AEYT ERALTDLLDV GDRAAFLQSI RDDGQLAKIY ATVNRSAKLA
           ------DELS KKRVLNIVDL KNRIKSIMDF NEKENFVEIQ KVITRASKLA
           ------DELS QKRVLNIVDL KNRVNSIIKF NKKDNFVEIQ KVITRVSKLA
           ------PEYA QRALEDLLDV RDRAQFLQEI RNNKKLEEIY ETVNRSARLA
           ------GVPA ERLLGDPIDG RKRVALLAQL RVDGQLAPVQ AVVQRAARLA
           ------AVGD ARLLSDPVDA RERLALLHQL RRDERLQAVQ AVVQRAAKLA
           ------IEYK ERALQDLLDV RDRALFLQEI RGDGTLDIIY ETINRSTRLA
           ------PELQ IRALRDVVDA RDRAQFLQKL RQSGELMAIY PTVNRAARLA
           ------AVSD ERLLCDPIDV LDRIRLLSQL RQQNRLVAVQ AVVQRAARLA
           ------AQYT DRALQNLLDV KDRAEFLQAI RSNGMLDKIY ETINRSTRLA
           DEAQ--SRLH DRLLADLQDV KERAQYLQEL RDNGHLDAIY PTVNRSAKLA
           ------TVST TRLLWDPLDV RVRIQMLRGL RDQGRLTAVQ AVVQRASRLA
           EGEPAKSDLP RRALANLPLT LLRAEYLQHL RATGELADLY PTLNRCARLA
           ------REYT ERALQDLLDV RDRALYLQQI RKDGTLDKIY ETVNRSTRLA
           ------TTST SKLLDDPTDV YFRTSLLMEM RKNNTLNLLQ AVVTRASKLA
           ------DLSA ERKIMNILDL KNRINTINNL KGTPNFSEIQ KVISRVSKLA
           ------REYT QRALKDVLDV RDRALFLQGI RKNGKLDEIY ETVNRSARLS
           ------TGYT RRALANLRAL KLRLDTLVAA RKSGLLAQIY ETAVRVARLA
           ------SLPR ARLLRDPGDV RQRGLLLAAL RREGRLAAVQ AVVTRAARLA
           ------PEYT ERTLKDLLDV RDRALYLQQI RSDSILDNIY ETVNRSTRLA
           ------PEYI ERALQDLLDI RDRATYLQQI RHNGTLEKIY ETINRSTRLA
           ------PEYT ERALQDLLDV RDRALYLQQI RRDGTLDKIY ETVNRSTRLA
           ------AVSS QRLLSDPLDV KQRIQLLRDL RDSGQLDAVQ AVVQRAAKLA
           ------DSSV ETRIVNILDL KKRINTIKQL KEKANFSEIQ KVISRVCKLA
           ------SISI ERLLRDPNDI LVRAKVLTNL RSTGDLSGVQ FVVTRAKRLA
           ------PEYT ERALQDLLDV RDRALYLQQI RNNGTLDKIY ETVNRSTRLA
           ------DSAS RKKIMNILDL KNRIKTINKL KEKTNFSEIQ KVISRVCKLA
           ------ANYL LRAIADPLDA LNRAKLLQTL RQDGRLVALY ETVNRATRLA
           ------PEYT QRALASIPDT IDRAKFLQQM RQDGSLDRIY ETVNRASRLA
           ------PEYT ERALRDLLDV RDRAQFLQSI RNNQKIDEIY ETVNRSARLA
           ------TVLI DRLLSDPADA RLRVDLLVRM RRTGKLLAVQ AVVTRAARLA
           ------DELY QKRILNIVDL KNRIKSIVNF KEKETFVEIQ KVITRVSKLA
           -------SAN QRLLRDPLDA LDRLRLLEQL RSAGELAPVQ AVVQRAVRLA
           ------GVST DRLLEDPVDA RDRLLLLNNL RTSGRLQGLQ AVVQRASRLA
           ------PEYQ ERALEDLLDV RDRAQFLQEI RNNGQLERIY ETVNRSTRLA
           ------PEYQ ERALEDLLDV RDRAQFLQEI RNNGQLERIY ETVNRSTRLA
           ------AEYK ERGLKDLLDV RNRAIFLQNI RQNGMLGKIY ETINRSTRLA
           ------ANYL LRAIADPLDA LNRAKLLQTL RQDGRLVALY ETVNRATRLA
           ------GEHT QRVLVDVLDG RDRAQYLQTI RTNGTLDTIY ETVNRAARLA
           ------GVST ERLLEDPVDA RDRLLLLKTL RESGRLQDLQ AVVQRASRLA
           ------PEYT ERALKDLLDV RERATFLQTI RQDSSLDQIY ETVNRSTRLA
           ------SEYI ERAFQDITDL KKRAQFLQNI RNNGILEKVY QTINRSTRLA
           TEDPQKAELT MRALGNLPLT LLRAEYLQHL RATGELADLY PTLNRCARLA
           ------AEYT DRALQNLLDV KDRAEFLQEI RNNEILDKIY ETVNRSTRLA
           ------PEYK SRALENLLDT RERARFLCQI RQDGQLANIY ETVNRSTRLA
           ------AEYM ERALQNLLDV KDRSEFLQEI RSNGMLDRIY ETINRSTRLA
           ------PEYI ERALQDLLDI RDRAAYLQQI RHNGTLEKIY ETINRSTRLA
           ------TLSD QRLLADPLDV LDRIRLLGSL REGQRLGALQ AVVQRAARLA

           AQGDLDTQQL DPTSVLRPEL FQKSSESAFY DALLKLVPQT QAAQQSRNYQ
           EKGDLVETDL TVSAVVSPER FESPSETAMY EVLVQLEPLA SGRR----YR
           AKSSISKDVI DPLDFVDRSL FEKDCEREMF DVLEKLKPLA VNCDRDK-YK
           EKGDLPLDVL SSTEVVDPSR FESASEKGLF DATERLNPLA ERGA----YQ
           EKGTLNTDVL SASNVVDPSL FESQSENSML EVINSLEPIA ISNSPDR-YM
           KQGDLDTGEL QPDTVINPSL FEKSSEQALM EALENLIPNT QAALETRNYR
           EKGDLARDQL VAGDVVKPGR FESASEKDLF AALEQLQPLA QQRS----YQ
           VKGELDTDIL DPEGIVDPTL FEQPSEQAFY DSLQTLLPQT QAAQAERDYS
           DSGNLKKDVL SNEGYINKEI FEKQCELKVF EFIEELEGLF TKNDWN--YL
           EKGDLPATVL SAAEVVDPGL FEKPSELEML KVLDALEPIT KDSSSER-YR
           AKGNLSTDSL DPTGVINPEK FAQNSERDLY AGLVELVPTT EVARTERDYQ
           NNSDLSTDVL ATRDYVNTKL FEKDCELKVF EFIEELEKLF SEDYCN--YL
           NKSDISRDVL STRDYVNTKL FEKDCEFKVF EFIGELEKLF SEGYSN--YL
           VKGDLNTQEL DPPKVIRPDL FEKSSEKQFY EALIDLVPTT QTAQAERNYQ
           VKGDLPVDVL SPTAVVDPAL FSSPSEAGML QVLQELDPIL SLPDGEIRYR
           EKGDLGSDQL TPSGVVQPDL FESASEASLL QSLDDLSPLA QSGN----YI
           KQGDLDTGEL QPHAVINPSL FEKYSEQAFM EALEDLIPNT QAALETRNYR
           RQGTLGTDCL NIRA-VKAKH LETPIEKEFY AALKDILPTV QQAQGQRAYG
           EKGDLARGVL DAADTVDPKR FASPSEQAMY GVVQRLKPLA QARN----YQ
           AKGDLDYTVL DPSQVVETKL FEKSSEQEFY NGLMALLSKT IQAQSERNYQ
           SKGTLPTDQL DPRPVIQAPQ LVQDSEKAVY QALLAIYPKA VEVQESRDYE
           EKGDLPSGVL SSSDVVDPAL FESASEQGLF DATQRLNPLA ASGA----YQ
           AQGDLDSAVL DPAAAVDADL LQEAAERELY EACQRVYRLG VEPALQGDFT
           AQGDLDFQQL EPTSLIQPEL FQKSSEQAFY NALLELVPQT QAAKETRNYQ
           AKSSISKDVI DPLDFVDRSL FEKDCEREMF DVLEKLKPLA VNCDRDK-YK
           ESGNLKTTIF SHKYYVNPDL FEKQCENKVF EFIKELEEII KLSNWD--YF
           MQGDLDFQQL DPKAVVRPDL FEKSSEPAFY DALVALVPRT QAAQQERNYQ
           GKAGIGDLTL EH---FDAQL VADPAEAALR EAVQKFAATA EAAEAQEDYP
           EKGALSPDVL SPDAVVDARL FEKGSEAGML AVLERLTPLA ASCSSEG-YN
           AQGDLDTKQL EPTSVVRPEL FQKPSEEALY NALIESVPQT QTAQQTRNYQ
           AQGDLDLQQL IPDELINPTL FQKSSETALY QALVALVPQT QLAQQTRNYQ
           AQGDLDTQQL DPTSVVRPEL FQKPSESDFY DALVKLVPQT QAAQESRNYQ
           EKGDLARDQL VASDVVEPER FESASEKDLF AALEQLQPMA QQRS----YQ
           ESGNLKRSIF ASKDYVNPNL FEKECETKVF QFIKEIEVFI SSTNWD--YF
           DKGTLPLDIL SASDVVDTSL FEKNSESEML DVVNKLEPFA ICTSSTR-YE
           AQGNLNFQQL EPTAVVKPEL FQKSSESAFY NALLELVPQT QAAQRTRNYQ
           EKGSLKTNIF LHKDHINPKL FEKDCEIKVF EFIKQLETII SLPNWD--YF
           SKGDLDTATL DPTGLVNADL FQQPSEAAFL SALTTLQPLA TAAQASQAYE
           RQGDLDTVTL DPASVIQTKL LKQPSEQAFY QALVDLLPQT KAAQASRNYR
           VKGELDTQEL DPEKVIRPAL FEKSSEEHFY KVLIDLVPTT LTAQRERNYQ
           EKGDLPATVL SAAEVVDPGL FEKPSELEML KVLNALEPIT KDSSSER-YR
           NSSNLSTDVF LTGDYVNTKI FEKECELKVF EFIRELEKLF STGYCN--YL
           EKGDLAADVL SSTGVVDASL FEQPSEAAML KVVDQLSGIV GQQGADR-YS
           DKGDLPLSSL CVEGVVDAEL FDSPSEASLL VELEAMSPLA VARD----YE
           AQGNLGFQEL DPRKTVNPQL FQQRSENAFY QELIVLLPET LAAKSQRNYQ
           AQGNLGFQEL DPRKTVNPQL FQQRSENAFY QELIVLLPET LAAKSQRNYQ
           AQGELDKIQL KPLKVIDSKL FKSESELAFY NALVELVPQT EISQKTRNYQ
           SKGDLDTATL DPTGLVNADL FQQPSEAAFL SALTTLQPLA TAAQASQAYE
           TKGDLASDVL DPKGVVQPKL FEQSSEQVFY DGLLTLLPQT QAAQSSRDYQ
           EKGDLPPSKL SVEGIVDAFL FDSPSEAALL VELEALSPLA QAKD----YE
           KQGDLDTVQL QPKKLVNPKL FAKSSEEQFY QALIALVPKT EAAQKTRNYR
           KQGNLGYEEF SPSVIIDNNL FKKLSEQQLY DSLINLEPTI NFVVTNKDYD
           AQGDLDYAVV DPAAAVDPDQ LQEAAERELY EACQKVYRLG VEPALQGDFV
           AKGDLNYTEL DPSEVVQTEL FEKSSEQEFY NGLMALLSKT TQAQSQRNYQ
           QKGDLDTTTL EAKGIINTEL FEQSSEPAFY DALIALIPET ISAREQRDYQ
           AKGDLEYTEL DPSKVVRTEL FEKSSEQELF NGLMALVSKT TQAQDEGDYQ
           AQGDLDLQQL IPDKLINSTL FQKSSETALY QALVALVPQT QLAQQTRNYQ
           EKGDLEATVL QADAVVDPGK FASPSETAMH AAVLQLEPLA AARS----YQ

           LLVAGLVEIA PTVSNFFDG- ADSVLVIDPD PEIKRNRLNI LGLLRNHARV
           ELAEALVQAT PVLEAFFDG- DDSVMVMADD PELRRNRLNL LGVLRNQAGV
           LLADGLVSST ETLSNFFDG- EGSVMVMTED INLRNNRLNL LTLLRNQSLK
           ELCDVLVEST PALEAFFDG- DQSVMVMADD PALRMNRLNL LGVLRNQAAV
           KLAEGLAFGS KALAEFFDG- EQSVMVMTTN KSIRENRLNL LSVLRNQAQL
           QLVTALAAIV PTVTQFFDG- ENSVLVMDSN PKVQRNRLNL LGLLRNHARV
           SLADALVAAT PALQAFFDG- DTSVMVMVDD AALRLNRLNL LAVLRNQASV
           KLITGLEQAA PTVANFFDG- DTSVMVMAEE TAVRQNRLNL LGLLRNHARV
           KLLNLFEINS KNLEELFDN- EKGVLVMSED NQIRENRLNL LGFIRNYSLK
           HLADGLIAGS EALAAFFDG- DQSVMVMSED LAVRANRLNL LSLLRNQAGV
           KLIDGLAALA PTVERFFDG- EDSVLVMAED PAVRENRLNL LGLLRNHARV
           ELLNLFEINV NTIEDLFDN- EKGVLIMSED LKIRNNRLNL LSLIRNYSLK
           ELLNLFEINV NTIEDLFDN- EKGVLIMSED LKIRNNRLNL LSLIRNYSLK
           LLVDALAKIA PTVSNFFDG- DDSVLVMDEN PEIRQNRLNL LGLLRNHARV
           QLASKLAEGA EALSAFFDG- ASSVMVMCDD PAVRRNRLNL LAVLRNQASV
           QLAEGLQDAA KALEAFFDG- PNSVMVMTDN LDVRRNRLNL LGVLKNQASV
           QLVTALAAIV PTVTQFFDG- ENSVLVMDSN PKVQRNRLNL LGLLRNHARV
           AIVDALVSLA PIVSRFFDG- EESVLVMAED ATVRANRLAL LGLLRNCAAI
           ALAHALVEAT PTLEAFFDG- DQSVMVMADD PELRRNRLNL LSVLRNQAGV
           LLTEGLLDIV PKVSEFFDG- ENSVLVMDEN QKVRENRLNL LGVLRNHGRV
           TLVNALHELA PTVAEFFDG- PDSVLVMAEN DELRQNRLNL LGLIRNYALI
           QLCDVLVEST PALEAFFDG- DQSVMVMADD PALRTNRLNL LGVLRNQAAV
           PLVEGLQAAA PAVDRFFEA- ---VLVMDPD PRLRANRLNL LGVLRNQSRL
           LLIATLEKIA PTVASFFDG- EDSVLVMDPN PDIKRNRLHL LGLLRNHARV
           LLADGLVSST ETLSNFFDG- EGSVMVMTED VNLRNNRLNL LTILRNQSLK
           QLFKLFEDNS NNLNELFDN- EKGVLIMTEN LEIRNNRLNL LGLVRNYSLK
           QIVDALAEVT PIVSTFFDDK EAGVMVMDEN PEIRRNRLNL LGLLRNHARV
           ALLGALGELA PQVSCFFDA- ---VMVMVPD ETLRTNRLRL LAVIDNNARR
           ALASALEDSA EALGAFFDG- DGSVMVMAED AAVRTNRLAM LGVLRNQAAV
           LLVAALAKIA PTVSNFFDG- PDSVLVMDSD PEIKRNRLHL LGLVRNHARV
           LLIGALEKIA PTVSQFFDG- EDSVLVMDPD PHIKRNRLNL LGLLRNHGRI
           LLVAGLVEIA PTVSNFFDG- ADSVLVIDPD PEIKRNRLNI LGLLRNHARV
           ALADALVAAT PALQAFFDG- ETSVMVMVDD SALRLNRLNL LAVLRNQASV
           ELFNLFENNT NNLNELFDN- DKGVLIMSED PEIKNNRLNL LGLIRNYSLK
           QLATGLKDGK QSLSNFFDG- EQSVLVMTEN IPLRNNRLNL LSILRNQANE
           ILIAALEKIA PTVSKLFDG- EDSVLVMDLN PEIKRNRLNL LGLLRNHARV
           RLFKLFETNA NSLNELFDN- DKGVLIMAED SEIRNNRLNL LGLVRNYSLK
           PLVEGLLTAA PAVQSFFDG- DTSVLVMDPD PAIQQNRLNL LGLLRNQARV
           QLVEAIAAIA PTVSRFFDG- PESVLVMDEN LENRRNRLNL LGLLRNHARV
           LLVDALGKIA PTVSNFFDG- EDSVLVMDEN LEVRENRLNL LGLLRNHARV
           HLADGLIAGS EALAAFFDG- DQSVMVMSED LAVRANRLNL LSLLRNQAGV
           KLLNLFEINK NTIEDLFDN- EKGVLVMSED IKIRNNRLNL LSLIRNYSLL
           KLCEALAASS STLAAFFDG- DTSVMVMADD MAVRRNRLNL LAVLGNQAAV
           GLAQKLQGAA RALEAFFDG- AESVMVMADD PSIRRNRLNL LGVLRNQAFV
           LLVNGLTEIA PTVSNFFDG- EDSVLVMDED PKIRQNRLNL LGILRNHSRT
           LLVNGLTEIA PTVSNFFDG- EDSVLVMDED PKIRQNRLNL LGILRNHSRT
           QLVDALLKIA PTVSNFFDG- PDSVLVIDPD PKIKKNRLNL LGLLRNNARV
           PLVEGLLTAA PAVQSFFDG- DTSVLVMDPD PAIQQNRLNL LGLLRNQARV
           KLVQGLTKIA PSVSQFFDG- DDSVLVIAED ADLRANRLNL LGLLRNHALV
           RLAQRLQGAA RALEAFFDG- SDSVMVMAED PSVRRNRLNL LGVLRNQASV
           QLVDALAEIA PTVSTFFDG- PESVLVMDEN PEIQHNRLNL LGLLRNHARV
           LLMKGLINII PLVDEFFDG- KNSVLVMDEN QKVKQNRLNL LGILRNYGRI
           PLVEALQAAA PQVAQFFEA- ---VLVMDPD PGRRASRLNL LGVLRNQSRL
           LLIEGLLDIV PKVSEFFDG- ENSVLVMDEN PQVRQNRLNL LGVLRNHGRV
           RLVTALTAIS PLVADFFDG- ENSVLVMAEK ESVRRNRLNL LGLLRNHARV
           LLIEGLLDII PKVSNFFDG- EDSVLVMDDN QNIKQNRLNL LGVLRNHGRV
           LLIAALEKIA PTVSQFFDG- EDSVLVMDPN PDIKRNRLNL LGLLRNHGRI
           QLADALVEAT PALEAFFDG- PDSVMVMADD LDLRRNRLNL LGVLRNQASV

           LADFGAIVKN L--------- ---------- ---------- -----MVKSA
           LARFDLIQI- ---------- ---------- ---------- ---MGDGAAA
           LADFSKLG-- ---------- ---------- ---------- --MNFDEKES
           FAQFELIQS- ---------- ---------- ---------- -----MDVAE
           IADFNLITH- ---------- ---------- ---------- -----MTTEN
           LADFGAIVKG ---------- ---------- ---------- --------MT
           LAEFESIQSK ---------- ---------- ---------- -------MAE
           LADFGEIVKS ---------- ---------- ---------- -------MVY
           IIDFTLL--- ---------- ---------- ---------- ----MIKVEK
           LADFSQISG- ---------- ---------- ---------- -----MTEGQ
           LADFGAIVKQ ---------- ---------- ---------- -----MTTTT
           IADFTLLNS- ---------- ---------- ---------- ----MIKVEK
           IADFTLLNS- ---------- ---------- ---------- ----MIKVEK
           LADFGPIVKS ---------- ---------- ---------- -------MVK
           LADFSKLSG- ---------- ------MTLT PERHLKSSGP GHTKVETEAV
           LAQFDCIQS- ---------- ---------- ---------- ----MLDGPS
           LADFGAIVKG ---------- ---------- ---------- --------MT
           IGDFGAIVQT ESSPSAP--- ---------- ---------- -MEDKNTMVA
           LAQFERIQA- ---------- ---------- ---------- MSQLDVDASQ
           LADFGAIVKN ---------- ---------- ---------- -------MVK
           LGDFGAIVKG I--------- ---------- ---------- -------MVT
           FAQFELIQS- ---------- ---------- ---------- -----MDVAE
           LGDMGAVVMA GEAAPAKSH- ---------- ---------- -----MTSSA
           LADFGAIVKN L--------- ---------- ---------- -------MVK
           LADFSKLG-- ---------- ---------- ---------- --MNFDEKES
           IADFTLFNS- ---------- ---------- ---------- ----MIKVEK
           LADFGAIVK- ---------- ---------- ---------- -------MVV
           CFDVTQVVMA GGQSDNDPIH PKVRHG---- ---------- -------MTD
           LADFRQLQN- ---------- ---------- ---------- ------MVAD
           LADFGAIVKN L--------- ---------- ---------- -------MVK
           LADFGAIVKN L--------- ---------- ---------- -------MIN
           LADFGAIVKN L--------- ---------- ---------- -----MVKSA
           LAEFESIQKA EA-------- ---------- ---------- -----MAVAE
           IADFTKLN-- ---------- ---------- ---------- ----MIKVEK
           LADFDLIN-- ---------- ---------- ---------- -----MTKEA
           LADFGAIVKN L--------- ---------- ---------- -------MVN
           IADFTKIN-- ---------- ---------- ---------- ----MIKVEK
           LADFGAIVKG E--------- ---------- ---------- MLFFSGQRTM
           LADFGAIVKS ---------- ---------- ---------- -------MVT
           LADFGAIVKS ---------- ---------- ---------- -------MVK
           LADFSQISG- ---------- ---------- ---------- -----MTEGQ
           IADFTLLNS- ---------- ---------- ---------- ----MIKVEK
           LADFAAISG- ---------- ---------- ---------- ------MTIA
           LARFDNIQS- ---------- ---------- ---------- -----MSQSS
           LADFGAIVKS ---------- ---------- ---------- -------MVH
           LADFGAIVKS ---------- ---------- ---------- -------MVH
           LADFGQIVKN ---------- ---------- ---------- --MIIPSQIS
           LADFGAIVKG E--------- ---------- ---------- ---------M
           LGDFGAIVKS ---------- ---------- ---------- -------MVN
           LARFDHIQS- ---------- ---------- ---------- ----MESATE
           LADFGAIVKS ---------- ---------- ---------- -------MTT
           LADFGEIVKS ---------- ---------- ---------- -------MVK
           LGDMGAVVMA GESSPEKTS- ---------- ---------- ---------M
           LADFGAIVKS ---------- ---------- ---------- -------MVK
           LADFGAIVKG ---------- ---------- ---------- -------MVT
           LADFGAIVKN ---------- ---------- ---------- -------MVK
           LADFGAIVKN L--------- ---------- ---------- -------MIN
           LARFDLIQN- ---------- ---------- ---------- MINAPVSQMT

           PPPT------ -------TGR ---KPSKVEG LKENSNFLRE PVATQILE-D
           AQQE------ -------TAT ---SLPKAEQ RKLDSDYLRE PLLSELAN-D
           TNIEEIEQTV PSPCIA-NNS ---PRAKFEQ FKADSNYLSE PLHSELLN-D
           PQTN------ ---------- ---SLSKAEQ RKLDSDHLRE PLLTELGN-D
           IQSEDIKDPE LFPCIA-NGQ ---DRSKFEQ FKADSNYLKE PLASELKN-E
           SPTF------ -------TKS AQ-KLSKLEA IKERSNQLRE PLATELLN-D
           TGTQ------ ---------- ---SLSKAEQ RKLDSDHLRD PLLSELSN-D
           TPTK------ -------PAE K--KVSKLEG IKERSQFLRE PVATELKE-D
           VKKKKEIPKQ ETVCLA-NGL ---EVSKFEK FKEGSEFLKE PLATELKN-E
           TTSGQAADLK FAACLA-SGA ---DLSKFEQ FKADSCYLLD PLAAELEN-S
           TPKTWKE--- -------VLG DRIPPQMAEE IDTFENQMAL RCQDKL---D
           VKKKKDSAKE ETVCLA-NGL ---EVSKFEN FKKSSQFLKE PLATELVN-E
           VKKKKDSAKE ETVCLA-NGL ---EVSKFEN FKKSSQFLKE PLATELVN-E
           TPIP------ -------STG ---KLSKVEG LKEKSNYLRE PLATEVLE-D
           DAASRSSPAT NGNAADESAA AIKPPSKFER LKAASDYLKE PLATELEN-D
           TPTE------ -------SID T--ALSKAEK RKLYSGHLRE PLLTELSN-E
           SPTF------ -------TKS AE-KLSKLEA IKERSNQLRE PLATELLN-D
           SPPS------ -------ADA AL-KRSKIEA LKERSQHLRE PVATELLE-P
           SPLGSG---- -------SGD GAQALPKAEQ RKIDSDYLRE PLLTELAN-D
           TPVS------ -------PTR ---KVSKLEN IKERSNFLRE PLKTELLE-D
           TPTA------ -------APR ---KPSKVEG IKERSNYLRE PLATELLN-D
           PQTN------ ---------- ---SLSKAEQ RKLDSDHLRE PLLTELGN-D
           TSEA------ ---------- ---RRSKVEH IKAESNFLRD PLQQELAQ-D
           SAPA------ -------PIA NRDQPSKVEG IKERSNFLRE PVATQILE-D
           TNIEEIEQTV PSPCIA-NNS ---PRAKFEQ FKADSNYLNE PLHSELLN-E
           VKKKKEIAKQ EIVCLA-NGL ---EVSKFEN FKKGSEFLKE PLASELKN-E
           SQNP------ -------SVQ ---KTSKLEG IKERSNCLRE PVASELLE-D
           TM-------- ---------- ---RRSKVEQ IKENSHNLRG RLREELQQPE
           IVTS------ ---------- ---GPTKFEQ LKANSGHLRE PLLSELGN-T
           SAPS------ -------PIA SR-KPSKVEG IKENSNFLRE PVATEILQ-D
           SASS------ -------SIS DR-KPSKVEG IKEKSNFLRE PLATEILE-D
           PPPT------ -------TGR ---KPSKVEG LKENSNFLRE PVATQILE-D
           TGTQ------ ---------- ---SLSKSEQ RKLDSDHLRD PLLSELSN-D
           VKKKKKIEKQ ETVCLA-NGL ---EVSKFEN FKKGSEFLKE PLASELKN-E
           LSLPDIDDSP LSPCVA-NGQ ---DRTKFEQ FKADSDYLKE PLRTELQN-N
           TAPT------ -------SLT NR-KPSRVEG IKENSNFLRE PVATEILQ-D
           VKKKKEIPKQ ETVCLA-NGL ---EVSKFEK FKESSEFLKE PLASELKN-E
           SPTA------ -------APQ ---KLSKVED LKARSQYLLE PILSQLQE-E
           SPLP------ -------PGQ ---KLSKVEG LKERSQHLRY PVSKEILE-E
           TPIP------ -------STR ---KLSKVED LKEKSNYLRE PLATELLE-N
           TTSGQAADLK FAACLA-SGA ---EQSKFEQ FKADSCYLLD PLAAELEN-S
           VKKKKDSAKE ETVCLA-NGL ---EVSKFEN FKKSSQFLKE PLATELVN-E
           PEGK------ -------KTT ---ERSKFEQ LKVNSAYLRE PLATELEN-D
           VESATES--- -------TTA ---RLPKAEQ RKLDSHHLRD PLLDELSN-E
           TPTS------ -------PPQ ---KLSKLEG IKENSNFLRE PLATEILE-E
           TPTS------ -------PPQ ---KLSKLEG IKENSNFLRE PLATEILE-E
           TPKEA----- ---------- ---KPSKLEG IKENSNLLRE PLASQLLE-D
           SPTA------ -------APQ ---KLSKVED LKARSQYLLE PILSQLQE-E
           APPK------ -------QPT PP-KLSKLEG IKERSHHLRH PLIAELQT-D
           STTT------ ---------- ---RLPKAEQ RKLDSHHLRD PLLDELAN-D
           SVNS------ -------PTQ DR-KLSKLEG IKERSNYLRE PLASELFN-D
           IPVS------ -------STN ---KVSKLET IKETSNFLRE PLATQLLE-N
           PPMI------ -------PSE A--KRSKVEQ IKADSHFLRD PLQQELAQ-D
           TPVS------ -------PTR ---KVSKLEN IKERSNFLRE PLKSELLE-D
           TPIS------ -------PTA ---KVSKVEG IKERSNYLRE PLASELLE-D
           TPIS------ -------PAQ ---KVSKLEN IKEHSNFLRE PLASELLE-D
           SASS------ -------SIS DR-KPSKVEG IKEKSNFLRE PLATEILE-D
           VDAAATSKGA GNGKLAMAGQ ---PLPKAEQ RKLDSGHLKQ PLLDELAN-E

           TTHFTEDAVQ ILKFHGSYQQ DNRDNRTK-- ---------- -GQEKDYQF-
           LPNFSEDALQ ILKFHGSYQQ DDRDKREK-- ---------- -GKDKTWQM-
           SDHFTNDAVQ LLKFHGSYQQ DDREHRKRG- ---------- -GTGKDWQM-
           EVRFSEDAVQ LLKFHGSYQQ HHRELRKT-- ---------- -DKIRSWQM-
           SNHFSNDAVQ LLKFHGSYQQ DNRENRKK-- ---------- -GLDKDWQM-
           RNYLTEDAVQ ILKFHGSYQQ DNRDNRVP-- ---------- -GQEKDYQF-
           DVRFTEDAVQ LLKFHGSYQQ HHRELRKT-- ---------- -DKIRSWQM-
           TTHFTEAGIQ ILKFHGSYQQ YNRDEVVR-- ---------- -GEEKPYSM-
           SDHFSNDAVQ LLKFHGSYQQ DNRENRKS-- ---------- -GKGKDWQM-
           SDHFSNDAVQ LLKFHGSYQQ DNRDNRQK-- ---------- -GEGKDWQM-
           EKVFAELRLR RGAYGQRYDN GFRNDGVKAK AIPFPKTELT KGPDTKWQAP
           SDHFTNDAVQ LLKFHGSYQQ DNRENRRP-- ---------- -GKSKDWQM-
           SDHFTNDAVQ LLKFHGSYQQ DNRENRRP-- ---------- -GKSKDWQM-
           TTHFSNDAVQ LLKYHGSYQQ DNRDNRAK-- ---------- -GQEKDYQM-
           KPFFTDGAVQ ILKFHGSYQQ DNRDNRQK-- ---------- -GQEKDWQM-
           EIRFSEDAVQ LLKFHGSYQQ NHRELRKI-- ---------- -DKIKCWQM-
           RNYLTEDAVQ ILKFHGSYQQ DNRDNRVP-- ---------- -GQEKDYQF-
           TNRFSEEGAQ ILKFHGSYQQ DNRDNRVK-- ---------- -GQEKDYQF-
           RPQFSEDALQ ILKFHGSYQQ DDRDRREK-- ---------- -GKDKQWQM-
           STHFSQDAVQ ILKFHGSYQQ DNRDNRVK-- ---------- -GQEKDYQM-
           ANYFTDDAVQ ILKFHGSYQQ DNRDNRVK-- ---------- -GQEKDYQF-
           EVRFSEDAVQ LLKFHGSYQQ HHRELRKT-- ---------- -DKVRSWQM-
           TTHFSEAAVQ VLKFHGVYQQ DDRDLRQQRK ---------Q EGLERAYQM-
           TTHFTEEAVQ LIKFHGSYQQ DNRDNRVK-- ---------- -GQEKDYQF-
           SDHFTNDAVQ LLKFHGSYQQ DDREHRKRG- ---------- -GTGKDWQM-
           SDHFTNDAVQ LLKFHGSYQQ DNRENRKP-- ---------- -GKSKDWQM-
           TTHFSGDAVQ ILKFHGSYQQ DNRDNRVK-- ---------- -GQEKDYQF-
           TTHFAEESVQ LLKFHGIYQQ DDRDERKARK ---------D AGLEPDYAF-
           APNFTENAVQ ILKFHGSYQQ DNRDKRQK-- ---------- -GQTKDWQM-
           TTHFTENAVQ LLKFHGSYQQ DNRDNRTK-- ---------- -GQEKDYQF-
           TTHFTEDSIQ ILKFHGSYQQ DNRDNRVK-- ---------- -GQEKDYQM-
           TTHFTEDAVQ ILKFHGSYQQ DNRDNRTK-- ---------- -GQEKDYQF-
           DVRFTEDAVQ LLKFHGSYQQ HHRELRKT-- ---------- -DKIRSWQM-
           SDHFTNDAVQ LLKFHGSYQQ DNRENRKP-- ---------- -GKGKDWQM-
           SDHFSNDAVQ LLKFHGSYQQ DNRDTRQK-- ---------- -GVEKDWQM-
           TTHFSEDAVQ ILKFHGSYQQ DNRDNRAK-- ---------- -GQEKDYQM-
           SDHFTNDAVQ LLKFHGSYQQ DNRENRKS-- ---------- -GTGKDWQM-
           STHFNEDGIQ ILKFHGSYQQ DNRDNRVK-- ---------- -GQEKDFQF-
           TTHFSEDGVQ ILKFHGSYQQ DNRDNRVK-- ---------- -GQEKDYQF-
           TTHFGQDAIQ ILKFHGSYQQ DNRDNRAK-- ---------- -GQEKDYQF-
           SDHFSNDAVQ LLKFHGSYQQ DNRDNRQK-- ---------- -GAGKDWQM-
           SDHFTNDAVQ LLKFHGSYQQ DNRENRKP-- ---------- -GKSKDWQM-
           LPYFTDDAVQ ILKFHGSYQQ DNRDNRRK-- ---------- -GESKDWGM-
           LPYFSEDALQ LLKFHGSYQQ DDRDKREK-- ---------- -GKEKTWQM-
           TTHFTENAVQ ILKFHGSYQQ DNRDNRVK-- ---------- -GQEKDYQM-
           TTHFTENAVQ ILKFHGSYQQ DNRDNRVK-- ---------- -GQEKDYQM-
           TNHFTEEAVQ ILKFHGSYQQ HNRDNRIK-- ---------- -GQEKDYQM-
           STHFNEDGIQ ILKFHGSYQQ DNRDNRVK-- ---------- -GQEKDFQF-
           ARNLPEEAIQ ILKFHGSYQQ DNRDNRAK-- ---------- -GQEKDYQF-
           LPFFSEDALQ LLKFHGSYQQ DDRDKREK-- ---------- -GKDKTWQM-
           ENFFSGDAIQ ILKFHGSYQQ DNRDNRTK-- ---------- -GQEKDYQM-
           STHFTEEAVQ ILKFHGSYQQ DNRDNRVK-- ---------- -GQEKDYQF-
           TTHFSEAAVQ VLKFHGAYQQ DDRDRRQQRK ---------Q EGLERAYSI-
           STHFSQDAVQ ILKFHGSYQQ DNRDNRVK-- ---------- -GQEKDYQM-
           TTHFTDAAVQ ILKFHGSYQQ DNRDNRAK-- ---------- -GQEKDYQM-
           TNRFSQDAIQ ILKFHGSYQQ YNRDKRAK-- ---------- -GQEKDYRM-
           TTHFTEDAIQ ILKFHGSYQQ DNRDNRVK-- ---------- -GQEKDYQM-
           LPYFSEDALQ LLKFHGSYQQ DDRDKREK-- ---------- -GKDKTWQM-

           -MLRTKNPGG LVPPQLYLAL DKLADEYGNH TLRATTRQGF QMHGILKKNL
           -MLRLRSPGG RIPAQLFLAL DELSDRLGDG TLRATTRQAF QMHGIPKADL
           -MLRLRNPAG YVPGPLFVAL DELSDRLGNQ TLRATTRQCF QMHGIKKGNI
           -MLRLRSPGG RIPAQLFLAL DELSNRIGDG TLRATTRQAF QMHGIPKADL
           -MLRLRSPGG YIPAELFVAL DDLSNRFGNK TLRATTRQAF QMHGIRKENL
           -MLRTRSPGG FIPPQLYETL DHLADEYGNG TLRTTTRQGF QLHGILKKNL
           -MLRLRSPGG RIPARLFLAL DDLSNRLGDG TLRATTRQAF QMHGIAKADL
           -MLRLRNPGG YIPPELYLTL DDISDKYGNH TLRATTRQAF QLHGILKKNL
           -MLRLRSPGG EIPGKLFLSL DELSDKLGNG TLRATTRQAF QMHGIRKDNL
           -MLRLRSPGG RIPPSLFLAL DDLSNRLGNG SLRATTRQAF QIHGVRKEDL
           GMQRIKIPYG GMTAEQMDVL ADICEEYSDN ILHITTRQDI QLHFISLDNV
           -MLRLRNPGG EVPGKLFLAL DELSDKLGNG TLRATTRQAF QMHGIRKEKL
           -MLRLRNPGG EVPGKLFLAL DELSDKLGNG TLRATTRQAF QMHGIRKENL
           -MLRTRNPGG FIPAQLYLTL DRLSDEYGNK TLRVTTRQGF QLHGVLKKNL
           -MLRLRSPAG RIPVPLYLAM DDLADRLGNG TLRLTTRQAF QMHGIAKADI
           -MLRLRNPGG RVPAQLFSAL DDLSNQYGNG TLRITTRQAF QMHGIPKADL
           -MLRTRSPGG FIPPELYQTL DHLADEYGNG TLRTTTRQGF QLHGILKKNL
           -MLRTRSPAG YIPPQLYLTL DRLAEEYGNR TLRATTRQGF QLHGILKKNL
           -MLRLRSPGG RIPASLFLAL DDLSNRLGDG SLRATTRQAF QMHGVAKADL
           -MLRTRNPGG FIPAQLYSTL DRLSDEYGNQ TLRVTTRQGF QLHGILKKNL
           -MLRTRNPGG LIPAQLYTAL DDLSKTHGNQ TLRVTTRQGL QIHGIVKKDL
           -MLRLRSPGG RIPAQLFLAL DELSNRIGDG TLRTTTRQAF QMHGIPKADL
           -MLRTRIPGG HVPPQFYLTL DRLADEYGNG TLRATTRQTL QLHGILKKNL
           -MLRTRNPGG FVPPQLYLAL DNLSDEHGNH TLRVTTRQGF QLHGILKKNL
           -MLRLRNPAG YVPGPLFVAL DELSDRLGNQ TLRATTRQCF QMHGIKKRNI
           -MLRLRSPGG EIPGNLFLSL DELSDKLGNG TLRVTTRQAF QMHGIRKDNL
           -MLRTRSPGG FIPPQLYLTL DQLSDEYGNH TMRVTTRQGF QLHGILKKNL
           -MVRTKNPGG YAPAAFYLAM DRLADALGSG TLRVTTRQGL QLHGIRKHNL
           -MLRLRNPAG RVPAQLYLAI DELAERYGNG TLRVTTRQAF QMHGVRKEHL
           -MLRTKNPGG LVPPQLYLAL DKIADEYGNH TLRATTRQGF QLHGILKKNL
           -MLRTRNPGG LVPPQLYLAL DKLADEYGNH TLRATTRQGF QIHGVLKKNL
           -MLRTKNPGG LVPPQLYLAL DKLADEYGNH TLRATTRQGF QMHGILKKNL
           -MLRLRSPGG RIPARLFLAL DDLSNRLGDG TLRATTRQAF QMHGIAKADL
           -MLRLRSPGG EIPGKLFLSL DELSDKLGNG TLRITTRQAF QMHGIRKDNL
           -MLRLRSPGG HIPPELFVAL DHLSDQLGNG TLRATTRQAF QMHGIKKESL
           -MLRTKNPGG LVPPQLYLAL DQLADEYGNH TLRATTRQGF QIHGILKKNL
           -MLRLRSPGG EIPGKLFLSL DELSDKLGNG TLRATTRQAF QMHGIRKDNL
           -MLRLRSPGG YIPPQLYLTL DQLADDYGNG TLRATTRQAF QLHGILKRDL
           -MLRTRSPGG YIPPQLYLAL DRLADSYGNG TLRATTRQGF QIHGILKQNL
           -MLRTRNPGG FIPSQLYLTL DRLSEEYGNK TLRVTTRQGF QMHGVLKKNL
           -MLRLRSPGG RIPPALFLAL DDLSNRLGNG SLRATTRQAF QIHGVRKEDL
           -MLRLRSPGG EIPGKLFLAL NELSDKLGNG SLRATTRQAF QMHGIRKENL
           -MLRLRSPGG RIPAQLYLAL DDLSNQYGNG SIRATTRQAF QLHGIPKDDL
           -MLRLRSPAG RIPARLFLAM DDLSNRLGDG TLRATTRQAF QMHGIPKGDL
           -MLRTRNPGG FIPPQLYLTL DRLSDEYGNQ TLRVTTRQGF QLHGILKKNL
           -MLRTRNPGG FIPPQLYLTL DRLSDEYGNQ TLRVTTRQGF QLHGILKKNL
           -MLRTRNPGG FIPPQLFLTL NKLSNEYGNG TLRVTTRQGF QLHGVLKKNL
           -MLRLRSPGG YIPPQLYLTL DQLADDYGNG TLRATTRQAF QLHGILKRDL
           -MLRTRSPGG FIPAQLYEAL DELSETYGNH TLRATTRQGF QIHGIVKQNL
           -MLRLRSPAG RIPAQLFLAM DDLSNRLGDG SLRATTRQAF QMHGIPKGDL
           -MLRTRNPGG FVPPELYLTL DALASEYGNN TLRTTTRQGF QLHGILKKNL
           -MLRTRNPGG FISPQLYAAL DKLSDIHGNH TLRITTRQGL QVHGILKKNL
           -MLRTRIPGG HVPPQLYLTL DRLADEYGNG TLRATTRQTF QLHGILKKNL
           -MLRTRNPGG FIPAQLYSTL DRLSDEYGNH TLRVTTRQGF QVHGILKKNL
           -MLRTRSPGG FIPAQLYLTL DSLSDRYGNG TLRVTTRQGF QLHGILKKNL
           -MLRTRNPGG FISAQLYSTI DGLSDEYGNN TLRVTTRQGL QIHGILKKNL
           -MLRTKNPGG LVPPQLYLAL DKLADEYGNH TLRATTRQGF QIHGVLKRNL
           -MLRLRSPGG RIPTGLYLAM DELADRLGDG TLRATTRQAF QMHGVPKADL

           KAAIATIVKN LGSTLGACGD INRNVMAPPA PFKKRAEYQY AWEYAQNIAD
           KEVIGTIVRN LGSTLAACGD INRNVMAPAA PF-EKGGYPA ARRLADEIAD
           KEVIGTIVKS MGSTLAACGD VNRNVMAPAA PY-EQGSYPA ARKLANDIAD
           KEVIGTIVRN LGSTLAACGD INRNVMAPPA PY-EKGGYPA ARQLADEIAD
           KEVISTIVKS MGSTLAACGD INRNVMAPAA PY-NKGGYPA ARKLANEIAD
           KTVLSSIIKS MGSTLGACGD LNRNVMAPPA PYCDRPEYEY AKTYANYIAD
           KEVIGTIVRN MGSTLAACGD INRNVMAPPA PF-EKGGYPV ARRLADEIAD
           KATLADIIRS MGSTLGACGD LSRNVMAPPA PYKNKPEYIL ARKYATNIAD
           KEVIQTIVSA MGSTLAACGD INRNVMAPAA PF-ENPEYKT ARSLAIKVAD
           REVISTIIRS MGSTLAACGD ITRNVMAPAA PY-EKGGYPA ARQLANEIAD
           PDMHRRLAAV GITVREACGN SVRNVTACPL AGVCHDEVFD VTGHAQELTD
           KEVIQTIVNS MGSTLAACGD INRNVMAPAA PF-DSPEYNI ARALAKKVAD
           KEVIKTIVNS MGSTLAACGD INRNVMAPAA PF-DSPDYNI ARALAKKVAD
           KAAISAIVKN MGSTLGACGD LNRNVMAPPA PFKNRPEYLY AWEYANKIAD
           REVIGTIVRS MGSTLAACGD INRNVMAPAA PF-EKGGYPA ARRLADEIAD
           KTVIGTIIKN LGSTLAACGD INRNVMAPAA PF-ENNGYPA ARKLADEIAD
           KTVLSSIIKS MGSTLGACGD LNRNVMAPPA PYCDRPEYEY AKTYANYIAD
           KAAIAAIVRS MGSTLGACGD LNRNVMAPPA PFRDRPEYTL AYEYAHRIAD
           KEVIGTIVRH MGSTLAACGD INRNVMAPAA PF-DKDGYPA ARQLADDIAD
           KSAIASIVKS MGSTLGACGD LNRNVMAPAA PYKNRPDYQY AWEYADKIAD
           KMAIATVVNN LGSTLGACGD INRNVMAPAA PFRDKPEYGY AWDYANKVAD
           KEVIGTIVRN LGSTLAACGD INRNVMAPPA PF-EKGGYPA ARQLADEIAD
           KATVASIIRQ MGSTLAACGD VNRNITAPAA PYKNRPAYRY AQEYARKLAD
           KAAIATIVQN MGSTLGACGD LNRNVMAPPA PFKNRRDYQY AWEYANNIAD
           KEVIGTIVKS MGSTLAACGD VNRNVMAPAA PY-EQGSYPA ARKLANDIAD
           KEVIKSIVNS MGSTLAACGD INRNVMAPAA PF-ETAEYIT ARTLAVKVAD
           KATIAAIVRN MGSTLGACGD LNRNVMAPPA PFKTRPDYQC AWEYADKIAD
           REAIATISTQ LGSTLGACGD INRNVMAPPA PFTARP-YAV AREAAAAIAD
           KEVIGTIVRS LGSTLAACGD INRNVMAPAA PF-SKAGYPA ARQLADDIAD
           KSAIATIVKN LGSTLGACGD INRNVMAPPA PFKNRPEYQY AWEYAQNIAD
           KTVIGTIIEN LGSTLGACGD INRNVMAPPA PWKNRPEYQY AWEYAQNVAD
           KAAIATIVRN LGSTLGACGD INRNVMAPPA PFKNRAEYQY AWEYAQNIAD
           KEVIGTIVRN MGSTLAACGD INRNVMAPPA PF-EKGGYPV ARRLADEIAD
           KKVIKSIVNS MGSTLAACGD INRNVMAPAA PF-ETSEYIT ARTLAVKVAD
           KTVIETIIRS MGSTLAACGD INRNVMAPAA PF-TYGDYPV ARRLANQIAD
           KSTITTIVGN LGSTLGACGD INRNVMAPAV PFKNRPEYLY AWEYAQNLAD
           KEVIQTIVSA MGSTLAACGD INRNVMAPAA PF-EEPEYKT ARSLAIKVAD
           KTVIRRIVEN LGSTISACGD VNRNVMAPPA PFRDRPEYEW ARTYANNIAD
           KAAIGEIIRN LGSTLGACGD LNRNVMAPPA PYTHRPEYDY ARTYANHIAD
           KAAISAIVEN MGSTLGACGD LNRNVMAPPA PFKNRPDYQY TWEYANNIAD
           REVISTIIRS MGSTLAACGD ITRNVMAPAA PY-EKGGYPA ARQLANEIAD
           KEVIQTIVNS MGSTLAACGD INRNVMAPAA PI-DSPEYNI ARALAKKVAD
           RTVVGTIVRN MGSTLAACGD INRNVMAPAA PF-QQHGYPV ARRLADDIAD
           KEVIGTIVEN MGSTLAACGD INRNVMAPAA PY-AKGAYPA ARQLADEIAD
           KSAIAAIVNS MGSTLGACGD LNRNVMAPPA PFKNRPEYQY AWKYADNIAD
           KSAIAAIVNS MGSTLGACGD LNRNVMAPPA PFKNRPEYQY AWKYADNIAD
           KKVISSIIKS MGSTLGACGD INRNVMSPPA PYKNRPEYEY AKDYANKIAD
           KTVIRRIVEN LGSTISACGD VNRNVMAPPA PFRDRPEYEW ARTYANNIAD
           KTVMAAIIHS MGSTLGACGD LNRNVMAPPA PYVNRPDYVY AQEYANRIAD
           KEVIGTIVEN MGSTLAACGD INRNVMAPAA PY-AKGAYPA ARQLADEIAD
           KTVLSSIIQS MGSTLGACGD LNRNVMAPPA PYRNRREYEY ARLYANNIAD
           KLAISTIVEN LGSTLGACGD LNRNVMSPPA PFKNFPEYEY AREYADKIAD
           KATIASILKQ MGSTLAACGD VNRNVMAPVA PYKNRPAYRY AQEYARKLAD
           KSAIASIVKS MGSTLGACGD LNRNVMAPAA PFKNRPDYQY TWEYADKIAD
           KATLGEIIRS MGSTLAACGD VNRNVTAPPA PYKNRPEYGY AWEYANNIAD
           KASISAIVKS MGSTLGACGD INRNVMAPPA PLKNRPDYGY AWEYADKIAD
           RTVIGTIIEN LGSTLGACGD INRNVMAPPA PWKNRPEYQY AWEYAQNVAD
           KEVIGTIVRN LGSTLAACGD INRNVMAPAA PF-DKGGYPA ARQLADEIAD

           LLSPQT--GA YYEIWLDGEK AISAEESPEV KAARQSNGNG TIIH-DTEEP
           LLSPEAAEGS YLDLWVDGDL SYRFSPPAAV RRARKRQLEP GVFSGSEAEP
           VLSPQKAEKT YIDLWVDGEM KYAIKPSSEV KKNKKLQLKP GVFSGDKKEP
           LLSPEAAEGS YLDLWVDGDL SYRFKPSKAV NQARQRQSEG GVYSGSEAEP
           LLIPLTAEGT YLELWADGDL TYKICPSKKV QDTRKQQFSK GLFSGDSQEP
           LLTPQT--GA YYEIWLDGEK IVSAEENPEV KAARDRNGNG TIFH-EGEEP
           LLSPEAAEGA YLDLWVDGDL SYRFKPSRAV QKARKRQSEG GVFSGSIDEP
           LLTPQT--PA YYEIWLDGEK AVTTEEDPEV VAARLSETGQ VEGSPHPVEP
           LLTPVAGQGT FLELWADGDL EYKIKPDKDI QENRKLQFNE HVFSGIKKEP
           VLSPTAAEGS YLDLWVNGSA TYRIRPSRRV KKVRTRQHQG NVFSGDTKEP
           F--------- ---------- ---------- ---------- --FLGHRDIQ
           LLTPMAGQGT FLELWADGDL EYTIKPDKDI EAIRKLQFKD NVFSGIKDEP
           LLTPMAGQGT FLELWADGDL EYTIKPDKDI EAIRKLQFKD NVFSGIKDEP
           LLKPQT--GA YYEIWLDGEK VISAEVAPEV KAARQNNHNG TIFV-DKEEP
           LLSPLAAEGS YLDLWVDGDH SYRFKPAAAV KRVRQRQLQG AGFSGDPNEP
           LLSPKAAEGS YLDMWVNGDL SYRFKPAKPV KQARKRQFEE GVFSGSQDEP
           LLTPQT--GA YYEIWLDGEK IVSGEENPEV KAARDRNGNG TIFH-EGEEP
           LLTPQT--GA YYEIWLDGEK VISAEEHPDV KAARQRNGNG TIFP-NNEEP
           LLSPETAEGS YLDLWVDGDL SYRIKPSRIV KAARQRQRDG AVFSGDPQEP
           LLRPQT--NA YYEIWLDGEK AISVEEDPEV VAARQRNGNG TIVK-DSEEP
           LLSPQS--GA YYEIWLDGEK VISGEEAPEV KAARQKDLNG TNLN-DPKEP
           LLSPEAAEGS YLDLWVDGDL SYRFKPSKAV KQVRKRQSEG GVFSGSEAEP
           LLAPKT--SA YYELWVDGEA VPIPPVDAEV REAEQFVGNG VRL--EGPEP
           LLTPQT--GA YYEIWLDGEK IISAEESPEV KAARQRNGTG TIIH-DSEEP
           VLSPKKAEKT YIDLWVDGEM KYAIKPSSEV KKNRKLQLKP GVFSGDKKEP
           LLTPMAGQGT FLELWADGDL EYTIKPDKEI EENRKLQFKE NVFSGTKKEP
           LLTPQT--GA YYEIWLDGEK AISAEEAPEV KAARQRNGNG TIFA-DKEEP
           MLTPHT--GA YFEVWQDEAL VYSGEP---- ---------- ------EVEP
           LLAPQAAEGS YLDLWVDGEL SYRIKPSAPV RKVKARQSEG GVFSGDGQEP
           LLTAQT--GA YYEIWLDGEK AISAEENPEV KAARQRNGNG TIIH-DNEEP
           LLSPQT--GA YYEIWLDGEK AITAQEHPEV KAARQKNGTG TIFH-DSVEP
           LLSPQT--GA YYEIWLDGEK AISAEESPEV KAARQSNGNG TIIH-DTEEP
           LLSPEAAEGA YLDLWVDGDL SYRFKPSRAV QKARKRQSEG GLFSGSTEEP
           LLTPVAGQGT FLELWADGDL EYTIKPDKEI EENRKLQFKE NVFSGSKKEP
           VLSPSYAEKT YLELWVDGDI SYKISPSNEV KKVRKNQYKE GVYSGDIKEP
           LLSPQT--GA YYEIWLDGEK AISAEEHPDV KAAREKNGNG TIIH-DSVEP
           LLTPVAGQGT FLELWADGDL EYKIKPDKEI QENRKLQFNE HVFSGIKKEP
           LLTPES--GA YYELWLDGEK VLSGEPDPAV LAARRNPKGR VA---DSVEP
           LLTPQT--GA YYEIWLDGEI AITAEEAPEV KAARQHQGNG TNLP-DPEEP
           LLKPQT--GA YYEIWLDGEK VISAEEAPEV KAARQNNKNG TLFP-DKEEP
           VLSPTAAEGS YLDLWVNGNA TYRIRPSRRV KKVRTRQHQG NVFSGDAKEP
           LLTPLAGQGT FLELWADGDL EYTIKPDKDI EAIRRLQFKD NVFSGIKDEP
           LLAPKAAAGV YLELWVDGEK RYKIRPSVLA SRIKKQQQHG EVFSGDSDEP
           VLSPEAGEAS YLELWIDGDL SYRINPSRMV KAARSRQRDV GVFSGSDDEP
           LLTPQT--EA YYEIWLDGEK FLSAEESPEV VAARQRNSNK TLFP-NKEEP
           LLTPQT--EA YYEIWLDGEK FLSAEESPEV VAARQRNSNK TLFP-NKEEP
           LLTPQT--GA YYEIWLDGEK VISAQEASEV KVARLRNGNG TIFP-NSEEP
           LLTPES--GA YYELWLDGEK VLSGEPDPAV LAARRNPKGR VA---DSVEP
           LLTPQT--GA YYEIWLDGEK FLSAEEHPEV KAARQRNTNG TNLD-DDEEP
           VLSPEAAESS YLDLWIDGDL SYRIRPSRSV KAARLRQRDA GVFSGSDDEP
           LLTPQT--GA YYEIWLDGEK VISAEENPEV KAARQRNGNG TIVS-ESEEP
           LLSPQT--SA YYEIWLDGEK AISVEESPET IEARQKNNRG KFFD-NGDEP
           LLAPKT--SA YYEIWVDGEP VPIPPVDEEV VEAEKFVGNG VRL--EGPEP
           LLRPQT--NA YYEIWLDGEK AISVEEDPEV VSARQRNGNG IIVK-DSEEP
           LLTPQT--GA YYEIWLDGEK VISAEEAPEV KAARQKDTNG INKN-DPIEP
           LLRPQS--NA YYEIWLDGEK AISVEEDPEV TAARQRNING TNFE-EGEEP
           LLSPQT--GA YYEIWLDGEK AITAQEHPEV KAARQKNGTG TIFH-DSVEP
           VLSPETAEGS YLDLWVDGDL SYRIKPSRKV KKVRSRQLEG GVFSGDEAEP

           LYGTYYMPRK FKVSVTVPGD NSIDLYS-QD LTLVVLTDK- KGNL-EGFNI
           LYGDTYLPRK FKVAVTVPGD NSVDLLT-QD IGLVAFTDP- SGDL-RGCNV
           LYGATYLPRK FKCATTVPGD NSVDILT-HD IGLVTFTNK- KGVL-EGCNV
           LYGDTYLPRK FKVGVTVPGD NSIDLLT-QD IGLVVFTHP- SGEL-KGCNV
           LYGSTYLPRK FKCAVTVPGD NSVDLLT-HD IGLVAFTKN- NGEL-KGCNV
           IYGKHYMPRK FKCAVTVPGD NSVDIYT-QD VGLVVITNA- AGEL-EGFNV
           LYGDTYLPRK FKVAVTVPGD NSVDLLT-QD IGLVAFTDP- SGDL-RGCNV
           IYGVQYMPRK FKCAVTVPGD NSVDAYT-QD VTLVVITDS- NGEL-EGFNV
           LYGSTYLPRK FKCAVTVPGD NSVDLLT-ND IGIVAFTSK- EGEF-EGCNF
           LYGKTYLPRK FKCAVTVPGD NSVDLLT-ND IGLVVFTAA- NGEI-KGCNV
           DFG-----RK LKIAFSGCED HPCGLTSMHD LGFIAKTKEI DGEIVKGFKV
           LYGSTYLPRK FKCAVTVPGD NSVDLLT-ND IGIVAFTSK- DGNL-EGCNF
           LYGSTYLPRK FKCAVTVPGD NSVDLLT-ND IGIVAFTSK- NGNL-EGCNF
           IYGEHYMPRK FKCAVTVPGD NCLDIYT-ND VGLVVMTNE- SGDL-EGFNI
           LYGGTYLPRK FKVAVTVPGD NSVDLLT-QD IGLVAFTDP- SGRL-RGCNV
           IYGDTYLPRK FKVAVTVPGD NSVDLLT-QD IGLVLFTNK- NGTM-RGCNV
           IYGKHYMPRK FKCAVTVPGD NSVDIYT-QD VGLVVITNA- AGEL-EGFNV
           IYGDHYMPRK FKCCVTVPGD NSVDLFS-QD LTLVVITNP- QGQL-EGFNI
           LYGDTYLPRK FKVAVTVPGD NSVDLLT-QD IGLVAFSEP- SGAL-RGCNV
           LYGQHYMPRK FKCSVTVPGD NSIDLYT-HD VSLVVITDD- NGEL-LGFNV
           IYGQQFMPRK FKISVTVPGD NSIDVYT-HD ISLVVITDR- HGEL-RGFNV
           LYGDTYLPRK FKVGVTVPGD NSIDLLT-QD IGLVVFTHP- SGEL-KGCNV
           LYGPVYLPRK FKTAIAVAGE NTVDVYS-QD LGLIVLTDR- KGNL-KGFNI
           IYGTHYMPRK FKISVTVPGD NSVDLYS-QD LTLVVITNP- LGEL-EGFNV
           LYGATYLPRK FKCATTVPGD NSVDILT-HD IGLVTFTNK- KGVL-EGCNV
           LYGSTYLPRK FKCAVTVPGD NSVDLLT-ND IGIVAFTSK- EGSF-EGCNF
           IYGEHYMPRK FKCSVTVPGD NSVDLYT-QD VSLVVMMNQ- QGEL-EGFNV
           IYGETYLPRK FKIAVAVEGD NSVDIYT-QD LGVIPVFED- GERL-LGYNL
           LYGSTYLPRK FKVAVTVPGD NSVDLLT-QD IGLVLFCDP- QGRP-QGANV
           IYGTYYMPRK FKICVTVPGD NSIDLYS-QD LTLVVITNK- KKQL-EGFNI
           IYGTHYMPRK FKICVTVPGD NSVDLYS-QD LTLVVITNE- QGEL-EGFNV
           LYGTYYMPRK FKVSVTVPGD NSIDLYS-QD LTLVVLTDK- KGNL-EGFNI
           LYGDTYLPRK FKVAVTVPGD NSVDLLT-QD IGLVAFTDP- SGDL-RGCNV
           LYGSTYLPRK FKCAVTVPGD NSVDLLT-ND IGIVAFTSK- EGEF-EGCNF
           LYGSTYLPRK FKCAVTVPGD NSVDLLT-QD IGLVVFTNA- KNKL-IGCNV
           IYGTHYMPRK FKICVTVPGD NSVDLYS-QD LTLVVMTNK- KGEL-QGFNV
           LYGSTYLPRK FKCAVTVPGD NSVDLLT-ND IGIVAFTSK- EGEF-EGCNF
           LYSDRYLPRK FKIAVTVPGD NSIDLFT-QD IGLVVIGND- RGEL-EGFNV
           IYGQHYMPRK FKVAVTVPGD NSVDLYS-QD LTLVVLTNR- TGEL-EGFNV
           LYGEHYMPRK FKCCMTVPGD NSVDIYT-HD VTLVVMTNE- SGEL-EGFNI
           LYGTTYLPRK FKCAVTVPGD NSVDLLT-ND IGLVVFTAA- NGEI-KGCNV
           LYGSTYLPRK FKCAVTVPGD NSVDLLT-ND IGIVAFTSE- EGKL-EGCNF
           LYGDTFMPRK FKVAVTVPGD NSVDLLT-QD VGLVAFTDM- GGRL-RGCNV
           LYGDTYLPRK FKVAVTVPGD NSVDLLT-QD IGLVAFTDA- TGAL-IGCNV
           IYGVHYMPRK FKCSVTVPGD NSIDVYT-HD VSLVVITDE- HGQL-QGFNI
           IYGVHYMPRK FKCSVTVPGD NSIDVYT-HD VSLVVITDE- HGQL-QGFNI
           IYGTHYMPRK FKCAVTVPGD NSIDLYT-QD VSLVVITNE- VGEL-EGFNV
           LYSDRYLPRK FKIAVTVPGD NSIDLFT-QD IGLVVIGND- RGEL-EGFNV
           IYGQYYMPRK FKIAVTVPGD NSIDLYT-QD VGLVVILDD- QDEL-QGFNV
           LYGDTYLPRK FKVAVTVPGD NSVDLLT-QD IGLVAFTDA- AGAL-LGCNV
           IYGEHYMPRK FKCAVTVPGD NSVDLYT-QD VSLVVITNE- AGEL-EGFNV
           IYGKHYMPRK FKCSVTVPGD NSIDLYT-HD VSLVVITDD- NKEL-LGFNI
           LYGPVYLPRK FKTAIAVAGE NTVDVYS-QD LGLIVLTDR- KGNL-KGFNI
           LYGEHYMPRK FKCSVTVPGD NSIDLYT-HD VSLVVITDD- SGEL-LGFNV
           IYGQHYMPRK FKMGVTVPGD NSIDIYT-ND IGLVVITDA- NGQL-QGFNV
           LYGQHYMPRK FKCSVTVPGD NSIDLYT-HD VSLVVITDD- SGEL-LGFNV
           IYGTHYMPRK FKVCVTVPGD NSVDLYS-QD LTLVVITND- QGEL-EGFNV
           LYGDTYLPRK FKVAVTVPGD NSVDLLT-QD IGLVAFTET- TGEL-RGCNV

           FAGGGLGRTH NKEETFARLA DPIGYVAKED VYNAVKAIVA TQRDYGDRTD
           YVGGGMGRTH NKEETFARIA DPLGYVDAAD VFDLLQAIVA LQRDHGDRRI
           YVGGGMGRTH NLDTTFARIA DPIGYVEGEH ILELVQSILA LQRDYGDRKT
           YVGGGMGRTH NKEETFARIA DPLGYVAAEH VLDVVQSILA LQRDHGDRVI
           YVGGGMGRIH NTETTFARIA DPLGYIDAKD VLSLVQSILT LQRDFGNRKL
           LAGGGMGRTH RKEETFPRIA DEIGYVDRAD IYDLMKAIVA TQRDYGDRTN
           YVGGGMGRTH NKEETFARTA DPLGYVDAAD VLDVVQAILA LQRDHGDREV
           IAGGGMGRTH NKEETFARTG DHIGYVDKDD VYDLVKAIVF TQRDYGERYN
           YIGGGMGRTH NNEETFARIA DPLGYVEKDD TYELIQSIVA IQRDYGDRKS
           YVGGGMGRTH NNEQTFARTA DPLGYVAAEH VLDLVQSILA LQRDYGDRKT
           YVGGGLGSVP FLAKLFE--- ---DFVPLEE IFPLSQAIFR VFARLGEKKN
           YVGGGMGRTH NNEETFARIA DPLGYVEEPD VYELIQSIVA IQRDYGDRKS
           YVGGGMGRTH NNEETFARIA DPLGYVEEPD VYELIQSIVA IQRDYGDRKS
           LAGGGLGRTH NKEETFPRMA DPIGYVDKDD IYELMKAIVA TQRDYGDRTD
           YVGGGMGRTH NKEETFARTA DPLGYVAAEH VLDLVQAIVA LQRDHGDREQ
           YVGGGLGRTH NQEDTFARIA DPLGYVDAEN IFDLLQSIMA LQRDHGDREV
           LAGGGMGRTH RKEETFPRIA DEIGYVDRAD IYDLVKAIVA TQRDYGDRTN
           YAGGGLGRTH NKEETFARLA DEIGFVRAAD VYDAVKAIVA TQRDYGDRYN
           YVGGGMGRTH NKEETFARIA DPLGYVAADQ VLDLVQAILA LQRDHGDRTL
           LTGGGMGRTH NKEETFARLA DPLGYVAKED VFDLMKAILA TQRDYGDRIQ
           LAGGGLGRTH NKEETFARAA DPIGYVSKDD VYDLVKAIVA TQRDYGDRHN
           YVGGGMGRTH NKDETFARIA DPLGYVAAEH VLDVVQSILA LQRDHGDRII
           VVGGGMGRTH GKEETQPLLA QKLCFAPPEA VYRICQAVLA VQRDHGNRYD
           FAGGGFGRTH NKEETFARIA DEICYVDKDD VYQLVKAIVA TQRDYGDRTD
           YVGGGMGRTH NLDTTFARIA DPIGYVEGEH ILELVQSILA LQRDYGDRKT
           YIGGGMGRTH NNEETFARIA DPLGYVENKD TYELIQSIVA IQRDYGDRKS
           LAGGGLGRTH NKEETFARMA DPIGYVDKDD IFDLIKAIVA TQRDYGDRVN
           TVGGGLGMTH AKPETFPRQA DHLGFVSSED MLEAVKAVVL VQRDHGDRYN
           YVGGGMGRTH NKEETFARTA DPLGYVAYGH LLDLVQAIVA LQRDHGDRQQ
           FAGGGLGRTH GKEETFARLA DPIGYVAKDD VYDIVKAIVA TQRDYGDRTD
           FAGGGLGRTH NKEETFARLA DAICYVDKKD VYELVKAIVA TQRDYGDRTD
           FAGGGLGRTH NKEETFARLA DPIGYVAKED VYSAVKAIVA TQRDYGDRTD
           YVGGGMGRTH NKEETFARTA DPLGYVDAAD VLDVVQAILA LQRDHGDREV
           YIGGGMGRTH NNEETFARIA DPLGYVDKKD IYELIQSIVA IQRDYGDRKS
           YVGGGMGRTH NNEETFARSA EPIGFVSAEY VLELVQSILA LQRDYGDRKV
           FAGGGLGRNH NKEETFARLA DPICYVVKDD VYDIVKAIVA TQRDYGDRTD
           YIGGGMGRTH NNEETFARIA DPLGYVEKDD TYELIQSIVA IQRDYGDRKS
           YVGGGMGRTH NKEETFARLA DPLGFVPAAD IYAAVQAIVA TQRDYGDRSN
           FAGGGLGRTH NKEETFARLA DPIAYVDKAD VYDLVKAIVA TQRDYGDRAN
           LAGGGLGRTH NKEETFPRMS DPIGYVDKAD VYDVIKAIVA TQRDYGDRTD
           YVGGGMGRTH NNEQTFARTA DPLGYVAAEH VLDLVQSILA LQRDYGDRKT
           YVGGGMGRTH NNEETFARIA DPLGYVEEQD IYELIQCIVA IQRDYGDRKS
           YVGGGMGRTH NKEETFARTA DCLGYIKGTD VLPLVQAVVA LQRDHGDRKV
           YVGGGMGRTH NKEETFARIA DPLGYVAAND VLDLVQSILA LQRDHGDRQI
           LAGGGMGRTH GKEETFARLS DPLGYVAKED VYDAMKAIVA TQRDYGDRVQ
           LAGGGMGRTH GKEETFARLS DPLGYVAKED VYDAMKAIVA TQRDYGDRVQ
           LAGGGLGRTH RKEETFPCLA QEIGYVTKED IFDFMKAIVA TQRDYGDRSN
           YVGGGMGRTH NKEETFARLA DPLGFVPAAD IYAAVQAIVA TQRDYGDRSN
           FVGGGMGRTH KKEETFARIA DPLGFVAKED VYDLVKAIVA TQRDYGDRQQ
           YVGGGMGRTH NKEETFARVA DPLGYVAAGD VLDLVQSILA LQRDHGDRQI
           IAGGGLGRTH NKEETFARIG DELGFVEKAD IYDFVKAIVA TQRDYGDRQS
           FAGGGMGRTH NKEETFPRLA DPLGYVDKKD IYDFMKAIVA VQRDYGDRNQ
           VVGGGMGRTH GKEETQPLLA QKLCFAPPES VYRVCQAVLA VQRDYGNRHD
           LTGGGMGRTH NKEETFARLA EPLGYVAKDD IFDLMKAILA TQRDYGDRTQ
           LAGGGLGRTH NKEETFPRMA DPIGYVDKEE VYDLVKAIVA TQRDYGDRGD
           LTGGGMGRTH NREETFPRLA DPLGYVAKED VFDLMKAILA TQRDYGDRVQ
           LAGGGLGRTH NKEETFARLA DAIGYVDKKD VYELVKAIVA TQRDYGDRTD
           YVGGGMGRTH NKEETFARIA DPLGYVPADQ VLDLVQSVLA LQRDHGDRKL

           RRHARLKYLI NDWGVDKFRA KV-EEY---- -------FGK PIAPF----K
           RRHARMKYLL EDRGIAWFRN ELKANY---- -------FSR PLKGF----R
           RRHSRLKYVL HDMGVDWFKK QLTTKY---- -------FTR QIENL----K
           RPHARMKYLL HDKGIQWFRQ TLQRDY---- -------FKG ELTGL----R
           RKNARMKYLL HNKGLKWFKN KLISKY---- -------FFK GLQEI----H
           RRHARMKYLI EDWGVDKFRA QV-EDY---- -------FGK PLKPF----K
           RKHARMKYLL HDKGIQWFRD TLCATY---- -------FKG SLKGL----R
           RRVSRMKYLI HRWGLPKFIQ EV-EKR---- -------FGK KIDGF----R
           RKNSRMKYLL HRKGIKWFKR ILLEKY---- -------FKK EIKSL----R
           RRHARMKYLL NDQGISWFKQ ELKSKY---- -------FLH PIKAL----R
           RNKARIKFLV QKLGLEEFKR LVTEERALLE ADPGWTAWVE RLTAYEEKGK
           RKNSRMKYLL HKKGIKWFKK ILSDKY---- -------FKK EIKKI----R
           RKNSRMKYLL HRKGIKWFKK ILSDKY---- -------FKK EIKKI----R
           RRHARMKYLV EDWGVEKFRA KV-EEY---- -------FGK SIQPF----K
           RRHARMKYLI HDRGVDWFRQ EL-GRY---- -------LDA PIKPL----R
           RKHARMKYLL HNRGIQWFRE TLINHY---- -------FKR DIKSL----I
           RRHARMKYLI EDWGVDKFRA QV-EDY---- -------FGK PLKPF----K
           RRHARLKYLI HDWGVEKFKA KV-EEY---- -------FGK PLEPF----R
           RRHARMKYLI HDRGIDWFRD ELLARY---- -------FHG ELGAL----R
           RRHARMKYLI ADWGIDKFRG KV-EEY---- -------LGK ALEPF----K
           RRHARMKYLL ADWGVEKFRK QV-ETY---- -------MGK PFQSF----K
           RPHARMKYLL HDKGIQWFRQ TLQRDY---- -------FKA ELTGL----R
           RKQARLKYLV RDWGIRKFRR VV-EQY---- -------LGE KLLPF----R
           RRHARLKYLI NEWGVDKFRT QV-EDY---- -------FGK SVAPF----K
           RRHSRLKYVL HDMGVDWFKK QLTSKY---- -------FTR KIENL----K
           RKNSRMKYLL HRKGIKWFKK ILSDKY---- -------FRK EIKPL----R
           RRHARMKYLI NDWGVDKFRA KV-EDY---- -------FGK PIAPY----K
           RRHARLKYLI HDRGLGWFRA QV-ETY---- -------LGK PLQPW----R
           RRHARMKYLI HDRGVDWFRS ELQSSY---- -------FSH PIKGM----R
           RRHARLKYLI NDWGLDKFRA QV-EEY---- -------FGK SVEAF----K
           RRHARLKYLI QDWGVDRFRA KV-EEY---- -------FGK KVKPF----Q
           RRHARLKYLI NDWGVDKFRA KV-EEY---- -------FGK PIAPF----K
           RKHARMKYLL HDKGIQWFRD TMCATY---- -------FKG DLKGL----R
           RKNSRMKYLL HRKGIKWFKK ILLDKY---- -------FRK EIKPL----R
           RRHARMKYLI NDKGIEWFID KLKNNY---- -------FKY PIKSL----R
           RRHARLKYLI NDWGIDKFRA KV-EEY---- -------FGK SVEPF----K
           RKNSRMKYLL HRKGIKWFKK ILLEKY---- -------FKK EIKSL----R
           RRHARMKYLI HDWGIAKFKE AV-ESV---- -------FGK AIAPV----R
           RRHARMKYLL QDWGVEKFQQ TL-EHY---- -------FGK PLHPF----K
           RRHARMKYLL EDWGVDKFRT QV-EDY---- -------FGK SIQPF----K
           RRHARMKYLL NDHGISWFKQ ELKSKY---- -------FLH PIKAL----R
           RKNSRMKYLI HRKGIKWFKK LLLGKY---- -------FKK EIKKI----R
           RRHSRMKYLL HDKGIEWFSK EI-SRY---- -------FSG EIKPA----R
           RRHARMKYLV HDRGVSWFKS ELTQNY---- -------FRG ELKSL----R
           RRHARMKYLL HDWGVEKFRA KV-EEY---- -------FGK PLEPF----K
           RRHARMKYLL HDWGVEKFRA KV-EEY---- -------FGK PLEPF----K
           RRHARMKYLL HDWGVEKFKA KL-IEY---- -------FGK SIAPF----K
           RRHARMKYLI HDWGIAKFKE AV-ESV---- -------FGK AIAPV----R
           RRHARMKYLV NDWGIDKFRS VV-EQY---- -------FGK SVAPS----R
           RRHARMKYLL HDKGVSWFRT ELTQNY---- -------FRG ELKGL----R
           RRHARMKYLI HDWGVEKFKV KV-EEY---- -------FGK TLQPY----K
           RRHARMKYLI EDWGLDIFRK EI-EEY---- -------LGK NIEPF----R
           RKQARLKYLV RDWGIRKFRR VV-EQY---- -------LGE KLLPF----R
           RRHARMKYLI QDWGIEKFRG KV-EDY---- -------LGK ALEPF----K
           RRHARMKYIL EEWGVEKFRS TV-EGY---- -------FGQ KIAPY----Q
           RRHARMKYLI EDWGIDKFRS QV-EEY---- -------LGK ALEPF----K
           RKHARLKYLI HDWGVDRFRA KV-EEY---- -------FGK AIQPF----K
           RRHARMKYLL HDKGIQWFRD ELTRTY---- -------FQG DLKPL----R

           QLPEF--KYH D----FLGWH ------EQGD GNLFLGISID NGRVKDEGSF
           NEAKP--KLL D----YLGWH ------RQKA GLWFVGLPLL CGRLKGT---
           HEGDT--ILE D----YLGWH ------QQSE KLWFVGLPLL SGRLTGR---
           NEPKP--KLL D----YLGWH ------RQRA GLWFVGLPLL CGRLEGK---
           PEPTT--RLK D----YLGWN ------KQSK GLYFVGIPLI SGRLSGD---
           PLPPW--KYQ D----YLGWH ------EQGD GKLFLGISVE NGRVKDDGSF
           NEPKA--KLL D----YLGWH ------RQKA GMWFVGLPLL CGRLNGD---
           SLPEW--KYE D----YLGWH ------EQGD GKLFVGVHVR NGRVHNQGKL
           KEPKS--KLI D----YLGWH ------KQND DYQFVGLPLL SGRLYGE---
           PEPKS--KLE D----YLGWH ------QQSV GQWFVGLPLL SGRLEGD---
           PAPVAADQTF DHGEEFTKWK TTNLYPQRQT GFYTVAVSLP LGDATSP---
           KEPDK--ALI D----YLGWH ------KQNK TSHFVGLPLL SGRLSGE---
           KEPDN--VLI D----YLGWH ------KQNK TSYFVGLPLL SGRLSGE---
           PLPDW--KYQ D----FLGWC ------EQGD GKLFLGISVE NGRVKDEGSF
           REPKP--RLD D----YLGWH ------RQNR GLWFVGLPLV CGRLEGE---
           KESPA--KLM D----YLGWH ------RQKP GLWFVGLPFM CGRLEGS---
           PLPPW--KYQ D----YLGWH ------EQGD GNLFLGISVE NGRVKDDGSF
           PLPPW--RYQ D----FLGWH ------PQGD GKFFYGLSIA NGRILDQGNF
           HEAKP--KLT D----YLGWH ------RHRP GMWFVGIPLL CGRLEGE---
           PLPEW--KYE D----YLGWH ------EQGD GKLFLGLSIE NGRVKDEGSF
           PLPAW--RYQ D----YLGWH ------EQGD GKLFFGLSVE NGRIKDEGDF
           NEPKP--KLL D----YLGWH ------RQRA GLWFVGLPLL CGRLEGE---
           RMPKFVPNSD D----YLGWH ------EQGD GRWFLGLSIE NGRIQDTPER
           PLPEF--KYY D----FLGWN ------EQGD GKLFLGISVD NGRVKDEGSF
           HEGDT--ILE D----YLGWH ------QQSE KLWFVGLPLL SGRLTGR---
           KEPEN--KLI D----YLGWH ------KQNE DYFFVGLPLL SGRLSGK---
           PLPAF--KYK D----YLGWN ------EQGD GKLFLGISIE NGRVKDEGNF
           TVAPW--VFH D----YLGWQ ------PQGD GRYCLGIWIE NGRIKDEGAF
           QEPTI--RLE D----YLGWH ------RQDR GLWFVGLPVL CGRISGS---
           PLPEF--KYY D----FLGWN ------EQGD GKLFLGISID NGRIKDEGSF
           ELPPF--KYQ D----FLGWN ------EQGD GNLFLGISID NGRVKDEGKF
           QLPEF--KYH D----FLGWH ------EQGD GNLFLGISID NGRVKDEGAF
           NEPKA--KLL D----YLGWH ------RQKA GMWFVGLPLL CGRLNGD---
           KEPEN--KLI D----YLGWH ------KQNE DYYFVGLPLL SGRLYGK---
           KEPTS--KLL D----YLGWH ------KQSH DLYFVGIPLL SGRLSGE---
           ELPKF--KYQ D----FLGWN ------EQGD GKLFIGISID NGRVKDEGKF
           KEPNN--KLI D----YLGWH ------KQNG DYHFVGLPLL SGRLYGE---
           ELPPF--RYR D----YLGWH ------EQGD GKWFLGLPIT SGRIKDDGNW
           PLPEF--TYQ D----FLGWH ------EQGD GNLFLGISID NGRIKDEGDF
           PLPEW--KYQ D----FLGWQ ------EQGD GKLFIGISVE NGRIKDEGSF
           PEPKS--KLE D----YLGWH ------QQSV GQWFVGLPLL SGRLEGD---
           KEPNQ--VLI D----YLGWH ------KQNK TSYFVGLPLL SGRLSGE---
           TEQKP--ELL D----YLGWH ------QQGD GLWFVGLPLL CGRLEGD---
           NEPKA--KLT D----YLGWH ------RQQP GIWFVGIPLL CGRLEGA---
           PLPEW--KYQ D----YLGWN ------EQGD GKLFLGISVE NGRVKDEGSF
           PLPEW--KYQ D----YLGWN ------EQGD GKLFLGISVE NGRVKDEGSF
           PLPEW--KYL D----FLGWH ------EQGD GRLFLGISVE NGRVKDEDSF
           ELPPF--RYR D----YLGWH ------EQGD GKWFLGLPIT SGRIKDDGNW
           PLPEF--KYE D----YLGWH ------EQGD GQLFLGISIE NGRVFDNGKL
           NEPKA--KLS D----YLGWH ------RQQP GVWFVGIPLL CGRLEGS---
           PLPPW--KYQ D----YLGWH ------EQGD GKLFLGISVE NGRVKDEGDF
           PLPDW--RYK D----YLGWQ ------EQGD GKLFLGISIE NGRIKDKDSF
           RMPKFVPNSD D----YLGWH ------EQGD GRWFLGISIE NGRIQDTPER
           PLPDW--KYE D----YLGWH ------EQGD GKLFLGISIE NGRVKDEGSF
           PLPDW--EYQ D----FLGWN ------EQGD GKLFFGLSVE NGRVKNEGSF
           PLPPW--EYK D----FLGWH ------EQGD GKLFLGISIE NGRIQDQGDF
           ELPKF--KYQ D----FLGWN ------EQGD GKLFLGISID NGRVKDEGEF
           NEPKA--KLH D----YLGWH ------RHRA GMWFVGLPLL CGRLEGE---

           QLKTALREIV EQFNLP-IRL TPNQNLIFYE ITPENKPAIQ AILDRCGVVS
           -MKQGLRAIV DTYQLE-IRL TANQDLLLCN IGTAQRATIK AELAALGFDL
           -VKKELRNIV EKFALD-VRL TPNQDLLLCN IGNYQKASVK RALINIGFIN
           -LKQGLRQLV ETYQLE-IRL TANQDLLLCN IGTAQRAGIR SALAELGFDV
           -IKEIIRCVV EKYQLE-IRL TPNQDLLLCN IGNYQVSSIK KELAGINIPA
           RLKAALQKIH QKFELP-MLI TGNHNIILYE ISPKHQQQID RLLKEHGVLP
           -LKAGLRELV ETYQLE-IRL TANQDLLLCN IGTSQRASIR TQLEALGFAV
           RNKLALREIV EKFNLS-MRV TPSQNVVFCD VNPEDKVAIQ AILDKNGITV
           -KKSLIRDIV KKYNLD-LRL TPNQDILLCN ISNKHKPNIK KALSKIGYEN
           -LKKGLRQLV ETFQLE-IRL TPNQDLLLCN IGTSQRSSVR KGLAALGIRA
           -QFRGLADIV RKYTNDTVRT TVEQNILIRW VHEADLPALY ADLKAINLHS
           -KKNTISSIV KKYNLD-LRL TPNQDILLCN IANKNKSAIQ NSLSKIGYEN
           -KKNTITTIV KKYNLD-LRL TPNQDILLCN IANENKGEIQ KSLSKIGYEN
           QLKTALKKVV EQFDLP-MRL TPNHNIILYE IDPAHQEAIN SILHEHGIIT
           -RKRGLRRLV ETYQLE-VRL TPNQDLLLCS IGTSQRNSVK EALAALGFEA
           -VKAGIRTIV ERYQLE-IRL TPNQDLLLCN IGSNQKSSIK SELTELGFEL
           RLKAALQQIN QKFELP-MLI TGNHNIILYQ ISPKHQKTID RLLKEHGVLP
           KLKSALKKIV EDFHLP-LRV TPHQNLLLCD ISPEQQDAIQ HLLEEHGVRD
           -LKAGLRRIV ETYQLE-IRL TPNQDLLLCN IGTPQRAGIR QALADLGIET
           QLKTALKKIT DEYALP-MRL TANHNLIFYE IDPEHRASID NILVHCGIVS
           QLKTALRKVV DQFQLP-LRL TANHNILLYD INAQDKAAIE QIFQQHGVVT
           -LKQGLRQLV ETYQLE-IRL TANQDLLLCN IGTAQRAGIR SALAELGFEV
           QLKTALRKIV EEFSLH-LRL TPTQDVIFID IEEGQREAIN QILKSHGVLS
           QLKTALRKVV EQFHLP-MRL TPHHNIIFYD IQPENKSAIQ EILQSCGIVD
           -VKKELRNIV EKFALD-VRL TPNQDLLLCN IGNYQKASVK RALINIGFMN
           -KKSLIRDLV KENDLY-LRL TPNQDILLCN IPNKNKSKIK KALKKIGYDN
           QLKTALREIV KQFDLP-MRL TPNHNAILYE IEKNQQQSIE QILNQHGVQI
           RLKSALREIV ERFEVD-LIL TPTQNALLVD VAPEVRAPID AILQSAGVRP
           -FKAGLRRLV DTYKLE-LRL TPNQDVLLCN IGTAQRSSIR AELAAMGIES
           QLKTALREIV EQFNLH-IRL TANHNLIFYD IEPDSKQAIQ DILSRHGIVD
           QLKTALRTIV EQFDLP-MRL TPNQNLIFYD ILPKDRQTIQ AILERSGVVT
           QLKTALREIV EQFNLP-IRL TPNQNLIFYE ITPENKPAIQ AILDRCNVVS
           -LKAGLRQLV ETYQLE-IRL TANQDLLLCN IGTSQRASIR TQLEALGFEV
           -KKSLIRNIV KENNLD-LRL TPNQDILLCN IPKKNKREIQ KALKSIGYDN
           -YKKAICKLV NKFKLD-IQL TPNQDLLLCN IGSYQRSSIK KELSNIGIIK
           QLKTALRSIV EQFNLP-IRL TPNQNLIFYD ILPEDKEAIQ EILDKCGIIV
           -KKSLIRDIV KKYNLD-LRL TPNQDILLCN ISNKHKSNIE KALSKIGYGN
           QLRSALREIV SRWQLP-LLL TGSQDVLIYD VQPGDRAAID KLLRDRGVHT
           QLKTVLRDLV STYNLP-IRL TPHQNLILCD IDPAIQAEIQ QQLDQAGIAR
           QLKTALRKVV EQFDLP-MRL TPNHNVILYE IEPSQQEDIN RILHEHGIIS
           -LKKGLRQLV ETFQLE-IRL TPNQDLLLCN IGTSQRSSVR KGLAALGIRA
           -KKNTITSIV KKYNLD-LRL TPNQDILLCN IANKNKSEIK KALSKIGYDN
           -LKGQMRQLV ETYKPE-IRL TPNQDLLLCN IAKNQKQEIT EQLDAMGWAD
           -FKAGLREIV DRYQLE-LRL TPNQDVLLCN IGSSQRNSVR DALSNLGIKT
           RLKTALKSII EQFELP-MRL TANHNIILYE IEPSQKAAIE GTLHDCGIIT
           RLKTALKSII DQFELP-MRL TANHNIILYE IEPSQKAAIE GILHDCGIIT
           QLKTALRKIV DLFKLP-MLL TANHNIILYE IKPQQQQAVE QILNKHGIST
           QLRSALREIV SRWQLP-LLL TGSQDVLIYD VQPGDRAAID KLLRDRGVHT
           QLKSALRQIT KQYHLP-MRL TANHNLIIYN IQPSDKAAIQ GILNNAGVLA
           -FKAGLRDIV DRYQLE-LRL TPNQDVLLCN IGSAQRNSVR DALSDLGMQM
           RLKAALKEIV PQFQLP-ILL TGNHNIILYE ISPQDQAQIQ QILDQHGVLK
           LLKTALREIN DKYFLP-IRL TANHNLILCE IEPAFKIGIE TILESHGINS
           QLKTALRRIV EAFSLH-VRL TPTQDLLFID IAEQQRDAIN QILKSHGVLS
           QLKSALKKIT DEYALP-MRL TANHNLIFYE IDPEHKAGID SILVHCGIVS
           QLKTALKVII ERFQLP-MRL TANHNIILYE IEPQDQQAIE AILKEHGIIT
           RLKSALQKIT KEYSLP-MRL TANHNLIFYE INPIDQADIE SILLHCGIVS
           QLKTALRTIV EQFDLP-MRL TPNQNLIFYD IVPKDRQTIQ SILERCGVVT
           -FKAGLRKIV ETYQLE-IRL TPNQDLLLCN IGTPQRASIR AALAELGVET

           DPTTIEPLVR YAMACPALPT CGLAITESER AIPGILERIR TLLDKVGLQN
           P-DAPPPLAR HAIACPALPT CGLAITESER ILPSVLERLD AQLRRLEI-D
           P-GAPDSLAR NAMACPALPL CGLAMTEAER FLPELLERIN NQLKILEI-N
           P-ESPAPLAR HAIACPALPT CGLAITESER ILPDVLDRLD AQLRRLEI-E
           P-SSMNDISR HAIACPALPL CGLAITEAER FLPELINRID IQLKKLKI-Q
           E-TEIDPLVR YAMACPAFPT CGLAIAESER AIPSILDRIR VLLDKVGLEQ
           P-EAPAPLAR HAIACPALPT CGLAITESER ILPNVLDRLD AQLRRLEI-E
           H-SKVDSLER YGMACPALPT CGLAVTESER IMPSMLGRIR KLLNKVGLKN
           L-NEINEIQR HALACPALPL CGLAMTEAER ILPSVLTRID NLLKSLNI-K
           P-EAPAMLAR HAIACPALPL CGLAVTEAER TLPVLLERID AQLRRLEI-T
           --GGAHSIID IT-ACPGTDT CKLGIGSSRG LAGELRRRMA LKGWQYDQAV
           L-DNINEIQR HALACPALPL CGLAMTEAER ILPDVLKRIE NLLLDLKI-Q
           L-ENINEIQR HALACPALPL CGLAMTEAER ILPDVLKRIE NLLLDLKI-Q
           NPEEIDPLIR YSMACPAFPT CGLAITESER ALPGIIDRIR TLLEQLGMAD
           P-EAPSLLSR HAIACPALPT CGLAITESER ILPAVLERLE ALLQRLGI-E
           P-AEVAPLVR HALACPALPT CGLAVTESER VLPDVLERLD SQLNHLEI-K
           E-TEIDPLVR YAMACPAFPT CGLAITESER AIPGILDRIR VLLDKVGLEQ
           V-SAIDPLER YSMACPALPT CGLAITESER AIPGVLERIR RLMDRLGLKD
           P-DAPAPLAR HAIACPALPT CGLAITESER ILPDVLERLN TQLEQLAI-N
           DPEKIDTLTR YSMACPALPT CGLAITESER ALPGILERIR GVLHHVGLGS
           DPEAIDTLVR YSMACPALPT CGLAVTESER IMPSVNARLR DLLNSLDLPN
           P-ESPAPLAR HAIACPALPT CGLAITESER ILPNVLDRLD AQLRRLEI-E
           K-EEIPELVR LSMACPALPT CGLAITESER ALPTLIRQLD QVLRELDLQD
           DPETIEPLVR YAMACPALPT CGLAITESER AIPGILERIR TLLDKLGLQK
           P-GAPDPLAR NAMACPALPL CGLAMTEAER FLPELLERIN NQLEILEI-N
           L-NDINEIQR HALACPALPL CGLAMTEAER ILPEVLTRIE NLLTDMNI-E
           TPEGIEPLVR YSMACPALPT CGLAITESER AIPGITERIR ALLDKLGLKD
           V-QAVSNAER YAMACPAWPT CGLALTESER ALPGIIAELE AKLTELDLAQ
           P-EAPAPLAR HALACPALPL CGLAVTEAER VLPDVLDRLD GLLHQLGI-S
           DPSKIEPLVR YAMACPALPT CGLAITESER AIPGILERVR ALLDKVGLQN
           SPQTIPALTR YAMACPALPT CGLAITESER AIPGILERIR TLLDKVGLQK
           DPTTIEPLVR YAMACPALPT CGLAITESER AIPGILERIR TLLDKLGLQN
           P-EAPAPLAR HAIACPALPT CGLAITESER ILPDVLDRLD AQLRRLEI-E
           L-HDINEIQR HALACPALPL CGLAMTEAER ILPEVLSRIE NLLNDMNI-E
           P-DSPEPIQR HALACPALPL CGLAVTEAER ILPEILDRIN TQLSDLRI-Q
           DPTQIAALTR YAMACPALPT CGLAITESER AIPRILERIR ALLDKLGLQK
           L-NEINEIQR HALACPALPL CGLAMTEAER ILPSVITRID DLLKSLNI-K
           V-EAIDSLQR YAMACPALPT CGLAITESER ALPGLLVRIR RLLEEQGLPD
           E-TAIDPLVR YAMACPALPT CGLAITESER AIPGVLERIR VLLNRVGLEE
           DPEEIDPLTR YSMACPALPT CGLAITESER ILPKVIDRIR TLLNTLEMGE
           P-EAPAMLAR HAMACPALPL CGLAVTEAER TLPALLERID AQLRRLEI-T
           L-EDINEIQR HALACPALPL CGLAMTEAER ILPDVLKRIE KLLLDLKI-E
           P-SHTSLLSR HAIACPALPT CGLAVTESER IFPHVLGRLE TLLEELKI-D
           P-EAPPPLAR HAIACPALPT CGLAITESER ILPRVLERLD AQLSRLEI-E
           NPQEVESLTR YSMACPALPT CGLAITESER ALPGIIGRIK QVLTKVGLED
           NPQEVESLTR YSMACPALPT CGLAITESER ALPGIIGRIK QVLTKVGLED
           E-KNIDPLVR YSMACPALPT CGLAITESER TLPGILGQIR LLLDKVGLGQ
           V-EAIDSLQR YAMACPALPT CGLAITESER ALPGLLVRIR RLLEEQGLPD
           E-TEIDPLVR YAMACPALPT CGLAIAESER AIPGIIDRIR ALLNKLDLKE
           P-EAPPPLAR HAIACPALPT CGLAITESER ILPKVLERLD AQLSRLEI-E
           E-TQIDPLVR YAMACPALPT CGLAITESER IIPSILERIR VLLDKVGLEQ
           DPQKVDSLTR YSMACPALPT CSLAITESER ILPTIISRIK NVLNLLDLSS
           K-EEIPQLVR LSMACPALPT CGLAITESER ALPGLVRQLD RLLQELDLQD
           DPEKIDTLTR YSMACPALPT CGLAIAESER ALPGILERIK GVLKHLGLGE
           DPAEIDPLTR YAMACPAWPT CGLAITESER ILPQVIERIR ALLNRLGLSK
           DPEKIDSLTR YSMACPALPT CGLAVTESER ALPGILERIN NVLARVGLAG
           NPQTIPALTR YAMACPALPT CGLAITESER AIPGILERIR ALLDKVGLQK
           P-EMPAPLAR HAIACPALPT CGLAITESER ILPAVLDRLD HQLQRLEI-A

           EHFVVRMTGC PNGCARPYMA ELGFVGSAPE -S------YQ VWLGGS-PNQ
           KSVLIRMTGC PNGCARPYMA ELALVGSGVN -Q------YQ LWLGGS-ANL
           KPILIRVTGC PNGCARPYMA ELALVGSGLN -Q------YQ LWLGGS-TNL
           KSVLVRMTGC PNGCARPYMA ELALVGNGVN -Q------YQ LWLGGT-PNL
           KSILLRMTGC PNGCARPYMA ELALVGSGVN -Q------YQ LWLGGS-PNL
           EHFVVRMTGC PNGCARPYMA ELGFVGSAPD -T------YQ VWLGGS-PNQ
           KSLLVRMTGC PNGCARPYMA ELGLVGNGVN -Q------YQ LWLGGT-PNL
           ETFVTRMTGC PNGCARPYMA ELGFVGQAPN -S------YQ LWLGGS-PNQ
           KSILFRMTGC PNGCTRPYMA ELALVGSGQN -K------YQ LWLGGS-KNL
           KSILIRMTGC PNGCARPYMA ELALVGSGVD -Q------YQ LWLGGT-PNL
           KDIRVKISGC FNSCSQHMVA EIGFYGSSRQ VQRRRVPHFN LVLGGEWANN
           KTILFRMTGC PNGCTRPYMA ELALVGSGQN -K------YQ LWLGGS-KNL
           KTILFRMTGC PNGCTRPYMA ELALVGSGQN -K------YQ LWLGGS-KNL
           EQFVIRMTGC PNGCARPYMA ELGFVGSNPG -T------YQ IWLGGD-PNQ
           RPLLLRMTGC PNGCARPYMA EVGLVGSGVE -Q------YQ LWLGGT-PNL
           KSILVRMTGC PNGCARPYMA ELGLVGSGVN -Q------YQ LWLGGS-ANL
           EHFVVRMTGC PNGCARPYMA ELGFVGSAPD -T------YQ VWLGGS-PNQ
           EHFVIRMTGC PNGCARPYLA ELGFVGIVPG -A------YQ TWLGGS-PDQ
           KPILVRMTGC PNGCARPYMA ELALVGSGVN -Q------YQ LWLGGS-ANL
           QTIVIRMTGC PNGCARPYMA ELGFVGSAPG -M------YQ IWLGGD-PHQ
           ESIVTRMTGC PNGCARPYMA EIGFVGSAPN -S------YQ VWLGGS-PNQ
           KSLLVRMTGC PNGCARPYMA ELALVGNGVN -Q------YQ LWLGGT-PNL
           SPFLVRMTGC PNGCARPYLA ELGLVGSAPD -H------YQ IWLGAS-PQG
           EHFVVRMTGC PNGCARPYMA ELGFVGSAPE -S------YQ VWLGGS-PDQ
           KSILIRVTGC PNGCARPYMA ELALVGSGLN -Q------YQ LWLGGS-TNL
           KTILFRMTGC PNGCTRPYMA ELALVGSGQN -K------YQ LWLGGS-KNL
           DHFVIRMTGC PNGCARPYMA ELGFVGSAPG -K------YQ MWLGGS-PDQ
           EQISIRMTGC PNGCARPYMG EIGFVGSAPG -A------YN LYLGGN-LAS
           KPVLVRMTGC PNGCARPYMA EIGLVGSGPD -L------YQ LWLGGT-PNL
           EHFVVRMTGC PNGCARPYLA ELGFVGSAPE -S------YQ LWLGGS-PNQ
           EHFVVRMTGC PNGCARPYMA ELGFVGSAPE -S------YQ VWLGGS-PDQ
           EHFVVRMTGC PNGCARPYMA ELGFVGSAPE -S------YQ VWLGGS-PNQ
           KSLLVRMTGC PNGCARPYMA ELGLVGNGVN -Q------YQ LWLGGT-PNL
           KTILFRMTGC PNGCTRPYMA ELALVGSGQN -K------YQ LWLGGS-KNL
           KTLLFRMTGC PNGCARPYMA ELALVGSGLD -Q------YQ LWLGGS-PNL
           DHFVVRMTGC PNGCARPYMA ELGFVGSAPE -S------YQ LWLGGS-PDQ
           KSILLRMTGC PNGCTRPYMA ELALVGSGQN -K------YQ LWLGGS-KNL
           EHFVVRMTGC PNGCARPYMA ELAFVGSAPN -T------YQ LWLGGS-PDQ
           EHFVIRMTGC PNGCARPYLA ELGFVGIVPG -T------YQ VWLGGD-PNQ
           EKIVIRMTGC PNGCARPYMA ELGFVGITPE -T------YQ IWLGGD-PNQ
           KSILIRMTGC PNGCARPYMA ELALVGSGVD -Q------YQ LWLGGT-PNL
           KTILFRMTGC PNGCTRPYMA ELALVGSGQN -K------YQ LWLGGS-KNL
           SPILVRMTGC PNGCARPYMA ELAMVGSGVE -Q------YQ LWLGGS-PGL
           KSLLFRMTGC PNGCARPYMA ELALVGSGVN -Q------YQ LWLGGS-ANL
           EEIVIRMTGC PNGCARPYMA ELGFVGNAPN -S------YQ IWLGGS-PNQ
           EEIVIRMTGC PNGCARPYMA ELGFVGSAPN -S------YQ IWLGGS-PNQ
           EHFVVRMTGC PNGCARPYMA ELGFVGSAAD -S------YQ IWLGGS-PNQ
           EHFVVRMTGC PNGCARPYMA ELAFVGSAPN -T------YQ LWLGGS-PDQ
           EHFVIRMTGC PNGCARPYMA ELGFVGIKPT -S------YQ LWLGGS-SNQ
           KSLLFRMTGC PNGCARPYMA ELALVGSGVN -Q------YQ LWLGGS-ANL
           EHFVVRMTGC PNGCARPYMA ELGFVGSSPN -A------YQ VWLGGS-RDQ
           EKIVIRMTGC PNGCARPYMA ELGIVGSAPE -K------YQ IWLGGS-SDQ
           SPFLVRMTGC PNGCARPYLA ELGLVGSAPN GY------YQ IWLGAS-PQG
           QTIVIRMTGC PNGCARPYMA ELGFVGSAPG -M------YQ IWLGGD-PNQ
           EQFVIRMTGC PNGCARPYMA ELGFVGSAPN -S------YQ LWLGGT-ADQ
           EEIVIRMTGC PNGCARPYMA ELGFVGSAPE -S------YQ VWLGGD-ANQ
           EHFVVRMTGC PNGCARPYMA ELGFVGSAPE -S------YQ VWLGGS-PDQ
           KPVLIRMTGC PNGCARPYMA ELALVGSGVE -Q------YQ LWLGGS-GNL

           TRLAQPYVEK LHDNDIESFL EPIFVYFRK- --SRKSGESF GDFCDRVGFD
           QRLAQPFLQR MPLDELEQTI EPLLISWKQ- ---AGGRRSL GDHVEKLGDQ
           KRLATPYLQK MPIDDLEKTL EPLFLSWKD- ---TGASSSL GDHVTKLGSE
           QNLARPYVEK LPLKDLEQTI EPLLLSWKA- ---AGGRRSF GDHINKLGDQ
           QRLAKPYLQK MHIDKLEATL EPLFINWKQ- ---NSLETSF GDYISSLSDQ
           TRLAEPFMER LALCDLEAVL EPIFVGFKQ- --NRQPSESF GDFCHRVGLD
           QRLARPYMEK LPLDDLEKTL EPLLLSWKA- ---AGGRRSF GDHIEKLGDQ
           TRLARPYMDR MHEANLEKEL EPLFACFKQ- --NRNEGESF GDFCDRYTFE
           QRLAKPYLQR MELDDLEKTL KPLLINWKE- ---FDSESDF GDFIKDQDEN
           QRLAKPYLQR MPLDQLESTL EPLLLSWKQ- ---AGGRRSL GDHVNKLGDQ
           ASTYGKSMGV LPSKRIPDVV EFLIDTFMQ- --ERLENEKF TEFFNRIGRK
           QRLAKPFLQR MELNDLEKTL QPLFDNWK-- ---SNLDLDF GDFINTQDEN
           QRLAKPFLQR MELNDLEKTL QPLFNNWK-- ---SNLDLDF GDFINTQDEN
           TVLAQTYIDK LPFDQIETFL EPIFVYFKE- --NKTSGESF GTFCRRVGFD
           TQLAAPYLER MPLADLEATL EPLLVLWKS- ---TGGRQSF GQFISGLGAE
           QRLARPFLQK MPLEDLETTI EPLLLSWKD- ---AGGRRGF GEHISKLGDA
           TRLAEPFMER LALCDLEAVL EPIFVGFKQ- --NRQPSESF GDFCHRVGLD
           TRLAEVYIER LPIAELETVL EPLLVFYRD- --RRQQGESF GDFCHRVGFA
           QRLARPFLQR MPLDQLEATL EPLLISWRD- ---AGGRRSL GDHVEKLGDQ
           TQLAQPYIEK LPEKDIESFL EPLFVYYKE- --EKIHKESF GQFCQRVGFD
           ERLAAAYTEK MPLEQLESLF EPLFVYFKQ- --SRKGKESF GDFCHRVGFT
           QNLARPYVEK LPLKDLEQTI EPLLLSWKA- ---AGGRRSF GDHINKLGDQ
           DRLAQPFQDR VHISQIVPLM RILLQLYKQ- --ERHPQERF GDYCHRVGIP
           TRLAQPYIEK LHHNDIESFL EPIFVYFKN- --FREYEESF GDFCDRLGFD
           KRLATPYLQK MPIDDLEKTL EPLFLSWKD- ---TGASSSL GDHVTKLGSE
           QRLAKPYLQR MELDDLERTI QPLLELWKK- ---SSAEKDF GDFINNQTES
           TRLARAYIEK LPIEELESFL EPMFMQFKQ- --QREPGESF GDFCDRVGFD
           TRLNWVFRER VKREDILAVL GPLFSYFKR- --ERAPGESF GDFCLRKGRA
           SRLAEPYLEK MPLGELEPTL EPLLRAWQV- ---AGGRVSF GDFVVRQGRP
           TRLAQPYTEK LHHNDLEIFL EPIFVYFKK- --SRKSKEKF GDFCDRVGFD
           TRLAQPIIEK LHHDSLESFL EPIFVFFKK- --SRQGKESF GDFCDRVGLD
           TRLAQPYVEK LHDNDIESFL EPIFVYFRK- --YRKSGESF GDFCDRVGFD
           QRLARPYMEK LPLDDLEKTL EPLLISWKA- ---AGGRRSF GDHIEKLGDQ
           QRLARPYLQR MDLDDLEKTI KPLLEFWKK- ---SNPEKDF GDFINNETDS
           QRLAKPFIQR MPLTSLEETL KPLFISWKN- ---SKKEISF GDHMNELGDQ
           TRLAQPIIEK LHDNDIESFL EPIFVLFKK- --SRKGKESF GDFCDRTGFD
           QRLAKPYLQR MELDDLEKTL KPLLINWKE- ---FHSESDF GDFIKDQDES
           TRLARPFIDR LADGDVETQL RPLFVFFKQ- --SRQAGESF GDFCDRVGFD
           TRLARPYIEK LDIQELEVAL EPLFVYFKQE KRRRAVAESF GDFCDRVGFE
           TQLAQAYQDK LPLENLETFL EPLFVYFKQ- --DKTPEESF GQFCQRVGFD
           QRLAKPYLQR MPLDQLESTL EPLLLSWKQ- ---AGGRRSL GDHVNKLGDQ
           QRLAKPFLQR MELNDLEKTL QPLFDHWK-- ---SSSDLDF GDFINKQEES
           TRLARPVLQK MPLAEMESTL RPLLKQWQE- ---QAPTQSF GDYCHSLGDQ
           QRLAKPFLQR MPLDELESTL EPLFVSWKQ- ---AGGRRGF GDHVSQLGDE
           TNLAQPYTDK LPDKDIEKFL EPLFAYFKQ- --ERTVQESF GQFCHRVGFE
           TNLAQPYTDK LPDKDIEKFL EPLFAYFKQ- --EKASKESF GQFCHRVGFE
           TRLAKPYIDK LHINNLEAEL ERIFIYFKQ- --QRQPDESF GDFCNRVGIE
           TRLARPFIDR LADGDVETQL RPLFVFFKQ- --SRQAGESF GDFCDRVGFD
           TRLARTFLEV MPIDELEATL EPLLVFFKQ- --KGKTAESF GDFCDRIGFD
           QRLAKPFLQR MPLDELESTL EPLLVSWKQ- ---AGGRRGF GDHVNRLGDE
           TRLAEPFVDR LAVGELETFL EPIFVYFKQ- --DRKPAERF GDFCHRVGFD
           TRLAKPYVDK LPDEEIENFI EPLFFYFKK- --EKQDGESF GSFCHRVGFE
           DRLAQVFQDR VHISQIVPLM RVLLQVYKQ- --ERRPGESF GDYCHRMGIP
           TQLAQPYIDK LPEKDIESFL EPLFAYYKE- --EKIDKESF GQFCQRVGFD
           TRLARPYLDK MAIDDLEKVL EPIFVYFQQ- --DQQNNETF GEFCHRVNFP
           TQLAQPYIDK LPDKDIESFL EPLFAYFKQ- --DKTKQETF GQFCQRVGFE
           TRLAQPIIEK LHHNNLESFL EPIFVFFKK- --SRKAQESF GDFCDRVGFD
           QRLAKPYLQK MPLDQLETTL EPLLVSWKE- ---AGGRRSL GDHVHKLGDE

           GIREFVAQYQ ---------- ---------- ---------- ----------
           AVSELLGAAA ---------- ---------- ---------- ----------
           SVMSLLTSSA AP-------- ---------- ---------- ----------
           GVAELLPASE ---------- ---------- ---------- ----------
           LIMDLLSDSS TAP------- ---------- ---------- ----------
           SIRTFVSNYQ VNSSMNIETK EIPVP----- ---------- ----------
           EVSALLTASA ---------- ---------- ---------- ----------
           ALRTFAETYE ---------- ---------- ---------- ----------
           YILNLLNDIK ---------- ---------- ---------- ----------
           AVLGLLSGTG KAP------- ---------- ---------- ----------
           EMKERLQPFT EVPSYEEDPS FYSDWADTRE FTLGDIGVGE CAGEVVTLTD
           YILNLLNENQ ---------- ---------- ---------- ----------
           YIFNLLNKNQ ---------- ---------- ---------- ----------
           ALREFSESYQ LGSYQKMNK- ---------- ---------- ----------
           RIQGLLPAES ---------- ---------- ---------- ----------
           TVQEMLKVPS ---------- ---------- ---------- ----------
           SIRTFVSNYQ VDSSMNIETK EIPVP----- ---------- ----------
           ALRQFAANYV ---------- ---------- ---------- ----------
           VVATLLGDPA VAPT------ ---------- ---------- ----------
           ALKTFSESYS ---------- ---------- ---------- ----------
           ALREFSHGYT ---------- ---------- ---------- ----------
           GVAELLPTSA ---------- ---------- ---------- ----------
           YLQAQVQRLQ QVQS------ ---------- ---------- ----------
           ALREFAATYQ ---------- ---------- ---------- ----------
           SVMSLLTSSA AP-------- ---------- ---------- ----------
           FITNLLSEIN ---------- ---------- ---------- ----------
           AIREYSANYE ---------- ---------- ---------- ----------
           DLEAHL---- ---------- ---------- ---------- ----------
           AVEALLTAA- ---------- ---------- ---------- ----------
           AIREFAASYD ---------- ---------- ---------- ----------
           AIRQFSSTYR ---------- ---------- ---------- ----------
           AIREFVAEYQ ---------- ---------- ---------- ----------
           EVSALLTASA ---------- ---------- ---------- ----------
           SINNLLIEFD ---------- ---------- ---------- ----------
           NIMELLSLKD KEP------- ---------- ---------- ----------
           AIREFSANYT ---------- ---------- ---------- ----------
           YILNLLNEI- ---------- ---------- ---------- ----------
           ALRQFSESYQ ---------- ---------- ---------- ----------
           ALQQFALTYD PATYESGDS- ---------- ---------- ----------
           ALREFSSTYQ LESDQKMNK- ---------- ---------- ----------
           AVLGLLSGNG QAP------- ---------- ---------- ----------
           SILNLINEIH ---------- ---------- ---------- ----------
           LEATLQA--- ---------- ---------- ---------- ----------
           RVAELLTSAR ---------- ---------- ---------- ----------
           ALRAFSEGYQ ---------- ---------- ---------- ----------
           ALRAFSEGYQ ---------- ---------- ---------- ----------
           AIRKFVTNYQ SSFSMNTDIN NSSLTSINSE KNIPIVTDVT ETTPDTKSQE
           ALRQFSESYQ ---------- ---------- ---------- ----------
           ALRQYSDTYD ---------- ---------- ---------- ----------
           RVAELLAAAH ASPSTRP--- ---------- ---------- ----------
           SLRQFVTNYS LNPSMNIQTQ ELAVTSDRET FSEVSSSVTA I---------
           ALHDFSSAYT ---------- ---------- ---------- ----------
           YLQA------ ---------- ---------- ---------- ----------
           ALRTFSESYS ---------- ---------- ---------- ----------
           ALQAFSATYT -PKMTETTT- ---------- ---------- ----------
           ALRTFSENYT ---------- ---------- ---------- ----------
           AIHHFSSNYK ---------- ---------- ---------- ----------
           AVAELLNV-- ---------- ---------- ---------- ----------

           ---------- ---------- ----PETTPV TIEP------ ----------
           ---------- ---------- ---------- ---------- ----------
           ---------- ---------- ---------- ---------- ----------
           ---------- ---------- ---------- ---------- ----------
           ---------- ---------- ---------- ---------- ----------
           ---------- ---------- ----TSPETL SNDA------ ----------
           ---------- ---------- ---------- ---------- ----------
           ---------- ---------- ----PIKA-- ---------- ----------
           ---------- ---------- ---------- ---------- ----------
           ---------- ---------- ---------- ---------- ----------
           FSMADAESLH FDATVLLDNP QNG-DVQLAA DKAI------ ----------
           ---------- ---------- ---------- ---------- ----------
           ---------- ---------- ---------- ---------- ----------
           ---------- ---------- ---KTTKP-- ---------- ----------
           ---------- ---------- ---------- ---------- ----------
           ---------- ---------- ---------- ---------- ----------
           ---------- ---------- ----TSVETP SNEA------ ----------
           ---------- ---------- ---------- ---------- ----------
           ---------- ---------- ---------- ---------- ----------
           ---------- ---------- ----PKKR-- ---------- ----------
           ---------- ---------- ---APAKG-- ---------- ----------
           ---------- ---------- ---------- ---------- ----------
           ---------- ---------- ---------- ---------- ----------
           ---------- ---------- ----PQTT-- ---------- ----------
           ---------- ---------- ---------- ---------- ----------
           ---------- ---------- ---------- ---------- ----------
           ---------- ---------- ----FPKP-- ---------- ----------
           ---------- ---------- ---------- ---------- ----------
           ---------- ---------- ---------- ---------- ----------
           ---------- ---------- ----PNTA-- ---------- ----------
           ---------- ---------- ----PEEV-- ---------- ----------
           ---------- ---------- ----PETTPV TIEP------ ----------
           ---------- ---------- ---------- ---------- ----------
           ---------- ---------- ---------- ---------- ----------
           ---------- ---------- ---------- ---------- ----------
           ---------- ---------- ----PGEP-- ---------- ----------
           ---------- ---------- ---------- ---------- ----------
           ---------- ---------- ---------- ---------- ----------
           ---------- ---------- ----HFVSTE ALVG------ ----------
           ---------- ---------- ---KATKP-- ---------- ----------
           ---------- ---------- ---------- ---------- ----------
           ---------- ---------- ---------- ---------- ----------
           ---------- ---------- ---------- ---------- ----------
           ---------- ---------- ---------- ---------- ----------
           ---------- ---------- ----PIKV-- ---------- ----------
           ---------- ---------- ----PIKV-- ---------- ----------
           ESTSKNLENN QEVIPMNSPV TQSTNMTQTT TTSTTISEAQ PLSTHQTPKT
           ---------- ---------- ---------- ---------- ----------
           ---------- ---------- ----PATQTG KIA------- ----------
           ---------- ---------- ---------- ---------- ----------
           ---------- ---------- ----DNQDAA ISTQ------ ----------
           ---------- ---------- ----SIK--- ---------- ----------
           ---------- ---------- ---------- ---------- ----------
           ---------- ---------- ----PKKR-- ---------- ----------
           ---------- ---------- ---TESKP-- ---------- ----------
           ---------- ---------- ----PPKP-- ---------- ----------
           ---------- ---------- ----PEEV-- ---------- ----------
           ---------- ---------- ---------- ---------- ----------

           ---------- ---------- ---------- ---------- ----------
           ---------- ---------- ---------- ---------- ----------
           ---------- ---------- ---------- ---------- ----------
           ---------- ---------- ---------- ---------- ----------
           ---------- ---------- ---------- ---------- ----------
           ---------- ---------- ---------- ---------- ----------
           ---------- ---------- ---------- ---------- ----------
           ---------- ---------- ---------- ---------- ----------
           ---------- ---------- ---------- ---------- ----------
           ---------- ---------- ---------- ---------- ----------
           ---------- ---------- ---------- ---------- ----------
           ---------- ---------- ---------- ---------- ----------
           ---------- ---------- ---------- ---------- ----------
           ---------- ---------- ---------- ---------- ----------
           ---------- ---------- ---------- ---------- ----------
           ---------- ---------- ---------- ---------- ----------
           ---------- ---------- ---------- ---------- ----------
           ---------- ---------- ---------- ---------- ----------
           ---------- ---------- ---------- ---------- ----------
           ---------- ---------- ---------- ---------- ----------
           ---------- ---------- ---------- ---------- ----------
           ---------- ---------- ---------- ---------- ----------
           ---------- ---------- ---------- ---------- ----------
           ---------- ---------- ---------- ---------- ----------
           ---------- ---------- ---------- ---------- ----------
           ---------- ---------- ---------- ---------- ----------
           ---------- ---------- ---------- ---------- ----------
           ---------- ---------- ---------- ---------- ----------
           ---------- ---------- ---------- ---------- ----------
           ---------- ---------- ---------- ---------- ----------
           ---------- ---------- ---------- ---------- ----------
           ---------- ---------- ---------- ---------- ----------
           ---------- ---------- ---------- ---------- ----------
           ---------- ---------- ---------- ---------- ----------
           ---------- ---------- ---------- ---------- ----------
           ---------- ---------- ---------- ---------- ----------
           ---------- ---------- ---------- ---------- ----------
           ---------- ---------- ---------- ---------- ----------
           ---------- ---------- ---------- ---------- ----------
           ---------- ---------- ---------- ---------- ----------
           ---------- ---------- ---------- ---------- ----------
           ---------- ---------- ---------- ---------- ----------
           ---------- ---------- ---------- ---------- ----------
           ---------- ---------- ---------- ---------- ----------
           ---------- ---------- ---------- ---------- ----------
           ---------- ---------- ---------- ---------- ----------
           PTFSSDTNTT ISTPSTLGKQ EGQPTVETTP STSVQQEDKL TVETTSGQQE
           ---------- ---------- ---------- ---------- ----------
           ---------- ---------- ---------- ---------- ----------
           ---------- ---------- ---------- ---------- ----------
           ---------- ---------- ---------- ---------- ----------
           ---------- ---------- ---------- ---------- ----------
           ---------- ---------- ---------- ---------- ----------
           ---------- ---------- ---------- ---------- ----------
           ---------- ---------- ---------- ---------- ----------
           ---------- ---------- ---------- ---------- ----------
           ---------- ---------- ---------- ---------- ----------
           ---------- ---------- ---------- ---------- ----------

           ---------- ---------- ---------- ---------- ----------
           ---------- ---------- ---------- ---------- ----------
           ---------- ---------- ---------- ---------- ----------
           ---------- ---------- ---------- ---------- ----------
           ---------- ---------- ---------- ---------- ----------
           ---------- ---------- ---------- ---------- ----------
           ---------- ---------- ---------- ---------- ----------
           ---------- ---------- ---------- ---------- ----------
           ---------- ---------- ---------- ---------- ----------
           ---------- ---------- ---------- ---------- ----------
           ---------- ---------- ---------- ---------- ----------
           ---------- ---------- ---------- ---------- ----------
           ---------- ---------- ---------- ---------- ----------
           ---------- ---------- ---------- ---------- ----------
           ---------- ---------- ---------- ---------- ----------
           ---------- ---------- ---------- ---------- ----------
           ---------- ---------- ---------- ---------- ----------
           ---------- ---------- ---------- ---------- ----------
           ---------- ---------- ---------- ---------- ----------
           ---------- ---------- ---------- ---------- ----------
           ---------- ---------- ---------- ---------- ----------
           ---------- ---------- ---------- ---------- ----------
           ---------- ---------- ---------- ---------- ----------
           ---------- ---------- ---------- ---------- ----------
           ---------- ---------- ---------- ---------- ----------
           ---------- ---------- ---------- ---------- ----------
           ---------- ---------- ---------- ---------- ----------
           ---------- ---------- ---------- ---------- ----------
           ---------- ---------- ---------- ---------- ----------
           ---------- ---------- ---------- ---------- ----------
           ---------- ---------- ---------- ---------- ----------
           ---------- ---------- ---------- ---------- ----------
           ---------- ---------- ---------- ---------- ----------
           ---------- ---------- ---------- ---------- ----------
           ---------- ---------- ---------- ---------- ----------
           ---------- ---------- ---------- ---------- ----------
           ---------- ---------- ---------- ---------- ----------
           ---------- ---------- ---------- ---------- ----------
           ---------- ---------- ---------- ---------- ----------
           ---------- ---------- ---------- ---------- ----------
           ---------- ---------- ---------- ---------- ----------
           ---------- ---------- ---------- ---------- ----------
           ---------- ---------- ---------- ---------- ----------
           ---------- ---------- ---------- ---------- ----------
           ---------- ---------- ---------- ---------- ----------
           ---------- ---------- ---------- ---------- ----------
           GQTTVEPTIP STSGQQEGQT TVEPTIPSTS GQQEGQPTGE PTIPSTLGKQ
           ---------- ---------- ---------- ---------- ----------
           ---------- ---------- ---------- ---------- ----------
           ---------- ---------- ---------- ---------- ----------
           ---------- ---------- ---------- ---------- ----------
           ---------- ---------- ---------- ---------- ----------
           ---------- ---------- ---------- ---------- ----------
           ---------- ---------- ---------- ---------- ----------
           ---------- ---------- ---------- ---------- ----------
           ---------- ---------- ---------- ---------- ----------
           ---------- ---------- ---------- ---------- ----------
           ---------- ---------- ---------- ---------- ----------

           ---------- ---------- ---------- ---------- ----------
           ---------- ---------- ---------- ---------- ----------
           ---------- ---------- ---------- ---------- ----------
           ---------- ---------- ---------- ---------- ----------
           ---------- ---------- ---------- ---------- ----------
           ---------- ---------- ---------- ---------- ----------
           ---------- ---------- ---------- ---------- ----------
           ---------- ---------- ---------- ---------- ----------
           ---------- ---------- ---------- ---------- ----------
           ---------- ---------- ---------- ---------- ----------
           ---------- ---------- ---------- ---------- ----------
           ---------- ---------- ---------- ---------- ----------
           ---------- ---------- ---------- ---------- ----------
           ---------- ---------- ---------- ---------- ----------
           ---------- ---------- ---------- ---------- ----------
           ---------- ---------- ---------- ---------- ----------
           ---------- ---------- ---------- ---------- ----------
           ---------- ---------- ---------- ---------- ----------
           ---------- ---------- ---------- ---------- ----------
           ---------- ---------- ---------- ---------- ----------
           ---------- ---------- ---------- ---------- ----------
           ---------- ---------- ---------- ---------- ----------
           ---------- ---------- ---------- ---------- ----------
           ---------- ---------- ---------- ---------- ----------
           ---------- ---------- ---------- ---------- ----------
           ---------- ---------- ---------- ---------- ----------
           ---------- ---------- ---------- ---------- ----------
           ---------- ---------- ---------- ---------- ----------
           ---------- ---------- ---------- ---------- ----------
           ---------- ---------- ---------- ---------- ----------
           ---------- ---------- ---------- ---------- ----------
           ---------- ---------- ---------- ---------- ----------
           ---------- ---------- ---------- ---------- ----------
           ---------- ---------- ---------- ---------- ----------
           ---------- ---------- ---------- ---------- ----------
           ---------- ---------- ---------- ---------- ----------
           ---------- ---------- ---------- ---------- ----------
           ---------- ---------- ---------- ---------- ----------
           ---------- ---------- ---------- ---------- ----------
           ---------- ---------- ---------- ---------- ----------
           ---------- ---------- ---------- ---------- ----------
           ---------- ---------- ---------- ---------- ----------
           ---------- ---------- ---------- ---------- ----------
           ---------- ---------- ---------- ---------- ----------
           ---------- ---------- ---------- ---------- ----------
           ---------- ---------- ---------- ---------- ----------
           EGQPTVETTI PNLDKQEAQP NRESTISDNL DKQEAQPTSE STISANLDQQ
           ---------- ---------- ---------- ---------- ----------
           ---------- ---------- ---------- ---------- ----------
           ---------- ---------- ---------- ---------- ----------
           ---------- ---------- ---------- ---------- ----------
           ---------- ---------- ---------- ---------- ----------
           ---------- ---------- ---------- ---------- ----------
           ---------- ---------- ---------- ---------- ----------
           ---------- ---------- ---------- ---------- ----------
           ---------- ---------- ---------- ---------- ----------
           ---------- ---------- ---------- ---------- ----------
           ---------- ---------- ---------- ---------- ----------

           ---------E QPEAVSKSRK ARYRVSLHDD ---------- ----------
           ---------- ---------- ---------- ---------- ----------
           ---------- ---------- ---------- ---------- ----------
           ---------- ---------- ---------- ---------- ----------
           ---------- ---------- ---------- ---------- ----------
           ---------T APQAPVDPSK IRHRVSVRHD ---------- ----------
           ---------- ---------- ---------- ---------- ----------
           ---------- -----VGSGR RRNRVGVSDE ---------- ----------
           ---------- ---------- ---------- ---------- ----------
           ---------- ---------- ---------- ---------- ----------
           ---------A AMVSAAQALL KFQNIDISDD PEVVSAEFRK YFYDTELFFD
           ---------- ---------- ---------- ---------- ----------
           ---------- ---------- ---------- ---------- ----------
           ---------- -----RRVRK NQNRVSVPDD ---------- ----------
           ---------- ---------- ---------- ---------- ----------
           ---------- ---------- ---------- ---------- ----------
           ---------P APQAPVDPSK IRHRVSVRHD ---------- ----------
           ---------- -----PTAPP KRYRVDVRAD ---------- ----------
           ---------- ---------- ---------- ---------- ----------
           ---------- -----RRVRK NQHRVSVPDA ---------- ----------
           ---------- -----GKNRK NQRRVSLSDE ---------- ----------
           ---------- ---------- ---------- ---------- ----------
           ---------- ---------- ---------- ---------- ----------
           ---------- -----NTVSK SRHRVSIKDE ---------- ----------
           ---------- ---------- ---------- ---------- ----------
           ---------- ---------- ---------- ---------- ----------
           ---------- -------TKK TRHRISLNDD ---------- ----------
           ---------- ---------- ---------- ---------- ----------
           ---------- ---------- ---------- ---------- ----------
           ---------- -----NGANK SRHRVNLKEE ---------- ----------
           ---------- -----VSTSK YRHRVSLHDD ---------- ----------
           ---------E QPEVVSKSRK ARYRVSLHDD ---------- ----------
           ---------- ---------- ---------- ---------- ----------
           ---------- ---------- ---------- ---------- ----------
           ---------- ---------- ---------- ---------- ----------
           ---------- -----TSSGK SRHRVSLRDD ---------- ----------
           ---------- ---------- ---------- ---------- ----------
           ---------- -----HEAAK PRYRVGLRAD ---------- ----------
           ---------A ESTSSKPASR TRRRLDVRED ---------- ----------
           ---------- -----RRVRK NQNRVSVPDD ---------- ----------
           ---------- ---------- ---------- ---------- ----------
           ---------- ---------- ---------- ---------- ----------
           ---------- ---------- ---------- ---------- ----------
           ---------- ---------- ---------- ---------- ----------
           ---------- -----RRIRK NQHRVSVPDE ---------- ----------
           ---------- -----RRIRK NQHRVSVPDE ---------- ----------
           EAQPIGQLES SPDKPKDTSK MRHRVSVRDE ---------- ----------
           ---------- -----HEAAK PRYRVGLRAD ---------- ----------
           ---------- -----SGKAR VRHRVNLRED ---------- ----------
           ---------- ---------- ---------- ---------- ----------
           ---------P SSDDGGDPNK IRHRVSVRHQ ---------- ----------
           ---------- ---------- ---------- ---------- ----------
           ---------- ---------- ---QVQQRDG ---------- ----------
           ---------- -----RRVRK NQHRVSVPDA ---------- ----------
           ---------- -----KRVRK NQNRVSVPDD ---------- ----------
           ---------- -----RRVRK NQHRVSVQDA ---------- ----------
           ---------- -----VGSSK YRHRVSLRDD ---------- ----------
           ---------- ---------- ---------- ---------- ----------

           ---------- LYNKVKATAT SQGRSMTDLV KDALEAYFQS LS--------
           ---------- ---------- ---------- ---------- ----------
           ---------- ---------- ---------- ---------- ----------
           ---------- ---------- ---------- ---------- ----------
           ---------- ---------- ---------- ---------- ----------
           ---------- IYSQLKDESK RQSKPIVEIA TQAIEEYLAK VRAES-----
           ---------- ---------- ---------- ---------- ----------
           ---------- LFAKLKAKAK ANGTSMADVL EAAIGDRLD- ----------
           ---------- ---------- ---------- ---------- ----------
           ---------- ---------- ---------- ---------- ----------
           PFAKGKFAQF FFSALKHKDK AASLEQSQRL VEESRLFIEA AHACNGRMIE
           ---------- ---------- ---------- ---------- ----------
           ---------- ---------- ---------- ---------- ----------
           ---------- MFIRLKQASQ DEGRPMNQIV TEALEAYLSG KS--------
           ---------- ---------- ---------- ---------- ----------
           ---------- ---------- ---------- ---------- ----------
           ---------- IYSQLKDESK RQSKPIVEIA TQAIEEYLAK VRAES-----
           ---------- QYQQLKELAA AEGRSLAAVT REAIQHYLEQ SRQNKQG---
           ---------- ---------- ---------- ---------- ----------
           ---------- MFARLKQASQ DENRPMNHIV QQALEAYFAE E---------
           ---------- MYAQLKARSE RDNCPMNQIV QQALTAYLGK ----------
           ---------- ---------- ---------- ---------- ----------
           ---------- ---------- ---------- ---------- ----------
           ---------- VYLKLKEAAN SQDKPMTELV NEALEAYFQN LP--------
           ---------- ---------- ---------- ---------- ----------
           ---------- ---------- ---------- ---------- ----------
           ---------- LYSRLKDAAA SQGKPISHLA ADAIEAFLNQ SS--------
           ---------- ---------- ---------- ---------- ----------
           ---------- ---------- ---------- ---------- ----------
           ---------- VYSKLKEVAE SQGKPMTQLV TEALEAYFQN LS--------
           ---------- IYLQLKQSSV RLNKPMTQLV NEALATYLAQ LD--------
           ---------- LYNKVKATAT SQGRSMTDLV KDALEAYFQS LS--------
           ---------- ---------- ---------- ---------- ----------
           ---------- ---------- ---------- ---------- ----------
           ---------- ---------- ---------- ---------- ----------
           ---------- VYLQLKETAE KQDRPMTELV HEALDKYFQS L---------
           ---------- ---------- ---------- ---------- ----------
           ---------- VHGRLKAEAD KRGVSLTDLA CEAIAAYLR- ----------
           ---------- VYLQLKELAN RQGKSITQMA TEAIAAYLQN LNP-------
           ---------- MFVRLKKASE DEGRPMNQIV TEALEAYLAQ KS--------
           ---------- ---------- ---------- ---------- ----------
           ---------- ---------- ---------- ---------- ----------
           ---------- ---------- ---------- ---------- ----------
           ---------- ---------- ---------- ---------- ----------
           ---------- MFTRLKEASE GEKRPMNHIV QEALEAYFSQ KQSN------
           ---------- MFTRLKEASE GEKRPMNHIV QEALEAYFSQ KQSN------
           ---------- IYTKLKEESK RQGKPVVQLA TEAIAEYLEK IRKNESLTTT
           ---------- VHGRLKAEAD KRGVSLTDLA CEAIAAYLR- ----------
           ---------- VYSRLKETAS AQGKTLTEVA SDAIDTYLKN QSQT------
           ---------- ---------- ---------- ---------- ----------
           ---------- TYLELKEESK RQGKPVVEIA TQAIDEYLTR MKSQQQV---
           ---------- ---------- ---------- ---------- ----------
           ---------- VFA------- ---------- ---------- ----------
           ---------- MFVRLKQASQ EENRPMNHIV QQALEAYFGE Q---------
           ---------- MFVRLKEASE TEKRPMNQII NEALEAYFSQ KS--------
           ---------- MFARLKQASQ DEKRPMNQIV QQALEAYFAE E---------
           ---------- IYLQLKQSSE RVNKPMTQLA NEALAMYLAQ LQLDL-----
           ---------- ---------- ---------- ---------- ----------

           ---------- ---------- ---------- ---------- ---------M
           ---------- ---------- ---------- ---------- ---------M
           ---------- ---------- ---------- ---------- ---------M
           ---------- ---------- ---------- ------MLTL ASVVDGSQSM
           ---------- ---------- ---------- ---------- ---------M
           ---------- ---------- ---------- ---------- ---------M
           ---------- ---------- ---------- ---------- ----MVLQAM
           ---------- ---------- ---------- ---------- ----------
           ---------- ---------- ---------- ---------- ---------M
           ---------- ---------- ---------- ---------- ---------M
           AGITSPVSFK QWLLKQGFGI N--------- ---------- ---------M
           ---------- ---------- ---------- ---------- ---------M
           ---------- ---------- ---------- ---------- ---------M
           ---------- ---------- ---------- ---------- ----------
           ---------- ---------- ---------- ---------- ---------M
           ---------- ---------- ---------- ---------- ---------M
           ---------- ---------- ---------- ---------- ---------M
           ---------- ---------- ---------- ---------- ---------M
           ---------- ---------- ---------- ---------- ---------M
           ---------- ---------- -MFPRHTSTV KQDQSFLDQT TRRVGRNHYM
           ---------- ---------- ---------- ---------- --MQFNVAIM
           ---------- ---------- ---------- ---------- ---------M
           ---------- ---------- ---------- ---------- ---------M
           ---------- ---------- ---------- ---------- ---------M
           ---------- ---------- ---------- ---------- ---------M
           ---------- ---------- ---------- ---------- ---------M
           ---------- ---------- ---------- ---------- ---------M
           ---------- ---------- ---------- ------METS ALQSGAQATH
           ---------- ---------- ---------- ---------- ---------M
           ---------- ---------- ---------- ---------- ---------M
           ---------- ---------- ---------- ---------- ---------M
           ---------- ---------- ---------- ---------- ---------M
           ---------- ---------- ---------- ---------- ---------M
           ---------- ---------- ---------- ---------- ---------M
           ---------- ---------- ---------- ---------- ---------M
           ---------- ---------- ---------- ---------- ---------M
           ---------- ---------- ---------- ---------- ---------M
           ---------- ---------- ---------- ---------- ---------M
           ---------- ---------- ---------- ---------- ---------M
           ---------- ---------- ---------- ---------- ----------
           ---------- ---------- ---------- ---------- ---------M
           ---------- ---------- ---------- ---------- ---------M
           ---------- ---------- ---------- ---------- ---------M
           ---------- ---------- ---------- ---------- ---------M
           ---------- ---------- ---------- ---------- ---------M
           ---------- ---------- ---------- ---------- ---------M
           NETNF----- ---------- ---------- ---------- ---------M
           ---------- ---------- ---------- ---------- ---------M
           ---------- ---------- ---------- ---------- ---------M
           ---------- ---------- ---------- ---------- ---------M
           ---------- ---------- ---------- ---------- ---------M
           ---------- ---------- ---------- ---------- ---------M
           ---------- ---------- ---------- ---------- ---------M
           ---------- ---------- ---------- ---------- ---------M
           ---------- ---------- ---------- ---------- ---------M
           ---------- ---------- ---------- ---------- ---------M
           ---------- ---------- ---------- ---------- ---------M
           ---------- ---------- ---------- ---------- ---------M

           TLQSFGVIGL AVMGENIALN VERNGFPIAV YNRSREKTDA FMAQRAGGRN
           SQSHFGLIGL GVMGENLVLN AERNGFSSVV YNRTYAKTEE FLNGRGQGRN
           TKAHFGLVGL GVMGENLVLN AERNGFSSVV YNRTYQKTED FLLGRGVNKS
           TKSHFGLIGL GVMGENLVLN AERNGFSSVV YNRTYSKTED FLKGQGAGKN
           SKAHFGLVGL GVMGENLVLN AERNGFSSVV YNRTYSKTEA FLNGKGLGKK
           SEQKFGVIGL AVMGENLALN VERNGFPVAV YNRTSAKTDE FMQKRAPGKN
           SKSHFGLIGL GVMGENLVLN AERNGFSSVV YNRTYAKTED FLQGRGKDKN
           MAQSFGVIGL AVMGENIALN VERNGFPIAV YNRSRSKTDA FMENRAGGKN
           SKAHFGLIGL GVMGENLVLN AERNGFSSVV FNRTYSKTED FLQGRGLGKN
           SKAHFGLIGL GVMGENLVLN AERNGFSSVV YNRTYAKTEE FLKGRGADKA
           TKRTFGVIGL AVMGENLALN VERNGFPIAV YNRTASKTEE FMATRAVGKD
           SKAHFGLIGL GVMGENLVLN AERNGFSSVV FNRTYSKTEE FLQGRGLGKN
           SKAHFGLIGL GVMGENLVLN AERNGFSSVV FNRTYSKTEE FLQGRGLGKS
           MKRTFGVIGL AVMGENLALN VESRGFPIAV YNRTYEKTEE FMNTRGKGKD
           SKAHFGLIGL GVMGENLVLN AERNGYSSVV FNRTYAKTED FLKGRAAGLN
           SKSHFGLIGL GVMGENLVLN AESNGFSSVV YNRTYSKTED FLKGRGAGKN
           SEQKFGVIGL AVMGENLALN VERNGFPVAV YNRTSAKTDE FMQKRAPGKN
           SQQDFGVIGL AVMGENLALN VERNGFSVAV YNRTPARTEA FMAERAAGRR
           SKAHFGLIGL GVMGENLVLN AERNGFSSVV YNRTYAKTEE FLAGRGAGRN
           TKRTFGVIGL AVMGENLALN VESRGFPIAV YNRTASKTEE FMKTRAQGKD
           TKRTFGVIGL AVMGENLALN VESRGFPIAV FNRSPNKTEK FMAERAVGKD
           TKSHFGLIGL GVMGENLVLN AERNGFSSVV YNRTYSKTED FLKGQGAGKN
           SKPSFAVIGL AVMGENLALN VERNGFPVVV YNRTRAKTEQ FIQGRAQGKQ
           TLQSFGVIGL AVMGENIALN VERNGFPIAV YNRSREKTDA FMAQRAPGRN
           TKAHFGLVGL GVMGENLVLN AERNGFSSVV YNRTYQKTED FLLGRGVNKS
           PKAHFGLIGL GVMGENLVLN AERNGFSSVV FNRTYSKTQE FLEGRGLGKN
           TQPSFGVIGL AVMGENLALN VESRGFPVAV YNRTSSKTED FMAKRASDKN
           EKPSIGLIGL AVMGENLALN IANHGFPISV YNRTAAKTQE LAEGRARGKA
           GTAHFGLIGL GVMGENLVLN AERNGFSSVV YNRTYAKTEA FLKGRGAGKD
           TLQSFGVIGL AVMGENIALN VERNGFPIAV YNRSREKTDA FMAQRATGRN
           TLQSFGVIGL AVMGENIALN VERNGFPIAV YNRSREKTDA FMSNRAGGRN
           TLQSFGVIGL AVMGENIALN VERNGFPIAV YNRSREKTDA FMAQRAGGRN
           SKSHFGLIGL GVMGENLVLN AERNGFSSVV YNRTYAKTED FLQGRGKDKN
           SKAHFGLIGL GVMGENLVLN AERNGFSSVV FNRTYSKTEE FLKGRGLGKN
           SKAHFGLVGL GVMGENLVLN AERNGFSSVV YNRTYSKTES FLLGRGLGKS
           TLQSFGVIGL AVMGENIALN VERNGFPIAV YNRSREKTDA FMAQRAGGRN
           SKAHFGLIGL GVMGENLVLN AERNGFSSVV FNRTYSKTED FLQGRGLGKN
           ALQQFGLIGL AVMGENLALN IERNGFSLTV YNRTAEKTEA FMADRAQGKN
           SKQQFGLIGL AVMGENLALN VERNGFPIAV YNRTPTKTDA FMAERAQGRN
           MKRTFGVIGL AVMGENLALN VESRGFPIAV YNRTYEKTEE FMNTRGKGKD
           SKAHFGLIGL GVMGENLVLN AERNGFSSVV YNRTYAKTEE FLKGLGSDKA
           SKAHFGLVGL GVMGENLVLN AERNGFSSVV FNRTYSKTEE FLQGRGLGKN
           GKGHFGLIGL GVMGENLVLN AERNGFSSVV YNRTRQKTDE FMAGRGAGKQ
           SKAHFGLIGL GVMGENLVLN AESNGFSSVV YNRTYSKTEE FLSGRGAGKN
           TKRTFAVIGL AVMGENLALN VESRGFPIAV YNRSREKTDK FMSTRAVGKD
           TKRTFAVIGL AVMGENLALN VESRGFPIAV YNRSREKTDK FMSTRAVGKD
           GQQKFGVIGL AVMGENLALN VERNGFPISV YNRSDDKTKK FMAERAQGKN
           ALQQFGLIGL AVMGENLALN IERNGFSLTV YNRTAEKTEA FMADRAQGKN
           PQQQFGLIGL AVMGENLALN VERNGFPIAV YNRTRAKTDA FMAERAQGRQ
           SKAHFGLIGL GVMGENLVLN AESNGFSSVV YNRTYAKTEE FLSGRGAGKN
           GQQKFGVIGL AVMGENLALN VERNGFPISV YNRTSSKTDD FMKNRAQGKN
           TKRTFGVIGL AVMGENLALN VESRGFPIAV YNRTASKTEE FMKTRAQGKD
           SKPSFAVIGL AVMGENLALN VERNGFPVAV YNRTSSKTDQ FMRERAQGKR
           TKRTFGVIGL AVMGENLALN VESRGFPIAV YNRTASKTEE FMKTRAQGKD
           TKRTFGVIGL AVMGENLALN VESRGFPIAV YNRTASKTKE FMETRAVGKD
           TKRTFGVIGL AVMGENLALN VESRGFPIAV YNRTASKTEE FMKTRAQGKD
           TLQSFGIIGL AVMGENIALN VERNGFPIAV YNRSREKTDA FMSNRAGGRN
           SKAHFGLIGL GVMGENLVLN AERNGFSSVV YNRTYAKTEE FLAGAGAGKD

           VKAAFTLEEF VAALERPRKI LVMVQAGKPV DAVIQQLKPL LDEGDIIIDG
           IQGATDLQDF VGKLERPRRI LMMVKAGPAV DAVVDQISPY LEEGDLLIDG
           IQGAKDLQEF VSKLERPRRV LMMVKAGAAT DAVINQISPF LEEGDLLIDG
           IQGATDLQDF VEKLERPRRI LMMVKAGPAV DAVVDQLSPL LDEGDLLIDG
           ISGASDLQDF VNKLERPRRI LMMVKAGAAT DAVIEQISPY LQEDDLLIDG
           VKPAYTLEEF VASLERPRRI LVMVKAGKPV DAVINQLKPL LDHDDMIIDG
           IQGATDLEDF VGKLERPRRI LMMVKAGSAV DAVVDQLSPY LEEGDLLIDG
           VVPTFSLEEF VGALERPRRI LLMVQAGKPV DMVIESLKPL LDPEDMIIDG
           IEGAETLQEF VNKLERPRRI LMMVKAGPAT DAVIDNISGY LEEGDLLIDG
           IQGAKDLQDF VDKLERPRRI LMMIKAGSAI DAVIEQISPY LQEGDLLIDG
           IKAAYSLEEF VQLLERPRKI LVMVKAGAPV DYVINDLKPL LEEGDMIIDG
           IEGAETLQEF VNKLERPRRI LMMVKAGPAT DAVIDNISGY LEEGDLLIDG
           IEGAETLQEF VNKLERPRRI LMMVKAGPAT DAVIDNISGY LEEGDLLIDG
           IVGPRTLEEF VQALERPRKI LVMVKAGGPV DAVIQQLKPL LDEGDMIIDG
           IIGAHTLEEF VGALERPRRI LMMIKAGSPI DAMIAQISPL LEDGDLLIDG
           IQGATDLQDF VNKLERPRRI LMMVKAGGPV DAVIEQISPF LDEGDLLIDG
           VKPAYSLEEF VQSLERPRRI LVMVKAGKPV DAVIDQLKPL LDQDDMIIDG
           FKATYTLEEL VASLSRPRRI LAMVKAGQPV DDLIQQLKPL LEPGDILIDG
           IQGATDLQDF VNKLERPRRI LMMVKAGGPV DAVIQQISPY LEEGDLLIDG
           VKAAYSLEEF VQILERPRKI LVMVKAGAPV DYVIEDLKPL LEEGDMIIDG
           IKAAYTVEEF VQLLERPRKI LVMVKAGGPV DAVINELKPL LEEGDMIIDG
           IQGATDLQDF VEKLERPRRI LMMVKAGPAV DAVVDQLSPL LDEGDLLIDG
           ITPAYSLPEL VQLMERPRKI LIMVKAGPPV DAIIDELKPL LEPGDILIDG
           VKAAFTLEEF VASLERPRKI LVMVQAGKPV DAVIAQLKPL LDEGDIIIDG
           IQGAKDLQEF VSKLERPRRV LMMVKAGAAT DAVINQISPF LEEGDLLIDG
           VEGAKTLQEF VNKLERPRRI LMMVKAGAAT DAVIDNISEY LEEGDLLIDG
           VTAAYSLEEF VKTLARPRKI LVMVKAGKPV DIVIDQLKPL LEPGDMIIDG
           LYPTFTMEEF VASMERPRKI IILVKAGAPV DAVIDQLKPL LEKDDVIIDG
           IVGASTLEEF VGALERPRRI LMMVKAGQPV DDTIASISPL LEEGDLLIDG
           VKAAFTLEEF VALLERPRKI LVMVQAGKPV DAVIAQLKPL LEEGDIIIDG
           VKAAFTLEEF VASLERPRKI LVMVQAGKPV DAVIQQLKPL LQEGDIIIDG
           VKAAFTLEEF VAALERPRKI LVMVQAGKPV DAVIQQLKPL LDEGDIIIDG
           IQGATDLEDF VGKLERPRRI LMMVKAGPAV DAVVDQLSPY LEEGDLLIDG
           IEGAKTLQEF VNKLERPRRI LMMVKAGSPT DAVIDNISEY LEEGDLLIDG
           ISGAKDLKEL VNKLERPRRI LMMVKAGPAT DAVISQISPY LEEGDLLIDG
           VVAAFSLEEF VAALERPRKI LVMVQAGKPV DAVIQQLKPL LQEGDIIIDG
           IEGAETLQEF VNKLERPRRI LMMVKAGPAT DAVIDNISGY LEEGDLLIDG
           IVPAYSLEDF VASLERPRRI LVMVKAGGPV DAVVEQLKPL LDPGDLIIDG
           VKATYSIEEL VAALERPRRI LIMVKAGQPV DDMIAQLKPL LEPGDILIDG
           IVGPRTLEEF VQALDRPRKI LVMVKAGGPV DAVIQQLKPL LDEGDMIIDG
           IQGAKDLQDF VDKLERPRRI LMMIKAGSAI DAVIEQISPY LQEGDLLIDG
           IEGAETLQEF VNKLERPRRI LMMVKAGPAT DAVIENISGY LEEGDLLIDG
           IQPAYSLQEF VDKLERPRRI LMMVKAGGAV DAVIDQISPY LEAGDLLIDG
           IQGATDLQDF VSKLERPRRI LMMVKAGGPV DAVIEQISPY LEEGDLLIDG
           IKPAYSLEEL VQILERPRKL LVMVQAGKPV DAVIQQLKPL LEEGDMIIDG
           IKPAYSLEEL VQILERPRKL LVMVQAGKPV DAVIQQLKPL LEEGDMIIDG
           VHAAYSLEDF VQSLERPRRI LVMVKAGNPV DKVVEQLKPL LDKGDMIIDG
           IVPAYSLEDF VASLERPRRI LVMVKAGGPV DAVVEQLKPL LDPGDLIIDG
           VVAAFTPEEL VASLERPRRI LIMVKAGAPV DAVIQQLKPM LEPGDVLIDG
           IQGATDLQDF VSKLERPRRI LMMVKAGGPV DAVIQQISPF LEEGDLLIDG
           VHAAYSLEDF VQSLERPRRI LVMVQAGKPV DAVIEQLKPL LDQDDMIIDG
           VKAAYSLEEF VKVLEQPRKI LVMVKAGKPV DAVIEDLKPL LDKGDMIIDG
           ITPAYSLPEL VQLMERPRKF LIMVKAGAPV DAVIDELKPL LDPGDIIIDG
           VKAAYSLEEF VQILERPRKI LVMVKAGAPV DYVIEDLKPL LEEGDMIIDG
           VKAAYSLEEF VQILERPRKI LVMVKAGPPV DAVIEQLKPL LEEGDMIIDG
           VKAAYSLEEF VKTLERPRKI LVMVKAGAPV DYVIEDLKPL LEEGDMIIDG
           VKAAFTLEEF VASLERPRKI LVMVQAGKPV DAVIQQLKPL LEEGDIIIDG
           IQGATDLQDF VNKLQHPRRI LMMVKAGAPV DAVIQQISPY LEKGDLLIDG

           GNSWFEDTQR RTQELEPAG- LRFLGMGVSG GEEGALNGPS LMPGGTQSSY
           GNSDYHDTER RVKELESKS- FGFIGMGVSG GAKGALEGPS MMPGGTKASY
           GNAQFMDTER RVKELESKS- FGYIGMGVSG GAKGALEGPS MMPGGTKTSY
           GNSDYQDTER RVKQLESKS- FGFIGMGVSG GAKGALEGPS MMPGGTKASY
           GNALFSDTER RVLELESKS- FGYIGMGVSG GAKGALEGPS MMPGGTKASY
           GNSLYEDTER RTKELEATG- LGFMGMGVSG GEEGALWGPS LMPGGTQNSY
           GNSDYHDTER RVKQLESKS- FGFIGMGVSG GAKGALEGPS MMPGGTKTSY
           GNSLYEDTER RVKDLESAG- FNFIGMGVSG GEEGALNGPS LMPGGSKAAY
           GNSQFKDTER RVNTLESKS- FGYIGMGVSG GAKGALEGPS MMPGGTKASY
           GNSEFRDTER RVAELESKS- FGYIGMGVSG GAKGALEGPS MMPGGTKTSY
           GNSLYEDTER RTKDLEATG- LGFVGMGVSG GEEGALNGPS LMPGGTEAAY
           GNSQFKDTER RVNTLESKS- FGYIGMGVSG GAKGALEGPS MMPGGTKASY
           GNSQFKDTER RVNTLESKS- FGYIGMGVSG GAKGALEGPS MMPGGTKASY
           GNSLYDDTER RTKELEPTG- LGFVGMGVSG GEEGALHGPS LMPGGTEFAY
           GNSLYTDTER RVKELESQS- FGYIGMGVSG GAKGALEGPS MMPGGTKAAY
           GNSEYHDTER RVAELESKS- FGFIGMGVSG GAKGALEGPS MMPGGTKASY
           GNSLYEDTER RTKELEATG- LGFMGMGVSG GEEGALWGPS LMPGGTENSY
           GNSLYTDTER RVAEMESAG- LCFFGMGVSG GEEGALNGPS LMPGGSREAY
           GNSEYHDTER RVAELESKS- FGFIGMGVSG GAKGALEGPS MMPGGTKASY
           GNSLYEDTER RTKDLESTG- LGFVGMGVSG GEEGALNGPS LMPGGTKAAY
           GNSLYEDTER RTKDLEATG- LGFVGMGVSG GEEGALLGPS LMPGGTPAAY
           GNSDYQDTER RVKQLESKS- FGFIGMGVSG GAKGALEGPS MMPGGTKASY
           GNSLYSDTDR RAEVLEASG- IHFVGMGVSG GEEGALNGPS LMPGGSLEAY
           GNSWFEDTER RTQELEPAG- LRFLGMGVSG GEEGALNGPS LMPGGTPSSY
           GNAQFMDTER RVKELESKS- FGYIGMGVSG GAKGALEGPS MMPGGTKTSY
           GNSQFKDTER RVATLESKS- FGYIGMGVSG GAKGALEGPS MMPGGTKASY
           GNSLYEETER RTKDLEATG- LGFVGMGVSG GEEGALHGPS LMPGGTDTAY
           GNSLFTDTEK RSGEIEALG- LRFVGMGVSG GEEGALKGPS LMPGGPKTAY
           GNSLYTDTER RVAQLESQS- FGYIGMGVSG GAKGALEGPS MMPGGTRSAY
           GNSWFEDTER RTQELEPAG- LRYLGMGVSG GEEGALNGPS LMPGGTTSSY
           GNSWFEDTER RTQELEPTG- LRYIGMGVSG GEEGALNGPS LMPGGTKSSY
           GNSWFEDTQR RTQELEPAG- LRFLGMGVSG GEEGALNGPS LMPGGTQSSY
           GNSDYHDTER RVKQLESKS- FGFIGMGVSG GAKGALEGPS MMPGGTKTSY
           GNSQFKDTER RVKTLESKS- FGYIGMGVSG GAKGALEGPS MMPGGTKASY
           GNALFSDTER RVEELESKS- FGYIGMGVSG GAKGALEGPS MMPGGTKSSY
           GNSWFEDTER RTQELEPTG- LRYIGMGVSG GEEGALNGPS LMPGGTKSSY
           GNSQFKDTER RVNTLESKS- FGYIGMGVSG GAKGALEGPS MMPGGTKASY
           GNSLFTDTER RVKDLEALG- LGFMGMGVSG GEEGALNGPS LMPGGTQAAY
           GNSLYADTSR RVREMEAAG- LRFVGMGVSG GEEGALNGPS LMPGGTREAY
           GNSLYDDTER RTKELESTG- LGFVGMGVSG GEEGALNGPS LMPGGTESAY
           GNSEFRDTER RVAELESKS- FGYIGMGVSG GAKGALEGPS MMPGGTKTSY
           GNSQFKDTER RVNTLESKS- FGYIGMGVSG GAKGALEGPS MMPGGTKASY
           GNSEYKDTER RVAKLESQS- FGFIGMGVSG GAKGALEGPS MMPGGTKASY
           GNSEYHDTER RVAELESKS- FGFIGMGVSG GAKGALEGPS MMPGGTKASY
           GNSLYEDTER RTQELEATG- LGFVGMGVSG GEEGALKGPS LMPGGTETAY
           GNSLYEDTER RTQELEATG- LGFVGMGVSG GEEGALKGPS LMPGGTETAY
           GNSLYEDTER RTKDLESTG- LGFMGMGVSG GEEGALWGPS LMPGGTEASY
           GNSLFTDTER RVKDLEALG- LGFMGMGVSG GEEGALNGPS LMPGGTQAAY
           GNSLYGDTVR RTEELEAVG- LRFIGMGVSG GEEGALNGPS LMPGGTEAAY
           GNSEYHDTER RVAELESKS- FGFIGMGVSG GAKGALEGPS MMPGGTKASY
           GNSLYEDTER RTRDLESTG- LGFMGMGVSG GEEGALWGPS MMPGGTEASY
           GNSLYEDTER RTQYLESTG- LGFVGMGVSG GEEGALKGPS LMPGGTKAAY
           GNSLYTDTDR RAEALAPTG- IHFVGMGVSG GEEGALNGPS LMPGCSPEAY
           GNSLYEDTER RTKDLESTG- LGFVGMGVSG GEEGALNGPS LMPGGTKAAY
           GNSLYEDTER RTRDLESTTK LGFVGMGVSG GEEGALHGPS LMPGGTEFAY
           GNSLYEDTER RTRDLESTG- LGFVGMGVSG GEEGALKGPS LMPGGTKAAY
           GNSWFEDTER RTQELETTG- LRYIGMGVSG GEEGALNGPS LMPGGTKSSY
           GNSEYHDTER RVAELESKS- FGFIGMGVSG GAKGALEGPS MMPGGTKASY

           EYLSPIFNKI AAQVDD---G PCVTYVGPGG SGHYVKMVHN GIEYGDMQLI
           DAIESLVNKM AAQVDD---G PCVTYIGPGG SGHLVKTVHN GIEYGIEQIL
           DAIESLLNKM AAQVED---G PCVTYIGPGG SGHFVKTVHN GIEYGIEQIL
           DAIESLVTKM AAQVED---G PCVTYIGPGG SGHLVKTVHN GIEYGIEQIL
           KAIENLLNKM AAQVDD---G PCVTYIGPRG SGHFVKTVHN GIEYGIEQIL
           QALEPILTKI AAQVDD---G PCVTYIGAGG AGHYVKMVHN GIEYGDMQLI
           EAIENLVNKM AAQVED---G PCVTYIGPGG SGHLVKTVHN GIEYGIEQIL
           DSIEPIVTKI AAQVDD---G PCVTYIGQGG SGHFVKMVHN GIEYGDMQLI
           DAIESLLTKM AAKVED---G PCVAYVGPGG SGHFVKTVHN GIEYGIEQIL
           EAIESLVCKM AAQVED---G PCVTYIGPGG SGHFVKTVHN GIEYGIEQIL
           RELEPILTKV AAQVND---G PCVTFIGPGG AGHYVKMVHN GIEYGDMQLI
           DAIESLLTKM AAKVED---G PCVAYVGPGG SGHFVKTVHN GIEYGIEQIL
           DAIESLLTKM AAKVED---G PCVAYVGPGG SGHFVKTVHN GIEYGIEQIL
           RDLEPILKAI AAQVDD---G PCVTYIGPGG AGHYVKMVHN GIEYGDMQLI
           DAIEGLVRKM AAQVDD---G PCVTYIGPGG AGHFVKTVHN GIEYGIEQIL
           DAIESLVTKM AAQVED---G PCVTYIGPGG SGHFVKTVHN GIEYGIEQIL
           QALEPILTKI AAQVDD---G PCVTYIGPGG AGHYVKMVHN GIEYGDMQLI
           QALEPILTKI AAQVDD---G PCVTYIGPGG SGHFVKMVHN GIEYGDMQLI
           DAIESLVCKM AAQVED---G PCVTYIGPGG SGHFVKTVHN GIEYGIEQIL
           EELEPILTKI AAQVDD---G PCVTFVGPGG AGHYVKMVHN GIEYGDMQLI
           KELEPILTKI AAQVEDPDNP ACVTFIGPGG AGHYVKMVHN GIEYGDMQLI
           DAIESLVTKM AAQVED---G PCVTYIGPGG SGHLVKTVHN GIEYGIEQIL
           RQLEPILTKI AAQVPD---G PCVTYLGPKG GGHYVKMVHN GIEYGDMQLI
           EYLSPIFNKI AAQVDD---G PCVTYIGPGG SGHYVKMVHN GIEYGDMQLI
           DAIESLLNKM AAQVED---G PCVTYIGPGG SGHFVKTVHN GIEYGIEQIL
           DAIESLLTKM AAKVED---G PCVAYVGPGG SGHFVKTVHN GIEYGIEQIL
           QELEPILTKI AAQVDD---G PCVTYIGPGG AGHYVKMVHN GIEYGDMQLI
           DDLAPILTQI AAQVDD---G PCVTYIGPRG AGHYVKMVHN GIEYGDMQLI
           DAIEPLVRKM AAQVED---G PCVTYIGPGG AGHFVKTVHN GIEYGIEQIL
           EFLSPIFNKI AAQVDD---G PCVTYIGPGG SGHYVKMVHN GIEYGDMQLI
           EYLSPIFNRI AAQVDD---G PCVTYIGPGG SGHYVKMVHN GIEYGDMQLI
           EYLSPIFNKI AAQVDD---G PCVTYVGPGG SGHYVKMVHN GIEYGDMQLI
           EAIEGLVNKM AAQVED---G PCVTYIGPGG SGHLVKTVHN GIEYGIEQIL
           DAIESLLTKM AAKVED---G PCVAYVGPGG SGHFVKTVHN GIEYGIEQIL
           ESVEQLLTKM AAQVDD---G PCVSYIGPGG SGHFVKTVHN GIEYGIEQIL
           EYLSPIFNKI AAQVDD---G PCVTYIGPGG SGHYVKMVHN GIEYGDMQLI
           DAIESLLTKM AAKVED---G PCVAYVGPGG SGHFVKTVHN GIEYGIEQIL
           EAVEPIVRSI AAQVDD---G PCVTYIGPGG SGHYVKMVHN GIEYGDMQLI
           EALEPILTKI AAQVDD---G PCVTYIGPGG AGHYVKTVHN GIEYGDMQLI
           RELEPILTKI AAQVDD---G PCVTFIGPGG AGHYVKMVHN GIEYGDMQLI
           EAIESLVCKM AAQVED---G PCVTYIGPGG SGHFVKTVHN GIEYGIEQIL
           DAIESLLTKM AAKVED---G PCVAYVGPGG SGHFVKTVHN GIEYGIEQIL
           DAIESLVTKM AAQVED---G PCVTYIGPGG SGHFVKTVHN GIEYGIEQIL
           DAIESLVQKM AAQVED---G PCVTYIGPGG SGHFVKTVHN GIEYGIEQIL
           RELEPILVKI AAQVDD---G PCVTFVGRGG AGHYVKMVHN GIEYGDMQLI
           RELEPILVKI AAQVDD---G PCVTFVGRGG AGHYVKMVHN GIEYGDMQLI
           KELEAILTKI AAQVDD---G PCVDYVGPGG AGHYVKMVHN GIEYGDMQLI
           EAVEPIVRSI AAQVDD---G PCVTYIGPGG SGHYVKMVHN GIEYGDMQLI
           KDLSPILTKI AAQVDD---G PCVTYIGPGG AGHYVKMVHN GIEYGDMQLI
           DAIESLVRKM AAQVED---G PCVTYIGPGG SGHFVKTVHN GIEYGIEQIL
           RELEPILTKI AAQVDD---G PCVTFIGPGG AGHYVKMVHN GIEYGDMQLI
           KELEPILTKI AAQVDD---G PCVTFVGPGG AGHYVKMVHN GIEYGDMQLI
           QQLEPILAKI AAQVPD---G PCVTYLGPKG GGHYVKMVHN GIEYGDMQLI
           EELEPILTKI AAQVDD---G PCVTFVGPGG AGHYVKMVHN GIEYGDMQLI
           RELEPILTKI AAQVDD---G PCVTYVGPGG AGHYVKMVHN GIEYGDMQLI
           EELEPILTKI AAQVDD---G PCVTFVGPGG AGHYVKMVHN GIEYGDMQLI
           EYLSPIFNRI AAQVDD---G PCVTYIGPGG SGHYVKMVHN GIEYGDMQLI
           DAIESLVTKM AAQVED---G PCVTYIGPGG SGHFVKTVHN GIEYGIEQIL

           AEAYDLLKTA GGLDAKQLHE VFAQWNTTDE LNSFLIEITA NIFPYVDP-D
           AEGYDLMKRV KGMNGEQMAD VLAQWNATEE LSSYLVEITE VCLRTKDP-E
           AEAYDLMKRV CGMSGDEMAS VMGYWNKTEE LSSYLVEITE ACLRVKDP-D
           AEAYDLMKRV KGMNGDQMAD VLGQWNSTEE LASYLVEITE VCLRTKDP-K
           SEGYDLMKRV CKMNCDEISD VFGIWNKTEE LSSYLVEITE ICLRTKDP-T
           AEAYDLLRNV IGLNEQQLYE VFAEWNTTDE LNSFLIEITA DIFKQKDP-E
           AEGYDLMKRV KGMTGVQMAD VLGQWNTTEE LSSYLVEITE VCLRTKDP-V
           AEAYDLLKNT LGLGHKELHE IFAEWNKTEE LDSFLIEITA DIFTKMDE-E
           AEAYDLMKRV KGMNGKQMSE VFGIWNNTDE LASYLVEITE ICLNTKDE-I
           AEAYDLMKRV GGMTGTQMAD VFAHWNATEE LTSYLVEITE VCLRTKDP-D
           AEAYDLLANA AKLNHTELHE VFTEWNQTDE LNSFLIEITA DIFKKIDP-E
           AEAYDLMKRV KGMNGQQMSE VFGIWNNTDE LASYLVEITE ICLNTKDE-I
           AEAYDLMKRV KGMNGQQMSE VFGIWNNTDE LASYLVEITE ICLNTKDE-M
           AEAYDILRYG LGLSNEQLHQ IFAEWNTTDE LNSYLIEITA DIFKQKDP-G
           VEAYDLMKRC AGMDGLAMAQ VFDGWNQLEE LSSYLVEITE VCLRTRDP-E
           AEGYDLMKRV GGMNGTQMAD VFAHWNSTEE LASYLVEITE VCLRTKDP-D
           AEAYDLLRNV IGLNEQQLYE VFAEWNTTDE LNSFLVEITA DIFKQKDP-E
           AEAYDLLKNL LGLNHQQLHE VFKSWNETPE LNSFLIEITS QIFTYIDP-E
           AEGYDLMKRV GGLSGSAMAE VFAHWNSTEE LSSYLVEITE VCLRTKDP-D
           AEAYDIMKNA MGLSNQELHE VFKEWNTTDE LNSFLIEITA DIFKYVDP-D
           AEAYDILKNG LGLSNEQLHE VFGQWNQTDE LNSFLIEIST DIFAKKDP-E
           AEAYDLMKRV KGMDGDQMAD VLGQWNSTEE LASYLVEITE VCLRTKDP-K
           AEAYDLMRRG LKLSAPQMQE IFQAWNET-E LESFLIEITA KILGTLDP-E
           AEAYDLLKNV AGLNATQLHE VFTQWNTTDE LNSFLIEITS NIFPYVDP-E
           AEAYDLMKRV CGMSGDEMAS VMGYWNKTEE LSSYLVEITE ACLRVKDP-D
           AEAYDLMKRV KNMNGSQMAE VFGLWNNTDE LASYLVEITQ ICLNTKDE-L
           AEAYDLLKHG LGLDHKQLHQ VFSEWNTTDE LNSFLIEITA DIFKYIDP-D
           AEAYDLLRQT LGLGAAELHD IFAEWN-AGE LKSFLIEITA DIFTKIDP-E
           AEAYDLMKRC GGMNGDQMAD VLAKWNDSEE LASFLVEITE VCLRTKDP-D
           AEAYDLLKNV AGLNPSQLHD VFAEWNTTDE LDSFLIEITK NIFPYIDP-E
           AEAYDLLKNV GGLDATQLHQ VFTEWNQTDE LNSFLIEITA NIFPYVDP-E
           AEAYDLLKNA GGLNAKQLHE VFTEWNTTDE LNSFLIEITA NIFPYIDP-E
           AEGYDLMKRV KGMSGVQMAD VLGQWNATEE LSSYLVEITE VCLRTKDP-V
           AEAYDLMKRV KNMNGSQMSE VFGIWNNTDE LASYLVEITE ICLNTKDE-I
           AESYDLMKRM CGMTGDQMAD VFAYWNSTEE LSSYLVEITE TCLRTKDS-V
           AEAYDLLKNV AGLSAAQLHE VFTEWNETDE LNSFLIEITA NIFPYVDP-E
           AEAYDLMKRV KGMNGKQMSE VFGIWNNTDE LASYLVEITE ICLNTKDE-I
           AEAYDLLKSV AGLNASELHD VFAAWNKTPE LDSFLIEITA DIFTKVDDLG
           AEAYDLLKNA LGLNHLQLHE IFSEWNTTPE LNSFLIEITA KIFSYLDA-D
           AEAYDILKFG LGLSNEQLHQ IFAEWNTTDE LNSFLIEITA DIFKYKDP-S
           AEAYDLMKRV GGMTGTQMAD VLAQWNATEE LSSYLVEITE VCLRTKDP-D
           AEAYDLMKRV KGMNGQQMSE VFGIWNNTDE LASYLVEITE ICLNTKDE-I
           AEAYDLMKRV KGMNGEQIAD VFKAWNATEE LNSYLVEITE VCLRTKDP-D
           AEGYDLMKRV GGMNGTQMAD VFAHWNSTEE LCSYLVEITE VCLRTKDP-D
           AEAYDIMRNG LGLSNEELHE VFKEWNTTDE LNSFLIEITA DIFKYKDP-E
           AEAYDIMRNG LGLSNEELHE VFKEWNTTDE LNSFLIEITA DIFKYKDP-E
           AEAYDLLKNA VGVSNEQLHE IFAEWNKTPE LESFLIEITA DIFTKKDT-E
           AEAYDLLKSV AGLNASELHD VFAAWNKTPE LDSFLIEITA DIFTKVDDLG
           AEAYDLLKNV LGLSHTELHQ VFSEWNTTDE LNSFLIEITA EIFTYVDP-D
           AEGYDLMKRV GGMNGTQMAD VFAHWNSTEE LSSYLVEITE VCLRTKDP-D
           AEAYDLLKNA VGVSNEQLHE IFAEWNKTPE LESFLIEITA DIFRKKDS-E
           AEAYDIMKNA LGLSNQELHE VFAKWNTTDE LNSFLIEITA DIFKNIDP-E
           AEVYDLMRRA LKLSASQMQE IFQAWNET-E LESFLIEITA KIFQTLDP-E
           AEAYDIMKNA LGLSNQELHE VFKEWNTTDE LNSFLIEITA DIFKYIDP-D
           AEAYDVLKNG LGLSNQQLHE TFAEWNRTDE LNSYLIEITA DIFKYVDP-E
           AEAYDIMKNA LGLSNEELHE VFKEWNTTDE LNSFLIEITA DIFKYVDP-D
           AEAYDLLKNV GGLDATQLHE VFTEWNQTDE LNSFLIEITA NIFPYIDP-G
           AEGYDLMKRV GGMNGTQMAD VFKHWNSTEE LASYLVEITE VCLRTKDP-E

           TKLPLVDLIV DAAGQKGTGR WTVQTALELG VSIPTITAAV NARIISSIRD
           DGADLVEKIM DQAGQKGTGL WTVVTALQMG ASVPTIYASL NGRVMSSLKP
           DSSDLVEKIM DKAGQKGTGL WTVVSALELG ASVPTIYASL NGRVMSSMKD
           DGGDLVEKIM DQAGQKGTGL WTVVTALQMG ASVPTIYASL NGRVMSSMKP
           DGADLVEKIM DKAGQKGTGL WTVVSALQLG ASVPTIYASL NGRVMSSMKS
           TGKPLVDLVL DSAGQKGTGR WTVVSALELG VSIPTITAAV NSRIISSYKD
           DGTDLVEKIT DQAGQKGTGL WTVVTALQMG ASVPTIYASL NARVMSSMKP
           TGKPLVELIM DKAGQKGTGR WTVMSALEIG VSIPTITAAV NARIMSAIKE
           TGDDVVEKIL DKAGQKGTGL WTVVSALELG VSVPTIYASL NARVMSSLKE
           DGSDLVEKIL DKAGQKGTGL WTVVSALELG ASVPTIYASL NGRVMSSMKP
           TNQPLVELIL DSAGQKGTGR WTVVSSLELG VPIPTIYAAV NARVMSAYKD
           TGDDVVEKIL DKAGQKGTGL WTVVSALELG VSVPTIYASL NARVMSSLKE
           TGDDVVEKIL DKAGQKGTGL WTVVSALELG VSVPTIYASL NARVMSSLKE
           TNEYLVDLIL DSAGQKGTGR WTVLSSLELG VPIPTIYAAV NARVMSAYKA
           DGGDLVEKIL DVAGQKGTGL WTVVSALEMG VPVPTIYAAL NARVMSSLHS
           DGSDLIEKIQ DKAGQKGTGL WTVVSALQMG ASVPTIYAAL NGRVMSSMKD
           TGKPLVDLIL DSAGQKGTGR WTVVSALELG VSIPTITAAV NSRIISSYKD
           THLPLVDVIV DAAGQKGTGR WTVESALEMG VAIPTITAAV NARIMSSIKA
           DGSDLVEKIQ DKAGQKGTGL WTVVSALQMG ASVPTIYAAL NGRVMSSMKD
           SNKHLVDLIL DSAGQKGTGR WTVVSSLELG VPIPTMYAAV NARVMSSYKE
           TGGHLIDYIL DAAGQKGTGR WTVMSGLELG VPIPTIYAAV NARVMSSLKE
           DGGDLVEKIM DQAGQKGTGL WTVVTALQMG ASVPTIYASL NGRVMSSMKP
           TGKPLVDLIL DKAGQKGTGL WTVKDALDLG VPVPTIEAAV QARILSSMKE
           TKKPLVDLIV DAAGQKGTGR WTVQTALELG VAIPTITAAV NARIMSSIKD
           DSSDLVEKIM DKAGQKGTGL WTVVSALELG ASVPTIYASL NGRVMSSMKD
           TGEDVVEKIL DKAGQKGTGL WTVVSALELG ISVPTIYASL NARVMSSLKV
           TNQPLVDLIL DSAGQKGTGR WTVVSSLELG VPIPTIYAAV NARVISSYKQ
           TGKPLVDLIL DKAGQKGTGK WTSQNAYDLG IPIPTINAAV ESRILSAYKS
           SGNDLVETIV DAAGQKGTGL WTVVSALEMG VPVPTIYAAL NARVLSSLRQ
           TNKPLVDLIV DAAGQKGTGR WTVQTALELG VAIPTITAAV NARIISSIKD
           TKQPLVDLIV DAAGQKGTGR WTVQTALELG VAIPTITAAV NSRIISSIRE
           TKLPLVDLIV DAAGQKGTGR WTVQTALELG VSIPTITAAV NARIISSIRD
           DGTDLVEKIT DQAGQKGTGL WTVVTALQMG ASVPTIYASL NARVMSSMKP
           TGEDVVEKIL DKAGQKGTGL WTVVSALELG VSVPTIYASL NARVMSSLKD
           DGTDLVEKIM DKAGQKGTGL WTVISALELG ASVPTIYASL NARVMSSLKS
           TKKPLVDLII DAAGQKGTGR WTVQTALELG VAIPTITAAV NSRILSSIRD
           TGDDVVEKIL DKAGQKGTGL WTVVSALELG VSVPTIYASL NARVMSSLKE
           TGQPLVELII DAAGQKGTGR WTVETALEIG VAIPTIIAAV NARILSSIKA
           TGLPLVEVIL DEAGQKGTGR WTVVSALDLG VAIPTITAAV NARIMSSEKL
           TNEYLVDLIL DSAGQKGTGR WTVLSSLELG VPIPTIYAAV NARVMSAYKA
           DGSDLVEKIM DQAGQKGTGL WTVVSALELG ASVPTIYASL NGRVMSSMKP
           TGDDVVEKIL DKAGQKGTGL WTVVSALELG VSVPTIYASL NARVMSSLKE
           DGTDLVEKIM DQAGQKGTGL WTVVTALEMG ASVPTIYAAL NGRVMSSMKP
           DGSDLVEKIQ DKAGQKGTGL WTVVSALQMG ASVPTIYASL NGRVMSSMKE
           TGNHLVDYIL DSAGQKGTGR WTVMTSLELG VPIPTMYAAV NARVMSSYKD
           TGNHLVDYIL DSAGQKGTGR WTVMTSLELG VPIPTMYAAV NARVMSSYKD
           TSNHLVDMIV DSAGQKGTGR WTVINALELG VAVPTITAAV NARIMSGIKE
           TGQPLVELIL DAAGQKGTGR WTVETALEIG VAIPTIIAAV NARILSSIKA
           TQQPLVELIL DKAGQKGTGR WTVMSALELG VPIPTITAAV NARITSSFKD
           DGADLVEKIQ DKAGQKGTGL WTVVSALQMG ASVPTIYASL NGRVMSSMKE
           TDNHLVDMII DSAGQKGTGR WTVVNALELG VAVPTITAAV NARIISGIKD
           SNKALLDLIL DSAGQKGTGR WTIVTSLELG VPIPTMYAAV NARVMSSYKD
           TGKPLVDLIL DKAGQKGTGL WTVKDALDLG VPVPTIEAAV QARILSSMKE
           SNKHLVDLIL DSAGQKGTGR WTVVSSLELG VPIPTMYAAV NARVMSSYKE
           TGHHLVDLIL DSAGQKGTGR WTVLSSLELG VSIPTIYAAV NARVMSAYKD
           SKKHLVDLIL DSAGQKGTGR WTVVSSLELG VPIPTMYAAV NARVMSSYKE
           TKQPLVDLIV DAAGQKGTGR WTVQTALELG VAIPTITAAV NSRIISSIRE
           TGSDLVELIQ DKAGQKGTGL WTVVSALQMG ASVPTIYAAL NGRVMSSMKD

           ERIAASKQLT GP--SGKYDG -DTKEFINKV RDALYCSKIC SYAQGMALLS
           ERVAAESILK GP-VIKDFDL GTPDDAMAPL MDATVLSCIA SYAQGMELLR
           QRNYAETILN GN-KPSFVDF GKPSDGMPLL MDAVVLATIA SYAQGMDILR
           QRVKAEEVLK GP-SVKDFDL GQPSDAMSPL MDAVVLSCVA SYAQGMELLR
           ERVKAEKVFG KL-SIERTDL GSPSNGMSPI MDAVVLSTIA SYAQGMEILR
           ERVAASQELP GP--SANFDG -DVTSFINKV RDALYCSKIC SYAQGMALMG
           QRVAAESILK GP-AIKDFDM GTPDDAMAPL MDATVLSCIA SYAQGMELLR
           ERMIAAEQLT GP--TASFEG -DKKAFVNKI RDALYCSKIC SYAQGMDLLS
           QRSEIEKTIP SK-EIEDFDL GNISDGMKPL FDAVVLATIA SYAQGMDILR
           QRIAAEQILH GS-AIRPFDL GSSADGMAPL MDAVVLSCMA SYAQGMELLR
           ERKAASLELP SP--ERVYRG -DIKTFINQV RDALYCSKMC SYAQGMALLG
           QRSEIEKTIP SK-EIEDFDL GNISDGMKPL FDAVVLATIA SYAQGMDILR
           QRTEIEKTIP SK-DIEDFDL GNISDGMKPL FDAVVLATIA SYAQGMDILR
           ERVAASKELN GR--PIRYDG -DTAGFVNKV RDALYCSKMC SYAQGMALIA
           ERLAAASVID APAAAAAVSL GEPSKGMPAL RDAITLACIA SYAQGMALMV
           QRVKAETILK GP-AVKAFDL GTPADGMAPL MDAMVLSCMA SYAQGMELLR
           ERVAASQQLP GP--SANFDG -DVSAFINKV RDALYCSKIC SYAQGMALIG
           ERMAAAQVLP GP--AAHFSG -NTEEFIGKI RDALYCSKIC SYAQGMALIA
           QRIKAEPLLK GP-AIKPFDM GSPADGMAPL MDAMVLACMA SYAQGMELLR
           ERKAASQQLT GP--EIKFDG -DKKAFINKV RDALYCSKMC SYAQGMALIA
           ERVAASGQLS GP--SKTFSG -DVEAWIPKV RDALYCSKMC SYAQGMALIA
           QRVKAEEVLK GP-SVKDFDL GQPADGMSPL MDAVVLSCVA SYAQGMELLR
           ERVAASQQLP GP--GTTLEG -DPDSFLQDL RAALYCSKIC SYAQGMALLR
           ERVAASQSLT GP--SAKFDG -DVKDFINKV RDALYCSKIC SYAQGMALLY
           QRNYAETILN GN-KPSFVDF GKPSDGMPLL MDAVVLATIA SYAQGMDILR
           QRSEIEKTIP ME-AIEDFDL GEISNGMKPL FDAVVLATIA SYAQGMDILS
           ERVAAAKELI GT--TGNYEG -DSQAFINKV RDALYCSKMC SYAQGMALLG
           ERVAASKILS GP-ERPPFTG -EKKQFIDAV RDALYCAKIC SYAQGMALLK
           ERLAAESVLH GP-GPHRVDL GDPAAGLEPL RDACIAACIV SYGQGMALLQ
           ERVAASKVLT GP--SGKYDG -QTKDFINKV RDALYCSKIC SYAQGMALLS
           ERIAASKQLT GP-VPTQFK- -DTRTFVNMV RDALYCSKIC SYAQGMALIS
           ERIAASKQLT GP--SGKYDG -DTKEFINKV RDALYCSKIC SYAQGMALLS
           QRMAAESILK GP-AIKDFDL GTPDDAMAPL MDATVLSCIA SYAQGMELLR
           QRSEIEKTLP IK-AFNDFDL GDISNGMKPL FDAVVLATIA SYAQGMDILS
           QRVYASTLLK EP-LIGSYEL GTPSDGMSPI MDAVVLSTIA SYAQGMEIMR
           ERIAASKQIT GP--SGKYTG -EIKSFVNMV RDALYCSKIC SYAQGMALLS
           QRSEIEKTIP SK-EIEDFDL GNISDGMKPL FDAVVLATIA SYAQGMDILR
           ERQAASEILS GP-ITEPFSG -DRQAFIDSV RDALYCSKIC SYAQGMALLA
           ERVAAAKVLT GP--TGKYQG -DTQAFVNKI RDALYCSKIC SYAQGMALMV
           ERVAASKELN GR--AIHYDG DDAASFVNKV RDALYCSKMC SYAQGMALIA
           QRITAEQILH GS-AIKPFDL GSSADGMAPL MDAVVLSCMA SYAQGMELLR
           QRSEIEKTIP SK-EIEDFDL GNISDGMKPL FDAVVLATIA SYAQGMDILR
           QRQKAESILK GP-AVADADL GSPSDAMGPI MDAVVLSCIA SYAQGMELLR
           QRIKAEPILK GP-AIKPFDM GTPADGMAPL MDAMVLACMA SYAQGMELMR
           ERVAASKELT GP--TGKFEG -DAKAFVNKV RDALYCSKMC SYAQGMALIA
           ERVAASKELT GP--TGKFEG -DAKAFVNKV RDALYCSKMC SYAQGMALIA
           ERVGAAKELT GP--SGQYEG -DKQAMINKV RDALYCSKIC SYAQGMALLA
           ERQAASEILS GP-ITEPFSG -DRQAFIDSV RDALYCSKIC SYAQGMALLA
           ERVKASQILT GP--TATFSG -DKQAFIGKV RDALYCSKIC SYAQGMALMS
           QRIKAEPILK GP-AIKSFDM GTPADGMAPL MDAMVLACMA SYAQGMELLR
           ERVAASKELT GP--TGKYEG -DTQAMINKV RDALYCSKIC SYAQGMALLS
           ERISASKQLT GS--TIEFKG -NVSEFVDKV RDALYCSKIC SYAQGMALIA
           ERVAASAQLK GP--DATFAG -DPDCFIQDL RAALYCSKIC SYAQGMALLK
           ERKAASQQLT GP--EIKFDG -DKKAFINKV RDALYCSKMC SYAQGMALIA
           ERVAAAKELP GP--GETYPG -DAALFVNKV GDALYCSKMC SYAQGMALIA
           ERESASHQLT GP--AIKFDG -DKKAFINKV RDALYCSKMC SYAQGMALIA
           ERIAASKQLT GP-APTQFE- -DTRTFVNMV QDALYCSKIC SYAQGMALIS
           QRVKAETILK GP-AIAPFAM GTPADGMGPL MDAMVLACMA SYAQGMELLR

           TASTT-FNWN -LNLSELARI WKGGCIIRAG FLNKIKKAFN ENPALPNLLL
           IASRD-LDYS -LQMPSIAQI WKGGCIIRAR LLQRIQDAFA ANPDLTNLML
           LASEE-YDYD -LDMPSIAQI WKGGCIIRST LLSRIQDAFK KDPSLTNLII
           IASND-LDYG -LDMPSIAQI WKGGCIIRSR LLKRIQNAFS ADPQLENLMV
           LASEE-YKYD -LHMPSIAQI WKGGCIIRST LLQRIQDAFN NEPQLTNLLM
           KASQE-FNYN -LNLGEIARI WKGGCIIRAG FLNKIKQAYD QNPQLPNLLL
           IASQD-LDYE -LHMPSIAQI WKGGCIIRAR LLKRIQDAFH ADPQLPNLMV
           KASAL-NDYN -LDLGETARI WKGGCIIRAA FLNKIKAAYD QDAKLPNLLL
           EASAV-YNYG -LNMPSIAQI WKGGCIIRSK LLSKIQDAYN KDPNLKNLIF
           IASAE-YNYN -LHLPSIAQI WKGGCIIRSR LLQRIQDAFN ADPQLSNLLI
           KASAE-YGYN -LDLGETARI WKGGCIIRAG FLDKIKAAYV ENPNLPNLLL
           EASAV-YNYG -LNMPSIAQI WKGGCIIRSK LLSKIQDAYN KDPNLKNLIF
           EASAV-YNYG -LNMPSIAQI WKGGCIIRSK LLSKIQDAYN KDPDLKNLIF
           KASAE-FKYN -INLPETARI WKGGCIIRAG FLDKIKKAYL ENPNLPNLLL
           EASAL-HEYH -LNLSSIAQI WKGGCIIRAK LLQRIQNAYD TNPDLANLMV
           IASAE-HDYN -LNMPSIAQI WKGGCIIRAR LLQRIQDAFT TDPQLNNLLI
           KASQE-FNYH -LNLGEIARI WKGGCIIRAG FLNKIKQAYD QNPQLPNLLL
           KGSQELFDHQ -LNLSEIARI WKGGCIIRAG FLNKIKQAYS ENPQLANLLL
           IASAE-HNYN -LHMPSIAQI WKGGCIIRAR LLKRIQDAFN ADPQLPNLLI
           KASAE-YYNN QVSLPESARI WKGGCIIRAG FLDKIKKAFV DNPNLPNLLL
           KASQE-FGYD -VNLPEIARI WKGGCIIRAG FLDKIKKAFK DNPQLPNLLL
           IASND-LDYG -LDMPSIAQI WKGGCIIRSR LLKRIQDAFK ADPQLENLMV
           QATVA-HGYV -YTFSEIPRI WKGGCIIRAR LLGKIQSAYQ RDPELVNLLL
           TASKT-YNWD -LNLSEMARI WKGGCIIRAG FLNKIKKAFN ENPALPNLLL
           LASEE-YDYD -LDMPSIAQI WKGGCIIRST LLSRIQDAFK KDPSLTNLII
           EASSV-YNYE -LNMPSIAQI WKGGCIIRSK LLKKIQDAYQ KDPNLKNLIF
           KASEE-FNYN -LNLAETARI WKGGCIIRAG FLDKIKNAFN ENPKLPNLLL
           AASHE-YDYH -LNLSELARI WKGGCIIRAI FLDKIKNAFL RDPALTNLLI
           EASKL-HDYG -LDFAAIGQI WKGGCIIRAR LLQRIQDAYT AAPGLPNLML
           TASKT-YNWN -LDLGEMARI WKGGCIIRAR FLNKIKKAFS ENPALPNLLL
           TASKT-YNWG -LNLGEMARI WKGGCIIRAG FLNKIKKAFD ENPALPNLLL
           TASAT-FNWN -LNLSEMARI WKGGCIIRAG FLNKIKKAFN ENPALPNLLL
           IASQD-LDYE -LHMPSIAQI WKGGCIIRAR LLKRIQDAFD ADPQLPNLMV
           EASSV-YKYD -LNMPSIAQI WKGGCIIRSK LLRKIQDAYQ KEPNLKNLIF
           IASHE-YNYD -LHMPSIAQI WKGGCIIRSR LLVHIQNAFQ KDPQLKNLLL
           TASKT-YNWD -LNLGEMARI WKGGCIIRAG FLNKIKKAFD QNPALPNLLL
           EASAV-YNYG -LNMPSIAQI WKGGCIIRSK LLSKIQDAYN KDPNLKNLIF
           KASQV-YNYG -LNLGELARI WKGGCIIRAG FLNKIKQAYD ADPTLANLLL
           KASKE-FTFN -LNLGEIARI WKGGCIIRAA FLNKIKHAFD ENPQLANLLL
           KASAE-FNYN -INLPETARI WKGGCIIRAG FLDKIKNAYL ENPQLPNLLL
           IASAE-YNYN -LHLPSIAQI WKGGCIIRSR LLKRIQDAFN ADPQLSNLLI
           EASTV-YNYG -LNMPSIAQI WKGGCIIRSK LLSKIQDAYN KDPNLKNLIF
           IASAD-NNYN -LHMPAIAQI WKGGCIIRAK LLKRIQDAFN ADPQLPNLMI
           IASAE-HNYN -LHMPAIAQI WKGGCIIRSR LLKRIQDAFN ADPQLANLLI
           KASQE-YNYG -VSLPECARI WKGGCIIRAG FLDKIKKAFV DNPTLPNLLL
           KASQE-YNYG -VSLPECARI WKGGCIIRAG FLDKIKKAFV DNPTLPNLLL
           QASRQ-FDYK -LNLGECARI WKGGCIIRAG FLNKIKKAFD ENPALPNLLL
           KASQV-YNYG -LNLGELARI WKGGCIIRAG FLNKIKQAYD ADPTLANLLL
           AASQE-FKFN -LNLSEISRI WKGGCIIRAG FLDKIKSAFA DDPALANLLL
           IASAE-HNYN -LNMPSIAQI WKGGCIIRAR LLKRIQDAFN ADPQLANLLI
           AASKE-FNYN -LNLGECARI WKGGCIIRAG FLNKIKKAFD ENPGLPNLLM
           KASTE-YYNG EISLPESSRI WKGGCIIRAG FLDKIKKAFV DNPSLPNLLL
           RATVA-HGYV -YTFSEIPRI WKGGCIIRAR FLGEIQSAYK RDPELVNLLL
           KASAE-YYNN QVSLPESARI WKGGCIIRAG FLDKIKKAFV DNPNLPNLLL
           KASQE-FKYN -ISLPESARI WKGGCIIRAG FLDKIRKAFA ENPGLPNLLL
           KASAE-YYGN QVSLPESARI WKGGCIIRAG FLDKIKKAFV DNPDLPNLLL
           SASKT-YNWD -LNLGEMARI WKGGCIIRAG FLNKIKKAFD ENPALPNLLL
           IASAE-HNYN -LHMPSIAQI WKGGCIIRAR LLKRIQDAFN ADPQLPNLLI

           APEFKQTILD RQAAWREVII TAAKLGIPVP AFSASLDYFD SYRRDRLPQN
           DPWFADQINR RLPGLAKVVA GAAESGIPVP CFSSTLDYIN SYRTGRLPQN
           DKWFTDQVNN RLSGLTQVVS AAANAGIPVP CLSSTLDYLN SFRTSRLPQN
           DPWFADQVNR RLPGLAQVVA GAAEAGIPVP CFSSTLDYIN SYRTGRLPQN
           DPWFAEQIKN RLPGLTKTVA VAAQTGVPVP CFSSTLDYIN SYRTARLPQN
           APEFKHTILD RQSAWREVLV TANTMGIPVP AFSASLDYFD SYRRVSLPQN
           DPWFAEQINR RLPGLAQVVA GAAEAGIPVP CFSSTLDYIN SYRSGRLPQN
           APEFKQTILD RQDAWREVVA TAAKVGIPVP AFSASLDYFD SYRRGRLPQN
           DAWFNNEIAT RLDNLAKVVS LSTKAGIPVP CLSSTLDYLN SYRTNRLPQN
           DPWFAEQVNR RLPGLAKVVA GAAEAGIPVP CFSSTLDYIN SYRTARLPQN
           APEFKQSIID RQTAWRTVIL AANELGIAVP AFSASLDYFD SYRRARLPQN
           DDWFNNEIAT RLDNLAKVVS LSTKAGIPVP CLSSTLDYLN SYRTNRLPQN
           DDWFNNEIAT RLDNLAKVVS LSTKAGIPVP CLSSTLDYLN SYRTNRLPQN
           APEFKQSILD RQEAWRDVLI LANKIGIGVP AFSASLDYFD SYRRSRLPQN
           DPWFAEQVNA RLSGLRQVVA GAALAGIPVP CLSSTLDYID SYRTARLPQN
           DPWFANQVNT RLPGLAQVVA GAAEAGIPVP CLSNTLDYIN SYRTARLPQN
           APEFKQTILD RQSAWREVLV TANTMGIPVP AFSASLDYFD SYRRVSLPQN
           APEFRQTILD KQAAWREVLV EATRAGIAVP AFGASLEYFD SYRRDRLPQN
           DPWFADQVNR RLPGLARIVA GAAEAGIPVP CLSSTLDYIN SYRTSRLPQN
           APEFKQTILD RQDAWREVLI LANQVGIAVP AFSSSLDYFD SYRRADLPQN
           APEFKQSILD RQGPWREVLM LANEMGIAVP AFSSSLDYFD SYRRAVLPQN
           DPWFADQVNR RLPGLAQVVA GAAEAGIPVP CFSSTLDYIN SYRTGRLPQN
           DEEFKRAIQE RQGSWRRVVA TAAALGIPIP AISASLAYYD SYRTAELPQN
           APEFKQTILD RQDAWREVIM TAAKVGIPVP AFSASLDYFD SYRRDRLPQN
           DKWFTDQVNN RLSGLTQVVS AAANAGIPVP CLSSTLDYLN SFRTSRLPQN
           DDWFNNEIST RIDNLASVVS SSTKAGIPVP CLSSTLDYLN SYRTNRLPQN
           APEFKQTILD RQDAWRDVLV ASNQLGIPVP AFSASLDYFD SYRRDRLPQN
           DSEFSGDIQA RQANWRYAVQ TAAQLGIPAY ATGASLAYYD AYRTAQLPLN
           DPWFAEQINR RLPGLRQIVA GAALAGIPVP CLSSTLDYID SYRTGRLPQN
           APEFKQTILD RQTAWREVIA TAATVGIPVP AFSASLDYFD SYRRDRLPQN
           APEFKQTILD RQSAWREIIV TAAKTGIPVP AFSASLDYFD SYRRERLPQN
           APEFKQTILD RQAAWREVII TAAKLGIPVP AFSASLDYFD SYRRDRLPQN
           DPWFAEQINR RLPGLAQVVA GAAEAGIPVP CFSSTLDYVN SYRSGRLPQN
           DDWFNMEISS RIDNLANVVS SSTKAGIPVP CLSSTLDYLN SYRTNRLPQN
           DSWFLNQVDK RIAGLAKVVS YASQAGIPVP CFSSTLDYIN SYRTSRLPQN
           APEFKQTILD RQAAWREVII TAAKLGIPVP AFSASVDYFD SYRRDRLPQN
           DAWFNNEIAT RLDNLANVVS LSTKAGIPVP CLSSTLDYLN SYRTNRLPQN
           APEFRQTILD RQLAWRRVIA IAAERGIPVP AFSASLDYFD SYRRDRLPQN
           APEFKQTILD KQQAWREVLS EAAKLGIAVP AFSASLDYFD SYRRDRLPQN
           APEFKQSILD RQEAWRDVLI LANKIGIAVP AFSASLDYFD SYRRSRLPQN
           DPWFAEQVNR RLPGLAKVVA GAAEAGIPVP CFSSTLDYIN SYRTARLPQN
           DDWFNNEIAT RLDNLAKVVS LSTKAGIPVP CLSSTLDYLN SYRTNRLPQN
           DPWFADQVNR RLPGLAKVVA ASAANGIPVP TFSSTLDYIN SYRTGRLPQN
           DPWFADQVNR RLPGLAKVVA GAAEAGIPVP CLSSTLDYIN SYRTSRLPQN
           APEFKQSILD RQDAWRDVLI LANQLGIAVP AFSSSLDYFD SYRRASLPQN
           APEFKQSILD RQDAWRDVLI LANQLGIAVP AFSSSLDYFD SYRRASLPQN
           APEFKQTILD RQNAWREVVA LAGKLGLPVP AFSASLDYFD SYRRVTLPQN
           APEFRQTILD RQLAWRRVIA IAAERGIPVP AFSASLDYFD SYRRDRLPQN
           APEFRQTILD RQDAWREVMA TAAQLGIPVP AFSASLDYFD SYRRDRLPQN
           DPWFAEQVNR RLPGLAKVVA GAAEAGIPVP CLSSTLDYIN SYRTARLPQN
           APEFKQTILD RQNAWREVIS TASQLGLPVP AFSASLDYFD SYRRASLPQN
           APEFKQTILD RQDAWREVLV LASQAGIPVP AFSASLDYFD SYRRANLPQN
           DEEFEQAIRE RQGSWRRVVS TAAALGIPIP AISASLAYYD SYRTANLPQN
           APEFKQTILD RQEAWREVLI LANKVGIAVP AFSSSLDYFD SYRRADLPQN
           APEFKQSILD RQEAWREVLV LANKLGIPVP AFSSSLDYFD SYRRANLPQN
           APEFKQSILD RQEAWREVLV LANQVGIPVP AFSASLDYFD SYRRADLPQN
           APEFKQTILD RQSAWREIIV TAAKTGIPVP AFSASLDYFD SYRREKLPQN
           DPWFADQVNR RLPGLAQVVA GAAQAGIPVP CLSSTLDYIN SYRTSRLPQN

           LTQAQRDYFG AHTYLRTDKA --GAFHTEWV PIAEAKK--- ----------
           LVQAMRDCFG SHTYQRVDKE --GAFHTEWL G--------- ----------
           LVQAMRDCFG SHTYERVDKA --GSFHTEWI D--------- ----------
           LVQAMRDCFG SHTYKRVDEE --GSFHTEWL D--------- ----------
           LVQAMRDCFG SHTYERIDKE --GSFHTEWI N--------- ----------
           LTQAQRDYFG AHTYERIDKP RGQFFHTEWA NVD------- ----------
           LVQAMRDCFG SHTYQRVDKE --GTFHTEWL S--------- ----------
           LTQAQRDYFG AHTYQRTDKE --GIFHTEWP ESAT------ ----------
           LVQAMRDCFG SHTYERIDKE --GSFHTEWM K--------- ----------
           LVQAMRDCFG SHTYQRVDKE --GTFHTEWL D--------- ----------
           LTQAQRDYFG AHTYERTDKS RGEFFHTAWA E--------- ----------
           LVQAMRDCFG SHTYERIDKK --GSFHTEWM K--------- ----------
           LVQAMRDCFG SHTYERIDRE --GSFHTEWM K--------- ----------
           LTQAQRDYFG AHTYERIDKP LGEFFHTEWA GVS------- ----------
           LLQAMRDCFG AHTYQRVDRE --GSFHTEWL ---------- ----------
           AVQAMRDCFG SHTYQRVDKE --GTFHTEWL D--------- ----------
           LTQAQRDYFG AHTYERIDKP RGQFFHTEWT NVD------- ----------
           LTQAQRDFFG AHTYERIDKP --GTFHTEWV PIQEAGKASV ----------
           LVQAMRDCFG SHTYERVDKD --GVFHTEWL N--------- ----------
           LTQAQRDYFG AHTYERVDKP RGESFHTEWA A--------- ----------
           LTQAQRDYFG AHTYERTDKP RGEFFHTEWL D--------- ----------
           LVQAMRDCFG SHTYKRVDEE --GSFHTEWL D--------- ----------
           LTQAQRDFFG AHTFERIDRP --GVFHHAWN A--------- ---------M
           LTQAQRDYFG AHTYKRLDKE --GTFHTEWV PIAEAKK--- ----------
           LVQAMRDCFG SHTYERVDKA --GSFHTEWI D--------- ----------
           LVQAMRDCFG SHTYERVDKE --GSFHTEWM K--------- ----------
           LTQAQRDYFG AHTYERTDKE --GVFHTEWA QS-------- ----------
           LTQAQRDYFG AHTYERIDKE --GVFHTEWF S--------- ----------
           LVQAMRDCFG SHTYERVDQA --GTFHTEWL D--------- ----------
           LTQAQRDYFG AHTYLRLDKP --GSFHTEWV PIAEAGK--- ----------
           LTQAQRDYFG AHTYKRVDIE --GTFHTEWV PIAEAKK--- ----------
           LTQAQRDYFG AHTYLRTDKA --GAFHTEWV PIAEAKK--- ----------
           LVQAMRDCFG SHTYQRVDKE --GTFHTEWL S--------- ----------
           LVQAMRDCFG SHTYERIDKE --GSFHTEWM K--------- ----------
           LVQAMRDCFG SHTYERTDKE --GFFHTEWL N--------- ----------
           LTQAQRDYFG AHTYKRTDKE --GTFHTEWV PIAEAKK--- ----------
           LVQAMRDCFG SHTYERIDKE --GSFHTEWM K--------- ---MSGFFFF
           LTQAQCDYFG AHTYERTDRS --GSFHAQWF ---------- ----------
           LTQAQRDFFG AHTYQRTDKA --GVFHTEWT EISEASLQTG TTD-------
           LTQAQRDYFG AHTYERIDKP TGEFFHTEWA GVAN------ ----------
           LVQAMRDCFG SHTYQRVDKE --GTFHTEWL D--------- ----------
           LVQAMRDCFG SHTYQRIDKE --GSFHTEWM K--------- ----------
           LVQAMRDCFG SHTYQRVDRD --GTFHTEWL Q--------- ----------
           LVQAMRDCFG SHTYARVDKD --GVFHTEWL N--------- ----------
           LTQAQRDYFG AHTYERIDKP RGEFTHTEWA AQ-------- ----------
           LTQAQRDYFG AHTYERIDKP RGEFTHTEWA AQ-------- ----------
           LTQAQRDYFG AHTYERIDKS RGQFFHTEWP TK-------- ----------
           LTQAQRDYFG AHTYERTDRS --GSFHAQWF ---------- ----------
           LTQAQRDFFG AHTYQRIDKE --GTFHTEWT AINESNS--- ----------
           LVQAMRDCFG SHTYERVDKD --GIFHTEWL N--------- ----------
           LTQAQRDYFG AHTYERIDKP RGEFFHTEWP EK-------- ----------
           LTQAQRDYFG AHTYERIDKP RGEFFHTEWA S--------- ----------
           LTQAQRDFFG AHTFERIDRP --GVFHHEWN ACCR------ ---------M
           LTQAQRDYFG AHTYERVDKP KGESFHTEWA A--------- ----------
           LTQAQRDYFG AHTYERTDKP RGEFFHTEWM AES------- ----------
           LTQAQRDYFG AHTYERVDKP KGEAFHTEWA A--------- ----------
           LTQAQRDYFG AHTYKRVDIE --GTFHTEWV PIAEAKK--- ----MGENVK
           LVQAMRDCFG SHTYERIDKD --GIFHTEWL D--------- ----------

           ---------- --MDTKTFKR TLQHSENYNR K-GF-GHQAE VATQLQSEYQ
           ---------- --MDTHAFKR SLHHSERYNR R-GF-GRAEE VAESLEQAYQ
           ---------- --MDTQAFKQ TLHKSDRYNR R-GF-GSANK RAQALAEAYQ
           ---------- --MDTHAFKR SLHHSERYNR R-GF-GRAEE VAENLEQAYQ
           ---------- --MDTQAFKR SLHHSDRYNR R-GF-ESPAK RAQALEKAYQ
           ---------- --MDTKAFRR SLQQSDTYHR K-GF-GHQEE VAGVMDNAYQ
           ---------- --MDTHAFKR SLHHSERYNR R-GF-GRAEE VAESLEQAYQ
           ---------- --MDTKAFKR ELNHSEHYYR NQGF-GEKAA IAGQMRSEYE
           ---------- --MDTQAVKH AIQHSGRYNR R-GF-ESPTK RAKALGESYQ
           ---------- --MDTQAFKR SLHHSERYNR R-GF-GRANE VASNLEKAYQ
           ---------- --MDTKAFKR SLNHSENYYR Q-GF-GHKDE VAGMMTSEYQ
           ---------- --MDTQAFRR SLHHSDRYNR R-GF-DSPTK RAQALEEAYQ
           ---------- --MDTQAFRR SLHHSDRYNR R-GF-DSPTK RAQALEEAYQ
           ---------- --MDTKAFKR SLQQSENYHR K-GF-GHQEE AMGVMNSEYQ
           ---------- --MDTRAFKR SLHHSERYNR R-GF-GLGEQ VAVNLEQAYQ
           ---------- --MDTHAFKR SLHHSDRYNR R-GF-GRADE VAGSLEQAYQ
           ---------- --MDTKAFRR SLQQSDTYHR K-GF-GHQEE VAGVMDSAYQ
           ---------- --MDTRAFKR SLHSSENYHR K-GF-GHGEE VNQQLQGEYQ
           ---------- --MDTHAFKR SLHHSDRYNR R-GF-GRAEE VAGSLEQAYQ
           ---------- --MDTKAFKR SLQQSNNYHR K-GF-GHETE VMGTMNTEYQ
           ---------- --MDTKAFKR SLHHSDNYHR K-GF-GHGEE VMGVMNTEYQ
           ---------- --MDTHAFKR SLHHSERYNR R-GF-GRAEE VAENLEQAYQ
           PHSQPSSPAS SPQDPRALRK ALRSSSNYFA K-GFEEHKDQ AQRELQTTYK
           ---------- --MDTKAFKR SLQHSENYNR K-GF-GHQAE VTSQLQSEYQ
           ---------- --MDTQAFKQ TLHKSDRYNR R-GF-GSANK RAQALAEAYQ
           ---------- --MDTQAFRR SLHHSDRYNR R-GF-DSPTK RAQALEEAYQ
           ---------- --MDTKAFKR SLHSSENYHR K-GF-GHDAE VATQLQSEYQ
           ---------- ---------- --MQSKNYFR K-GF-GLKAE VQDDLKAEYE
           ---------- --MDTRAFKR SLHHSERYNR R-GF-GLGEE VAGSLEQAYQ
           ---------- --MDTKAFKR SLQHSENYNR K-GF-GHQAE VATQLQSEYQ
           ---------- --MDTKTFKR TLQHSENYNR K-GF-GHKEE VSTQLQCEYE
           ---------- --MDTKTFKR TLQHSENYNR K-GF-GHQAE VATQLQSEYQ
           ---------- --MDTHAFKR SLHHSERYNR R-GF-GRAEE VAESLEQAYQ
           ---------- --MDTQAIKH SVQHSGRYNR K-GF-ESPTQ RAKALGESYQ
           ---------- --MDTQAFKR SLHHSDRYNR R-GF-ESPTK RAQALEKAYQ
           ---------- --MDTKAFKR SLQHSENYNR K-GF-GHKIE VATQLQSEYQ
           TNNYLKCCNI RNMDTQAVKH KIQHSGRYNR R-GF-ESPTK RAKALGESYQ
           ---------- --MDTKAFKR ALHQSDRYNR K-GF-GKTTD VSGALESAYQ
           ---------- --MDTKAFKR SLHSSNQYHR K-GF-GHEAE VTEMLRFEYQ
           ---------- --MDTKAFKR SLQQSENYHR K-GF-GQEDE AMGVMNSEYQ
           ---------- --MDTQAFKR SLHHSERYNR R-GF-GRANE VASNLEKAYQ
           ---------- --MDTQAFRR SLHHSDRYNR R-GF-DSPTK RAQALEEAYQ
           ---------- --MDTRAFKR SLHHSERYNR R-GF-GRAEE VAGSLEQAYQ
           ---------- --MDTHAFKR SLHHSDRYNR R-GF-GRADE VAGSLEQAYQ
           ---------- --MDTKAFKR SLQQSENYHR K-GF-GQTEA AMGVMNTEYQ
           ---------- --MDTKAFKR SLQQSENYHR K-GF-GQTEA AMGVMNTEYQ
           ---------- --MDTKAFTR ALKKSENYNR Q-GF-GHAQE VATLMQSAYK
           ---------- --MDTKAFKR ALHQSDRYNR K-GF-GKTTD VSGALESAYQ
           ---------- --MDTKAFKR SLHKSEQYHR K-GF-GHEEE VTNLLQSEYN
           ---------- --MDTHAFKR SLHHSDRYNR R-GF-GRAEE VAGSLEQAYQ
           ---------- --MDTKAFRR TLQKSESYHR K-GF-GHEEE VAGVMQSAYQ
           ---------- --MDTKAFKR SLQQSIHYHR K-GF-GHEAE VMGVMNTEYQ
           PHSQPTSPDP SPQDPRALRK ALRGSSTYFA K-GFEEHKDQ AQLELQTTYK
           ---------- --MDTKAFKR SLQQSNNYHR K-GF-GHENE VMGTMNTEYQ
           ---------- --MDTKSFKR TLQQSDNYNR K-GF-GHKEE VMDAMTNEYQ
           ---------- --MDTKAFKR SLHKSGNYHR K-GF-GHETE VMGTMNTEYQ
           LLKNIDFSRK QRMDTKTFKR TLQHSENYNR K-GF-GHKEE VSNQLQSEYE
           ---------- --MDTHAFKR SLHHSDRYNR R-GF-GRAEE VAGSLEQAYQ

           SSLIQEIRDR NYTLQRGDVT IRLAQAFGFC WGVERAVAMA YETRKHFPTE
           SGLIGTIRDN GYKLSHGRLT VRLAEAFGFC WGVERAVAMA YETRKHYPAE
           SGLIGSIREN GNLLEHGRLK VKLAEAFGFC WGVERSVAMA YETRKHYPNE
           SGLIGTIRDN GYKLTHGRLN VHLAEAFGFC WGVERAVAMA YETRRHYPSE
           SNLIASIRDN GYLLEHGRLR VKLAEAFGFC WGVERAVAMA YETRRHYPTE
           SSLIQQIRQN NYILTQGNVT IRLAEAFGFC WGVERAVAMA YETRQHFPTE
           SGLIGTIRDN GYRLDHGRLN VRLAEAFGFC WGVERAVAMA YETRKHYPSE
           SNLIQKIRAN GNLLVDGEVT IHLAESFGFC WGVERAVAMA YEARAHFPEQ
           SDLIASIREN NFSFQKGRLK IKLAKSFGFC WGVERAVAMA YETRRHYPDE
           SSLIGSIRDN GYVLQHGRLQ VKLAEAFGFC WGVERAVAMA YETRRHYPSE
           SSLIQEIRDN NYELTRGDVT IYLAEAFGFC WGVERAVAMA YETRKHFPTE
           SDLISSIRDN GFTYTKGRLN IKLAQAFGFC WGVERAVAMA YETRRHYPNE
           SDLISSIRDN GFTYTKGRLN IKLAQAFGFC WGVERAVAMA YETRRHYPNE
           SSLITEIRNN NYRITRGDVT IRLAEAFGFC WGVERAVAMS YETRQHFPSQ
           SELIATIREN GYELRQGRLT VRLAEAFGFC WGVERAVAMA YETRRHYPSE
           SSLIGSIRDN GYSLTHGRLK VRLAEAFGFC WGVERAVAMA YETRRHYPQE
           SSLIQQIRQN NYILTQGNVT IRLAEAFGFC WGVERAVAMA YETRQHFPTE
           SSLIQQIRAN GYRWQQGDVT IRLAEAFGFC WGVERAVALA YETRTHFPTE
           SGLIGSIRDN DYRLTQGRLT VRLAEAFGFC WGVERAVAMA YETRRHYPSE
           SSLIQKIREN NYQWQEGDVT IKLAEAFGFC WGVERAVAMA YETRQHFPQE
           SHLIQEIRQN NYRLERGDVT ILLAEAFGFC WGVERAVAMA YETRQHFPGD
           SGLIGTIRDN GYKLTHGRLN VHLAEAFGFC WGVERAVAMA YETRRHYPSE
           SPLVEQIRAQ SYCYRQGDIT IHLAKAFGFC WGVERAVEYA YEARRRFPDR
           SSLIQEIRDR NYIWEQGDVT IRLAQAFGFC WGVERAVAMA YETRQHFPTE
           SGLIGSIREN GNLLEHGRLK VKLAEAFGFC WGVERSVAMA YETRKHYPNE
           SDLITSIRNN SFTYKKGRLN IKLAQAFGFC WGVERAVAMA YETRRHYPDE
           SSLIQEIRDN NYRLKRGNVT IHLAEAFGFC WGVERAVAMA YETRQHFPTE
           SSLIHEIRAN GYTLRRGGVT VRLAEAFGFC WGVDKAVSMA YETHRMFAGR
           SDLVAKLREN GYALQRGRLT VRLAEAFGFC WGVERAVAMA YETRRHYPSE
           SNLIQEIRDR NYILQRGDVT IRLAQAFGFC WGVERAVAMA YETRQHFPTE
           SSLIQEIRNS NYTIKKGNTT IRLAQAFGFC WGVERAVAMA YETRQHFPTE
           SSLIQEIRDR NYTLQRGDVT IRLAQAFGFC WGVERAVAMA YETRKHFPTE
           SGLIGTIRDN GYRLEHGRLN VRLAEAFGFC WGVERAVAMA YETRKHYPSE
           SDLIASIREN NFSFEKGRLK IKLAKSFGFC WGVERAVAMA YETRRHYPNE
           SNLIGSIRDN GYLFEHGRLR VKLAEAFGFC WGVERAVAMA YETRRHYPKE
           SNLIQEIRDR NYILQRGNVT IRLAQAFGFC WGVERAVAMA YETRQHFPKE
           SDLIASIREN NFSFQKGRLK IKLAKSFGFC WGVERAVAMA YETRRHYPNE
           SDLIQSLRQN GYRLQRGEIT IRLAEAFGFC WGVERAVAIA YETRQHFPQE
           SSLIQQIREN GNRFQRGEVT IQLAEAFGFC WGVERAVALA YETRQHFPTE
           SSLIQEIRNN NYRLTQGDVT IRLAEAFGFC WGVERAVAMS YETRQHFPNQ
           SSLIGSIRDN GYVLQHGRLQ VKLAEAFGFC WGVERAVAMA YETRRHYPSE
           SDLISSIRDN GFTYNKGRLN IKLAKAFGFC WGVERAVAMA YETRRHYPNE
           SELIQSIREN GYELREGRVT IRLAEAFGFC WGVERAVAIA YETRRHYPTE
           SSLIGSIRDN GYQLNHGRLQ VRLAKDFGFC WGVERAVAMA YETRKHYPGE
           SSLIQQIRQN NYQWKQGNVT IHLAQAFGFC WGVERAVAMA YETRQHFPKE
           SSLIQQIRQN NYQWKQGNVT IHLAQAFGFC WGVERAVAMA YETRQHFPKE
           SNLIQQIREN NYTLQRGEVT IKLAKTFGFC WGVERSVAMA YETRQHFPNQ
           SDLIQSLRQN GYRLQRGEIT IRLAEAFGFC WGVERAVAIA YETRQHFPQE
           SKLIQQIRNN GYRLQQGDVT IHLAEAFGFC WGVERAIALA YETRRQFPQE
           SSLIGSIRDN GYRLNHGRLQ VRLAKDFGFC WGVERAVAMA YETRKHYPSE
           SSLIQQIREN NYTLERGNVT IRLAEAFGFC WGVERAVAMA YETRQHFPTE
           SSLIQKIRNN NYRWQQGDIT IHLAEAFGFC WGVERAVAMA YETRQHFADK
           SPLVEQIRAQ SYRYQRGDIT IHLARAFGFC WGVERAVEYA YEARRRFPDR
           SSLIQKIREN NYQWQEGDVT IKLAEAFGFC WGVERAVAMA YETRQHFPQE
           SDLIQEIREN NYRLQRGDVT IYLAQAFGFC WGVERAVAMA YETRQHFPQE
           SSLIQQIREN NYQWQEGNVT IKLAESFGFC WGVERAVAMA YETGQHFPQE
           SSLIQEIRNS NYTIKKGNTT IRLAQAFGFC WGVERAVAMA YETRQHFPKE
           SGLIGSIRDN DYRLTHGRLN VRLAEAFGFC WGVERAVAMA YETRKHYPDE

           RIWITNEIIH NPSVNQRMQE MQVGFIPV-E AGN---KDFS VVGNNDVVIL
           RLWITNEIIH NPSVNDHLRE MDVQFIPV-E QGV---KDFS GVTSGDVVIL
           RIWITNEIIH NPSVNDHLRK MNVLFISE-E KGV---KDFS VVKDGDVVIL
           RLWITNEIIH NPSVNDHLRE MDVLFIPV-E EGV---KDFS GVTSGDVVIL
           SIWITNEIIH NPSVNDHLRN MNVRFISA-E KGI---KDFS SVEEGDVVIL
           RIWITNEIIH NPSVNQHLRD MNVEFIPV-N DSD---KDFS VVGSGDVVIL
           RLWITNEIIH NPSVNDHLRE MDVQFIPV-E QGV---KDFS GVTSGDVVIL
           RLWITNEIIH NPEVNQQLKA MDVHFIEV-K TGT---KDFS GVGRGDVVIL
           TIWMTNEIIH NPSVNNHLSK MNVKIISA-K NGV---KDFS PVSLGDVVIL
           RIWITNEIIH NPSVNEHLRE MDVLFIHA-E GGV---KDFS CVSDGDVVIL
           KIWVTNEIIH NPSVNNRLKE MNVHFIEV-V DGD---KDFS GVANGDVVIL
           NIWITNEIIH NPSVNDHLRK MNVKFISA-K NGI---KDFS LVSNGDVVIL
           NIWITNEIIH NPSVNDHLRK MNVKFISA-K NGI---KDFS LVSNGDVVIL
           RIWLTNEVIH NPSVNQRLRE MKVEFIPV-I EGQ---KDFS VVEGNDVVIL
           RIWITNEIIH NPSVNAHLRD MNVLFIRV-E EGV---KDFS EVGVGDVVIL
           RIWITNEIIH NPSVNDHLRE MDVLFISV-E GGV---KDFS GVATGDVVIL
           RIWITNEIIH NPSVNQHLRD MNVEFIPV-N DSH---KDFS VVGSGDVVIL
           RIWITNEIIH NPSVNERLRQ MAVEFIPV-V NGV---KDFS GVRPGDVVIL
           RLWITNEIIH NPSVNDHLRE MDVRFIPV-D QGV---KDFS DVASGDVVIL
           KIWITNEIIH NPSVNQRLLE MNVGFIEV-I NGS---KDFS VVEAGDVVIL
           RLWITNEIIH NPSVNQRLRE MEVNFIDV-V NGE---KDFS GVAKGDVVIL
           RLWITNEIIH NPSVNDHLRE MDVLFIPV-E KGV---KDFS GVTSGDVVIL
           QIWITNEIIH NPLVNRHLQE MGIRFVEKGP DGK---KDFS QIRPEDVVIW
           RIWITNEIIH NPSVNQRMQE MNIGFIPV-E AGN---KDFS VVETGDVVIL
           RIWITNEIIH NPSVNDHLRK MNVLFISE-E KGV---KDFS VVKDGDVVIL
           NIWITNEIIH NPSVNDHLRK MNVKFISA-K NGI---KDFS LVSDGDVVIL
           RIWMTNEIIH NPSVNQRLQK MNVNFVPV-E DGT---KDFT VVGAGDVVIL
           QLWITNEIIH NPLVNQHLRA MGIRFLDEDE SGRRVPKDFE RVSEKDVVIL
           RIWITNEIIH NPSVNDHLRD MDVQFIPV-D EGV---KDFS DVASGDVVIL
           HIWITNEIIH NPSVNQRMQE MEVEFIPI-E GKN---KDFS VVGTGDVVIL
           RIWITNEIIH NPSVNQRMQE MGVGFIPV-T ANK---KDFS VVEQGDVVIL
           RIWITNEIIH NPSVNQRMQE MQVGFIPV-E AGN---KDFS VVGNNDVVIL
           RLWITNEIIH NPSVNDHLRE MDVQFIPV-E QGV---KDFS GVTSGDVVIL
           DIWMTNEIIH NPSVNNHLSR MNVKIISA-K NGI---KDFS SVSTGDVVIL
           SIWITNEIIH NPSVNDHLRN MNVRFISA-E KGI---KNFS SVQEGDVVIL
           RIWITNEIIH NPSVNQRMQE MQVQFIPV-E ANK---KDFS LIDQGDVVIL
           TIWMTNEIIH NPSVNNHLSK MNVKIISA-K NGV---KDFS PVSLGDVVIL
           RIWITNEIIH NPSVNQHLRE MSVEFIPC-E RGE---KDFS VVDRGDVVIL
           RIWITNEIIH NPSVNQNLRE MQVEFIPVDE QGQ---KDFS VVAGEDVVIL
           RIWLTNEVIH NPSVNQRLRD MKVEFIPV-I EDQ---KDFS VVERDDVVIL
           RIWITNEIIH NPSVNEHLRE MDVLFIHA-E GGV---KDFS CVNDGDVVIL
           NIWITNEIIH NPSVNDHLRK MNVKFISA-K NGI---KDFS LVSNGDVVIL
           RIWITNEIIH NPSVNAHLVE MNVLFIPV-E EGV---KDFS GVESGDVVIL
           RLWITNEIIH NPSVNDHLRE MNVQFIPV-E QGV---KDFS GVTSGDVVIL
           SIWITNELIH HPSVNQRLEQ MEIKFIEV-I NGQ---KDFS QIKSGDVVIL
           SIWITNELIH HPSVNQRLEQ MEIKFIEV-I NGQ---KDFS QIKSGDVVIL
           QIWISYELIH NPSVNQDMKD MEIKFIPV-I DGQ---KDFS VAGNNDVVIL
           RIWITNEIIH NPSVNQHLRE MSVEFIPC-E RGE---KDFS VVDRGDVVIL
           RIWITNEIIH NPSVNKNLRD MKVEFIPVQP DGQ---KDFT VVGQNDVVIL
           RLWITNEIIH NPSVNDHLRE MNVQFIPV-E QGV---KDFS GVTSGDVVIL
           RIWITNEIIH NPSVNQHLLD MKVEFIPV-I DGE---KDFS GIGIGDVVIL
           QIWITNEIIH NPSVNQRLLE MNVGFIKI-V GEN---KDFS VVKQGDVVIL
           QLWITNEIIH NPLVNQHLKE MGIRFVEKGP DGK---KDFS QIRPQDVVIW
           KIWITNEIIH NPSVNQRLLE MNVGFIEV-V NGN---KNFS VVETGDVVIL
           RIWITNEIIH NPSVNQRLRS MAVGFIPV-E NGQ---KDFT VVESGDVVIL
           KIWITNEIIH NPSVNQRLLE MNVGFIQV-I NGS---KDFS VVNTGDVVIL
           RIWITNEIIH NPSVNQRMQE MGVGFIPV-T ANK---KDFS VVEQGDVVIL
           RIWITNEIIH NPSVNDHLRE MDVEFIAV-D QGV---KDFS GVTSGDVVIL

           PAFGASVQEM QLLSEKGCKI VDTTCPWVSK VWNTVEKHKK GDHTSIIHGK
           PAFGATVQEM QLLNERGCHI VDTTCPWVSK VWTTVEKHKK HTITSIIHGK
           PAFGATVQDM KLLHDRGCHI IDTTCPWVSK VWHTVEKHKK HTFTSIIHGK
           PAFGATVQEM QLLNERGCHI VDTTCPWVSK VWNTVEKHKK HTFTSVIHGK
           PAFGATVHEM KLLHERGCHI IDTTCPWVSK VWHTVEKHKK HEFSSIIHGK
           PAFGASVQEM QILNDKGCKI IDTTCPWVSK VWNTVEKHKK KQYTSIIHGK
           PAFGATVQEM QLLNERGCHI VDTTCPWVSK VWNTVEKHKK HTFTSIIHGK
           PAFGASVQEM KLLHDKGCTI VDTTCPWVSK VWNTVEKHKK KAFTSIIHGK
           PAFGATVQEM QLLHEKECHI IDTTCPWVSK VWHTVEKHKK HTFTSIIHGK
           PAFGATVQEM ELLHERGCHI IDTTCPWVSK VWHTVEKHKK QEFTSIIHGK
           PAFGATVQEM QLLNDRGCTI VDTTCPWVSK VWNSVEKHKK KNYTSIIHGK
           PAFGATVQEM KLLHEKGCHI IDTTCPWVSK VWHTVEKHKK HVFTSIIHGK
           PAFGATVQEM KLLHEKGCHI IDTTCPWVSK VWHTVEKHKK HVFTSIIHGK
           PAFGASVSEM QLLNDKGCTI VDTTCPWVAK VWNSVEKHKK RSYTSIIHGK
           PAFGATVQEM QLLNERGCHI VDTTCPWVSK VWNTVEKHKK HAFSSIIHGK
           PAFGATVQEM QLLNERGCHI VDTTCPWVSK VWTTVEKHKK QSFTSIIHGK
           PAFGASVQEM QILNDKGCKI IDTTCPWVSK VWNTVEKHKK KQYTSIIHGK
           PAFGASVQEM QLLNERGCTI VDTTCPWVSK VWHSVEKHKK VSFTSIIHGK
           PAFGATVQEM QLLNERGCHI VDTTCPWVSK VWTTVEKHKK HAFTSIIHGK
           PAFGASVTEM QLLNDKGCTI VDTTCPWVSK VWNSVEKHKK KDYTSIIHGK
           PAFGASVEEM QLLNDRECTI VDTTCPWVSK VWNSVEKHKK KEHTSIIHGK
           PAFGATVQEM QLLNERGCHI VDTTCPWVSK VWNTVEKHKK HTFTSVIHGK
           PAFGASVSEM EFFRSQGNEI VDTTCPWVSR VWNQVDKHRA AQFTSVIHGK
           PAFGASVQEM QILHNQGCKI VDTTCPWVSK VWNTVEKHKK IAYTSIIHGK
           PAFGATVQDM KLLHDRGCHI IDTTCPWVSK VWHTVEKHKK HTFTSIIHGK
           PAFGATVQEM KLLHEKGCHI IDTTCPWVSK VWHTVEKHKK HTFTSIIHGK
           PAFGASVQEM QLLNDKKCKI VDTTCPWVSK VXXXXXXXXX XXXXXXXXXX
           PAFGASTQEM QILDEKNCVI VDTTCPWVSA VWNRVGKYDR AEFTSIIHGK
           PAFGATVQEM QLLNERGCHI VDTTCPWVSK VWNTVEKHKK HAFTSIIHGK
           PAFGASVQEM QILHDKGCKI VDTTCPWVSK VWNTVEKHKK IDYTSIIHGK
           PAFGASVQEM QILHDKGCQI VDTTCPWVSK VWNTVEKHKK GEFTSIIHGK
           PAFGASVQEM QLLSEKGCKI VDTTCPWVSK VWNTVEKHKK GDHTSIIHGK
           PAFGATVQEM QLLNERGCHI VDTTCPWVSK VWNTVEKHKK HTFTSIIHGK
           PAFGATVQEM QLLHEKKCQI IDTTCPWVSK VWHTVEKHKK HTFTSIIHGK
           PAFGATVQEM KLLHERGCHI IDTTCPWVSK VWHTVEKHKK HEFTSIIHGK
           PAFGASVQEM QILNDKGCQI VDTTCPWVSK VWNTVEKHKK GEYTSIIHGK
           PAFGATVQEM QLLHEKECHI IDTTCPWVSK VWHTVEKHKK HTFTSIIHGK
           PAFGASVQEM QLLDEKGCHI VDTTCPWVSK VWNTVEKHKR GAHTSIIHGK
           PAFGASVQEM QLLNDKGCKI MDTTCPWVSK VWNSVEKHKK GSYTSIIHGK
           PAFGASVTEM QLLNDKGCTI VDTTCPWVAK VWNSVEKHKK RNYTSIIHGK
           PAFGATVQEM ELLHERGCHI IDTTCPWVSK VWHTVEKHKK QEFTSIIHGK
           PAFGATVQEM KLLHEKGCHI IDTTCPWVSK VWHTVEKHKK HVFTSIIHGK
           PAFGATVQEM QLLNERGCHI VDTTCPWVSK VWNSVERHKK NSFTSVIHGK
           PAFGATVQEM QLLNERGCHI VDTTCPWVSK VWNTVEKHKK QTFTSIIHGK
           PAFGASVSEM QLLNDRGCTI VDTTCPWVSK VWNSVEKHKK RHYTSIIHGK
           PAFGASVSEM QLLNDRGCTI VDTTCPWVSK VWNSVEKHKK RHYTSIIHGK
           PAFGASVQEM QILKDKNCQI VDTTCPWVSK VWNSIEKHKK KKFTSIIHGK
           PAFGASVQEM QLLDEKGCHI VDTTCPWVSK VWNTVEKHKR GAHTSIIHGK
           PAFGASVQEM QLLHDKGCTI MDTTCPWVSK VWTSVEKHKK GSYTSIIHGK
           PAFGATVQEM QLLNERGCHI VDTTCPWVSK VWNTVEKHKK QTFTSIIHGK
           PAFGASVQEM QILNDKGCKI VDTTCPWVSK VWNTVEKHKK KSYTSIIHGK
           PAFGASVTEM QFLNSIGCTI IDTTCPWVSK VWNSVEKHKK RDHTSIIHGK
           PAFGASASEM AFFRSQGNEI VDTTCPWVSR VWNQVDKHRA AQFTSVIHGK
           PAFGASVTEM QLLNDKGCTI VDTTCPWVSK VWNSVEKHKK KDYTSIIHGK
           PAFGASVSEM QILNDKGCMI VDTTCPWVSK VWNSVEKHKK SDHTSIIHGK
           PAFGASVTEM KLLNDRNCVI VDTTCPWVSK VWSSVERHKK KEYTSIIHGK
           PAFGASVQEM QILHDKSCQI VDTTCPWVSK VWNTVEKHKK GEFTSIIHGK
           PAFGATVQEM QLLNERGCHI VDTTCPWVSK VWTTVEKHKK QTVTSIIHGK

           YKHEETIATS SFAGKYLIVL NLKEAQYVAD YILHGRN--- -------REE
           VKHEETLATS SFAGTYLVVL DMEEAQIVAD YILGKGD--- -------RDA
           YKHEETLATS SFAGTYLVLF DLEEANYVSD YILGKGN--- -------RED
           VKHEETLATS SFAGTYLVVL DLEEAQIVVD YILGKGD--- -------REA
           VKHEETLATS SFAGTYLVVL DLKEAQYVSD YILGKGN--- -------RDD
           YKHEETVATS SFADKYLVLL NLAEAEYVAD YILTGGN--- -------REE
           VKHEETLATS SFAGTYLVVL DLEEAQYVAD YILGNGD--- -------RDD
           YKHEETVATT SFAGTYLVVL NLAEAEYVAN YILEGGD--- -------RED
           YKHEETLATR SFAGNYLVVF DLAEAKYVSD YIEGKGD--- -------KKE
           VKHEETLATS SFAGTYLVVL DLDEAQLVAD YILGQGD--- -------RAA
           YKHEETVATS SFAGTYLVLL NLEEAEYVRN YILHGGD--- -------RQT
           FKHEETLATS SFAGKYLVVL DLEEANYVSE YILGRGN--- -------RNE
           FKHEETLATS SFAGKYLVVL DLEEANYVSE YILGKGN--- -------RNE
           YKHEETVATS SFAGTYLIVL NMEQAEYVCN YILNGGD--- -------KQE
           VKHEETLATS SFAGTYLVVL DLAEAQMVCD YILGKGD--- -------REA
           VKHEETLATS SFAGTYLVVL DLEEARLVAD YILGKGN--- -------RES
           YKHEETVATS SFADKYLVLL NLEEAEYVAD YILNGGN--- -------REE
           YNHEETIATS SFAGTYLIVL NLEEARYVCD YILHGGD--- -------RAA
           VKHEETLATS SFAGTYLVVL DLEEARLVSD YILGQGD--- -------REA
           YKHEETVATS SFAGTYLVVL NLKEAQYVCD YILNGGN--- -------KDE
           YNHEETIATS SFAGTYLIVL NMAEAQKVCD YILHGGD--- -------RQE
           VKHEETLATS SFAGTYLVVL DLEEAQIVVD YILGKGD--- -------REA
           YNHEETVATS SFAQKYLVVL NLEEAEWVAR YILHGGD--- -------AAE
           YKHEETIATS SFAGKYLIVL NLQEAHYVAD YILNGGD--- -------RQE
           YKHEETLATS SFAGTYLVLF DLEEANYVSD YILGKGN--- -------RED
           FKHEETLATS SFADKYLVVL NLEEANYVSE YILGRGN--- -------KNH
           XXXXX----- ----XXXXXX XXXXAEYIAN YILNGGN--- -------RDE
           YQHEETVATA SRARRYLVVL NLEEAQQVCD YILHGGD--- -------RRA
           VKHEETLATS SFAGTYLVVL DLAEAQLVCD YVLLGARDVD AATRTAAREA
           YKHEETVATS SFAGKYLIVL NLQEAQYVAD YIINGGN--- -------REE
           YKHEETVATS SFAGKYLIVL NLQEAEYVSN YILHGGN--- -------REE
           YKHEETIATS SFAGKYLIVL NLKEAQYVAD YILHGGN--- -------REE
           VKHEETLATS SFAGTYLVVL DLEEAQYVAD YILGNGD--- -------RED
           YKHEETLATR SFAGNYLVVF DLDEAEYVSN YIQGHGD--- -------KNK
           VKHEETLATS SFAGTYLVVL DLEEAQYVAN YILGKGD--- -------REE
           YKHEETVATS SFAGKYLIVL NLQEAEYVIN YILNGDK--- -------REE
           YKHEETLATR SFAGNYLVVF DLAEAKYVSD YIEGKGD--- -------KKE
           YNHEETVATS SFAETYLVVL NLEQAQYVCD YILNGGD--- -------RDE
           YQHEETIATS SYAATYLIVL DLKEAEYVCN YILNGGD--- -------REE
           YKHEETVATS SFAGTYLVVL NMEQAKYVCN YILNGGD--- -------KQE
           VKHEETLATS SFAGTYLVVL DLDEAQLVAD YILGQGD--- -------RAA
           FKHEETLATS SFAGKYLVVL DLEEANYISE YILGRGN--- -------RNE
           VKHEETLATS SFAGTYLVVL DLEEAQLVCD YILGNGN--- -------REA
           VKHEETLATS SFAGTYLVVL DLEEAQIVAD YILGEGD--- -------RDS
           YRHEETVATS SFAGTYLVVL NLEQATYVCD YILKGGN--- -------KEE
           YRHEETVATS SFAGTYLVVL NLEQATYVCD YILKGGN--- -------KEE
           YSHAETIATS SFADKYLIVL NMTQAQYVCN YILNGGN--- -------RDE
           YNHEETVATS SFAETYLVVL NLEQAQYVCD YILNGGD--- -------RDE
           YKHEETIATS SFAGTYLVLL NLEEAEYVAD YILNPGD--T PSEREQRRAD
           VKHEETLATS SFAGTYLVVL DLEEAQIVAD YILGNGD--- -------RDS
           YKHEETVATS SFADKYLVVL NLAQAEYVCN YILNGGN--- -------RQE
           YKHEETVATS SFAGTYLVVL NLEEAAYVCD YMLNGGN--- -------KKL
           YNHEETVATS SFAEKYLVVL NLEEAEWVAR YILQGGD--- -------AAE
           YRHEETVATS SFAGTYLVVL NFKEAQYVCD YILNGGN--- -------KDE
           YNHEETIATS SFAGTYLIVL NLDQANYVAN YILHGGD--- -------KNE
           YRHEETVATS SFAGTYLVVL NLKEAQYVCD YIVHGGD--- -------KEE
           YKHEETVATS SFAGKYLIVL NLKEAEYVSN YILHGGD--- -------REE
           VKHEETLATS SFAGTYLVVL DLKEAQMVAD YILGNGD--- -------RET

           FLQKFAKACS AGFDPDKDLE RVGIANQTTM LKGETEQIGK LFEHTMLQKY
           FMQRFSAACS PGFDPDRDLS RLGVANQTTM LKSETEEIGR LFERTMLSKY
           FLKRFSKASS AGFDPDKDLQ KVGVANQTTM LKSETEEIGR LFEKTMLQRF
           FMQRFAKACS EGFDPDRDLE RLGVANQTTM LKSETEEIGR MFERTMLSKY
           FLRRFSRASS QGFDPDRDLK RLGVANQTTM LKSETEEIGR LFEKTMLRKY
           FLARFANAYS ANFDPDRDLE SVGIANQTTM LKSETEQIGK LFERTMMQKY
           FIQRFAKACS PGFDPDRDLE RLGVANQTTM LKSETEEIGR LFERTMLSKY
           FLTKFTNAHS EGFDPDRDLD AVGIANQTTM LKGETEQIGK LFERTMLKKY
           FMKKFSKAFS NGFDPDIHLE RIGVANQTTM LKSETEEIGK LFENTMLRKY
           FMKRFAKACS ANFDPDQDLQ RLGVANQTTM LKSETEEIGR LFERTMLRKY
           FLDKFKNAYS EGFDPDKDLD RVGVANQTTM LKSETEQMGK LFEQTMLEKF
           FMNKFAKACS NGFDPDKDLE RVGVANQTTM LKSETEEIGK VFERTMLKKF
           FMNKFSKAFS NGFDPDKDLD RVGVANQTTM LKSETEEIGK VFERTMLKKF
           FLAKFKKAYS AGFDPDVDLE RIGIANQTTM LKSETEEIGK LFERTMLKKF
           FISHFAKASS PGFDPDRDLA RVGVANQTTM LKSETEEIGR MFERTMLQRY
           FMERFSKACS PGFDPDRDLE HLGVANQTTM LKSETEEIGR LFERTMLSKY
           FLAKFANAYS ANFDPDRDLE SVGIANQTTM LKSETEQIGK LFERTMMQKY
           FMAKFAKACS PGFDPDRDLV RVGIANQTTM LKGETEQIGK LFERTMIQKY
           FMARFARACS PGFDPDRDLE RLGVANQTTM LKSETEEIGR LFERTMLSKY
           FLEKFKNAHS EGFDPDKDLI RLGIANQTTM LKSETEQIGK LFETTMLKKY
           FLDYFANAHS AGFDPDQDLV RLGVANQTTM LKSETEMIGK LFEKTLLQKY
           FMQRFAKACS EGFDPDRDLE RLGVANQTTM LKSETEEIGR MFERTMLSKY
           FRRRFGKATS PGFDPDRDLE RIGIANQTTM LEGETRAIAK LFETTMLRKY
           FLQKFAKACS AGFDPDQDLQ RVGIANQTTM LKDETEQIGK LFERTMMQKY
           FLKRFSKASS AGFDPDKDLQ KVGVANQTTM LKSETEEIGR LFEKTMLQRF
           FLNKFAQAFS NGFDPDKDLD RVGVANQTTM LKSETEEIGK VFEKTMLHKF
           FMAKFSRATS EGFDPDRDLE HIGIANQTTM LKSETEQIGK LFERTMMKKY
           FLAHFGMAAC EGFDPDRDLV RVGIANQTTM LKGETERIGK LFERTMMRRY
           FMARFAKACS PGFDPDRDLI RVGVANQTTM LKSETEEIGR LVERTMLQRY
           FLTKFAKACS AGFDPDRDLE RVGIANQTTM LKDETEQIGK LFERTMLQKY
           FLTRFAKAYS AGFDPDKDLE KVGIANQTTM LKGETEQIGK IFEKTMMQKY
           FLQKFAKACS AGFDPDRDLE RVGIANQTTM LKGETEQIGK LFEHTMLQKY
           FIKRFAKACS PGFDPDRDLE RLGVANQTTM LKSETEEIGR LFERTMLSKY
           FMNKFAKACS DGFDPDVHLE RIGVANQTTM LKSETEEIGK FFEKTMLMKY
           FLKRFSKASS QGFDPDRDLQ RLGVANQTTM LKSETEEIGR LFEKTMLRKY
           FLAKFAKACS AGFDPEKDLE RVGIANQTTM LKGETEKIAK LFEKTMMQKY
           FMKKFSKAFS NGFDPDIHLE RIGVANQTTM LKSETEEIGK LFENTMLRKY
           FMTRFGKACS AGFDPDRDLE RIGIANQTTM LKSETEAIGK LFERTLLKKY
           FLHKFRHAYS PDFDPDRDLV RVGIANQTTM LKGETEQIGK LFERTLMRKY
           FLAKFKKAYS EGFDPDTDLE RVGIANQTTM LKSETEEIGK LFEHTMLKKY
           FMKRFAKACS ANFDPDQDLQ RLGVANQTTM LKSETEEIGR LFERTMLRKY
           FMNKFAKACS DGFDPDKDLD RVGVANQTTM LKSETEEIGK VFEKTMLKKF
           FLKRFAGATS PGFDPDRDLS RIGVANQTTM LKSETEDIGR LFERTLLRRY
           FMARFSKACS PGFDPDQDLK RLGVANQTTM LKRETEEIGR LFERTMLSKF
           FLAKFKNAYS EGFDPDTDLE KVGIANQTTM LKSETEQIGK LFEGTMLKKY
           FLAKFKNAYS EGFDPDTDLE KVGIANQTTM LKSETEQIGK LFEGTMLKKY
           FLAKFKQAYS EGFDPDLDLE QVGIANQTTM LKTETEEIGK LFERTMMKKY
           FMTRFGKACS AGFDPDRDLE RIGIANQTTM LKSETEAIGK LFERTLLKKY
           FMAKFANAHS PGFDPETDLE RVGIANQTTM LKGETEQIGK LFERTVMRKY
           FMARFSKACS PGFDPDQDLE KLGVANQTTM LKRETEEIGR LFERTMLSKF
           FFAKFKHAHS EGFDPDKDLE CVGIANQTTM LKSETEQIGK LFERTVMQKY
           FLEKFQNACS EDFDPDKDLI KLGIANQTTM LKSETEQIGK MFEMTILKKY
           FRRRFGKATS PGFDPDRDLE RIGIANQTTM LEGETRAIAK LFETTMLRKY
           FLEKFKNAHS EGFEPDKDLM RLGIANQTTM LKSETEQIGK LFETTMLKKY
           FLEKFKNAHS QGFDPDRDLD YIGIANQTTM LKSETEEIGK LFEHTMLRKY
           FLDKFKNAHS EGFDPDKDLV KLGVANQTTM LKSETEQIGK LFESTLLKKY
           FLTKFAKACS AGFDPDKDLE KVGIANQTTM LKGETEQIGK IFEKTMMQKY
           FMTKFAHACS QGFDPDRDLE RLGVANQTTM LKSETEEIGR LFERTMLSKY

           GPVELNQHFQ SFNTICDATQ ERQDAMLELV QENLDLMIVI GGFNSSNTTQ
           GPAELNDHFV AFNTICDATQ ERQDAMFSLV DEPLDLMVVI GGFNSSNTTH
           GPAQLNEHFL AINTICDATE ERQGAMFSLV DEPLDLMVVI GGFNSSNTTH
           GPADLNEHFL AYNTICDATQ ERQDAMFSLV DEPLDLLVVI GGFNSSNTTH
           GPAELNEHFL AFNTICDATE ERQDAMFSLV DEPLDLLVVI GGFNSSNTTH
           GPANLNEHFQ SFNTICDATQ ERQDAMIGLL EEKLDLMVVI GGFNSSNTTH
           GPTQLNDHFL AFNTICDATQ ERQDAMFSLV DEPLDLMVVI GGFNSSNTTH
           GPVEFNHHFH SFNTICDATQ ERQDAMFSLV EADIDLMVVI GGFNSSNTTH
           GPANINDHFL AFNTICDATE ERQDAMFSLV DEDLDILVVI GGFNSSNTTH
           GPIELNKHFL SFNTICDATE ERQQAMFSLV DEPLDLLVVI GGFNSSNTTH
           GPTEINDHFM SFNTICDATQ ERQDAMFDLV EKDLDLMVVI GGFNSSNTTH
           GPENLNSHFL AFNTICDATE ERQDAMFSLV DEDLDILVVI GGFNSSNTTH
           GPENLNSHFL AFNTICDATE ERQDAMFSLV DEDLDILVVI GGFNSSNTTH
           GPTVLNEHFM SFNTICDATQ ERQDAMFDLV KEELDLMVVV GGFNSSNTTH
           GPAELNDHFL AFNTICDATQ ERQDAMFSLV DEPLDLMVVI GGYNSSNTTH
           GPTDLNEHFL AFNTICDATQ ERQDAMFSLV DETVDLMVVI GGYNSSNTTH
           GPANLNEHFQ SFNTICDATQ ERQDAMIGLL EEKLDLMVVI GGFNSSNTTH
           GPDRLNEHFM SFNTICDATQ ERQDAMLSLV KEPLDLMVVI GGYNSSNTTH
           GPTRLNEHFL AFNTICDATQ ERQDAMFSLV DEPLDLMVVI GGYNSSNTTH
           GPTELNEHFM SFNTICDATQ ERQDAMLNLV EEEVDVMVVI GGFNSSNTTH
           GPIELNNHFM SFNTICDATQ ERQDAMFDLV EEDLSLMVVI GGFNSSNTTH
           GPTDLNEHFL AYNTICDATQ ERQDAMFSLV DEPLDLLVVI GGFNSSNTTH
           GPQELDKHFM SFNTICNATQ ERQDAMFELL ERPLDVVVVI GGFNSSNTTH
           GTIELNQHFQ SFNTICDATQ ERQDAMLELV QHDLDLMLVI GGFNSSNTAQ
           GPAQLNEHFL AINTICDATE ERQGAMFSLV DEPLDLMVVI GGFNSSNTTH
           GPEKLNSHFL AFNTICDATE ERQDAMFSLV DEDLDILVVI GGYNSSNTTH
           GPVQLNQHFQ SFNTICDATQ ERQDAMLELV EERLDLMVVI GGFNSSNTTQ
           GPANLADHFM SHDTICDATQ ERQDAMFKLV EEPLDLLVVI GGYNSSNTTH
           GPTELNEHFL AFNTICDATQ ERQDAMFSLV DEPLDLMVVI GGYNSSNTTH
           SPIELNQHFQ SFNTICDATQ ERQDAMLELV EHNLNLMVVI GGFNSSNTTQ
           GTLALNDHFQ SFNTICDATQ ERQDAMLELV EHELDLIIVI GGFNSSNTTQ
           GPVELNQHFQ SFNTICDATQ ERQDAMLELV QENLDLMIVI GGFNSSNTTQ
           GPTQLNDHFL AFNTICDATQ ERQDAMFSLV DEPLDLMVVI GGFNSSNTTH
           GPANINDHFL AFNTICDATE ERQDAMFSLV NEDLDILVVI GGFNSSNTTH
           GPAELTEHFL AFNTICDATE ERQDAMFSLV DEPLDLLVVI GGFNSSNTTH
           GPAELNQHFQ SFNTICDATQ ERQDAMLELV ENNLDLMVVI GGFNSSNTTQ
           GPANINDHFL AFNTICDATE ERQDAMFSLV DEDLDILVVI GGFNSSNTTH
           GPQALNDHFL AFNTICDATQ ERQDAMFQLV EEPLDLIVVI GGFNSSNTTH
           GPDQINQHFL SFNTICDATQ ERQDAMFKLV EYPLDLMVVI GGFNSSNTTH
           GPLDLNNHFM SFNTICDATQ ERQDAMLDLV KEKLDLMVVI GGFNSSNTTH
           GPIELNKHFL SFNTICDATE ERQQAMFSLV DEPLDLLVVI GGFNSSNTTH
           GPENLNSHFL AFNTICDATE ERQDAMFSLV DEDLDILVVI GGFNSSNTTH
           GPTDLNDHFL AFNTICDATQ ERQDAMFSLV DEPLDLMVVI GGYNSSNTTH
           GPTQLNEHFL AFNTICDATQ ERQDAMFSLV DEPLDLMVVI GGYNSSNTTH
           GPAVINDHFM SFNTICDATQ ERQDAMLELV KEKLDLMVVI GGFNSSNTTH
           GPAVINDHFM SFNTICDATQ ERQDAMLELV KEKLDLMVVI GGFNSSNTTH
           RPDQLNAHYQ NFNTICDATQ ERQDAIAGLF NEKLDLMVVI GGFNSSNTTH
           GPQALNDHFL AFNTICDATQ ERQDAMFQLV EEPLDLIVVI GGFNSSNTTH
           GPAQVNEHFL SFNTICDATQ ERQDAIFQLV DEPLDLMVVI GGFNSSNTTH
           GPTQLNEHFL AFNTICDATQ ERQDAMFSLV DEPLDLMVVI GGYNSSNTTH
           GPDQLTEHFQ SFNTICDATQ ERQDAMLGLV EEKLDLMIVI GGFNSSNTTH
           GPIELNKHFM SFNTICDATQ ERQDAMLNLV EENISLMVVI GGFNSSNTTH
           GPQELDNHFM SFNTICNATQ ERQDAMFELL EQPLDVVVVI GGFNSSNTTH
           GPTELNEHFM SFNTICDATQ ERQDAMLNLV KEDVDLMVVI GGFNSSNTTH
           GPIDFKDHFM SFNTICDATQ ERQDAIFELV KEPLSLMVVI GGYNSSNTTH
           GPTQLNQHFM SFNTICDATQ ERQDAMLNLV EEDVDLMVVI GGFNSSNTTH
           GILALNNHFQ SFNTICDATQ ERQDAMLELV EDKLDLIIVI GGFNSSNTTQ
           GPTALNEHFL AFNTICDATQ ERQDAMFSLV DEPLDLMVVI GGYNSSNTTH

           LQQISQERGL PSYHIDVVER IKSV-NSIEH RQL-NGELVT TENWLPAGKI
           LQEIALSRGI RSFHIDTPDR LDAQANAIEH KPL-NENLRL ESNFLPAGPV
           LQEIAISRGI RSFHIDTPER IGEETNTITH MPLEGGELLT EENFLQNGNI
           LQEIAVSRGI RSFHIDTPDR IDETTNSIEH KPL-SEDLKR DQVFLPAGPV
           LQEIALAKGI RSFHIDTPER IGEIENTITH KPL-GDDLRV ESNFLPEGKI
           LQEMAIERGI PSYHIDSSDR ILEG-NKIEH KPL-NKDLEI SAQWLPEGEI
           LQEIAVSRGI RSFHIDTPER IDVGTNSIEH KPL-AAELCC EGDFLPEGPV
           LQEIAVERSL PSFHIDSAER VGPG-NRIEH KPLHSDELSV ELDWLPAGKI
           LQEIAITNKI ESFHIDISDR ISVENNSIFH KPL-ESELVL KENFLPDGDI
           LQEIAISRGI RSFHIDTPER IGDN-NSIQH KPL-GEDLFI ESNFLPAGSV
           LQEIAVERNI PSYHIDSGDR LLGN-NVIAH KPL-DGEITT QTHWLPAGKL
           LQEIAITKNI SSFHIDTPER ISVKENSIFH KPL-GSELEL KNNFLPSGKI
           LQEIAITKNI SSFHIDTPER ISVKENSIFH KPL-GSELEL KKNFLPSGKI
           LQEIPINEGI VSYHIDSASR IGPG-NRIEH KPL-LKDLEV KENWLPDGKV
           LQEIAISRGI RSFHIDTPER IGPG-NRIEH MPL-GGDLEV LAPFLPEGPL
           LQEIAVSRGI RSFHIDTPER IHTD-NSIEH KPL-GEELTV EELFLPSGPV
           LQEMAIERGI PSYHIDSSDR ILEG-NTIQH KPL-NKDLEM ATKWLPEGEI
           LQEIAIEHGI PSYHIDSADR IGPG-NRIEH KPL-HQNPTV AENWLPDRPI
           LQEIAISRGI RSFHIDTPER IDPD-NSIEH KPL-GGDLVH ETDFLPPGPV
           LQEISIEKGI DSYHIDSDKR ILPG-NKIEH KPL-EKDIET KENWLPDGKI
           LQEIAVEHGI PSVHIDSGDR IGPG-NRVEH KPL-GKDLEV LEPWLPAGKI
           LQEIAVSRGI RSFHIDTPDR IDETINSIEH KPL-SEDLKR DQVFLPAGPV
           LQEIALAKGL PSYHIDGPDC IQPP-NRIRH KPL-HQDPIV TEGWLPDGPV
           LQQIAAEREI PSYHIDCVER IKSA-DAIEH RQL-NGELAI AQNWLPNGKI
           LQEIAISRGI RSFHIDTPER IGEETNTITH MPLEGGELLT EENFLQNGNI
           LQEIAINKNI SSFHIDTPER ISVKENSILH KPL-KSEMVL KKNFIPDGEI
           LQQIAIERKI PSYHIDSAER IGPG-NRIDH KVL-HQDMTV TENWLPEGEI
           LQEIAVERGL PSFHIDGADR LVSA-QFIEH RDLHSKSLVR TKNWLPAGEV
           LQEIAVSRGI RSFHIDTPER IGPG-NRIEH KPL-GGELQL EEPFLPAGPI
           LQQIAFERRI PSYHIDTVER IKSG-DSIEH RQL-NGQLIT TENWLPDGEI
           LQQIAINRNI PSYHIDSVER IKPS-NAIEH RQL-NGEIAT TKNWLPIGET
           LQQISQERGL PSYHIDVVER IKSI-NSIEH RQL-NGELVT TENWLPAGKI
           LQEIAVSRGI RSFHIDTPER IDVGSNSIEH KPL-AADLCR EGDFLPEGPV
           LQEIAISNNI ESFHIDISDR ISVENNSICH KPL-ESELIL KKNFIPDGKI
           LQEIAISRGI RSFHIDTPER IGDQENTITH KPL-GDDLIT EKNFLPEGNI
           LQQIAFGRNI PSYHIDAVER IKSG-NAIEH RQL-TGELIT TENWLPPREI
           LQEIAITNKI ESFHIDISDR ISVEDNSIFH KPL-ESELVL KENFLPDGDI
           LQEIAIERQI PSFHIDAAER IGPG-NRIEH KPL-HTDLTT TEPWLPAGPL
           LQEISIEREI PSYHIDSADR IGPG-NRVEH KPL-HRPLEI KENWLPEGPI
           LQEISIHHGI VSYHIDSAAR IDLN-NHIEH KPL-GKDLEV KENWLPDGKI
           LQEIAISRGI RSFHIDTPER IGDN-NSIQH KPL-GEDLFI ESNFLPAGSV
           LQEIAITKNI TSFHIDTPER ISVEENSILH KPL-GLDLEL KNNFLPSGNI
           LQEIAVSRGI PSVHIDAPER IGPG-NAVEH KPL-GQDLER LEPFLPEGDL
           LQEIAINRGI RSFHIDTPER ISAD-NSIEH KPL-GQELIR EQNFLPGGTV
           LQEIPIYQGI TSYHIDNATR IKPN-NCIEH KPL-GKDLEI KENWLPEGSI
           LQEIPIYQGI TSYHIDNATR IKPN-NCIEH KPL-GKDLEI KENWLPEGSI
           LQEMAIENGI PSYHIDGAQR ILSR-NKIEH KPL-GREVKI SEGWLPEGPV
           LQEIAIERQI PSFHIDAAER IGPG-NRIEH KPL-HTDLTT TEPWLPAGPL
           LQEISIDKNI PSYHIDSVDR IGPG-NRVEH KPL-NADLTV TDNWLPNGPL
           LQEIAINRGI RSFHIDTPER ISAD-NSIEH KPL-GQELIR ELEFLPSGTV
           LQEMSIERGI SSYHIDSPER IISG-DCIEH KPL-EKDIEI AENWLPEGKI
           LQEIAIEKGI PSYHIDSEKR ILLG-NRIEH KPL-TQDLVV QDNWLPNTPL
           LQEIALAKGL PSFHIDGPDC IQPN-NRIRH KPL-HQDPTV TEGWLPDGPV
           LQEISIEKGI DSYHIDSEKR ILPG-NKIEH KPL-EKEIKT KENWLPDGKI
           LQEIAIERAI PSYHIDSAER ILPG-NRIEH KPL-GDDLII TDNWLNEGKI
           LQEISIERGI LSYHIDSDQR ILQG-NKIEH KPL-EKVIET QENWLPEGQI
           LQQIAINRNI PSYHIDSVDR IKPS-NAIEH RQL-NGEIAI TKNWLPIGET
           LQEIAVSRGI RSFHIDTPER IGAD-NSIEH KPL-GQDLIR EADFLPAGPV

           VVGVTSGAST PDKVVEDVIE KIFALKATTA VV-------- ----------
           TVGITSGAST PDRAVEEVIE KLMLLSES-- ---------- ----------
           SVGITSGAST PDRVVEDVIH KLMKIGENF- ---------- ----------
           TVGITSGAST PDRAVEAVIE KLMRLSEN-- ---------- ----------
           NVGITSGAST PDRIVEHVIQ KLINLSERKL MTEN------ ----------
           IVGVTSGAST PDRVVEEAIQ KIFAHKALAV TV-------- ----------
           RVGITSGAST PDRAVEEVIE KLMQLSEN-- ---------- ----------
           SVGVTSGAST PDKAVQEVIE KIFAIKAKVP ASVG------ ----------
           NVGITSGAST PDKVVADVIE KLIDIAT--- ---------- ----------
           NVGITSGAST PDRVVEHVIQ KLIDLTSD-- ---------- ----------
           KIGVTSGAST PDKVVEDVIA KIFAEKAQPA ALV------- ----------
           NVGITSGAST PDKVVADVIE KLIDIAS--- ---------- ----------
           NVGITSGAST PDKVVADVIE KLIDIAS--- ---------- ----------
           VIGVTSGAST PDIVVEQVLE KIFEIKALAA V--------- ----------
           RVGITSGAST PDRVVEDVIR HLMELCGD-- ---------- ----------
           TVGITSGAST PDRVVEHVIQ RLIALSEN-- ---------- ----------
           IVGVTSGAST PDRVVEEAIQ KIFAQKALAV AV-------- ----------
           TIGITSGAST PDKVVEEVLN KIFALRSVAT VS-------- ----------
           TVGITSGAST PDRAVEQVIQ RLIALSES-- ---------- ----------
           IVGVTSGAST PDKVVEAVIE RIFEEKNAGV LV-------- ----------
           TVGVTSGAST PDKVVEEVMK KILAIKEAQP VLEIAG---- ----------
           TVGITSGAST PDRAVEAVIE KLMRLSEN-- ---------- ----------
           QIGITSGAST PDRVVEEVIL RIFALREQPQ TPPQGSLPLG F---------
           VVGVTSGAST PDKVVADVME KIFALKALVP TL-------- ----------
           SVGITSGAST PDRVVEDVIH KLMKIGENF- ---------- ----------
           KVGITSGAST PDKIVADVIE KLIAITK--- ---------- ----------
           VVGVTSGAST PDKVVEDAIE KIFELKATPV AV-------- ----------
           TVGVTAGAST PDRVVAEVIA RIFELKGVGE SGATGAISSP VLSSAEGGPS
           RVGITSGAST PDRIVEAVIE RLIDLCEA-- ---------- ----------
           VVGITSGAST PDKVVEDVIE KIFAVKATAA LV-------- ----------
           IVGVTSGAST PDKVVEDIIE KIFTLKAFNI N--------- ----------
           VVGVTSGAST PDKVVEDVIE KIFALKATAA VF-------- ----------
           RVGITSGAST PDRAVEEVIE KLMQLSEN-- ---------- ----------
           KVGITSGAST PDKIVADVIE KLIAITQ--- ---------- ----------
           SVGITSGAST PDRVVEHVIH KLINLSEEKA FVD------- ----------
           VVGITSGAST PDKVVEDIIE RIFTLKAT-- ---------- ----------
           NVGITSGAST PDKVVADVIE KLIDIAT--- ---------- ----------
           TIGITSGAST PDKVVEDVIE RLFDLQRS-- ---------- ----------
           VVGITSGAST PDKVVSDVLE KIFALKSTSP ALIP------ ----------
           VVGVTSGAST PDIVVEQVLQ KIFAIKSAVA MV-------- ----------
           SVGITSGAST PDRVVEHVIQ KLIDLTSG-- ---------- ----------
           NVGITSGAST PDKVVADVIE KLTVIAS--- ---------- ----------
           RIGITSGAST PDRVVEGVID RLLQLAEAGQ IAAEIA---- ----------
           TVGITSGAST PDRVVEHVIQ QLISLSEEN- ---------- ----------
           VVGITSGAST PDIIVEAVIE KIFSAKELEY QSN------- ----------
           VVGITSGAST PDIIVEAVIE KIFSAKELEY QSN------- ----------
           VVGLTSGAST PDQAVEDTIN KIVAMKLVVM N--------- ----------
           TIGITSGAST PDKVVEDVIE RLFDLQRS-- ---------- ----------
           AIGVTSGAST PDKVVSDIVE KIFSIKSASA EVVGVR---- ----------
           TVGITSGAST PDRVVEHVIQ RLISLSEEN- ---------- ----------
           VVGITSGAST PDKAVEDVID KIFELKGSAV AV-------- ----------
           VIGVTSGAST PDKVVEAVVK RIFQAKKCKF ---------- ----------
           QIGITSGAST PDRVVEEVIQ RIFALREEPR RIPA------ ----------
           IVGVTSGAST PDKVVEAVIK CIFEEKKANI LV-------- ----------
           VVGVTSGAST PDKVVEEVIE KIFAFKSSLV PG-------- ----------
           LVGVTSGAST PDKIVEAVIE RIFEEKNAML LV-------- ----------
           IVGVTSGAST PDKVVEDIIE KIFSLKA--- ---------- ----------
           NVGITSGAST PDRVVEHVIQ RLIGLSES-- ---------- ----------

           ---------- ---------- ---------- ---------- ----------
           ---------- ---------- ---------- ---------- ----------
           ---------- ---------- -------MKQ KNKINF---- IYLIGKLKGH
           ---------- ---------- ---------- ---------- ----------
           ---------- ---------- -------MIP SSKSSF---- RKLIPNLVPY
           ---------- ---------- ---------- ---------- ---MPYVRPQ
           ---------- ---------- -------MLT PSKAGF---- RRLLPLLRPH
           ---------M NTSAPNLVTQ NTSKENELHT RQVSSY---- RYLWPFIKAE
           ---------- ---------- ---------- ---------- ----------
           ---------- ---------- -------MFS SSEAGF---- RRLLPLLRPH
           ---------- ---------- -------MKR RPRSSY---- FQLLPYLKAE
           ---------- ---------- ---------- ---------- ----------
           ---------- ---------- ---------- ---------- ----------
           ---------- ---------- ---------M KTRSNY---- WQLLPYLWPQ
           ---------- ---------- -------MLA PPSAGF---- RGLLPLLKPH
           ---------- ---------- ---------- ---------- --MIPLLRPH
           ---------- ---------- ------MASL KQSSSY---- WQLLPYVRPQ
           ---------- ---------- ---------M LGKTSY---- RFLLPYVLRY
           ---------- ---------- -------MLS PSEAGF---- RRLLPLLRPH
           ---------- ---------- ---------- ---------- ------MLTE
           ---------- ---------- ---------- ---------- ----------
           ---------- ---------- ---------- ---------- --MLPLLRPH
           ---------- ---------- ---------M HPGRSY---- RRLFPFIRPH
           ---------- ---------- ---------M KTPSNY---- WQLSPYLRPH
           ---------- ---------- -------MKQ KNKINF---- IYLIGKLKGH
           --MPHHQKKQ CYAILKIDLI SLFYKSTAID RVKEVIKNNI LQLIPSITPY
           ---------- ---------- ----MGDYTL KTRSHY---- WQLLPYLRPQ
           LS-------- ---------- --------MA WLPENY---- RRLIPYVAPH
           ---------- ---------- -------MLA PPKASLASTV RRLWPLLRPY
           ---------- ---------- ---------M KTRSNY---- WQLLPYIRLQ
           ---------- ---------- ----MTQEPS QELSNY---- RLLLPYLQHQ
           ---------- ---------- ---------- ---------- ----------
           ---------- ---------- -------MLT PSQAGF---- RRLLPLLRPH
           ---------- ---------- ---------- ---------- ----------
           ---------- ---------- -------MIS KSANSF---- LRFLPSLIPH
           ---------- ---------- -----MDTHS NSRSNY---- WQLLPYIRIQ
           ---------- ---------- ---------- ---------- ----------
           ---------- --MPRSDRLR RDPVFSSTSL QKHASY---- NLLWPYLRPQ
           ---------- ---------- ---------M KSRSHY---- WQLLPYLRPH
           ---------- ---------- ---------M KTRSNY---- WHLLPYLWPQ
           ---------- ---------- -------MFS SSEAGF---- RRLLPLLRPH
           ---------- ---------- ---------- ---------- MRLIPPVRPY
           ---------- ---------- -------MVA PSSAGF---- RRLLPLLKPY
           ---------- ---------- -------MLT PSEAGF---- RRLLPLLRPH
           ---------- ---------- ---------M KTRSNW---- WQLLPYLYPQ
           ---------- ---------- ---------M KTRSNW---- WQLLPYLYPQ
           ---------- ---------- ---------- ---------- ----------
           ---------- ---------- ---MFSSTSL QKHASY---- NLLWPYLRPQ
           ---------- ---------- ---------M NSRLSY---- LALFPHIRVY
           ---------- ---------- -------MLN PSEAGF---- RRLLPLLRPH
           ---------- ---------- ---------M KQSSSY---- WQLLPFFRPH
           ---------- ---------- ---------M KKKSNW---- LRLLPYLLKE
           ---------- ---------- ---------M HPGRSY---- RRLIPFIRPH
           ---------- ---------- ---------M KKRSNW---- WRLLPYLLTE
           ---------- ---------- ---------- ---------- ----------
           ---------- ---------- ---------M KKRSNW---- LRLLPYLLTE
           ---------- ---------- --------MT QELSQY---- RLLLPYLQQQ
           ---------- ---------- -------MLK QSEAGF---- RRLLPLLRPH

           ---------- -MGYVLATLT LINFAGKLAN PFGQGNVAAI AQLAAILGLV
           ---------- MVVYVGSFPV LVSLAGELFP ALGSKDLSRV LQLIAQAVLI
           LPTLLLGGIS MIIYVICWPI LAWLSGKLIP AIGQGNTKQV LIVILQALII
           ---------- MLVFVSSQLV LMKLMGRLLP DVGSGDLNRI LPVIGLVLVV
           LKELATGAIF MLIYVVCWPI LAWLAGRLIP AIGEGNLDVV LKIIGEALIV
           SRTITKALTC TLVFTAFWPL LAWLMGQIAG YIGRGDVEAI AQIAGVAAII
           LRELLWGGCC MVIYVGSYPL LVQLAGDLFP ALGSGDLARV LQLIGLALLI
           KALFIITLIC VVGYVITVPI LPHLAKQAAG AIGSGDVRTT AYWLGLAMLD
           ---------- MLIYVACWPL LAYLAGNLIP AIGSGDISKV SSIIIKSLFV
           LRRLIWGGVC MLIYVGCWPL LAWLAGQLIP AIGAGKLTQV VQVIAIALTV
           RLTIGQALIC TVGFTVFWPI LAILAGDMAN DIGAGNIQGI VNLAGQAAII
           ---------- MLIYVACWPL LAYLAGNLIP AIGSGDLSKV SSIIIKSLFV
           ---------- MLIYVACWPL LAYFAGNLIP AIGSGDLTKV TNIIVKSLFV
           WPRIAKGLAC ILGFVLATLV LPSLAGKVSA FVGEGNVQEV AYWIGITTGV
           SRRLVAGGLC MLVFVACWPL LAALAGQLIP AIGAGDFPRV LRAISLALAV
           RRLLTIGTLC MLVFVGSQLV LMRLMGRLLP DVGSGDLKRI LPVIGLVLLV
           SRTIAKALTC TLVFTAFWPL LAWLMGQIAG YIGRGDVEAI AQIAGVAAII
           WRTLSLALLC TVGFVGTAPL AAQLVGQTSE LVGTGNVRQL LPWAGAAILL
           GRRLLWGGLS MAVFVGSWPV LMHLVGQFIP ALGSGDLQVV VPVLGLVLVV
           WPSLIKGFLC ILGFVLVTLA LPYLAGRVSL YIGQGNLQQV AYWLGLGTLA
           ---------- ---------- ----MGRMAK YIGAGDVRSI LIMAGVAAGI
           LRQLTWGAFC MVVFVSSQLV LMSLMGRLLP DVGSGDLQRI LPVIGLVLLV
           LWMLLLGLAC TLGFVLTMPA LAYLIEWVAR SIGAGDLGQL RILALIGVVF
           WQNITKGFIG IIGYVLATLT LINLAGRLAK PFGEGNVVAI AQLAGILVLV
           LPTLLLGGIS MFIYVICWPI LAWLSGKLIP AIGQGNTKQV LIVILQALII
           INRFIKGFIC MIIYVACWPI LAFLAGKLIP AIGSGELSTV TNIIINSLVV
           RVTIGQALAC TVGFVAVWPL LAWLAGRIAA YVGQGNVDAI AQVAGFAALI
           RRVIFAALAS MIGFVSTMPL LAYMVGRLTK FLGEGNLSAI TELAWITFGV
           RRRLLAGGAC ILVFVLCWPL LAWLAGRLIP AIGAGDVGLT LQTILAALGV
           WKTITKGLIG ILGYVLATLV LINLAGKLAI PFAQGNVVAI AQITGSCALV
           WPTISRGFIG IIGYVFATLT LIHLAGKLAL PFGEGNVVAI AQLTGVCALV
           ---------- -MGYVLATLT LINFAGKLAN PFGQGNVVAI AQLAAILGLV
           LRELLWGGCC MVIYVGSFPL LVQLAGDLFP ALGSGDLVRV LQLIGLALLI
           ---------- MIVYVVCWPI LAFVAGKLIP AIGAGDLKSV SNIILSTLVI
           SKELIWGGIS MLIYVICWPV LAWLAGKLIP AIGIGDLELV IQIIIQALVV
           WQPITKGFLG ILGYVFATLT LINLAGKLAV PFGQGNVVVI AQLTGMCALV
           ---------- MLIYVACWPL LAYLAGNLIP AIGSGDISKV SSIIIKSLFV
           TKTIVQALLC TLVFTAFWPI LAFLAGQMVN LLVQGKVWEL ARLAAITIVG
           WLTLLFALMG TLGFVATMPL TAYLVGQGAT QLGQGKVMAL AKILGLVVLL
           WVGITKGLIC IFGFVLFTLL LPFLTGKISV YLGEGNVEQV AYWLGLTTGV
           LRRLIWGGVC MLIYVGCWPL LAWLAGQLIP AIGAGKLAQV VQVIAIALTV
           LDRFIKGFIC MLIYVACWPL LAYLAGNLIP AIGSGDLSKV SSIIIKSLLV
           KRELLAGGIC MLLFVASWPL LAAQVGQLIP AIGDGDFSRV LRVITVSLSL
           SVQLLWGALS MILFVSSWPL LMNLVGRLIP ALGSGDLSIV LPVIGLVLVV
           WQLIVKGSVC ILGFVLVTLC LPFLAGQVSL YIGKGEVDKV AYWLGLGTLT
           WQLIVKGLVC ILGFVLVTLC LPFLAGQVSL YIGKGEVDKV AYWLGLGTLA
           -------MTC TLVFTIFWPI LAWLMGEMAG YIGKGDVRAI IQLAGLAAII
           TKTIVQALLC TLVFTAFWPI LAFLAGQMVN LLVQGKVWEL ARLAAITIVG
           RRSLTFALIC TVVYVLSMPM IAVLIGQAAQ YVGDQNLQAL LYLPGVVGLF
           SIQLLWGAIS MILFVGSWPL LMDLVGRLIP ALGSGDLAVV LPVIGLVLVV
           WQTIAKALAC TLGFTAFWPL LAWLVGEIAG YIGQGDVNAI GQFAGLAAII
           WLSLSKGLLC ILGFVLVTLS LPHLAGKVSL YIGQGRLQEV TYWLGLGALA
           LWMLLLGLTC TLGFVLTMPA LAYLIEWVAR SIGAGDLGQL RMLALIGVVF
           WPSLVKGFLC ILGFVSVTLA LPYLAGQVSL YIGQGNLQQV AYWLGLGTLA
           ---------- ---------- -------MAR YIGEGNVQAL ATLSGVGAVV
           WPSLLKGFLC ILGFVLVTLA LPYLAGQVSL NIGQGNLEKV AYWLGLGTLA
           WPTISRGFIG IIGYVFATLT LIHLAGKLAL PFGEGNVVAI AQLTGVCALV
           LRQLSLGLVC MLVYVGSFLL LLNLAGDLFP ALGSKDLSRV LALIGQGVLI

           FLVRGFFQSV QDIYMSKAAL RVAFYLRKQV YGHLQKLDLS YFETAKAGDL
           FAVQKLAQFG QDSLLAEPAL LVSQRLRREL FSTLQRVELG ALEKLSAGDL
           FIIQKTAQYL QDSLLAKPAL ALSQDLRTTL FRKLQKTNII FIEKLSSGDI
           FAIQKIAQFG QDSLLAGPAL QVSQSLRRDL FQRLQRVQLG ALEKMSSGDL
           FLVQKLSQYI QDTVLAKPAL KISQDIREDL FSKLQGIEIE SLQKLSSGDI
           FLIRGTVQYG QDTLMAKAAL SIALDLRKQV YSHLHRLNVG YFETAKTGDL
           FAVQKIAQFG QDSLLAGPAL LVSQDLRRDL FRRLQTVELG ALEKLSAGDL
           FVIQSAFLYA QRISATKGSL NVVMAVREKA YANLHRLGID YFAKSQTGDL
           FLVQKTAQFG QDVFIAKPSL EISEVMRGNL FSRIQKIKMN SVENISAGDI
           FLVQKLAQFG QDTMLAGPAL RVSQDLRHDL FAQLQQVELG ALEKLSSGDL
           FLIRGAVQYG QDTLMAKAAL KIALQLRTQV YGHLHRLSLN YFEGVKTGDL
           FLVQKTAQFG QDVFIAKPSL EISEVMRGNL FSRIQKIKMN SVENISAGDI
           FLVQKIAQFG QDVFIAKPSL EISEIMRGNL FSKIQKIEMN SVEKISAGDI
           FLIRGLFQYG QNIFMISASL DMVLALRKQV YTHLHKLGLD YFEQAKTGDL
           FLVQKLAQFG QDTLLASPAL QVSQALRSQL FARLQRLEFS ALEKLSAGDL
           FAIQKLAQFG QDSLLAGPAL QVSQSLRRDL FQRLQKVQLG ALEKMSSGDL
           FLIRGTVQYG QDTLMAKAAL SIALDLRKQV YTHLHRLNVG YFETAKTGDL
           FLGRGICQFG QDVLMADAAF RVVYDIRLIL YAHLHRLGVD FFERMGSGDL
           FLVQKLAQFL QDSLLAGPAL QVSQALRRDL FERLQRVELG ALEKLSAGDL
           FLVRGIFQYG QNIFMIDASL EMVLNVRKKV YAHLHQLGLD YFETAKTGDL
           FLVRGMAQYG QDTLMAKAAL NMALTLREQT YAHLQRLSLS YFEEAKTGDL
           FAIQKIAQFG QDSLLAGPAL QVSQSLRRDL FQRLQRVQLG ALEKMSSGDL
           FLVRGAFQYG QDTLMAKASL QMVLELRQRL YAHLQGLDVD YFSGSRTGDL
           FLVRGFFQSV QDMYMAKVAL RVAFDLRKRV YSHLQKLDLT YFETAKAGDL
           FIIQKTAQYL QDSLLAKPAL ALSQDLRTTL FRKLQKTNIL FIEKLSSGDI
           FLIQKTAQYG QDVYIAKPSL EISEVMRQSL FSKIHKIKMN IINNISAGDI
           FLGQKLAQYG QDTLMAKAAL SITLDLRKNV YAHLQTLSLD YFETTRTGDL
           FVVRGIFQYG QDTLMAKAAL QAITDLRARV YAHLQSLDLA SFASQRTGDL
           FMVQKAAQFG QDTLLASPAL HVSQTLRHQL FARLQRLDFN ALEKLSAGDL
           FLVRGLFQSI QDMYMAKASL RVAFYLRQQV YAHLQKLNLS YFETAKAGDL
           FLIRGFFQSV QDLYMSKVAL GVAFHLRQNV YTHLQKLNLS YFETAKAGDL
           FLVRGFFQSV QDIYMSKAAL RIAFYLRKQV YGHLQKLDLS YFETAKAGDL
           FAVQKIAQFG QDSLLAGPAL LVSQDLRRDL FRRLQTVELG ALEKLSAGDL
           FLIQKIAQFG QDVYIAEPSL EISEVMRQKL FSNIQKIKMN FINNISAGDI
           FLVQKIAQFS QDILLAGPSL KISQELRQDL FAKLQRIEVQ SLEKLSSGDI
           FLVRGFFQSV QDLYMARAAL RVAFHLRQQV YAHLQKLNLS YFETAKSGDL
           FLIQKTAQFG QDVFIAKPSL EISEVMRGNL FSRIQKIKMN SVENISAGDI
           FLIHKAAQYG QDSLMAKAAL QIAYNLRVNT YRHIQSLSLS YFEKAKTGDL
           FLVRGVCLYI QDTLMAKAAL QMVLDLRYRV YSHLQRLGLD YFETVATGDL
           FFFRGLFQYG QNIFMIAASL NMVLALRKQV YVHLHRLGLD YFERSKTGDL
           FLVQKLAQFG QDTMLAGPAL RVSQDLRRDL FAQLQQVELG ALEKLSSGDL
           FLIQKTAQFG QDVFIAKPSL EISEVMRGNL FSKIQKIDMT SVQKISAGDI
           FLLQKLAQFG QDTLLADPAL HVTQALRRQS FARLQRLEFG ALETLSAGDL
           FLLQKLAQFA QDSLLAGPAL QVSQSLRRDL FQQLQQVELG ALEKLSAGDL
           FLIRGIFQYG QNIFMINAAL TMVLNLRNSV YAHLHQLGLD YFETSKTGDL
           FLIRGIFQYG QNIFMINAAL TMVLNLRNSV YAHLHQLGLD YFETSKTGDL
           FMIKGAVQYG QDTLMAKAAL TIALDLRKQL YSHLQKLHIS YFEKSKTGDL
           FLIHKAAQYG QDSLMAKAAL QIAYNLRVNT YRHIQSLSLS YFEKAKTGDL
           FVIRGGFEYG QDVLMAQVAF DITLNLRRRV YTKLQQQELP YFQQAATGDL
           FLLQKLAQFA QDSLLAGPAL QVSQSLRRDL FRQLQQVELG ALEKLSAGDL
           FLIRGTVQYG QDTLMASAAL AIALDLRKQV YTHLHQLSVG YFETAKTGDL
           FLIRGIFQYG QNIFMINASL EMVLTVRKKT YAHLHKLGLD YFETSSTGDL
           FLVRGAFQYG QDTLMARASL QMVLELRQQI YAHLQALDVD YFSGSRTGDL
           FLVRGIFQYG QNIFMIDASL EMVLNVRKKV YAHLHQLGLD YFETAKTGDL
           FLLRGMSQYG QDSLMAKASL KIALELRKKV YAHLQTLGLN YFETAKTGDL
           FLVRGIFQYG QNIFMIDASL EMVLSVRNKV YAHLHKLGLD YFEVAKTGDL
           FLIRGFFQSI QDLYMSKAAL RVAFHLRQNV YTHLQKLNLS YFETAKAGDL
           FAVQKLAQFG QDSLLAGPAL QVSKTLRSDL FSRLQTVELG ALEKLSAGDL

           SYRLTEDIDR IGEVVNKLFH DFIPCVLQLL AIPIYMIYLN WQLTLATVIV
           TYRLTEDADR VSEVLYKTIH DTVPSVLQLL VVLGTMLWLD WKLTIAILLL
           AYRLTEDVDR VGEVIYKSIQ DTTPSIFQLL AVFGYMIFID WNLSLATIIL
           TYRLTEDADR VSEVIYKTLH DSIPSALQLV AVLGYMLLLD WKLTVAILLL
           TYRLTEDADR VGEVIYKTVQ DTVPCIFQLI AVIGYMVYLD INLALATLFL
           SYRLTEDIDK IGEVINKLFH QFIPCILQLI VVLGYMLYLN WKLTLATLII
           TYRFTEDADR VSEVLYKTIH DTVPSVLQLV AVLGMMLWLD WKLTLAILLL
           TYRLTEDVDR VGEVIFKMSQ QFVSCILQIV VLTAYIFYLN WQLSLTGIVI
           TYRLTEDADR VSEVIYKTAQ DTIPCTLQLL AVIIYMFYLD WSLTVSTFVL
           TYRLTEDADR VGEVIYKTIQ DTTPSALQLV AVFGYMVFLD WQLSLATLLL
           SYRLTEDVDR VGEVINKIFH QFVPSILQLI VVLGYMFYVN WQLTLAALII
           TYRLTEDADR VSEVIYKTAQ DTIPCSLQLL AVIIYMFYLD WSLTLSTFVL
           TYRLTEDADR VSEVIYKTVQ DTIPCILQLI AVVIYMFYLD WSLTLSTSVL
           TYRLTEDLDR IGEVVDKLSH QFLSCALQII AIPIYMLYLN WPLTLASFIL
           TYRLTEDADR VGEVIYKTIQ DTTPSLLQLV VVFGYMVFLD WKLSLATLLL
           TYRLTEDADR VSEVIYKTLH DSIPSALQLV AVLGYMLWLD WKLTLAILLL
           SYRLTEDIDK IGEVINKLFH QFIPCILQLI VVLGYMLYLN WKLTLATLII
           TYRLTGDVEA IAMVITRVFQ QLLPALLTAI ALMAYMFYLN WPLTLAALII
           TYRLTEDADR VSEVIYKTLH DTIPSALQLV AVLGYMLWLD WKLTLAILLL
           TYRLTEDIDK VGEIVDKLSH QFVSNVLQLI VIPAYMFYLN WQLTIASLIL
           SYRLTEDIDR IGEVVNKLFH DFVPSALQLV VVFGYMFYLN WALTCAVLVI
           TYRLTEDADR VSEVIYKTLH DSIPSALQLV AVLGYMLLLD WKLTVAILLL
           VYRLTGDLDR VGEVVQRFFH RFIPSVLTIL AVVAYLFYLN GILTLTTLVI
           SYRLTEDIDR IGEVVNKVFH DFIPCLLQLL AIPIYMIYLN WQLTLATVVI
           AYRLTEDVDR VGEVIYKSIQ DTTPSIFQLL AVFGYMIFID WNLSLATIIL
           TYRLTEDADR VSEVIYKTFQ DTLPCLLQLL AVIIYMFYLD WSLTISTFIL
           SYRLTEDIDR IGEVVNKFFH QFLPSVLQLI AVFAYVVYLN WQLTLGIVLI
           TVRLTSDIDK LGEILRRFFN QFIPCVLTII AVVSYLIYLN WQLTLVTLVV
           TYRLTEDADR VGEVIYKTIQ DTTPSALQLL AVLTYMLWLD WPLALATLLL
           SYRLTEDVDR VGEVVNKGFH DFIPCILQLL AIPIYMIYLN WQLTLATVIV
           SYRLTEDVDR VGEVVNKLFH DFIPCVLQLI AIPIYMIYLN WQLTLATVIV
           SYRLTEDIDR IGEVVNKLFH DFIPCVLQLI AIPIYMIYLN WQLTLATVIV
           TYRFTEDADR VSEVLYKTIH DTVPSVLQLV AVLGMMLWLD WKLTLAILLL
           TYRLTEDADR VSEVIYKSFQ DTLPCVLQLL AVTIYMFYLD WSLSLSTLII
           AYRLTEDADR VGEVIYKTIQ DTTPCIFQLV AVFGYMLYLD YKLALATLIL
           SYRLTEDVDR VGEVINKLFH DFVPCLLQLL AIPIYMIYLN WQLTLATVIV
           TYRLTEDADR VSEVIYKTAQ DTIPCTLQLL AVIIYMFYLD WSLTVSTFVL
           TYRMTEDIDR VGEVVNKVFH DATPSILQLI VVLSYMIYLN WTLTLAILVI
           SYRLTEEIDQ IGEVVKKMFY RLLPSTLTLL AILIYLFSLN WQLTLATLIM
           TYRLTEDLDR VGEIVDKLSH QFLSCVLQLI AIPIYMLYLN WPLTLASFIL
           TYRLTEDADR VGEVIYKTIQ DTTPSALQLV AVFGYMVFLD WQLSLATLLL
           TYRLTEDADR VSEVIYKTAQ DTIPCTLQLL AVIIYMFYLD WSLTLSTFFL
           TYRLTEDADR IGEVIYKNIQ ETVPSILQLV VMFGYMISLD WQLSVATLLL
           TYRLTEDADR VSEVIYKTLH DTIPSALQLL AVLGYMLWLD WKLTLAIFLL
           SYRLTEDIDR VGEIVDKLSH QFTSNVLQLI VIPAYMFYLN WQLTLASIIL
           SYRLTEDIDR VGEIVDKLSH QFTSNVLQLI VIPAYMFYLN WELTLASIIL
           SYRITEDIDR TGEVINKFFH QFVPCILQLI VVLGYMVYLN WQLTLATLII
           TYRMTEDIDR VGEVVNKVFH DATPSILQLI VVLSYMIYLN WTLTLAILVI
           VYRMTEDIDR IGEILNQLFH QSVPCALQLV AILAYMIYLN WTLTVAALIL
           TYRLTEDADR VSEVIYKTLH DTIPSALQLV AVLGYMLWLD WKLTLAILLL
           SYRLTEEIDR VGEVIYKFFH QFTPCILQLI VVLGYMIYIN WQLTLGTLII
           TYRLTEDIDK IGEIVDKLSH QFVSNVLQLI VIPLYMLYLN WQLTIASLVL
           VYRLTGDLDR VGEVVQRFFH RFIPSVLTIL AVVAYLFYLN GILTLTTLLI
           TYRLTEDIDK VGEIVDKLSH QFVSNVLQLI VIPAYMFYLN WQLTIASLIL
           SYRLTEDIDR IGEVINKFFH DFIPSALQLI VVFAYMFIVN WQLTIAVIII
           TYRLTADIDK VGEIVDKLSH QFVSNVLQLI VIPAYMFYLN WQLTIASLIL
           SYRLTEDVDR VGEVVNKLFH DFIPCVLQLI AIPIYMIYLN WQLTLATVII
           TYRLTEDADR VSEVLYKSVH DTLPSVLQLI AVLGYMLWLD WKLTASILLL

           APFMGILIGW FGERLRKYSL RSQNRVSDLS AILTEVFSGI RLIRAFAAEN
           APVIVWLISL FGAQVMRATE RSQKKVSELA GLLGEAIEGL PLVRAFAAEP
           APLIALLVSD FGGKVLKASE QSQDKISSLA GLLSEAVQGL PMVKAFAVEA
           APFVAWLISV FGARVMVATE RSQKKVSELA GLLGEAIEGL PLVRAFAAEP
           APMISFLVGK FGEKVLQTEE RSQERISNLA SLLAETIQII PLIRAYGAEH
           APLMALLIGW FGEKLLAFTR QSQTRISNLS ALLTEVFSGI RLVQAFAAED
           APVIVWLISL FGARVMAATE RSQKKVSELA GLLGEAIEGL PLVRAFAAEP
           APIVAWLIGQ FGQRQLQLSR KNQTAISSLS SLLTEVFSSI RIVQAFAAQD
           APLIILSVNS FGRKVLSASE KSQESTSNLA GLIGESINGM STIRAFAAEN
           APIVAILVSQ FGARVMRAAE RSQRQVSDLA GLLGEAIQGL PLVRAFAAEP
           GPLMAILIGS FGEKLLEFSR RSQTRTSNLS SLLTEVFNGI RLVQAFAAED
           APLIILSVNS FGRRVLIASE KSQESTSNLA GLIGESINGM STIRAFAAEN
           APLIILSVNS FGRRVLSASE KSQESTSNLA SLIGESINGM STIRSFAAEK
           APLMAWLIGR FGEELLVLSR RSQNQISNLS ALLTEVFGGI RIVQAFAAQN
           APLVAVMVSG FGARVMGAAE RSQKQVSELA GLLAEAIGGL PLVRAFAAEA
           APFVAWLISL FGARVMIATE RSQKKVSELA GLLGEAIEGL PLVRAFAAEP
           APLMALLIGW FGEKLLTFTR QSQSRISNLS ALLTEVFSGI RLVQAFAAED
           TPLMVAAISW FGERLRTASR RNQDALGGLS SYLTETFAGI RLIKAFATEE
           APLIAWLISL FGARVMAATE RSQKKVSELA GLLGEAIEGL PLVRAFAAEP
           APLMATLVSM FGERLLILSR RSQNQISNLS SLLTEIFSGI RVVQGFAAQD
           APLMAVLIGF FGEQLLKFSR RSQTRISNLS SLLTETLGAI RLVKAFAAED
           APFVAWLISV FGARVMAATE RSQKKVSELA GLLGEAIEGL PLVRAFAAEP
           APLMGALISW FGERLLLRSR LNQESMADLS SLLTEAFAGI SLTRAFAAED
           APVMGILIGW FGERLRKYSL KSQNRVSGLS AILTEVFSGI RLVQAFAAES
           APLIALLVSD FGGKVLKASE QSQNKISSLA GLLSEAVQGL PMVKAFAVEA
           APIIVLSVNN FGKRVLIASE KSQESTSDLA SLIGESINGI STIRSFAAEN
           APLMGLLIGW FGERMRQFSR RSQNRVSDLS ALLIEVFSGI RLVQAFAAED
           SPLIGWLFGW FGNKLADLSR TSQEQIADLS SRLYEIFSAI RIIRAFAAED
           APVVALLVSG FGARVMGAAE RSQQQVSELA SLLGEAIAGL PLVRAFAAEP
           APLMGILVGW FGERLRKYSL KSQNRVSGLS AILAEVFNGI RLVQAFAAEN
           APIMGVLIGW FGERLRKYAL KSQNRISDLS AILTEVFSGI RLIQAFAAEK
           APFMGILIGW FGERLRKYSL RSQNRVSDLS AILTEVFSGI RLIRAFAAEN
           APVIVWLISL FGARVMAATE RSQKKVSELA GLLGEAIEGL PLVRAFAAEP
           APIIVISVNS FGKRVLIAAE KSQESTSDLA GLIGESINGI STIRAFAAEN
           APVISLLVGN FGERVLLASE KSQKQVSTLA GLLGEGIQSL PLIRAFGVEE
           APIMGILIGW FGERLRKYSL KSQNRISDLS AILTEVFTGI RLIQAFAAEN
           APLIILSVNS FGRRVLLASE KSQESTSNLA GLIGESINGI STIRAFAAEN
           APIMGFLVGW FGQQMLVFPR RSQSRISNLS SLLTEVFSGI RLVRAFAAEP
           APLLAVLTGW FGQRLLRYSR VSQDRISNLS ALLTEMFSGI RLIKAFVAED
           APLMAWLIGR FGQELLVLSR RSQNQISNLS ALLTEVFGGI RIVKAFAAQN
           APMVAILVSQ FGARVMRAAE RSQRQVSDLA GLLGEAIQGL PLVRAFAAEP
           APLIILSVNS FGRRVLFASE KSQESTSNLA ELIGESINGM STIRAFAAEN
           APLVAVLVSS FAGRVLTAAE RSQKQVSELA GLLGEAISGL PLVRAFAAEP
           APLIIWLISL FGGRVMAATE RSQKKVSELA GLLGEAIEGL PLVRAFAAEP
           APLMGILISR FGEKLLLLSR RSQNQISNLS SLLTEVFSGI RVVKAFAAQD
           APLMGILISR FGEKLLLLSR RSQNQISNLS SLLTEVFSGI RVVKAFAAQD
           APLMALLIGW FGELLLSFSR QSQHRISNLS ALITEVFNGI RIVQTFAAEE
           APIMGFLVGW FGQQMLVFSR RSQSRISDLS SLLTEVFSGI RLVRAFAAEP
           APLVGWVIGW FGERLLAFAR RSQTQVASLA SLLTETLRGM AVVKAYGAED
           APLIVWLISL FGGRVMAATE RSQKKVSELA GLLGEAIEGL PLVRAFAAEP
           APLMAVLIGW FGEKLLTFSR HSQTRTSNLA SLLTEVFNGI RLVQAFSAQD
           APLMAVLVSS FGERLLVLSS RSQSRISNLS SLLTEVFSGI SVVQAFAAQD
           APLMGALISW FGDRLLFRSR LNQEKMSDLA ALLTEVFAGI SLTRAFAAED
           APLMATLVSM FGERLLILSR RSQNQISNIS SLLTEIFGGI RVVQGFAAQD
           APLLGVLVGF FGEKLLQYAR RAQAKISNLS ALLTEVFSGI RVVQAFAAED
           APLMATLVSM FGEKLLILSR RSQNQISNLS ALLTEVFSGV RVVKAFAAQD
           APVMGVLIGW FGERLRKYAL KSQSRISDLS AILTEVFSGI RLIQAFAAEK
           APLIIWLISL FGAKVMAATE RSQTKVSELA GLLGEAIEGL PLVRAFAAEP

           YEVTRFSRES ERSFQAKYSA ERLKAVQIPI VGFLEALSAL SLLLVGAWQI
           WLQDRFEQEI SQHRQARQRT YLLVALQHPV VGIIEVIGLF AVLGLAAWRI
           WLQDDFDKQV KLHKEAKYKM LRLVALQHPI VGLIEIIGIL GILTIGTYRI
           WLERRFEDEI DQHRLARYNT YRLVALQHPV VGIIEVLGFA TVLVLAAIRI
           WIQKRFNEEV DLHRNAKYKA LKQLALQHPV IGFIEAFGIL VVLAIGALRI
           YEISRFSLEA EHNRQAKFLA ERIKALQFVV VGFLEAMSVV FLFFLGGWQI
           WLQDRFETEI DQHRQARHRT YSLVALQHPV VGIIEVVGLF AVLALGAWRI
           YEKKRFHQEA LLNRQSRFRT EYLTSVQYPA VGLLQALSIM LLFLVGAWQI
           WIEKRFYKRL SRNIKAKYKT LKLLAFQHPV VGFVEAFGIL AILGLGAARI
           WLQKRFDAEV DLHRQARYQT LRLLALQHPV VGFIEAAGIL TVLAIGAARI
           YELQRFTEEA EQNRRAKFRT AQIKALQFVV VGFLEAMAVI FLFFLGGWQI
           WIEKRFFQRL NTNKKAKYKT LKLLAFQHPV VGFVEAFGIL AILGLGAARI
           WIENRFHKRL STNKKAKYKT LKLLAFQHPV VGFVEAFGIL AILGLGAARI
           YEVKRFSQEA EQNRKAKYRA YQVKATQYPV VGFLEAVSIM LLFLLGGWQI
           WLQNRFEQEI DLHRRARYRT LRLLALQHPV VGFIEAAGIL SVLLIGAARI
           WLERRFEEEI DQHRQARYNT YRLVALQHPV VGIIEVLGFA TVLVLAAIRI
           YEISRFSLEA EHNRQAKFLA ERIKALQFVV VGFLEAMSVV FLFFLGGWQI
           TILHRFQQEA EKNRRAYFQI ARIQSTQYPV VGFLEALSIM SLFLLGTWQI
           WLQGRFEEEI DQHRQARYNT YRLVALQHPV VGVIEVLGIA FVLVLAAIRI
           YEVKRFAQEA KHNRQARYRA EKLKATQYPV VGFLEAVSIM SLFFIGGWQI
           YQLDLFREEA QQHRRSQFLA ERMKALQFVV VGFLEAMGVV VLFCLAAWQI
           WLERRFEDEI DQHRLARYNT YRLVALQHPV VGIIEVLGFA TVLVLAAIRI
           YEIRRFSAMA ENNRLARFQT EQVKAIQDPV VGFLYAMSVL GVFWVGGWQI
           YEIARFGNEA EQSFKAKYSA ERLKAIQIPI VGFLEALSAV SLVIVGAWQI
           WLQDDFDKQV KLHKEAKYKM LRLVALQHPI VGLIEIIGIL GILTIGTYRI
           WITGRFNTKL RSNKQAKYKT LKLLAIQHPI VGFIEAFGIL AILGLGALRI
           YTLERFSQEA EHNRNAKYAA ERLKAIQFPV VGFLEAMCLL LVFLLGGWQI
           YEQRRFGELS DENRLARFRT EQIKAIQYPV IGLMQALGVL LVFWVGAWQI
           WLQQRFDQEI DLHRQARYRT LRLLALQHPV VGLLEAAGIL AVLWIGAWRI
           YEIARFGHEA ERSLKAKYSA ERLKAIQIPI VGFLEALSAL SLLIVGAWQI
           YEIARFTHEA QRTLKAKYSA EKLKAIQIPI VGFLEALSAL SLIMVGVWQI
           YEVTRFSREA ERSFQAKYSA ERLKAVQIPI VGFLEALSAL SLLLVGAWQI
           WLQDRFETEI DQHRQARHRT YSLVALQHPV VGIIEVVGLF AVLALGAWRI
           WIKGRFNKRL RNNKKAKYKT LKLLAFQHPI VGFIEAFGIL AILGIGALRI
           WFQSKFNVQV QQHRRARYKS LKLLALQHPV VGFIEALGIL LILAIGAFRI
           YEIARFSHEA ERSLKAKYSA EKLKAIQIPI VGFLEALSAL SLLMVGVWQI
           WIEKRFYKRL STNKKAKYKT LKLLAFQHPV VGFVEAFGIL AILGLGAARI
           YEIERFSREA ERNREARYRT AWLRAIQYPV IGFLQAASIL FIVVLGSWQI
           YQSQRFLQQA RQNQQARYAA EQVKAIQYTL VAFLEALGIC LLFLLGGWQI
           YEVKRFNHEA EQNRKAKYRA YQLKAIQYPV VGFLEAVSIM FLFLLGGWQI
           WLQKRFDAEV DLHRQARYQT LRLLALQHPV VGFIEAAGIL TVLAIGAARI
           WIENRFYKRL IANKKAKYKT LKLLAFQHPV VGFIEAFGIL AILGLGAARI
           WLQQRFEEEI EQHRRARYRT MRLLALQHPV VGFIEAAGIL AILLIGALRI
           WLQGRFEQEI DQHRRARYNT YRLVALQHPV VGIIEVLGIA VVLVLAAYRL
           YEVTRFSQEA KQNRNARYRA EQLKAIQYPV VGFLEAISIM LLFLIGGWQI
           YEVKRFSQEA KQNRNARYRA EQLKAIQYPV VGFLEAISIM LLFLIGGWQI
           YQIAQFSVEA EQNRQAKYMA EKVKALQFVV VGFLEAMSVI FLFLLGGWQI
           YEIERFSREA ERNREARYRT AWLRAIQYPV IGFLQAASIL FIVVLGSWQI
           YEMERFMQVA RQSRQATFAV ERIKAIQYPI VGIIEAIAVS LLFLIGGWQI
           WLQGRFEQEI DQHRRARYNT YRLVALQHPV VGIIEVLGIA VVLVLAAYRL
           YEISRFTLES EYNRRAKFRA EQIKAIQFVV VGFLEAMSIV FLFLLGGWQI
           YEVERFSQEA RHNRNARYKT EKLKATQYPI VGFLEAVSIM FLFFIGGWQI
           YEIRRFSAIA ESNRLARFQT EQVKAIQDPV VGFLYAMSVL GVFWVGGWQI
           YEVQRFAQEA KYNRQARYKA EKLKATQYPV VGFLEALSIM SLFFIGGWQI
           YQTELFAQEA EENRRAQYLS ESTKALQYVV VGFLQALGVI FLFFLAGWQI
           YEVKRFAQEA KENRRARYRA EKLKATQYPV VGFLQAVSIM SLFFIGGWQI
           YEIARFTREA QRTLKAKYSA ERLKAIQIPI VGFLEALSAL SLIMVGAWQI
           WLQGRFEDEI DQHRKARHRT YSLVALQHPV VGMIEVVGLF SVLGLAAWRI

           QQNNLTVGEF FSYLAAAGLL IDPIGHVTNN YNEFKQGEAS VDRIFELIAI
           ESGDLTIPGL SSYLTGLIVL IDPIAHVTNN FNEFQQGQAS LRRLREIEQE
           QTGGMSNEEF GSYFTALIML IDPISHITTN YNELKQGQAS LRRLNEITNK
           NSGDLEIPGL ITYLTGLVLL IDPIAHVTAN YNEFQQGQSS LRRLREIEQE
           QAGAIDGQGF SSFFAALLML IDPISHLTTN FNELQQGKAS LRRLKDIERA
           SQGQLTGTGF ISYVTAVALL IDPIALTTSN YSDFKQGEAS CDRIFELFAI
           QSGDLSIAGL SSYLTGLIVL IDPIAHITNN FNEFQQGQAS LRRLREIERE
           SIGQMEGTDF VAFLAAIAIL INPIDLTTQH YNLYKQTEAS AERIFELMNL
           NLGLLTSEEF SSFFAAILML IDPISHVSTN FNDYKQAEAS IKRLKNI-NL
           QTGGMDGQSF SSYVAALLML IDPISHLTTN FNEFQQGQAS LRRLREIERE
           AQENLTAAEF VSYVAAVALL IDPIQITTSN FNEFKEGEAS VDRVFELMAV
           NLGLLTSEEF SSFFAAILML IDPISHVSTN FNDYKQAEAS IKRLKNI-NQ
           NLGLLTSEEF SSFFAAILML IDPISHVSTN FNDYKQTEAS IKRLKNL-TL
           SQGKLSSQDF ISYLAAVALL LQPIDLVISN YNEYKQAEAS VDRVFELLNV
           QAGGLDSQGF SSYVAALLML IDPISHLTTN YNEFQQGQAS LNRLREIERE
           SSGDLAVPEL ISYLTGLVLL IDPIAHVTAN YNEFQQGQSS LRRLREIEKE
           SQGQLTGTGF ISYVTAVALL IDPISLTTSN YSDFKQGEAS CDRIFELFAI
           GAGNLTPAQL ISFGAAAALL IDPVNQISSS YSSLKVAEAS LDRSFSLLAI
           SSGDLDSQGL SSYLTGLIVL IDPIAHLTTN YNEFQQGQAS LRRLRAIEKE
           SQGNLQSQEF VSYLAAVALL LHPIDLMTSN YNEFKQAEAS VDRIFELMDE
           SLGNLTGIEF ISYVTGVAML IDPISHITSN YNLFKQGEAS VDRIFEIFDL
           SSGDLEITGL ITYLTGLVLL IDPIAHVTAN YNEFQQGQSS LRRLREIEQE
           SKGNLTGSQF LGFIAGVAML IDPIVHITNN YSELKQGEAS VERIFELLDT
           AQNNLTVGEF FSYLTAAALL IDPIGHTTNN YNEFKQGEAS VDRIFELMAI
           QTGGMSNEEF ASYFTALIML IDPISHITTN YNELKQGQAS LRRLNEITNK
           NLGLLNSEEF SSFFAAILML IDPISHISTN FNEYKQAEAS LKRLKKI-NM
           AQGNLTGSEF VSYGAAVAML IDPIAIVTSN YNEFKQGEAS VDRIFELFAI
           SAGNLPAFEF ASFATGIGLL LDPVRMITEN LNELRQAGAS ADRVFELFDL
           QSGDLDSQGF SSYVAALLML IDPIAHLTTN YNEFQQGQAS LQRLRAIEGE
           SQNNLTVANF FSYLAAAALL IDPIGHTTNN YNEFKQGEAS VDRVFELMAI
           SQKNLTVGEF FSYLAAAALL IDPIGHTTHN YNEFKQGEAS LERVFELLAI
           QQNNLTVGEF FSYLAAAGLL IDPIGHVTNN YNEFKQGEAS VDRIFELMAI
           QTGDLSIAGL SSYLTGLIVL IDPIAHVTNN FNEFQQGQAS LRRLREIERE
           NQGLLTSEEF SSFFAAILML IDPISHISTN FNEYKQAEAS LKRLRKI-NL
           QNGGIDSEGF SSFFAALLML IDPISHLTTN FNELQQGQAS LKRLLEIETE
           SQNNLTVGEF FSYLAAAALL IDPIGHTTNN YNEFKEGEAS VDRVFELLAI
           NLGLLTSEEF SSFFAAILML IDPISHVSTN FNDYKQAEAS IKRLKNI-NL
           STGQLNGPNL GSYVAAIAML IDPIVHLIDN FNEFKQGQAS LDRIDELLSI
           SQGYLTASGF ISFGAGIALI IEPIQQIIAN YSDFKQGQAA VDRVFELLEH
           SQNQLTPQAF ISYLAAVALL LQPIDLVISN YNEFKQAEAS VDRIFELLNV
           QTGGMDGQSF SSYVAALLML IDPISHLTTN FNEFQQGQAS LRRLREIERE
           NLGLLTSEEF SSFFAAILML IDPISHVSTN FNDFKQAEAS IKRLNNI-NL
           SAGGLSGAGF SSFIAALLIL IDPISRLINN FNEFQQGQAS LGRLREIERE
           SNGDLDSKGL TSYVTGLVVL IDPIAHLTTN YNEFQQGQAS LRRLRAIERE
           SQGNLQSQEF VSYLAAVALL LHPIDLMTSN YNEFKQAEAS VDRIFELMDC
           SQGNLQSQEF VSYLAAVALL LHPIDLMTSN YNEFKQAEAS VDRIFELMDC
           SQGNLSGEGF ISYVTGVALL IDPISLTTSN YSEFKQGEAS CDRVFEILRI
           STGQLNGPNL GSYVAAIAML IDPIVHLIDN FNEFKQGQAS LDRIDELLSI
           SLGQLTPSQF ISFVAAAVLL IDPINLITEN YNKFKQGQAS IDRIQALLDL
           SNGDLDSKGL TSYVTGLVVL IDPIAHLTTN YNEFQQGQAS LRRLRAIEKE
           SQNNLTGTEF ISYVTAVALL IDPIALTTSN YSEFKQGEAS CDRLFELLAI
           SQGNLKSEDF VSYLAAVAIL LQPIDLITSN YNEFKQAEAS VDRIFELIDV
           SQGNLTGSQF LGFIAGVAML IDPIVHITNN YSELKQGEAS VERIFELLNT
           SQGNLQSEEF VSYLAAVAIL LHPIDLMTSN YNEFKQAEAS VDRIFELMDE
           SQKNLTGIDF VSYVAAVAML IDPIAHITSN YNQFKQGQAS MDRIFELLAI
           SQGNLASEEF VSYLAAVAIL LHPIDLMTSN YNEFKQAEAS VDRIFELMDE
           SQGNLTVGEF FSYLAAAALL IDPIGHTTHN YNEFKQGEAS LERVFELLLI
           QSNDLSIAGL SSYLTGLVVL IDPIAHVTNN FNEFQQGQAS LRRLRQIERE

           QPTVLEKPNA VTLPPVKGKV EYSGVTFAY- ---------- ---KPGEP--
           PLEPSDPADS VSLGDVKGAL SLESLSFHY- ---------- ---VKGQT--
           PIEISSSERG ITPDRIDGKL SFKDVCFSY- ---------- ---NDHKE--
           PSEPADPVPA LPLGRLRGDL SFSQVQFSY- ---------- ---IPGQP--
           PREKSSDLTP IKTTTNKGEI IIDNLSFSY- ---------- ---KDGNT--
           QPNVIEKPDA IALPHVKGKV EYRHVSFTYP TFTQNSHNYS QDSAPNKP--
           PQEAADPAEA QSIGALRGDL VFDQVSFGY- ---------- ---DPAQP--
           QPTLVEKEDA IALPAITGKV EYHSVSFGY- ---------- GSGDSLEP--
           EPIEDDKENL TRISNIAGKI SFKKVNFAY- ---------- ---KKDNQ--
           PQEPPDIDQA EPLGRLKGDL VLRQVSFAY- ---------- ---VNEQQ--
           QPTILEAADA QTLPAVTGKV DYQNVSFAY- ---------- ---ETDKP--
           EPVEDDKENL RRISNFEGKI NFKNVSFAY- ---------- ---KKDNK--
           EPNEDDKENL KRISNLEGKI SFKKVNFAY- ---------- ---KKDNQ--
           TPSLSEKKDA LILPPVTGKV EYHGVCFAY- ---------- ---QPEKP--
           PMEIPDSPGA QPLGPVRGAL RLEHVWFGY- ---------- ---DPEQP--
           PSEPADPVPS IPLGRLRGDL NFDQVEFSY- ---------- ---IPGQP--
           QPNVIEKPDA IALPHVKGKV EYRHVSFTYP TLSQNSHNHR QDSAPNQP--
           APNVQEVRDA QPLPPITGKV EYRHVWFAY- ---------- ---ELDQP--
           PAEAADPQPA LPLGRPRGDL DLERVEFAY- ---------- ---QEGQP--
           TPTVIEKANS FILPEVTGKV EYCDVSFAY- ---------- ---KSGKP--
           QPSVEDSPTA IAIDHLQGAV DYDHVDFAY- ---------- ---LEDKL--
           PSEPDDPIPA LPLGRLRGDL TFRQVQFSY- ---------- ---TPGQP--
           RSRVRELPGA RPMPPIEGWV EFEQVSFAY- ---------- ---KPDQP--
           QPTVLEKPNA IALPPVKGKV EYRHVSFAY- ---------- ---KPGEP--
           PIEISSSDRG ITPDRIDGKL SFKDVFFSY- ---------- ---NDDKE--
           QPMEKDEQNL EKITRINGKI EFNHVSFEY- ---------- ---KKDNE--
           VPTVIEKEGA MILPPVTGKV EYRQISFAY- ---------- ---TQAQENL
           KPTVLQAPDA VPLSPVKGRI EFSNIDFSY- ---------- ---ADDRP--
           PVEVRDRPGA RPLGEVRGEL VLEEASFAY- ---------- ---CPGQP--
           QPTVIEKINA IALAPVKGKI EYRHISFAY- ---------- ---KPGEP--
           KATVLENPIA MTLPSINGKI EYRGVSFAY- ---------- ---KPGEL--
           QPTVLEKPNA VTLPPVKGKV EYSGVTFAY- ---------- ---KPGET--
           PQEAADPAEA QSIGALRGDL VFDQVSFGY- ---------- ---DPAQP--
           EPLEQDDKFL KNISKIEGKI EFKKVCFEY- ---------- ---KKNNQ--
           PMDIDNRHIG STLISSQSDI IFDNVCFSY- ---------- ---SNGPQ--
           QPTVLEKDDA FNLPSVSGKI EYLNVTFAY- ---------- ---KPGEI--
           EPIEDDKENL TRISNIAGKI SFKKVNFAY- ---------- ---KKDNQ--
           EPAVQEDPQS RMLPPITGKV EFRQVSFSY- ---------- --RSDSAP--
           RPNIEEKPQA QELPSVKGEV EYRQVHFAY- ---------- ---QWDQP--
           QPNLIEKPDA ITLPPITGKV EYRDVTFAY- ---------- ---QEDKF--
           PQEPPDIDEA EPLGRLKGDL VLRHVSFAY- ---------- ---VNEKQ--
           EPIEDSKKNF KKLYNIEGNI RFKTVNFEY- ---------- ---NKDNQ--
           PMEEPDRPNA RPMPALQGAL DLRNVSFAY- ---------- ---EPGKP--
           PSEPSDPDPA LPLDRLRGDL VFENVQFGY- ---------- ---RSDQP--
           QPNIIEKSQA LTLPQVTGKV EYSHVSFAY- ---------- ---QPGQP--
           QPNILEKSQA LTLPQVTGKV EYSHVSFAY- ---------- ---QPGQP--
           QPKIIQKTDA IPLPTVVGKV EYKNVCFSY- ---------- ---NSEKQ--
           EPAVQEDPQS RMLPPITGKV EFRQVSFSY- ---------- --RSDSAP--
           -PSYPEPQNV KPLPRIKGAV EFRHVSFAY- ---------- ---HPQQP--
           PSEPADPNPA LALDRLRGDL VFKHVQFGY- ---------- ---RPDQP--
           QSTVRERSDA TILPVVKGKV EYQNINFAY- ---------- ---ISEKP--
           QPAIEQKKDS LNLPIVLGKV ELSEVSFYY- ---------- ---KQDKQ--
           RSQIRELPGA RPMPPIQGWV EFDQVSFAY- ---------- ---KPDQP--
           KPTVIEKENS LTLPQVTGKV EYCDVSFAY- ---------- ---KSGKL--
           LPTITEKPNA INLQPHSKEV EYCQVNFSY- ---------- ---NEDRQ--
           KPTVKETENS LTLPQVTGKV EFSEVSFAY- ---------- ---KLDKP--
           KPTVIENPIA MTLPNINGKI EYRDVSFAY- ---------- ---KPGEL--
           PQEASDPSPS IPIGRPQGHL QLQQVNFAY- ---------- ---DNGKP--

           ---------- ---------- ---------V LKDINLLAMP GEAIALVGAS
           ---------- ---------- ---------V LDRLDLQVPA GSVLAVVGPS
           ---------- ---------- ---------V INKINLDIDN GKIMALVGPS
           ---------- ---------- ---------V LQNFNLSVHA GQVVALVGPS
           ---------- ---------- ---------V ISNLNLKIEP GNKVALVGPS
           ---------- ---------- ---------V LVDFNLLVEP GQMVALVGAS
           ---------- ---------- ---------V LHQLNLRVDA GQVLAIVGPS
           ---------- ---------- ---------V LTQLDLLVSP GEVIALVGPS
           ---------- ---------- ---------V LKNINLEIKR GEVTAFVGAS
           ---------- ---------- ---------V LHDLSLEVKA GQVVALVGPS
           ---------- ---------- ---------V LKNINLTVQP GEMIALVGSS
           ---------- ---------- ---------V LKNINLEIKR GEVTAFVGAS
           ---------- ---------- ---------V LKNINLEVKK GEVTAFVGAS
           ---------- ---------- ---------I LNDFSLLVQP GEVIALVGAS
           ---------- ---------- ---------V LRDLDLCAEP GQLVALVGPS
           ---------- ---------- ---------V LQDFNLSIKA GQVVALVGPS
           ---------- ---------- ---------V LVDFNLLVEP GQMVALVGAS
           ---------- ---------- ---------V LQDFNLLVQP GEVVALVGHS
           ---------- ---------- ---------V LHDLSLQVAA GQVVALVGPS
           ---------- ---------- ---------V LRNLSLLAQP GQIIALVGSS
           ---------- ---------- ---------V LKGINLQAQP GEMIALVGAS
           ---------- ---------- ---------V LQNLNLTIRA GQVVALVGPS
           ---------- ---------- ---------V LKQISFQVAP GEIVALVGSS
           ---------- ---------- ---------V LKDISLLALP GEAIALVGAS
           ---------- ---------- ---------V LKKINLEIDN GKITALVGPS
           ---------- ---------- ---------V LQDITLKISK GQVIAFVGSS
           ERAGFDETLS SIAKDQDAPW HVSTGKTPWV LKDLSFLAQP GDAIALVGAS
           ---------- ---------- ---------V LNNVNLRVEP GEVVALVGPS
           ---------- ---------- ---------V LKAVSLRVNP GEVVALVGPS
           ---------- ---------- ---------V LKNISLLVSP GEAIALVGAS
           ---------- ---------- ---------V LNHVSLFISP GESIALVGAS
           ---------- ---------- ---------V LKDINLLAMP GEAIAFVGAS
           ---------- ---------- ---------V LHQLNLRVDA GQVLAIVGPS
           ---------- ---------- ---------V LKDITLEISK GQVIAFVGSS
           ---------- ---------- ---------V INNIKLNIKT GSIVALVGPS
           ---------- ---------- ---------V LNKINLLVMP GQAIALVGAS
           ---------- ---------- ---------V LKNINLEIKR GEVTAFVGAS
           ---------- ---------- ---------V LRQLNLTVEP GEAVALVGAS
           ---------- ---------- ---------V LQGISLQAQP GEVIALVGHS
           ---------- ---------- ---------V LKDFSLLVEP GEVIALVGAS
           ---------- ---------- ---------V LHDLSLEVKA GQTVALVGPS
           ---------- ---------- ---------V LKNINLEIKK GEVTAFVGAS
           ---------- ---------- ---------V LQQLNLRVEP GQVVALVGPS
           ---------- ---------- ---------V LHDLNLKIEA GSVVALVGPS
           ---------- ---------- ---------V LRDLCLLAEP GQIIALVGSS
           ---------- ---------- ---------V LRDLCLLAEP GQIIALVGSS
           ---------- ---------- ---------V LKNLNLLVKS GEIIAFVGAS
           ---------- ---------- ---------V LRQLNLTVEP GEAVALVGAS
           ---------- ---------- ---------V LENLSFQVQP GETVALIGPS
           ---------- ---------- ---------V LHDLNLTIDA GTVVALVGPS
           ---------- ---------- ---------I LNNLNLTVQP GEMVALVGAS
           ---------- ---------- ---------V LKNVNLLVKP GQVIALVGAS
           ---------- ---------- ---------V LKQISFQVSP GEIVALVGSS
           ---------- ---------- ---------V LRNLSLLAQP GQIIALVGSS
           ---------- ---------- ---------V LKNINFTAHA GETIALVGAS
           ---------- ---------- ---------V LRKLSLLAEP GQIIALVGSS
           ---------- ---------- ---------V LNRINLFLSP GEAIALVGAS
           ---------- ---------- ---------V LHNIDLSIAA GQVVALVGPS

           GAGKTTFVNL LPRFYDPSTG QILVDGVDIR DVRLQSLRRQ IGIVPQETIM
           GAGKSTLFSL LLRFNTAQQG SILLDGVDIS SMRSRELRQR VALVPQRTTV
           GAGKSTIFSL ILKFIEPSSG SIFIDNYNLN KVNTNYLRRL IGIVPQKTFI
           GAGKTTVFSL LLRFNCVDQG QLLFDGKDLS RVSARDLRQQ VALVPQRSSV
           GAGKSTIFSL LLKFLVPQRG AIFIDGNNIA LTNSRDVRSL MAIVPQKVNI
           GAGKSTIVSL LPRFYDRQQG QILIDDIDIR DVTLPSLRRQ IGIVPQEVTL
           GAGKSTLLSL LLRFKTVQQG EIRLDGTDIS LMRARELRQQ VALVPQRTTV
           GAGKTTIVNL LARFYDPQAG EILIDGIDIK TVTIASLRHQ IGTVPQETAL
           GAGKSTMLAL ILKFITPTNG DIFIDDKNLK ILNTKDIRKN IALVQQQPFL
           GAGKSTLFSL LLRFNTAQQG KILLDGHELG QVKAQELRRQ VALVPQRTTV
           GAGKTTLVNL LPRFYNPVAG RIFIDGIDTS TVTLKSLRQQ IGIVPQETVL
           GAGKSTMLAL ILKFITPNNG DIFIDDKNLK ILNTKDIRKN IALVQQQPFL
           GAGKSTMLAL ILKFISPSSG DIFIDDINLK LLNTKDIRKN IALVQQQPFL
           GAGKTTLINL LLRFYDPQSG QILIDGIDIR NVTLTSLRHQ MGIVPQDTTL
           GAGKSTLFSL LLRFNTAQSG RVLLDGQDLA GLRAADLRRA VALVPQQSRV
           GAGKTTLFSL LLRFNRVNHG QLLCDDKDLS QVSARDLRQQ VALVPQRSSV
           GAGKSTIVSL LPRFYDRQQG QIMIDDIDIQ NVTLPSLRRQ IGIVPQEVTL
           GAGKSTLINL LLRFYDPQAG QILIDGIDIK TVTLKSLRRQ IGIVPQETIL
           GAGKSTLFSL LLRFNTAQRG RVLLDGKDLA QVKARELRQQ VALVPQRSSV
           GAGKTTLVNL LPRFYDPQDG QILIDGIDIR DVTLKSLRRQ IGIVPQETTL
           GAGKSTLVNL LMRLHNVTGG CLRIDGHAID SITLKSLREQ IAIVPQENIL
           GAGKTTLFSL LLRFNCVDQG QLLFDGKDLS RVRARDLRQQ VALVPQRSSV
           GAGKSTLVNL IPRFYDPQEG CIRIDGIDIR TVTLKSLRRQ IGIVPQEITL
           GAGKTTFVNL LPRFYDPEAG EILIDGVDIR DVKLQSLRRQ IGIVPQETVM
           GAGKSTIFSL ILKFIEPSNG SIFIDNYNLN KLNTNYLRRL IGIVPQKTFI
           GAGKSTMMSL ILKFINPKLG DIYIDDKNIR SISSIDIRSN IALVQQQPFL
           GAGKTTLVNL LPRFYDPQAG EILIDGINIR DVTLKSLRRQ IGIVPQETTL
           GSGKSSLVNL LPRFYDPQQG TVRIDGTDVR AVTFKSLRRQ IGIVPQETLL
           GAGKSTLFSL LLRFNTCQQG RVLLDGHDLA DLRARELRQA VALVPQQSSV
           GAGKTTFVNL LPRFYDPEVG QIFIDDVDIR DVKLHSLRRQ IGIVPQETIM
           GAGKTTFVNL LPRFYDPKSG NIFIDDVNIR DVTLNSLRKQ IGIVPQETIM
           GAGKTTFVNL LPRFYDPSAG QILIDGVDIR DVRLQSLRRQ IGIVPQETIM
           GAGKSTLLSL LLRFNTVQQG EIRLDGTDIS LMRARELRQQ VALVPQRTTV
           GAGKSTMMNL ILKFITPSKG KILIDDKEIK SISSIDLRTH IALVQQQPFL
           GSGKSTIFSL LLRFIRPKHG TITINNIDLQ GIKINDIRKK ISIVPQRVNI
           GAGKTTFVNL LPRFYDPEIG EIFIDGVNIR DVTLNSLRKQ IGIVPQETIM
           GAGKSTMLAL ILKFINPTNG DIFIDDKNLK IINTKDIRKN IALVQQQPFL
           GAGKSTLVNL IPRFYDPQDG EILVDGIPIR SVTLGSLRRQ IGIVPQETIL
           GSGKSTLVNL LLRFYDPDQG EILIDGIDIQ NVTLNSLRRQ IALVPQETIL
           GAGKTTLINL LLRFYDPQSG QVLIDGIDIR NVTLTSLRHQ MGIVPQDTTL
           GAGKSTLFSL LLRFNTAQQG KILLDGHELI QVKAQELRHQ VALVPQRTTV
           GAGKSTMMAL ILKFITPNNG DIFIDDKNLK LLNTKDIRKN IALVQQQPFL
           GAGKTTLFSL LLRFNQAQQG ELLLDGVDLR DLRAAELRRS IALVPQQSAL
           GAGKSTLFSL VLRFNTAQSG QVLLDGKNLA QVRARDLRQQ VALVPQRSSV
           GAGKTTLVNL LPRFYDPQDG QIFIDGVDIK EVTLRSLRRQ IGIVPQETTL
           GAGKTTLVNL LPRFYDPQDG QIFIDGVDIK DVTLKSLRRQ IGIVPQETTL
           GAGKTTLINL LPRFYDPQSG EILIDEINIQ DVTLISLRRQ IGIVPQEVTL
           GAGKSTLVNL IPRFYDPQDG EILVDGIPIR SVTLGSLRRQ IGIVPQETIL
           GAGKSTLAHL LLRLYQPTAG QILIDGIDLQ SISRQSWYQQ IGIVPQHTYL
           GAGKSTLFSL VLRFNTAQRG EVLLDGKNLA LVKARDLRQQ VALVPQRSSV
           GAGKTTLVNL LPRFYDPQAG QVLIDGVNIR EVTLSSLRKQ IGIVPQEVIL
           GAGKTTLVKL ISRFYDPQKG KISIDDIDIR DLDIVSLRRQ IGIVPQENIL
           GAGKSTLVSL IPRFYDPQQG CIRIDGIDIR TVTLKSLRRQ IGIVPQEITL
           GAGKTTLVNL LPRFYDPQDG QILIDGIDVK NVSLKSLRHQ IGIVPQETTL
           GAGKTTLVNL LLRFYDPTAG KILIDGVDIR DVTLKSLRRQ IGVVLQENIL
           GAGKTTLVNL LPRFYDPQDG EILIDGIDIK EVSLKSLRRQ IGIVPQETTL
           GAGKTTFVNL LPRFYDPNPG NIFIDDVNIR DVTLNSLRKQ IGIVPQETIM
           GAGKSTLFSL LLRFNTAQSG EILLDGNNLS QVKARELRQQ MALVPQRTTV

           FSGTVAQNIA FGQDVFD--- -LEAVAAAAK IANAHQFISQ LPESYNTWVG
           FSGSIAEAIR FGRRATH--- --EQMVSAAR LANADDFIQA LPDGYNTKLE
           FSGTISEAIR FGRPTTK--- --ANIVNAAR IANAHGFIEE LPDGYETFIE
           FSGTIADAIR FGRDCTQ--- --EELQQSAK LANAHDFIVR LPDGYDTRLQ
           LSGTILESIR FGRESTK--- --DQVINAAK IANAHDFIMN MPEQYDTYIE
           FSGNIAQNIA FGQTDYN--- -IEQVKSAAQ IANAHDFISQ FPEGYQTIVG
           FSGTIAEAIR FGRRATD--- --DEVRDAAR LANADDFIRA LPHGYETQLE
           FSGTIAQNIA YGQSELD--- -YDAIEAAAK VANADDFIRQ FSQGYHTWVE
           FSGTIFDVIR MGRNFTK--- --EEVIESAR KANAHNFIQK LPEKYETEIT
           FSGSVEEAIL FGRSASQ--- --EKVKEAAS LANAHDFIMS LPEGYSTQLE
           FSGTIAQNIA FGQTEFS--- -LEQVEAAAK IANAHQFISE FSQGYHTYVG
           FSGTIIDVIR MGRNFTK--- --EEVIESAR KANAHNFIQK LPEKYETEIT
           FSGKIIDVIR MGRCYSK--- --EEVIESAK KANAHNFIEK LPEKYETKIT
           FSGTIAENIA YGQEELD--- -WTAIEEAAK IANAHAFIVQ LPQGYHTWVG
           FSGSVAEAIR FGRPASD--- --EHVRQAAR LANAADFIEA LPEGYHSRIE
           FSGTIAEAIR FGRQATQ--- --EQLHQAAK LANAHDFIIR LPDGYNTRLQ
           FSGNIAQNIA FGQTDYD--- -IEQVKSAAK IANAHDFISQ FAEGYQTIVG
           FSGTIAQNIA FGDSEPD--- -WERLIEAAK IANAHDFIDR FPDGYQTWVG
           FSGTIAEAIQ FGRQASQ--- --EQLVEAAQ LANAHDFIMR LPEGYNTRLE
           FSGTIAQNIA YGQEELD--- -YQAIEKAAK IANAHSFITQ FSQGYQTWVG
           FSGTIAQNIA FGKTDLD--- -LAAIEEAAR IANAHQFITE LSQGYYTYVG
           FSGTIADAIR FGRDCSQ--- --EDLLQAAK LANAHDFIVQ LPDGYDTRLQ
           FSGTIASNIA YGQEDFD--- -LEAVRQAAR VANIDSFIES LPDGYATRVG
           FSGTIAQNIA FGQNSFD--- -MEAVAEAAK IANAHQFISQ LPEAYYTWVG
           FSGTISEAIR FGRPTTK--- --ANIVNAAR IANAHDFIEE LPDGYETFIE
           FSGRIIDVIK MGRDFSE--- --DDVIKSAK IANAHEFILK LPSKYETNIN
           FSGTIAQNIA FGQKDFD--- -LEAVQDAAK IANAHQFIIQ FSQGYHTWVG
           FSGTIAQNIA YGCDEADIKG MLDRIVRAAK IANAHEFIQD LPGGYDAKVS
           FSGTVAEAIA FGRSTTA--- --AAIEEAAR IANADGFIRR LPQGYGSRIE
           FSGTIAQNIA FGQDVFD--- -MEAVKEAAK IANAHQFISQ LPEGYQTWVG
           FSGTIAQNIA FGQDNFD--- -QKAVEAAAR VANAHDFIMQ LPAGYQTWVG
           FSGTVAQNIA FGQDIFD--- -LEAVAAAAK IANAHQFISQ LPEGYNTWVG
           FSGTIAEAIR FGRRATD--- --DEVRDAAR LANADDFIRA LPQGYDTQLE
           FSGRIMEVIK MGRDFSE--- --EDVIKSAK IANAHKFIQK LPSKYETKIS
           LSGTISEAIN FGRSFKE--- --EEIINAAK LANAHKFISE MSSSYNTFIE
           FSGTIAQNIA FGKKGFD--- -IYAVDKAAK IANAHQFIQQ LPEGYNTWVG
           FSGTIFDVIR MGRNFTK--- --EEVIESAR KANAHNFIQK LPEKYETEIT
           FSGTIAQNIA FGQRQFD--- -RAAVEEAAR IANAHQFISQ MPDGYDTWVG
           FSGSIADNIA FGLPHWD--- -LQDIVAAAK IANAHEFIAR FAQGYQTWVG
           FSGTIAENIA YGQDELD--- -SKAIEQAAK IANAHSFIVQ LPQGYHTWVG
           FSGSVEEAIL FGRNVSK--- --EKVKEAAI LANAHDFIMS LPEGYSTQLE
           FSGKIIDVIR MGRSYTE--- --EEVIESTK KANAHHFIEN LPHQYETKIT
           FSGTVAEAIR FGRNASD--- --AEVRRAAE LANAAGFIEA LPQGYDSRVE
           FSGSIAEAIR FGRAASQ--- --EQVMEAAR LANAHDFIIN LPEGYATHLE
           FSGTIAQNIA YGQEELD--- -FAAIEAAAK IANAHSFISQ FPQGYHTWVG
           FSGTIAQNIA YGQEELD--- -FAAIEAAAK IANAHSFISQ FPQGYHTWVG
           FSGTILQNIA FGQLDYN--- -IYAVKEAAK IANAHQFITK LPEGYQTWVG
           FSGTIAQNIA FGQRQFD--- -RAAVEEAAR IANAHQFISQ MPDGYDTWVG
           FSGTIGQNIA YGQVDFD--- -FAQVQKASD IANATEFIQQ LPQGFHTYLG
           FSGTIAEAIR FGRAASQ--- --EQVMEAAR LANAHDFIIK LPQGYATHLE
           FSGTIAQNIA FGQIYYD--- -LKEVQTAAE IANVHQFISQ LPDEYQTLVG
           FSGTIAQNIA YGQDQLD--- -FKAIEKASQ IANAHSFIMQ FPQGYHTWVG
           FSGTIASNIA YGQEHFD--- -LEAVRQAAQ VANIDTFIES LPDGYATRVG
           FSGTIAQNIA YGQEELD--- -YQAIENAAK IANAHSFITQ FSQGYQTWVG
           FSGTIAQNIA FGQGDFN--- -LQEVEKAAK IANAHQFISE LSQGYYTYVG
           FSGTIAQNIA YGQEELD--- -YEAIENAAK IANAHSFISQ FSQGYQTWLG
           FSGTIAQNIA FGQDNFD--- -QKAVEAAAQ VANAHDFIMQ LPAGYQTWVG
           FSGSIAEAIR FGRPASQ--- --SQLMEAAR LANAHDFIMG LPKGYDTQLE

           ERGVNLSGGQ RQRIAIARAV LLNPQILILD EATSALDSES EALVQEALER
           ERGSNLSGGQ LQRIAIARAV LGDPAILLLD EATSALDAEA EAAVQLGLNR
           ERGNNLSGGQ LQRISIARAL LGDPTILLLD EATSALDAES EESVQKGLQQ
           ERGTNVSGGQ LQRIAIARAV LGNPAVMLLD EATSALDAEA EAAVQLGLKQ
           ESGTNLSGGQ LQRISIARAL LDNPSILLLD EATSALDADA ERSVQMALNQ
           ERGVNLSGGQ RQRIAIARAV LLNPRILILD EATSSLDSES ETLIQQALER
           ERGTNVSGGQ LQRIAIARAV LGNPALLLLD EATSALDAEA EAAVQLGLKQ
           ERGNNFSGGQ RQRIAIARAI LLNPRILILD EATSALDPES EALVQEALER
           ERGSNFSGGQ IQRIAIARAI LGNPSILLLD EATSALDAES ESEVQKGLNR
           ERGTNLSGGQ LQRIAIARAV LGNPAVLLLD EATSALDAEA EAAIQLGLRR
           ERGVNLSGGQ RQRVAIARAV LLNPRILILD EATSALDAES EALVQEALER
           ERGSNFSGGQ IQRIAIARAI LGNPSILLLD EATSALDAES ESEVQQGLNR
           ERGSNFSGGQ IQRIAIARAI LGNPSILLLD EATSALDAES ESEVQEGLNR
           ERGVNLSGGQ RQRLAIARAV LLNPRILILD EATSALDSQS EALVQEALER
           ERGSNFSGGQ LQRIAIARAV LGDPAVLLLD EATSALDAEA EEAVQQGLKQ
           ERGTNVSGGQ LQRIAIARAV LGNPAVMLLD EATSALDAEA EAAVQLGLKQ
           ERGVNLSGGQ RQRIAIARAV LLNPRILILD EATSSLDSES ETLIQQALER
           ERGINLSGGQ RQRLAIARAV YADPRILILD EATSALDSES ETLVQNALEK
           ERGTNVSGGQ LQRLAIARAV LGNPAVLLLD EATSALDAEA EAAVQVGLRQ
           ERGVNLSGGQ KQRIAIARAV LLNPRIMILD EATSALDSES ETLVQEALER
           ERGVTLSGGQ RQRIAIARAV LRNPSILILD EATSALDSES EALVQEALER
           ERGTNVSGGQ LQRIAIARAV LGNPAVMLLD EATSALDAEA EAAVQLGLKQ
           ERGVTLSGGQ RQRLAIARAV LLNPKILILD EATSALDNES EALVQEALQR
           ERGVNL---- ---------- ---------- ---------- ----------
           ERGSNLSGGQ LQRISIARAL LGDPTILLLD EATSALDAES EESVQKGLQQ
           ERGSNFSGGQ IQRLAIARAI LGNPSILLLD EATSALDSDS EAEVQKGLNQ
           ERGINLSGGQ RQRIAIARAV LLNPSILILD EATSALDSES EALVQEALER
           EGGRGLSGGQ RQRIAIARAV LLDPKILILD EATSALDNES EALVQEALNR
           ERGSNLSGGQ LQRLAIARAV LGNPAVLLLD EATSALDAEA EAAVQTGLEA
           ERGVNLSGGQ RQRIAIARAV LLNPQILILD EATSALDSES EALVQEALER
           ERGVNLSGGQ RQRIAIARAV LLNPKILILD EATSALDSES EALVQQALER
           ERGVNLSGGQ RQRIAIARAV LLNPQILILD EATSALDSES EALVQEALER
           ERGTNVSGGQ LQRIAIARAV LGNPALLLLD EATSALDAEA EAAVQLGLKQ
           ERSTNLSGGQ IQRIAIARAI LGNPSILLLD EATSALDAES EAEVQKGLNQ
           ERGTNLSGGQ LQRISIARAI LGNPSILLLD EATSALDADS EIAVQTGLSQ
           ERGVNLSGGQ RQRIAIARAV LLNPQILILD EATSALDSES EALVQEALER
           EKGSNFSGGQ IQRIAIARAI LGNPSILLLD EATSALDAES ESEVQKGLSR
           ERGVNLSGGQ RQRLAIARAV LLDPRILILD EATSALDSES ETLVQEALER
           ERGINLSGGQ RQRLAIARAI LRNPKILILD EATSALDSES EALVQQALER
           ERGVNLSGGQ RQRLAIARAV LLNPRILILD EATSALDSKS EALVQEALER
           ERGTNLSGGQ LQRIAIARAV LGNPAVLLLD EATSALDAEA EAAIQLGLRR
           ERGSNFSGGQ IQRIAIARAI LGNPSILLLD EATSALDAES ESEVQEGLNR
           ERGSNFSGGQ LQRLAIARAV LGNPAVMLLD EATSALDAEA EASVQQGLEQ
           ERGTNVSGGQ LQRIAIARAV LGDPAVMLLD EATSALDAEA EAAVQVGLRQ
           ERGVNLSGGQ RQRIAIARAV LLNPRIMILD EATSALDSES EALVQEALER
           ERGVNLSGGQ RQRIAIARAV LLNPRIMILD EATSALDSES EALVQEALER
           ERGVNLSGGQ RQRIAIARAV LENPRILILD EATSSLDYES ESLVQEALER
           ERGVNLSGGQ RQRLAIARAV LLDPRILILD EATSALDSES ETLVQEALER
           EQGTTLSGGQ RQRIAIARAV FRNPRILVLD EATSALDTES EALVQAALEN
           ERGTNVSGGQ LQRIAIARAV LGDPAVMLLD EATSALDAEA EAAVQVGLRQ
           ERGVNLSGGQ RQRIAIARAV LLNPRILILD EATSALDSES EALVQEALER
           ERGVNLSGGQ KQRIAIARAV MLNPRIMILD EATSALDSSS EALVQEALER
           ERGVTLSGGQ RQRLAIARAV LLNPKILILD EATSALDNES EALVQEALQR
           ERGVNLSGGQ KQRIAIARAV LLNPRIMILD EATSALDSES ETLVQEALER
           ERGVNLSGGQ RQRIAIARAV LSNPRILILD EATSALDSES EALVQEALER
           ERGVNLSGGQ KQRIAIARAV LLNPRLMILD EATSALDSES EALVQEALER
           ERGVNLSGGQ RQRIAIARAV LLDPKILILD EATSALDSES EALVQQALER
           ERGTNVSGGQ LQRIAIARAV LGNPAVLLLD EATSALDAEA EAAVQVGLRQ

           LMQN-----R TVFIIAHRLS TVRRCDRILV LERGQIVESG THEELLALEN
           AMAD-----R TVIVIAHRLA TVQEADKIVV LEHGRIVELG SHAELMNAYG
           AMHN-----R TVLVIAHRLS TIQKADKIAV IEKGEVLEVG SHKELINRQG
           AMAD-----R TVLVIAHRLA TVQEADQIVL MERGSIVDVG THDALMQRGG
           AMKN-----R TVLIIAHRLS TTQEADNIIL LEQGRVKEIG SHDELMNKNG
           LMEG-----R TVFIIAHRLA TVRRSDRILV VEHGTITESG THTELLALGG
           AMKG-----R TVLVIAHRLA TVQEADRIVV LEQGAVVDRG THDDLMQRGG
           AMQS-----R TVFIIAHRLS TVRQADRILF LERGKILESG THSELLAQGG
           AMKD-----R TVIVIAHRLA TTQEANKIVV FDKGKIIEVG KHIDLINKPG
           AMQG-----R TVLVIAHRLA TVQEADQIVV LEQGRISDRG SHDELMSRTG
           IMQD-----R TVFVIAHRLA TVRSSDRIIV LDQGEIVESG THEELLAHQG
           AMKD-----R TVIVIAHRLA TTQEANKIVV FDKGEIVEVG KHIDLINKPG
           AMKD-----R TVIVIAHRLA TTQEANKIFV FDKGEIIEVG KHFDLINKPG
           VMQN-----R TVFIIAHRLS TVRRADCILV LEQGQVIESG THSELLNRGG
           AMAG-----R TVLVIAHRLS TVQGADQILV LEGGGIIERG SHDQLMARPG
           AMLG-----R TVIVIAHRLA TVQEADLIVV LEHGRICQQG SHDDLMSQGG
           LMRG-----R TVFIIAHRLA TVRRSDRILV VEHGTITESG THTELLALGG
           AMRG-----R TVFMIAHRLA TVRRADRILV LEQGRIIESG SHQELLAQSA
           AMRG-----R TVLVIAHRLA TVQEADRIVV MEHGRIREQG SHDELMQRGG
           VMEN-----R TVFVIAHRLS TVRSADCILV LEKGQVVESG THDELLAKQG
           IVQE-----R TVFVIAHRLA TVRKATRIVV LERGEIVEMG SHQELMAHQG
           AMAG-----R TVLVIAHRLA TVQEADQIVL MERGSIVDVG THDVLMQRGG
           LMQR-----C TVFVIAHRLS TVRSAHRIFV LEQGQLLEEG NHRELLSKGG
           ---------- ---------- ---------- ---------- ----------
           AMHN-----R TVLVIAHRLS TIQKADKIAV IEKGEVLEVG SHKELINRQG
           AMNN-----R TVIIVAHRLS TTQGADKIVV FDKGKIVDSG KHIDLFNKDG
           IMKE-----R TVFIIAHRLT TVRRADRILV MEQGQIIESG THAELLEREG
           LMQD-----R TVIIVAHRLS TIRDADRILV LERGRIIEAG NHLSLIDSGG
           AMAG-----R TVLVIAHRLA TVQNADRIVV LCEGAVVQQG SHQQLMAEGG
           LMQK-----R TVFIIAHRLS TVRRCDRILV LEQGQIVESG THEELLALEH
           LMQN-----R TVLIIAHRLS TVRKCDRILV LEKGQIVESG NHEQLLSLEG
           LMQN-----R TVFIIAHRLS TVRRCDRILV LERGQIVESG THEELLALEN
           AMKG-----R TVLVIAHRLA TVQEADRIVV LEKGAVVDRG THDDLMQRGG
           AMNN-----R TVIIIAHRLS TTQGADKIVV FDKGKIIDSG KHIDLLNKDG
           AMKG-----R TVFIIAHRLS TVQEADQIVY IENGSIVQVG SHDELMSKKG
           LMKK-----R TVLIIAHRLS TVRKCDRILV LEKGQIVESG NHEELLTLEG
           AMKD-----R TVIVIAHRLA TTQEANKIVV FDKGKIIEVG KHIDLINKPG
           VMQG-----R TVFIIAHRLA TVRNASRILV MERGQIVEAG NHDALLAEAG
           VMAG-----R TVFIIAHRLA TVRRADRILV VEQGQIVESG NHAELLAQQG
           VMQN-----R TVFIIAHRLS TVRKADRILV LEQGQVIESG THPELLNRGG
           AMQG-----R TVLVIAHRLA TVQEADQIVV LEQGRISDRG SHDELMARTG
           AMKD-----R TVIVIAHRLA TTQGADKIVV FDKGEIVEVG KHIDLLNKKG
           AMAG-----R TVFVIAHRLS TVQEADRILF LERGRIVEQG SHDELMRSGG
           AMRG-----R TVLVIAHRLA TVQEADRIVV LEKGSIIEQG THDALMKQYG
           AMEN-----R TVFVIAHRLS TIRRADSILV LERGQVVESG THSALLAKEG
           AMEN-----R TVFVIAHRLS TIRRADSILV LERGQVVESG THSALLAKEG
           LMEG-----R TVFIVAHRLT TVQRANRILV MENGEIVESG THIELLEKGE
           VMQG-----R TVFIIAHRLA TVRNASRILV MERGQIVEAG NHDALLAEAG
           LMGGPASGQC TVILIAHRLT TVLNADRIFV VEKGQIVESG THQQLMANGL
           AMRG-----R TVLVIAHRLA TVQEADRIVV LENGSIIEQG THDALMQQNG
           LMNN-----K TVFVIAHRLA TVRRANRILV IEGGKIVETG THNQLLEKGE
           VMEN-----R TVFVVAHRLS TIRNADCIVV LEDGQIVESG NHDQLLVKKG
           LMQR-----C TVFVIAHRLS TVRTAHRIFV LEQGQLLEQG NHRELLGKGG
           VMKN-----R TVFVIAHRLS TVRSADCILV LEKGQVVESG THDELLAKQG
           IMTE-----R TVFVIAHRLA TVRKANRILV LEKGEIIEVG NHEELLNLNG
           VMKN-----R TVFVIAHRLS TVRSADCILV LEKGQVVESG NHDQLLGKQG
           LMQN-----R TVLIIAHRLS TVRKCDRILV LEKGQIVESG NHEQLLSLEG
           AMQG-----R TVLVIAHRLA TVQEADLIVV LDKGRISEQG SHDQLMTSNG

           ---RYARFYT QQFS------ ---------- ---------- --MTNNPFAP
           ---RYRDLCE RQIIRGVEVT ---------- ---------- ---MTNLFED
           ---RYKDFCD KQFIKSY--- ---------- ---------- ----MDDFQN
           ---RYRELCE KQFIRDLQTG ---------- ---------- ---MSELFDG
           ---KYRELCE KQFIRNIKE- ---------- ---------- MKDLKELFKE
           ---RYAYFYS QQFSS----- ---------- ---------- ----MDAFSD
           ---RYRELCE RQFIRDRQKS ---------- ---------- ------MFGD
           ---RYAQFHT QQFEG----- ---------- -MGNFAIDMI VDKSVDPFAS
           ---IYKELCE KQLIKKL--- ---------- ---------- --MIEVKKNN
           ---RYRELCE RQFIRDLQSV SKVDEGMERI P------MSL EIETRGLFED
           ---RYAQFHA QQFA------ ---------- ---------- ----MISLDQ
           ---IYKELCE KQLIKKL--- ---------- ---------- --MIEVKKNN
           ---IYKELCE KQLIKK---- ---------- ---------- --MIKVKKDN
           ---RYAQFYA QQFQE----- ---------- ---------- ----MSDFKK
           ---RYRELCD RQLIRVAA-- ---------- ---------- ---MADLFAD
           ---RYRELCE RQFIRINE-- ---------- ---------- MLEEQDLFAD
           ---RYAYFYS QQFSS----- ---------- ---------- ----MDAFSD
           ---RYAQFYT QQYLPDGK-- ---------- ---------- ----MNWFRP
           ---RYRELCE RQFIRDLQNV ---------- ---------- ---MTALFAD
           ---RYAKFYK QQYAKGSEAF ---------- ---------- ----MNHFRQ
           ---RYARFHA QQFAS----- ---------- ---------- ----MNRFQS
           ---RYRELCE KQFIRDLQSG ---------- ---------- ---MSALFDG
           ---RYAQFHW RQFQ------ ---------- --------MV EGVTVLPPQH
           ---------- ---------- ---------- ---------- --MTIDPFSP
           ---RYKDFCD KQIIKSY--- ---------- ---------- ----MDNFQN
           ---IYKELCE KQLIKVT--- ---------- ---------- --MIDLKTEN
           ---RYARFYA QQFT------ ---------- ---------- --------MT
           ---VYAALYN RQFERASV-- ---------- ---------- --MNCTAQSS
           ---AYRRLCE RQFIQLES-- ---------- ---------- MATAAGLFAD
           ---RYARFYA QQFS------ ---------- ---------- --MTIDPFAA
           ---KYAHFYA QQFSQS---- ---------- ---------- ------MFEE
           ---RYARFYT QQFS------ ---------- ---------- --MTNNPFAP
           ---RYRELCE RQFIRDRQKS ---------- ---------- ---MSALFED
           ---IYKELCE KQLIKIS--- ---------- ---------- --MINLENDN
           ---KYRDLCE KQFIRDLAD- ---------- ---------- --MKNNLFAG
           ---KYARFYA QQFS------ ---------- ---------- ------MFEK
           ---IYKELCE KQLIKKL--- ---------- ---------- --MIEVKKNN
           ---RYARYYA QQFRA----- ---------- ---------- ---MMNPFAP
           GQSRYARFYA HQFPN----- ---------- ---------- MAVVSPGFDA
           ---RYAQFYL KQSQS----- ---------- ---------- ----MNDFTQ
           ---RYRELCE RQFIRDLQSV SKKDKGIVRI P------MSL EIESRGLFED
           ---IYKELCE KQLIKKL--- ---------- ---------- ---MIEVKKK
           ---RYSALCS RQIIRPALI- ---------- ---------- --MSEALFAG
           ---RYRELCQ KQMIREEIC- ---------- ---------- --MASELFAD
           ---RYAQFYQ QQYAQGKDAF ---------- ---------- --MSINYFRQ
           ---RYAQFYQ QQYAQGKDAF ---------- ---------- --MSINYFRQ
           ---LYTRLYQ KQFS------ ---------- ---------- ---MIFDFIN
           ---RYARYYA QQFRA----- ---------- ---------- ----MNPFAP
           --TRYASLYA KQLK------ ---------- ---------- ------MFKG
           ---RYRELCE RQMIRDRQR- ---------- ---------- --MVSELFAD
           ---RYARYYA QQFS------ ---------- ---------- -MTLDDSFSP
           ---HYAKFYE QQYAKRLDQF ---------- ---------- ----MDNFQH
           ---RYAQFHL RQFH------ ---------- ---------- -----MPPQH
           ---RYAKFYK QQYAKGTEAF ---------- ---------- ----MNHFRQ
           ---RYAQFHA RQFQD----- ---------- ---------- ----MIDWSR
           ---RYAKFYQ QQYAKGTEEF ---------- ---------- ----MNGFRQ
           ---KYAHFYA QQFSQS---- ---------- ---------- ------MFEE
           ---RYRELCE RQLIRMNAPT NV-------- ---------- ---MVPLFSD

           LVGQKQAIEL LTQAVKQNRV APAYLFAGPD GVGRSLAARC FVELLFASVV
           LIGQPLAVDL LKAALNRQRL APAYLFAGPD GVGRRLAAVR FLEGVLGAGQ
           IFGQDLAIKI LKSAISKEHI SHAYLFSGPE GVGRKKTAKI FINSILDKNQ
           LVGQPLAVHL LEAALQQNRL APAYLFAGPD GVGRRFAALR FLEGVLSGGV
           FKYQKLAIEL LSSSLEQGRV APTYLFKGPK GVLQKEIAFR FLEGIADQSI
           LIGQAQAVEL LSRVIAQNRI APAYLFVGIP GVGRSLAARF FIELLLQPTR
           LIGQSLAVDL LSAALAQERV APAYLFAGPE GVGRQLAAVR FLEGLLADGQ
           LIGQEQAITL LRRVVQLQRV APGYLFVGPT GTGKSLAATG FAQLLLSSRL
           FLFNEEINSY LKKIIKNKSF ANGYIFYGAE GVGKKQTALQ FIKEIFKQSS
           LIAQPLAVAL LEAALSQGRL APAYLFSGPD GVGRSLAALR FLEGVISSGK
           VLGQPQAVSL LRQAIAQDRL APAYLFAGPE GIGRSLTARG FTTALMTQEV
           FFLNEEVNTI LKNIIKNKSF TNGYIFYGAE GLGKKQTALQ FIQEIFKESS
           FFLNEEVNTC LNNIIKNKSF ANGYIFYGAE GLGKKQTALQ FIQEIFKKSS
           LVGQLAAIEL LQCAIVYNRI APAYLFVGAA GVGRGLAAKC FTCCLLSLGL
           LIGQPMAVAL MRSALERQRL AAAYLLTGPE GVGRRLGGLR FLEGVLAGPA
           LVGQPLAVTL LKAALKQERL APAYVFAGPE GVGRRLAVLR FLEGVISEGQ
           LIGQPQAIEL LSRVIAQNRI APAYLFVGIP GVGRSLAAQY FIELLLQKGR
           VIGQPTAIQL LTYALDRRQI APAYLFVGPE GVGRALTARC FLQAILNEAK
           LVGQPLAVSL LEAALRCDRI APAYLLHGPD GVGRRLAALR FLEGVLADGQ
           LIGQPSGVAL LQQAIAKNRI APAYLFAGPS GVGRALGAKC FTQLLLSLGL
           ILGQDQAIAL LQQAIAQKRI APAYLLVGPE GVGKSLAAKA FGETLLMGLG
           LVGQPLAVHL LDAALQHKRV APAYLFAGPD GVGRRLAALR FLEGVLSEGA
           IVGQELAARL LVAALEKGRV TSSYCFLGPE GVGRSLMARW FAQALFCEAS
           LLGQSQAIEL LTQAVKQNRV APAYLFVGID GVGKTLAARC FVELLFSAQT
           ICGQDLAIKI LKSAISKEHI SHAYLFSGPE GVGRKKTAKI FIKSILDQNQ
           LLINQEVNEN LESILKSKAF SNGYIFYGPE GIGKKQTAMK FIMEIFNKYS
           IIGQKQAIAL LEGAMTANRI APAYLFVGSP GVGRGLVARW FIERLFCQDI
           VKGQPLAMAL LERAIVTGRI APAYLFCGPQ GVGKAMAARH FAARLLESAL
           VLGQERAVAL LEASLRSRRL APAYLLSGPD GVGRRLAALR FLEGVIAGPE
           LVGQPQAIEL LTQAVRQNRV APAYLFVGPD GVGRSLAARC FVELLFSSEL
           LIGQQQAIEL LTASVKQNRI APAYLFAGKD GVGRSLAATC FIQLLFAGSR
           LVGQKQAIEL LTQAVKQNRV APAYLFAGPD GVGRSLAARC FVELLFASVV
           LIGQPLAVDL LSAALAQGRV APAYLFAGPE GVGRQLAAVR FFEGLLADGQ
           LLINKEVNQI LENILQTKVF SNGYIFYGPE GIGKKQTAIE FIKEIFIQDS
           IEDQNLAINI LTEVIHKNKI APGYLFSGPQ GVGQRIVTLR FLEGLITGGD
           LIGQKQAIGL LTQAVKQNRV APAYLFVGTD GVGRSLAAKC FIELLFSSSI
           FLFNEEINTY LNKIIKNKSF ANGYIFYGAE GVGKKQTALQ FIKKIFKQSS
           LIGQDLAVQL LLAACDRDRL APAYLFAGPD GTGRGLAARC WAPLLLADQS
           LIGQPQAVEI LTQAIAKQRI APAYLFAGPD GVGRGLAARQ FLELILRSST
           LIGQGQAIEL LQCAIASNRI APAYLFVGAA GVGRGLAAKC FSCSLLSHHF
           LIAQPLAVAL LEAALSQGRL APAYLFSGPD GVGRSLAALR FLEGLISSGK
           LFFNEEVNTY LKSIIRNKSF ANGYIFNGAE GVGKQQTALQ FIKEIFKQSS
           IEGQQQALEL LTAALNQQRL APAYLFAGPD GVGRSLTARR FLEGLCAGGA
           LQGQPLATQL LQSALALQRL APAYLFSGPD GVGRRLAALR FMEGVLSGGS
           LRGQPQAVEL LQQAIAKNRI ATAYLFVGPV GIGRSLAAKC FSEALLSLNL
           LRGQPQAVEL LQQAIAKNRI ATAYLFVGPV GIGRSLAAKC FSEALLSLNL
           IIGQNQAIEL LTQAMAHQRI APAYLFAGPP GVGRALTAQC FIQLLFSHTN
           LIGQDLAVQL LLAACDRDRL APAYLFAGPD GTGRGLAARC WAPLLLADQS
           IIGQSAAIEY LQRAISTQRI APAYLFAGPE GIGRSRVAEQ FLSLLLDPEQ
           LQGQPLATQV LQSALTHQRL APAYLFSGPD GVGRRLGALR FMEGVLTGGG
           LIGQHQAIEL LTQTVLQNRI APAYLFVGSS GIGRGLAARC FIEFLFCHGS
           LIGQTQSTTL LKQIIIKNKI APAYLFSGPT GVGRRLAARS FCKSIFSLSK
           IVGQEMAARL LVAALEKERV TSSYCFLGPQ GVGRKLMARW FAQALLCESS
           LIGQPSGVAL LQQAIAKNRI APAYLFAGPN GIGRALGAKC FTQLLLSLNL
           LIGQNQAIEL LQRALEINSI APAYLFAGAK GIGRNLAAKC FCQDLLTRDR
           LIGQAAGVSL LQQAIAKNRI APAYLFAGPP GIGRALGAKC FTELLLSLGL
           LIGQQQAIEL LTASVKQNRI APAYLFAGTD GVGRSLAATC FIQLLFASSR
           LVGQPQAVSL LEAALSHQRV APAYLFAGPD GVGRRLAALR FLEGVLQGGQ

           EARLLP---- ----SLQQRL RQGNHPDLLW VQPTYQYQGQ RFTAAQAAEK
           QAERQR---- -------RRL EERNHPDLLW VEPTFQHQGR LLTREEAEEA
           EKKSTK---- -------IKI NNNNHPDLLW VEPSYIVQGQ SISQTKAILD
           GCDRAR---- -------RRL EERNHPDLIW VEPTFQHQGR LLTRDEAVDA
           NSKNIR---- -------NRL ISGNHPDLYL IEPTYLMQGN LIKQSDAKNE
           KNLVNSSEED AHKQSIKHRV EMRNHPDLLW VEPTYLHQGK LLSAAEAAAA
           PSSRER---- -------RRL LERNHPDLLW VEPTYQHQGR LLTRAEAEEA
           GQSASA---- --TAILARRI RDRNHPDLLW IEPTYLHQGK LLTAAEAAEA
           PSDNVE---- -------EKI TNNNHPDFLI IKPDSLLATK KSKSSDLEKT
           PALRER---- -------RRL EAFNHPDLLW VEPTYQHQGR LVPKSQAEEE
           PEAAQR---- ----LIRYKL LKNNHPDLLW VEPTYQHQGK LYTPAQAQEA
           PSENIE---- -------ERI TNNNHPDFLI IEPDSLLATK SSGSFDPEKT
           PSKNLE---- -------EKI KNNNHPDFLI IEPDSLLETK SSGGSDLEKK
           PIRQHL---- ----LIAHKV DQGNHPDLLW IQPTYQHQGK FLTAAEAQEA
           GAPAVR---- -------RRL SQGNHPDLLW LEPTYSHQGR LVPVSQAMAE
           CNQRQR---- -------RRL AERNHPDLLW VEPSYSHQGR LITRSEAEEA
           KNLLNSSEED AHKQSIKHRV KMRNHPDLLW VEPTYLHQGK LLSAAEAAAS
           DLS------- ---------- ---NHPDVLW MEPTYSVQGT LYTRRQLLAA
           PDSRQR---- -------RRL EARNHPDLLW VEPTYSHQGR LIPRSEAEEA
           PNEKQA---- ----SLKKRI LDGNHPDFYW VEPTYQHQGQ LLSAKEAQET
           TKSDRQ---- -------ERF FAGNHPDLLK IEPTFQHQGK LLTASEADQA
           GCERAR---- -------RRL EARNHPDLVW IEPTFQHQGR LLTRDEAVEA
           SGIPCG---- --QCSNCRWL LAGTHPDLHW VSPTYVHQGR LIAADAPEAQ
           RNIASL---- ------QSRL RQGNHPDLWW VQPTYQHEGK RLTAAEAAEK
           EKKSTK---- -------RKI NNNNHPDLLW VEPSYIVQGQ SISQTKAILD
           SNSNIE---- -------KKI IDKNHPDFLL IEPTYFFKGN LINRSEAETT
           PPQKQP---- ----LVQKRL QQGNHPDLLW VEPTYLHNGI RLSAKEAAEK
           G--------- --------RI ERGNHPDLLW VEPTYKKGDK LLSRAEALAE
           GSVPLR---- -------RRL EAGNHPDLLW VEPTHLDKGQ LVPASQALER
           GVTAAL---- ------QNRL RQGNHPALLW VQPTYQYQGQ RLTAAEAAEK
           DGEELS---- ----VLKNRV SQRNHPDLFW VEPTYQYQGE RLTAAQAAEK
           EARLLP---- ----SLQQRL RQGNHPDLLW VQPTYQYQGQ RFTAAQAAEK
           PSVRER---- -------RRL LERNHPDLLW VEPTYQHQGR LLTRAEAEEA
           SNSNIQ---- -------EKI IDNNHPDFLL IEPTYVFKGN LINSSEADSS
           VEPTIR---- -------KRL ESLNHPDLLW VEPSYISQGR VIKQSLAQKD
           QPHQIA---- ----TLQNLI RQGNHPALFW VEPTYQYQGQ RLTAAEAAEK
           PSDNVE---- -------EKI TNNNHPDFLI IKPDSLLATK KSKSSDLEKT
           G--------- --------RV ARGNHPDLLW VEPTYSQQGT LIPASQAQAQ
           SSPQ------ -------RQP SFQNHPDLLW IEPTYTVQGK LVTLSELQTK
           PPQQQS---- ----LIRPKI LAGNHPDLLW VQPTYQHQGK FLTALEAEEA
           PALRER---- -------RRL EAFNHPDLLW VEPTYQHQGR LVPKSQAEEE
           PVGNIE---- -------ERI TNNNHPDFLI IEPNSILESK RSKSSDLEKT
           QPDPDL---- ------RRRL QQGNHPDLIW VEPTYLEKGE RITATEAKER
           QDPRER---- -------RRL EERNHPDLLW VEPTYSHQGR LISRSEAEAA
           SPEQQL---- ----LVSKRV IQGNHPDLLW VEPSYQHQGQ LITAQEAEKL
           SPEQQL---- ----LVSKRV IQGNHPDLLW VEPSYQHQGQ LITAQEAEKL
           SFPPNS---- ---SSLKSRI QKRNHPDLLW LEPTYLHQGK LFSATEAAAA
           G--------- --------RV ARGNHPDLLW VEPTYSQQGT LIPASQAQAQ
           TEQRSL---- ---------- --RNHPDSLW IAPTYKHKNK LMTVAQMQAQ
           PDPRER---- -------RRL EERNHPDLLW VEPTYSHQGR LISRSEAEAA
           QKSLNP---- ---QQVRHRI QARNHPDLLW VEPTYLHQGK RFSVSEAEEA
           VLQENQ---- ---TTLEHRI LNGNHPDLYW IEPTYQYKGK LFTIRQAQEN
           SGIPCG---- --KCSHCRWL LAGNHPDLHW VSPTYLHQGR LIAADSPEAQ
           PEEQQA---- ----RDKKRV LDRNHPDFYW VEPTYQHQGQ LLTLKEAQES
           SPETRE---- ----LILKRF LGGNHPDLLW IEPTYQHQGK LLTAKEAQES
           SEEKQV---- ----KLKKRV WERNHPDLYW VEPTYLHQGQ LLTAKQAQEN
           DAEQLS---- ----VLKTRV SQRNHPDLFW VEPTYQYQGE RLTAAQAAEK
           EDRRER---- -------RRL EARNHPDLLW VEPSYSHQGR LIPRSEAEEA

           KLK-RKAPPL IRLEQIREIT EFLSRPPLEA PR-------- --------NV
           GIT-RRTPPQ LRLEQVRSIS RFLARQPVEA ER-------- --------GM
           GIS-MKSPPQ IRLNQIKEII EFLGKKPFES ER-------- --------SI
           GMS-RRTPPQ LRLEQIRGVS RALARQPVES TR-------- --------GM
           SFK-NHIEPQ IRVEQIKDLK VFLNKKPVES TL-------- --------SM
           GLK-RRAPPQ IRLEQVREIS QFVSRPALES LR-------- --------SV
           GLS-RRTPPQ LRLEQIRDIG RCLARQPVEA KR-------- --------GM
           GLK-RKSPPR IRLPQIRRIA RFLSRPPLES DR-------- --------AV
           I---KSGSEI IKIAQIRNIK TFLGQKSINS GK-------- --------KI
           GVS-RRSPPQ VRLEQIRGVT RFLGRRPVEA PR-------- --------GM
           GLK-RKAPPQ IRIEQIRQLG EFLSRPALEA PR-------- --------CV
           L---KSGYEI IKIAQIRNIK TFLSQKSINS EK-------- --------KI
           T---KSGSEI IKIAQIRNIK TFLSQKSINS EK-------- --------KI
           GLK-RKSPPQ IRIEQIREIT RFLARPPLEA PR-------- --------TV
           GVS-KRGLPQ IRLEQIRSVG PFLARRAVAG PR-------- --------PV
           GVS-RRTPPL VRLDQIRDIS RFLSRQPLES SR-------- --------GL
           GLK-RRAPPQ IRLDQVREIS QFVSRPALES LR-------- --------SV
           DKEIPRSAPQ IRLEQIRQLS RHLSQPPMRA PR-------- --------SL
           GVN-RRSPPQ VRLEQIRELA RFLARQPLEA RR-------- --------GL
           GLK-RKAPPQ VRIEQVRDIT QFLSRPPLEA SR-------- --------CV
           GLK-RRAAPL IRVEQVREIN RFLSRPPLEA DR-------- --------AV
           GVS-RRTPPQ LRLEQIRGVS RALARQPVES TR-------- --------GM
           ALQ-RRSPPQ IRLEQVQEVV RFCARRPMHA RR-------- --------SL
           KLK-RKAPPV IRLEQIREIT EFLGRPPLEA PR-------- --------NV
           GIS-MKSPPQ IRLNQIKEII EFLGKKPFES ER-------- --------SI
           ----KNNKET IRIEQIRNLK TFLGQKSIES GG-------- --------KI
           GLK-RKAPPQ IRLEQIREIS QFLGRSPLEA SR-------- --------QI
           GGNLPRALPQ VRLEQVRGIN QFLSRPPLEA AR-------- --------QV
           GVS-RRSPPQ LRLEQIRELT RFLARRPVEA AG-------- --------CL
           GLK-RKAPPV IRLEQIREIT EFLSRPPLEA PR-------- --------NV
           KVK-RKAPPV IRLEQIREIS QFLSRPPLES VR-------- --------SV
           KLK-RKAPPL IRLEQIREIT EFLGRPPLEA PR-------- --------NV
           GLS-RRTPPQ LRLEQIRDIG RCLARQPVEA KR-------- --------GM
           ----KNKKAT IRIEQIRNIK NFLAQKSIES GK-------- --------KI
           NIN-INAISK IRLDQIKELK TFLGKRTIEA KL-------- --------AM
           GVK-RKAPSV IRLEQIREIT QFLSRPPLEA TR-------- --------NI
           I---KSGSEI IKIAQIRNIK TFLGQKSINS GK-------- --------KI
           GIQ-RRTPPQ VRLEQIRQIT QFLARPPLAA PR-------- --------SL
           GEQPPKSRPQ IRLEQVREIS RFVSRAPLEA LR-------- --------SL
           GLK-RKSPPQ IRIEQIRDIT RFLSRPPLEA LR-------- --------TV
           GVN-RRSPPQ VRLEQIRGVT RFLGRRPVEA PR-------- --------GM
           T---KSGSEI IKIAQIRNIK TFLGQKSINS DK-------- --------KI
           GLS-KKTLPQ IRLEQIREVS RFLARPPLDA SR-------- --------SM
           GVN-RRTPPQ VRLEQIRDLG RYLARQPLES AR-------- --------GL
           GVK-RKAPPQ IRIEQIREIT RFLNRPPLEA SR-------- --------AL
           GVK-RKAPPQ IRIEQIREIT RFLNRPPLEA SR-------- --------AL
           GVK-RKSPPQ IRLEQVRDIG QFLSRPPLQA AR-------- --------AV
           GIQ-RRTPPQ VRLEQIRQIT QFLARPPLAA PR-------- --------SL
           EIALPRSHPQ IRLAQIRDMT QFLSQSPLEA SR-------- --------LA
           GVN-RRTPPQ VRLEQIRDLG RFLARQPLES PR-------- --------GL
           GLK-RRSRPQ IRLEQIREIG QFLSRPPLEA SR-------- --------LI
           GLK-SNSSPQ IRIDQIRNIT NFLSRPPLES IR-------- --------SV
           TLQ-RRSPPQ IRLEQVQGVS RFCARKPIRA QRKGSAPLKD SVPLTRTGAV
           GLK-RKAPPQ VRIEQIRDIT QFLSRPPLEA SR-------- --------CV
           NLK-RKAPPQ IRIEQIREIT NFLSRPPLES SR-------- --------SV
           GLK-RKAPPQ VRIEQIRDIT QFLSRPPLEA SR-------- --------CV
           KVK-RKAPPV IRLEQIREIS QFLSRPPLES VR-------- --------SV
           GVS-KRTPPQ LRLDQIREVS RFLARQPLES PR-------- --------GL

           VVLEEAQTMA EPAANALLKT LEEPG-QATI VLIT------ PSPESVLPTL
           VVIEAVEAMP EAAANALLKT LEEPG-HGLL ILLS------ AAPERLLSTI
           VIIEDIERIN ESAANALLKT LEETC-TGLF ILIT------ QRPEKLLSTI
           VVIESAEAMA EAAANALLKT LEEPG-HGLL ILLT------ AAPERLLSTI
           ALLEDVDTLN ESASNALLKT IEEPT-SSVL ILIS------ SRPERLLDTI
           VVLEAAETMA EGAANGLLKT LEEPG-KSVL ILIA------ PSVDSLLSTL
           VVIEAAEAMA EAAANALLKT LEEPG-HGVL ILLT------ SAPERLLSTI
           VIIEQAEKMA EGAANALLKT LEEPG-QATL VLLA------ PDQQALLSTL
           VLIVDAHLLN EAASNCLLKT IEEPS-NGIF ILLT------ SKLNLLLDTI
           VVIEAADSMP EAAANALLKT LEEPG-HGLL ILLS------ AASERLLTTI
           VVIEAAQTMA EAPANALLKT LEEPG-NATL ILLA------ PSGDSLLPTL
           VLIIDAHLLN EAASNCLLKT LEEPS-NGIF ILLT------ SKLNLLLDTI
           VLIIDAHLLN EAASNCLLKT LEEPS-NGIF ILLT------ SKLNLLLDTI
           VVIEEAHTMT EAAANALLKT LEEPG-RSTL ILIA------ PSSDLLLPTL
           VVIEAVELMA EGAANGLLKT LEEPG-AGLL LLLS------ AAPERLLSTI
           VVLEEPEAMA EAAANALLKT LEEPG-HGVL ILLS------ AAPERLLSTI
           VVLEAAETMA EGAANGLLKT LEEPG-KSVL ILIA------ PSVDSLLSTL
           VVLTQAETMN EAAANALLKT LEEPG-RATL ILIA------ PSPSALLNTI
           VVLEEPEAMA EAAANALLKT LEEPG-HGLL ILVS------ AAPERLLDTI
           VVIEAAETMT EAAANGLLKT LEEPG-KATL ILIA------ PSADSLLPTL
           ILIEEAQAMN EGAANALLKT LEEPG-RATL ILLA------ PSVDVLLPTI
           VVIESAEAMA EAAANALLKT LEEPG-HGLL ILLT------ AAPERLLSTI
           VVLEGAETLT ESAANALLKT LEEPE-PAHI VLIASHHSPT PPPHPLPPTL
           VVLESAQTMA ESAANALLKT LEEPG-QATV ILIA------ PSPESVLPTL
           VIIEDIERIN ESAANALLKT LEETC-TGLF ILIT------ QRPEKLLSTI
           VLIDDAHLMN EAASNCLLKT LEEPS-NGIF ILLT------ SRLNLLLDTI
           VVLEQTETMA ESAANGLLKT LEEPG-NATL ILIA------ PSPDALLPTL
           IVIEGAEAMG DGAANALLKI LEEPG-GAVF VLIA------ PSAGGLLATV
           VVLDGAEAMA EAAANALLKT LEEPG-RGMV LLIC------ SAPEQLLSTI
           VVLEEAQTMA EAAANALLKT LEEPG-QATL ILIA------ PTPESVLPTL
           VVIEQAEAMA ESAANALLKT LEEPG-RATL ILIV------ PSPESILPTL
           VVLEEAQTMA EPAANALLKT LEEPG-QATI ILIT------ PSPESVLPTL
           VVIEAAEAMA EAAANALLKT LEEPG-HGVL ILLT------ SAPERLLSTI
           VLIIDADLLN EAASNCLLKT LEEPT-NGLF ILLT------ SRLSSLLGTI
           VVIEDAEKMN EAASNALLKT LEEVN-NGLI ILIS------ SRSENLLSTI
           VVLEQAERMA ESAANALLKT LEEPG-QATL ILIA------ PSPESVLPTL
           VLIVDAHLLN EAASNCLLKT IEEPS-NGIF ILIT------ SKLNLLLDTI
           VVIEQAETMA EAAANGLLKT LEEPG-QATI ILMA------ PSPELLLPTL
           VVLQQAETMN EAAANGLLKT LEEPG-QATL ILIA------ PSELSLLPTL
           VVIEDAQTMT ESAANALLKT LEEPG-RCTL ILIA------ PSTDSLLPTL
           VVIEASESMP EAAANALLKT LEEPG-HGLL ILLS------ TASERLLKTI
           VLIIDAHLLN EAASNCLLKI LEEPN-NGIF ILLT------ SKLNLLLDTI
           VVIEQAEAMA ESAANALLKT LEEPG-QGLL VLIT------ AAPERLLATI
           VVLEQPEAMA EGAANALLKT LEEPG-HGLL ILLS------ AAPDRLLTTI
           VVIEAAQSMT EAAANALLKT LEEPG-QATL ILMA------ PSVDTLLATL
           VVIEAAQSMT EAAANALLKT LEEPG-QATL ILMA------ PSVDTLLATL
           VVLQQAETMG ENAANGLLKI LEEPGKRATL ILIA------ PGVDALLPTL
           VVIEQAETMA EAAANGLLKT LEEPG-QATI ILMA------ PSPELLLPTL
           VVIEGAETMN EAAANALLKS LEEPG-NATL ILLA------ PNIDALIPTL
           VVLEQPEAMA EGAANALLKT LEEPG-HGLL ILLS------ AAPDRLLTTI
           VVLEQAETMA EAAANGLLKT LEEPG-KATL ILIA------ PGVDSLLSTL
           VIIESAEMMT EAASNGLLKT LEEAK-LATI ILIV------ SNQNLLLPTL
           VVLEGAETLA ESAANALLKT LEEPG-PAHI ILIA------ PQAASLLPTL
           VVIEAAETMT EAAANGLLKT LEEPG-KATL ILIA------ PSADSLLPTL
           VVIEQADTMT ESAANALLKT LEEPG-KATL ILIA------ PSPSSLLPTL
           VVIEAAETMT EAAANGLLKT LEEPG-KATL ILIA------ PSVDSLLPTL
           VVIEQAEAMA ESAANALLKT LEEPG-RATL ILIV------ PSPESILPTL
           VVIEDPEAMA ESAANALLKT LEEPG-HGLL ILLS------ AAPERLLTTI

           VSRCQRIPFY SLDTTSLTQV LTQTGNQAVL QH-------P ALLSLASGSP
           RSRCQLIRFL RLAQADLNRV LEGCGAVAEH DP-------P ELLAMAAGSP
           RSRCQIVPFI RLNDNQVNKI IKKSEVIQEI DDITSNKI-Q ELIDFSYGSP
           RSRCQLIRFV RLDVPSVSQV LHRLDAVE-H DP-------P ELLAMAAGSP
           KSRCQIIPFK PFENDLLNEI LIKTNIKKTL TNMH-----K ELFYLSNGSP
           VSRCAKIPFF RLSNTDIIQI LNQTGYGEIC RH-------P DIIAMAQGSP
           RSRCQLIRFL RLNPEAMAQV LERTDATSQD S--------P ELLALAAGSP
           VSRCQSIPFR RLNNEQMVQV LTQTGSEEIV QS-------M EIMAIAQGSP
           ISRCQIVRFR SFSSKQIKSI FEDYLNTSKL KINTKLKF-E DLINSANGSP
           RSRCQQILFA RLEGADMQTV LARTSTAEMR SSLLALDQ-P ELVAMAAGSP
           VSRCQKIPFY RLSQDDVAQI LTAQGYQHIL AD-------A TILAIAQGSP
           ISRCQIVRFR SFSNKQIKSI LKEYLDTSKL KINAKLKF-E DLINSANGSP
           ISRCQIVRFR SFSSQQIKSI LKEYLDTSKS NINAKLEF-E DLINSANGSP
           VSRCQRIPFS RLSDGEMTTV LKNNGYEIIL NY-------P ELLGIAQGSP
           RSRCQQIPFR PLDPVAMAEV MVRQPDPSGS SEAAEP---P ELIELAAGAP
           RSRCQLIRLI QLSAEDMQSV LQRLPAEIDQ EAVKQGLMQP ELVAMAGGSP
           VSRCAKIPFF RLSNTDIIQI LTQKGYGEIC RH-------A EIMAMAQGSP
           VSRCQKIPFY PLSRQAVEQV LRQVAPPDFW HQVT-----P ALLDLGAGSP
           RSRCQQIRFV RLSAGAMHQV LERLDPALSS SALEALNQ-P DLAALAAGSP
           VSRCQKIPFY RLSDANLKTI LGRLGYEEIV NH-------P DIIGLSQGSP
           VSRCQRIPFY RLGEGDMTKI LQRLGRQEIL HH-------P ELLAIAQGSP
           RSRCQLIRFV RLDVASVAQV LHRLDAVE-H DP-------P ELLAMAAGSP
           LSRCQMVPFR RLSSAEMEQV LTALGCPELP GIPR-----S ELIALAQGSP
           VSRCQRIPFY RLDTQSLTQV LTQAGHEEIL QH-------P AVLSIAAGSP
           RSRCQIVPFI RLNDNQVNKI IEKSEVVQEI DDIPSEKI-K ELIDFSNGSP
           ISRCQLIRFK AFSYKQLEIF IRNNLDSTVF DIYKEIDL-E YFINSANGSP
           VSRCQRIPFS RLAQDDMAQV LQQTGYQQIL QE-------P SILAIAQGSP
           RSRCQKVPFC CLPHELVAQI LAALGKSVD- ---------E RLLAMAQGSP
           RSRCQQIRFG RLDSDSMARV LAAAPAPSCP DP-------P ELLELAAGSP
           VSRCQRIPFY RLDAQSLAVV LTQTSHQEIL QN-------Q AVLSIAAGSA
           VSRCQKIPFY RLDSSSLTQV LTRTGNLEIL EH-------P EILNLAAGSP
           VSRCQRIPFY SLDTKSLTQV LTQTGNQEVL QH-------P AVLSLASGSP
           RSRCQLIRFL RLNQEAMALV LERTGAKA-H DA-------P ELLALAAGSP
           ISRCQLIRFK SFSYKQLEIF IKNNTDDSIL NNEEKVNL-E DLIYSANGSP
           KSRCHEIPFK PLKYHSLEEL FINYGEDNKI NNYTFDSR-K ELINLSNGSP
           VSRCQKIPFY RLDTASVAQI LTQTGNWEIL QH-------P EVLSLAAGSP
           ISRCQIVRFR SFSSKQIKSI FEDYLNTSKL KINTKLKF-E DLINSANGSP
           VSRCQRIPFY RLSEQAMAQI LQTHGFTEIL DA-------P AVLALAQGSP
           VSRCQRVPFY RLPPAELAQV IQQTPYAELL TH-------P QILQMAQGSP
           VSRCQRIPFS RLSDPDMEII LQNNDYENIL KY-------P ELLGIAQGSP
           RSRCQQILFA RLEAADMQAA LARTSTAEMG SSLLALDQ-P ELVAMAAGSP
           ISRCQLVRFR SFSSKQINSL FKDYLDPSQF NINTKLKF-E DVINSANGSP
           LSRCQRIPFK PLPAHTMLQL VGGAQDDP-- ---------P ALVDLAAGSP
           RSRCQQIRFT RLPDGVMHAV LAQLPDDAGH RALEIAASEP ELVALASGSP
           VSRCQKIPFY RLSEEDLKTV LTEQGQGEIL NN-------T EVLALAQGSP
           VSRCQKIPFY RLSEEDLKTV LTEQGQGEIL NN-------T EVLALAQGSP
           VSRCQRIPFY RLTQENMKLV LEKVGYGKIL DQ-------P EVMEMAQGSP
           VSRCQRIPFY RLSEQAMAQI LQTHGFTEIL DA-------P AVLALAQGSP
           VSRCQRIPFS RLNAAQMAQV LDQAGYGEIL EY-------P QLIEMAQGSP
           RSRCQQIRFT RLPDAAMQTV LAQLPEAAGH QALEVAAAEP ELVALASGSP
           VSRCAKIPFY RLDEQAVAQV LKEQGQAEIL SH-------P EIIAMSQGSP
           VSRCQIIPFY NLSEKDLKQV LRKSDYENII NE-------E KIIKLSQGSP
           LSRCQMVPFR RLSPEEVDRV LSGLGCPDLA GIPR-----S ELIALAQGSP
           VSRCQKIPFY RLSDAHLKTV LGRLGYEEII NH-------P DIIGLSQGSP
           VSRCQHIPFQ RLSEENLAQV LRSNGHARVL NY-------P AILGLAQGSP
           VSRCQRIPFY RLCDRDVKTI LGRLGYEEII DH-------S DIIGLSQGSP
           VSRCQKIPFY RLDSSSLTQV LTRTGNLDIL QH-------P EILNLAAGSP
           RSRCQQISFK RLDPGQMQTV LARLDGEQRA QAAAALEL-P ELRALAAGSP

           GSAIASYEQL QTIPPDLLQD LTT-A--P-- KSQRHALELA KRIDKDLETE
           GALLEHRRQR AGLPEELTGR LAS-M--R-- DQPMEALALA RDVCEALDGE
           GRCIVNLQFW LSLSTSLRQK LEIQL----- NNPIELLKLA KEITDELNIE
           GALLEHRSRW AALPTELMPR LRH-L--P-- NEPMHALALA RDVCEALDGE
           YLLKQNLEII DAIPESIWFK VER-L--P-- IKALDALLLA KEITEKLTAE
           GQAIACWEQL QTISPELLAK VKK-P--P-- QSLRESLELA AEISRSLDTQ
           GALIDHRRSL AGLPEQLVQR LDS-L--P-- VTPMDALALA RDLCEALDGE
           GQAIDSWQQM QALPSELLAS LEK-P--P-- VRIQTALEIA KEINQTLDTE
           NQLLKNIEIW NDYSDEIINK LDYPL----- KNSLEILEIC KLISEELEIY
           GALLQHFWLW QAVPEEFWLR LEE-R--P-- QKPMEALALA RDLTEALNGE
           GAAIQIYELL SNVPQDLLQS LQQ-L--P-- QNPLGAFSLA KGIHNALDIE
           NQLLKNIEIW NDFSDEIISK LDSPV----- KSSLEILEIS KSISEKFEIS
           NQLLKNIEIW NDFSDEIIIK LNSPV----- KNSLEILEIS KLISEKLEIF
           GEAIAAYEQL QSFPEALKNR LNH-L--P-- KTPIDALELA KILAQELDTQ
           GALMEHRRQW RGLPSGLAER LGG-L--T-- ADPLEAMALA RDLSDALDLD
           GALLGHVKQW SCVSPDLMGR LHT-L--P-- TQPIEALGLA RDLTEALDGE
           GQAIACWEQL QTIPPELLAK VKK-L--P-- QSLRESLELA AEISRSLDTQ
           GAILQAWQTW QEIPEAFRHL GEQ-LTAP-- LPLQTALELA RDISQSLDVE
           GALLHHAGQW QAVPEALRQR LEQ-P--P-- QQPVEALALA REVTEALNGE
           GEAIAAWEQL QTIPFELRQK LKS-L--P-- QNPLDALELA KEITTELDSD
           GLLFQAWEQM QSIPAELRQK LMQ-P--P-- TSPLAAFDLA KMVDGNLDNS
           GALLDHRSRW AALPTELMPR LRQ-L--P-- KEPMHALGLA RDVCEALDGE
           GRALAAQQHL QSLPPSLLQD LRR-W--P-- HSLRQALEVA RAVA-ALDLP
           GSAIASYEQL QIIPETLLQD VTK-V--P-- SSYRQALELA KTIAQELDTE
           GRCIVNLQFW LSFSTSLRQK LEIQL----- NNPIELLQLA KEITDELNIE
           GKILKDIKIW NQLPNAIKEN LDFPL----- SDNLEILKIT KLISEELDID
           GEAIAAFEQL QAIPPELLAK LNQ-L--P-- NSSRMALELA KEIDKTLDPQ
           GRALELQTWL FGIPPELLAE AEKWAYRP-- LDLRSALTLA RRIDAELNLE
           GALLAHRQQW QGLPEGLVDR LQA-L--PAG TDPVVALSLA RDLTEALDAE
           GSAIASYEQL QTIPPELLED LKK-A--P-- ASYRKALELA KKIDKDLDTE
           GSAILAHQQL QSINSELLQE VKK-L--P-- TSYLHALELG KRIDRELDTE
           GSAIASYEQL QIIPPDLLQD LTT-A--P-- KSQRHALELA KRIDKDLETE
           GALIDHRRSL AGLPEELVQR LDS-L--P-- ATPMEALALA RDLCEALDGE
           GKILKNIKMW NELPNEIKDN LSFPL----- MNNLEILKVS KIIAEELVLD
           ELLIRNINKI QEIPSEILLS LTK-L--P-- NDYLEAITIA KDIIENLDIE
           GSAIAAYQQL QTINNELLQE VRK-T--P-- TSYRNALELA KKVDKELDIE
           YQLLKNIEIW NDFSDEIINK LDYPL----- KNNLEILEIC QLISEELEIY
           GAAISHWQQL QAIPPELRDR LQQ-R--P-- NSLQVALELA QAIDAGLDVE
           GAAINHWQKL QTLPADILQA CNP-L--P-- SSPRAALELA RQISQTLDLE
           GEAISAYTQL QNLPDELKGS LRQ-F--P-- KNVMQGLELA KKLTQELDTQ
           GALLQNFGLW QAVPEEFWLR LEE-R--P-- QKPMEALALA RDLTEALNGE
           GQLLKNIEIW NELPSEITNK LIFPI----- KNSLEILEVS KLIYEKLEIY
           GALLLWRERW AELPPELLAQ LQQ-L--P-- TQPIDALTLA REVCEALDTE
           GALLEHVRLW SSIPEALKER FRN-L--P-- QTPVDALGLA RDVCEQLEGE
           GEAIAVHQQL QTIPLELRQK LQQ-L--P-- SSILGALDLA KTISQELDTQ
           GEAIAVHQQL QTIPLELRQK LQQ-L--P-- SSILGALDLA KTISQELDTQ
           GEAIACWQQL QQIPADILEV ATQ-G--I-- RDIPQALTLA RDISKSLDTE
           GAAISHWQQL QAIPPELRDR LQQ-R--P-- NSLQVALELA QAIDAGLDVE
           GCAIAHWHQQ DSISPDLLQA NLD-D--L-- NTPLACLELA QKIDQALDLP
           GALIEHVRVW GTIPEGLRER LKH-P--P-- QTPLDALALA RDVCEQLEGE
           GEAMVCWQQL QAMSPEFLES VKQ-P--P-- QTVYDALNLA KEISKTLDTE
           GKAIGYWNQL QLIPSEITDT LEK-I--P-- LSYLNSLELS KKITVELNNS
           GLALLAHQHL QQIPPSLLEE LKR-W--PWH SSLQQALELG RAVA-SLELP
           GEAIAAWEQL QNIPFELRQK LKK-L--P-- QTPLDALQLA KEVTTELDND
           GEAIAALEFL DSLPQDLPRS LSK-F--P-- LKLSQALELA KIIAQTLDTE
           GEAIAAWQQL QNIPFELRQK LKK-M--P-- ETPLDALQLS KEVTTELDND
           GSAILAHQQL QSINSELLEE VKK-M--P-- ISYLHALELG KRIDRELDTE
           GALLDHANYW EAVPDSLRDR LTV-L--P-- SKPAEALALA RDVTEALSGE

           AQLWLVDYLQ QSYWQK---- RHLPGI---- --------IS QLEKARKYLL
           QQLWLINWWQ QQLWAR---- GAGDRP---- --------LQ RLETLRRQLL
           QQLWLIDFQQ NRAWIK---- EKNSNI---- --------VI QLEELRKQLL
           QQLWLIDWWQ QALWAT---- SGDVHS---- --------LK RLETLRRQLL
           QQIWLINWMQ QYYWIK---- KTNSII---- --------IK RLEQLKLHLK
           AQLWLVDYLQ HSYWEQ---- YHNHGVNGNN SLPPIPGLLH QLEQAKKHLL
           QQLWLIGWWQ HRLWNS---- GSSASS---- --------LK RLDRLRGQLL
           AQLWLLDYLQ HRYWQQ---- GQSEIE---- -------ELE ALEKAREYLL
           QQIFLVNFIQ TIWWRK---- LKNIRL---- --------VK KLENLKYFLR
           QQLWLIDWWQ QHFWIQ---- RPDPRP---- --------LK RLERLRSHLL
           VQLQLIDYLQ YQYWQR---- FHNDQL---- --------IQ RLETTRKYLR
           QQICLVNLIQ TIWWRK---- TKNIRL---- --------VK KLENLKYLLR
           QQISLVNLIQ TVWWRK---- TKNIGL---- --------VK KLEKLKYLLR
           TQLWLVDYLQ YSYWQK---- WKNQQL---- --------LK VLEKTRQGLL
           QQLWLLNWWQ LCLWRR---- EHRLES---- --------QQ RLERLRGQLR
           QQLWLINWLQ QHLWME---- QKNEQV---- --------LR KLERLRVQLL
           AQLWLVDYLQ HSYWEQ---- YHNPGV-NGN NSLAIPGLLH QLEQARKHLL
           RQLWLLSLMQ QQIWQK---- RDLPRC---- -----VLVLQ QLERARQYLQ
           QQLWLLAWWE QVRWRQ---- QGLEQD---- --------LQ RLQRLRQQLL
           SQLWLINYLQ YSHWQT---- SQDRLF---- --------LD KLEAAKKQLL
           AQLWLVDYLQ YHYWHG---- HHQRPW---- --------LE ILEKARKYLA
           QQLWLIDWWQ QALWAA---- SGDVHS---- --------LK RLETLRRHLL
           AQLWLIDYLQ QQFWAQ---- GSRQA----- --------IR QLEQIRQQLL
           AQLWLVDYLQ QSYWQQ---- WHKAEI---- --------IH KLEKARKSLL
           QQLWLIDFQQ NRAWIK---- EKNSNI---- --------VV QLEELRKQLL
           QQMFLINFVQ QKCWAK---- TRNKNI---- --------VK KLEDLKVHLK
           AQLWLVDYLQ HQYWQH---- QPHTQI---- --------IH QLEQARTYLL
           QQIPLVDYLQ QLAWAA---- GRVER----- --------LA PLEALRTQLL
           QQLWLLQWWQ LVLWRH---- RPSAAA---- --------VN RLERLRRQLL
           AQLWLVDYLQ QFYWQR---- WHQPSI---- --------IN HLEKSRQYLL
           GQLWLIEYLQ QYYWQK---- THKPQI---- --------IQ ELEKTRKNLL
           AQLWLVDYLQ QSYWQK---- RHQPGI---- --------IS QLEKARKYLL
           QQLWLIGWWQ HQLWRS---- GSSALR---- --------LK RLDTLRAQLL
           QQIFLVNLMQ KKCWET---- AKNKKI---- --------IK TLEKLKIHLM
           QQLWIINFLQ QHFWLR---- ESNLYC---- --------MN VLKVLSSHLV
           AQLWLIDYLQ QWYWQQ---- IYKRSI---- --------IE QLEKSRENLL
           QQIFLVNFIQ TIWWRK---- LKNIRL---- --------VK KLENLKYFLR
           AQLWLCRYLQ QQGWSQ---- QQLQSQ---- -------QLL QLEQAQKQLR
           SQLWLVDYLQ QLCWQQAGGG GHNGQA---G RSHGWLQVLH RLEQARQHLL
           MQLWLVDYLQ YFYWEQ---- WKNKKL---- --------LD VLEKTRQCLL
           QQLWLIDWWQ QHFWIQ---- RPDPTP---- --------LK RLERLRSHLL
           QQICLVNFIQ IIWWRN---- TKNIDL---- --------VK KLENLKFYLR
           QQLWLLQWWQ WHLWRQ---- QAQDNV---- --------QR RLTKLRRHLV
           QQLWLISWWQ TVLWRQ---- QLNRVS---- --------VE RLNRLRHQLL
           AQLWLINYLQ YYHWNQ---- TRNKPL---- --------LE QLEKAHQALL
           AQLWLINYLQ YYHWNQ---- TRNKPL---- --------LE QLEKAHQALL
           AQLWLIDYLQ HCYWRQ---- HPLIGV---- ------ECLK HLEMARTYLL
           AQLWLCRYLQ QQGWSQ---- QQLQSQ---- -------QLL QLEQAQKQLR
           SQLWLLDYYQ QLYWRT---- YGNSVL---- --------LH QFEKAKEQLR
           QQLWLISWWQ TVLWRQ---- QLDRVP---- --------VE RLNRLRQQLL
           AQIWLIDYLQ HCYWQQ---- QQKTGL---- ---INPLFLQ QLEKARQSLL
           TQIFLIDYMQ HFYWVK---- FRNKNL---- --------LE LLELSKSYLL
           AQLWLIDYLQ QHFWAQ---- GSRQPF---- -APGVQSAIR QLERIRQHLL
           AQLWLINYLQ YSYWQK---- SQDKLF---- --------LE KLEAAKKQLL
           TQLWYVSYLQ YEDWQR---- RRERSI---- --------LE ILEKTRRQLL
           AQLWLINYLQ YSYWQK---- SQDQLF---- --------LK KLEAAKKQLL
           GQLWLIEYLQ QYYWQK---- THKAQI---- --------IQ ELEKTRKNLL
           QQLWLISWWQ HHLWYQ---- QGQSQG---- --------LK RLERLRSHLL

           VYAQPRLVWE CTLLSVYQEF NI-------- -------MPR ILVIDDDPAI
           SFVQPRLAWE VALLELTTGK ---------- ------MKPC ILLIEDDQDM
           KFVQPRLAWE VTLLEINFLN ---------- ------MKPC ILLIEDDQDM
           SFVQPRLAWE VALLDLTADS TAAPA----- ------MKPC ILLIEDDQDM
           SYVNQKIAWE IALIDLI--- ---------- ------MKPC ILLIEDDKDM
           AYVQPRLVWE CTLMAIANI- ---------- ---------- -LVIDDDPAI
           SFVQPRLAWE VALLDLTASV ---------- ------MKPC ILLIEDDQDM
           AYVQPRLVWE VTLSTLTKNR MFSL------ -------MPR ILVIDDDPAI
           KNIQPKLAWE ITFLKISMED L--------- ------MKIS ILLIEDDRDM
           GFVQPRLAWE VALLELIPCV ---------- ------MKPC ILLIEDDQDM
           NYVQPRLVWE TFFLEFCQTS P--------- -------MPR ILIIDDDPAI
           KNIQPRLAWE ITLLKISIDD I--------- ------MKIS ILLIEDDRDM
           KSIQPRLAWE ITFLKISMED I--------- ------MKIS ILLIEDDRDM
           AYVQPRLVWE CTWLEISNHF DAIKA----- -------MPR ILVIDDDPAI
           GFVQPRLAWE VALLELSGVI G--------- ------MKPC ILLIEDDEDM
           SFVQPRLAWE VTFLDLMGL- ---------- ------MKPS ILLIEDDRDM
           AYVQPRLVWE CTLMAIANI- ---------- -------MPR ILVIDDDPAI
           QYVQPRLVWE VLLMQLGTV- ---------- ------MKPR ILIIDDDPAI
           AYVQPRLAWE VALLDLLVVN A--------- ------MKPC ILLIEDDRDM
           SYVQPRLVWD CLFLMNY--- ---------- -------MPR ILVIEDDDAI
           AYVQPRLVWE TTFLALYRLE NSGDRR---- -------MPR ILIIDDDPAI
           SFVQPRLAWE VALLDLTTDA NAALA----- ------MKPC ILLIEDDQDM
           QFVQPRLAWE VNLAGFDSSG NPSPVAK--- -------MAR ILIIEDDPSI
           CYAQPRLVWE CTFIALLMHL S--------- -------MPR ILVIDDDAAI
           KFVQPRLAWE VTLLEINFLN ---------- ------MKPC ILLIEDDQDM
           GFIQPRLAWE VTLLKIAIED L--------- ------MKIS ILLIEDDRDM
           GYAQPRLVWE VTFLELKR-- ---------- -------MHR ILLIDDDPAI
           GYVSPRLAWE VGIPPLPPL- ---------- -------MPR VLVIDDDPAI
           AYVQPRLAWE VALLELAGLV T--------- ------MKPC ILLIEDDSDM
           AYAQPRLVWE CLLLSICQK- ---------- -------MPR ILVIDDDPAI
           CYAQPRLVWE CTFLAILRV- ---------- -------MPR ILVIDDDPAI
           VYAQPRLVWE CTLLSVYQEF NI-------- -------MPR ILVIDDDPAI
           SFVQPRLAWE VALLDLIPSV S--------- ------MKPC ILLIEDDQDM
           NFTQPRLAWE VSLLKIANED L--------- ------MKIS ILLIEDDRDM
           SSIQPRIAWE VALIELTSQN YKDC------ ------MKPS ILLIEDDKDM
           SYAQPRLVWE CTFISLLQIS QVS------- -------MPR ILVIDDDPAI
           KNIQPKLAWE ITFLKISMED L--------- ---MNNMKIS ILLIEDDRDM
           AFVQPRLVWE VLLSAWVQDA EGN------- ------MKPR ILVIDDDSAI
           NYAQPQLVWE VTLLEC---- ---------- ------MKPR ILVIDDDPAI
           AYVQPRLVWE WTFLELSQFI LN-------- -------MPR ILVIDDDPAI
           GFVQPRLAWE VALLELIPRA ---------- ------MKPC ILLIEDDQDM
           TNIQPRLAWE ITFLKISMED I--------- ------MKIS ILLIEDDRDM
           GHVQPRLAWE VALLDLIA-- ---------- ------MKPC ILLIEDDRDM
           SFVQPRLAWE VTLLNLIRSH TA-------- ------MKPC ILLIEDDRDM
           SYVQPRLVWE CLLINCVNLI K--------- -------MPR ILVIDDDAAI
           SYVQPRLVWE CLLINCVNLM K--------- -------MPR ILVIDDDAAI
           SYVQPRLVWE CTLMAICSS- ---------- -------MPR ILVIDDDPAI
           AFVQPRLVWE VLLSAWVQDA EGN------- ------MKPR ILVIDDDSAI
           HYAQPRLVWE VTLLALAEQQ DSQTKTNERL PTN---MKTR ILVIDDDPAI
           SFVQPRLAWE VTLLNLISVQ SS-------- ------MKPC ILLIEDDRDM
           RFVQPRLVWE CTFLSFCQT- ---------- -------MPR ILVIDDDPAI
           RYLNSRLVWD SLLIKISNIL ---------- -------MPR ILVIEDDDAI
           QLVQPRLCWE VNLASISPGG ---------- -------MAR ILIIEDDPSI
           SYVQPRLVWD CLLIQ----- ---------- -------MPR ILVIEDDDAI
           AYVQPRLVWE CTFLALAKLS TAQKS----- -------MPR ILVIDDDPAI
           SYVQPRLVWD CLLTDVT--- ---------- -------MPR ILVIEDDDAI
           CYAQPRLVWE CTFLAILRGS KT-------- -------MPR ILVIDDDPAI
           SFVQPRLAWE VTLLDLLTAG SS-------- ------MKPC ILLIEDDGDM

           SELVAVNLEM AGYDVSQAED GIKGQALALQ LQPDLIMLDL MLPRVDGFTV
           RDLVSGHLEH SGFDVQRADD GIKGQALALQ YTPDLILLDL MLPKVDGLTL
           RDLVAGHLEH TGFDVQKAED GIKGQALALQ YAPDLILLDL MLPKVDGLTL
           RDLVSGHLEH SGFDVQRADD GIKGQALALQ YTPDLILLDL MLPKVDGLTL
           RELVGGHLEH TGFDVQVAED GIKGQALALQ YKPDLILLDL MLPNVDGLTL
           AELVAINLEM AGYEVTLAPD GIVGQALALQ LLPDLIILDL MLPKVDGFTV
           RDLVSGHLEH SGFDVQRADD GIKGQALALQ YTPDLILLDL MLPKVDGLTL
           VELVSINLEM AGYDTTQAND GIKGQALAVQ LVPDLIMLDL MLPKVDGFTV
           RDLVARHLEH SGFDVQKAED GIKGQALALQ YSPDLILLDL MLPSVDGLTL
           RELVSSHLEH NGFDVQKAED GIKGQALALQ YTPDLILLDL MLPNVDGLTL
           AELVAINLEM AGYDVSRAED GIKGQALAVQ LQPDLVMLDL MLPKVDGFTV
           RDLVARHLEH SGFDVQKAED GIKGQALALQ YSPDLILLDL MLPSVDGLTL
           RDLVARHLEH SGFDVQKAED GIKGQALALQ YSPDLILLDL MLPSVDGLTL
           SELVSINLEM AGYDVNQAED GIKGQALAVQ LQPDLIMLDL MLPKVDGFTV
           RELVAGHFEH GGFVVETADD GIKGQALALQ ASPDLILLDL MLPKVDGLTL
           SELVGGHLEH SGFDVQRADD GIKGQALALQ YTPDLILLDL MLPNVDGLTL
           AELVAINLEM AGYEVTLAPD GIVGQALALQ LLPDLIILDL MLPKVDGFTV
           ADVLAINLQM AGYEVTKSLD GMQGQALAVQ LSPDLILLDL MLPQVDGFTI
           RELVGGHLEH NGFDVQRAED GIKGQALALQ YSPDLILLDL MLPKVDGLTL
           RDLIATNLEM AGYDIKQAPD GIKGQALAVQ LQPDLIMLDL MLPKVDGFTV
           SDLVSINLEM AGYDVQQAVD GIKGQALAVQ LQPDLIMLDL MLPKVDGFTV
           RDLVSGHLEH SGFDVQRADD GIKGQALALQ YIPDLILLDL MLPKVDGLTL
           LDILRINLEL AGYEVVKATD GVRGQALALQ VLPDLIILDL MLPQVDGLTV
           SELVAVNLEM AGYDVSQAED GIKGQALALQ LQPDLIMLDL MLPRVDGFTV
           RDLVAGHLEH TGFDVQKAED GIKGQALALQ YAPDLILLDL MLPKVDGLTL
           RELVSGHLEH SGFDVQKAED GIKGQALALQ YSPDLILLDL MLPSVDGLTL
           SELVSINLEM AGYEVHQAPD GIKGQALALQ LQPDLIMLDL MLPRVDGFTV
           LELVAFNLEM SGYEVLEAPD GHKGQAFALQ MLPDLIVLDL MLPQVDGLTI
           RDLVAGHLEH GGFDVQRAED GIKGQALALQ FTPDLVLLDL MLPKVDGLTL
           SELVAVNLEM AGYDVSQAED GIKGQALALQ LQPDLIMLDL MLPRVDGFTV
           SELVAVNLEM AGYDVSQAED GIKGQALALQ LQPDLILLDL MLPRVDGFTI
           SELVAVNLEM AGYDVSQAED GIKGQALALQ LQPDLIMLDL MLPRVDGFTV
           RDLVSGHLEH SGFDVQRADD GIKGQALALQ YTPDLILLDL MLPKVDGLTL
           RELVAGHLEH SGFDVQKAED GIKGQALALQ YSPDLILLDL MLPSVDGLTL
           RELVAGHLEH CGFDVQRAED GIRGQALAMQ YTPDLILLDL MLPKVDGLTL
           SELVAVNLEM AGYDVSQAED GIKGQALALQ LQPDLIMLDL MLPRVDGFTI
           RDLVARHLEH SGFDVQKAED GIKGQALALQ YSPDLILLDL MLPSVDGLTL
           LELVAVNLEM SGYDVRKAED GIKGQALAVQ LVPDLIMLDL MLPRVDGFTV
           AELVAINLEM AGYDVSQAAD GVKGQALAVQ LMPDLIMLDL MLPRVDGFTV
           SELVSINLEM AGYDVNQAED GIKGQALAVQ LQPDLIMLDL MLPKVDGFTV
           RELVSSHLEH NGFDVQNAED GIKGQALALQ YTPDLILLDL MLPNVDGLTL
           RDLVARHLEH SGFDVQKAED GIKGQALALQ YSPDLILLDL MLPSVDGLTL
           RELVAGNLEH SGFDVQKADD GIKGQALALQ YIPDLIVLDL MLPRVDGLTL
           RELVSGHLEH SGFDVQSAED GIKGQALALQ YSPDLILLDL MLPKVDGLTL
           SELVSVNLEM AGYDVNQAGD GIKGQALAVQ LQPDLIMLDL MLPKVDGFTV
           SELVSVNLEM AGYDVNQAGD GIKGQALAVQ LQPDLIMLDL MLPKVDGFTV
           AELVAVNLEM AGYEVSQAED GIKGQALALQ LLPDLIVLDL MLPKVDGFTV
           LELVAVNLEM SGYDVRKAED GIKGQALAVQ LVPDLIMLDL MLPRVDGFTV
           AELVAINLEM AGYDVAQATD GIKGQALAVQ LLPDLIILDL MLPKVDGFTI
           RELVSGHLEH SGFDVQSADD GIKGQALALQ YNPDLILLDL MLPKVDGLTL
           AELVAINLEM AGYEVSQAED GIKGQALALQ LLPDLIILDL MLPKVDGFTV
           RDLISTNLEM AGYDINQAPD GIKGQALAVQ LQPDLIMLDL MLPKVDGFTV
           LDILRINLEL AGYEVVKATD GVRGQALALQ VLPDLIILDL MLPQVDGLTV
           RDLIATNLEM AGYDIKQAPD GIKGQALAVQ LQPDLIMLDL MLPKVDGFTV
           AELVSINLEM AGYDVNPAED GIKGQALAVQ LQPDLIMLDL MLPKVDGFTV
           RDLIATNLEM AGYDIKQAPD GIKGQALAVQ LQPDLIMLDL MLPKVDGFTV
           SELVAVNLEM AGYDVSQAED GIKGQALALQ LQPDLILLDL MLPRVDGFTI
           RELVGGHLEH NGFDVQRADD GIKGQALALQ YTPDLILLDL MLPKVDGLTL

           CQRLRRDERT AEIPVLMLTA LSQTQDKVEG FNAGADDYLT KPFEVEEMLA
           CQRLRRDDRT SGIPILMLTA LGGTKDKVSG FNSGADDYLT KPFDLEELQA
           CQRLRRDERT SAIPILMITA LGGIKDKVTG FNSGADDYIT KPFDLEELQV
           CQRLRRDERT AGIPILMLTA LGGTKDKVSG FNSGADDYLT KPFDLEELQV
           CQRLRRDERT SSIPILMITA LGATKDKVTG FNSGADDYLT KPFDLEELHV
           CQRLRRDERT GEIPVLMLTA LGQTQDKVEG FNAGADDYLT KPFELEEMLA
           CQRLRRDDRT AGIPILMLTA LGGTKDKVSG FNSGADDYLT KPFDLEELQV
           CQRLRRDDRT ADIPVLMLTA LGETQNKVDG FNAGADDYLT KPFELEEMLA
           CQRLRRDERT SNIPILMITA LGGLKDKVTG FNSGADDYIT KPFDLEELHV
           CQRLRRDERT AGIPILMITA LGGTKDKVTG FNSGADDYLT KPFDLEELQV
           CQRIRREERT ADIPILMLTA LGQTQDKVDG FNAGADDYLT KPFEVEEMLV
           CQRLRRDERT SNIPILMITA LGGLKDKVTG FNSGADDYIT KPFDLEELHV
           CQRLRRDERT SNIPILMITA LGGLKDKVTG FNSGADDYIT KPFDLEELHV
           CQRLRRDERT SDIPVLMLTA LGQTQDKVEG FNAGADDYLT KPFEVEEMLA
           CQRLRRDERT AGIPILMITA LGGTKDKVSG FNSGADDYLT KPFDLEELMV
           CQRLRRDERT ASIPILMLTA LGGTKDKVSG FNSGADDYLT KPFDLEELQA
           CQRLRRDERT GDIPVLMLTA LGQTQDKVEG FNAGADDYLT KPFELEEMLA
           CQRLRRDPRT QDIPILMLTA LSQTHNKVEG FNAGADDYLT KPFELEEMLA
           CQRLRRDERT AGIPILMLTA LGGTKDKVSG FNSGADDYLT KPFDLEELQV
           CQRLRRDDRT ADIPVLMLSA LGQTQDKVEG FNAGADDYLT KPFELAEMLA
           CQRLRRDERT ADIPVLMLTA LGQIQDKIQG FDSGADDYLT KPFDVEEMLA
           CQRLRRDERT AGIPILMLTA LGGTKDKVSG FNSGADDYLT KPFDLEELQV
           CQRLRREERT SEIPILMLTA LGQTQDKIEG FNAGADDYLT KPFEVQELLV
           CQRLRRDDRT AEIPVLMLTA LSQTQNKVEG FNAGADDYLT KPFEVEEMLA
           CQRLRRDERT SAIPILMITA LGGIKDKVTG FNSGADDYIT KPFDLEELQV
           CQRLRRDERT SNIPILMITA LGGLKDKVTG FNSGADDYIT KPFDLEELYV
           CQRLRRDERT TDIPVLMLTA LGQTQDKVEG FNAGADDYLT KPFELEEMLA
           CQRLRRDERT AEIPILMLTA LGQIKDKVGG FNAGADDYMT KPFEIEELLV
           CQRLRRDERT ARIPILMITA LADTKDKVSG FNSGADDYLT KPFDLEELTV
           CQRLRRDDRT SEIPVLMLTA LSQTQDKVEG FNAGADDYLT KPFEVEELLA
           CQRLRRDERT AEIPVLMLTA LNQTQYKVEG FNAGADDYLT KPFEVEEMLA
           CQRLRRDERT AEIPVLMLTA LSQTQDKVEG FNAGADDYLT KPFEVEEMLA
           CQRLRRDDRT AGIPILMLTA LGGTKDKVSG FNSGADDYLT KPFDLEELQA
           CQRLRRDERT SNIPILMITA LGGLKDKVTG FNSGADDYIT KPFDLEELHV
           CQRLRRDERT AGIPILMLTA LGGLKDKLTG FNSGADDYLT KPFDLEELQV
           CQRLRRDERT AEIPVLMLTA LSQTQYKVEG FNAGADDYLT KPFEVEEMLA
           CQRLRRDERT SNIPILMITA LGGLKDKVTG FNSGADDYIT KPFDLEELHV
           CQRLRRDERT AEIPVLMLTA LGQTQDKVEG FNAGADDYLT KPFEVEEMLA
           CQRLRRDERT SAIPILMLTA LSQTQDKVEG FNAGADDYLT KPFEIEEMLA
           CQRLRRDDRT SDIPILMLTA LGQTQDKVEG FNAGADDYLT KPFEVEEMLA
           CQRLRRDERT AGIPILMITA LAGTKDKVTG FNSGADDYLT KPFDLEELQV
           CQRLRRDERT SNIPILMITA LGGLKDKVTG FNSGADDYIT KPFDLEELHV
           CQRLRRDDRT AQIPILMLTA LAGTKDKVTG FNSGADDYLT KPFELEELLA
           CQRLRRDERT SGIPILMLTA LGGTKDKVSG FNSGADDYLT KPFDLEELQV
           CQRLRRDERT ADIPVLMLTA LGETKDKVEG FNAGADDYLT KPFEVEEMLA
           CQRLRRDERT ADIPVLMLTA LGETKDKVEG FNAGADDYLT KPFEVEEMLA
           CQRLRRDERT ADIPVLMLTA LGQTQDKVEG FNAGADDYLT KPFEIEEMLA
           CQRLRRDERT AEIPVLMLTA LGQTQDKVEG FNAGADDYLT KPFEVEEMLA
           CQRLRRDQRT ADIPILMLTA LSQTQDKVEG FNAGADDYLT KPFELEEMLA
           CQRLRRDERT SAIPILMLTA LGGTKDKVSG FNSGADDYLT KPFDLEELQV
           CQRLRRDERT SDIPIVMLTA LGQTQNKVEG FNSGADDYLT KPFELEEMLA
           CQRLRRDERT ADIPVLMLSA LGQTKDKVEG FNAGADDYLT KPFELAEMLA
           CQRLRREERT SEIPILMLTA LGQTQDKIEG FNAGADDYLT KPFEVQELLV
           CQRLRRDDRT ADIPVLMLSA LGQTQDKVEG FNAGADDYLT KPFELAEMLA
           CQRLRRDERT SDIPILMLTA LGQTQDKVEG FNAGADDYLT KPFEVEEMLA
           CQRLRRDDRT SDIPVLMLSA LGQTQDKVEG FNAGADDYLT KPFELAEMLA
           CQRLRRDERT AEIPVLMLTA LNQTQYKVEG FNAGADDYLT KPFEVEEMLA
           CQRLRRDERT AGIPILMLTA LGGTKDKVSG FNSGADDYLT KPFDLEELQV

           RVRALLRRTD RIPQAA--KH SEILNYGPLT -LVPERFEAI WFGQTVKLTH
           RVKALLRRSD RAPVGSS-NH NEILSYGPLT -LVPERFEAI WFDTPVRLTH
           RIKALLRRTN RAPLGSN-NQ QEILDYGPLT -LVPERFEAI WFESPVRLTH
           RIKALLRRSD RAPLGAS-NQ NEILSYGPLT -LVPERFEAI WFDSPVRLTH
           RIKALLRRTN RAPLGST-GH PEILSYGPMT -LVPERFEAI WFECPVRLTH
           RVRALLRRTD RIPQAA--KH SEILSYGVLT -LVPERFEAI WFDQTVKLTH
           RIKALLRRSD RAPVGSS-NH NEILSYGPLT -LVPERFEAI WFDQPVRLTH
           RVRALLRRTD RIPQAA--KH SEILSYGPLT -LVPERFEAI WLDKTVKLTH
           RIKALLRRTN RAQLNSS-NQ QEILNYGPLT -LVPERFEAM WFESPIRLTH
           RVKALLRRTD RAPVGTN-AH HEILSYGPLT -LVPERFEAI WFDRPVRLTH
           RVRALLRRSD RIPQAA--KH TEILNYGPLT -LIPERFEAI WFDQTIKLTH
           RIKALLRRTN RAQLNSS-NQ QEILNYGPLT -LVPERFEAI WFESPVRLTH
           RIKALLRRTN RAQLNSS-NQ QEILNYGPLT -LVPERFEAI WFESPVRLTH
           RVRALLRRTD RIPQAA--KH SEILNYGPLT -LVPERFEAI WFNKTVKLTH
           RVKALLRRSD RAPLST--KH SEILSYGPLT -LVPERFEAI WFDEPVRLTH
           RVKALLRRSD RAPIGTSGNH HEILSYGPLT -LVPERFEAI WFDHPVRLTH
           RVRALLRRTD RIPQAA--KH SEILSYGVLT -LVPERFEAI WFDQTVKLTH
           RVRALLRRAD RIPATA--GH REILSYGPLT -LVPERFEVS WFGKIIKLTR
           RIKALLRRSD RGPVGSG-TH QEILSYGPLT PPLPGKLTPL HFDHQGGL--
           RVRALLRRTD RIPQAA--KH SEILNYGPLT -LIPERFEAI WFEDTVKLTH
           RVRALLRRTD RIPQAA--KH SEILNQGPLT -LVPERFEAI WFGKSIKLTH
           RIKALLRRSD RAPLGAS-NQ NEILSYGPLT -LVPERFEAI WFDSPVRLTH
           RVRALLRRAD RIPQTA--KH GEILTYGPLT -LVPERFEAV WFGKTIKLTH
           RVRALLRRTD RIPQAA--KH SEILNYGNLT -LVPERFEAI WFNETVKLTH
           RIKALLRRTN RAPLGSN-NQ QEILDYGPLT -LVPERFEAI WFESPVRLTH
           RIKALLRRTN RAQLNST-NQ QEILNYGPLT -LVPERFEAI WFESAVRLTH
           RVRALLRRTD RIPQAA--KH TEILNYGPLT -LIPERFETI WFNQTVKLTH
           RVRALLRRTD RMPQAA--RH AEILSLGPLT -LIPERFECI WFNKPIKLTH
           RVKALLRRTD HAPLST--QH NEILSFGPIT -LVPERFEAI WFDQPVRLTH
           RVRALLRRTD RIPQAA--KH SEILNYGSLT -LVPERFEAI WFNDTVKLTH
           RVRALLRRAD RIPQAA--KH SEILNYGSLT -LVPERFEAI WFHETVKLTH
           RVRALLRRTD RIPQAA--KH SEILNYGPLT -LVPERFEAI WFGQTVKLTH
           RVKALLRRSD RAPVGST-NH NEILSYGPLT -LVPERFEAI WFDQPVRLTH
           RIKALLRRTN RAQLNST-NQ QEILNYGPLT -LVPERFEAI WFESPVRLTH
           RVKALLRRTH RAPVGSS-SH QEILNFGPLT -LVPERFEVI WFERPVRLTH
           RVRALLRRTD RIPQAA--KH SEILNYGSLT -LVPERFEAI WFGETVKLTH
           RIKALLRRTN RAQLNSS-NQ QEILNYGPLT -LVPERFEAM WFESPIRLTH
           RVRALLRRTD RIPHAA--RH SEILSYGPLT -LIPERFEAI WFNRTVKLTH
           RVRALLRRTD RIPQAA--KH SEILSYGPLT -LIPERFEVV WLDKVIKLTR
           RVRALLRRTD RIPQAA--KH SEILNYGPLT -LVPERFEAI WFNKTVKLTH
           RVKSLLRRTD RAPVGTN-AH HEILSYGPLT -LVPERFEVI WFERPVRLTH
           RIKALLRRTN RAQLNSS-NQ QEILNYGPLT -LVPERFEAI WFESPVRLTH
           RVKALLRRSD RAPLSS--KH SEILSFGPIT -LVPERFEAI WFDQPVRLTH
           RIKALLRRSD RAPVGSSGNH HEILSYGPLT -LVPERFEAI WFDKPVRLTH
           RVRALLRRTD RIPQAA--KH SEILNYGPLT -LIPERFEAI WFQKTVKLTH
           RVRALLRRTD RIPQAA--KH SEILNYGPLT -LIPERFEAI WFQKTVKLTH
           RVRALLRRTD RIPQAA--KH SEILSYGPLT -LVPERFEAI WFDQTVKLTH
           RVRALLQRTD RIPHAA--RH SEILSYGPLT -LIPERFEAI WFNRTVKLTH
           RVRALLRRTD RIPQAA--RH SEILSYGPLT -LVPERFEVL WVDKVIKLTR
           RIKALLRRSD RAPVGTSGNH HEILSYGPLT -LVPERFEAI WFDKPVRLTH
           RVRALLRRTD RIPQAA--KH SEILNYGVLT -LVPERFEAI WFDKTVKLTH
           RVRALLRRTD RIPQAA--KH SEILNYGPLT -LIPERFEAI WFEQTVKLTH
           RVRALLRRSD RIPQAA--KH GEILTYGPLT -LVPERFEAL WFGKTIKLTH
           RVRALLRRTD RIPQAA--KH SEILNYGPLT -LIPERFEAI WFEDTVKLTH
           RVRALLRRTD RIPQAA--KH SEILSFGPLT -LVPERFEAV WFESVVKLTH
           RVRALLRRTD RIPQAA--KH SEILNYGPLT -LIPERFEAI CFENTVKLTH
           RVRALLRRAD RIPQAA--KH SEILNYGSLT -LVPERFEAI WFHETVKLTH
           RVKALLRRSD RAPVGSS-NH NEILSYGPLT -LVPERFEAI WFDTPVRLTH

           LEFELLHCLL QRHGQTVSPS EILREVWGYD PDDDIETIRV HIRHLRTKLE
           LEFELLHCLL QRHGQTVAPS LILKEVWGYE PDDDIETIRV HVRHLRTKLE
           LEFELLHCLM QRHGQTVAPS LILKEVWGYE PDDDIETIRV HVRHLRTKLE
           LEFELLHCLL QRHGQTVAPS LILKEVWGYE PDDDIETIRV HVRHLRTKLE
           LEFELLHCLL QRHGQTVAPS LILKEVWGYE PDDDIETIRV HVRHLRTKLE
           LEFELLHCLL QRHGQTVAPS EILKEVWGYD PDDDIETIRV HIRHLRTKME
           LEFELLHCLL QRHGQTVAPS LILKEVWGYE PDDDIEAIRV HVRHLRTKLE
           LEFELLHCLL QRHGQTVSPS EILKEVWGYD PNDDIETIRV HVRHLRTKLE
           LEFELLHCLL QRHGQTVSPA LILKEVWGYE PDDDIETIRV HIRHLRTKLE
           LEFELLHCLL QRHGQTVAPS LILKEVWGYE PDDDIETIRV HVRHLRTKLE
           LEFELLHCLL QRHGQTISPS EILKEVWGYD PSDDIETIRV HVRHLRTKLE
           LEFELLHCLL QRHGQTVSPA LILKEVWGYE PDDDIETIRV HIRHLRTKLE
           LEFELLHCLL QRHGQTVSPA LILKEVWGYE PDDDIETIRV HIRHLRTKLE
           LEFELLHCLL QRHGQTVSPS DILKEVWGYD PDDDIETIRV HIRHLRTKLE
           LEFELLHCLL QRHGQTVAPS LILKEVWGYE PDDDIETIRV HVRHLRTKLE
           LEFELLHCLL QRHGQTVAPS LILKEVWGYE PDDDIETIRV HVRHLRTKLE
           LEFELLHCLL QRHGQTVAPS EILKEVWGYD PDDDIETIRV HIRHLRTKME
           LEFELLHCLL QRHGQTVSPS EILKEVWGYD PDDDIETIRV HVRHLRTKLE
           --MEQSNASL QRGRQG---- ---------- ---------- ----------
           LEFELLHCLL QRHGQTVSPS EILKEVWGYD PDDDIETIRV HIRHLRTKLE
           LEFELLHCLL QRHGQTVSPS DILREVWGYE PDDDIETIRV HIRHLRTKLE
           LEFELLHCLL QRHGQTVAPS LILKEVWGYE PDDDIETIRV HVRHLRTKLE
           LEFDLLHCLM QRHGQTVSPS EILQEVWGYE PDDDIETIRV HIRHLRTKLE
           LEFELLHCLL QRHGQTVSPS EILREVWGYD PDDDIETIRV HIRHLRTKLE
           LEFELLHCLM QRHGQTVAPS LILKEVWGYE PDDDIETIRV HVRHLRTKLE
           LEFELLHCLM QRHGQTVSPA LILKEVWGYE PDDDIETIRV HVRHLRTKLE
           LEFELLHCLL QRHGQTVSPS EILKEVWGYD PDDDIETIRV HVRHLRTKLE
           LEFELLHCLL QRHGQTVSPS EILREVWGYD PDDDIETIRV HIRHLRTKLE
           LEFELLHCLL QRHGQTVAPS LILKEVWGYE PDDDIETIRV HVRHLRTKLE
           LEFELLHCLL QRHGQTVSPS EILREVWGYD PDDDIETIRV HIRHLRTKLE
           LEFELLHCLL QRHGQTVSPS EILREVWGYD PDDDIETIRV HIRHLRTKLE
           LEFELLHCLL QRHGQTVSPS EILREVWGYD PDDDIETIRV HIRHLRTKLE
           LEFELLHCLL QRHGQTVAPS LILKEVWGYE PDDDIETIRV HVRHLRTKLE
           LEFELLHCLL QRHGQTVSPA LILKEVWGYE PDDDIETIRV HVRHLRTKLE
           LEFELLHCLL QRHGQTVAPS LILKEVWGYE PDDDIETIRV HVRHLRTKLE
           LEFELLHCLL QRHGQTVSPS EILREVWGYD PDDDIETIRV HIRHLRTKLE
           LEFELLHCLL QRHGQTVSPA LILKEVWGYE PDDDIETIRV HIRHLRTKLE
           LEFELLHCLL QRHGQTVAPS EILKEVWGYD PDDDIETIRV HIRHLRTKLE
           LEFELLHCLL QRHGQTVAPS EILKEVWGYD PDDDIETIRV HVRHLRTKLE
           LEFELLHCLL QRHGQTVSPS DILKEVWGYD PDDDIETIRV HIRHLRTKLE
           LEFELLHCLL QRHGQTVAPS LILKEVWGYE PDDDIETIRV HVRHLRTKLE
           LEFELIHCLL QRHGQTVSPA LILKEVWGYE PDDDIETIRV HIRHLRTKLE
           LEFELLHCLL QRHGQTVAPS LILKEVWGYE PDDDIETIRV HIRHLRTKLE
           LEFELLHCLL QRHGQTVAPS LILKEVWGYE PDDDIETIRV HVRHLRTKLE
           LEFELLHCLL QRHGQTVSPS EILKEVWGYD PDDDIETIRV HIRHLRTKLE
           LEFELLHCLL QRHGQTVSPS EILKEVWGYD PDDDIETIRV HIRHLRTKLE
           LEFELLHCLL QRHGQTVSPS EILKEVWGYD PDDDIETIRV HIRHLRTKME
           LEFELLHCLL QRHGQTVAPS EILKEVWGYD PDDDIETIRV HIRHLRTKLE
           LEFELLHCLL QRHGQTVSPS EILQEVWGYD PNDDIETIRV HVRHLRTKLE
           LEFELLHCLL QRHGQTVAPS LILKEVWGYE PDDDIETIRV HVRHLRTKLE
           LEFELLHCLL QRHGQTVAPS EILKEVWGYD PDDDIETIRV HIRHLRTKME
           LEFELLHCLL QRHGQTVSPS EILKEVWGYD PDDDIETIRV HIRHLRTKLE
           LEFDLLHCLM QRHGQTVSPS EILQEVWGYE PDDDIETIRV HIRHLRTKLE
           LEFELLHCLL QRHGQTVSPS EILKEVWGYD PDDDIETIRV HIRHLRTKLE
           LEFELLHCLL QRHGQTVSPS DILKEVWGYD PDDDIETIRV HIRHLRTKLE
           LEFELLHCLL QRHGQTVSPS EILKEVWGYD PDDDIETIRV HIRHLRTKLE
           LEFELLHCLL QRHGQTVSPS EILREVWGYD PDDDIETIRV HIRHLRTKLE
           LEFELLHCLL QRHGQTVAPS LILKEVWGYE PDDDIETIRV HVRHLRTKLE

           PDPRHPRYIK TVYGAGYCLE LPSVPQSGEG ATTSVVE--- ----------
           PDPRKPRFIK TVYGAGYCLE LPIGGELDDL QDVVAIARNE RNQDSERASA
           PDPRKPRFIK TVYGAGYCLE LPTGDKISEI QPSITQARET NSFKNNTDER
           PDPRKPRFIK TVYGAGYCLE LPTGGQLDDV VSLAREERKQ QGDRATA---
           PEPRKPRFIK TVYGAGYCLE LPKGEQIKQF RELVLNKVSQ KET-------
           PDPRHPRYIK TVYGAGYCLE LPGNGKNSSE VGETDLSDVS DQV-------
           PDPRKPRFIK TVYGAGYCLE LPASTQMDGL EDVVAMAREE RKQQGDRASA
           PDPRHPQYIK TVYGAGYCLE LPAEATLKPE QAATA----- ----------
           PDPRKPVYIK TVYGAGYCLE LPIGSQVETA REEFFQARNP DLINSVLD--
           PDPRKPRFIK TVYGAGYCLE LPTGGQLEEF QDLLIQARQE REAREAQNKQ
           PEPRRPQYIK TVYGAGYCLE LPSRVNHGET TQVSEPMNS- ----------
           PDPRKPIYIK TVYGAGYCLE LPIGSQVETA RQEFIQARNP DLINSAVD--
           PDPRKPIYIK TVYGAGYCLE LPIGSQVETA RQEFIKTRNP DLINSAVD--
           PDPRHPRYIK TVYGAGYCLE LPSSEQLSLD TDVAAV---- ----------
           PDPRKPRFIK TVYGAGYCLE LPTGAKLAQQ EALMRSQREE QLAAATHALE
           PDPRKPRFIK TVYGAGYCLE LPTGDQLDGL QDVLAQARQE REQKAEATNR
           PDPRHPRYIK TVYGAGYCLE LPAGNGKNSS EVGETDLSDV SDQV------
           PDPRNPRYIK TVYGAGYCLE LPSHIEPPNA S--------- ----------
           ---------- ---------- ---------- ---------- ----------
           PDPRHPCYIK TVYGAGYCLE LPSSEQLPLS TDAAVV---- ----------
           PNPRRPRFIK TVYGAGYCLE LSTEEGGGSP T--------- ----------
           PDPRKPRFIK TVYRAGYCLE LPSGGQLDDV VSLAREERKQ QGDRATA---
           PDPRHPQYIK TVYGAGYCLE LPNIADPQPL QPELAKDSSS P---------
           PDPRHPRYIK TVYGAGYCLE LPSLPQSNEG ASASSSSVVE ----------
           PDPRKPRFIK TVYGAGYCLE LPTGDKISEI QPSMIQARET NSFKNNTDER
           PEPRKPKYIK TVYGAGYCLE LPAVAQVDNG MQEFAESTN- ----------
           PDPRHPQYIK TVYGAGYCLE LPNSEETAEA GSSNSAKAE- ----------
           PDPRHPQFIK TVYGAGYCLE VPQAIQDGQM IHQPAE---- ----------
           PDPRKPRFIK TVYGAGYCLE LPSGDQLAAL TPVVQDARTA QAS-------
           PDPRHPRYIK TVYGAGYCLE LPGIPPSIEG ASVTVVE--- ----------
           PDPRRPRYIK TVYGAGYCLE LPAVPPSGEA SNMTLVE--- ----------
           PDPRHPRYIK TVYGAGYCLE LPSVPQSGEG ATTSVVE--- ----------
           PDPRKPRFIK TVYGAGYCLE LPTSAQMDGL EDVVAMAREE RKQQGDRASA
           PDPRKPTYIK TVYGAGYCLE LPDEAKVDVA SQKFTESRNS SLINTVIE--
           PEPRKPRFIK TVYGAGYCLE LPTGESIQEF KDLFFDSNVI SDSSIE----
           PDPRHPRYIK TVYGAGYCLE LPSLPPSAEG TTATVVE--- ----------
           PDPRKPVYIK TVYGAGYCLE LPIGSQVETA REEFFQARNP DLINSVLD--
           PDPRHPRYIK TVYGAGYCLE LPAETELHQH ADQFPSAS-- ----------
           PDPRHPRYIK TVYGAGYCLE LPSFNQAMEE AEATGLGGGN SWDGNQSPSD
           PDPRHPRYIK TVYGAGYCLE LPSTEQLTLD SDAAAV---- ----------
           PDPRKPRFIK TVYGAGYCLE LPTGGQLEGI QDLLIQARQE REAREAQNKQ
           PDPRKPIYIK TVYGAGYCLE LPIGSQVEAA KQDFIQARNP NLMNSVID--
           PDPRKPRFIK TVYGAGYCLE LPSGANLDDS SRVMKEFRAE RQGNLEQIA-
           PDPRKPRFIK TVYGAGYCLE LPTGAQLEGL EDVLSQARQD REQNDQNNRA
           PDPRHPCYIK TVYGAGYCLE LPTAEQLMAE ANAAVV---- ----------
           PDPRHPCYIK TVYGAGYCLE LPTAEQLMAE ANAAVV---- ----------
           PDPRHPRYIK TVYGAGYCLE LPSNGSSTNN EETANWSQPN RDMVREP---
           PDPRHPRYIK TVYGAGYCLE LPAETELHQH ADQFPSAS-- ----------
           PDPRHPQYIK TVYGAGYCLE LPHTAEAENA EATNEENQAS VT--------
           PDPRKPRFIK TVYGAGYCLE LPTGAQLEGL EDVLAQARQD REQNDQNSRA
           PDPRHPRYIK TVYGAGYCLE LPSNGSVQNE KEEEPTEESV SSNGGSKVTK
           PDPRHPCYIK TVYGAGYCLE LPSSKQLPAS DDLAVV---- ----------
           PDPRHPQYIK TVYGAGYCLE LPNIADPVPP QPELAKDSHK ----------
           PDPRHPCYIK TVYGAGYCLE LPSSEQLPLS TDAAVV---- ----------
           PDPRHPRYIK TVYGAGYCLE LPTNEQVVLD SSAATV---- ----------
           PDPRHPCYIK TVYGAGYCLE LPSSEQMPLS TDAAVV---- ----------
           PDPRRPRYIK TVYGAGYCLE LPAVPPSGEA SNMTLVE--- ----------
           PDPRKPRFIK TVYGAGYCLE LPTGAQLDDL QDVLAQARQE REQKDESSKR

           ---------- ---------- ------MQLR DSVRRTKIVA TIGPATSSPE
           ---------- ---------- ------MGQF DQNRRTKIVA TIGPATESSE
           VIA------- ---------- ------MKIL DLARRTKIVA TIGPATESAS
           ---------- ---------- ------MGQF DLNRRTKIVA TIGPATESPD
           ---------- ---------- ------MTTI DLKRRTKIVA TIGPATESPE
           ---------- ---------- ------MRSP NLIHRTKIVA TIGPATQKPD
           ---------- ---------- ------MGQF DLNRRTKIVA TIGPATESPE
           ---------- --------MR SHLGKALTAR PALRRTKIVA TIGPATQDPD
           ---------- ---------- ------MSNI DLKRRTKIVA TIGPATQSKE
           GERASA---- -----MVVSA MFQVPLMAQI DLTRRTKIVA TIGPATETAE
           ---------- ---------- ------MPSR EMPRRTKIVA TIGPATSKPD
           ---------- ---------- ------MSNI DLKRRTKIVA TIGPATQSEE
           ---------- ---------- ------MSNI DLKRRTKIVA TIGPATQSEE
           ---------- ---------- ------MQPR TLPRRTKIVA TIGPASQDKE
           SA-------- ---------- ------MAQP DLSRRTKIVA TIGPATESPQ
           ATA------- ---------- ------MAQI DLTRRTKIVA TIGPATESPE
           ---------- ---------- ------MRSP NLIHRTKIVA TIGPATQKPD
           ---------- ---------- ------MSNQ PLQRRTKIVA TIGPAVSHPD
           ---------- ---------- ------MALI DLTRRTKIVA TIGPATESPE
           ---------- ---------- ------MSFN SIARRTKIVA TIGPATQNKE
           ---------- ---------- ------MQTS PLPRRTKIVA TIGPATQSKE
           ---------- ---------- ------MGQF DLNRRTKIVA TIGPATESPD
           ---------- ---------- ------MHSS ESFRRTKIVA TIGPASSNPA
           ---------- ---------- ---------- ---------- ----------
           VIA------- ---------- ------MKIL DLARRTKIVA TIGPATESAS
           ---------- ---------- ------MSNI DLKRRTKIVA TIGPATQSEE
           ---------- ---------- ------MQLY TSRRRTKIVA TIGPATSHPE
           ------MRVG ADVFVLDANA QQTTAAPSER ARFRRTKIVA TIGPAVDDPQ
           ---------- ---------- ------MPQP DLMRRTKIVA TIGPATESPE
           ---------- ---------- ------MQLR DSLRRTKIVA TIGPATSSPE
           ---------- ---------- -----MSQLR DSLRRTKIVA TIGPATSSPE
           ---------- ---------- ------MQLR DSVRRTKIVA TIGPATSSPE
           ---------- -----MVVSA GIFSRDMGQF DLNRRTKIVA TIGPATESPE
           ---------- ---------- ------MSNI DLKRRTKIVA TIGPATQSEE
           ---------- ---------- ------MTNI HFKRRTKIVA TIGPATESKE
           ---------- ---------- -----MTQLR DSLRRTKIVA TIGPATSSPE
           ---------- ---------- ------MSNI DLKRRTKIVA TIGPATQSKE
           ---------- ---------- ------MQPN DFQRRTKIVA TIGPATSKPE
           AA-------- ---------- ------MLSD RNPRRTKIVA TVGPAISSPE
           ---------- ---------- ------MQPR TLPRRTKIVA TIGPASQDKE
           GERASA---- -----MVVSA MFQVPLMAQI DLTRRTKIVA TIGPATESAE
           ---------- ---------- ------MSNI DLKRRTKIVA TIGPATQSEE
           ---------- ---------- ------MPLP DHQRRTKIVA TIGPATESPD
           TA-------- ---------- ------MAVI DLNRRTKIVA TIGPATESAE
           ---------- ---------- ------MQPR PLFRRTKIVA TIGPATQNKE
           ---------- ---------- ------MQPR PLFRRTKIVA TIGPATQNKE
           ---------- ---------- ------MELQ NYLRRTKIVA TIGPATIKPD
           ---------- ---------- ------MQPN DFQRRTKIVA TIGPATSKPE
           ---------- ---------- ------MSLP ETDRRTKIVA TVGPAISKPD
           SA-------- ---------- ------MAVL DLNRRTKIVA TIGPATESPE
           AD-------- ---------- ---------- --MHRTKIVA TIGPATQQPD
           ---------- ---------- ---------- -MPRRTKIVA TIGPATQDKE
           ---------- ---------- ------MHLR DSFRRTKIVA TIGPASSNPA
           ---------- ---------- ------MSFS SMARRTKIVA TIGPATQNKE
           ---------- ---------- ------MHSL SFPRRTKIVA TIGPASQNKE
           ---------- ---------- ------MTSS SISRRTKIVA TIGPATQNKE
           ---------- ---------- -----MSQLR DSLRRTKIVA TIGPATSSPE
           VSA------- ---------- ------MAQI DLSRRTKIVA TIGPATESPE

           MLKAIIEAGA TTLRLNFSHG SHADHQRSIR LIRQTAFELN QPVAILQDLQ
           RIKELVQAGA TTFRLNFSHG DHSEHAARIS TIRQVSEELG INIGILQDLQ
           QISKLVEAGA TTFRLNFSHG DHEEHAQRIK TIRKVSDDLG IHIGILQDLQ
           QIKELVRAGA TTFRLNFSHG DHADHAERIK TIRQVSEELG QTIGILQDLQ
           KITELIKAGA TTFRLNFSHG DHEEHAKRIK TIRSVASDLG VNIGILQDLQ
           VLKALIEAGA TTLRLNFSHG SHEDHQRSIR LIRQVSFELN KPVGILQDLQ
           RIKELVKAGA TTFRLNFSHG DHSEHAARIA TIRQVSEELG QTIGILQDLQ
           TLRAIIEAGA TTLRLNFSHG DKENHRQNIQ LIRQISFKLQ QPVGILQDLQ
           IITDLIKAGV TTFRLNFSHG DHKDHAERIK TIREVSKKLD IDIGILQDLQ
           RIRELVQVGA TTFRLNFSHG DHDEHAKRIS TIRQVSDELG MHIGILQDLQ
           VLREIIEAGA TTLRLNFSHG THDDHQRNIR LIRQTAFELN QPVGILQDLQ
           IITNLIKAGV TTFRLNFSHG DHKDHADRIK TIREVSKKLD IDIGILQDLQ
           IITNLIKAGV TTFRLNFSHG DHKDHAERIK TIREVSKKLD IDIGILQDLQ
           TLRQLIQAGA TTFRLNFSHG THDDHQRNIR LIRQTAFELN QPVGILQDLQ
           RLRDLIQAGA TTFRLNFSHG DHSEHAARIA TIRQVAHELG IHVGILQDLQ
           RIRELIQAGA TTFRLNFSHG DHSEHAERIA TIRQVAHELG AHIGILQDLQ
           VLKALIEAGA TTLRLNFSHG SHEDHQRSIR LIRQVSFELN KPVGILQDLQ
           KLRAIIQAGA TTLRLNFSHG THDDHQRSIR LIRQISYELG QPVGILQDLQ
           RIRELIQAGA TTFRLNFSHG DHSEHATRIA TIRQVASELS QHIGILQDLQ
           ILRQLILAGA TTLRLNFSHG DHDYHKHSIR LIRQTAYELN QPVAILQDLQ
           VLRQLIQAGA TTFRLNFSHG DHAYHQQSIR LIRQIAFELN QPVGILQDLQ
           QIKELVRAGA TTFRLNFSHG DHSDHAERIK TIRQVSEELG QTIGILQDLQ
           ILREMILQGA TTLRLNFSHG DHDLHRRNIR LIRQTAMDLG IQVAILQDLQ
           ---------- ---------- ---------- ---------- ----------
           QISKLVEAGA TTFRLNFSHG DHEEHAQRIK TIRKVSDDLG IHIGILQDLQ
           IITDLIKAGV TTFRLNFSHG DHKDHQERIQ TIRKVSEKLD LDIGILQDLQ
           ILRDLIKAGA TTLRLNFSHG THDDHQRSIR LIRQTAFELN QPVGILQDLQ
           ALRKLIQAGA TTLRLNFSHG NHEEHRRRIG LIRQISFELN QPVAILQDLQ
           RLKALIEAGA TTFRLNFSHG DHSDHAARIA TIRQVSVEMG VHVGILQDLQ
           MLKAIIEAGA TTLRLNFSHG THADHQRSIR LIRQTAFELN QPVAILQDLQ
           MLKAIIEAGA TTLRLNFSHG THADHQRSIR LIRQTAFELN RPVAILQDLQ
           MLKAIIEAGA TTLRLNFSHG SHADHQRSIR LIRQTAFELN QPVAILQDLQ
           RIKELVKAGA TTFRLNFSHG DHSEHAARIA TIRQVSEELG QTIGILQDLQ
           VITDLIKAGV TTFRLNFSHG DHKDHEERIK TIRKVSKNLD LDVGILQDLQ
           RITELVEAGA TTFRLNFSHG DHSEHAKRIE TIRLVEAKLG VKIGILQDLQ
           MLKAIIEAGA TTLRLNFSHG THADHQRSIR LIRQTAFELN RPVAVLQDLQ
           IITDLIIAGV TTFRLNFSHG DHKDHAERIK TIREVSKKLD IDIGILQDLQ
           VLRALIEAGA STLRLNFSHG THDDHQRSIR LIRQISFELN RPVGILQDLQ
           MLRAVIEAGA TTLRLNFSHG THDDHLRSIR LIRQIAYELN QPVGILQDLQ
           TLRQLIQSGA TTFRLNFSHG THDDHQRNIR LIRQTAFELN QPVGILQDLQ
           RIRELVEVGA TTFRLNFSHG DHDEHAKRIS TIRQVSDELG MHIGILQDLQ
           IITNLIKAGV TTFRLNFSHG DHNDHAERIK TIREVSQKLD IDIGILQDLQ
           SIRQLILAGA TTFRLNFSHG DHEEHAQRAA TIRQVAHELG VHVGILQDLQ
           RIRELIQAGA TTFRLNFSHG DHSEHATRMA TIRQVAHELG VHIGILQDLQ
           VLRQLILAGA TTLRLNFSHG DHDYHQHSIR LIRQTAFELN QPVAILQDLQ
           VLRQLILAGA TTLRLNFSHG DHDYHQHSIR LIRQTAFELN QPVAILQDLQ
           VLRELIKAGA TTLRLNFSHG THEDHQNSIR LIRQTSFELN QTVAILQDLQ
           VLRALIEAGA STLRLNFSHG THDDHQRSIR LIRQISFELN RPVGILQDLQ
           MLRAVIEAGA TTLRLNFSHG THDDHLRSIR LIRQLSYEMN QPVAILQDLQ
           RIRELIQAGA TTFRLNFSHG DHSEHAARMA TIRQVAHELG VHIGILQDLQ
           VLRALIEAGA TTLRLNFSHG THEDHQRSIR MIRQISFELN QPVGILQDLQ
           ILRKLILAGA TTFRLNFSHG DHECHAQSIK LIRQIAFELH QPVAILQDLQ
           ILREMILQGA TTLRLNFSHG DHELHRRSIR LIRQTAMDLG IQVAILQDLQ
           ILRQLILAGA TTLRLNFSHG DHDYHQHSIR LIRQTAFELN QPVAILQDLQ
           TLRQMIKAGA TTFRLNFSHG DHDYHRHSIN LIRQLAFELN QPIGILQDLQ
           ILRQLILAGA TTLRLNFSHN DHDYHQNSIR LIRQTAFELN QPVAILQDLQ
           MLKAIIEAGA TTLRLNFSHG THTDHQRSIR LIRQTAFELN RPVAILQDLQ
           RLRQLIEAGA TTFRLNFSHG DHSEHAARIA TIRRVSAEMG VHIGILQDLQ

           GPKIRLGKFE N--GSIVLAK GDRFTLTNRP -VVGTQEISC VTYDYLADEV
           GPKIRLGRFA E--GPITLAN GDSFSLTSRP -VSCNQSIAT VTYDKLADEV
           GPKIRLGRFK N--GPVNVKN GDKFILTSKN -IDCNQDQAN VTYDKLAEEV
           GPKIRLGRFA D--GPITLAN GDPFTLTSRP -VSCDQSIAT VTYPKLADEV
           GPKIRLGRFK E--GPVNLKT GDVFALTSEN -KDCNQEIAN VTYENLVNEV
           GPKIRLGKFE N--GSIKLNR GDHFILTSRD -LPGNEEISS VTYEPLADEV
           GPKIRLGRFA E--GPITLAN GDPFTLTSRP -VSCDKTIAT VTYNKLADEV
           GPKIRLGQFE E--GAIWLSK GDSFILTSRK -IPGTQTESS VTYEPLVEEV
           GPKIRLGRFK D--GPVKVKK GDKFTLTSND -VECTNTIAN VTYDKLSQEV
           GPKIRLGRFD K--GPITLAN GDPFALTSKQ -VQCNQSVAT VTYEKLADEV
           GPKIRLGRYE S--DFITLKN GDPYIITSRE -VPCTQEVGY VSYDKLAEEV
           GPKIRLGRFK D--GPVKVKK GDKFTLTSNE -VECTNTIAN VTYEKLSQEV
           GPKIRLGRFK D--GPVKVKK GDKFTLTSNE -VECTNTIAN VTYDKLSQEV
           GPKIRLGKFQ C--QSILLNP GDSFILTSRL EVECNQDISC VTYEYLAEEV
           GPKIRLGRFE G--GPITLAN GDPFALTSRP -VSCNQSIAT ITYDRLADEV
           GPKIRLGRFE E--GPITLAK GDQFALTAKQ -VRCNQTVAT VTYDKLAEEV
           GPKIRLGKFE Q--GSIRLNR DDHFILTSRH -LPGTHEISS VTYEPLADEV
           GPKIRLGRFE H--GSISLKR GDRFTLTSRP -ILGNQHISS ITYPPLAQEV
           GPKIRLGRFA L--GPITLAK GDAFALTSRS -VSCDQQIAT VTYDKLAAEV
           GPKIRLGKFV N--GPITLKP GDPFILTSRD -VECNQTISS ISYEYLSQEV
           GPKIRVGKFL NDAGSVQLKN GDPYTLTSRP -VECTETISS ISYEYLADEV
           GPKIRLGRFA D--GPITLSN GDPFSLTSRP -VSCDQSIAT VTYPKLADEV
           GPKIRLGKFA E--GSITLRS GDPFVLTSKP -ILGSQERSW VTYDKLAQEV
           ---------- ---------- -------MTP -VCWKEEISC VTYDHLAEEV
           GPKIRLGRFK N--GPVNVKN GDKFILTSKN -IECNQDQAN VTYDKLAEEV
           GPKIRLGRFK D--GPVKVKK GDKFSLTSNE -VECTKSIAN VTYNKLAQEV
           GPKIRLGKFE N--GSITLER GDRFTLTSEP -LIGTQEISS VTYQPLADEV
           GPKIRLGKFA D--GPIVLKH GDPFILTSHD -VPANQHISP ITYSRLIQEV
           GPKIRLGRFA D--GPITLAR GASFSLTSRD -VACNQEIAT VTYAKLADEV
           GPKIRLGKFD N--GSIVLAK GDRFTLTNRP -VVGTQEISC VTYDYLAEEV
           GPKIRLGKFD N--GFIILSK GDRFTLTNRP -VVGNEEISC VTYDYLAEEV
           GPKIRLGKFE N--GSIVLAK GDRFTLTNRP -VVGSQEISC VTYDYLADEV
           GPKIRLGRFA E--GPITLAN GDPFTLTSRP -VSCDKTIAT VTYDKLADEV
           GPKIRLGRFK D--GPVKVKK GDKFTLTSNE -VECTKSIAN VTYNRLAQEV
           GPKIRLGRFK D--GPIRLNS GDKFVLTSKD -VGCNNEIAN VTYEKLVSEV
           GPKIRLGQFE N--GFIVLAK GDHFTLTNRP -VIGTQEISC VTYDYLADEV
           GPKIRLGRFK D--GPVKVKK GDKFTLTSND -VECTNTIAN VTYDKLSQEI
           GPKIRLGRFA D--GPITVQK GDSFILTSRS -VPGSQTISS VTYEPLADEV
           GPKIRLGKFA E--GSIVVKR GDLFTLTSRQ -IPGTQTISS VTYPPLAEEV
           GPKIRLGKFE C--QSIYLKP GDPFIITSRP QVECNQQISY VSYEYLAEEV
           GPKIRLGRFD K--GPITLAN GDSFALTSKQ -VQCNQSVAT VTYDKLADEV
           GPKIRLGRFK D--GPVKVKK GDKFTLTSNE -VECSNTIAN VTYENLSQEV
           GPKIRLGRFA D--GPITVAK GDSFALTARD -VPCTQSIAT VTYDKLASEV
           GPKIRLGRFE E--GPITLGK GDHFSLTSKK -VRCNQTVAT VTYDKLADEV
           GPKIRLGKFA C--QSITLKN GDPFILTSRK -VECTPEISY VSYRYLTDEV
           GPKIRLGKFA C--QSITLKN GDPFILTSRK -VECTPEISY VSYRYLTDEV
           GPKIRLGKFE T--GSISLED GDPFILTSHL -KLGTQKISS VTYEPLADEV
           GPKIRLGRFA D--GPITVQK GDSFILTSRS -VPGSQTISS VTYEPLADEV
           GPKIRLGKFA D--GPITLKN GDPFALTSQA -IPGTQTSSM VTYSKLADEV
           GPKIRLGRFE E--GPITVGK GDHFSLTSKQ -VRCNQTVAT VTYDKLADEV
           GPKIRLGKFE N--GSIVLKR DDPFILTSRQ -LPGTQEISS VTYEPLAEEV
           GPKIRLGLFK N--NSITLEA GDSFILTSRE -VECNKEISY VTYKNLIKEV
           GPKIRLGKFA E--GSITLKA GDPFVLTSKP -VLGSQERSW VTYDKLAQEV
           GPKIRLGKFV N--GPITLKP GDPFILTSRQ -VECNQTISS ITYEYLSEEV
           GPKIRLGKFA C--GSITLKP GEPFTLTSRD -VECNQDISS ISYPSLAQEV
           GPKIRLGQFA N--GPITVQP GDVFILTSRE -VECNQTISY VSYEHLADEV
           GPKIRLGKFD N--GFIMLSK GDRFTLTNRP -VVGNEEISC VTYDYLAEEV
           GPKIRLGRFA D--GPITLAN GDPFTLTSRP -VSCNQEIAT VTYDKLADEV

           PVGAKILLDD GRVEMVVEDI NRDKGDLHCR VTVAGKLSNN KGVNFPGVYL
           TAGSRILLDD GRVEMKVEQV DQAEQTLHCT VTVGGVLSNN KGVNFPDVQL
           NVGNRILLDD GRVEMKVEEV DLKEQRLICS ITVGGVLSNN KGVNFPDVQL
           TAGSRILLDD GRVEMKVESV DQSQQTLHCS VTVGGVLSNN KGVNFPDVQL
           EKGKRILLDD GRVEMIVENV DKKNKSLICK VTVGGILSNN KGVNFPDVQL
           PDGATILLDD GKVEMLVEKV DRDKGELHCR VVVGGVLSNS KGVNFPGVYL
           TAGSRILLDD GRVEMKVDTV DKAQQTLHCT VTVGGVLSNN KGVNFPDVQL
           PEGATILLDD GKVEMKVVGK DIAQRNLKCE VVVGGKLSNS KGVNFPGVYL
           SEGKRILLDD GKIEMIVEKV DLKANNLECI VTVGGVLSNN KGVNFPDVQL
           TTGSRILLDD GRVEMKVVKI DQSEQTLHCI VTVGGVLSNN KGVNFPDVQL
           PEGSTILLDD GKVEMKVERV DIAAKNLHCR VVVGGKLSNN KGVNFPGVYL
           SEGKRILLDD GKIEMIVEKV DTKANNLECM VTVGGVLSNN KGVNFPDVQL
           SEGKRILLDD GKIEMIVEKV DTKANNLECM VTVGGVLSNN KGVNFPDVQL
           PEGSRILLDD GKVEMLVEKV DLQQKNLHCR VIVGGPLSSN KGVNFPGVYL
           TAGSRILLDD GRVEMVVKSV DIPEQTLHCT VVVGGVLSNN KGVNFPDVQL
           TAGSRILLDD GRVEMKVERV DGVDQTLHCS VTVPGVLSNN KGVNFPDVQL
           PDGATILLDD GKVEMLVEKV DRDKGDLHCR VVVGGVLSNS KGVNFPGVYL
           PAGATILLDD GRVEMLVEEV DKEAGELHCQ VIVGGTLSNA KGVNFPGVYL
           SAGSRILLDD GRVEMKVERV DQAEQTLHCT VTVGGVLSNN KGVNFPDVQL
           PEQARILMDD GKVEMRVERV DKENKDLHCQ VVVGGVLSDS KGVNFPGVYL
           PSGARILLDD GKLEMLVEEV DTVARDLHCR VIVGGTLSSN KGVNFPGVCL
           TAGSRILLDD GRVEMKVESV DQGQQTLHCS VTVGGVLSNN KGVNFPDVQL
           PEGATILLDD GRVEMRVEAV DPEAGELFCR TIVGGTLSDN KGVNFPGVRL
           PVGAKILLDD GRVEMLVENI NRDKGDLHCS VTVPGKLSNN KGVNFPGVYL
           NVGNRILLDD GRVEMKVEEV DIKEQRLICS ITVGGVLSNN KGVNFPDVQL
           TSGKRILLDD GKIEMIVEKV DIGNNLLECK VTVGGVLSNN KGVNFPDVQL
           PNGATILLDD GRVEMRVEEI NREKRALHCR VVVGGTLSNN KGVNFPGVYL
           PTGATILLDD GRVELVVERV DLEAQYLHCR TVGGGKLSNS KGVNFPGVTL
           TPGSRILLDD GRVEMCVESV NTADHTLHCS VSVGGVLSNN KGVNFPDVQL
           PVGAKILLDD GRVEMVVEEI NRDKGDLHCR ITVPGKLSNN KGVNFPGVYL
           PIGSKILLDD GRVEMVVEEI NRDKGDLHCR VTVAGKLSNN KGVNFPGVYL
           PVGAKILLDD GRVEMVVEDI NRDKGDLNCR VTVAGKLSNN KGVNFPGVYL
           TAGSRILLDD GRVEMKVDTV DKAEQTLHCT VTVGGVLSNN KGVNFPDVQL
           TEGKRILLDD GKIEMIVEKV DLPNNLLKCK VTVGGVLSNN KGVNFPDVQL
           SINKRILLDD GRVEMVVERV DKLEEKLHCK VVVGGMLSNN KGVNFPDVQL
           PVGAKILLDD GRVEMLVEEI NRDKGDLHCC VTVAGKLSNN KGVNFPGVYL
           SEGKRILLDD GKIEMIVEKV DLKSNNLECI VTVGGVLSNN KGVNFPDVQL
           PEGATILLDD GRVEMTVVKV DRQTRELHCE VVVGGILSNN KGVNFPGVYL
           PAGATILLDD GRVEMRVEEV DLVNRELHCR VVVGGPLSNS KGVNFPGVYL
           PCGSRILLDD GKVEMLVENV DLQQKDLHCR VVVGGTLSSN KGVNFPGVYL
           TTGSRILLDD GRVEMKVLKI DQSEQTLHCI VTVGGVLSNN KGVNFPDVQL
           SEGKRILLDD GKIEMIVEKV DTKANLLECL VTVGGVLSNN KGVNFPDVQL
           EPGSRILLDD GKVEMKVDWI DQAEQTLHCK ITVGGKLSNN KGVNFPDCLL
           TAGSRILLDD GRVEMRVDRV DLADQTLHCV VTVGGVLSNN KGVNFPDVQL
           PDDARILLDD GKVEMRVEKV DRTQQELHCR VVVGGVLSSN KGVNFPGVYL
           PDDARILLDD GKVEMRVEKV DRTQQELHCR VVVGGVLSSN KGVNFPGVYL
           PEGAKILLDD GKVEMLVEKV DKTEKELHCR VVVGGTLSNN KGVNFPGVYL
           PEGATILLDD GRVEMTVVKV DRQTRELHCE VVVGGILSNN KGVNFPGVYL
           SAGATILLDD GRVEMIVESV DQSSKTLNCR VVVGGKLSDS KGVNFPGVYL
           TAGSRILLDD GRVEMRVDRV DLADQTLHCV VTVGGVLSNN KGVNFPDVQL
           PEGADILLDD GKVEMKVEKI DRKAKELHCR VVVGGPLSNS KGVNFPGVYL
           PEQARILMDD GKVEMLVEKV DIDNQNLYCR VVIGGILSNN KGVNFPGISL
           PEGATILIDD GRVEMRVEAV DPEAGELFCR TIVGGTLSNN KGVNFPGVRL
           PEQARILMDD GKVEMKVEQV DKENKDLHCR VVVGGVLSDS KGVNFPGVYL
           PEGSRILLDD GKVEMRVEAV DRLKGDLSCR VVVGGVLSSN KGVNFPNVYL
           PEKARILMDD GKVEMLVEKV DKENKDLHCR VVVGGVLSDR KGVNFPGVYL
           PIGSKILLDD GRVEMVVEEI NRDKGDLHCR VTVAGKLSNN KGVNFPGVYL
           TAGSRILLDD GRVEMKVERV DKAEQNLHCT VTVGGVLSNN KGVNFPDVQL

           SIKAMTDKDR EDLMFGLDQG VDWVALSFVR NPQDIIEIKE LI-S------
           SVRALTDKDK VDLEFGLSQG VDWVALSFVR NPSDMEEIRG LI-R------
           SIRALTDKDK KDLAFGLKQG VDWVALSFVR NPSDLIEIKD LI-R------
           SVRALTDKDK EDLAFGLSQG VDWVALSFVR NPSDMEEIRG LI-R------
           SINALTEKDK IDLSFGLKQG VDWVALSFVR NPADIQEIKE LI-R------
           SIKAMTDKDR RDLMFGLDQG VDWVALSFVR NPQDVLEIKE LI-A------
           SVRALTDKDK TDLAFGLSQG VDWVALSFVR NPSDMEEIRG LI-R------
           SIKALTEKDK EDLQFGLNQN VDWVALSFVR NPQDVLEIKE IIQS------
           SVKALTEKDK EDLKFGLSEG VDWIALSFVR NPSDINEIKD LI-N------
           SVRALTEKDR QDLAFGLQQG VDWVALSFVR NPSDMKEIRK LI-G------
           SVKALTDKDR EDLMFGLDQG VDWVALSFVR NPQDVLEIKE LI-A------
           SVKALTEKDK KDLKFGLSEG VDWIALSFVR NPSDINEIKD LI-N------
           SVKALTEKDK EDLKFGLSVG VDWIALSFVR NPSDINEIKD LI-N------
           SVKALTEKDK KDLVFGLDQG VDWVALSFVR NPQDILEIKD LI-A------
           SIRALTTKDR EDLSFGLQQE VDWVALSFVR NPSDMQEIRE LI-S------
           SVRALTTKDR QDLAFGLQQG VDWVALSFVR NPSDMQEIRE LI-R------
           SIKAMTDKDR RDLMFGLDQG VDWVALSFVR NPQDVLEIKE LI-A------
           SIKALTEKDR EDLMFGLNQG VDWVALSFVR NPQDVLEIKE LI-A------
           SVRALTEKDR IDLAFGLQQG VDWVALSFVR NPSDMQEIRE LI-R------
           SVKALTKKDK KDLLFGLDQG VDWIALSFVR NPQDILEIKE II-A------
           SVKAMTDKDK EDLMFGLDQG VDWVALSFVR NPQDIDEIKG LI-A------
           SVRALTDKDK EDLAFGLSQG VDWVALSFVR NPSDMEEIRG LI-R------
           SIRAVTEKDK EDLYFGLNQG VDWVALSFVR DPSDVLELRE LM-A------
           SIKAMTDKDR DDLMFGLDQG VDWVALSFVR NPQDMIEIKE LI-S------
           SIRALTDKDK KDLAFGLKQG VDWVALSFVR NPSDLIEIKD LI-R------
           SVKALTDKDI EDLEFGLTAG VDWIALSFVR NPSDINEIKN LI-N------
           SIRALTDKDR RDLMFGLDQG VDWVALSFVR NPQDVLEIKE LI-T------
           SVPAMTEKDR EDLLFGLNQG VDWVALSFVR TPSDLLELKE LI-A------
           SIRALTDKDR ADLTFGLQHG VDWVALSFVR NPSDLQEIKD LI-A------
           SIKAMTDKDR EDLMFGLDQG VDWVALSFVR NPQDMIEIKE LI-S------
           SIKAMTDKDR EDLMFGLDQG VDWVALSFVR NPQDIIEIKE LI-S------
           SIKAMTDKDR EDLMFGLDQG VDWVALSFVR NPQDIIEIKE LI-S------
           SVRALTDKDK TDLAFGLSQG VDWVALSFVR NPSDMEEIRG LI-C------
           SVKALTDKDI DDLEFGLTAG VDWIALSFVR NPSDINEIKN LI-N------
           SINALTPKDK IDLSFGLSQS IDWVALSFVR NPDDIKEIKE LI-R------
           SIKAMTDKDR EDLMFGLDQG VDWVALSFVR NPQDIIEIKE LI-S------
           SVKALTEKDK EDLKFGLSEG VDWIALSFVR NPSDINEIKD LI-N------
           SVKALTDKDR EDLIFGLDQG VDWVALSFVR NPQDVLEIKE LI-S------
           SVKALTEKDR QDLFFGLSQG VDWVALSFVR NPQDILEIKE LI-S------
           SVKALTDKDK KDLVFGLDQG VDWVALSFVR NPQDILEIKD LI-T------
           SVRALTEKDR QDLAFGLQQG VDWVALSFVR NPSDMKEIRK LI-R------
           SVKALTEKDK EDLKFGLSEG VDWIALSFVR NPSDINEIKD LI-N------
           SVRALTAKDR NDLAFGLQLG VDWVALSFVR NPSDMQEIKE LI-S------
           SVRALTPKDR QDLAFGLQQG VDWVALSFVR NPSDMQEIRE LI-R------
           SVKALTDKDK EDLMFGLDQG VDWVALSFVR NPQDIREIKD LI-T------
           SVKALTDKDK EDLMFGLDQG VDWVALSFVR NPQDIREIKD LI-T------
           SIKALTDKDR KDLMFGLDQG VDWVALSFVR NPQDVIEIKQ LI-A------
           SVKALTDKDR EDLIFGLDQG VDWVALSFVR NPQDVLEIKE LI-S------
           SVKALTDKDR EDLQFGLTHG VDWVALSFVR NPADVIEIKE II-A------
           SVRALTQKDR QDLAFGLQQG VDWVALSFVR NPSDMQEIRE LI-R------
           SIKALTDKDR KDLMFGLDQG VDWVALSFVR NPQDILEIKE LI-A------
           SVKALTTKDK KDLIFGLENQ VDWVALSFVR SSQDILEVKE II-T------
           SIRAVTPKDK EDLYFGLNQG VDWVALSFVR DPSDVLELRE LI-ASAKRPS
           SVKALTDKDK KDLMFGLDQG VDWIALSFVR NPQDILEIKE II-A------
           SVKALTDKDK KDLMFGLLWD VDWIALSFVR NPQDILEIKE LI-A------
           SVKALTEKDK RDLMFGLDQG VDWVALSFVR NPQDILEIKG LI-A------
           SIKAMTDKDR EDLMFGLDQG VDWVALSFVR NPQDIIEIKE LI-S------
           SVRALTEKDK TDLAFGLGQG VDWVALSFVR NPSDMEEIRG LI-R------

           --STGKQVPV VAKIEKHEAI EQMEAVLALC DGVMVARGDL GVELPAEDVP
           --EHGHETPV VAKIEKFEAI DQIDAILPLC DGVMVARGDL GVEMPAEEVP
           --NHGYDTPV VAKIEKFEAI DQIDAVLKLC DGVMVARGDL GVEMPAEEVP
           --QHGHETPV VAKIEKFEAI DQIDAILPLC DGVMVARGDL GVEMPAEEVP
           --RHGYTTPI VAKIEKFEAI DQIDSILSLC DGVMVARGDL GVEMDAEEVP
           --SAGKDVPV IAKIEKHEAI EQMEEILALC NGVMVARGDL GVELPAEDVP
           --EHGHETPV VAKIEKFEAI DQIDSILPLC DGVMVARGDL GVEMPAEEVP
           --STNRRVPV IVKIEKHEAI EQMDAILSLS DGVMVARGDL GVELPAEDVP
           --KNGHSTPV VAKIEKFEAI DQIDTVLPLC DGVMVARGDL GVEMPAEEVP
           --DHGHSTPV IAKIEKFEAI DQIDSILPLC DGVMVARGDL GVEMPAEEVP
           --NAGKNVPV IVKIEKHEAI EQMEAILSLS DGVMVARGDL GVELPAEDVP
           --KNGHSTPV VAKIEKFEAI DQIDTVLPLC DGVMVARGDL GVEMPAEEVP
           --TNGHSTPV VAKIEKFEAI DQIDTVLPLC DGVMVARGDL GVEMPAEEVP
           --NAGKSVPV IAKIEKHEAI KEMEAILSLC NGVMVARGDL GVELPAEDVP
           --SQGYSTPV IAKIEKFEAI DQIDAILPLC DGVMVARGDL GVEMPAEEVP
           --KHGYSTPV VAKIEKFEAI DQIDAILPLC DGVMVARGDL GVEMPAEEVP
           --SAGKDVPV IAKIEKHEAI EQMEEILALC NGVMVARGDL GVELPAEDVP
           --NAGKQVPV IAKIEKHEAI EQMDAILSLC DGVMVARGDL GVELPAEDVP
           --QHGFSTPV VAKIEKFEAI DQIDAILPLC DGVMVARGDL GVEMPAEEVP
           --NAGKNVPV IAKIEKHEAI EDMEEILSLC NGVMVARGDL GVELPPEDVP
           --AAGKSVPV IAKIEKHEAI KDMQAVLEKC DGVMVARGDL GVELPAEDVP
           --EHGHETPV VAKIEKFEAI DQIDAILPLC DGVMVARGDL GVEMPAEEVP
           --AVGKRVPI IVKIEKHEAI QQLPQILALS DGVMVARGDL GVELPAEEVP
           --STGKQVPV IAKIEKHEAI EQMEEVLALC DGVMVARGDL GVELPAEDVP
           --NHGYDTPV VAKIEKFEAI DQIDAVLKLC DGVMVARGDL GVEMPAEEVP
           --KNGHSIPV VAKIEKFEAI DQIDSILPLC DGVMVARGDL GVEMPAEEVP
           --SAGKDVPV IVKIEKHEAI EQMDAILSLA DGVMVARGDL GVELPAEDVP
           --QSGKRVPV IAKIEKFEAF ENLDAVIAAC DGLMVARGDL GVEMPAEEVP
           --SQGHTTPV VAKIEKFEAI DQIDDILMLC DGVMVARGDL GVEMPAEEVP
           --STGKQVPV VAKIEKHEAI EQMEAVLALC DGVMVARGDL GVELPAEDVP
           --STGKNVPV VAKIEKHEAI EQMEEVLSLC DGVMVARGDL GVELPAEDVP
           --STGKQVPV VAKIEKHEAI EQMEAVLALC DGVMVARGDL GVELPAEDVP
           --EQGHETPV VAKIEKFEAI DQIDSILPLC DGVMVARGDL GVEMPAEEVP
           --KSGQSIPV IAKIEKFEAI DQIDSILPLC DGVMVARGDL GVEMPAEEVP
           --SHGYTTPV VAKIEKFEAI DQIDAILRLC DGVMVARGDL GVEVPAEEVP
           --SIGKNVPV VAKIEKHEAI EQMEAVLSLC DGVMVARGDL GVELPAEDVP
           --KNGHSTPV VAKIEKFEAI DQIDTVLPLC DGVMVARGDL GVEMPAEEVP
           --RAGKSVPV IAKIEKHEAI EQMEAVLSLC DGVMVARGDL GVELPAEEVP
           --AAGKPVPV IAKIEKHEAI EQMEAVLSVC DGVMVARGDL GVELPAEDVP
           --NAGKSVPV IAKIEKHEAI KEMEAILSLC DGVMVARGDL GVELPAEDVP
           --DHGHSTPV IAKIEKFEAI DQIDSILPLC DGVMVARGDL GVEMPAEEVP
           --KNGHSTPV VAKIEKFEAI DQIDAVLPLC DGVMVARGDL GVEMPAEEVP
           --SLGHATPV VAKIEKFEAI DQIDAILPLC DGVMVARGDL GVEMAAEEVP
           --KHGFTTPV VAKIEKFEAI DQIDAILPLC DGVMVARGDL GVEMPAEEVP
           --NAGKVVPV IAKIEKHEAI ENMEDILSLC NGVMVARGDL GVELPAEDVP
           --NAGKVVPV IAKIEKHEAI ENMEDILSLC NGVMVARGDL GVELPAEDVP
           --NAGKKVPV IAKIEKHEAI EQMEEILALC NGVMVARGDL GVELPAEEVP
           --RAGKSVPV IAKIEKHEAI EQMEAVLSLC DGVMVARGDL GVELPAEEVP
           --NAGKSIPV IAKIEKHEAI TQMEEILSLC DGVMIARGDL GVELPAEDVP
           --KHGFTTPV VAKIEKFEAI DQIDAILPLC DGVMVARGDL GVEMPAEEVP
           --SAGKNVPV VAKIEKHEAI EQMEEILTLC NGVMVARGDL GVELPAEDVP
           --NAGKNIPI IAKIEKHEAI DNMEQILNLC DGVMVARGDL GVELPPEDVP
           SGSADKRVPI IVKIEKHEAI EQLPQILALS DGVMVARGDL GVELPAEEVP
           --NAGKNVPV IAKIEKHEAI EDMEEILALC NGVMVARGDL GVELPPEDVP
           --SAGKSIPV IAKIEKHEAI EEMEAILSLC DGVMVARGDL GVELPAEDVP
           --SAGKNVPV IAKIEKHEAI EDMEEILSLC NGVMVARGDL GVELPPEDVP
           --STGKNVPV VAKIEKHEAI EQMEEVLSLC DGVMVARGDL GVELPAEDVP
           --QHGHTTPV VAKIEKFEAI DQIDAILPLC DGVMVARGDL GVEMPAEEVP

           VLQKRLIATA NRLGIPIITA TQMLDSMVSN PRPTRAEVSD VANAILDGTD
           LLQKELIRKA NSLGIPIITA TQMLDSMASS PRPTRAEVSD VANAILDGTD
           LLQKQLIKKA NSLGIPIITA TQMLDSMASS PRPTRAEVSD VANAILDGTD
           LLQKELIRKA NSLGIPIITA TQMLDSMASS PRPTRAEVSD VANAILDGTD
           LLQKELIKKA NSLGIPIITA TQMLDSMASS PRPTRAEVSD VANAILDGTD
           LLQKRLIVTA NRMGIPVITA TQMLDSMVSN PRPTRAEISD VANAILDGTD
           LLQKELIRKA NSLGIPIITA TQMLDSMASS PRPTRAEVSD VANAILDGTD
           ILQKRLIATA NRLGIPVITA TQMLDSMVES PRPTRAEVSD VANAIFDGTD
           LLQKELIRKA NTLGIPIITA TQMLDSMASN PRPTRAEVSD VANAILDGTD
           LLQKDLIRKA NSLGIPIITA TQMLDSMASS PRPTRAEVSD VANAILDGTD
           ILQKKLIATA NRFGIPVITA TQMLDSMVSN PRPTRAEVSD VANAILDGTD
           LLQKELIRKA NSLGIPIITA TQMLDSMASN PRPTRAEVSD VANAILDGTD
           LLQKELIRKA NSLGIPIITA TQMLDSMASN PRPTRAEVSD VANAILDGTD
           ILQKRLIVTA NKLGIPIITA TQMLDSMVSN PRPTRAEVSD VANAILDGTD
           LLQKELIRKA NTLGIPIITA TQMLDSMASC PRPTRAEVSD VANAILDGTD
           LLQKDLIHKA NSLGIPIITA TQMLDSMASS PRPTRAEVSD VANAILDGTD
           LLQKRLIVTA NRMGIPVITA TQMLDSMVSN PRPTRAEISD VANAILDGTD
           ILQKRLIAAA NRLGIPVITA TQMLDSMVKS PRPTRAEISD VANAILDGTD
           LLQKELIQKA NSLGIPIITA TQMLDSMASS PRPTRAEVSD VANAILDGTD
           ILQKRLIATA NKLGIPVITA TQMLDSMANN PRPTRAEVSD VANAILDGTD
           ILQKKLIATA NRLGIPVITA TQMLDSMVNS PRPTRAEVSD VANAILDGTD
           LLQKELIRKA NSLGIPIITA TQMLDSMASS PRPTRAEVSD VANAILDGTD
           ILQKRIIAMA NCLGIPVITA TQMLDSMAHS PRPTRAEISD VANAILDGTD
           VLQKRLIATA NRLGIPIITA TQMLDSMVSN PRPTRAEVSD VANAILDGTD
           LLQKQLIKKA NSLGIPIITA TQMLDSMASS PRPTRAEVSD VANAILDGTD
           LLQKELIRKA NTLGIPIITA TQMLDSMASN PRPTRAEVSD VANAILDGTD
           ILQKRLITTA NRLGIPVITA TQMLDSMVNS PRATRAEISD VANAILDGTD
           LLQKRLIASA NRAGKPVITA TQMLDSMVSN SRPTRAEVSD VANAILDGTD
           LLQKELIRKA NSLGIPVITA TQMLDSMVSC PRPTRAEVSD VANAILDGTD
           VLQKRLIATA NRLGIPIITA TQMLDSMVSN PRPTRAEVSD VANAILDGTD
           VLQKRLIATA NRLGIPIITA TQMLDSMVSN PRPTRAEVSD VANAILDGTD
           VLQKRLIATA NRLGIPIITA TQMLDSMVSN PRPTRAEVSD VANAILDGTD
           LLQKELIRKA NSLGIPIITA TQMLDSMASS PRPTRAEVSD VANAILDGTD
           LLQKELIRKA NTFGIPIITA TQMLDSMASN PRPTRAEVSD VANAILDGTD
           LLQKELIKKS NSLGIPIITA TQMLDSMASS PRPTRAEVSD VANAILDGTD
           VLQKRLIATA NRLGIPIITA TQMLDSMVSN PRPTRAEVSD VANAILDGTD
           LLQKELIRKA NTLGIPIITA TQMLDSMASN PRPTRAEVSD VANAILDGTD
           ILQKRLIRTA NRLGIPVITA TQMLDSMVSN PRPTRAEISD VANAILDGTD
           ILQKRLITTA NRLGIPVITA TQMLDSMVNS PRPTRAEISD VANAILDGTD
           ILQKRLIVTA NRLGIPIITA TQMLDSMVNN PRPTRAEVSD VANAILDGTD
           LLQKDLIRKA NSLGIPIITA TQMLDSMASS PRPTRAEVSD VANAILDGTD
           LLQKDLIRKA NSLGIPIITA TQMLDSMASN PRPTRAEVSD VANAILDGTD
           LLQKELIRKA NSMGIPIITA TQMLDSMVAN ARPTRAEVSD VANAILDGTD
           LLQKDLIHKA NSLGIPIITA TQMLDSMASS PRPTRAEVSD VANAILDGTD
           ILQKRLIMTA NKLGIPVITA TQMLDSMVNN PRPTRAEISD VANAILDGTD
           ILQKRLIMTA NKLGIPVITA TQMLDSMVNN PRPTRAEISD VANAILDGTD
           LLQKRLISTS NRMGIPVITA TQMLDSMVNN PRATRAEISD VANAIIDGTD
           ILQKRLIRTA NRLGIPVITA TQMLDSMVSN PRPTRAEISD VANAILDGTD
           ILQKRLIATA NRLGIPVITA TQMLDSMVNS PRPTRAEVSD VANAILDGTD
           LLQKDLIHKA NSLGIPIITA TQMLDSMASS PRPTRAEVSD VANAILDGTD
           ILQKRLIVTA NRIGIPVITA TQMLDSMVGN PRPTRAEISD VANAILDGTD
           ILQKRLIATA NNLGIPVITA TQMLDSMVNN PRPTRAEVSD VANAILDGTD
           ILQKRVIALA NSLGIPVITA TQMLDSMVHS PRPTRAEISD VANAILDGTD
           ILQKRLITTA NRLGIPVITA TQMLDSMASN PRPTRAEVSD VANAILDGTD
           ILQKRLINTA NQLGIPIITA TQMLDSMASN PRPTRAEVSD VANAILDGTD
           ILQKRLISTA NRLGIPVITA TQMLDSMASN PRPTRAEVSD VANAILDGTD
           VLQKRLIATA NRLGIPIITA TQMLDSMVSN PRPTRAEVSD VANAILDGTD
           LLQKELIQKA NSLGIPIITA TQMLDSMASS PRPTRAEVSD VANAILDGTD

           AVMLSNETAV GSYPVEAVAT MARIAERI-- EQEEAMASKL RQMR------
           AVMLSNETAV GDFPVEAVQT MATIACRI-- EKDYPQRSVD SHLA------
           AVMLSNETAV GDYPIESVAT MATIAKRI-- ERDYPQKALE SHLP------
           AVMLSNETAV GDFPVEAVQT MATIARRI-- EKDYPERSID SHLP------
           AVMLSNETAV GDYPIEAVET MAKIARRI-- ERDYPQRALE SHLP------
           AVMLSNETAV GQFPVEAVAT MARIANRI-- ERDGITRNVL KVED------
           AVMLSNETAV GDFPVEAVQT MATIARRI-- EKDYPQRSID SHLP------
           AVMLSNETAV GDYPVEAVAT MARIALRA-- EQEQQVRSID EFNK------
           AVMLSNETAV GDYPVEAVET MATIARRI-- ERDYPLKAIE SHLP------
           AVMLSNETAV GDYPVEAVQT MATIARRI-- ERDYPQRPIE TYLA------
           AVMLSNETAV GEFPVEAVAT MATIAKRI-- EKEPDGIQKQ PSDK------
           AVMLSNETAV GDYPVEAVET MATIARRI-- ERDYPLKAIE SHLP------
           AVMLSNETAV GDYPVEAVET MATIARRI-- ERDYPLKAIE SHLP------
           AVMLSNETAV GKYPIEAVAT MAKIAERIEQ EREHFTARSY PSNK------
           AVMLSNETAV GDYPVEAVET MARIARRI-- ERDYPRRVVD SHMA------
           AVMLSNETAV GDFPVEAVET MATIARRI-- ERDYPQRPID THLP------
           AVMLSNETAV GQFPVEAVAT MARIANRI-- ERDGITRNVL KVED------
           AVMLSNETAM GEYPVEAVKM MATIAARI-- DNQPQLRQPP GAES------
           AVMLSNETAV GDYPIEAVET MATIARRI-- ERDYPQRSID SHLP------
           AVMLSNETAV GKYPVEAVAT MATIAERI-- EKEPTTTKMM SEEK------
           AVMLSNETAI GKFPVEAVAI MAKIAERI-- EQEDINPSQA EASR------
           AVMLSNETAV GDFPVEAVQT MATIARRI-- EKDYPERSID SHLP------
           AVMLSNETAV GKYPVEAVAT MARIAVRI-- ERDYFSPIYV DRRQHLRTLT
           AVMLSNETAV GDFPVEAVAT MARIAERM-- EQEEVLHSVV PPQR------
           AVMLSNETAV GDYPIEAVAT MATIAKRI-- ERDYPQKALE SHLP------
           AVMLSNETAV GDYPVEAVET MATIARRI-- ERDYPLKAIE SHLP------
           AVMLSNETAV GNYPVEAVST MAKIATRI-- EQEEIVRNME DTRR------
           AVMLSNETAV GEHPILAVET MARIADRI-- ERSMPQRTWV DTGR------
           AVMLSNESAV GDYPVEAVAT MATIARRI-- ERDYPKRLID SRMA------
           AVMLSNETAV GSFPVEAVAT MARIAERM-- EQEEAQHLNL RSVR------
           AVMLSNETAV GNYPVEAVAT MARIAERIEQ EQINTSSRLG TDDK------
           AVMLSNETAV GSYPVEAVAT MARIAERI-- EQEEAMASKL RQMR------
           AVMLSNETAV GDFPVEAVQT MATIARRI-- EKDYPQRSID SHLP------
           AVMLSNETAV GDYPVEAVET MATIARRI-- ERDYPLKAIE SNLP------
           AVMLSNETAV GDYPIEAVKT MATIAKRI-- EKDYPQRALE SHLP------
           AVMLSNETAV GDYPVEAVAT MARIAERI-- EQEEAQNLNS PQSR------
           AVMLSNETAV GDYPVEAVET MATIARRI-- ERDYPLKAIE SHLP------
           AVMLSNETAV GKFPIEAVST MATIAHRI-- EAEQQYITLN PTPT------
           AVMLSNETAM GKYPVEAVAT MARIAARIDG ERNQIAAQTS PTAK------
           AVMLSNETAV GKYPVEAVAT MAKIAERI-- EQEKEQLTAR SYPS------
           AVMLSNETAV GDYPVEAVQT MATIARRI-- ERDYPQRPIE TYLA------
           AVMLSNETAV GDYPVEAVQT MATIARRI-- ERDYPLKAIE SHLP------
           AVMLSNETAV GDYAVEAVET MDRIARRI-- EKDYPNRQPD TQLA------
           AVMLSNETAV GDFPVEAVET MATIARRI-- ERDYPQRPID THLP------
           AVMLSNETAV GKYPVEAVAT MATIAERM-- EQEPFSLKFS SQPK------
           AVMLSNETAV GKYPVEAVAT MATIAERM-- EQEPFSLKFS SQPK------
           AVMLSNETAV GKYPVEAVTT MATIAKRI-- EQEVITCNVS SMND------
           AVMLSNETAV GKFPIEAVST MATIAHRI-- EAEQQYITLN PTPT------
           AVMLSNEAAV GNYPVEAVAT MAKIAERIDY EKNIQNRTAL DTSE------
           AVMLSNETAV GDFPVEAVET MATIARRI-- ERDYPQRPID THLP------
           AVMLSNETAV GKYPVEAVAT MARIARRI-- EKEGITRNIS TVAD------
           AVMLSNETAV GKYPVQAVKT MATIAERI-- EKEPTTIKIS SQRK------
           AVMLSNETAV GKYPVEAVAT MARIAVRT-- ERDYFDLTYA DRRQRLRALA
           AVMLSNETAV GKYPVEAVAT MATIAERI-- EKEPTATKLM SEEK------
           AVMLSNETAV GHYPIEAVAT MARIAERI-- EREQINSAAR SNNK------
           AVMLSNETAV GKYPVEAVAT MATIAERI-- EREPTIPKVL SEKK------
           AVMLSNETAV GNYPVEAVAT MARIAERIEQ EQINTSSRLG KDDK------
           AVMLSNETAV GDFPVEAVET MATIARRI-- EKDYPQRRID SHLP------

           ---------- --------DN RRSIPNAISQ AVGQIAEQLG AAAIMTLTQT
           ---------- ---------- -STVPNALSG AVSTIASQLN ASAILPLTKS
           ---------- ---------- -STIPNAISA AVSSIARQIN AAAIIPLTKS
           ---------- ---------- -STIPNALSG AVSTIASQLN AAAIIPLTKT
           ---------- ---------- -STIPNAISA AVSTIARQLN AAAILPLTKS
           ---------- ---------T GRSIPNAISQ AVSQIAIQLD AAAIMTLTKT
           ---------- ---------- -STIPNALSG AVSTIASQLN ASAILPLTRS
           ---------- ---------- SHTIPNAISQ AVGQIAAQLD ASAIMTLTRS
           ---------- ---------- -STIPNAISA AVSNIARQLD AGAIIPLTKS
           ---------- ---------- -STISNAISS AVSSIASHLN AAAIVPLTES
           ---------- ---------- -KSIPNAISA AVSHIAGQLD ATAIMTLTKS
           ---------- ---------- -STIPNAISA AVSNIARQLE AGAIIPLTKS
           ---------- ---------- -STIPNAISA AVSNIARQLD AGAIIPLTKS
           ---------- ---------- -HSIPNAISS AVSQIAEQLE AAAIMTLTKS
           ---------- ---------- -STIPNAISQ AVSTIARQLQ AAAILPLTKS
           ---------- ---------- -STIPNAISG AVSSIARQLN AAAILPLTKS
           ---------- ---------T GRSIPNAISQ AVSQIAIQLD AAAIMTLTKT
           ---------- --------TA VRSIPSAISQ AVGQVAAQLH AKAIITQTKT
           ---------- ---------- -STIPNAISS AVSTIASQLN AAAILPLTKS
           ---------- ---------- -QSIPNAISS AVSHIAQELN AAAIMSLTKT
           ---------- ---------- -TSIPNAISS AVSQIAETLN AAAIMSLTKT
           ---------- ---------- -STIPNALSG AVSTIASQLN AAAIIPLTKT
           LQELSQNNG- SPGGNGSPRP KTLVTDSISR AVGEIAQELD AVAVMTLTKT
           ---------- --------NN RRSIPNAISQ AVGQIAEQLG AAAIMTLTQT
           ---------- ---------- -STIPNAISA AVSSIARQIN AAAIIPLTKS
           ---------- ---------- -STIPNAISA AVSNIARQLD AGAIIPLTKS
           ---------- ---------- --SIPNAISQ AVGQIAEQLQ ACAIMTLTKT
           ---------- ---------- --SIPNAISQ AVGSVAQQLG AQAILTLTKS
           ---------- ---------- -TTIPNAICQ AVSNIARNLN AAAILPLTKS
           ---------- --------DS RRSIPNAISQ AVGQIAEQLG AAAIMTLTQT
           ---------- ---------- -RSIPNAISQ AVGQIAENLG AAAIMTLTQT
           ---------- --------DN RRSIPNAISQ AVGQIAEQLG AAAIMTLTQT
           ---------- ---------- -STIPNALSG AVSTIASQLN ASAILPLTRS
           ---------- ---------- -STIPNAISA AVSNIARQLD AGAIIPLTKS
           ---------- ---------- -STIPNAISA AVSSISRQLN ASAILPLTKS
           ---------- --------DN RRSIPNAISQ AVGQIAENLN ASAIMTLTQT
           ---------- ---------- -STIPNAISA AVSNIARQLD AGAIIPLTKS
           ---------- ---------- -SSIPNAISQ AVGHIAEQLD AAAIMTLTQS
           ---------- ---------- -RSIPNAISQ AVGQIAAQLN AKAILTQTKT
           ---------- ---------N KHSIPNAISS AVSQIAEQLE ASAIMTLTKS
           ---------- ---------- -STISNAISS AVSSIASHLN AAAIVPLTES
           ---------- ---------- -STIPNAISG AVSNIARQLD AGAIIPLTKS
           ---------- ---------- -CTIPNAISM AVSTIATQLD AAAILTLTKS
           ---------- ---------- -STIPNAISG AVSSIARQLN AAAILPLTKS
           ---------- ---------- -TSVTNAISS AVSQIAQQLD AAAIMTLTKT
           ---------- ---------- -TSVTNAISS AVSQIAQQLD AAAIMTLTKT
           ---------- ---------T GHSIPNAISH AVSQIAQELD AAAIMSLTKT
           ---------- ---------- -SSIPNAISQ AVGHIAEQLD AAAIMTLTQS
           ---------- ---------- -TAIPSAISQ AVGHIATQLK AKAILTFTKT
           ---------- ---------- -STIPNAISG AVSSIARQLN AAAILPLTKS
           ---------- ---------T GRSVPNAISA AVAQIAQQLD AGAIMTLTKT
           ---------- ---------- -QSITNAISA AVSQIAEQLN AAAIMSLTKT
           MQELSQNNGN SPAGM---RP KTLITDSISR AVGEIAQELD AVAVMTLTKT
           ---------- ---------- -QSITNAISS AVSHIAQELN AAAIMSLTKT
           ---------- ---------- -QSIPNAISS AVSQIAEQLG AAAIITLTKT
           ---------- ---------- -QSVTNSISS AVSHIAQELN AAAIMSLTKT
           ---------- ---------- -RSIPNAISQ AVGQIAENLG AAAIMTLTQT
           ---------- ---------- -CTIPNAISS AVSTIASQLN AAAILPLTKT

           GATARNVSKF RPQTPILAVT PHVNVARQLQ MVWGVKPLLV LELPSTGQTF
           GATAKNVSKF RPASPILAIT PDPTVACRLQ LVWGVKPLVI PQHELTTHTF
           GATAKNVSKF RPPTPVLAVT NEKSVASTLQ LVWGVTPLLI ENQTSTSKTF
           GATAHNVSKF RPAAPILAVT PDKSVACRLQ LVWGVTPLVV PEEPDTTATF
           GATAHNVSKF RPATPILAIT SEISVARRLQ LVWGVSPLLI DAQKSTSKTF
           GATARNVSKF RPQTPILAIT PHVEVARQLS LVWGVKPLLV LDLPSTDQTF
           GATARNVSKF RPAAPILAIT PDRTVACRLQ LVWGVTPLVI PQGERTTQTF
           GATARNVSKF RPRAPILAVT PLVDVSRQLQ VVWGVNPLLV VDLHSSGQTF
           GSTARNVSKF RPPTPILATT TERSVARRLQ LVWGVTPIVV KNDERTAKTF
           GATAHNVSKF RPAAPILAVT NEVAVARKLQ LAWGVTPLLV PTQKSTTATF
           GATARNVSKF RPATPILAVT PHVDVARRLQ LVWGAKPLLV MDSPSTTQTF
           GSTARNVSKF RPPTPILATT TERSVARRLQ LVWGVTPIVV KNDERTAKTF
           GSTARNVSKF RPPTPILATT TERSVARRLQ LVWGVTPIVV KNDERTAKTF
           GATARNVSKF RPKTPILAVT PHVDVARQLQ LVWGVKPLLV LDLPSTSQTF
           GATARNVSKF RPSTTILAIT SEVKVARQLQ LVWGVNPLLI GHQASTTSTF
           GATAHNVSKF RPSTPILAIT SEVNVARKLQ LVWGVTPLLI ETQKSTTATF
           GATARNVSKF RPQTPILAIT PHVEVARQLS LVWGVKPLLV LDLPSTDQTF
           GATARNVSKF RPQIPILAAT PHIEVARRLQ LVWGVEPLLT LDHPSMRESF
           GATAHNVSKF RPAAPILAIT SEVAVARKLQ LVWGVTPLVI AQQSTTSGTF
           GSTARNVSKF RPQIPILAVT PHVDVARQLQ LVWGVKPLLV LDLASATQTF
           GSTARHVSKF RPKTPILAVT PHVDVSRQLQ LVWGVKPLLV LDLPSTSQTF
           GATAHNVSKF RPAAPILAVT PDKSVACRLQ LVWGVTPLVV PEENDTTATF
           GATARNVSRF RPRTPILAVT PHVEVARQLQ LVWGVRPLLV MDLPTTRQTF
           GATARNVSKF RPHTPILAVT PHVNVARQLQ MVWGVKPLLV LGLPSTGQTF
           GATAKNVSKF RPPTPVLAVT NEKSVASTLQ LVWGVTPLLI ENQTSTSKTF
           GSTARNVSKF RPPTPILATT TERCVARRLQ LVWGVTPLLV KNDDRTAKTF
           GSTARNVSKF RPSTPILAVT PHVDVARQLQ LVWGIRPLLV LDLPSTGQTF
           GATARNVSKY RPRVPIIAIT PSVSVARELQ MVWGVYPLMV LDLPSTRQTF
           GATARNVSKF RPSTPILAVT SEPQVARQLQ LIWGVNPLLV PEQTSTTSTF
           GATARNVSKF RPNTPILAVT PHVNVARQLQ MVWGVKPLLV LGLPSTGQTF
           GATARNVSKY RPKTPILAIT PHVNVARQLQ MVWGVRPLLV LDLPSTGQTF
           GATARNVSKF RPQTPILAVT PHVNVARQLQ MVWGVKPLLV LELPSTGQTF
           GATARNVSKF RPAAPILAIT PDRTVACRLQ LVWGVTPLVI PEGERTTQTF
           GSTARNVSKF RPPTPILATT TEKSVARRLQ LVWGVTPLLV KSDDRTARTF
           GSTAHNVSKF RPPTPIVAVT NETDVARRLQ LVWGVTPIVI KEQETTTKTF
           GATARNVSKF RPKTPILAIT PHVNVARQLQ MVWGVKPLLV LELPSTGQTF
           GSTARNVSKF RPPTPILATT TERSVARRLQ LVWGVTPIVV KNDERTAKTF
           GATARNVSKF RPTTPILAVT PNIDVARQLQ LVWGVQPLLV VDLPSTSQTF
           GATARNVSKF RPSIPIIAAT PQIDVARQLQ LVWGVEPLLT LDLPGMRQSF
           GATARNVSKF RPKTPILAVT PHVDVARQLQ LVWGVKPLLV LDLPSTSQTF
           GATAHNVSKF RPAAPILAVT NKLAVARKLQ LAWGVTPLLV PTQKSTTATF
           GSTARNVSKF RPPTPILATT TERSVARRLQ LVWGVTPIVV NNDERTAKTF
           GATGRTVSKF RPSTPILAIT SDVKVARQLQ LVWGVNPLVI ATQASTSRTF
           GATAHNVSKF RPSTPILAIT SEVAVARKLQ LVWGVTPLLI ETQKSTTATF
           GSTARNVSKF RPPTPILAVT PHVDVARQLQ LVWGVKPLLV LDLPSTSQTF
           GSTARNVSKF RPPTPILAVT PHVDVARQLQ LVWGVKPLLV LDLPSTSQTF
           GATARNVSKF RPKTPILAVT PHVDVARQLQ LVWGVKPLLV LDLPSAGQTF
           GATARNVSKF RPTTPILAVT PNIDVARQLQ LVWGVQPLLV VDLPSTSQTF
           GSTGRNVSKY RPNIPILAVT PHVEVARQLQ MVWGVQPLLV LNLPSIDETL
           GATAHNVSKF RPSTPILAIT SEVSVARKLQ LVWGVTPLLI ETQKSTTATF
           GATARNVSKF RPATPILAVT PHVEVARQLS LVWGVKPLLV LDLSSTDQTF
           GLTARNISKF RPHIPILAVT PRIDVARQLQ LVWGLETLLV LDSPSATQTF
           GATARNVSKF RPRTPILAVT PHVEVARRLQ LVWGVHPLLV MDLATTRQTF
           GSTARNVSKF RPQIPILAVT PHVDVARQLQ LVWGVKPLLV LDLASATQTF
           GSTARNVSRF RPKTPILAVT PHREVAQQLQ LVWGVKPMLL LDLPSTSQTF
           GSTARNVSKF RPQIPIVAVT PHVDVARQLQ LVWGVKPLLV LDLASPNQTF
           GATARNVSKY RPKTPILAIT PHVNVARQLQ MVWGVRPLLV LDLPSTGQTF
           GATAHNVSKF RPAAPILAIT SEPWVACKLQ LVWGVTPLVT EPQERTSSTF

           QAAINVAQEH SLLFEGDLVV MTAGTLQGVS GSTDLIKVEV VTAVLGQGIG
           LAAMTQAKTM GLLKEGDLVV QTAGTHTGVS GSTDLVKVGI VS--------
           DDAMNMAKKM KILKQGDLVV ETAGTLSGVS GSTDLVKVGI VSS-------
           ITAMRKAKDL KLLKEGDLVV QTAGTHSGVS GSTDLVKVGV VTS-------
           GIAMEQAMDM KLLKPGDQVV ETAGTLTGIS GSTDLIKVGI VSKIVASGKT
           QSAVNVAREN NFVADGDLVV TTAGTLQGVA GSTDLVKVEV VTAVLGKGTA
           QAAMVKAKEL DLLKEGDLVV QSAGTHTGVS GSTDLVKVSI V---------
           QAAMNVAQED GLLNDGDLVV MTAGTLQGVS GSTDLIKVEV VTAVIGSGRG
           SLAMQIAQEM GILNQGDLVV QTAGTLTGIS GSTDLIKVGL VRKIVSRGIS
           SAAIAVAQEL GLLKEGDLTI QTAGTLAGVS GSTDLVKVGI VSAVLGQGIG
           KAAINVAQES GFLHEGDLVI MTAGTLQGVS GSTDLIKVEM VQAVLGEGIG
           SLAMQIAQEM GILNQGDLVV QTAGTLTGIS GSTDLIKVGL VRRIVSRGIS
           SLAMQIAQEM GILNQGDLVV QTAGTLTGIS GSTDLIKVGL VRKIVSRGIS
           QAAINVAQEN YLLADGDLVV MTAGTLQGVS GSTDLVKVEM VKAVLGKGIG
           TLAMGVAQER GLLKEGDLVV QTAGTLSGVS GSTDLVKVGI VSAVLGRGLG
           TLAMAYAQEI GVVKDGDLCV QTAGTLAGIS GSTDLIKVGI VSAVLGRGTG
           QSAVNVAREN DFVADGDLVV TTAGTLQGVA GSTDLVKVEV VTAVLGKGTA
           QAAINAAQER GFLEEGDLVV MTAGTLQGVS GSTDMIKVEL VTSVMGRGCG
           TTAMAAAQDK GLLKEGDLVI QTAGTLAGVA GSTDLVKVGI VSAVLGQGTG
           QSAVNVAQEN HLLKDGDLVV MTAGTLQGVA GSTDLIKVEM VKAILGKGVG
           QAAINVAQEN HFLRDGDLVV MTAGTLQGVA GSTDLIKVEV VKAILGRGVG
           ITAMRKAKDL SLLKEGDLVV QTAGTHSGVS GSTDLVKVGV VTS-------
           QAAINVAQEE GLLKDGDLVV LSAGTLPGVS GSTDLIKVEV VKAVVAKGRG
           QAAINVAQEH NYLSEGDLVV MTAGTLQGVS GSTDLVKVEV VTAVLGQGIG
           VDAMNMAKKM KILKQGDLVV ETAGTLSGVS GSTDLVKVGI VSS-------
           SIAMQIAQEL GILKQGDLVV QTAGTLTGIS GSTDLIKVGL VRKVVTRGIS
[truncated: 9,461,600 more chars]
