# Supplementary material for: Genome fluctuations in cyanobacteria reflect evolutionary, developmental and adaptive traits
Source: BMC Evol Biol. 2011 Jun 30;11:187. doi: 10.1186/1471-2148-11-187 (PMC3141437; doi:10.1186/1471-2148-11-187)
Supplement: Additional file 8 — Individual and concatenated alignments for protein groups. Compressed file containing all alignments of individual groups (fasta format) and the concatenated alignment of 285 single-copy genes (phylip format). [file 1471-2148-11-187-S8.GZ › Cyanos1277.faa]

>Syne7942|81298812
------------------------------------------------------------
---MLWQDCDQRLGQPPPMKLVCRQNELNTSLSLVSRAVPSRPNHPVLANVLLAADAGTQ
RLSLTAFDLSLGIQTSFAAQ-VERSGAITLPAKLLNDIVSRLPNDSDVTL----------
-EDNDAAATLSVGSGQYQMRGISADEFPELPLVQ----------------SQEALQLSAS
ALIEGLRGTLFATSGDETKQILTGVH---LKVQPDGLEFAATDGHRLAVVKTENAAATPA
TE---------------FAVTVPSRALRDLERMIAIRGS-DEA------------IALYH
DQGQTVFQW----GDQ----YLTSRTLDGQYPNYGQLIPREFNRNVAVDRKRLLAALERI
AVLADQQNNAIRLSLDPENNRLALAVDAQDVGSGQEAVPAEIIGEP-LEIAFNVRYLAEG
LKALNT-TDIQIQLNSNTSPVVLSPLGPVK--ITYLVMPIQLRS-
>PromCC|33239453
------------------------------------------------------------
------------------MKLVCSQIELNTALQLVSRAVATRPSHPVLANVLLTADAGTG
KLSLTGFDLNLGIQTSLSAS-IESSGAITVPSKLFGEIISKLSSESSITL---------S
TDDSSEQVNLKSKSGNYQVRAMSADDFPDLPMVE----------------NGAFLKVNAN
SFAVSLKSTLFASSTDEAKQILTGVN---LCFEGNSLKSAATDGHRLAVLDLQNVIASET
NP-------EINNLSEKLEVTLPSRSLRELERFLSGCKS-DSE------------ISCFY
DQGQFVFIS----SGQ----IITTRTLDGNYPNYNQLIPDQFSNQLVLDKKYFIAALERI
AVLAEQHNNVVKISTNKELQILNISADAQDLGSGSESIPIKYDSED-IQIAFNSRYLLEG
LKIIET-NTILLKFNAPTTPAIFTPNDETN--FVYLVMPVQIRS-
>Crow|67922001
------------------------------------------------------------
------------------MKFLCSQSDLNSNLSLVSRAVASRPTHPILANVLVVADSQKN
RVSLTAFDLSLGLETSFSAD-VSEDGKITLRAKLLNEIVSRLP-EGEITLMAEEEE---D
DDDDSQIVVLKSASGQFQVRAMNAEEFPPLPTVE----------------EGELVQLPIV
MLTEGLKGALFAASSDETKQILTGVH---LTGTPDSLEFAATDGHRLSVVETTLSPETDD
EG-NEQGESPEMPNLEGFAVTIPARALRELERMLGSRSE-SDT------------IALQV
DEAQVVFQL----GYQ----RLTVRKLDGAYPNYQMLIPQQFSRSICLERKRLLSSLERV
AVLADQKNNLVKCTFSNEDGQVSLSVDTQDLGSAKESMPAEVTGNS-GEIAFNVKYLMDG
LKALAT-KDIKIQLNEGNQPVILNPLGGLQ--MTYLVMPVQIVK-
>Syn7335|254424267
------------------------------------------------------------
----------------------------------------------------MTADAAAQ
TVTLVGFDETLGIQTTFAAQ-VDESGTTTLPAKLLGDIVSRLP-NEDIDI---------S
EDNDEPVVTLSCSAGRYQVRGLSAEDYPNLPEIE----------------STDTVKISAD
ALVEGLRGALFATSSDETKQVLTGVH---LTAMDESLEFAATDGHRLAVVNTIDETGTST
PD-------------LEMNVTIPGKALRELERILQAYPS-SEP------------VALKL
DETQVVFDL----GRQ----RITTRLLDGQYPNYNQLIPKQFERQLTLDRKQFVSSLERI
GVIADQRNNIVKLTISNTQQSLALSVEAQEVGSGLENLPAQVTGDD-LDIAFNVRYLLEG
LKALPT-SEIQVQCNTATSPSVLKPLGGTK--ITYLVMPVQIRS-
>Syn307|148241100
------------------------------------------------------------
------------------MKLVCSQAELNGSLQLVSRAIAGRPTHPVLANVLVTADAAAG
RISLTGFDLSLGIQTSFAAV-VESSGAITLPAKLFTDIVSRLPADGPLTL---------A
CPEGEEQTELSALTGSYQMRGLSAEDFPDLPLAQ----------------NGQPLLLSGE
AFAEGLRSTLFASSGDESKQILTGIH---LKVEDGGLEFAATDGHRLAVRRNGAGGQEGA
ES---------------FAVTVPARSLRELERLLSARPS-EES------------ISLFC
DRGQVVFLW----ADQ----VLTSRTLEGTYPNYGQLIPESFARTISLERKPFIAALERI
AVLADQHNNVVKLTADPASGQLQLSADALDVGSGSESLAAQINGEE-IAMAFNVRYLLEG
LKAMAD-ATVRLNLNSPTSPAVLSADEDGEAGFTYLVMPVQIRS-
>Syn9605|78211559
------------------------------------------------------------
------------------MKVVCSQSELNGALQLVSRAVATRPTHPVLANVLLTADAGSN
RLSLTGFDLSLGIQTSLAAS-VEISGAITLPARLLGEIVSRLSSDSPVTL---------A
VDDSGEQVQLTSLSGSYQMRGMSADDYPDLPMVE----------------SGMTLKLQPE
RLVQALKGTLFASSADEAKQLLTGVH---LKFNQRALEAAATDGHRLAVLNVEDALQDEA
VT--------DAVDDDGFAVTLPSRSLREVERLMASWRS-DEP------------VSLFC
DRGQVVFLA----ADQ----MVTSRTLEGTYPNYGQLIPDGFARTFGMDRRALIAALERI
AVLADQHNNVVKFSSQPEDGVVQISADAQDVGSGSESLPANLEGDA-MQIAFNVRYLLDG
LKAMGS-DRIVLHCNAPTTPAVLRSDDASE-AFTYLVMPVQIRS-
>Nosp|186680583
------------------------------------------------------------
------------------MKLVCSQSDLSTNLSLVSRAVPSRPTHPVLANVLLQADAETN
QVSLTAFDLSLGIRTSFNAE-VWQGGAIALPAKLLVDITSRLP-EGEITLDDESALTGAT
SSGEGLIVTLTPKSGHYQVRAMGPEEFPELPVIE----------------NTEVIYLTTA
ALVEGLRGSLFATSGDETKQVLTGVH---LTVKQDTLEFAATDGHRLAVVETSNERPLGG
TS--------------QLEVTVPARALRELQRMLAHSASSDEP------------VALYF
DQGQVVFAW----QNQ----RLTSRTLEGQYPAYRQLIPRQFERQVTIERRQFVSTLERI
AVLADQKNNIVKLSIDSKAQEITLSCEAQDVGSGRESMPAQISGEN-IEIAFNIKYLMEG
LKELPS-SEIQMHLNQSLTPVIFTPLGGLK--MTYLAMPVQLRS-
>PromAS|123967537
------------------------------------------------------------
------------------MEIICNQNELNNAIQLVSKAVASRPTHPILANILLTADEGTN
KISVTGFDLNLGIQTSFDGT-VKNSGAITIPSKLLSEIVNKLPNETPVSL---------E
VDENSDNILIKSDRGSFNLKGIPSDEYPNLPFVE----------------SGTSLNIEPS
SFLKALKSTIFASSNDDSKQLLTGVN---FTFKPNYLESASTDGHRLAVALIGKEEQIEN
KE-------NLSSNVDDLSVTIPTRSLREIEKLVSLRSS-ENS------------IKLFY
DKGQVVFIS----SNQ----IITTRTLEGTYPNYSQLIPDSFSKIINFNTKKLIDSLERI
AVLADQQSSVVKIKLD-DTDLASISADAQDIGNANESIPVSYSGEN-FDIAFNVRYLLEG
LKVIAS-ENVLLKCNIATTPAVFVPEDNLN-SFTYLVMPVQVRS-
>Rapb|282895332
------------------------------------------------------------
------------------MKLICSQSDLSTNLALVSRAVPSRPTHPILANVLLQADENTN
QVSLTAFDLSLGIRTSFTAE-VIEGGAIALPAKILVDITSRLP-EGDITLDNQSGRS--K
AKAEGINFILKPKNGKYELRSMGAEEFPELPLIE----------------NSNAIQLTTA
ALVEGLKGSLFATSSDETKQVLTGVH---LTVKQDVLEFAATDGHRLAVLETINERPLEN
DE--------------QLEVTVPARALRELQRMLNHSAS-EEA------------VSLYL
DEGQIVFAW----QNQ----RLTSRTLEGQYPSYRQLIPRQFERQLVLERKQFISTLERI
AILADQKNNIVKININTGDQEITLSCEAQDVGNATESMPAQISGED-IVIAFNVKYLLEG
LKELPS-TEIQMHLNQSLTPVIFTPLGGLK--MTYLAMPVQLRN-
>YellA|86606304
-----------------------------MVQAQRPADWEVETGSPASAPRDGRSGDPFP
VNRTES-FGKAVDLPAGCLCFTCEQAELSHHLAAVSRAVASRPALPVLANVLVEASAEAQ
RVALTAFDLNLGIRSEFEAE-VKGSGRTTLPAKLLSDIVSRLP-SGPIGL---------S
QVPESAAVTLTSAAGQYQLRGMPAEEYPTLPEIAPRTADADAE---EESLAAQILELPIE
SLLQGIGQTLFAASGDDTKQVLTGVHVKLLTGDPPRLEFAATDGHRLAIVQVEAEGIPVD
LA----------AGGTKLDFTIPARTLREVERILGAQTA-ASA------------VELRF
DRSQVQFILPPGAGSAQCQQRITSRLLEGQYPDYNRLIPRQFERHVTLERRPLIESLERV
GVFAAQRNEIIKFNLSEATQTLRISTEAPDVGSGEESLPVQMSGPD-LELAFNVRYLLEA
LKVFHT-QQVSLELNGATQPAIWKPIGATR--LCYLVMPVQLRAT
>Prom9215|157412339
------------------------------------------------------------
------------------MEIICNQNEFNNAIQLVSKAVASRPTHPILANILLTADEGTN
KISLTGFDLSLGIQTSFDGT-VKNSGAITIPSKLLSEIVNKLPTETPVSL---------A
VDEDSDNILIKSDRGSFTLKGIPSDEYPNLPFVE----------------SGTSLNIDPS
SFLKALKSTIFASSNDDSKQLLTGVN---FTFKPNYLESASTDGHRLAVALIGNKEHIEN
KE-------NLSSNDGNLSVTIPTRSLREIEKLVSLRST-ENS------------IKLFY
DKGQVVFIS----SNQ----IITTRTLEGTYPNYSQLIPDSFSKILNFNTNKLIDALERI
AVLADQQSSVVKIKLD-DKDLASISADAQDIGNANESIPVSYSGEN-FDIAFNVRYLLEG
LKVIAS-ENVLLKCNIATTPAVFVPEDNLN-SFTYLVMPVQVRS-
>PromN2A|72383165
------------------------------------------------------------
------------------MKLSCSQSELNNALQLVSRAVSNRPTHPVLANVLLAADEVTG
KLRLTGFDLSLGIQTSISAS-IDSSGAITLPAKLFGEIVSKLSNDSPLVL---------T
SDETSQQVELTSKSGTYQVRGMLSDDFPELPLVE----------------NGTSFKLNPL
LLSNAIKSTLFASSTDDAKQLLTGVN---LTFDGYGIESAATDGHRLAVLNLNNILSDSK
EI-------DSSIKFEKFSITLPSKSLREVEKFLSTCDI-SHP------------INFFI
DKGQVVFIS----VED----IITIRALEGSYPNYSQLLPDTFENELEFDRKEFISSLERI
AVLADQHNNVIKVTTDGSANLIKISTDAQDIGTGYESLPVSYKGDS-FQIAFNVRYLLDG
LKVIDS-NLIKLSCNSPTTPAIFSPINSDV-NFTYLVMPIQIRN-
>Syns9917|87123348
------------------------------------------------------------
------------------MKLVCSQAELNAALQLVSRAVASRPTHPVLANVLLTADAGTG
RLSLTGFDLNLGIQTSLPAS-VESSGAVTLPARLLGEIVSRLSSESPVTL---------A
SDDAGEQVELTSLSGCYQMRGMPADEFPELPLVE----------------NGTALKLEAA
ALARALRATLFASSADEAKQLLTGVH---LRFSGSHLEAASTDGHRLAVLAVTDALREAP
TL---EGGEANDGEAADLSVTLPARSLREVERLVTSWKG-DDP------------VTLFY
DRGQVVVLA----ADQ----MVTSRTLEGTYPNYRQLIPDSFSRVFELDRRGFVAALERV
AVLADQHNNVVRISSEPESGLVQISADAQDVGSGSESLASDLSGEP-VQIAFNVRYVLDG
LKAMEA-DRIKLRCNAPTTPAVLSAADDDS-GFTYLVMPVQIRS-
>Prom9312|78778386
------------------------------------------------------------
------------------MEIICNQNELNNAIQLVSKAVASRPTHPILANILLTADQGTN
KISLTGFDLNLGIQTSFDGT-VKNSGAITIPSKLLSEIVNKLPNESPVSL---------E
VDENLDNILIKSDRGSFNLKGIPSDDYPNLPFVE----------------SGTSLNIDPS
SFLKALKATIFATSNDDSKQLLTGVN---FTFKQNYLESASTDGHRLAVALIGNEEHIEN
KD-------KSPSIEDDLSVTIPTRSLREIEKLVSLRSS-ENS------------IKLFY
DKGQVVFIS----SNQ----IITTRTLEGAYPNYSQLIPDTFSKIFNFNTKKLIDALERI
AVLADQQSSVVKIKLD-NTDLASISADAQDIGNANESIPVSYSGED-FDIAFNVRYLLEG
LKVIAS-KNVLLKCNLATTPAVFVPEDNLN-SFTYLVMPVQVRS-
>SynsBL|116071808
------------------------------------------------------------
------------------MKVVCSQSELNAALQLVSRAVATRPTHPVLANVLLTADAGTN
RLSLTGFDLNLGIQTSLAAS-VETSGAITLPARLLGEIVSRLASDSPITL---------A
TEESGEQVQLTSLSGSYQMRGLPADDYPELPMVE----------------SGMTLKLQPA
GLVQALKGTLFASSADEAKQLLTGVH---LRFNAKALEAAATDGHRLAVLQVDDALQDAA
SA--------SDDASEGFAVTLPARSLREVERLMAGWRS-EDP------------VSLFC
DRGQVVFLA----ADQ----MVTSRTLEGTYPNYGQLIPDGFNRTLALDRRGLIAALERI
AVLADQHNNVVKFTSQPDEGVVQISADAQDVGSGSESLAASLTGDA-IQIAFNVRYLLDG
LKAMGS-ERVVLHCNAPTTPAVLKPEGDAE-AFTYLVMPVQIRS-
>Prom9515|123965235
------------------------------------------------------------
------------------MEIVCNQNEFNYAIQLVSKAVSSRPTHPILANLLLTADQGTN
KISLTGFDLNLGIQTSFDAT-VKKSGAITIPSKLLAEIVNKLPSETPVSL---------D
VDDSSDNILIKSDRGSFNIKGIPSDDYPNLPFVE----------------SGTSLNIDPS
SFLKALKLTIFASSSDDSKQLLTGVN---FTFNLKFLESAATDGHRLAVVLVDKKENFDE
VA-------DLSSNEDNLSVTIPTRSLREIEKLVSLRTS-ENS------------IKLFY
DKGQVVFIS----SNQ----IITTRTLEGSYPNYSQLIPDDFSKLFTFNTKILIDSLERI
AVLADQQSSVVKIKLE-EKGLALISADAQDIGNASEIVPVSYDFDQ-FDIAFNVRYLLEG
LKVISS-ENVLFKCNLSTTPAVLVPEDNIS-SFTYLVMPVQVRS-
>Cya8802|257058924
------------------------------------------------------------
------------------MKFLCSQSELNSNLSLVSRAVPSRPTHPVLGNVLLVADESKG
RVSLTAFDLSLGIQTSFSAE-VSQGGTVALPAKLLNDIVSRLP-EGEITLIADAD----E
SEDDSQIITLKSASGQFQLRAMSAEEFPSLPTIE----------------GVDALKLRIS
LLIEGLKGSLFAASSDETKQVLTGVH---LAGTVDSLEFAATDGHRLAVVTTPLQPEATE
EE---EGKTLAEGDFEGFSVTIPARALRELERMLSSRQG-SDT------------VALYV
DEAQIVFEL----GEQ----RLTSRKLDGAYPAYNQLIPRQFSRTVNVERKRFMSSLERV
AVLADQKNNLVKCTLDGDEGLVSLSVEAQDLGKAKESMPAEITGEG-GDVAFNVKYLMDG
LKALPS-QEIQIQLNEGNQPVILTPLGGLK--MTYLVMPVQIVR-
>Prom9313|33862274
------------------------------------------------------------
------------------MKLVCSQAELNTALQLVSRAVASRPTHPVLANVLLTADAGTD
RLSLTGFDLSLGIQTALTAS-VESSGAITLPARLLGEIVARLSSDSPITL---------A
TDEAGEQVELKSSSGSYQMRGMSADDFPELPLVE----------------SGKAVKVNAR
ALLTALRGTLFASSSDEAKQLLTGVH---LHFDGKAMEAAATDGHRLAVLSLADALAVET
TV-----SSEMDDEGENFSVTLPSRSLREVERLIAGWRG-DDQ------------VSLFC
DKGQVVFLA----ADQ----VVTSRTLDGTYPNYRQLIPDGFARSFDVDRRAFIAALERI
AVLADQHNNVVKVSGDNTSELLQISADAQDVGSGSESLSAEFTGDA-VQIAFNVRYVLDG
LKVMDS-DRIVLRCNAPTTPAIISPKDDDI-GFTYLVMPVQIRS-
>Cya7822|196254521
------------------------------------------------------------
------------------MKFTCSQSDLNANLSLVRSAVPNRPTHPILGNVLFVADTEKG
LISLTAFDLSLGIRTSFSAN-VEEDGSITLAAKLLNDIVSRLP-EGEITITLEEED---D
GEEEQSKVTIESVSGRFQLRGMKADDFPELPTIE----------------NVEPVRLPVS
ALTEGLRGSLFAASTDETKQVLTGVH---LSGLQDSLEFAATDGHRLAVVQTPTQQTTEE
ED----STPQPESNLEGFAITIPAKALRELERIMTMHKE-TEA------------VALYV
DEAQVIFEL----GSQ----RLTSRKLEGAYPNYEQLIPHQFSRSATLERKRLLSSLERV
ALLADQKNNLVKFTLAEEKGQLILSVESQDLGSARESMDAQISGES-GEIAFNVKYLMDG
LKALGA-AEIQMQLNQEKQPVIFTPLGGLK--MTYLVMPVQIKD-
>Cya7424|218437347
------------------------------------------------------------
------------------MKFTCSQSDLNTNLSLVSRAVSSRPTHPILGNVLFVADLEQG
LISLTAFDLSLGIRTSFNAT-IEEEGTITLPAKLLNDIVSRLP-EGEITITLEPEED--E
EDQEHTKVSIESVSGRFQLRGMKADDFPELPTIA----------------NVDPLKLPIS
ALTEGLKGSLFAASTDETKQVLTGVH---FAGQQDSLEFAATDGHRLAVVQTPTQETTEE
EQ----TPPEPSSNLEGFAITIPARALRELERIMGMHKE-TDA------------ITLYV
DEGQVIFEL----GSQ----RLTSRKLEGAYPNYQQLIPRQFSRSATLERKRLLSSLERV
ALLADQKNNLVKFTLSSEKGQLILSVESQDLGSARESIPAEIIGES-GEIAFNVKYLMDG
LKALPA-SDIQMQLNQEKQPVIFTPLGGLK--MTYLVMPVQIRE-
>PromN1A|124024713
------------------------------------------------------------
------------------MKLNCSQSELNNALQLVSRAVSNRPTHPVLANVLLAADEVTG
KLRLTGFDLSLGIQTSISAS-IESSGAITLPAKLFGEIVSKLSNDSPLVL---------T
SDETSQQVELTSKSGTYQVRGMVSDDFPDLPLVE----------------SGNSFKLNPL
LLSNAIKSTLFASSTDEAKQLLTGVN---LTFDGYGIESAATDGHRLAVLNLNNILSDSK
EI-------DSSTKFEKFSITLPSKSLREVEKFLSTCDI-SQP------------INFFV
DKGQVVFIS----VED----IITIRALEGSYPNYSQLLPDTFENELEFDRKEFISSLERI
AVLADQHNNVIKVTTDGSANLIKISTDAQDIGTGYESLPVSYKGDS-FQIAFNVRYLLDG
LKVIDS-NLIKLSCNSPTTPAVFSPINSDV-NFTYLVMPIQIRN-
>Micc|254414533
------------------------------------------------------------
------------------MKLTCTQSELNTNLSLVNRAVPSRPTHPVLGNVLLKADAENQ
RVSLTAFDLSLGLQTSFNAN-VEADGAIAIPAKLFNDIVSRLP-EGDITLEDSLSEAESD
ADTESLSITLTSTSGQYKMRGMNSEDFPELPQIE----------------DGMVVKLPVE
ALIEGLRGSLFATSADETKQVLTGVH---LMVQEDSLEFAATDGHRLAVVETLNAKPTSE
ESQEDEEKPASEDTISSFELTVPARTLRELERMLGLSES-SDT------------VALQF
EVGQIIFQG----GNH----RLTSRTLEGQYPAYRQLIPGQFQRQVAIPRRQLLSAVERI
AVLADQKNNIVKFDIDAQAQTIDLTVETQDVGSARESLSAQVTGES-IEIAFNVKYLIDG
LKALST-SDIQFQMNAANTPVILTPLGGLK--MTYLIMPVQIRD-
>Prom9202|254526327
------------------------------------------------------------
------------------MEIICNQNELNNAIQLVSKAVASRPTHPILANILLTADEGTN
KISLTGFDLSLGIQTSFDGT-VKNSGAITIPSKLLSEIVNKLPTETPVSL---------E
VDEDSDNILIKSDRGSFTLKGIPSDEYPNLPFVE----------------SGTSLNIDPS
SFLKALKSTIFASSNDDSKQLLTGVN---FTFKPNYLESASTDGHRLAVALIGNEEHIEN
KE-------NLSSNDGNLSVTIPTRSLREIEKLVSLRST-ENS------------IKLFY
DKGQVVFIS----SNQ----IITTRTLEGTYPNYSQLIPDSFSKILNFNTNKLIDALERI
AVLADQQSSVVKIKLD-DTDLASISADAQDIGNANESIPVSYSGEN-FDIAFNVRYLLEG
LKVIAS-ENVLLKCNIATTPAVFVPEDNLN-SFTYLVMPVQVRS-
>Nods|119509171
------------------------------------------------------------
------------------MKLVCTQSDLSTNLSLVSRAVPSRPTHPVLANVLLQADAKTN
QVSLTAFDLSLGIRTSFDAE-VLEGGAIALPAKLLVDITSRLP-EGEVTLDDESALESET
ATGEGLIVTLTPKSGHYQVRAMSAEEFPELPIIE----------------NAEPIQLTTA
ALIEGLRGSLFATSGDETKQVLTGVH---LTVRQDTLEFAATDGHRLAVLETTNERPLDN
SE--------------QLEVTVPARALRELQRMLGHNAASDQA------------IALYL
DQGQVVFAW----QNQ----RLTSRTLDGQYPAYRQLIPRQFERQLTIERKQLISTLERI
AVLADQKNNIVKVSINSASQEITLSCEAQDVGSGRESIPAQISGED-IEIAFNIKYLMEG
LKELPS-SEIQMHLNQALTPVIFTPLGGLK--MTYLAMPVQLRN-
>Cyab|254432559
MPHLPRLPQARYPEKRGSSDAFRTFLRLYDYRILSSSDHLDLWQKTGSHRRMTAVADCAG
LWKRGGPENPFVPTAPLPMKLVCSQTELSASLQLVSRAVASRPTHPVLANVLLTADAGTG
RLSLTGFDLSLGIQTSLPAS-VEASGAITLPARLFGEIVSRLSAEGPITI---------Q
SPDGGEQVDLISLSGNYQMRGMPAEDFPDLPLVQ----------------SGQPIRLDAD
ALVKGLRATLFASSGDEAKQLLTGVH---LRLDAGALECAATDGHRLAVLKLAHGEAPAE
TS----DDAADQADGDPFAVTVPARSLRELERLLSSRQS-EEP------------LSLFC
ERGQVVFLW----SDQ----VLTSRSLDGTYPNYPQLIPDSFVRSISSDRRALIAALERV
AVLADQHNNVVKLTADPASGTLQVQADAQDVGRGSESVPAVIEGES-LQIAFNVRYLLDG
LKAMAS-EQVVLHCNAPTTPAVLRPGDASG--FTYLVMPVQIRG-
>Acam|158336234
------------------------------------------------------------
------------------MKLVCQQSDLNSKLSLLSRVVPSNPTHPVLANVLLTAQAE--
RLGLTVFDLSLGIQVWIAAD-VEETGALTLPARFLNDIVSRLP-NCDIEV----------
-ETDDTAVTLTCDSGHYQMQGLVAEEFPGLPSLD----------------EIPALDLPTD
VFLEGLQATLFAASTDESKQILTGLH---LNTSESGFEFATTDGHRLAIANFPDLVTPEP
MT-----------------MTIPAKALRELERMLGRVNA---D------------VALRF
DTNQAIFELIGEQGTE----RLSCRLLEGQYPAYPQLVPKQFERQVTVERQLLLSSVERI
AVLAARKNNIIRLKIDSAEQNVALSAEAPELGMGEERLPAQISGED-LDIAFNVKYLSDG
LKALDS-QEVQLQMNSATMPAVLSPLSGRQ--ITYLIMPIQIRG-
>Prom9301|126695338
------------------------------------------------------------
------------------MEIICNQNELNNAIQLVSKAVASRPTHPILANILLTADQGTN
KISVTGFDLNLGIQTSFDGT-IKNSGAITIPSKLLSEIVNKLPNETPVSL---------E
VEENSDNILIKSDRGSFNLKGIPSDEYPNLPFVE----------------SGTSLNIDPS
SFLKALKSTIFASSNDDSKQLLTGVN---FTFKPNYLESASTDGHRLAVALIGNEEDIEN
KE-------NLSSNVDNLSVTIPNRSLREIEKLVSLRSS-EKS------------IKLFY
DKGQVVFIS----SNQ----IITTRTLEGTYPNYSQLIPDSFSKILNFNTKKLIDALERI
AVLADQQSSVVKIKLD-DTDLASISADAQDIGNANESIPVSYSGEN-FDIAFNVRYLLEG
LKVIAS-ENVLLKCNIATTPAVFVPEDNLN-SFTYLVMPVQVRS-
>Artm|209523424
------------------------------------------------------------
------------------MRLIVEQEQLSSNLSLVSRAIPSRPSHPILSNILVKADADTQ
QLSLTAFDLSMGINTSFPAQ-VQQGGVLTLPAKLLNDIVSRLP-GGDIQV---------D
DEETEAVVTLTSSSGRYQVRGMVAEEYPDLPSVE----------------GEHSIQLAAD
SLLEGLKGTLFATSPDETKQVLAGVN---LKVGKDTLCFASTDGHRLAVVKVENVRDPNS
QE------------PENLEITIPARALREVERMIVSANSARHSAATEEESTTPPMVTLGF
DDTQVVFEL----GTR----RLNSRKLEGAYPAYEQLIPNKFLSQVNVERRTLLAALERI
GVLASQKNDIVKCIIDEVNQQISLSVEAADVGNALESMPAQISGEEPKELAFNVKYLMDG
LKVLNS-SEIQIQLNAASTPVIINPFGGLK--MTYLVMPIQLRR-
>Syne6301|56751505
------------------------------------------------------------
---MLWQDCDQRLGQPPPMKLVCRQNELNTSLSLVSRAVPSRPNHPVLANVLLAADAGTQ
RLSLTAFDLSLGIQTSFAAQ-VERSGAITLPAKLLNDIVSRLPNDSDVTL----------
-EDNDAAATLSVGSGQYQMRGISADEFPELPLVQ----------------SQEALQLSAS
ALIEGLRGTLFATSGDETKQILTGVH---LKVQPDGLEFAATDGHRLAVVKTENAAATPA
TE---------------FAVTVPSRALRDLERMIAIRGS-DEA------------IALYH
DQGQTVFQW----GDQ----YLTSRTLDGQYPNYGQLIPREFNRNVAVDRKRLLAALERI
AVLADQQNNAIRLSLDPENNRLALAVDAQDVGSGQEAVPAEIIGEP-LEIAFNVRYLAEG
LKALNT-TDIQIQLNSNTSPVVLSPLGPVK--ITYLVMPIQLRS-
>Anav|75906227
------------------------------------------------------------
------------------MKLVCAQSDLSTNLSLVNRAVPSRPTHPVLANVLLQADAETN
QVSLTAFDLSLGIRTSFNAD-VWQSGAIALPAKLLVDITSRLP-EGEITLDDESATDG-T
ATGEGLIVSLTPKTGKYQLRAMGAEEFPELPLIE----------------NTTAIYLTAT
SLIEGLRGSLFATSGDETKQVLTGVH---LTVKQDTLEFAATDGHRLAVVETTNERPLED
ND-------------QQLEVTVPARALRELERMLAHNAASEEP------------IALYL
DQGQVIFAW----QNQ----RLTSRTLEGQYPAYRQLIPRQFERQVTIERRQFLSTLERI
AVLADQKNNIVKLTIDSTAQELTLSCEAQEMGSGRESMNAEIAGED-IEIAFNVKYLMEG
LKALPS-PEIQMHINQNLTPVIFTPLGGLK--MTYLAMPVQLRN-
>Artp|284051274
------------------------------------------------------------
------------------MRLIVEQEQLSSNLSLVSRAIPSRPSHPILSNILVKADADTQ
QLSLTAFDLSMGINASFPAQ-VQQGGVLTLPAKLLNDIVSRLP-GGDIEV---------N
DEDTEAVVTLTSSSGRYQVRGMVAEEYPELPSVQ----------------GEHSIQLAAD
SLLEGLKGTLFATSPDETKQVLAGVN---LKVGKDTLCFASTDGHRLAVVKVENVRDPNS
EE------------QEDLEITIPARALREVERMIVSANSGRHSTATEEEATTPLMVTLGF
DDTQVVFDV----GTR----RLNSRKLEGAYPAYEQLIPNKFLSQVNVERRTLLGALERI
GVLASQKNDIVKCIIDEVNQQISLSVEAADVGNALESMPAQISGEEPKELAFNVKYLMDG
LKVLNS-SEIQIQLNAASTPVIINPLGGLK--MTYLVMPIQLRR-
>Cya7425|220905645
------------------------------------------------------------
------------------MKLVCAQSDLSANLALLSRVVPSKPTHPVYANVLLEAEPD--
RLGLSVFDLSLGMQIWIPAQ-TEVPGSFTLPARFFNDIVSRLP-NAPITI----------
-AVESPTVTLACGAGHYQMQGLEAEEFTALPDLS----------------ESESLHLPSS
LLLEGLQATLFASSTDEAKQMLTGLH---MSLQTDGLEFAATDGHRLAVAYGQPEEFSPD
TP---------------LSVTVPAKALRELERMLGRTPV---A------------LTLRC
DQTQVVFEFATEQGMA----RLSSRLLEGSYPNYKQLLPRQFERQVTVERQPFLAGLERI
AVLAMQKNNVVKIKLDAVNQQLDVSAEAPQFGSGEESLPAQISGTD-LEVAFNVKYLIDG
LKAMTA-SEVQIQMNAATAPVILSPLSGTK--MTYLIMPIQLRG-
>Cya51142|172036779
------------------------------------------------------------
------------------MKFVCSQSDLNSNLSLVSRAVPSRPTHPILANVLVIADSQKN
RVSLTAFDLSLGIETSFSAD-VSEDGKITLPAKLLNDIVSRLP-EGEITLMAEE-----A
EDNDSQIVALKCASGQFQVRAMDAEEFPPLPTVE----------------EGESIQLPII
MLTEGLKGALFAASSDETKQILTGVH---LTGTPDSLEFAATDGHRLSVVETTLPPQTDE
DN--EDETSSEMPNLEGFAVTIPARALRELERMIGNRSE-SDA------------IALQV
DEAQVVFQL----GHQ----RLTVRKLDGAYPNYQMLIPKEFTRTISLERKRLLSSLERV
AVLADQKNNLVKCTFNHEEGQVSLSVETQDLGSAKESMPAEVTGES-GEIAFNVKYLMDG
LKALPT-KEIKMQLNEGNQPVIFNPLGGLQ--MTYLVMPVQIVK-
>Lyns|119492671
------------------------------------------------------------
------------------MRFIVEQEKLSSNLSLISRAIPSRPTHPILSNILLEATAETQ
QLSLTAFDLSLGIYTSMSAE-VEVGGRFTLPAKLLNDIVSRLP-NSPIAL---------D
DDAGESIITLNSSSGRYQVRGMGAEEYPALPSIE----------------DGESIQLPAD
ALIEGLKGTLFATSPDETKQVLTGVH---LKIQSENLEFASTDGHRLAVVKAESLNGDDQ
SE------AISTAKIEDFEVTIPARALREVERMIAAASPGKED--------SKLMVKLRF
DESQVIFEL----GNQ----RLNSRKLEGSYPAYQQLIPNQFLNQINVDRRNFLGALERI
AVLASQKNDIVKCTIDNDNQKISLSVEAADVGNALESLSAQVSGDEPKELAFNVKYLMEG
LKVLNT-SEIQIQLNAATSPVILSPLGGVK--MTYLVMPVQLRN-
>Prom9211|159902541
------------------------------------------------------------
------MSFFCFVVKFDSMKLVCSQSELNSALQLVSRAVASRPTHPVLANILLTADAGTG
RLSLTGFDLNLGIQTSLTAS-VEVSGATTLPAKLFGEIVSKLSSDSPINL---------V
SDELGEKVNLTSKSGTYQMRGLNADDFPELPLVQ----------------TGASLQINPL
IFANALKSTLFASSSDESKQILTGVH---LIFDGNILQAAATDGHRLAVLNLEDAINLNS
ST--------NLNTNDKIEVTLPAKSLREIERFIGNYKN-EEK------------ISLFY
DSGQVVFTA----LNQ----VVTTRILEGDYPNYNQLIPESFSNILEFDRKPFISALERI
AVLADQHNNVIKISKEPSSDLVKITADAQDVGSGVESIPVKFNGDN-FQIAFNVRYLLEG
LRVFEE-DKICLRCNLPTTPAILSSIDDQN-TFIYLVMPIQIRS-
>Noss|17229502
------------------------------------------------------------
------------------MKLVCAQSDLSTNLSLVNRAVPSRPTHPVLANVLLQADAETN
QVSLTAFDLSLGIRTSFNAD-VWQSGAIALPAKLLVDITSRLP-EGEITLDDESATDG-T
ATGEGLIVSLTPKTGKYQLRAMGAGEFPELPLIE----------------NTTAIYLTAT
SLIEGLRGSLFATSGDETKQVLTGVH---LTVKQDTLEFAATDGHRLAVVETTNERPLED
ND-------------QQLEVTVPARALRELERMLAHNAASEEP------------IALYL
DQGQVVFAW----QNQ----RLTSRTLEGQYPAYRQLIPRQFERQVTIERRQFLSTLERI
AVLADQKNNIVKLTIDSTAQELTLSCEAQEMGSGRESMNAEIAGED-IEIAFNVKYLMEG
LKALPS-PEIQMHINQNLTPVIFTPLGGLK--MTYLAMPVQLRN-
>Cya8801|218245876
------------------------------------------------------------
------------------MKFLCSQSELNSNLSLVSRAVPSRPTHPVLGNVLLVADESKG
RVSLTAFDLSLGIQTSFSAE-VSQGGTVALPAKLLNDIVSRLP-EGEITLIADAD----E
SEDDSQIITLKSASGQFQLRAMSAEEFPSLPTIE----------------GVDALKLRIS
LLIEGLKGSLFAASSDETKQVLTGVH---LAGTVDSLEFAATDGHRLAVVTTPLQPEATE
EE---EGKTLAEGDFEGFSVTIPARALRELERMLSSRQG-SDT------------VALYV
DEAQIVFEL----GEQ----RLTSRKLDGAYPAYNQLIPRQFSRTVNVERKRFMSSLERV
AVLADQKNNLVKCTLDGDEGLVSLSVEAQDLGKAKESMPAEITGEG-GDVAFNVKYLMDG
LKALPS-QEIQIQLNEGNQPVILTPLGGLK--MTYLVMPVQIVR-
>Glov|37522801
------------------------------------------------------------
------------------MKIVCSQAVLNQNLSLVGRAVPSRPTHPILANILLEADGRSG
TVTLTGFDLDLGIDTRFAAEQVEGSGRTTLPARVLSDIISRLP-NESLTM----------
EVSEDNAISLVCGSSQYQVQGASAEEFPKLPELP----------------DSAAHVLPVS
EFLEGVQRSLFAASTDESKQILNGVS---VKALKEGMEFVATDAHRLSFYRTDFTLPEAG
TQ--------------AIAAVLPVRSVRELEKILGAQAG--DS------------VEVRF
DEKQMIFQF----PNQ----TLTTRLLGGRYPDYQQLLPKQFQQTADMERKRLIGCLERI
AVLADQKNHIVKLDFAPSEHLMTVSVDAPDVGRGRESVPVQYSGQD-FSVAFNVRYLLEG
LKAMDA-TDVSFCLNGASDPAVLKPVGDGN--YQYLIMPVSIRG-
>Syns8102|33864540
------------------------------------------------------------
------------------MKVVCSQSELNAALQLVSRAVATRPTHPVLANVLLTADAGTD
RLSLTGFDLNLGIQTSLAAS-VETSGAITLPARLLGEIVSRLASDSPLTL---------T
TEESGEQVQLNSLSGSYQMRGMPADDYPDLPMVE----------------SGLTLKLQAS
GLVQALKGTLFASSGDEAKQLLTGVH---LSFTDTNLEAAATDGHRLAVLQVNDALQAAA
EG--------TEGEGAAFAVTLPARSLREVERLVAGWRS-EDP------------ISLFC
DRGQVVFLA----ADQ----MVTSRTLEGTYPNYRQLIPDGFSRTLTMDRRALVGALERI
AVLADQHNNVVKFSSQPESGVVLISADAQDVGSGSESLAAELSGDA-IQIAFNVRYMLDG
LKAMAG-DRVVLHCNAPTTPAVLRPVEDGD-GFIYLVMPVQIRS-
>Thee|22299892
------------------------------------------------------------
------------------MKVVCSQSVLSSKLAPLSRVAPSNPSHPILANILLQAEGG--
RLGLSVFDLSLGMQIWLDAA-VKVPGAITVSAKLFSEMVSRMP-NRDIEI----------
-TAEDTRVILDYGSGFFEIQGMSAEEFPALPTLE----------------DVTPITLTAE
ALRRGLQGSLFAASTDENKQILSGLH---VTFERDRLEFAATDGHRLAVTVTEQPVPAEP
LS----------------PITIPAKSLKDLERLMAKQDG---M------------VALRC
DPTQVVFDI----GND---ARITSRLLEGQYPNYRQLIPKTFARQVTVERSALADALERV
AILAAQKNNVVKINIDTEAQELKLSAEAPQLGSGEENLPAQISGES-MVVAFNVKYLLEG
LKVMNS-ADVQLQLNGETQPAILLPLGEAQ--MKYLVMPIQIRS-
>Syns9916|116074276
------------------------------------------------------------
------------------MKLVCSQSELNSALQLVSRAVASRPTHPVLANVLLTADAGTG
RLSLTGFDLNLGIQTSFTAS-VEASGAVTLPARLLGEIVSRLSADSPITL---------A
TDDASEQVELTSLSGSYQMRAMPADEFPDLPLVE----------------NGTALRVEAA
SLVQALRGTLFASSADEAKQLLTGVH---LRFQARNLEAASTDGHRLAVLAVKDALQDDP
SG---APDADTTTEDGVLAVTLPARSLREVERLIAGWKG-DDP------------VTLFY
DRGQVVVLA----ADQ----MVTSRTLEGTYPNYRQLIPDGFTRTIDLERRPFMAALERV
AVLADQHNNVVRISTEPTAGLVQISADAQDVGSGSESLPATLVGDA-MQIAFNVRYVLDG
LKAMEA-DRIVLQCNAPTTPAILTPADDTS-GFTYLVMPVQIRN-
>PromMED|33860561
------------------------------------------------------------
------------------MEIVCNQNEFNYAIQLVSKAVASRPTHPILANLLLTADQGTN
KISLTGFDLNLGIQTSFDAT-VNKSGAITIPSKLLSEIVNKLPSETPVSL---------D
VDESSDNILIKSDRGSFNIKGIPSDDYPSLPFVE----------------SGTSLNIDPS
SFLKALKLTIFASSSDDSKQLLTGVN---FTFNLKYLESAATDGHRLAVVLVDNKENFDE
KE-------DFASNEENLSVTIPTRSLREIEKLVSLRSS-ENS------------IKLFY
DKGQVVFIS----SNQ----IITTRTLEGSYPNYSQLIPDNFTKIFTFNTKKIIESLERI
AVLADQQSSVVKIKLN-EKDLALVSADAQDIGNASELVPVSFYFDQ-FDIAFNVRYLLEG
LKVISS-ENVIFKCNLPTTPAVLVPEDNIN-SFTYLVMPVQVRS-
>Scys6803|16329463
------------------------------------------------------------
------------------MKLICRQSDLSSGLSLVSRAVSSRPTHPVLGNVLLEADADKN
YLRLTAFDLSLGIQSSFTAD-VQQSGRITLPAKLLNDIVSRLP-DGDITLAIDPD----G
DAGDSHLTTITSESGRFQIRGLDADDFPALPTVE----------------GVKPLLLPVA
TLNEGLRGALFAASTDETKQVLTGVH---IKGSGDSLEFAATDGHRLAVVEAPTQIENDE
GE-----AVITGSDLADFAVTIPARALRELERMVASQGN-SDL------------VSLVV
NDTQVIFEL----GDQ----RLTSRKLEGAYPAYDQLIPRQFSRTVTMERKRLITSLERV
SVLADQKNNLVTFTLQSPGNQLQLAVEAQDLGHGEESMGAEIIGEG-GQIAFNIKYLMDG
LKALPS-NDIQMQLNEGNQPVIFTPLGGLK--MTYLVMPVRLVN-
>Syn9902|78183585
------------------------------------------------------------
------------------MKVVCSQSELNAALQLVSRAVATRPTHPVLANVLLTADAGTN
RLSLTGFDLNLGIQTSLAAS-VETSGAITLPARLLGEIVSRLASDSPITL---------A
TEESGEQVQLTSLSGSYQMRGLPADDYPELPMVE----------------SGMTLKLQPA
GLVQALKGTLFASSADEAKQLLTGVH---LRFNAKALEAAATDGHRLAVLQVEDALEDAA
AN--------SDDAAEGFAVTLPARSLREVERLMAGWRS-DDP------------VSLFC
DRGQVVFLA----ADQ----MVTSRTLEGTYPNYGQLIPDGFNRTLALDRRGLIAALERI
AVLADQHNNVVKFTSQPDEGVVQISADAQDVGSGSESLAANLTGDA-IQIAFNVRYLLDG
LKAMGS-DRVVLHCNAPTTPAVLKPEGDAE-AFTYLVMPVQIRS-
>Trie|113473946
------------------------------------------------------------
------------------MQ----------------------------------------
--------------------------------------------EGE-------------
------------------------EEIEEVTEIE--------------------------
------------------------------------------------------------
----------------EFEVTIPAKALREVERMISMGKS-GSS------------VTLKF
DENQVIFEL----GKQ----RLTSRKLEGQYPAYQQLLPNQFTNQINVDRKKFLGAVERI
AVLADQKNNILKCTIDSVNQEISLSVDAQDVGSGRESMAAQISSDEPEEIAFNVKYLIEG
LKAIPSASEISIQLNTATTPVVLNPLGGFQ--MTYLIMPVQLRS-
>Syn9311|113953564
------------------------------------------------------------
------------------MKLVCSQAELNAALQLVSRAVASRPTHPVLANVLLTADAGTD
RLSLTGFDLNLGIQTSLAAS-VDTSGAVTLPARLLGEIVSKLSSDSPVSL---------S
SDAGADQVELTSSSGSYQMRGMPADDFPELPLVE----------------NGTALRVDPA
SLLKALRATLFASSGDEAKQLLTGVH---LRFNQKRLEAASTDGHRLAMLTVEDALQAEI
SA--------EESEPDELAVTLPARSLREVERLMASWKG-GDP------------VSLFC
ERGQVVVLA----ADQ----MVTSRTLEGTYPNYRQLIPDGFSRTIDLDRRAFISALERI
AVLADQHNNVVRIATEPATGLVQISADAQDVGSGSESLPAEINGDA-VQIAFNARYVLDG
LKAMDC-DRVRLSCNAPTTPAILTPANDDP-GLTYLVMPVQIRT-
>NoAz|298491074
------------------------------------------------------------
------------------MKLVCSQSDLSTNLSLVSRAVPSRPTHPVLANVLLQADAETN
QVSLTAFDLSLGIRSTFSAE-VIEGGAIALPAKLLVDITSRLP-EGEITLDDESG----D
NTGEGILVTLKPKSGKYQVRAMGAEEFPELPVIE----------------SSEAIQLTTA
AVIEGLKGSLFATSADETKQVLTGVH---LTVKQDTLEFAATDGHRLAVLETTNERPIDS
NE--------------QLEVTVPARALRELQRMLAHSSL-EET------------VALYL
DPGQVVFSW----QNQ----RLTSRTLEGQYPAYRQLIPRQFERQVTLERRQFISTLERI
AVLADQKNNIVKVSIDNANQEITLSCEAQDVGSGTESMPAKISGED-IDIAFNVKYLMEG
VKELPS-SEIQMHLNQSLTPVVFTPLGGLK--MTYLAMPVQLRN-
>Ucyn|284928718
------------------------------------------------------------
------------------MKFVCSQNDFSNNLSLVSRAVPTRPTHPILANVLMVADIVKQ
KISLTAFDLSLGIETSFDAN-ISEGGQTTLPAKLLNDIVSRLP-EGEISLISEE-----T
KDNQTNLLYLKSASGKFQIRTISADEFPPLPMIE----------------NDDFIELPTI
TITEGLRGVLFASSNDELKQVLTGVH---LKGTADSLEFAATDGHRLSVVEAMFSSEIDN
KK----EQTLKTKNSNEFSVTIPAKALRELEKIIHNNND-FEV------------IQLQI
DDLQVIFYL----GKQ----KLTIRKLDGNYPKYSMLIPQKFEHVISLDRKNFLNSLERV
AVLASQKNNLVKCVFNNKKQIILLSVETQDLGSAEESIEAKITGES-GDIAFNIKYLMDG
LKALST-KEIKMQLNEGNKPVIFNPLGGLK--MTYLVMPVQMVK-
>Syns5701|87301552
------------------------------------------------------------
------------------MKLVCSQAELSASLQLVSRAVASRPTHPVLANVLLTADAGTG
RLSLTGFDLSLGIQTSLPAS-VESSGTITLPSRLFGEIVARLSSDSPISL---------S
CEEGQEQVEITSRSGSYQMRGLSAEDFPDLPLVQ----------------TGTPLRLQPD
ALVKGLRATLFASSGDEAKQLLTGVH---LGLADQDLECAATDGHRLSVLRLEKAFSGAE
DG------------SEPFAVTVPARSLRELERLLSACSS-DDP------------VSLYC
DRGQVVFLW----ADQ----VLTSRSLDGTYPNYRQLIPDRFSRTLELDRRGFVQALERV
AVLADQHNNVVKLSSDPASGQLHISADAQDVGSGSEDLPAVISGDP-IEIAFNVRYMLDG
LKAMTP-ERVELRCNAPTTPAVLTSAQDPT--FTYLVMPVQIRS-
>YellB|86609004
------------------------------------------------MLRSGKAAAPY-
--RGESRFNEAVDAPLEGFSFTCEQADLSHHLTSVGRAVASRPALPVLANVLVEADAETQ
RVALTAFDLNLCIRSEFEAQ-VRGSGRTTLPAKLLSDIVSRLP-SGPVTLDAS------S
QAQESAPVILMSAAGQYQVRSMSAEEYPTLPEISLRTADADGDFVGEESPTAQALELPIE
SLLQGIGQTLFAASGDETKQVLTGVHVKLLAGDPPCLEFAATDGHRLAIVQVEAEGIPVA
SA----------HGEIGLDFTIPARTLREVERILGTQTA-AST------------VELRF
DRSQVQFVLPPRASKTQCQQRITSRLLEGQYPDYNRLIPKQFERQVTLERRPLIESLERV
GVLAAQRNDIVKFNLSAATQTLRISTEAPDVGSGEESLPVQMSGPD-LELAFNVRYLLDA
LRVFHT-QQVSLELNGATQPAIWKPLGAMR--LCYLVMPVQLRAT
>Syn7002|170077879
------------------------------------------------------------
------------------MKFVCSQSDLNSQLSLVGRAVPSRPTHPILGNVLLTADANRH
QIQLTAFDLSLGIRTSFPAQ-VIEGGTLTLPAKLLNDIVSRLP-EGEVTLSCPSD----T
LMKGDAQATLTAATGRFQIRGMGAEEFPELPTIQ----------------DGKKLMLPAI
ALSEGLGGVLFAASPDETKQVLTGVH---LTHHQDCLEFAATDGHRLALVETSDQVSPEP
ES--SETGKLPTSTLEDFALTIPARALRELERMLTTANE-ADL------------IALHL
DDSQVIFEV----NHQ----HLTSRKLDGAYPAYHQLIPRQFSRDVTLERRALISSIERV
AVLADQKNNIVKFRLNSAEQKLHLAVEAQDVGSGEEALPAQVSGTD-LEIAFNVRYLIDG
LKALPS-NEIKMQLNENNQPVIFTPLGAVQ--MTYLIMPVQIRS-
>Cylr|282898715
------------------------------------------------------------
------------------MKLICSQSDLSTNLALVSRAVPSRPTHPILANVLLQADVNTN
QVSLTAFDLSLGIRTSFTAE-VIEGGAVALPAKILVDITSRLP-EGDITLDDQSG----D
STTEGINFILKPKNGKYELRSMGAEEFPELPLIE----------------SSNPIQITTA
ALVEGLKGSLFATSSDETKQVLTGVH---LTVKQDVLEFAATDGHRLAVLETINERPLEN
DE--------------QLEVTVPARALRELQRMLNHSAS-EEA------------ISLCL
DEGQIVFAW----QNQ----RLTSRTLEGQYPSYRQLIPRQFERQLVLERKQFISTLERI
AILADQKNNIVKISMNTGEQEITLSCEAQDVGNATESMPAQISGED-IDIAFNVKYLLEG
LKELPS-TEIQMHLNQNLTPVIFTPLGGLK--MTYLAMPVQLRN-
>Prom9303|124021715
------------------------------------------------------------
------------------MKLVCSQAELNTALQLVSRAVASRPTHPVLANVLLTADAGTD
RLSLTGFDLSLGIQTALTAS-VESSGAITLPARLLGEIVSRLSSDSPITL---------A
TDEAGEQVELKSLSGSYQMRGMSADDFPELPLVE----------------SGKAVKVNAR
ALLTALRGTLFASSSDEAKQLLTGVH---LHFDGKAMEAAATDGHRLAVLSLADALDVET
TL-----SSDTDDEGENFAVTLPSRSLREVERLIAGWRS-DDQ------------VSLFC
DKGQVVFLA----ADQ----VVTSRTLDGTYPNYRQLIPDGFARSFDVDRRAFISALERI
AVLADQHNNVVKVSGDSTSELLQISADAQDVGSGSESLSAEFTGDS-VQIAFNVRYVLDG
LKVMDS-DRIVLRCNAPTTPAIISPKDDDI-GFTYLVMPVQIRS-
>Syns7805|88809363
------------------------------------------------------------
------------------MKLVCSQTELNTALQLVSRAVASRPTHPVLANVLLTADAGTD
RLSLTGFDLSLGIQTSLPAS-VDTSGAVTLPARLFGEIVSRLSSDSPITL---------A
TDDTSEQVELTSLSGSYQMRGMPADDFPDLPLVE----------------NGTAIKLDPA
ALVRALRSTLFASSSDEAKQLLTGVH---LRFDQTRLEAASTDGHRLAVLSVDDALKDAI
AA----DDSAEADESAALAVTLPARSLREVERLMAGWKG-NDP------------VSLFF
ERGQVVVLA----ADQ----MVTSRTLEGTYPNYRQLIPESFSRTIGLDRRAFVASLERI
AVLADQHNNVVRISSDPSKGLIQISADAQDVGSGSESLPAQIEGDE-VQIAFNVRYVLDG
LKAMDG-DRIVLSCNAPTTPAILSPEDDGS-GLTYLVMPVQIRS-
>Syns7803|148238337
------------------------------------------------------------
------------------MKLVCSQTELNSALQLVSRAVASRPTHPVLANVLLTADAGTD
RLSLTGFDLSLGIQTSLPAS-VDTSGAVTLPARLFGEIVSRLSSDSPITL---------T
TDDSGEQVELTSLSGSYQMRGMPADDFPDLPLVE----------------NGTAVKLDPA
ALVRALRSTLFASSSDEAKQLLTGVH---LRFDQTRLEAASTDGHRLAVLSVDDALQDAI
AN----EEAPDAEGSAGLAVTLPARSLREVERLMAGWKG-SDP------------VSLFF
ERGQVVVLA----ADQ----MVTSRTLEGTYPNYRQLIPESFSRTMALDRRAFVASLERI
AVLADQHNNVVRIISDPSKGLIQISADAQDVGSGSESLPAQIEGEE-VQIAFNVRYVLDG
LKAMDA-ERIVLSCNAPTTPAILSPADDGA-GLTYLVMPVQIRS-
>Cya0110|126658042
------------------------------------------------------------
------------------MKFVCSQSDLNSNLSLVSRAVPSRPTHPILANVLMVADSQKN
RVSLTAFDLSLGIETSFSAD-VSEDGQITLPAKLLNDIVSRLP-EGEITLMSEE-----T
ENNDSHIVALKCASGQFQVRAMDAEEFPPLPTVE----------------EGESLQLPIV
MLTEGLKGALFAASSDETKQILTGVH---LTGTPDSLEFAATDGHRLSVVETTLPPQTDE
DN--EDETSSEMPNLEGFAVTIPARALRELERMIGNRNE-SDA------------IALQV
DEAQVVFQL----GHQ----RLTVRKLDGAYPNYQMLIPKEFTRTISLERKRLLSSLERV
AVLADQKNNLVKCTFNHEEGQVSLSVETQDLGSAKESMPAEVTGES-GEIAFNVKYLMDG
LKALPT-KEIKMQLNEGNQPVIFNPLGGLQ--MTYLVMPVQIVK-
>Mica|166366608
------------------------------------------------------------
------------------MKFTSSQSELNSNLSLVSRAVASRPTHPVLGNVLFCADEEKG
EISLTAFDLSLGIRTSFRAE-VVEGGKITLPAKLLNDIVSRLG-EGEITISVEEN----E
NDEEHSLAFLKTASAQFQIRGMKADEFPELPTVA----------------DGEIVNLPIV
ALTEGLKGALFAASGDETKQVLTGVH---LTKTVDCLEFAATDGHRLAVVQTPLEEVESA
SG--------------GFNVTIPARALRELERMMATKQN-IET------------ITLHV
DDSQVIFEM----GEQ----RLTSRKLEGAYPTYNQLIPKSFDRSLVLDRKQLIRCLELV
AVLSDQKNNLVKFSLDSENDRLSLAVESPDLGSAKESMAAEIQGES-GDIAFNVKYLMDG
LKALPN-NDIQMQLNASTQPVIFTPLGGLK--MTYLVMPVQIRQ-
>Syns8109|260435668
------------------------------------------------------------
------------------MKVVCSQSELNSALQLVSRAVATRPTHPVLANVLLTADAGSN
RLSLTGFDLSLGIQTSLAAS-VETSGAITLPARLLGEIVSRLSSDSPVTL---------A
VDDSGEQVQLTSLSGSYQMRGMSADDYPDLPMVE----------------SGMTLKLQPE
RLVQALKGTLFASSADEAKQLLTGVH---LKFNQRALEAAATDGHRLAVLNVEDALQDVA
VT--------DSAEDESFAVTLPSRSLREVERLMASWRS-DEP------------VSLFC
DRGQVVLLA----ADQ----MVTSRTLEGTYPNYGQLIPDGFTRTFGMDRRALIAALERI
AVLADQHNNVVKFSSQPEDGVVQISADAQDVGSGSESLPSNLEGDA-MQIAFNVRYLLDG
LKAMGS-DRIVLHCNAPTTPAVLRSEEASE-AFTYLVMPVQIRS-
