# Supplementary material for: Genome fluctuations in cyanobacteria reflect evolutionary, developmental and adaptive traits
Source: BMC Evol Biol. 2011 Jun 30;11:187. doi: 10.1186/1471-2148-11-187 (PMC3141437; doi:10.1186/1471-2148-11-187)
Supplement: Additional file 8 — Individual and concatenated alignments for protein groups. Compressed file containing all alignments of individual groups (fasta format) and the concatenated alignment of 285 single-copy genes (phylip format). [file 1471-2148-11-187-S8.GZ › Cyanos1278.faa]

>Syne7942|81298829
-----------------MPAFLLEVGTEELPASFVAAAIAQWQNWLPTRLAEAQLTTT--
QISVYGTPRRLAVLIEGLPDRQPDREEEVKGPPASAAFKDGE-PTPAAIGFARKQGVEVS
DFTVRETDKGAFVFVQKREVGQPLADVLQSLVPSWIQDLEGKRFMRWGDGDLRFSRPIRW
LVALIDDQVLPLELTSGG----STVQSDRLSRGHRVLHPEPVAIAQASDYLATLEAASVL
VDPAQRQAKIEAQTAAIASKVGGQ--AELPEDLLAEVVHLTEWPTAVLGQFEERFLSLPA
EVSTMVMTSHQRYFPIYQATAQRDPAAIDARSELLPCFVTISNGDPAASETIAAGNARVI
RARLADGEYFYRTDSKQPLESFLSQLEAVTFQEQLGSVRSKVDRIGAIAHRLCDQLSIHS
SDRLLVSRAAQLCKADLVSQMVYEFPELQGVMGEKYARVSQEPDAVATAIREHYLPKGAG
DQLPQTLTGRMVALADRLDTLVCIFGLGLLPSGSSDPFALRRAANGVLNIL---------
--WDGQ-----LRLDLTALIQGIAADFHHAFPKLAGNAETLIQQLTDFFGQRLRTLLQDE
Q------GIDYDLVNAVLGDGD---------ANYLLRAIADPLDALNRAKLLQTLRQDGR
LVALYETVNRATRLASKGDLDTATLDPTGLVNADLFQQPSEAAFLSALTTLQPLATAAQA
SQAYEPLVEGLLTAAPAVQSFFDG-DTSVLVMDPDPAIQQNRLNLLGLLRNQARVLADFG
AIVKGE---------------
>PromCC|33240281
-----------------MSNFLLEIGTEELPADFARLAISQLEELVQNDLKQNRIQYE--
LIRCSSTPRRIFVIVNNLASSSDDFVEERKGPPATKAFKNGC-PTPAAEGFAKRYGLLVE
DLEIRETVKGPFVFGKVVEKGGPSKDLLVDLIPNWINSIQGKRFMRWGSGDSRFSRPVRW
LVALLDDNEIKVKLPDTD----PEILSGRLSRGHRLV-SNEILIESSGEYFEILRGAGVI
VDREERLDLIKSLVEKSSLEVNAT--ADLTSKLLNELTDLVELPYLIRGEFNESFLELPA
EVLSTVMQVHQRYIPLYKNDDEVDPLALEAKGILTPFFLCICNGLPQSKDLIKEGNERVL
KARFADAKFFINADRGLSSTSRTDQLKNVTFADGLGSLYDRVKRIEWLAELFIKTVNFPE
GNSNFLRKASSLCKHDLVSHMVGEFPELQGIIGAKYLLAEGESREVALAVLEQYLPRGYA
DKLPESFVGSALALIERIELLLSIYSKGERPSGSSDPYALRRAGNGVLQII---------
--WNKE-----WKINLLELLTISSSYWLKLFPSFKVDEENLLSDLLDFFHQRIVSLLEES
-------SIDVDIIQAVAGE-----------TIPHERLLADPTDVFERVTLLQQMRTSKK
LSAVQSVVNRASKLAEKGTLNTDVLSASNVVDPSLFESQSENSMLEVINSLEPIAISNSP
DR-YMKLAEGLAFGSKALAEFFDG-EQSVMVMTTNKSIRENRLNLLSVLRNQAQLIADFN
LITH-----------------
>Crow|67922573
------------------MFFLLEVGTEELPADFIDEAIAQWQQIIPKSLEENFLTPE--
NLEVYGTPRRLAILISGLPEQQKDRDEVIKGPPVKAAFKDGK-PTKAAEGFARKQEVTLD
DLEIRPTDKGDFVFIEKKIKGRQTKEILQESIPNWINSLEGRRFMRWGNGELRFSRPIRW
LVALCDQEILPLEIVNGD----STITSDRLSRGHRILHPDTVSIAQAAEYRETFRAVYVE
VDPKQRQQIIEKDIETISQQLTGT--ADIPEDLLTEVINLVEYPTAVAGKFDPEFLNLPT
EVIITVMVKHQRYFAVK-----------KSAQELLPNFITIANGDPNKKDIIAQGNERVI
RARLADAQFFYTSDCDEPLDSYLPQLENVTFQKELGTMRYKVDRIMDMAQQISEQLEVRE
QEQEEIESTALLCKADLVTQMVYEFPELQGIMGQKYALASGESEEVAQGIFEHYLPRGAK
DIMPKSLTGQVVGIADRLDTLISIFGLGMIPTGSGDPFALRRAANAIITVT---------
--WEAE-----LPINLAQLLLQGCQAFMADHGD-KESP---LEALQTFFIQRIQNILQDD
F------NIDYDLVNAVLGEAD---------AEYMERALQNLLDVKDRSEFLQEIRSNGM
LDRIYETINRSTRLAAKGDLEYTELDPSKVVRTELFEKSSEQELFNGLMALVSKTTQAQD
EGDYQLLIEGLLDIIPKVSNFFDG-EDSVLVMDDNQNIKQNRLNLLGVLRNHGRVLADFG
AIVKN----------------
>Syn7335|254423532
-----------------MATFLLEVGTEELPASFVSEAIAQWKSKIPTDLSQQFIESG--
QIEFYATPRRLAVLIHELPERQPTREEEAKGPPAKAAYKGGK-PTKAATGFAASKGVSVD
QLEVRNTDKGEFVFVRQTIPGRQTAELLQAMVPEWVLGLEGSRFMRWGDGDLRFPRPIRS
LVTLLDTQLIPVSLENGS----EVCQSDRTTTGHRVLHPEKVSLDNAQDYVSALKSAYVT
VDPLERKTIILDQVAEVASSVDGH--AVINEDLLAEVVDLVEWPTAIIGKFDEEFLALPS
KVTITEMESHQRYFPVR---------PSTDTDQLLPYFITVSNGDPAKSALITQGNERVI
RARLADGKFFFDADQKQPFADYLPQLETVTFEAQLGSVREKVSRIEKVTSLLSDQLGLSP
KQKQQAIRAAQLCKADLVTQMVGEFPELQGYIGQKYAANSGEPAAVADAIYEHYLPRGAG
DSLPQTLIGQVVGIADRLDTLVSIFSIGKLPKGSSDPFALRRAANAVITIV---------
--WDAD-----LPLKLYPVLTQVVEDFAASREG--VDPDALMALLIDFFDQRIRTLLQDN
L------EIDYDLVNAIFGQ-D---------KHYQLRSLTDLLDVRDRATFLQSIRNDAR
LAVLYETVNRAAKLAVKGELDTDILDPEGIVDPTLFEQPSEQAFYDSLQTLLPQTQAAQA
ERDYSKLITGLEQAAPTVANFFDG-DTSVMVMAEETAVRQNRLNLLGLLRNHARVLADFG
EIVKS----------------
>Syn307|148242367
MEGFGGFIKSQPARKASVASFLLEIGTEELPADFAAQVLAQLEPMVRRDLSEKRLACE--
GLSCTSTPRRIAVCIDGLAPSASDLQEERKGPPAAQAFQDGM-PTKAALGFAQRCGLQPE
ELEIRETPKGPFVFASVLEKGRQASDLLAELIPGWIAALQGRRFMRWGAGERRFSRPIRW
LVALLDEQVVELSLEGSD----PPVQSGRTSFGHRLV-AAEVSIPAASAYGDCLACAGVM
VNRQQRRQLIADAIAAAASKRDAR--ADLPDELLEELTDLVERPSLIEGAIDDGSLDLPA
EVLSTVMRSHQRYVPLYRRSAEVDPLSLQARGCLLPQFLCIANGLDGAEDSIRRGNERVL
KARLADAAFFLDADRAVASEQRRAQLSRVTFAEGLGSLLDRCERLEWLAQTLGRCLALDA
AAQADACRGAHLCKHDLVSQMVGEFPELQGLMGGKYLLAEGEPASVALAVQEHYLPRGAD
DVLPSSDAGAVVALAERLELLLSIFAKGQRPTGSSDPYALRRAGNGILQIL---------
--WERQ-----WRLDLQDLLQQACNHWAELLPGFAIDASQLQADLQEFLRQRLISQLEEQ
-------GEAVDLVQAVTPQ------------SANQRLLRDPLDALDRLRLLEQLRSAGE
LAPVQAVVQRAVRLAEKGDLAADVLSSTGVVDASLFEQPSEAAMLKVVDQLSGIVGQQGA
DR-YSKLCEALAASSSTLAAFFDG-DTSVMVMADDMAVRRNRLNLLAVLGNQAAVLADFA
AISG-----------------
>Syn9605|78212759
----------------MTATFLLEIGTEELPADFVRQALDQLQQRVGRDLREARLGHG--
VVSVFGTPRRLVVSVAELEDRQPDLQEERKGPPVAQAFKEGV-PGPAAIGFAKRCGVDPS
DLEQRDTPKGPCVFATVLTPGQASVELLQGLIPQWIDALQGRRFMRWGTGAQRFSRPIRW
LLALKGSELIPVVLDGAD----PEVRSDRFSRAHRLHGDEPLSIASAEQFGETLAAAGVV
VDRAERAKRIRTSLDQSAQAANGT--PDCPASLFEELVDLVEDPRILEGTIAERFLQLPP
EVISTVMQAHQRYVPLQVPGLEADPLRLTAEAVLRPQFLLVGNGLAPASTLIVRGNERVL
GARLADAEFFLDVDRRQSSASRREALDRVTFAEGLGSLLDRSERIERLTGLLLKQLGLDQ
SMADAAQRAAHFCKNDLVSQMVGEFPELQGLMGGKYLLEEGETREVALAVVEHYLPRGAG
DALPATPAGAVVALAERLELLLSIFAKGERPTGSSDPYALRRAGNGVVQIL---------
--WGMA-----WRLDLMAFLSKAVEEWVALFPDFAVDASQLHNDLCQLMRQRIVSQLEDD
-------GFAPDLVQAVAGD-----------AVSSQRLLSDPLDVKQRIQLLRDLRDSGQ
LDAVQAVVQRAAKLAEKGDLARDQLVASDVVEPERFESASEKDLFAALEQLQPMAQQRS-
---YQALADALVAATPALQAFFDG-ETSVMVMVDDSALRLNRLNLLAVLRNQASVLAEFE
SIQKAEA--------------
>Nosp|186684136
-----------------MPAFLLEVGTEELPASFLSDALIQWRERIPQSLEANSLQGE--
SVQVYGTPRRLAVLIKGLPSQQADREEEIKGPPAQAAFKDGQ-PTAAALGFAKKQGVELD
ALFLRPTDKGEFVFVQKRIPGRPVAEILTELVQEWIWGLEGKRLMRWGDGDGRFSRPIRW
LVALLDETVLPLELVNGS----KTIQSDRISQGHRVLHPEPVTIAQATDYVTALKSAYVT
VDPEERENLIKEQVKAVAESLSGY--TVIYPDLLAEVTNLVEYPSTVVGKFEPEFLELPT
EVITEVMVTHQRYFPVF------KPGSSEQE--LLPNFITISNGDPKKSDIVAVGNERVI
RARLADGRFFYEADLTKPIDSFLPQLEKVTFQEELGSVRTKIDRVVKIAEQISTQLKLAE
NQSQKIQRAALLCKADLVTQMVYEFPELQGIMGEKYALASGEDAEVAKAIYQHYLPTGAG
DNLPETLTGQIVGLADRLDTLVSIFGLGLIPSGSSDPFALRRAANAVVKIT---------
--WFYN-----LPINLDDLLAQIATDFAAKYQK---DRASLTTALQEFFLQRIRTLLQEE
K------QIDYDLVNAVLGEND---------PEYTERTLKDLLDVRDRALYLQQIRSDSI
LDNIYETVNRSTRLAAQGDLDTKQLEPTSVVRPELFQKPSEEALYNALIESVPQTQTAQQ
TRNYQLLVAALAKIAPTVSNFFDG-PDSVLVMDSDPEIKRNRLHLLGLVRNHARVLADFG
AIVKNL---------------
>PromAS|123968354
-----------------MSKYLLEIGTEELPANFSHAVLEQFKSLIEFELDKKLIKFE--
HIVVTSTPRRIVLLLEGLVDYAEDKIIERKGPKANSAYLNGC-PTNAALGFANSLGIDVG
ELEIKKTEKGDFVFGKKIEKGLSTKISLSSIIPKLVKSLQGPRFMKWGAGNMKFSRPIRW
IASIYNDEILDFEFDECD----PKIKINNKTKSHRLI-NEVLELQNPDDFFELLKRNRVI
AIRKERKEKIESLINQASKSLNLK--PDLSEGLLNELTDLVEWPDLIIGKFSDEFLELPV
EVLSTVMKSHQRYVPLLLKNKSFSKLDLSSEKNISTTFCVISNGLEESNNNIAKGNEKVL
KARFSDAKFFVESDKKVASIKRNEKLKSVSYLKGLGNIFQRVERIEEVTKKILKFLNDKS
LEEKKIIEAAKYCKNDLCSEIVFEFPELQGIMGGKYLKYEGFSEDVCLAVAEHYLPSFYK
DALPSTKYGAIVSIADKVETLISIFISGKRPSGSSDPYALRRNLNGVIKII---------
--WDYE-----LDLPLDKLFNELIDFWKIVFPNLNFSRVTVFNDLNEFLVQRIVSHLEEI
-------SLSKELIKAVCSS-----------DELSQKRVLNIVDLKNRVNSIIKFNKKDN
FVEIQKVITRVSKLANKSDISRDVLSTRDYVNTKLFEKDCEFKVFEFIGELEKLFSEGYS
N--YLELLNLFEINVNTIEDLFDN-EKGVLIMSEDLKIRNNRLNLLSLIRNYSLKIADFT
LLNS-----------------
>Rapb|282897614
-----------------MTAFLLEVGTEELPASFLSSAITQWRSRIPQMLEAHGLPIE--
KVAVFGTPRRLAVLITGLPSQQPDQDEEIKGPPAQAAFKDGK-PTKAAEGFAKKQGVELS
ALEVRSTDKGDFIFVNKRTLGRPITEILTELVPQWVWSLEGKRLMRWGSGDGRFSRPIRW
LVALLDGDVLPLELRNGE----KIVKSDRISWVHRVLHREAVSISHATEYVETLANGYVI
VSPEEREKIIVDQVNRAVEELGGC--TEIYPDLLAETTNLVEYPTAVVGKFEDEFLQLPT
EVSTTVMVTHQRYFPVF---------KNRDRRELLPNFVTISNGDPEKSDIIALGNERVI
RARLADGRFFYEADLAKPLADFLPQLETVTFQEDLGSVRAKVTRIGNIAQVICQQLGLGE
TETKRVERAALLCKADLVTQMVYEFPELQGIMGEKYALASGEDEEVAKAIFEHYLPRNAD
DILPTTLIGKIVGLADRLDTLISIFGLGLIPSGSSDPFALRRAANGIVNIT---------
--WVAN-----LPINLEYLLEYTATSFAHTFHK---DGQSLISILREFFIQRIRTLLQEE
K------HIDYDLVNAVLGEQD---------PEYIERALQDLLDIRDRAAYLQQIRHNGT
LEKIYETINRSTRLAAQGDLDLQQLIPDKLINSTLFQKSSETALYQALVALVPQTQLAQQ
TRNYQLLIAALEKIAPTVSQFFDG-EDSVLVMDPNPDIKRNRLNLLGLLRNHGRILADFG
AIVKNL---------------
>YellA|86607462
-----------------MVAYLLEVGCEELPASFVDSALEQWRTGIPASLAEAHLQAE--
QMQLFGTPRRLSVLLQGLPTQQPDRTLEVKGPPVQVAYQDGR-LTPAGEKFAQKQGVDPG
SLEIRQVGKGSFVFAVQRVRGRPTAAVLQELAPTWITSLSGERLMRWGYGDLKFPRPIRW
LVSLWEDQVLPLLWPTSEGNPLPGLVAGRVSRGHRVLGSQQVVLERAESYVQQMQEAGVS
PDPTAREAYIQAEVTKLARQVNGE--AQIPAPLLREVVHLVEWPTAVLGRFEPEFLRLPP
AVIETVMITHQRYFPVR---------DGRDPRKLLPYFITISNGDPRQSERIGAGNSRVV
RARLADARFFYEEDRRIPLAQRVERLQAVTFAEGLGSMRDKVERIRHISRLIAAALNLDP
QEQALVDRTAYLCKADLVTQMVYEFPELQGIMGAEYARQDGEPEAVAEGIEQHYWPLGAG
EALPASLTGRVVGWADRLDTLVGMFRLGQIPTGSSDRFALRRAANSLVLIA---------
--WDAG-----WTFDFNSLLQRVVQDYAAGDEK-------TLKALQEFLLQRLQILLQEE
K------RIDYDLVRAVVGDPEALQEGEPAKSDLPRRALANLPLTLLRAEYLQHLRATGE
LADLYPTLNRCARLAAQGDLDSAVLDPAAAVDADLLQEAAERELYEACQRVYRLGVEPAL
QGDFTPLVEGLQAAAPAVDRFFEA----VLVMDPDPRLRANRLNLLGVLRNQSRLLGDMG
AVVMAGEAAPAKSH-------
>Prom9215|157413188
-----------------MSKYLLEIGTEELPANFSHYVLNQFKSQIEFEFDKKLIKFD--
KISCTSTPRRIVLLLEGLVDSGDDEIIIRKGPKASSAYINGT-PTKAAVGFANSLGIDVD
DLEIENTEKGEFVFGKKVRKGESTRISLSLIIPKVIKSLQGPRFMKWGNGNFKFSRPIRW
LVSIYNDEILDFNLDECD----PKIVVGNLSKSHRLI-DRVIEINSPDNYFEILAENGVL
VQREERKEKILNFINQSSESLNLK--PDLSDELLNELTDLVEFPNVITGKFEEEFLDLPV
EVLSMVMKSHQRYVPLLKKSDSFSKLDLSSEQIISTNFLLISNGLQESNNIIVKGNEKVL
KARFSDAKFFVESDKKVSSSERNEKLKSISYLKEMGNVFQRVKRIEAISQKILNYLNDQS
LDSKKIIEAAKYCKNDLCSEIVYEFPELQGIMGGKYLRNEGFDKDICIAVAEHYLPCFYK
DDLPSTKYGAIISISDKIETLISIFISGKRPSGSSDPYALRRNLNGVILII---------
--WQFE-----LDLAIENMFCELFQYWEISLPNLKFEKEKVLIDLIEFTNQRIVSHLEEL
-------SIDKDLIKAVCLI-----------DSASRKKIMNILDLKNRIKTINKLKEKTN
FSEIQKVISRVCKLAEKGSLKTNIFLHKDHINPKLFEKDCEIKVFEFIKQLETIISLPNW
D--YFRLFKLFETNANSLNELFDN-DKGVLIMAEDSEIRNNRLNLLGLVRNYSLKIADFT
KIN------------------
>PromN2A|72382003
-----------------MSTYLLEIGTEELPADLAESVISQLELSVNNDLNSAQIKFS--
EISVTTTPRRIALTIEGIAPFSEDNIAERKGPPVSQAFHDGK-PTKAAIGFAKRYELSPE
KLEIRETSKGSFVFAKSIEKGKPVTTVLSDYLPRWISKIQGRRFMRWGKGDFRFSRPIRW
IVSLLDSEVLPFKISGCD----PEIQIGNISRPHRLY-GTKLEINDAKTYFDQLQDVGVT
VDRDRRLSCINDLVLNHEIDKKVK--PDLTDPLLNELTDLIESPLLVTGCFDESFLELPP
EVLSTVMKVHQRYIPLYKVNVEFDPLSLNSKNTLLPTFLCISNGLPSAKEKIIKGNEKVL
KARFADASFFIKSDLLISSSSRIDKLKDVTFAEGLGSLYERVNRIEWLVKLLTLKLEFDQ
EDIQKSVKVAHFSKHDLVSNMVDEFPELQGIIGSKYLLHEGESRDVCLGVLEHYKPKGTS
DSLPSNNLGNAVSLAERFELLISIYAKGERPSGSSDPYALRRAANGILLIL---------
--WNKD-----WQLNINKILDDSLIYWQQLFPSLSLDISNLLSDLKEFFRQRIISLLEEK
-------DVEFDIIQAVAGD-----------TTSTSKLLDDPTDVYFRTSLLMEMRKNNT
LNLLQAVVTRASRLAAKSSISKDVIDPLDFVDRSLFEKDCEREMFDVLEKLKPLAVNCDR
DK-YKLLADGLVSSTETLSNFFDG-EGSVMVMTEDINLRNNRLNLLTLLRNQSLKLADFS
KLG------------------
>Syns9917|87124315
----------------MASTFLLEIGTEELPADFARLALPQLKATVTGDLKEWRLNHG--
AIQVTSTPRRLAVIVENLVERQEDLREDRKGPPVAQAYVDGQ-PGPAALGFARRCGVDPS
ALEVRATPKGDCVFATVLVEGQSTLSLLQERIPGWVDALQGRRFMRWGSGDQRFSRPVRW
LVALFGEVCVPVTLAASD----PVVHSGRSSRAHRLF-DRTVDLADAEAYGAALAAAGVV
VDRNKRAEIIRTALKERAEVLQGV--ADCPPALFEELVDLVEAPRVLTGSIADRYLALPP
EVIITVMQSHQRYVPLRRPGVCMDPLGLSAREVLCPDFLLVSNGLASADDRIREGNQRVL
SARLADAEFFLSVDRRQPSSARREALQAVTFAEGLGSLRDRSDRIEHLAGQLLERLECPQ
ATQEAARRAAHLCKHDLVSQMVGEFPELQGLIGGKYLLEEGESRAVALAVVEHYQPRGAG
DALPSSDAGAVVALAERLELLLSIFAKGERPSGSSDPYALRRAGNGILQIL---------
--WERG-----WRLDLLELLKGAAGRWQELLPAFAVDTDVLVRDLVLLLRQRIHSQLEDD
-------GHAPDLVQAVAGD-----------AVSDERLLCDPIDVLDRIRLLSQLRQQNR
LVAVQAVVQRAARLAEKGDLARGVLDAADTVDPKRFASPSEQAMYGVVQRLKPLAQARN-
---YQALAHALVEATPTLEAFFDG-DQSVMVMADDPELRRNRLNLLSVLRNQAGVLAQFE
RIQA-----------------
>Prom9312|78779151
-----------------MSKYLLEIGTEELPAKFSHSVLEQFKSLIEFELDKKLIKFN--
NIVVTSTPRRIVLLLEGLVDYGEDKTIVRKGPKANSAFLNGS-PTNAALGFANSLGIDVD
DLEIKNTEKGEFVFGKKIEKGQSTRISLSSIIPKVVKSLQGTRFMKWGAGNIKFSRPIRW
ITSIYNDDILDFAFNECD----PNIQISNKSKSHRLI-NEVFEVQNPDNFFELLKQNRVL
VKRHERQEQIETLIHQASKLLNLK--PDLSKELLNELTDLVEWPDLVIGKFSEEFLDLPV
EVLSTVMKSHQRYVPLLLKNNTFSKLDLSSEKNISTNFFVISNGLEESNNNIAKGNEKVL
RARFSDAKFFVESDKKVSSIERNEKLKSVSYLKGLGNIFQRVERIQEVTKKILTFLNDKS
LEDKKIIEAARYCKNDLCSEIVFEFPELQGIMGGKYLKNEGFSEDVCLAVAEHYLPSFYK
DALPSSKYGAIVSIADKVETLISIFISGKRPSGSSDPYALRRNLNGVIKII---------
--WDYE-----LDLPLDNLFKELFDFWKISFPNLDFSKDKVLNDLNEFLVQRIVSHLEEI
-------SLSKELIKAICSS-----------DELYQKRILNIVDLKNRIKSIVNFKEKET
FVEIQKVITRVSKLANSSNLSTDVFLTGDYVNTKIFEKECELKVFEFIRELEKLFSTGYC
N--YLKLLNLFEINKNTIEDLFDN-EKGVLVMSEDIKIRNNRLNLLSLIRNYSLLIADFT
LLNS-----------------
>SynsBL|116070688
----------------MTTTFLLEIGTEELPADFARQALDQLRDRVLHDLAEARLSHG--
SISIFGTPRRLVVSVPNLDDHQPDLREERKGPPVAQAFKDGV-PGPAAIGFAKRCGIDAS
QLEQRDTPKGPCVFATVLTAGRDGVSLLRDLIPTWIDALQGRRFMRWGTGTQRFSRPIRW
LVALHGDDVIDVEMPGAD----PVVQSDRFSRSHRLHGDQPLCIASADQYVKTLQQAGVL
VDRDERSRLIRASIDQGAEAANGE--ANCPDRLFEELVDLVEGPRILQGQIAEQFLHLPP
EVISTVMQAHQRYVPLQIPGLTPDPLRLTAEAVLRPEFLLVANGLEQASALIIRGNERVL
GARLADAEFFLEVDRRQASATRRDALSRVTFAEGIGSLRDRCDRIERLTDQLLTDLGLSD
SVATASRRAAHLCKHDLVSQMVGEFPELQGLMGGKYLLEEGESRDVALAVVEHYLPRGAG
DDLPSTDAGAVVALAERFELLLSIYAKGERPTGSSDPYALRRAGNGVLLIL---------
--WNQG-----WKLDLNGFLAKAVEAWKELFPAFAVDTAQLVGDLSALLRQRITSQLEDD
-------GYAADLVQAVAGD-----------TVSTTRLLWDPLDVRVRIQMLRGLRDQGR
LTAVQAVVQRASRLAEKGDLPSGVLSSSDVVDPALFESASEQGLFDATQRLNPLAASGA-
---YQQLCDVLVESTPALEAFFDG-DQSVMVMADDPALRTNRLNLLGVLRNQAAVFAQFE
LIQS-----------------
>Prom9515|123966059
-----------------MSKYLLEIGTEELPANFSHSVINQIYSNIKFEFDKKLIKYK--
NIICTSTPRRIVLFLEGLVDYADDKRVTRKGPKASAAFLNGV-PTQAALGFANSLGINIE
DLQIRKTEKGEFVFGTKIEKGESTKSALSLIIPKLIKNLQGPRFMKWGYGSFKFSRPIRW
IVSLYDDEILDFAFDECD----PRIKIGNKSNGHRLI-NKVIEIQSSYNYFGLMAESGVF
VNREERKEKIDNLINQESQLLKLD--PSLSESLLNELTDLVESPNLITCNFDKQFLNLPV
EVLSTVMKNHQRYIPLLKKNKKFSKLGLSSEEIISTKFFVLSNGLKESNNTIAKGNEKVL
RARFSDARFFVESDKKVASNVRNEKLKSVSYLKGMGNVFQRVKRIQATSEKILNYLNDQS
LDSNKIIEAAKYCKNDLCSEIVYEFPELQGIMGGKYLRNEGFSKEICIAVAEHYLPRFYK
DDLPSTKYGAIVSISDKIETLISIFISGKRPSGSSDPYALRRNLNGVILII---------
--WQFE-----LDIAIENIFRELIEYWEISLPNLKFEKEKVLTDLIEFSNQRIASHLDEL
-------SISKDVIKATCFT-----------DSSVETRIVNILDLKKRINTIKQLKEKAN
FSEIQKVISRVCKLAESGNLKRSIFASKDYVNPNLFEKECETKVFQFIKEIEVFISSTNW
D--YFELFNLFENNTNNLNELFDN-DKGVLIMSEDPEIKNNRLNLLGLIRNYSLKIADFT
KLN------------------
>Cya8802|257060208
------------------MFFLLEVGTEELPADFLNGAIAQWQERIPASLQEHFLTPN--
SITVYGTPRRLAVLIEGLADHQSDRTEVIKGPPAAAAFKDGQ-PTKAAEGFARKQAVDVA
TLEIRPTDKGDFVFIEKKIAGRPTKAILQELIPSWINGLEGRRFMRWGDGDLRFPRPIRW
LVTLCDGEVLPLELINGS----TTIISDRVSYGHRILHPEPVSIPHGSEYRETLQSVYVE
VDPHERRQTIEAGVKAVAQTLGGT--AEIYPELLQEVTNLVEYPTAVPGKFDEEFLELPT
EVITTVMVTHQRYFAVK-----------DQQGSLLPNFITISNGDRTKSEIIAAGNQRVI
RARLADAQFFYHADCSEPLDTYLPQLETVTFQNELGTMRDKVDRIMEIAQQIAQQLNLTP
QQWDEIESTAMLCKVDLVTQMVYEFPELQGIMGQKYALVSGESESVAQGIFEHYLPRGAD
DIMPQSLTGQVVGLADRLDTLISIFGLGMIPTGSSDPFALRRAANAVINIT---------
--WNSQ-----LSINLAQLLAQGCADFITGHQD-KTSP---LEPLKGFFIQRIQTLLQEE
L------KLDYDLVNAVLGDND---------PEYQERALEDLLDVRDRAQFLQEIRNNGQ
LERIYETVNRSTRLAAQGNLGFQELDPRKTVNPQLFQQRSENAFYQELIVLLPETLAAKS
QRNYQLLVNGLTEIAPTVSNFFDG-EDSVLVMDEDPKIRQNRLNLLGILRNHSRTLADFG
AIVKS----------------
>Prom9313|33862851
-----------------MSTLLVEIGTEELPADFARLALPQLEQMVSRDLQGLRLSYG--
MLQCTSTPRRLVVLVENLASATADLEEVRKGPPAGQAFKNGV-PTQAAAGFAKRCGLKAE
DLEIRETPKGPFVFATVLEHGRSAMELLTDQIPEWIGSLQGRRFMRWGEGERRFSRPIRW
LVALLDEQIIPVCLDGSD----PEICAANLSRGHRLH-DQAVIIPSAESYVQTLAKVGVE
VDRQKRGTLIRHAIDTAAAGLEAC--PNCPDDLFEELTDLVEAPLLLEGTFAKSYLDLPA
EVLSTVMRVHQRYVPLYRLDAVNDPLALDAKSSLLPRFLCISNGLAKASDPVRRGNERVL
KARLADAEFFVEADRSLASIERRKKLAHVTFAEGLGSLLDRVERMEWLTDVLVELLDLSA
EISVQVRRAVHLCKHDLVSQMVGEFPELQGVMGAKYLLAEGEPREVALAVLEHYLPRGAG
DALPESESGAVLALADRLELLLSIYAKGDRPSGSSDPYALRRAGNGLLQIL---------
--WSKG-----WRLNLLALLQRATNHWSKLLPHLNVTPSALAAELGEFLRQRMLSLLEEA
-------GTDIDLAQAVAGE-----------TVLIDRLLSDPADARLRVDLLVRMRRTGK
LLAVQAVVTRAARLAEKGDLPATVLSAAEVVDPGLFEKPSELEMLKVLNALEPITKDSSS
ER-YRHLADGLIAGSEALAAFFDG-DQSVMVMSEDLAVRANRLNLLSLLRNQAGVLADFS
QISG-----------------
>Cya7822|196255551
-----------------MPSFLLEVGTEELPASFVDEAIAQWQNRIATSLEEQLLTPQ--
GIEIYGTPRRLAVLIKELPTKQPDREEEIKGPAANVAFSNGK-PTKALEGFLTRQGVAPE
NVEIRNTNKGDFVFVQKKIIGRTTTEILQELAPQWITQLEGRRFMRWGDGDLRFPRPIRW
LVALWDKEVLPLELVNGG----TLLKSDRLSWGHRILHPEAVSIPEANAYQKSLQQAYVE
VSPHQRRSSIKQQIEKAAKPLKGV--AVIPPELLDEVVNLVEYPTAVVGKFDAEFLNLPT
EVITTVMVTHQRYFPVQ------TSTKKTNDSTLLPHFITIANGDPKKADLIASGNQRVI
RARLADAQFFYKADCDQPLESYLPQLETVTFQEQLGTIRDKVDRIMEISQLIVEQLELEQ
QERTEIESTAMLCKADLVTQMVYEFPELQGVMGQKYALVSGESPNVAQGIFEHYLPRGAD
DMMPESLTGQVVGLADRIDTLVSIFGLGMIPTGSGDPFALRRAATGVIKVT---------
--WYAD-----LPIDLLALIEQSSEDFVTAHPD-KTSP---VEALKSFLIQRLSTLLQDD
L------KIDYDLVNAVLGEND---------PEYAQRALEDLLDVRDRAQFLQEIRNNKK
LEEIYETVNRSARLAVKGDLNTQELDPPKVIRPDLFEKSSEKQFYEALIDLVPTTQTAQA
ERNYQLLVDALAKIAPTVSNFFDG-DDSVLVMDENPEIRQNRLNLLGLLRNHARVLADFG
PIVKS----------------
>Cya7424|218441712
-----------------MPSFLLEVGTEELPANFVDEAIAQWQSRIPSSLEEQQLTPE--
GIEFYGTPRRLAVLIKGLPAKQSDRIEEVKGPAANVAFKSGK-PTKALEGFVRKQGVTPD
EVEIRDTDKGEFVFVQKNITGRNTTEILQELVPQWITQLEGRRFMRWGDGDLRFPRPIRW
LVTLWDQDILPLELVNGA----TQVKSDRLTYGHRILAPESVSIPEASAYQKSLQQAYVE
VSPLQRRQTIEQQIEKVAKQLKGV--AVIPPDLLDEVVNLVEYPSAVAGNFEPDFLNLPT
EVITTVMVTHQRYFPVK------ATGKTNKNNTLLPYFITISNGDPNKGEIIAAGNERVI
RARLADAQFFYKADCDEPLESYLPQLETVTFQEQLGTIRDKVDRIMEISQLIADQLDLDS
GERSEIESTAMLCKADLVTQMVYEFPELQGVMGQKYALASGESPNVALGIFEHYLPRGAD
DIMPESLTGQVVGLADRIDTIVSIFGLGMIPTGSGDPFALRRAATGIIKVT---------
--WYAE-----LPIDILDLLEQSSQDFVTAHPD-KTSP---IESLKSFFIQRLSTLLQDD
L------HIDYDLVNAVLGEND---------PEYTERALRDLLDVRDRAQFLQSIRNNQK
IDEIYETVNRSARLAVKGELDTQELDPEKVIRPALFEKSSEEHFYKVLIDLVPTTLTAQR
ERNYQLLVDALGKIAPTVSNFFDG-EDSVLVMDENLEVRENRLNLLGLLRNHARVLADFG
AIVKS----------------
>PromN1A|124025502
-----------------MSTYLLEIGTEELPADLAESVISQLELSVNNDLNSAQIKFS--
EISVTTTPRRIALTIEGIAPFSEDNIAERKGPPVSQAFHDGQ-PTKAAIGFAKRYELSPE
KLEIRETSKGSFVFAKSIEKGKPVTTLLSDYLPRWISKIQGRRFMRWGKGDFRFSRPIRW
IVSLLDSEVLPFKISGCD----PEIQIGNISRPHRLY-GAKLKINDAKTYFDQLQDVGVT
VDRGRRLSCINDLVLNHEIDKKVK--PDLTDPLLNELTDLIESPLLVTGCFDETFLELPP
EVLSTVMKVHQRYIPLYKVNVEFDPLSLDSKNILLPTFLCISNGLPTAKEKIIKGNEKVL
KARFADASFFIKSDLLISSSSRINKLKDVTFAEGLGSLYERVNRIEWLVKLLTLKLEFDQ
EDIQKSVKVAHFSKHDLVSNMVDEFPELQGIIGSKYLLHEGESRDVCLGVLEHYKPKGTS
DSLPSNNLGNAVSLGERFELLISIYAKGERPSGSSDPYALRRAANGILLIL---------
--WNKD-----WQLNINKILDDSLIYWQQLFPSLSLDISNLLSELKEFFRQRIISLLEEK
-------DVEFDIIQAVAGD-----------TTSTSKLLDDPTDVYFRTSLLMEMRKNNT
LNLLQAVVTRASKLAAKSSISKDVIDPLDFVDRSLFEKDCEREMFDVLEKLKPLAVNCDR
DK-YKLLADGLVSSTETLSNFFDG-EGSVMVMTEDVNLRNNRLNLLTILRNQSLKLADFS
KLG------------------
>Micc|254414262
---------MSTKRDRIMPTFLLEVGTEELPANFVESAIKQWQSRLSQSLDEYLLTPE--
SIQVYGTPRRLAILIQGLPRQQPDREEEVKGPPVKAAFKDGK-PTKAAEGFARKQGVSLD
DLEIRETKKGEFVFVVKKIIGRSAIEILPEVIPQWIFGLEGKRFMCWGDGDLRFSRPIRW
LVALLDDTVLPIELVNGS----ETIKSDRTSRGHRILHPESVTIAKAEDYVKSLESAFVI
VERDRRKQIIQDQVQSAAQKLKGH--TLLYEELWDEVTDLVEYPTAIVGQFDAEYLILPP
EVVKTVMVKHQRYFPVF---------KDETATELLPHFITLSNGDPEKSEIIAAGNERVI
RARLADGEYFYKTDLASPLESYLPKLETVTFQDELGSMRQKVGRIEKTASRIAEQLAVSQ
KQWDDIIRAAALCKADLVTQMVYEFPELQGVIGQKYAVVSGESEAVATAIFEHYLPRGAG
DKLPETLTGQVVGLADRLDTLVSIFGLGMIPTGSSDPFALRRAANAVVNIT---------
--WEGN-----LGINLDQLLQDVSADFVATYSE-KSSP---VEALQEFFIQRIRTLLQDE
Q------KIDYDLVNAVLGEND---------REYTQRALKDVLDVRDRALFLQGIRKNGK
LDEIYETVNRSARLSMQGDLDFQQLDPKAVVRPDLFEKSSEPAFYDALVALVPRTQAAQQ
ERNYQQIVDALAEVTPIVSTFFDDKEAGVMVMDENPEIRRNRLNLLGLLRNHARVLADFG
AIVK-----------------
>Prom9202|254525694
-----------------MSKYLLEIGTEELPANFSHYVLNQFKSQIEFEFDKKLIKFN--
KISCTSTPRRIVLLLEGLVDRGDDEIIIRKGPKASSAYINGT-PTKAAVGFANSLGIDVD
DLEIENTEKGGFVFGKKVRKGESTRISLSLIIPKVIKSLQGPRFMKWGNGNFKFSRPIRW
LVSIYNDEILDFNLDECD----PKIVVGNLSKSHRLI-DKVIEINSPENYFEILAENGVL
VKREERKEKIINFINQSSESLNLK--PDLSDELLNELTDLVEFPNVITGKFEEEFLDLPV
EVLSMVMKSHQRYIPLLKKSDSFSKLDLSSEQIISTNFLLISNGLQESNNIIVKGNEKVL
KARFSDAKFFVESDKTVSSSERNEKLKSVSYLKGFGNVFQRVERIKFIALKVLKNLNDKF
LDKEKIIEAANFSKNDLCSEIVYEFPELQGIMGGKYLKYEGYSEEVCLAVAEHYLPSSSK
DELPSTKYGAIISVADKLETLISIFVSGKRPSGSSDPYALRRNLNGVVKIM---------
--WNFE-----LDFLIENLFEELLEYWKTSLPNLNFIQKKVFDDLIEFLLQRIESHLEEI
-------SIDKELVRAICSS-----------DEFFKKRILNITDLKNRIEAISIYKERGS
FDEIQKIITRVSKLADSGNLKKDVLSNEGYINKEIFEKQCELKVFEFIEELEGLFTKNDW
N--YLKLLNLFEINSKNLEELFDN-EKGVLVMSEDNQIRENRLNLLGFIRNYSLKIIDFT
LL-------------------
>Nods|119509794
-----------------MTAFLLEVGTEELPASFLSDAILQWRSRIPQSLAANSLSSA--
AVEVYGTPRRLAVLITGLPSQQPDREEEIKGPPAQAAFKNGQ-PTPAATGFAKKQGVDIT
TLEIRPTEKGDFVFVKKSIPGRPVAEILTELIPQWISGLEGKRLMRWGNGEMKFSRPIRW
LVALLDDTVLPIELVNGS----KTITSDRITYGHRVLHPATVTISEATDYVNTLRNAFVI
VEPEARANIIQREVEAAAEKAGGS--TIFYPDLLKEVTNLVEYPSAVVGKFEPEFLELPT
EVITEVMVTHQRYFPVF---------KAAETKELLPNFITVSNGDPTKADIIAIGNERVI
RARLADGKFFYKADLAKPLVSYLPQLETVTFQEELGSVRDKVDRIVTIADYISRQLELEP
NKREKTERAALLCKADLVSQMVYEFPELQGIMGEKYALASGEDAEVASAIVQHYLPTGAG
DILPETLTGQIVGLADRLDTLVSIFGLGLIPTGSSDPFALRRAANAVVNIT---------
--WFAN-----LPINLEKLLTQIATDFAAKYNK---EQDKLIAALQEFFLQRIRTLLQDE
K------QIDYDLVNAVLGEND---------REYTERALQDLLDVRDRALYLQQIRKDGT
LDKIYETVNRSTRLAAQGDLDFQQLEPTSLIQPELFQKSSEQAFYNALLELVPQTQAAKE
TRNYQLLIATLEKIAPTVASFFDG-EDSVLVMDPNPDIKRNRLHLLGLLRNHARVLADFG
AIVKNL---------------
>Cyab|254432216
-------------MAACVSTFLLEIGTEELPADFARLALPQLEALVAASLAEQRLEHG--
DLDCTSTPRRLAVTVPGLPSRQQDREEERKGPPAAQAFRDGT-PTGAALGFAKRCGVAVD
QLEIRDTPKGPFVYAVLREPGRGAAEVLASLIPGWIQQLQGRRFMRWGEGECRFSRPVRW
LVALLDEAVVPVVLPGTD----PVVASGRHSRGHRLE-TRPVVIPSAAQYADTLEAAGVT
VSRRRRRDRIQTSIAAAAEARDAR--PDLPEALLEELTDLVEQPLLIEGAMEHTYLDLPA
EVLGTVMRSHQRYVPLYQSDAQVDPLAPAARGVLQPGFLCISNGREQAWETVRRGNERVL
RARLADARFFVTADRAVASIDRRDQLARVTFAEGLGSLRDRVERMEWCTDVLLEVLPLPE
EAAGHARRATHLCKHDLVSQMVGEFPELQGVMGAKYLLAEGEPRHVALAVLEHYLPRGAG
DALPESEAGAVVALAERLELLLSIFAKGERPSGSSDPYALRRAGNGLLQIL---------
--WARE-----WRLDLDALLQRCSLHWATLLPDLEVSAGLLRGDLAEFLCQRLASLLEEE
-------GLEPDLVAAVAGP-----------SLPRARLLRDPGDVRQRGLLLAALRREGR
LAAVQAVVTRAARLAEKGALSPDVLSPDAVVDARLFEKGSEAGMLAVLERLTPLAASCSS
EG-YNALASALEDSAEALGAFFDG-DGSVMVMAEDAAVRTNRLAMLGVLRNQAAVLADFR
QLQN-----------------
>Acam|158333790
-----------------MATFLLEVGTEELPASFVESAIQQWRSHIPNSLEEHLLTPQ--
SLKVYGTPRRLAILAEGLPDQQPDQTVEVKGPPAKAAFKDGK-PTKAAEGFARKQGVEIK
DFELRDTEKGEFIFVQKTTLGKPAVDVLADLIPTWIFSLEGKRFMRWSDGEVKFSRPIRW
LVSLLDDHLIPIKLENST----GTISSDRTSSGHRVLHPDPVTIKHPQDYVATLEKASVQ
VDPEQRQTLIKEQVHACAKAVKGK--AVISEDLLAEVTYLVEWPTAVVGGFESEFLELPA
EVITTEMVSHQRYFPVE------APKGAK----LLPHFITISNGDPAKSDIISSGNERVI
RARLADGQFFYKADQAMPLAEYLPKLETVTFQEDLGSVRAKVDRIQANALWVAKQLQLDQ
KVTQQVERAAQLCKADLVTQMVGEFPELQGVMGEKYAIASGEPTEIATAIVEHYLPKGAN
DQLPQTLVGQIVGIADRLDTLVSIFGLGMIPTGSSDPFALRRAANAILNIV---------
--WAAN-----LDLNLDQLLTETTAAFAQTFAKFQPE----VQQLRDFFGQRLRSLLQDE
Q------TIDYDLVNAVLGE-K---------GEHTQRVLVDVLDGRDRAQYLQTIRTNGT
LDTIYETVNRAARLATKGDLASDVLDPKGVVQPKLFEQSSEQVFYDGLLTLLPQTQAAQS
SRDYQKLVQGLTKIAPSVSQFFDG-DDSVLVIAEDADLRANRLNLLGLLRNHALVLGDFG
AIVKS----------------
>Prom9301|126696157
-----------------MSKYLLEIGTEELPAKFSYSVLEQFKSLIEFELDKKLIKFE--
HIVVTSTPRRIVLLLEGLVDYAEDKIIERKGPKANSAYLNGC-PTNAALGFANSLDINVG
ELEIKNTEKGDFVFGKKIEKGLSTKISLSSIIPKLVKSLQGARFMKWGAGNMKFSRPIRW
IASIYNDEILDFEFDECD----PKIKISNKTKSHRLI-NEVLEVQNPDEFFELLKRNRVI
AIRKERKEKIESLINQASKSLNLE--PDLSEGLLNELTDLVEWPDLIIGKFSNEFLDLPV
EVLSTVMKIHQRYVPLLLKNESFSKLDLSSEKNISTTFCVISNGLEESNNNIAKGNEKVL
RARFSDAKFFVESDKKVASIERNEKLKSVSYLKGLGNIFQRVERIEEVTKKILKFLNDKS
LEEKKIIEAAKYCKNDLCSEIVFEFPELQGIMGAKYLKYEGFSEDVCLAVAEHYLPSFYK
DALPSTKYGAIVSIADKVETLISIFISGKRPSGSSDPYALRRNLNGVIKII---------
--WDYE-----FDLPLDKLFNELIDFWKIAFPNLNFSREKVFNDLNEFLVQRIVSHLEEI
-------SLSKELIRAVCSS-----------DELSKKRVLNIVDLKNRIKSIMDFNEKEN
FVEIQKVITRASKLANNSDLSTDVLATRDYVNTKLFEKDCELKVFEFIEELEKLFSEDYC
N--YLELLNLFEINVNTIEDLFDN-EKGVLIMSEDLKIRNNRLNLLSLIRNYSLKIADFT
LLNS-----------------
>Artm|209524276
-----------------MPSFLLEVGTEELPATFVEGAIAQWEAMIPASLKEQYLTCE--
SVKVYATPRRLAVVIAGLPQQQPDREEEIKGPPASAAFKDGK-PTKAAEGFAKKQNINLE
DIEIRPTPKGDFVFVLKQIPGRKTSEILTELIPQWINRLEGKRFMRWGDGDIRFPRPIRW
LVALLDKEILPLSIPNGS----ETISSDRHSQGHRVLHSNSVSIAEATDYAETLGKAFVE
VDPQTRKTAIANQVKVAANSVGGE--AEIPEELLNEVVNLVEWPTAVVGTFDADFLVLPP
EVIKMVMVTHQRYFPVL-----------DTHGNLKPYFITISNGDPAKAAIIASGNERVI
RARLADGEFFYKTDLKKPLENYLPDLENVTFQEDLGSVRDKVNRIIANADRIGKQLEVRE
GELAQIKRAALLCKADLVSQMVYEFPELEGIMGEKYALAGGEPEAIAKAIVEHYLPKGAS
DRLPTNIISQVVALADKLDTLVSIFGLGMLPTGSSDPFALRRAANGVVNII---------
--WSAD-----LPLNLHELLKDLTTDFVNSHPN---AMLGLIHHLEDFFLQRIRTLLQDE
K------AIDYDLVNAVLGDED---------IEYKERALQDLLDVRDRALFLQEIRGDGT
LDIIYETINRSTRLAKQGDLDTGELQPHAVINPSLFEKYSEQAFMEALEDLIPNTQAALE
TRNYRQLVTALAAIVPTVTQFFDG-ENSVLVMDSNPKVQRNRLNLLGLLRNHARVLADFG
AIVKG----------------
>Syne6301|56751488
-----------------MPAFLLEVGTEELPASFVAAAIAQWQNWLPTRLAEAQLTTT--
QISVYGTPRRLAVLIEGLPDRQPDREEEVKGPPASAAFKDGE-PTPAAIGFARKQGVEVS
DFTVRETDKGAFVFVQKREVGQPLADVLQSLVPSWTQDLEGKRFMRWGDGDLRFSRPIRW
LVALIDDQVLPLELTSGG----STVQSDRLSRGHRVLHPEPVAIAQASDYLATLEAASVL
VDPAQRQAKIEAQTAAIASKVGGQ--AELPEDLLAEVVHLTEWPTAVLGQFEERFLSLPA
EVSTMVMTSHQRYFPIYQATAQRDPAAIDARSELLPCFVTISNGDPAASETIAAGNARVI
RARLADGEYFYRTDSKQPLESFLSQLEAVTFQEQLGSVRSKVDRIGAIAHRLCDQLSIHS
SDRLLVSRAAQLCKADLVSQMVYEFPELQGVMGEKYARVSQEPDAVATAIREHYLPKGAG
DQLPQTLTGRMVALADRLDTLVCIFGLGLLPSGSSDPFALRRAANGVLNIL---------
--WDGQ-----LRLDLTALIQGIAADFHHAFPKLAGNAETLIQQLTDFFGQRLRTLLQDE
Q------GIDYDLVNAVLGDGD---------ANYLLRAIADPLDALNRAKLLQTLRQDGR
LVALYETVNRATRLASKGDLDTATLDPTGLVNADLFQQPSEAAFLSALTTLQPLATAAQA
SQAYEPLVEGLLTAAPAVQSFFDG-DTSVLVMDPDPAIQQNRLNLLGLLRNQARVLADFG
AIVKGE---------------
>Anav|75907017
-----------------MPGFLLEVGTEELPASFLSGAIAQWRSRIPQSLAANSLTSE--
SVEVYGTPRRLAVLITGLPSQQPDREEEIKGPPAQAAFKDGQ-PTPAAVGFAKKQGVELE
ALEVRPTDKGEFVFVQKKTPGRPVAEILTELVPQWIYHLEGKRLMRWGDGDVRFSRPIRW
LVTLLDEAILPLELVNGS----LTVKSDRISYGHRVLHPAPITIQQASDYVNTLRSGYVT
VDAKERAAIIKEQVETTVQKLGGY--TEIYPDLLEEVTNLVEWPSPVVGKFEEEFLNLPT
EVTTTVMVSHQRYFPVF---------KTGDHKELLPYFITVSNGDPTKSDVIAVGNERVI
RARLADGQFFYKTDLSKSLESYLPQLETVTFQEDLGSLRGKVERIVKVAAKISSQLELGE
SDRQHIQRATLLCKADLVTQMVFEFPELQGIMGQKYAVASGESPEVATAIFEHYLPRGAD
DILPQTLTGQVAGLADRLDTLVSIFGLGLIPTGSSDPFALRRAANAVINIT---------
--WAAN-----LQINLASLLAQTVTEFATQYNK---DQAPLITALNEFFLQRIRTLLQEE
K------QIDYDLVNAVLGDND---------PEYTERALQDLLDVRDRALYLQQIRRDGT
LDKIYETVNRSTRLAAQGDLDTQQLDPTSVLRPELFQKSSESAFYDALLKLVPQTQAAQQ
SRNYQLLVAGLVEIAPTVSNFFDG-ADSVLVIDPDPEIKRNRLNILGLLRNHARVLADFG
AIVKNL---------------
>Artp|284051092
-----------------MPSFLLEVGTEELPATFVEGAIAQWEAMIPASLKEQYLTCE--
SVKVYATPRRLAVVIAGLPEQQPDRQEEIKGPPATAAFKEGK-PTKAAEGFAKKQNIKLE
DIEIRPTPKGDFVFVLKHIPGRKTAEIVTELIRQWINRLEGKRFMRWGDGDIRFPRPIRW
LVTLLDKEILPLSIPNGS----ETISSDRHSQGHRVLHPNSVSIAEATEYAETLGKAFVE
VDPQTRKTAIANQVKVAANSVGGE--AEIPEDLLNEVVNLVEWPTAVVGTFDGEFLVLPP
EVIKMVMVTHQRYFPVL-----------DTQGNLKPYFITISNGDPAKAAIIASGNERVI
RARLADGEFFYKTDLKKPLENYLPDLENVTFQEDLGSVRDKVNRIIANADRIAKQLKVSE
GELAQIKRAALLCKADLVSQMVYEFPELEGIMGEKYALAGGESEGVAKAIVEHYLPKGAS
DRLPTNIISQVVALADKLDTLVSIFGLGMLPTGSSDPFALRRAANGVLNII---------
--WSAD-----LPLNLHELLKDLTTDFVNSHPN---AMLGLIHHLEDFFLQRIRTLLQDE
K------SIDYDLVNAVLGDED---------IEYKERALQDLLDVRDRALFLQEIRGDGT
LDIIYETINRSTRLAKQGDLDTGELQPDTVINPSLFEKSSEQALMEALENLIPNTQAALE
TRNYRQLVTALAAIVPTVTQFFDG-ENSVLVMDSNPKVQRNRLNLLGLLRNHARVLADFG
AIVKG----------------
>Cya7425|220909945
-----------------MFSFLLEVGTEELPASFVASALEQWRSLIPNSLKANLLQGDTT
TVQVLGTPRRLAVLIKGLPQRQPDQEEEIKGPSVQAAFKDGQ-PTKAAMGFARSRNVDIA
DFDIRATDKGEFVFVRQKITGRPTAELLTELIPQWIFGLEGKRFMRWGDGDLRFSRPIRW
LVALLEDQVLPLTLENGA----TTISSDRISWGHRVLHPEPVTLLQAEDYLTALENAYVL
VDSKQRQERILEQLQVIEKEVKGIVPPDAINDLIEEVTHLVEWPNAVLGKFDAEFLTLPK
EVTITVMKTHQRYFPVF----DRAAFSQREELILLPYFITLSNGDPAQANLIALGNARVI
RARLADAKFFYDADRAQPLEAYVPRLGQVTFQQALGSMYDKVQRMLAIAQFVCAQIKVPE
TEQQQILRATLLCKADLVTQMVGEFPELQGIMGADYARLSGEAAMVAEAIAVHYLPPAIF
TKTDTHLVGEVVTLVDRLDTLVSIFGLGLIPSGSSDPFALRRAANLIIRII---------
--YKIASKNPQLQLNLQQLLQQCIEQFTAKFAK-STPAATLLEQLEDFFLQRIRNTLDED
E------QIDYDLINAILGEAD---------PEYTQRALASIPDTIDRAKFLQQMRQDGS
LDRIYETVNRASRLARQGDLDTVTLDPASVIQTKLLKQPSEQAFYQALVDLLPQTKAAQA
SRNYRQLVEAIAAIAPTVSRFFDG-PESVLVMDENLENRRNRLNLLGLLRNHARVLADFG
AIVKS----------------
>Cya51142|172037905
------------------MFFLLEVGTEELPADFIDEAIAQWKQIIPNSLEENFLTPD--
NLAVYGTPRRLAILISGLAEQQKDRDEVIKGPPAKAAFKNGK-PTKAAEGFARKQEVDIK
ELDIRPTEKGDFVFVEKKIKGRQTKEILQELIPHWINSLEGRRFMRWGNGELRFSRPIRW
LVALCDEQILPIEIVNGD----STIKSDRLSRGHRILHPDPVSISQASDYVETLRSAYVE
VDPKQRQQIIEKDIETIAKDLKGK--ADLPEDLLTEVINLIEYPTAVAGKFDPEFLNLPT
EVIITVMVKHQRYFAVK-----------KSDNELLPNFITIANGDPNKKDIIAQGNERVI
RARLADAQFFYTSDCDEPLDSYLPELENVTFQKELGTMRDKVDRIMEMAQQMAEQLEITE
KEQEEIESTALLCKADLVTQMVYEFPELQGVMGQKYALVSGESEQVAQGIFEHYLPRGAN
DIMPKTLTGQVVGIADRLDTLISIFGLGMIPTGSGDPFALRRAANAIISVT---------
--WDAQ-----LPINLSQLLIQGCEAFMADHVD-KQSP---LEALQTFFIQRIQTLLQDE
F------NIDYDLVNAVLGEAD---------AQYTDRALQNLLDVKDRAEFLQAIRSNGM
LDKIYETINRSTRLAAKGDLDYTVLDPSQVVETKLFEKSSEQEFYNGLMALLSKTIQAQS
ERNYQLLTEGLLDIVPKVSEFFDG-ENSVLVMDENQKVRENRLNLLGVLRNHGRVLADFG
AIVKN----------------
>Lyns|119487891
-----------------MPSFLLEVGTEELPAPFVEQALQQWRRLIPTTLEEQFLQSE--
SIDVYGTPRRLAVVIRGLPQQQADRDEEIKGPPASAAFKNDQ-PTKAAVGFAKKQGVELD
ELEIRPTEKGDFVFVQKKIAGRPTADILTELIPQWITKLEGKRFMRWGDGELKFPRPIRW
LVVLLDDKILPVTLVSGS----DKVESNRISQGHRVLHPEAIEISTATDYLDSLRQGFIE
VDPEQRKTTIEAEIKTASKSIGGN--AEIPDELLAEVINLVEWPTAVVGKFEDEFLNLPP
EVIKTVMVTHQRYFPVL-------ETAKSVQSPLKSYFITISNGDPAKSNIIAAGNERVI
RARLADGQFFYKSDLKQPLEAYLPNLETVTFQEKLGSVRDKVNRIGQVADLISQQLQVSP
TEHTQIQRSALLCKADLVTQMVYEFPELQGIMGEKYARECGEPDAVATAIFEHYLPRGAT
DSLPQTLVGQVVGLADRLDTLVSIFGLGMIPSGSSDPFALRRAANAVVNIT---------
--WEAN-----LTINLHQLLEQLVAEFTRNYDK---VIPDLLSQLYEFFLQRIRTLLQDE
K------NIDYDLVNAVLGEDD---------PEYTERALKDLLDVRERATFLQTIRQDSS
LDQIYETVNRSTRLAKQGDLDTVQLQPKKLVNPKLFAKSSEEQFYQALIALVPKTEAAQK
TRNYRQLVDALAEIAPTVSTFFDG-PESVLVMDENPEIQHNRLNLLGLLRNHARVLADFG
AIVKS----------------
>Prom9211|159903545
-----------------MSTFLLEIGTEEMPPEFARLAPSQLHEIVVNDLAQKRLSHG--
RVICTSTPRRISLIISDLLDRAEDFSEDRKGPPSTQAFINGV-PSQAAIGFAKKYQILPE
DLEVRETSKGAFVYAKILEKGLPASQLLVDLVPSWVNRVQGNRFMRWGSGETRFSRPIRW
IVCLLDSEKLPITLIGTD----PLIISDNISRPHRLF-DQPVTISSPNKYLELLRSVGVL
VVREERQKLINSLIQNASNELKAN--PDLSLDLLNELTDIVEFPSLVKCSFSESFLRLPP
EVLTTVMKVHQRYIPLYLKNIEIDPLALVSEKILHPSFLCISNGLSAGENTIRQGNERVL
KARFADARFFIDLDLSIPSIQRNDQLKRVTFASGLGSLYDRVERIVWLSNKLSTILNISK
SDSLHLTRAAQLCKHDLVSQMVGEFPELQGLIGGKYLLSEGEPRDVALSVLEHYMPRSSN
DDLPQSHIGSLLAILDKLELLVSIFAKGERPTGSSDPYALRRSANGVLQIL---------
--WNKS-----ISLDVYQMLNLSVSYWRELFPNFNFNSHQLLNELTSFFRLRIISLLEES
-------GVDSDIVQAIAGE-----------SISIERLLRDPNDILVRAKVLTNLRSTGD
LSGVQFVVTRAKRLADKGTLPLDILSASDVVDTSLFEKNSESEMLDVVNKLEPFAICTSS
TR-YEQLATGLKDGKQSLSNFFDG-EQSVLVMTENIPLRNNRLNLLSILRNQANELADFD
LIN------------------
>Noss|17231603
-----------------MPGFLLEVGTEELPASFLGGAIAQWRSRIPQSLAANSLTSE--
SVEVYGTPRRLAVLITGLPSQQPDREEEIKGPPAQAAFKDGQ-PTPAAVGFAKKQGVELE
ALEVRPTDKGEFVFIQKKTPGRPVADILTELVPQWIYSLEGKRLMRWGDGDVRFSRPIRW
LVALLDEAILPLELVNGS----LTVKSDRISYGHRVLHPAPITIQKAGDYVNTLRDGYVT
VNAKERTTTIKEQVAATVQKLGGY--TEIYPDLLEEVTNLVEWPSPVVGKFEEEFLNLPT
EVTTTVMVSHQRYFPVF---------KTGDHKELLPYFITVSNGDPTKSEVIAVGNERVI
RARLADGQFFYKTDLSKSLESYLPQLETVTFQEDLGSLRGKVERIVKVAAQISSQLQLGE
GDRQNNQRAALLCKADLVTQMVFEFPELQGIMGQKYAVASGESPEVSTAIVEHYLPRGAD
DILPQTLTGQVVGLADRLDTLVSIFGLGLIPTGSSDPFALRRAANAVVNIT---------
--WAAN-----LQINLASLLAQTVAEFAAQYNK---DQAPLITALNEFFLQRIRTLLQEE
K------QIDYDLVNAVLGEND---------PEYTERALQDLLDVRDRALYLQQIRRDGT
LDKIYETVNRSTRLAAQGDLDTQQLDPTSVVRPELFQKPSESDFYDALVKLVPQTQAAQE
SRNYQLLVAGLVEIAPTVSNFFDG-ADSVLVIDPDPEIKRNRLNILGLLRNHARVLADFG
AIVKNL---------------
>Cya8801|218247137
------------------MFFLLEVGTEELPADFLNGAIAQWQERIPASLQEHFLTPN--
SITVYGTPRRLAVLIEGLADHQSDRTEVIKGPPAAAAFKDGQ-PTKAAEGFARKQAVDVA
TLEIRPTDKGDFVFIEKKIAGRPTKAILQELIPSWINGLEGRRFMRWGDGDLRFPRPIRW
LVTLCDGEVLPLELINGS----TTIISDRVSYGHRILHPEPVSIPHGSEYRETLQSVYVE
VDPHERRQTIEAGVKAVAQTLGGT--AEIYPELLQEVTNLVEYPTAVPGKFDEEFLELPT
EVITTVMVTHQRYFAVK-----------DQQGSLLPNFITISNGDRTKSEIIAAGNQRVI
RARLADAQFFYHADCSEPLDTYLPQLETVTFQNELGTMRDKVDRIMEIAQQIAQQLNLTP
QQWDEIESTAMLCKVDLVTQMVYEFPELQGIMGQKYALVSGESESVAQGIFEHYLPRGAD
DIMPQSLTGQVVGLADRLDTLISIFGLGMIPTGSSDPFALRRAANAVINIT---------
--WNSQ-----LSINLAQLLAQGCADFITGHQD-KTSP---LEPLKGFFIQRIQTLLQEE
L------KLDYDLVNAVLGDND---------PEYQERALEDLLDVRDRAQFLQEIRNNGQ
LERIYETVNRSTRLAAQGNLGFQELDPRKTVNPQLFQQRSENAFYQELIVLLPETLAAKS
QRNYQLLVNGLTEIAPTVSNFFDG-EDSVLVMDEDPKIRQNRLNLLGILRNHSRTLADFG
AIVKS----------------
>Glov|37521215
-----------------MATFLLEIGTEELPASFVPGALAQLEARVRSALAEAQITAE--
TLKLFGTPRRLAVLAEGLPERQPDREEELKGPPARVAFDAGGRPTAQAEGFARKAGVAVG
ELSVRATEKGEVVFAVRRIEGRPVTQLLAEQIPEWITGLEGPRLMRWADGDLRFSRPIRW
LVALVDSEVLPVEMAG--------VSAGRTSRGHRVLHPEPIELATAADYPAALTAAFVL
ADPEVRRERIRTGIAAVAEQLGAE--AAVPAALLEEVNFLVEWPTAVAGQFESEFLSLPA
PVIKTEMITHQRYFPLH------QPGDPEA---LIPRFITVSNGDPRYSELIARGNGRVI
RARLADGRFFFEEDRKQPLEKFLGKLQSVTFQESLGSVAERVERLEAIALWLCGHLGLGG
EQTRLVARTAHLCKADLATQMVYEFPELQGLVGRDYARLDGEEPLVCAGIAEHYQPRNVE
DDLPASLTGQVVGIADRLETLVGIFGLGMLPSGSSDPFALRRAALTVVRIG---------
--WDTD-----FELDLVEALGFTVELFVSRQLL-KQPADTLLEQLCDWFAQRLYGLLVER
D------GLDYDLVLAVLGAVD---------TGYTRRALANLRALKLRLDTLVAARKSGL
LAQIYETAVRVARLAGKAGIGDLTLEH---FDAQLVADPAEAALREAVQKFAATAEAAEA
QEDYPALLGALGELAPQVSCFFDA----VMVMVPDETLRTNRLRLLAVIDNNARRCFDVT
QVVMAGGQSDNDPIHPKVRHG
>Syns8102|33865630
----------------MTSTFLLEIGTEELPADFARQALDQLQDRVGRDLLDSRLDHK--
SVQVLGTPRRLVVRVHGLADRQPDLEEDQKGPPIAQAFKDGV-PGPAAIGFSKRCGVDPS
QLEVRNTPKGECVFASVRTEGQNSVDLLQELIPAWINGLQGRRFMRWGTGSQRFSRPIRW
LLALKGVDLIPVEIPGAD----PPVRSDRFSRGHRLHGDQPLPIDTAEDYDDTLAAAGVI
VDRQQRAALIRSQLDASADQLNGL--PDCPESLFEELVDLVESPRLLQGSIAERFLSLPP
EVIITVMQAHQRYVPLKVPEVTPDPLQLEATVVLQRDFLLVGNGLEAADALITRGNERVL
AARLADAEFFLSVDRRQPSSARREALDRVTFAEGLGSLLDRCQRIERTARQLVDQLNLDA
HQGEAAIRAAHFCKHDLVSQMVGEFPELQGLMGGKYLLEEGEPTEVALAVVEHYLPRGAG
DQLPSSDAGAVVALAERLELLLSIFAKGERPSGSSDPYALRRAGNGLLQIV---------
--WDRG-----WRLDLSRFLGSAVEDWAALFPEFAIDSSALHQDLCQLLRQRIVSQLEDE
-------GFVPDLVQAVSAE-----------SVATERLLADPMDVRERLDLLNALRQSKA
LPGLMAVVQRAARLAEKGDLVETDLTVSAVVSPERFESPSETAMYEVLVQLEPLASGRR-
---YRELAEALVQATPVLEAFFDG-DDSVMVMADDPELRRNRLNLLGVLRNQAGVLARFD
LIQI-----------------
>Thee|22299735
------------MPHSSLHTFLLEVGTEDLPARFVSSALRQWRTLIPQTLKERGLTGE--
-VNVWATPRRLAVLIEGLPPQQPDQVVEIKGPAATVAFREGE-PTPALLGFLRSRQGSLE
DIEIRPTAKGEVVYLKQVRPGQPTPQLLSELAQQWIAALEGPRFMRWGDGDLRFSRPIRW
LVLLWDERVLPLVLESHS----VAIASDRTTYGHRVLSQGAIVLSHAQDYATALEKAGVL
VDPEVRQQRIREQIAALAAEAGGW--TDLEVPLLEEVTHLVEWPTAVLGSFEARFLALPL
EVITTVLVSHQRYFPVY---------TDATRQALLPVFITISNGAPAATPLIRGGNERVI
RARLADAEFFYKADTAQPLEHYCGKLATVTFQDELGSMADKVERLTALARQIATALNCTA
AEVAAIERTASLCKADLVTQMVGEFPELQGYMGQVYATVSGEAPAVATGIFEHYLPRFAG
DRQPQSLTGQVVGLADRLDTLVSLFGLGLCPTGSSDPFALRRAANGVITIL---------
--WQGE-----HHLNLLALLQEYAQAFCRQFAA-KLSAADLEQQLRQFFSQRLRTLLQED
L------GIEYDLVNAVIPEDQ---------PELQIRALRDVVDARDRAQFLQKLRQSGE
LMAIYPTVNRAARLARQGTLGTDCLNIRA-VKAKHLETPIEKEFYAALKDILPTVQQAQG
QRAYGAIVDALVSLAPIVSRFFDG-EESVLVMAEDATVRANRLALLGLLRNCAAIIGDFG
AIVQTESSPSAP---------
>Syns9916|116074692
----------------MASTFLLEIGTEELPADFARLALPQLQERVQRDLADLRLAHG--
DVRVSSTPRRLAVQVKALAEGQEDLCEERKGPPVAQAFKDGQ-PGPAAIGFAKRCGVDPA
ALEVRSTPKGDCVFATVQVKGQPALSLLQDCIPAWIDALQGRRFMRWGNGDQRFSRPVRW
LVALLGTEIVPVTLPASE----PVVHSGRCSRGHRLH-PGGVEVASADDYDTALAAVGVH
ADRQQRAALIQSSLQERASSFDGA--LDCPSGLFEELVDLVEDPRIIQGEIADRYLDLPP
EVIVTVMQSHQRYVPLTRSGVQPDPLRLASRDVLRPEFLLVGNGLASADAQIRRGNERVL
SARLADAEFFLNVDRKQPSADRREALSRVTFASGLGSLLDRTERIELLAASLVTALQLPA
ATADAAKRAAHFCKNDLVSQMVGEFPELQGLMGGKYLLEEGETREVAQAVVEHYYPRGAG
DHLPQSDAGAVVALAERLELLLSIYAKGERPTGSSDPYALRRAGNGILQIL---------
--WDRG-----WRLDLFALLRQFAEVWQQQFPDFKVEAHSLAADLVLLLRQRIQSQLEDD
-------GYEADLVQAVAGE-----------TLSDQRLLADPLDVLDRIRLLGSLREGQR
LGALQAVVQRAARLAEKGDLEATVLQADAVVDPGKFASPSETAMHAAVLQLEPLAAARS-
---YQQLADALVEATPALEAFFDG-PDSVMVMADDLDLRRNRLNLLGVLRNQASVLARFD
LIQN-----------------
>PromMED|33861316
-----------------MSKYLLEIGTEELPSKFSHSVINQINSLIEFEFDKKIIKFN--
NIICTSTPRRIVLFLEGLVDHADDKTVIRKGPKANSAFLNGI-PTNAAIGFANSLGITID
DLEIRETEKGEFVFGTKIEKGESTRSSLSSIIPKVIKNLQGPRFMKWGGGSFKFSRPIRW
IVSLYNDEILDFEFNECD----PKISIGNTSKSHRLI-NKVIEIHSPDNYFELMAKNGVF
VKREERKKEIVNLINQESQLVNLE--PDLSDNLLNELTDLVESANLLTSNFDKQFLNLPV
EVLSTVMKNHQRYIPLLKKNKTFSKLDLSSEKVISTNFFVLSNGLRESNNIISKGNEKVL
RARFSDAKFFVESDKKVSSKERNEKLKTVSYLKGMGNVFQRVKRIEATSEKILNYLNDQS
LDTEKIKEAAKYCKNDLCSEIVYEFPELQGIMAGKYLRNEGFSKEICMAVAEHYLPGFYK
DDLPSTKYGAIISISDKIETLISIFISGKRPSGSSDPYALRRNLNGVILII---------
--WQFE-----FDLDLENIFEELLEYWKISLSNLKFVKEKVLNDLIEFTNQRIVSHLDEL
-------SISKDLIKATCFI-----------DLSAERKIMNILDLKNRINTINNLKGTPN
FSEIQKVISRVSKLAESGNLKTTIFSHKYYVNPDLFEKQCENKVFEFIKELEEIIKLSNW
D--YFQLFKLFEDNSNNLNELFDN-EKGVLIMTENLEIRNNRLNLLGLVRNYSLKIADFT
LFNS-----------------
>Scys6803|16331421
---------------MPLQTFLFEIGTEELPADFVRSAITQWQGLIPPGLAAEFLQPE--
SVEIYGTPRRLAVLIKGLPECQPDRLEEIKGPPASAAFKDGQ-PTPAALGFAKKQGVNPE
DFEIRSTPKGDFIFVNKQLQGQASRDLLPKLALSWLKALDGRRFMRWGDGDWRFPRPIRW
LVCLLDDQVLPLQIDNGS----TTLVGDRLSRGHRILHPADVSLEHGQNYLAQLKTAGVV
VDPQERRAMIEQQITTQAATLEGE--AIIYEDLLDEVEQLVEYPTAVLGKFDQEFLSLPR
EVTTTVMVTHQRYFPVV-----------DKDGRLLPHFITIANGDPSKGDIIAAGNGRVI
RARLADAKFFYQADCDDSLDSYLPQLETVTFQEELGTMRDKVDRIMEMAAAIADQLGVTE
QQRGEIDSTAMLCKADLVTQMVYEFPELQGIMGEKYALVSGESAAVAQGIVEHYLPRHQD
DDLPQGLPGQVVGMADRLDTLVSIFGLGLLPTGSSDPFALRRAANAVINVA---------
--WAAS-----LEINLLELLTQGCRDFVTSHPD-KTSP---LQALKTFFLQRLQTLLQDE
Q------GIDYDLVNAVLGNGETNCDEAQ--SRLHDRLLADLQDVKERAQYLQELRDNGH
LDAIYPTVNRSAKLASKGTLPTDQLDPRPVIQAPQLVQDSEKAVYQALLAIYPKAVEVQE
SRDYETLVNALHELAPTVAEFFDG-PDSVLVMAENDELRQNRLNLLGLIRNYALILGDFG
AIVKGI---------------
>Syn9902|78184814
----------------MTTTFLLEIGTEELPADFARQALDQLRERVPHDLAEARLSHG--
SISIFGTPRRLVVSIPDLDDRQPDLREERKGPPVAQAFKDGV-PGPAAIGFAKRCGIDAS
QLEQRDTPKGPCVFATVLTAGRDGVSLLRELIPTWIDALQGRRFMRWGTGTQRFSRPIRW
LVALHGDDVINVEMPGAD----PVVRSDRYSRGHRLYGNQQLCIASADQYVKTLQKAGVL
VDRDERSRLIRASIDQGAEAAEGE--ANCPDRLFEELVDLVEDPRVLQGQIAERFLQLPP
EVISTVMQAHQRYVPLEIPGLDPDPLRLTAEAVLRPEFLLVANGLEQASALITRGNERVL
GARLADAEFFLEVDRRQASATRREALSRVTFAEGLGSLRDRCDRIERLTNQLLTDLALSD
SVAMASRRAAHLCKHDLVSQMVGEFPELQGLMGGKYLLEEGESRDVALAVVEHYLPRGAG
DELPSTDAGAVVALAERFELLLSIFAKGERPTGSSDPYALRRAGNGVLLIL---------
--WNQG-----WKLDLNVFLAKAVEAWRELFPAFAVDTAQLTSDLSALLRQRITSQLEDD
-------GYAADLVQAVAGD-----------TVSTTRLLHDPLDVRVRIQLLHGLRDQGR
LTAVQAVVQRASRLAEKGDLPLDVLSSTEVVDPSRFESASEKGLFDATERLNPLAERGA-
---YQELCDVLVESTPALEAFFDG-DQSVMVMADDPALRMNRLNLLGVLRNQAAVFAQFE
LIQS-----------------
>Trie|113477880
----------------MIVTFLLEIGTEELPANFVYEAIQQWQELIPMTLKEAFLTND--
SVNVYATPRRLAVVIDALPTKQPDREEEIKGPPAKAAFKDGK-PTKAAEGFSKKQGVQLN
DLQICTTEKGDFVFVNKKIQGKPTAAILTELIPKWIDKLEGKRFMRWADGELKFPRPIRW
LVALLDDEILPINLDNGS----QKITSDRFSYGHRVLHPKLIEISQAKNYVEVLKKAYIE
VDYKQRKSKIEQQIKTAAEEIKGK--AEISEELLAEVTNLVEWPTVVIGKFDEEFLILPG
EVTTTVMETHQRYFPVF------KSTKTFKDMELLPYFITISNGDPEKSEIIAIGNERVI
KARLADGQFFYKTDLAKPLESYLPELETVTFQAKLGSMREKVKRIVSIAKLIAGQLQITQ
EESKNIERAALLCKADLVTQMVYEFPELQGVMGEKYARAAGETEAVATAIFEHYLPRGAG
DILPKTISGQVISLADRLDTLVSIFGLGMLPTGSADPFALRRAANGVVNIS---------
--WSAN-----LPLNLHQLLEEIATNFFKTYSQ---TNSDLLAQLSNFLLQRIKTILLEE
K------NIDYDLVNAVLGDND---------AEYKERGLKDLLDVRNRAIFLQNIRQNGM
LGKIYETINRSTRLAAQGELDKIQLKPLKVIDSKLFKSESELAFYNALVELVPQTEISQK
TRNYQQLVDALLKIAPTVSNFFDG-PDSVLVIDPDPKIKKNRLNLLGLLRNNARVLADFG
QIVKN----------------
>Syn9311|113955371
----------------MSSTFLLEIGTEELPAEFVHSALKQLQQMVVSDLKHLRLSHG--
QVRVSGTPRRLAVVVESLIDRQPDLEEERKGPPVKQALVDGI-PGPAALGFAKRCGVDPA
ELQSRDTSKGPCLFARVCTPGDATTTLLIDRIPAWINGLQGRRFMRWGDGDQRFSRPVRW
LVSLYGSELIPVTLSAAT----PPVQSGRLSRSHRLR-DSTVEIQHADGYCDALAKAGVM
VDRSQREHLIRSALETEAQACSAS--VDCPESLFEELVDLVEAPRVLSGEIADCYLDLPP
EVIVTVMQSHQRYVPLKRENAHHDPLALQARDALLSRFLLVSNGLDSADATIVRGNERVL
GARLADAEFFLNVDRKSASEARRDALDRVTFAKGLGSLRDRCDRMSWMTERLIDSLSITS
EIAIHAKRAAHFCKHDLVSQMVGEFPELQGLIGGKYLLEEGEDRQVALAVAEHYQPRGAG
DALPSSDAGALLALSERLELLLSIYAKGDRPSGSSDPYALRRAGNGIVQIL---------
--WDRG-----WRLSLQSLLSNAARYWAELFPSFAVQPEVLVADLSLLLRQRMVSQFEED
-------GFPADLVQAVAGE-----------AVGDARLLSDPVDARERLALLHQLRRDER
LQAVQAVVQRAAKLAEKGDLGSDQLTPSGVVQPDLFESASEASLLQSLDDLSPLAQSGN-
---YIQLAEGLQDAAKALEAFFDG-PNSVMVMTDNLDVRRNRLNLLGVLKNQASVLAQFD
CIQS-----------------
>NoAz|298491727
-----------------MPAFLLEVGTEELPASFLSSAIVQWRSRIPQTLEANNLKTE--
TVEVYGTPRRLAVLITGLPSQQPDKEEEIKGPSAQAAFKDGK-PTPGAVGFAKKQGVELD
AFEIRPTEKGDFVFIQKKTPGRPVAEILTELFPQWVWSLEGKRLMRWGSGDGRFSRPIRW
LVALLDGDVLPLELKNGD----KTVKSDRISQAHRVLHPEPVSISHATEYVNTLRSGYVI
VSPEERENIITEQVKTAVQKLGGF--TPIYPDLLEETTNLVEYPTAVVGKFEDEFLLLPT
EVSTTVMVNHQRYFPVF---------KTSENHELLPNFITVSNGDPTKSDIIAVGNEKVI
RARLADGRFFYKADLAKPLESFLPQLETVTFQEDLGSVRAKVERVVNIAARISQQLQLGN
NERQKIQRAALLCKADLVTQMVSEFPELQGTMGEKYALASAEDSEVALAIYEHYLPRYAS
DNFPRTITGKVVALADRLDTLVSIFGLGLKPSGSSDPFALRRAANAIIKIICSQSSDSTH
QDYKDG-----LTLDLAGLLEQTATEFAAAFNK---DRDSLIKVLQDFFIQRIRTLFQEA
EVQIFIDEIDYDLVNAVLGEND---------PEYTERALQDLLDVRDRALYLQQIRNNGT
LDKIYETVNRSTRLAAQGNLNFQQLEPTAVVKPELFQKSSESAFYNALLELVPQTQAAQR
TRNYQILIAALEKIAPTVSKLFDG-EDSVLVMDLNPEIKRNRLNLLGLLRNHARVLADFG
AIVKNL---------------
>Ucyn|284928750
------------------MIFLLEIGTEELPTSFVDRAINQWKQIIPTSLKKNFLSSE--
SIFVYGTPRRLAVIITGLLDKQTDRNELIKGPSVKAAFTEGK-PTIALEGFLRKQNVEIE
ALEIRSTKKGECVFVDKKIQGIKTTEILPELINAWIGGLEGKRFMKWGNGDFKFSRPIRW
IVSLCDSQILPIKIENGD----SVITSSSFSYGHRVLRPGPINIPHAASYVDILKSAYVE
VDPARRYNIIENDIKTIAENAKGV--IDTSHELLKEVVNLVEYPTAILGTFNEEFLELPD
EVIKTVMIKHQRYFPIK----------KISSNQLLSQFISISNGDPSKSTIITQGNEKVL
KARLSDAQFFYASDSNQSLSSYLPKLENVTFQKELGSIRNKVDRIINISKQVSNQLQFTP
QQIEEVLRTALLCKADLVTQMVYEFPELQGIMGQKYALVSGELEIVAQGIFDHYLPRGHD
DQMPKSLTGIVVGIADRLDTLIGIFGLGMIPTGSSDPFGLRRAANAIISIA---------
--WGSQ-----LSINLSGLISEGCQSFLLNNPE-QKSP---LKSLRNFFAQRIQSLLQDE
M------GIDYDLVNAVLGDVE---------SEYIERAFQDITDLKKRAQFLQNIRNNGI
LEKVYQTINRSTRLAKQGNLGYEEFSPSVIIDNNLFKKLSEQQLYDSLINLEPTINFVVT
NKDYDLLMKGLINIIPLVDEFFDG-KNSVLVMDENQKVKQNRLNLLGILRNYGRILADFG
EIVKS----------------
>Syns5701|87302811
-----------------MATFLLEIGTEELPADFARLALPQLEQQVRHDLAAQRLPHG--
LVEATSTPRRLVVRVADLPLSQDDLAEERKGPPGGQAFVDGQ-PGPAAIGFANRCGVDPA
SLELRDTPKGPFVFARLLQPGRPSKEVLAECIPAWIAGLQGRRFMRWGEGELRFSRPVRW
LVALLDQQVIPVVLEGSD----PLISSGRISRGHRLS-EQTLTIPDAGLHSELLAEAGVL
VERQQRADWIRQQVLAAASAAQAR--PDLPEELFEELVDLVESPSLIEGSVEPRFLNLPP
EVLSTVMRSHQRYVPLRRLDAAEDPLALSAQASLLPRFLCIGNGLPAAAATVRRGNERVL
KARLADAEFFLQADRAISCEQRRERLASVTFAEGLGSLLDRSDRLLWLSELLLQHLSLTR
DHQEAALRAAHLCKHDLVSQMVGEFPELQGVMGAKYALAEGESRAVALAVLEHYLPRGAG
DLPPSSDAGAVVALAERLELLLSIYAKGERPSGSSDPYALRRAGNGVLQIL---------
--WERG-----WSLNLINLLKQASAHWAQLLPDLQLDAPSLAGELVEALRLRMVSLLDEE
-------GFDADLVQAVAGD-----------GVPAERLLGDPIDGRKRVALLAQLRVDGQ
LAPVQAVVQRAARLAVKGDLPVDVLSPTAVVDPALFSSPSEAGMLQVLQELDPILSLPDG
EIRYRQLASKLAEGAEALSAFFDG-ASSVMVMCDDPAVRRNRLNLLAVLRNQASVLADFS
KLSG-----------------
>YellB|86609951
-----------------MVAYLLEVGCEELPASFVDSALEQWRTGIPASLAEAHLQAE--
QMQLFGTPRRLAVLLQGLPTQQPDRTLEVKGPPVQVAYQDGQ-LTPAGEKFAQKQGVDPG
SLEIRQVGKGSFVFAVQRVRGRPTAAVLQELAPAWITNLSGERLMRWACGDLKFPRPIRW
LVSLWDDQVLPLLLPTHEGNTMPGLVAGRVSRGHRVLGSQQVTLERAESYVQQMQEAGVS
PDPAVREAYIQAEVTKLARQVNGE--AQIPAPLLREVVQLVEWPTAVLGRFEPEFLRLPP
AVIETVMIIHQRYFPVR------DGRDPQK---LLPYFITISNGDPGQSERIGAGNSRVV
RARLSDARFFYEEDRRIPLAQRVERLQAVTFAEGLGSMRDKVERIRHISRLIAAALNLDA
QEQALVERTAYLCKADLVTQMVYEFPELQGIMGADYARQDGEPEAVAEGIEQHYWPLGAG
DALPTALTGRVVGWADRLDTLVGMFRLGRIPTGSSDRFALRRAANSLVLVA---------
--WDAG-----WTFDFNLLLQSVVQDYAFGDVH-------TLRALQEFLAQRIQTLLQEE
K------RIDYDLVRAVVGDPESVKTEDPQKAELTMRALGNLPLTLLRAEYLQHLRATGE
LADLYPTLNRCARLAAQGDLDYAVVDPAAAVDPDQLQEAAERELYEACQKVYRLGVEPAL
QGDFVPLVEALQAAAPQVAQFFEA----VLVMDPDPGRRASRLNLLGVLRNQSRLLGDMG
AVVMAGESSPEKTS-------
>Syn7002|170079051
-----------------MATYLIEVGTEELPADFVAAAIAQLKDRVSHSLTEYFLTPD--
GIEVYGTPRRLAVLIQGLPDQQADREEEIKGPPAAAAFKEGQ-PTKAAEGFARKQGVELS
ALEVRPTEKGDFVFVQKKTLGRPTPEILQELVLGWFTALEGRRFMRWADGDLRFPRPIRW
LVSLWNDAVLPLELVNGS----GKLEAGRISRGHRILHQGDVTLNNAADYVVTLQQAFVE
VNPQVREEKIVAGVKAAAAEIGGE--AEMPADLLAEVVNLVEYPTAVVGDIEAEFLELPT
EVITTVMVTHQRYFAVR---------DRQDKTKLLPKFITISNGDPKKSEIIAAGNGRVI
RARLADGQFFYRADCDEHLETYLPQLEAVTFQEELGTMRDKVDRIMEISQQIAEQLGLSE
ADKEIIASTAMLCKADLVTQMVYEFPELQGIMGQKYALVSGEAPAVAEGIFEHYLPRNAD
DILPQTLAGQVVGMGDRLDTLVSIFGLGMIPSGSSDPFALRRAANAIITVA---------
--WDAG-----LEIDLGELLAQGAKDFVTAHPD-KTSP---LEALQSFFIQRIQTLLQDE
K------GIDYDLVNAVLGD-D---------AEYTERALTDLLDVGDRAAFLQSIRDDGQ
LAKIYATVNRSAKLAAKGNLSTDSLDPTGVINPEKFAQNSERDLYAGLVELVPTTEVART
ERDYQKLIDGLAALAPTVERFFDG-EDSVLVMAEDPAVRENRLNLLGLLRNHARVLADFG
AIVKQ----------------
>Cylr|282899452
-----------------MTAFLLEVGTEELPASFLSSAITQWRSRIPQMLEAHGLPIE--
KVAVFGTPRRLAVLITGLPSQQLDREEEIKGPPAQAAFKDGK-PTKAAEGFAKKQGVELS
ALEVRSTDKGDFIFVNKKTPGRPITEILTELVPQWVWSLEGKRLMRWGSGDGRFSRPIRW
LVALLDGDVLPLELRNGE----KIVKSDRISWVHRVLHPEAVSISHATEYVKTLANGYVI
VSPEDREKIIVEQVNRAVEELGGC--TEIYPYLLAETTNLVEYPTAVVGRFEDEFLQLPT
EVSTTVMVTHQRYFPVF---------KNRDGRELLPNFVTISNGDPAKSDIIALGNERVI
RARLADGRFFYEADLAKSLEEFLPQLETVTFQEDLGSVRAKVTRIGNIAQVICQQLGLGE
TETERVQRAALLCKADLVTQMVYEFPELQGIMGEKYALASREDEEVAKAIFEHYLPRNAD
DILPTTLTGKIVGLADRLDTLISIFGLGLIPSGSSDPFALRRAANAIVNIT---------
--WVAN-----LPINLEYLLEYTATSFAHTFHK---DAQSLISILQEFFIQRIRTLLQEE
K------HIDYDLVNAVLGEQD---------PEYIERALQDLLDIRDRATYLQQIRHNGT
LEKIYETINRSTRLAAQGDLDLQQLIPDELINPTLFQKSSETALYQALVALVPQTQLAQQ
TRNYQLLIGALEKIAPTVSQFFDG-EDSVLVMDPDPHIKRNRLNLLGLLRNHGRILADFG
AIVKNL---------------
>Prom9303|124023374
-----------------MSTLLVEIGTEELPADFARLALPQLEQMVSRDLQGLRLSYG--
MIQCTSTPRRLVVLVEDLASATADLEEVRKGPPAGQAFKNGV-PTQAAAGFAKRCGLKPE
DLEIRETPKGPFVFATVLEHGRSAMELLTDQIPEWIGSLQGRRFMRWGEGERRFSRPIRW
LVALLDEQIIPVCLDGGD----PEICAANLSRGHRLH-DQAVIIPSAGSYVQTLAEVGVE
VDRQKRGTLIRHAIDTAAAGLEAC--PDCPDDLFEELTDLVEAPLLLEGAFAKSYLDLPA
EVLSTVMRVHQRYVPLYRLDAVNDPLALDAKSSLLPRFLCISNGLAKASDSVRRGNERVL
KARLADAEFFVEADRSLASIERRKKLAHVTFAEGLGSLLDRVERMEWLTDVLVELLDLSA
EISVQVRRAVHLCKHDLVSQMVGEFPELQGVMGAKYLLAEGEPREVALAVLEHYLPRGAG
DALPESESGAVLALAERLELLLSIYAKGDRPSGSSDPYALRRAGNGLLQIL---------
--WSKG-----WRLNLLALLQRATNHWSKLLPHLKVTPSALAAELSEFLRQRMLSLLEEA
-------GTDTDLAQAVAGE-----------TVLIDRLLSDPADARLRVDLLVRMRRTGK
LLAVQAVVTRAARLAEKGDLPATVLSAAEVVDPGLFEKPSELEMLKVLDALEPITKDSSS
ER-YRHLADGLIAGSEALAAFFDG-DQSVMVMSEDLAVRANRLNLLSLLRNQAGVLADFS
QISG-----------------
>Syns7805|88808503
----------------MANTFLLEIGTEELPADFVPSALRQLEQRVRSDLNDLRLAHG--
ELSVTGTPRRLLVVVKDLIDSQPDLEEDRKGPPVSSAFVDGR-PGPAAIGFAKRCGVDPS
DLQPRETPKGPCLFAQVKTPGQASSALLGQYVPRWIDALQGRRFMRWGCGEQRFSRPVRW
LVVLLGDALIPVTLDAAD----PVVTSGRTSRGHRLHQPLK-DVKSAEELLAQLARAGVM
VNREQRAETIRTAIAQEAERCGGQ--ANCPESLFQELVDLVETPSVLKGKIADRFLDLPP
EVIVTVMQAHQRYVPLLHPQAGSDPLQLQSRNVLRPEFLLVSNGLEPASDTIVSGNQRVL
GARLADAEFFLTVDRRQSSEQRRANLAQVTFAEGLGTLLDRSERMSWVMDQLLLALQLEG
PIASHARRAAHFCKHDLVCQMVGEFPELQGLMGGKYLLEEGEVRDVALAVAEHYQPAGAG
DAPPTSDAGALLALAERIELLLSIFAKGQRPTGSSDPYALRRAGNGIVQIL---------
--WNRG-----WRLPLQSLFKTAATHWAERFPAFKVEASALANDLGQLLRQRMVSQFEED
-------GFEIDLVQAVSGD-----------GVSTDRLLEDPVDARDRLLLLNNLRTSGR
LQGLQAVVQRASRLADKGDLPLSSLCVEGVVDAELFDSPSEASLLVELEAMSPLAVARD-
---YEGLAQKLQGAARALEAFFDG-AESVMVMADDPSIRRNRLNLLGVLRNQAFVLARFD
NIQS-----------------
>Syns7803|148239654
----------------MANTFLLEIGTEELPADFVPSALRQLEQRIRSDLKDLRLAHG--
ELSVTGTPRRLLVVVRELIDSQPDLEEDRKGPPVSQALVDGR-PGPAAIGFAKRCGVDPE
DLQPKDTPKGPCLFARVKTPGQPSSALLGECVPRWIDALQGRRFMRWGCGEQRFSRPVRW
LVVMLGDAVIPVTLDTAD----PVVTSGRTSRGHRLH-EQLQEVNSAEDLLRQLNDAGVM
VNREQRAETIRAAIVSESERCDGQ--ADCPESLFQELVDLVESPSVLKGRIADRFLELPP
EVIVTVMQAHQRYVPLRIPQAVSDPLQLQARNVLKPEFLLVSNGVESASDTIVSGNQRVL
GARLADAEFFLNVDRRQSSEQRRQSLERVTFAEGLGSLLDRSERISWVMDQLLLALQLEG
TVASHARRAAHLCKHDLVCQMVGEFPELQGLMGGKYLLEEGEPRGVALAVAEHYLPAGSG
DALPASDAGALLALAERIELLLSIFAKGQRPTGSSDPYALRRAGNGIVQIL---------
--WNRG-----WQLPLQSLFTTASTHWAERFPAFNVEAEALANDLGQLLCQRMVSQFEDD
-------GFAIDLVQAVCGE-----------GVSTERLLEDPVDARDRLLLLKTLRESGR
LQDLQAVVQRASRLAEKGDLPPSKLSVEGIVDAFLFDSPSEAALLVELEALSPLAQAKD-
---YERLAQRLQGAARALEAFFDG-SDSVMVMAEDPSVRRNRLNLLGVLRNQASVLARFD
HIQS-----------------
>Cya0110|126657519
------------------MFFLLEVGTEELPADFIDEAIAQWKQIIPNSLEENFLTPD--
KVAVYGTPRRLAVLISELPEQQKDRDEVIKGPPAKAAFKDGK-PTKAAEGFARKQEVEIK
DLDIRPTDKGDFIFIEKKIKGRQTKEILQALIPNWIDSLEGRRFMRWGNGELRFSRPIRW
LVALCDKQVLPIEIINGD----STITSDRLSRGHRILHPDTVSIAQASDYVETLRSAYVE
VDPKQRQEIIEKDIETIAKELKGK--ADLPDDLLTEVINLIEYPTAIAGKFDPEFLNLPT
EVITTVMVKHQRYFAVK-----------KTENELLPNFITIANGDPNKKDIIAQGNERVI
RARLADAQFFYTADCDEPLDSYLPELENVTFQKELGTMRDKVDRIMDMAQQIAKQLEIDE
KEQEEIESTALLCKADLVTQMVYEFPELQGVMGQKYALVSGESEQVAQGIFDHYLPRGAN
DIMPKTLTGQVVGIADRLDTLISIFGLGMIPTGSGDPFALRRAANAIISVT---------
--WEAK-----LPINLSQLLIQGCEAFMADHAD-KDSP---LEALQTFLIQRIQTLLQDE
L------NIDYDLVNAVLGEAD---------AEYTDRALQNLLDVKDRAEFLQEIRNNEI
LDKIYETVNRSTRLAAKGDLNYTELDPSEVVQTELFEKSSEQEFYNGLMALLSKTTQAQS
QRNYQLLIEGLLDIVPKVSEFFDG-ENSVLVMDENPQVRQNRLNLLGVLRNHGRVLADFG
AIVKS----------------
>Mica|166367631
------------------MDFLLEVGTEELPADFVDSAIAQWRERVSKSLETESLDAT--
AIQVYATPRRLAVLITGLPTEQEARSEEIKGPPVSAAYKNGQ-ITPAGEGFARKQGVSTA
AFSIRATDKGEFVYIEKTIPGRPTAEILTELIPQWITRLEGRRFMRWGDGDLRFPRPIRW
LLTLVDGEVLPLELINGS----TTLTSDRLTFGHRILHPQSLAISHPQAYLTSLRSIFVE
ADPQVRQQIITAQITTLAKKLKGV--AEIPADLLAEVTNLVEYPTAIVGKFDDEFLELPP
EVIITVMVTHQRYFPVK------TPQG------LSPYFITISNGDPQKSEIISAGNERVI
RARLADARFFYTADCDEPLDSFLPQLETVTFQEELGTMRDKVDRIMEIAQMIVEQLNLDE
QSRSDIESTAMLCKADLVTQMVYEFPELQGVMAEKYALISGESAVVARGIFEHYLPRNAG
DILPETITGQVVGIADRLDTLVGIFGLGMLPTGSSDPFALRRAANAIISII---------
--WSAN-----FNINLLALIEQIAKDFVTCHPD-KPNPANLIKD---FFLQRLQTLLIDD
L------RIDYDLVNAVLGEND---------PEYKSRALENLLDTRERARFLCQIRQDGQ
LANIYETVNRSTRLAQKGDLDTTTLEAKGIINTELFEQSSEPAFYDALIALIPETISARE
QRDYQRLVTALTAISPLVADFFDG-ENSVLVMAEKESVRRNRLNLLGLLRNHARVLADFG
AIVKG----------------
>Syns8109|260436306
----------------MTATFLLEIGTEELPADFVRQALDQLQQRVSRDLREARLAHG--
AVSVFGTPRRLVVSVADLEDRQPDLQEDRKGPPVAQAFKDGI-PGPAAIGFAKRCGVDPS
ALEQRDTPKGPCVFATVLTPGQACVELLQGLIPQWIDALQGRRFMRWGTGAQRFSRPIRW
LLSLKGSEVIPVVLGGAD----PEVRSDRFSRAHRLHGDEPLSIASAEQFGETLAAAGVV
VDRAERAKRIRTSLDQSAQAANGT--PDCPESLFEELVDLVEDPKILEGTIAERFLQLPP
EVISTVMQAHQRYVPLKVPGLEADPLRLTAEAVLRPQFLLVGNGLAPASSLIVRGNERVL
GARLADAEFFLDVDRRQSSASRREALDRVTFAEGLGSLLDRSERIERLTGLLLKQLGLDE
SVVDTAERAAHFCKNDLVSQMVGEFPELQGLMGGKYLLEEGEPRDVALAVVEHYLPRGAG
DALPATPAGAVVALAERLELLLSIFAKGQRPTGSSDPYALRRAGNGVVQIL---------
--WGMA-----WRLDLMAFLSIAVEEWAAQFPAFAVDASQLHYDLCQLMRQRIVSQLEDD
-------GFAPDLVQAVAGD-----------AVSSQRLLSDPLDVKQRIQLLRDLRDSGQ
LDAVQAVVQRAAKLAEKGDLARDQLVAGDVVKPGRFESASEKDLFAALEQLQPLAQQRS-
---YQSLADALVAATPALQAFFDG-DTSVMVMVDDAALRLNRLNLLAVLRNQASVLAEFE
SIQSK----------------
