# Supplementary material for: Genome fluctuations in cyanobacteria reflect evolutionary, developmental and adaptive traits
Source: BMC Evol Biol. 2011 Jun 30;11:187. doi: 10.1186/1471-2148-11-187 (PMC3141437; doi:10.1186/1471-2148-11-187)
Supplement: Additional file 8 — Individual and concatenated alignments for protein groups. Compressed file containing all alignments of individual groups (fasta format) and the concatenated alignment of 285 single-copy genes (phylip format). [file 1471-2148-11-187-S8.GZ › Cyanos1279.faa]

>Syne7942|81298830
-----------------------MSPTA-------------APQ---KLSKVEDLKARSQ
YLLEPILSQLQE-ESTHFNEDGIQILKFHGSYQQDNRDNRVK-------------GQEKD
FQF--MLRLRSPGGYIPPQLYLTLDQLADDYGNGTLRATTRQAFQLHGILKRDLKTVIRR
IVENLGSTISACGDVNRNVMAPPAPFRDRPEYEWARTYANNIADLLTPES--GAYYELWL
DGEKVLSGEPDPAVLAARRNPKGRVA---DSVEPLYSDRYLPRKFKIAVTVPGDNSIDLF
T-QDIGLVVIGND-RGEL-EGFNVYVGGGMGRTHNKEETFARLADPLGFVPAADIYAAVQ
AIVATQRDYGDRSNRRHARMKYLIHDWGIAKFKEAV-ESV-----------FGKAIAPV-
---RELPPF--RYRD----YLGWH------EQGDGKWFLGLPITSGRIKDDGNWQLRSAL
REIVSRWQLP-LLLTGSQDVLIYDVQPGDRAAIDKLLRDRGVHTV-EAIDSLQRYAMACP
ALPTCGLAITESERALPGLLVRIRRLLEEQGLPDEHFVVRMTGCPNGCARPYMAELAFVG
SAPN-T------YQLWLGGS-PDQTRLARPFIDRLADGDVETQLRPLFVFFKQ---SRQA
GESFGDFCDRVGFDALRQFSESYQ------------------------------------
------------------------------------------------------------
------------------------------------------------------------
------------------------------------------------------------
---------------------------------------HEAAKPRYRVGLRAD------
------------------------VHGRLKAEADKRGVSLTDLACEAIAAYLR-------
-------------------------
>PromCC|33240280
-------------------MTTENIQSEDIKDPELFPCIA-NGQ---DRSKFEQFKADSN
YLKEPLASELKN-ESNHFSNDAVQLLKFHGSYQQDNRENRKK-------------GLDKD
WQM--MLRLRSPGGYIPAELFVALDDLSNRFGNKTLRATTRQAFQMHGIRKENLKEVIST
IVKSMGSTLAACGDINRNVMAPAAPY-NKGGYPAARKLANEIADLLIPLTAEGTYLELWA
DGDLTYKICPSKKVQDTRKQQFSKGLFSGDSQEPLYGSTYLPRKFKCAVTVPGDNSVDLL
T-HDIGLVAFTKN-NGEL-KGCNVYVGGGMGRIHNTETTFARIADPLGYIDAKDVLSLVQ
SILTLQRDFGNRKLRKNARMKYLLHNKGLKWFKNKLISKY-----------FFKGLQEI-
---HPEPTT--RLKD----YLGWN------KQSKGLYFVGIPLISGRLSGD----IKEII
RCVVEKYQLE-IRLTPNQDLLLCNIGNYQVSSIKKELAGINIPAP-SSMNDISRHAIACP
ALPLCGLAITEAERFLPELINRIDIQLKKLKI-QKSILLRMTGCPNGCARPYMAELALVG
SGVN-Q------YQLWLGGS-PNLQRLAKPYLQKMHIDKLEATLEPLFINWKQ----NSL
ETSFGDYISSLSDQLIMDLLSDSSTAP---------------------------------
------------------------------------------------------------
------------------------------------------------------------
------------------------------------------------------------
------------------------------------------------------------
------------------------------------------------------------
-------------------------
>Crow|67923365
---------------------MVKTPIS-------------PAQ---KVSKLENIKEHSN
FLREPLASELLE-DTNRFSQDAIQILKFHGSYQQYNRDKRAK-------------GQEKD
YRM--MLRTRNPGGFISAQLYSTIDGLSDEYGNNTLRVTTRQGLQIHGILKKNLKASISA
IVKSMGSTLGACGDINRNVMAPPAPLKNRPDYGYAWEYADKIADLLRPQS--NAYYEIWL
DGEKAISVEEDPEVTAARQRNINGTNFE-EGEEPLYGQHYMPRKFKCSVTVPGDNSIDLY
T-HDVSLVVITDD-SGEL-LGFNVLTGGGMGRTHNREETFPRLADPLGYVAKEDVFDLMK
AILATQRDYGDRVQRRHARMKYLIEDWGIDKFRSQV-EEY-----------LGKALEPF-
---KPLPPW--EYKD----FLGWH------EQGDGKLFLGISIENGRIQDQGDFRLKSAL
QKITKEYSLP-MRLTANHNLIFYEINPIDQADIESILLHCGIVSDPEKIDSLTRYSMACP
ALPTCGLAVTESERALPGILERINNVLARVGLAGEEIVIRMTGCPNGCARPYMAELGFVG
SAPE-S------YQVWLGGD-ANQTQLAQPYIDKLPDKDIESFLEPLFAYFKQ---DKTK
QETFGQFCQRVGFEALRTFSENYT------------------------------------
----------------------------PPKP----------------------------
------------------------------------------------------------
------------------------------------------------------------
---------------------------------------RRVRKNQHRVSVQDA------
------------------------MFARLKQASQDEKRPMNQIVQQALEAYFAEE-----
-------------------------
>Syn7335|254425109
---------------------MVYTPTK-------------PAEK--KVSKLEGIKERSQ
FLREPVATELKE-DTTHFTEAGIQILKFHGSYQQYNRDEVVR-------------GEEKP
YSM--MLRLRNPGGYIPPELYLTLDDISDKYGNHTLRATTRQAFQLHGILKKNLKATLAD
IIRSMGSTLGACGDLSRNVMAPPAPYKNKPEYILARKYATNIADLLTPQT--PAYYEIWL
DGEKAVTTEEDPEVVAARLSETGQVEGSPHPVEPIYGVQYMPRKFKCAVTVPGDNSVDAY
T-QDVTLVVITDS-NGEL-EGFNVIAGGGMGRTHNKEETFARTGDHIGYVDKDDVYDLVK
AIVFTQRDYGERYNRRVSRMKYLIHRWGLPKFIQEV-EKR-----------FGKKIDGF-
---RSLPEW--KYED----YLGWH------EQGDGKLFVGVHVRNGRVHNQGKLRNKLAL
REIVEKFNLS-MRVTPSQNVVFCDVNPEDKVAIQAILDKNGITVH-SKVDSLERYGMACP
ALPTCGLAVTESERIMPSMLGRIRKLLNKVGLKNETFVTRMTGCPNGCARPYMAELGFVG
QAPN-S------YQLWLGGS-PNQTRLARPYMDRMHEANLEKELEPLFACFKQ---NRNE
GESFGDFCDRYTFEALRTFAETYE------------------------------------
----------------------------PIKA----------------------------
------------------------------------------------------------
------------------------------------------------------------
---------------------------------------VGSGRRRNRVGVSDE------
------------------------LFAKLKAKAKANGTSMADVLEAAIGDRLD-------
-------------------------
>Syn307|148242368
--------------------MTIAPEGK-------------KTT---ERSKFEQLKVNSA
YLREPLATELEN-DLPYFTDDAVQILKFHGSYQQDNRDNRRK-------------GESKD
WGM--MLRLRSPGGRIPAQLYLALDDLSNQYGNGSIRATTRQAFQLHGIPKDDLRTVVGT
IVRNMGSTLAACGDINRNVMAPAAPF-QQHGYPVARRLADDIADLLAPKAAAGVYLELWV
DGEKRYKIRPSVLASRIKKQQQHGEVFSGDSDEPLYGDTFMPRKFKVAVTVPGDNSVDLL
T-QDVGLVAFTDM-GGRL-RGCNVYVGGGMGRTHNKEETFARTADCLGYIKGTDVLPLVQ
AVVALQRDHGDRKVRRHSRMKYLLHDKGIEWFSKEI-SRY-----------FSGEIKPA-
---RTEQKP--ELLD----YLGWH------QQGDGLWFVGLPLLCGRLEGD----LKGQM
RQLVETYKPE-IRLTPNQDLLLCNIAKNQKQEITEQLDAMGWADP-SHTSLLSRHAIACP
ALPTCGLAVTESERIFPHVLGRLETLLEELKI-DSPILVRMTGCPNGCARPYMAELAMVG
SGVE-Q------YQLWLGGS-PGLTRLARPVLQKMPLAEMESTLRPLLKQWQE----QAP
TQSFGDYCHSLGDQLEATLQA---------------------------------------
------------------------------------------------------------
------------------------------------------------------------
------------------------------------------------------------
------------------------------------------------------------
------------------------------------------------------------
-------------------------
>Syn9605|78212758
-------------------MAVAETGTQ-------------------SLSKSEQRKLDSD
HLRDPLLSELSN-DDVRFTEDAVQLLKFHGSYQQHHRELRKT-------------DKIRS
WQM--MLRLRSPGGRIPARLFLALDDLSNRLGDGTLRATTRQAFQMHGIAKADLKEVIGT
IVRNMGSTLAACGDINRNVMAPPAPF-EKGGYPVARRLADEIADLLSPEAAEGAYLDLWV
DGDLSYRFKPSRAVQKARKRQSEGGLFSGSTEEPLYGDTYLPRKFKVAVTVPGDNSVDLL
T-QDIGLVAFTDP-SGDL-RGCNVYVGGGMGRTHNKEETFARTADPLGYVDAADVLDVVQ
AILALQRDHGDREVRKHARMKYLLHDKGIQWFRDTMCATY-----------FKGDLKGL-
---RNEPKA--KLLD----YLGWH------RQKAGMWFVGLPLLCGRLNGD----LKAGL
RQLVETYQLE-IRLTANQDLLLCNIGTSQRASIRTQLEALGFEVP-EAPAPLARHAIACP
ALPTCGLAITESERILPDVLDRLDAQLRRLEI-EKSLLVRMTGCPNGCARPYMAELGLVG
NGVN-Q------YQLWLGGT-PNLQRLARPYMEKLPLDDLEKTLEPLLISWKA----AGG
RRSFGDHIEKLGDQEVSALLTASA------------------------------------
------------------------------------------------------------
------------------------------------------------------------
------------------------------------------------------------
------------------------------------------------------------
------------------------------------------------------------
-------------------------
>Nosp|186681304
---------------------MVKSAPS-------------PIASR-KPSKVEGIKENSN
FLREPVATEILQ-DTTHFTENAVQLLKFHGSYQQDNRDNRTK-------------GQEKD
YQF--MLRTKNPGGLVPPQLYLALDKIADEYGNHTLRATTRQGFQLHGILKKNLKSAIAT
IVKNLGSTLGACGDINRNVMAPPAPFKNRPEYQYAWEYAQNIADLLTAQT--GAYYEIWL
DGEKAISAEENPEVKAARQRNGNGTIIH-DNEEPIYGTYYMPRKFKICVTVPGDNSIDLY
S-QDLTLVVITNK-KKQL-EGFNIFAGGGLGRTHGKEETFARLADPIGYVAKDDVYDIVK
AIVATQRDYGDRTDRRHARLKYLINDWGLDKFRAQV-EEY-----------FGKSVEAF-
---KPLPEF--KYYD----FLGWN------EQGDGKLFLGISIDNGRIKDEGSFQLKTAL
REIVEQFNLH-IRLTANHNLIFYDIEPDSKQAIQDILSRHGIVDDPSKIEPLVRYAMACP
ALPTCGLAITESERAIPGILERVRALLDKVGLQNEHFVVRMTGCPNGCARPYLAELGFVG
SAPE-S------YQLWLGGS-PNQTRLAQPYTEKLHHNDLEIFLEPIFVYFKK---SRKS
KEKFGDFCDRVGFDAIREFAASYD------------------------------------
----------------------------PNTA----------------------------
------------------------------------------------------------
------------------------------------------------------------
---------------------------------------NGANKSRHRVNLKEE------
------------------------VYSKLKEVAESQGKPMTQLVTEALEAYFQNLS----
-------------------------
>PromAS|123968353
------------------MIKVEKVKKKKDSAKEETVCLA-NGL---EVSKFENFKKSSQ
FLKEPLATELVN-ESDHFTNDAVQLLKFHGSYQQDNRENRRP-------------GKSKD
WQM--MLRLRNPGGEVPGKLFLALDELSDKLGNGTLRATTRQAFQMHGIRKENLKEVIKT
IVNSMGSTLAACGDINRNVMAPAAPF-DSPDYNIARALAKKVADLLTPMAGQGTFLELWA
DGDLEYTIKPDKDIEAIRKLQFKDNVFSGIKDEPLYGSTYLPRKFKCAVTVPGDNSVDLL
T-NDIGIVAFTSK-NGNL-EGCNFYVGGGMGRTHNNEETFARIADPLGYVEEPDVYELIQ
SIVAIQRDYGDRKSRKNSRMKYLLHRKGIKWFKKILSDKY-----------FKKEIKKI-
---RKEPDN--VLID----YLGWH------KQNKTSYFVGLPLLSGRLSGE----KKNTI
TTIVKKYNLD-LRLTPNQDILLCNIANENKGEIQKSLSKIGYENL-ENINEIQRHALACP
ALPLCGLAMTEAERILPDVLKRIENLLLDLKI-QKTILFRMTGCPNGCTRPYMAELALVG
SGQN-K------YQLWLGGS-KNLQRLAKPFLQRMELNDLEKTLQPLFNNWK-----SNL
DLDFGDFINTQDENYIFNLLNKNQ------------------------------------
------------------------------------------------------------
------------------------------------------------------------
------------------------------------------------------------
------------------------------------------------------------
------------------------------------------------------------
-------------------------
>Rapb|282896692
---------------------MINSASS-------------SISDR-KPSKVEGIKEKSN
FLREPLATEILE-DTTHFTEDAIQILKFHGSYQQDNRDNRVK-------------GQEKD
YQM--MLRTKNPGGLVPPQLYLALDKLADEYGNHTLRATTRQGFQIHGVLKRNLRTVIGT
IIENLGSTLGACGDINRNVMAPPAPWKNRPEYQYAWEYAQNVADLLSPQT--GAYYEIWL
DGEKAITAQEHPEVKAARQKNGTGTIFH-DSVEPIYGTHYMPRKFKVCVTVPGDNSVDLY
S-QDLTLVVITND-QGEL-EGFNVLAGGGLGRTHNKEETFARLADAIGYVDKKDVYELVK
AIVATQRDYGDRTDRKHARLKYLIHDWGVDRFRAKV-EEY-----------FGKAIQPF-
---KELPKF--KYQD----FLGWN------EQGDGKLFLGISIDNGRVKDEGEFQLKTAL
RTIVEQFDLP-MRLTPNQNLIFYDIVPKDRQTIQSILERCGVVTNPQTIPALTRYAMACP
ALPTCGLAITESERAIPGILERIRALLDKVGLQKEHFVVRMTGCPNGCARPYMAELGFVG
SAPE-S------YQVWLGGS-PDQTRLAQPIIEKLHHNNLESFLEPIFVFFKK---SRKA
QESFGDFCDRVGFDAIHHFSSNYK------------------------------------
----------------------------PEEV----------------------------
------------------------------------------------------------
------------------------------------------------------------
---------------------------------------VGSSKYRHRVSLRDD------
------------------------IYLQLKQSSERVNKPMTQLANEALAMYLAQLQLDL-
-------------------------
>YellA|86605654
-------------------MTSSATSEA-------------------RRSKVEHIKAESN
FLRDPLQQELAQ-DTTHFSEAAVQVLKFHGVYQQDDRDLRQQRK---------QEGLERA
YQM--MLRTRIPGGHVPPQFYLTLDRLADEYGNGTLRATTRQTLQLHGILKKNLKATVAS
IIRQMGSTLAACGDVNRNITAPAAPYKNRPAYRYAQEYARKLADLLAPKT--SAYYELWV
DGEAVPIPPVDAEVREAEQFVGNGVRL--EGPEPLYGPVYLPRKFKTAIAVAGENTVDVY
S-QDLGLIVLTDR-KGNL-KGFNIVVGGGMGRTHGKEETQPLLAQKLCFAPPEAVYRICQ
AVLAVQRDHGNRYDRKQARLKYLVRDWGIRKFRRVV-EQY-----------LGEKLLPF-
---RRMPKFVPNSDD----YLGWH------EQGDGRWFLGLSIENGRIQDTPERQLKTAL
RKIVEEFSLH-LRLTPTQDVIFIDIEEGQREAINQILKSHGVLSK-EEIPELVRLSMACP
ALPTCGLAITESERALPTLIRQLDQVLRELDLQDSPFLVRMTGCPNGCARPYLAELGLVG
SAPD-H------YQIWLGAS-PQGDRLAQPFQDRVHISQIVPLMRILLQLYKQ---ERHP
QERFGDYCHRVGIPYLQAQVQRLQQVQS--------------------------------
------------------------------------------------------------
------------------------------------------------------------
------------------------------------------------------------
------------------------------------------------------------
------------------------------------------------------------
-------------------------
>Prom9215|157413187
------------------MIKVEKVKKKKEIPKQETVCLA-NGL---EVSKFEKFKESSE
FLKEPLASELKN-ESDHFTNDAVQLLKFHGSYQQDNRENRKS-------------GTGKD
WQM--MLRLRSPGGEIPGKLFLSLDELSDKLGNGTLRATTRQAFQMHGIRKDNLKEVIQT
IVSAMGSTLAACGDINRNVMAPAAPF-EEPEYKTARSLAIKVADLLTPVAGQGTFLELWA
DGDLEYKIKPDKEIQENRKLQFNEHVFSGIKKEPLYGSTYLPRKFKCAVTVPGDNSVDLL
T-NDIGIVAFTSK-EGEF-EGCNFYIGGGMGRTHNNEETFARIADPLGYVEKDDTYELIQ
SIVAIQRDYGDRKSRKNSRMKYLLHRKGIKWFKKILLEKY-----------FKKEIKSL-
---RKEPNN--KLID----YLGWH------KQNGDYHFVGLPLLSGRLYGE----KKSLI
RDIVKKYNLD-LRLTPNQDILLCNISNKHKSNIEKALSKIGYGNL-NEINEIQRHALACP
ALPLCGLAMTEAERILPSVITRIDDLLKSLNI-KKSILLRMTGCPNGCTRPYMAELALVG
SGQN-K------YQLWLGGS-KNLQRLAKPYLQRMELDDLEKTLKPLLINWKE----FHS
ESDFGDFIKDQDESYILNLLNEI-------------------------------------
------------------------------------------------------------
------------------------------------------------------------
------------------------------------------------------------
------------------------------------------------------------
------------------------------------------------------------
-------------------------
>PromN2A|72382002
----------------MNFDEKESTNIEEIEQTVPSPCIA-NNS---PRAKFEQFKADSN
YLSEPLHSELLN-DSDHFTNDAVQLLKFHGSYQQDDREHRKRG------------GTGKD
WQM--MLRLRNPAGYVPGPLFVALDELSDRLGNQTLRATTRQCFQMHGIKKGNIKEVIGT
IVKSMGSTLAACGDVNRNVMAPAAPY-EQGSYPAARKLANDIADVLSPQKAEKTYIDLWV
DGEMKYAIKPSSEVKKNKKLQLKPGVFSGDKKEPLYGATYLPRKFKCATTVPGDNSVDIL
T-HDIGLVTFTNK-KGVL-EGCNVYVGGGMGRTHNLDTTFARIADPIGYVEGEHILELVQ
SILALQRDYGDRKTRRHSRLKYVLHDMGVDWFKKQLTTKY-----------FTRQIENL-
---KHEGDT--ILED----YLGWH------QQSEKLWFVGLPLLSGRLTGR----VKKEL
RNIVEKFALD-VRLTPNQDLLLCNIGNYQKASVKRALINIGFINP-GAPDSLARNAMACP
ALPLCGLAMTEAERFLPELLERINNQLKILEI-NKPILIRVTGCPNGCARPYMAELALVG
SGLN-Q------YQLWLGGS-TNLKRLATPYLQKMPIDDLEKTLEPLFLSWKD----TGA
SSSLGDHVTKLGSESVMSLLTSSAAP----------------------------------
------------------------------------------------------------
------------------------------------------------------------
------------------------------------------------------------
------------------------------------------------------------
------------------------------------------------------------
-------------------------
>Syns9917|87124314
--------------MSQLDVDASQSPLGSG-----------SGDGAQALPKAEQRKIDSD
YLREPLLTELAN-DRPQFSEDALQILKFHGSYQQDDRDRREK-------------GKDKQ
WQM--MLRLRSPGGRIPASLFLALDDLSNRLGDGSLRATTRQAFQMHGVAKADLKEVIGT
IVRHMGSTLAACGDINRNVMAPAAPF-DKDGYPAARQLADDIADLLSPETAEGSYLDLWV
DGDLSYRIKPSRIVKAARQRQRDGAVFSGDPQEPLYGDTYLPRKFKVAVTVPGDNSVDLL
T-QDIGLVAFSEP-SGAL-RGCNVYVGGGMGRTHNKEETFARIADPLGYVAADQVLDLVQ
AILALQRDHGDRTLRRHARMKYLIHDRGIDWFRDELLARY-----------FHGELGAL-
---RHEAKP--KLTD----YLGWH------RHRPGMWFVGIPLLCGRLEGE----LKAGL
RRIVETYQLE-IRLTPNQDLLLCNIGTPQRAGIRQALADLGIETP-DAPAPLARHAIACP
ALPTCGLAITESERILPDVLERLNTQLEQLAI-NKPILVRMTGCPNGCARPYMAELALVG
SGVN-Q------YQLWLGGS-ANLQRLARPFLQRMPLDQLEATLEPLLISWRD----AGG
RRSLGDHVEKLGDQVVATLLGDPAVAPT--------------------------------
------------------------------------------------------------
------------------------------------------------------------
------------------------------------------------------------
------------------------------------------------------------
------------------------------------------------------------
-------------------------
>Prom9312|78779150
------------------MIKVEKVKKKKDSAKEETVCLA-NGL---EVSKFENFKKSSQ
FLKEPLATELVN-ESDHFTNDAVQLLKFHGSYQQDNRENRKP-------------GKSKD
WQM--MLRLRSPGGEIPGKLFLALNELSDKLGNGSLRATTRQAFQMHGIRKENLKEVIQT
IVNSMGSTLAACGDINRNVMAPAAPI-DSPEYNIARALAKKVADLLTPLAGQGTFLELWA
DGDLEYTIKPDKDIEAIRRLQFKDNVFSGIKDEPLYGSTYLPRKFKCAVTVPGDNSVDLL
T-NDIGIVAFTSE-EGKL-EGCNFYVGGGMGRTHNNEETFARIADPLGYVEEQDIYELIQ
CIVAIQRDYGDRKSRKNSRMKYLIHRKGIKWFKKLLLGKY-----------FKKEIKKI-
---RKEPNQ--VLID----YLGWH------KQNKTSYFVGLPLLSGRLSGE----KKNTI
TSIVKKYNLD-LRLTPNQDILLCNIANKNKSEIKKALSKIGYDNL-EDINEIQRHALACP
ALPLCGLAMTEAERILPDVLKRIEKLLLDLKI-EKTILFRMTGCPNGCTRPYMAELALVG
SGQN-K------YQLWLGGS-KNLQRLAKPFLQRMELNDLEKTLQPLFDHWK-----SSS
DLDFGDFINKQEESSILNLINEIH------------------------------------
------------------------------------------------------------
------------------------------------------------------------
------------------------------------------------------------
------------------------------------------------------------
------------------------------------------------------------
-------------------------
>SynsBL|116070689
-------------------MDVAEPQTN-------------------SLSKAEQRKLDSD
HLREPLLTELGN-DEVRFSEDAVQLLKFHGSYQQHHRELRKT-------------DKVRS
WQM--MLRLRSPGGRIPAQLFLALDELSNRIGDGTLRTTTRQAFQMHGIPKADLKEVIGT
IVRNLGSTLAACGDINRNVMAPPAPF-EKGGYPAARQLADEIADLLSPEAAEGSYLDLWV
DGDLSYRFKPSKAVKQVRKRQSEGGVFSGSEAEPLYGDTYLPRKFKVGVTVPGDNSIDLL
T-QDIGLVVFTHP-SGEL-KGCNVYVGGGMGRTHNKDETFARIADPLGYVAAEHVLDVVQ
SILALQRDHGDRIIRPHARMKYLLHDKGIQWFRQTLQRDY-----------FKAELTGL-
---RNEPKP--KLLD----YLGWH------RQRAGLWFVGLPLLCGRLEGE----LKQGL
RQLVETYQLE-IRLTANQDLLLCNIGTAQRAGIRSALAELGFEVP-ESPAPLARHAIACP
ALPTCGLAITESERILPNVLDRLDAQLRRLEI-EKSLLVRMTGCPNGCARPYMAELALVG
NGVN-Q------YQLWLGGT-PNLQNLARPYVEKLPLKDLEQTIEPLLLSWKA----AGG
RRSFGDHINKLGDQGVAELLPTSA------------------------------------
------------------------------------------------------------
------------------------------------------------------------
------------------------------------------------------------
------------------------------------------------------------
------------------------------------------------------------
-------------------------
>Prom9515|123966060
------------------MIKVEKVKKKKKIEKQETVCLA-NGL---EVSKFENFKKGSE
FLKEPLASELKN-ESDHFTNDAVQLLKFHGSYQQDNRENRKP-------------GKGKD
WQM--MLRLRSPGGEIPGKLFLSLDELSDKLGNGTLRITTRQAFQMHGIRKDNLKKVIKS
IVNSMGSTLAACGDINRNVMAPAAPF-ETSEYITARTLAVKVADLLTPVAGQGTFLELWA
DGDLEYTIKPDKEIEENRKLQFKENVFSGSKKEPLYGSTYLPRKFKCAVTVPGDNSVDLL
T-NDIGIVAFTSK-EGEF-EGCNFYIGGGMGRTHNNEETFARIADPLGYVDKKDIYELIQ
SIVAIQRDYGDRKSRKNSRMKYLLHRKGIKWFKKILLDKY-----------FRKEIKPL-
---RKEPEN--KLID----YLGWH------KQNEDYYFVGLPLLSGRLYGK----KKSLI
RNIVKENNLD-LRLTPNQDILLCNIPKKNKREIQKALKSIGYDNL-HDINEIQRHALACP
ALPLCGLAMTEAERILPEVLSRIENLLNDMNI-EKTILFRMTGCPNGCTRPYMAELALVG
SGQN-K------YQLWLGGS-KNLQRLARPYLQRMDLDDLEKTIKPLLEFWKK----SNP
EKDFGDFINNETDSSINNLLIEFD------------------------------------
------------------------------------------------------------
------------------------------------------------------------
------------------------------------------------------------
------------------------------------------------------------
------------------------------------------------------------
-------------------------
>Cya8802|257059519
---------------------MVHTPTS-------------PPQ---KLSKLEGIKENSN
FLREPLATEILE-ETTHFTENAVQILKFHGSYQQDNRDNRVK-------------GQEKD
YQM--MLRTRNPGGFIPPQLYLTLDRLSDEYGNQTLRVTTRQGFQLHGILKKNLKSAIAA
IVNSMGSTLGACGDLNRNVMAPPAPFKNRPEYQYAWKYADNIADLLTPQT--EAYYEIWL
DGEKFLSAEESPEVVAARQRNSNKTLFP-NKEEPIYGVHYMPRKFKCSVTVPGDNSIDVY
T-HDVSLVVITDE-HGQL-QGFNILAGGGMGRTHGKEETFARLSDPLGYVAKEDVYDAMK
AIVATQRDYGDRVQRRHARMKYLLHDWGVEKFRAKV-EEY-----------FGKPLEPF-
---KPLPEW--KYQD----YLGWN------EQGDGKLFLGISVENGRVKDEGSFRLKTAL
KSIIEQFELP-MRLTANHNIILYEIEPSQKAAIEGTLHDCGIITNPQEVESLTRYSMACP
ALPTCGLAITESERALPGIIGRIKQVLTKVGLEDEEIVIRMTGCPNGCARPYMAELGFVG
NAPN-S------YQIWLGGS-PNQTNLAQPYTDKLPDKDIEKFLEPLFAYFKQ---ERTV
QESFGQFCHRVGFEALRAFSEGYQ------------------------------------
----------------------------PIKV----------------------------
------------------------------------------------------------
------------------------------------------------------------
---------------------------------------RRIRKNQHRVSVPDE------
------------------------MFTRLKEASEGEKRPMNHIVQEALEAYFSQKQSN--
-------------------------
>Prom9313|33862852
-------------------MTEGQTTSGQAADLKFAACLA-SGA---EQSKFEQFKADSC
YLLDPLAAELEN-SSDHFSNDAVQLLKFHGSYQQDNRDNRQK-------------GAGKD
WQM--MLRLRSPGGRIPPALFLALDDLSNRLGNGSLRATTRQAFQIHGVRKEDLREVIST
IIRSMGSTLAACGDITRNVMAPAAPY-EKGGYPAARQLANEIADVLSPTAAEGSYLDLWV
NGNATYRIRPSRRVKKVRTRQHQGNVFSGDAKEPLYGTTYLPRKFKCAVTVPGDNSVDLL
T-NDIGLVVFTAA-NGEI-KGCNVYVGGGMGRTHNNEQTFARTADPLGYVAAEHVLDLVQ
SILALQRDYGDRKTRRHARMKYLLNDHGISWFKQELKSKY-----------FLHPIKAL-
---RPEPKS--KLED----YLGWH------QQSVGQWFVGLPLLSGRLEGD----LKKGL
RQLVETFQLE-IRLTPNQDLLLCNIGTSQRSSVRKGLAALGIRAP-EAPAMLARHAMACP
ALPLCGLAVTEAERTLPALLERIDAQLRRLEI-TKSILIRMTGCPNGCARPYMAELALVG
SGVD-Q------YQLWLGGT-PNLQRLAKPYLQRMPLDQLESTLEPLLLSWKQ----AGG
RRSLGDHVNKLGDQAVLGLLSGNGQAP---------------------------------
------------------------------------------------------------
------------------------------------------------------------
------------------------------------------------------------
------------------------------------------------------------
------------------------------------------------------------
-------------------------
>Cya7822|196257135
---------------------MVKTPIP-------------STG---KLSKVEGLKEKSN
YLREPLATEVLE-DTTHFSNDAVQLLKYHGSYQQDNRDNRAK-------------GQEKD
YQM--MLRTRNPGGFIPAQLYLTLDRLSDEYGNKTLRVTTRQGFQLHGVLKKNLKAAISA
IVKNMGSTLGACGDLNRNVMAPPAPFKNRPEYLYAWEYANKIADLLKPQT--GAYYEIWL
DGEKVISAEVAPEVKAARQNNHNGTIFV-DKEEPIYGEHYMPRKFKCAVTVPGDNCLDIY
T-NDVGLVVMTNE-SGDL-EGFNILAGGGLGRTHNKEETFPRMADPIGYVDKDDIYELMK
AIVATQRDYGDRTDRRHARMKYLVEDWGVEKFRAKV-EEY-----------FGKSIQPF-
---KPLPDW--KYQD----FLGWC------EQGDGKLFLGISVENGRVKDEGSFQLKTAL
KKVVEQFDLP-MRLTPNHNIILYEIDPAHQEAINSILHEHGIITNPEEIDPLIRYSMACP
AFPTCGLAITESERALPGIIDRIRTLLEQLGMADEQFVIRMTGCPNGCARPYMAELGFVG
SNPG-T------YQIWLGGD-PNQTVLAQTYIDKLPFDQIETFLEPIFVYFKE---NKTS
GESFGTFCRRVGFDALREFSESYQLGSYQKMNK---------------------------
---------------------------KTTKP----------------------------
------------------------------------------------------------
------------------------------------------------------------
---------------------------------------RRVRKNQNRVSVPDD------
------------------------MFIRLKQASQDEGRPMNQIVTEALEAYLSGKS----
-------------------------
>Cya7424|218439874
---------------------MVKTPIP-------------STR---KLSKVEDLKEKSN
YLREPLATELLE-NTTHFGQDAIQILKFHGSYQQDNRDNRAK-------------GQEKD
YQF--MLRTRNPGGFIPSQLYLTLDRLSEEYGNKTLRVTTRQGFQMHGVLKKNLKAAISA
IVENMGSTLGACGDLNRNVMAPPAPFKNRPDYQYTWEYANNIADLLKPQT--GAYYEIWL
DGEKVISAEEAPEVKAARQNNKNGTLFP-DKEEPLYGEHYMPRKFKCCMTVPGDNSVDIY
T-HDVTLVVMTNE-SGEL-EGFNILAGGGLGRTHNKEETFPRMSDPIGYVDKADVYDVIK
AIVATQRDYGDRTDRRHARMKYLLEDWGVDKFRTQV-EDY-----------FGKSIQPF-
---KPLPEW--KYQD----FLGWQ------EQGDGKLFIGISVENGRIKDEGSFQLKTAL
RKVVEQFDLP-MRLTPNHNVILYEIEPSQQEDINRILHEHGIISDPEEIDPLTRYSMACP
ALPTCGLAITESERILPKVIDRIRTLLNTLEMGEEKIVIRMTGCPNGCARPYMAELGFVG
ITPE-T------YQIWLGGD-PNQTQLAQAYQDKLPLENLETFLEPLFVYFKQ---DKTP
EESFGQFCQRVGFDALREFSSTYQLESDQKMNK---------------------------
---------------------------KATKP----------------------------
------------------------------------------------------------
------------------------------------------------------------
---------------------------------------RRVRKNQNRVSVPDD------
------------------------MFVRLKKASEDEGRPMNQIVTEALEAYLAQKS----
-------------------------
>PromN1A|229000868
----------------MNFDEKESTNIEEIEQTVPSPCIA-NNS---PRAKFEQFKADSN
YLNEPLHSELLN-ESDHFTNDAVQLLKFHGSYQQDDREHRKRG------------GTGKD
WQM--MLRLRNPAGYVPGPLFVALDELSDRLGNQTLRATTRQCFQMHGIKKRNIKEVIGT
IVKSMGSTLAACGDVNRNVMAPAAPY-EQGSYPAARKLANDIADVLSPKKAEKTYIDLWV
DGEMKYAIKPSSEVKKNRKLQLKPGVFSGDKKEPLYGATYLPRKFKCATTVPGDNSVDIL
T-HDIGLVTFTNK-KGVL-EGCNVYVGGGMGRTHNLDTTFARIADPIGYVEGEHILELVQ
SILALQRDYGDRKTRRHSRLKYVLHDMGVDWFKKQLTSKY-----------FTRKIENL-
---KHEGDT--ILED----YLGWH------QQSEKLWFVGLPLLSGRLTGR----VKKEL
RNIVEKFALD-VRLTPNQDLLLCNIGNYQKASVKRALINIGFMNP-GAPDPLARNAMACP
ALPLCGLAMTEAERFLPELLERINNQLEILEI-NKSILIRVTGCPNGCARPYMAELALVG
SGLN-Q------YQLWLGGS-TNLKRLATPYLQKMPIDDLEKTLEPLFLSWKD----TGA
SSSLGDHVTKLGSESVMSLLTSSAAP----------------------------------
------------------------------------------------------------
------------------------------------------------------------
------------------------------------------------------------
------------------------------------------------------------
------------------------------------------------------------
-------------------------
>Micc|254414815
---------------------MVVSQNP-------------SVQ---KTSKLEGIKERSN
CLREPVASELLE-DTTHFSGDAVQILKFHGSYQQDNRDNRVK-------------GQEKD
YQF--MLRTRSPGGFIPPQLYLTLDQLSDEYGNHTMRVTTRQGFQLHGILKKNLKATIAA
IVRNMGSTLGACGDLNRNVMAPPAPFKTRPDYQCAWEYADKIADLLTPQT--GAYYEIWL
DGEKAISAEEAPEVKAARQRNGNGTIFA-DKEEPIYGEHYMPRKFKCSVTVPGDNSVDLY
T-QDVSLVVMMNQ-QGEL-EGFNVLAGGGLGRTHNKEETFARMADPIGYVDKDDIFDLIK
AIVATQRDYGDRVNRRHARMKYLINDWGVDKFRAKV-EDY-----------FGKPIAPY-
---KPLPAF--KYKD----YLGWN------EQGDGKLFLGISIENGRVKDEGNFQLKTAL
REIVKQFDLP-MRLTPNHNAILYEIEKNQQQSIEQILNQHGVQITPEGIEPLVRYSMACP
ALPTCGLAITESERAIPGITERIRALLDKLGLKDDHFVIRMTGCPNGCARPYMAELGFVG
SAPG-K------YQMWLGGS-PDQTRLARAYIEKLPIEELESFLEPMFMQFKQ---QREP
GESFGDFCDRVGFDAIREYSANYE------------------------------------
----------------------------FPKP----------------------------
------------------------------------------------------------
------------------------------------------------------------
-----------------------------------------TKKTRHRISLNDD------
------------------------LYSRLKDAAASQGKPISHLAADAIEAFLNQSS----
-------------------------
>Prom9202|254526183
------------------MIKVEKVKKKKEIPKQETVCLA-NGL---EVSKFEKFKEGSE
FLKEPLATELKN-ESDHFSNDAVQLLKFHGSYQQDNRENRKS-------------GKGKD
WQM--MLRLRSPGGEIPGKLFLSLDELSDKLGNGTLRATTRQAFQMHGIRKDNLKEVIQT
IVSAMGSTLAACGDINRNVMAPAAPF-ENPEYKTARSLAIKVADLLTPVAGQGTFLELWA
DGDLEYKIKPDKDIQENRKLQFNEHVFSGIKKEPLYGSTYLPRKFKCAVTVPGDNSVDLL
T-NDIGIVAFTSK-EGEF-EGCNFYIGGGMGRTHNNEETFARIADPLGYVEKDDTYELIQ
SIVAIQRDYGDRKSRKNSRMKYLLHRKGIKWFKRILLEKY-----------FKKEIKSL-
---RKEPKS--KLID----YLGWH------KQNDDYQFVGLPLLSGRLYGE----KKSLI
RDIVKKYNLD-LRLTPNQDILLCNISNKHKPNIKKALSKIGYENL-NEINEIQRHALACP
ALPLCGLAMTEAERILPSVLTRIDNLLKSLNI-KKSILFRMTGCPNGCTRPYMAELALVG
SGQN-K------YQLWLGGS-KNLQRLAKPYLQRMELDDLEKTLKPLLINWKE----FDS
ESDFGDFIKDQDENYILNLLNDIK------------------------------------
------------------------------------------------------------
------------------------------------------------------------
------------------------------------------------------------
------------------------------------------------------------
------------------------------------------------------------
-------------------------
>Nods|119510271
---------------------MVKSAPA-------------PIANRDQPSKVEGIKERSN
FLREPVATQILE-DTTHFTEEAVQLIKFHGSYQQDNRDNRVK-------------GQEKD
YQF--MLRTRNPGGFVPPQLYLALDNLSDEHGNHTLRVTTRQGFQLHGILKKNLKAAIAT
IVQNMGSTLGACGDLNRNVMAPPAPFKNRRDYQYAWEYANNIADLLTPQT--GAYYEIWL
DGEKIISAEESPEVKAARQRNGTGTIIH-DSEEPIYGTHYMPRKFKISVTVPGDNSVDLY
S-QDLTLVVITNP-LGEL-EGFNVFAGGGFGRTHNKEETFARIADEICYVDKDDVYQLVK
AIVATQRDYGDRTDRRHARLKYLINEWGVDKFRTQV-EDY-----------FGKSVAPF-
---KPLPEF--KYYD----FLGWN------EQGDGKLFLGISVDNGRVKDEGSFQLKTAL
RKVVEQFHLP-MRLTPHHNIIFYDIQPENKSAIQEILQSCGIVDDPETIEPLVRYAMACP
ALPTCGLAITESERAIPGILERIRTLLDKLGLQKEHFVVRMTGCPNGCARPYMAELGFVG
SAPE-S------YQVWLGGS-PDQTRLAQPYIEKLHHNDIESFLEPIFVYFKN---FREY
EESFGDFCDRLGFDALREFAATYQ------------------------------------
----------------------------PQTT----------------------------
------------------------------------------------------------
------------------------------------------------------------
---------------------------------------NTVSKSRHRVSIKDE------
------------------------VYLKLKEAANSQDKPMTELVNEALEAYFQNLP----
-------------------------
>Cyab|254431701
--------------------MVADIVTS-------------------GPTKFEQLKANSG
HLREPLLSELGN-TAPNFTENAVQILKFHGSYQQDNRDKRQK-------------GQTKD
WQM--MLRLRNPAGRVPAQLYLAIDELAERYGNGTLRVTTRQAFQMHGVRKEHLKEVIGT
IVRSLGSTLAACGDINRNVMAPAAPF-SKAGYPAARQLADDIADLLAPQAAEGSYLDLWV
DGELSYRIKPSAPVRKVKARQSEGGVFSGDGQEPLYGSTYLPRKFKVAVTVPGDNSVDLL
T-QDIGLVLFCDP-QGRP-QGANVYVGGGMGRTHNKEETFARTADPLGYVAYGHLLDLVQ
AIVALQRDHGDRQQRRHARMKYLIHDRGVDWFRSELQSSY-----------FSHPIKGM-
---RQEPTI--RLED----YLGWH------RQDRGLWFVGLPVLCGRISGS----FKAGL
RRLVDTYKLE-LRLTPNQDVLLCNIGTAQRSSIRAELAAMGIESP-EAPAPLARHALACP
ALPLCGLAVTEAERVLPDVLDRLDGLLHQLGI-SKPVLVRMTGCPNGCARPYMAEIGLVG
SGPD-L------YQLWLGGT-PNLSRLAEPYLEKMPLGELEPTLEPLLRAWQV----AGG
RVSFGDFVVRQGRPAVEALLTAA-------------------------------------
------------------------------------------------------------
------------------------------------------------------------
------------------------------------------------------------
------------------------------------------------------------
------------------------------------------------------------
-------------------------
>Acam|158337007
---------------------MVNAPPK-------------QPTPP-KLSKLEGIKERSH
HLRHPLIAELQT-DARNLPEEAIQILKFHGSYQQDNRDNRAK-------------GQEKD
YQF--MLRTRSPGGFIPAQLYEALDELSETYGNHTLRATTRQGFQIHGIVKQNLKTVMAA
IIHSMGSTLGACGDLNRNVMAPPAPYVNRPDYVYAQEYANRIADLLTPQT--GAYYEIWL
DGEKFLSAEEHPEVKAARQRNTNGTNLD-DDEEPIYGQYYMPRKFKIAVTVPGDNSIDLY
T-QDVGLVVILDD-QDEL-QGFNVFVGGGMGRTHKKEETFARIADPLGFVAKEDVYDLVK
AIVATQRDYGDRQQRRHARMKYLVNDWGIDKFRSVV-EQY-----------FGKSVAPS-
---RPLPEF--KYED----YLGWH------EQGDGQLFLGISIENGRVFDNGKLQLKSAL
RQITKQYHLP-MRLTANHNLIIYNIQPSDKAAIQGILNNAGVLAE-TEIDPLVRYAMACP
ALPTCGLAIAESERAIPGIIDRIRALLNKLDLKEEHFVIRMTGCPNGCARPYMAELGFVG
IKPT-S------YQLWLGGS-SNQTRLARTFLEVMPIDELEATLEPLLVFFKQ---KGKT
AESFGDFCDRIGFDALRQYSDTYD------------------------------------
----------------------------PATQTGKIA-----------------------
------------------------------------------------------------
------------------------------------------------------------
---------------------------------------SGKARVRHRVNLRED------
------------------------VYSRLKETASAQGKTLTEVASDAIDTYLKNQSQT--
-------------------------
>Prom9301|126696156
------------------MIKVEKVKKKKDSAKEETVCLA-NGL---EVSKFENFKKSSQ
FLKEPLATELVN-ESDHFTNDAVQLLKFHGSYQQDNRENRRP-------------GKSKD
WQM--MLRLRNPGGEVPGKLFLALDELSDKLGNGTLRATTRQAFQMHGIRKEKLKEVIQT
IVNSMGSTLAACGDINRNVMAPAAPF-DSPEYNIARALAKKVADLLTPMAGQGTFLELWA
DGDLEYTIKPDKDIEAIRKLQFKDNVFSGIKDEPLYGSTYLPRKFKCAVTVPGDNSVDLL
T-NDIGIVAFTSK-DGNL-EGCNFYVGGGMGRTHNNEETFARIADPLGYVEEPDVYELIQ
SIVAIQRDYGDRKSRKNSRMKYLLHKKGIKWFKKILSDKY-----------FKKEIKKI-
---RKEPDK--ALID----YLGWH------KQNKTSHFVGLPLLSGRLSGE----KKNTI
SSIVKKYNLD-LRLTPNQDILLCNIANKNKSAIQNSLSKIGYENL-DNINEIQRHALACP
ALPLCGLAMTEAERILPDVLKRIENLLLDLKI-QKTILFRMTGCPNGCTRPYMAELALVG
SGQN-K------YQLWLGGS-KNLQRLAKPFLQRMELNDLEKTLQPLFDNWK-----SNL
DLDFGDFINTQDENYILNLLNENQ------------------------------------
------------------------------------------------------------
------------------------------------------------------------
------------------------------------------------------------
------------------------------------------------------------
------------------------------------------------------------
-------------------------
>Artm|209523428
----------------------MTSPTF-------------TKSAE-KLSKLEAIKERSN
QLREPLATELLN-DRNYLTEDAVQILKFHGSYQQDNRDNRVP-------------GQEKD
YQF--MLRTRSPGGFIPPELYQTLDHLADEYGNGTLRTTTRQGFQLHGILKKNLKTVLSS
IIKSMGSTLGACGDLNRNVMAPPAPYCDRPEYEYAKTYANYIADLLTPQT--GAYYEIWL
DGEKIVSGEENPEVKAARDRNGNGTIFH-EGEEPIYGKHYMPRKFKCAVTVPGDNSVDIY
T-QDVGLVVITNA-AGEL-EGFNVLAGGGMGRTHRKEETFPRIADEIGYVDRADIYDLVK
AIVATQRDYGDRTNRRHARMKYLIEDWGVDKFRAQV-EDY-----------FGKPLKPF-
---KPLPPW--KYQD----YLGWH------EQGDGNLFLGISVENGRVKDDGSFRLKAAL
QQINQKFELP-MLITGNHNIILYQISPKHQKTIDRLLKEHGVLPE-TEIDPLVRYAMACP
AFPTCGLAITESERAIPGILDRIRVLLDKVGLEQEHFVVRMTGCPNGCARPYMAELGFVG
SAPD-T------YQVWLGGS-PNQTRLAEPFMERLALCDLEAVLEPIFVGFKQ---NRQP
SESFGDFCHRVGLDSIRTFVSNYQVDSSMNIETKEIPVP---------------------
----------------------------TSVETPSNEA----------------------
------------------------------------------------------------
------------------------------------------------------------
---------------------------------PAPQAPVDPSKIRHRVSVRHD------
------------------------IYSQLKDESKRQSKPIVEIATQAIEEYLAKVRAES-
-------------------------
>Syne6301|56751487
--------------MLFFSGQRTMSPTA-------------APQ---KLSKVEDLKARSQ
YLLEPILSQLQE-ESTHFNEDGIQILKFHGSYQQDNRDNRVK-------------GQEKD
FQF--MLRLRSPGGYIPPQLYLTLDQLADDYGNGTLRATTRQAFQLHGILKRDLKTVIRR
IVENLGSTISACGDVNRNVMAPPAPFRDRPEYEWARTYANNIADLLTPES--GAYYELWL
DGEKVLSGEPDPAVLAARRNPKGRVA---DSVEPLYSDRYLPRKFKIAVTVPGDNSIDLF
T-QDIGLVVIGND-RGEL-EGFNVYVGGGMGRTHNKEETFARLADPLGFVPAADIYAAVQ
AIVATQRDYGDRSNRRHARMKYLIHDWGIAKFKEAV-ESV-----------FGKAIAPV-
---RELPPF--RYRD----YLGWH------EQGDGKWFLGLPITSGRIKDDGNWQLRSAL
REIVSRWQLP-LLLTGSQDVLIYDVQPGDRAAIDKLLRDRGVHTV-EAIDSLQRYAMACP
ALPTCGLAITESERALPGLLVRIRRLLEEQGLPDEHFVVRMTGCPNGCARPYMAELAFVG
SAPN-T------YQLWLGGS-PDQTRLARPFIDRLADGDVETQLRPLFVFFKQ---SRQA
GESFGDFCDRVGFDALRQFSESYQ------------------------------------
------------------------------------------------------------
------------------------------------------------------------
------------------------------------------------------------
---------------------------------------HEAAKPRYRVGLRAD------
------------------------VHGRLKAEADKRGVSLTDLACEAIAAYLR-------
-------------------------
>Anav|75911239
-------------------MVKSAPPPT-------------TGR---KPSKVEGLKENSN
FLREPVATQILE-DTTHFTEDAVQILKFHGSYQQDNRDNRTK-------------GQEKD
YQF--MLRTKNPGGLVPPQLYLALDKLADEYGNHTLRATTRQGFQMHGILKKNLKAAIAT
IVKNLGSTLGACGDINRNVMAPPAPFKKRAEYQYAWEYAQNIADLLSPQT--GAYYEIWL
DGEKAISAEESPEVKAARQSNGNGTIIH-DTEEPLYGTYYMPRKFKVSVTVPGDNSIDLY
S-QDLTLVVLTDK-KGNL-EGFNIFAGGGLGRTHNKEETFARLADPIGYVAKEDVYNAVK
AIVATQRDYGDRTDRRHARLKYLINDWGVDKFRAKV-EEY-----------FGKPIAPF-
---KQLPEF--KYHD----FLGWH------EQGDGNLFLGISIDNGRVKDEGSFQLKTAL
REIVEQFNLP-IRLTPNQNLIFYEITPENKPAIQAILDRCGVVSDPTTIEPLVRYAMACP
ALPTCGLAITESERAIPGILERIRTLLDKVGLQNEHFVVRMTGCPNGCARPYMAELGFVG
SAPE-S------YQVWLGGS-PNQTRLAQPYVEKLHDNDIESFLEPIFVYFRK---SRKS
GESFGDFCDRVGFDGIREFVAQYQ------------------------------------
----------------------------PETTPVTIEP----------------------
------------------------------------------------------------
------------------------------------------------------------
---------------------------------EQPEAVSKSRKARYRVSLHDD------
------------------------LYNKVKATATSQGRSMTDLVKDALEAYFQSLS----
-------------------------
>Artp|284052446
----------------------MTSPTF-------------TKSAQ-KLSKLEAIKERSN
QLREPLATELLN-DRNYLTEDAVQILKFHGSYQQDNRDNRVP-------------GQEKD
YQF--MLRTRSPGGFIPPQLYETLDHLADEYGNGTLRTTTRQGFQLHGILKKNLKTVLSS
IIKSMGSTLGACGDLNRNVMAPPAPYCDRPEYEYAKTYANYIADLLTPQT--GAYYEIWL
DGEKIVSAEENPEVKAARDRNGNGTIFH-EGEEPIYGKHYMPRKFKCAVTVPGDNSVDIY
T-QDVGLVVITNA-AGEL-EGFNVLAGGGMGRTHRKEETFPRIADEIGYVDRADIYDLMK
AIVATQRDYGDRTNRRHARMKYLIEDWGVDKFRAQV-EDY-----------FGKPLKPF-
---KPLPPW--KYQD----YLGWH------EQGDGKLFLGISVENGRVKDDGSFRLKAAL
QKIHQKFELP-MLITGNHNIILYEISPKHQQQIDRLLKEHGVLPE-TEIDPLVRYAMACP
AFPTCGLAIAESERAIPSILDRIRVLLDKVGLEQEHFVVRMTGCPNGCARPYMAELGFVG
SAPD-T------YQVWLGGS-PNQTRLAEPFMERLALCDLEAVLEPIFVGFKQ---NRQP
SESFGDFCHRVGLDSIRTFVSNYQVNSSMNIETKEIPVP---------------------
----------------------------TSPETLSNDA----------------------
------------------------------------------------------------
------------------------------------------------------------
---------------------------------TAPQAPVDPSKIRHRVSVRHD------
------------------------IYSQLKDESKRQSKPIVEIATQAIEEYLAKVRAES-
-------------------------
>Cya7425|220909235
---------------------MVTSPLP-------------PGQ---KLSKVEGLKERSQ
HLRYPVSKEILE-ETTHFSEDGVQILKFHGSYQQDNRDNRVK-------------GQEKD
YQF--MLRTRSPGGYIPPQLYLALDRLADSYGNGTLRATTRQGFQIHGILKQNLKAAIGE
IIRNLGSTLGACGDLNRNVMAPPAPYTHRPEYDYARTYANHIADLLTPQT--GAYYEIWL
DGEIAITAEEAPEVKAARQHQGNGTNLP-DPEEPIYGQHYMPRKFKVAVTVPGDNSVDLY
S-QDLTLVVLTNR-TGEL-EGFNVFAGGGLGRTHNKEETFARLADPIAYVDKADVYDLVK
AIVATQRDYGDRANRRHARMKYLLQDWGVEKFQQTL-EHY-----------FGKPLHPF-
---KPLPEF--TYQD----FLGWH------EQGDGNLFLGISIDNGRIKDEGDFQLKTVL
RDLVSTYNLP-IRLTPHQNLILCDIDPAIQAEIQQQLDQAGIARE-TAIDPLVRYAMACP
ALPTCGLAITESERAIPGVLERIRVLLNRVGLEEEHFVIRMTGCPNGCARPYLAELGFVG
IVPG-T------YQVWLGGD-PNQTRLARPYIEKLDIQELEVALEPLFVYFKQEKRRRAV
AESFGDFCDRVGFEALQQFALTYDPATYESGDS---------------------------
----------------------------HFVSTEALVG----------------------
------------------------------------------------------------
------------------------------------------------------------
---------------------------------AESTSSKPASRTRRRLDVRED------
------------------------VYLQLKELANRQGKSITQMATEAIAAYLQNLNP---
-------------------------
>Cya51142|172038093
---------------------MVKTPVS-------------PTR---KVSKLENIKERSN
FLREPLKTELLE-DSTHFSQDAVQILKFHGSYQQDNRDNRVK-------------GQEKD
YQM--MLRTRNPGGFIPAQLYSTLDRLSDEYGNQTLRVTTRQGFQLHGILKKNLKSAIAS
IVKSMGSTLGACGDLNRNVMAPAAPYKNRPDYQYAWEYADKIADLLRPQT--NAYYEIWL
DGEKAISVEEDPEVVAARQRNGNGTIVK-DSEEPLYGQHYMPRKFKCSVTVPGDNSIDLY
T-HDVSLVVITDD-NGEL-LGFNVLTGGGMGRTHNKEETFARLADPLGYVAKEDVFDLMK
AILATQRDYGDRIQRRHARMKYLIADWGIDKFRGKV-EEY-----------LGKALEPF-
---KPLPEW--KYED----YLGWH------EQGDGKLFLGLSIENGRVKDEGSFQLKTAL
KKITDEYALP-MRLTANHNLIFYEIDPEHRASIDNILVHCGIVSDPEKIDTLTRYSMACP
ALPTCGLAITESERALPGILERIRGVLHHVGLGSQTIVIRMTGCPNGCARPYMAELGFVG
SAPG-M------YQIWLGGD-PHQTQLAQPYIEKLPEKDIESFLEPLFVYYKE---EKIH
KESFGQFCQRVGFDALKTFSESYS------------------------------------
----------------------------PKKR----------------------------
------------------------------------------------------------
------------------------------------------------------------
---------------------------------------RRVRKNQHRVSVPDA------
------------------------MFARLKQASQDENRPMNHIVQQALEAYFAEE-----
-------------------------
>Lyns|119492312
---------------------MTTSVNS-------------PTQDR-KLSKLEGIKERSN
YLREPLASELFN-DENFFSGDAIQILKFHGSYQQDNRDNRTK-------------GQEKD
YQM--MLRTRNPGGFVPPELYLTLDALASEYGNNTLRTTTRQGFQLHGILKKNLKTVLSS
IIQSMGSTLGACGDLNRNVMAPPAPYRNRREYEYARLYANNIADLLTPQT--GAYYEIWL
DGEKVISAEENPEVKAARQRNGNGTIVS-ESEEPIYGEHYMPRKFKCAVTVPGDNSVDLY
T-QDVSLVVITNE-AGEL-EGFNVIAGGGLGRTHNKEETFARIGDELGFVEKADIYDFVK
AIVATQRDYGDRQSRRHARMKYLIHDWGVEKFKVKV-EEY-----------FGKTLQPY-
---KPLPPW--KYQD----YLGWH------EQGDGKLFLGISVENGRVKDEGDFRLKAAL
KEIVPQFQLP-ILLTGNHNIILYEISPQDQAQIQQILDQHGVLKE-TQIDPLVRYAMACP
ALPTCGLAITESERIIPSILERIRVLLDKVGLEQEHFVVRMTGCPNGCARPYMAELGFVG
SSPN-A------YQVWLGGS-RDQTRLAEPFVDRLAVGELETFLEPIFVYFKQ---DRKP
AERFGDFCHRVGFDSLRQFVTNYSLNPSMNIQTQELAVTSDRETFSEVSSSVTAI-----
----------------------------DNQDAAISTQ----------------------
------------------------------------------------------------
------------------------------------------------------------
---------------------------------PSSDDGGDPNKIRHRVSVRHQ------
------------------------TYLELKEESKRQGKPVVEIATQAIDEYLTRMKSQQQ
V------------------------
>Prom9211|159903546
-------------------MTKEALSLPDIDDSPLSPCVA-NGQ---DRTKFEQFKADSD
YLKEPLRTELQN-NSDHFSNDAVQLLKFHGSYQQDNRDTRQK-------------GVEKD
WQM--MLRLRSPGGHIPPELFVALDHLSDQLGNGTLRATTRQAFQMHGIKKESLKTVIET
IIRSMGSTLAACGDINRNVMAPAAPF-TYGDYPVARRLANQIADVLSPSYAEKTYLELWV
DGDISYKISPSNEVKKVRKNQYKEGVYSGDIKEPLYGSTYLPRKFKCAVTVPGDNSVDLL
T-QDIGLVVFTNA-KNKL-IGCNVYVGGGMGRTHNNEETFARSAEPIGFVSAEYVLELVQ
SILALQRDYGDRKVRRHARMKYLINDKGIEWFIDKLKNNY-----------FKYPIKSL-
---RKEPTS--KLLD----YLGWH------KQSHDLYFVGIPLLSGRLSGE----YKKAI
CKLVNKFKLD-IQLTPNQDLLLCNIGSYQRSSIKKELSNIGIIKP-DSPEPIQRHALACP
ALPLCGLAVTEAERILPEILDRINTQLSDLRI-QKTLLFRMTGCPNGCARPYMAELALVG
SGLD-Q------YQLWLGGS-PNLQRLAKPFIQRMPLTSLEETLKPLFISWKN----SKK
EISFGDHMNELGDQNIMELLSLKDKEP---------------------------------
------------------------------------------------------------
------------------------------------------------------------
------------------------------------------------------------
------------------------------------------------------------
------------------------------------------------------------
-------------------------
>Noss|17228843
-------------------MVKSAPPPT-------------TGR---KPSKVEGLKENSN
FLREPVATQILE-DTTHFTEDAVQILKFHGSYQQDNRDNRTK-------------GQEKD
YQF--MLRTKNPGGLVPPQLYLALDKLADEYGNHTLRATTRQGFQMHGILKKNLKAAIAT
IVRNLGSTLGACGDINRNVMAPPAPFKNRAEYQYAWEYAQNIADLLSPQT--GAYYEIWL
DGEKAISAEESPEVKAARQSNGNGTIIH-DTEEPLYGTYYMPRKFKVSVTVPGDNSIDLY
S-QDLTLVVLTDK-KGNL-EGFNIFAGGGLGRTHNKEETFARLADPIGYVAKEDVYSAVK
AIVATQRDYGDRTDRRHARLKYLINDWGVDKFRAKV-EEY-----------FGKPIAPF-
---KQLPEF--KYHD----FLGWH------EQGDGNLFLGISIDNGRVKDEGAFQLKTAL
REIVEQFNLP-IRLTPNQNLIFYEITPENKPAIQAILDRCNVVSDPTTIEPLVRYAMACP
ALPTCGLAITESERAIPGILERIRTLLDKLGLQNEHFVVRMTGCPNGCARPYMAELGFVG
SAPE-S------YQVWLGGS-PNQTRLAQPYVEKLHDNDIESFLEPIFVYFRK---YRKS
GESFGDFCDRVGFDAIREFVAEYQ------------------------------------
----------------------------PETTPVTIEP----------------------
------------------------------------------------------------
------------------------------------------------------------
---------------------------------EQPEVVSKSRKARYRVSLHDD------
------------------------LYNKVKATATSQGRSMTDLVKDALEAYFQSLS----
-------------------------
>Cya8801|218246476
---------------------MVHTPTS-------------PPQ---KLSKLEGIKENSN
FLREPLATEILE-ETTHFTENAVQILKFHGSYQQDNRDNRVK-------------GQEKD
YQM--MLRTRNPGGFIPPQLYLTLDRLSDEYGNQTLRVTTRQGFQLHGILKKNLKSAIAA
IVNSMGSTLGACGDLNRNVMAPPAPFKNRPEYQYAWKYADNIADLLTPQT--EAYYEIWL
DGEKFLSAEESPEVVAARQRNSNKTLFP-NKEEPIYGVHYMPRKFKCSVTVPGDNSIDVY
T-HDVSLVVITDE-HGQL-QGFNILAGGGMGRTHGKEETFARLSDPLGYVAKEDVYDAMK
AIVATQRDYGDRVQRRHARMKYLLHDWGVEKFRAKV-EEY-----------FGKPLEPF-
---KPLPEW--KYQD----YLGWN------EQGDGKLFLGISVENGRVKDEGSFRLKTAL
KSIIDQFELP-MRLTANHNIILYEIEPSQKAAIEGILHDCGIITNPQEVESLTRYSMACP
ALPTCGLAITESERALPGIIGRIKQVLTKVGLEDEEIVIRMTGCPNGCARPYMAELGFVG
SAPN-S------YQIWLGGS-PNQTNLAQPYTDKLPDKDIEKFLEPLFAYFKQ---EKAS
KESFGQFCHRVGFEALRAFSEGYQ------------------------------------
----------------------------PIKV----------------------------
------------------------------------------------------------
------------------------------------------------------------
---------------------------------------RRIRKNQHRVSVPDE------
------------------------MFTRLKEASEGEKRPMNHIVQEALEAYFSQKQSN--
-------------------------
>Glov|37521417
---------------------MTDTM---------------------RRSKVEQIKENSH
NLRGRLREELQQPETTHFAEESVQLLKFHGIYQQDDRDERKARK---------DAGLEPD
YAF--MVRTKNPGGYAPAAFYLAMDRLADALGSGTLRVTTRQGLQLHGIRKHNLREAIAT
ISTQLGSTLGACGDINRNVMAPPAPFTARP-YAVAREAAAAIADMLTPHT--GAYFEVWQ
DEALVYSGEP--------------------EVEPIYGETYLPRKFKIAVAVEGDNSVDIY
T-QDLGVIPVFED-GERL-LGYNLTVGGGLGMTHAKPETFPRQADHLGFVSSEDMLEAVK
AVVLVQRDHGDRYNRRHARLKYLIHDRGLGWFRAQV-ETY-----------LGKPLQPW-
---RTVAPW--VFHD----YLGWQ------PQGDGRYCLGIWIENGRIKDEGAFRLKSAL
REIVERFEVD-LILTPTQNALLVDVAPEVRAPIDAILQSAGVRPV-QAVSNAERYAMACP
AWPTCGLALTESERALPGIIAELEAKLTELDLAQEQISIRMTGCPNGCARPYMGEIGFVG
SAPG-A------YNLYLGGN-LASTRLNWVFRERVKREDILAVLGPLFSYFKR---ERAP
GESFGDFCLRKGRADLEAHL----------------------------------------
------------------------------------------------------------
------------------------------------------------------------
------------------------------------------------------------
------------------------------------------------------------
------------------------------------------------------------
-------------------------
>Syns8102|33865629
-----------------MGDGAAAAQQE-------------TAT---SLPKAEQRKLDSD
YLREPLLSELAN-DLPNFSEDALQILKFHGSYQQDDRDKREK-------------GKDKT
WQM--MLRLRSPGGRIPAQLFLALDELSDRLGDGTLRATTRQAFQMHGIPKADLKEVIGT
IVRNLGSTLAACGDINRNVMAPAAPF-EKGGYPAARRLADEIADLLSPEAAEGSYLDLWV
DGDLSYRFSPPAAVRRARKRQLEPGVFSGSEAEPLYGDTYLPRKFKVAVTVPGDNSVDLL
T-QDIGLVAFTDP-SGDL-RGCNVYVGGGMGRTHNKEETFARIADPLGYVDAADVFDLLQ
AIVALQRDHGDRRIRRHARMKYLLEDRGIAWFRNELKANY-----------FSRPLKGF-
---RNEAKP--KLLD----YLGWH------RQKAGLWFVGLPLLCGRLKGT----MKQGL
RAIVDTYQLE-IRLTANQDLLLCNIGTAQRATIKAELAALGFDLP-DAPPPLARHAIACP
ALPTCGLAITESERILPSVLERLDAQLRRLEI-DKSVLIRMTGCPNGCARPYMAELALVG
SGVN-Q------YQLWLGGS-ANLQRLAQPFLQRMPLDELEQTIEPLLISWKQ----AGG
RRSLGDHVEKLGDQAVSELLGAAA------------------------------------
------------------------------------------------------------
------------------------------------------------------------
------------------------------------------------------------
------------------------------------------------------------
------------------------------------------------------------
-------------------------
>Thee|22297882
---------------MEDKNTMVASPPS-------------ADAAL-KRSKIEALKERSQ
HLREPVATELLE-PTNRFSEEGAQILKFHGSYQQDNRDNRVK-------------GQEKD
YQF--MLRTRSPAGYIPPQLYLTLDRLAEEYGNRTLRATTRQGFQLHGILKKNLKAAIAA
IVRSMGSTLGACGDLNRNVMAPPAPFRDRPEYTLAYEYAHRIADLLTPQT--GAYYEIWL
DGEKVISAEEHPDVKAARQRNGNGTIFP-NNEEPIYGDHYMPRKFKCCVTVPGDNSVDLF
S-QDLTLVVITNP-QGQL-EGFNIYAGGGLGRTHNKEETFARLADEIGFVRAADVYDAVK
AIVATQRDYGDRYNRRHARLKYLIHDWGVEKFKAKV-EEY-----------FGKPLEPF-
---RPLPPW--RYQD----FLGWH------PQGDGKFFYGLSIANGRILDQGNFKLKSAL
KKIVEDFHLP-LRVTPHQNLLLCDISPEQQDAIQHLLEEHGVRDV-SAIDPLERYSMACP
ALPTCGLAITESERAIPGVLERIRRLMDRLGLKDEHFVIRMTGCPNGCARPYLAELGFVG
IVPG-A------YQTWLGGS-PDQTRLAEVYIERLPIAELETVLEPLLVFYRD---RRQQ
GESFGDFCHRVGFAALRQFAANYV------------------------------------
------------------------------------------------------------
------------------------------------------------------------
------------------------------------------------------------
---------------------------------------PTAPPKRYRVDVRAD------
------------------------QYQQLKELAAAEGRSLAAVTREAIQHYLEQSRQNKQ
G------------------------
>Syns9916|116074691
--------------MINAPVSQMTVDAAATSKGAGNGKLAMAGQ---PLPKAEQRKLDSG
HLKQPLLDELAN-ELPYFSEDALQLLKFHGSYQQDDRDKREK-------------GKDKT
WQM--MLRLRSPGGRIPTGLYLAMDELADRLGDGTLRATTRQAFQMHGVPKADLKEVIGT
IVRNLGSTLAACGDINRNVMAPAAPF-DKGGYPAARQLADEIADVLSPETAEGSYLDLWV
DGDLSYRIKPSRKVKKVRSRQLEGGVFSGDEAEPLYGDTYLPRKFKVAVTVPGDNSVDLL
T-QDIGLVAFTET-TGEL-RGCNVYVGGGMGRTHNKEETFARIADPLGYVPADQVLDLVQ
SVLALQRDHGDRKLRRHARMKYLLHDKGIQWFRDELTRTY-----------FQGDLKPL-
---RNEPKA--KLHD----YLGWH------RHRAGMWFVGLPLLCGRLEGE----FKAGL
RKIVETYQLE-IRLTPNQDLLLCNIGTPQRASIRAALAELGVETP-EMPAPLARHAIACP
ALPTCGLAITESERILPAVLDRLDHQLQRLEI-AKPVLIRMTGCPNGCARPYMAELALVG
SGVE-Q------YQLWLGGS-GNLQRLAKPYLQKMPLDQLETTLEPLLVSWKE----AGG
RRSLGDHVHKLGDEAVAELLNV--------------------------------------
------------------------------------------------------------
------------------------------------------------------------
------------------------------------------------------------
------------------------------------------------------------
------------------------------------------------------------
-------------------------
>PromMED|33861315
------------------MIKVEKVKKKKEIAKQEIVCLA-NGL---EVSKFENFKKGSE
FLKEPLASELKN-ESDHFTNDAVQLLKFHGSYQQDNRENRKP-------------GKSKD
WQM--MLRLRSPGGEIPGNLFLSLDELSDKLGNGTLRVTTRQAFQMHGIRKDNLKEVIKS
IVNSMGSTLAACGDINRNVMAPAAPF-ETAEYITARTLAVKVADLLTPMAGQGTFLELWA
DGDLEYTIKPDKEIEENRKLQFKENVFSGTKKEPLYGSTYLPRKFKCAVTVPGDNSVDLL
T-NDIGIVAFTSK-EGSF-EGCNFYIGGGMGRTHNNEETFARIADPLGYVENKDTYELIQ
SIVAIQRDYGDRKSRKNSRMKYLLHRKGIKWFKKILSDKY-----------FRKEIKPL-
---RKEPEN--KLID----YLGWH------KQNEDYFFVGLPLLSGRLSGK----KKSLI
RDLVKENDLY-LRLTPNQDILLCNIPNKNKSKIKKALKKIGYDNL-NDINEIQRHALACP
ALPLCGLAMTEAERILPEVLTRIENLLTDMNI-EKTILFRMTGCPNGCTRPYMAELALVG
SGQN-K------YQLWLGGS-KNLQRLAKPYLQRMELDDLERTIQPLLELWKK----SSA
EKDFGDFINNQTESFITNLLSEIN------------------------------------
------------------------------------------------------------
------------------------------------------------------------
------------------------------------------------------------
------------------------------------------------------------
------------------------------------------------------------
-------------------------
>Scys6803|16329461
---------------------MVTTPTA-------------APR---KPSKVEGIKERSN
YLREPLATELLN-DANYFTDDAVQILKFHGSYQQDNRDNRVK-------------GQEKD
YQF--MLRTRNPGGLIPAQLYTALDDLSKTHGNQTLRVTTRQGLQIHGIVKKDLKMAIAT
VVNNLGSTLGACGDINRNVMAPAAPFRDKPEYGYAWDYANKVADLLSPQS--GAYYEIWL
DGEKVISGEEAPEVKAARQKDLNGTNLN-DPKEPIYGQQFMPRKFKISVTVPGDNSIDVY
T-HDISLVVITDR-HGEL-RGFNVLAGGGLGRTHNKEETFARAADPIGYVSKDDVYDLVK
AIVATQRDYGDRHNRRHARMKYLLADWGVEKFRKQV-ETY-----------MGKPFQSF-
---KPLPAW--RYQD----YLGWH------EQGDGKLFFGLSVENGRIKDEGDFQLKTAL
RKVVDQFQLP-LRLTANHNILLYDINAQDKAAIEQIFQQHGVVTDPEAIDTLVRYSMACP
ALPTCGLAVTESERIMPSVNARLRDLLNSLDLPNESIVTRMTGCPNGCARPYMAEIGFVG
SAPN-S------YQVWLGGS-PNQERLAAAYTEKMPLEQLESLFEPLFVYFKQ---SRKG
KESFGDFCHRVGFTALREFSHGYT------------------------------------
---------------------------APAKG----------------------------
------------------------------------------------------------
------------------------------------------------------------
---------------------------------------GKNRKNQRRVSLSDE------
------------------------MYAQLKARSERDNCPMNQIVQQALTAYLGK------
-------------------------
>Syn9902|78184815
-------------------MDVAEPQTN-------------------SLSKAEQRKLDSD
HLREPLLTELGN-DEVRFSEDAVQLLKFHGSYQQHHRELRKT-------------DKIRS
WQM--MLRLRSPGGRIPAQLFLALDELSNRIGDGTLRATTRQAFQMHGIPKADLKEVIGT
IVRNLGSTLAACGDINRNVMAPPAPY-EKGGYPAARQLADEIADLLSPEAAEGSYLDLWV
DGDLSYRFKPSKAVNQARQRQSEGGVYSGSEAEPLYGDTYLPRKFKVGVTVPGDNSIDLL
T-QDIGLVVFTHP-SGEL-KGCNVYVGGGMGRTHNKEETFARIADPLGYVAAEHVLDVVQ
SILALQRDHGDRVIRPHARMKYLLHDKGIQWFRQTLQRDY-----------FKGELTGL-
---RNEPKP--KLLD----YLGWH------RQRAGLWFVGLPLLCGRLEGK----LKQGL
RQLVETYQLE-IRLTANQDLLLCNIGTAQRAGIRSALAELGFDVP-ESPAPLARHAIACP
ALPTCGLAITESERILPDVLDRLDAQLRRLEI-EKSVLVRMTGCPNGCARPYMAELALVG
NGVN-Q------YQLWLGGT-PNLQNLARPYVEKLPLKDLEQTIEPLLLSWKA----AGG
RRSFGDHINKLGDQGVAELLPASE------------------------------------
------------------------------------------------------------
------------------------------------------------------------
------------------------------------------------------------
------------------------------------------------------------
------------------------------------------------------------
-------------------------
>Trie|113477043
----------------MIIPSQISTPKEA------------------KPSKLEGIKENSN
LLREPLASQLLE-DTNHFTEEAVQILKFHGSYQQHNRDNRIK-------------GQEKD
YQM--MLRTRNPGGFIPPQLFLTLNKLSNEYGNGTLRVTTRQGFQLHGVLKKNLKKVISS
IIKSMGSTLGACGDINRNVMSPPAPYKNRPEYEYAKDYANKIADLLTPQT--GAYYEIWL
DGEKVISAQEASEVKVARLRNGNGTIFP-NSEEPIYGTHYMPRKFKCAVTVPGDNSIDLY
T-QDVSLVVITNE-VGEL-EGFNVLAGGGLGRTHRKEETFPCLAQEIGYVTKEDIFDFMK
AIVATQRDYGDRSNRRHARMKYLLHDWGVEKFKAKL-IEY-----------FGKSIAPF-
---KPLPEW--KYLD----FLGWH------EQGDGRLFLGISVENGRVKDEDSFQLKTAL
RKIVDLFKLP-MLLTANHNIILYEIKPQQQQAVEQILNKHGISTE-KNIDPLVRYSMACP
ALPTCGLAITESERTLPGILGQIRLLLDKVGLGQEHFVVRMTGCPNGCARPYMAELGFVG
SAAD-S------YQIWLGGS-PNQTRLAKPYIDKLHINNLEAELERIFIYFKQ---QRQP
DESFGDFCNRVGIEAIRKFVTNYQSSFSMNTDINNSSLTSINSEKNIPIVTDVTETTPDT
KSQEESTSKNLENNQEVIPMNSPVTQSTNMTQTTTTSTTISEAQPLSTHQTPKTPTFSSD
TNTTISTPSTLGKQEGQPTVETTPSTSVQQEDKLTVETTSGQQEGQTTVEPTIPSTSGQQ
EGQTTVEPTIPSTSGQQEGQPTGEPTIPSTLGKQEGQPTVETTIPNLDKQEAQPNRESTI
SDNLDKQEAQPTSESTISANLDQQEAQPIGQLESSPDKPKDTSKMRHRVSVRDE------
------------------------IYTKLKEESKRQGKPVVQLATEAIAEYLEKIRKNES
LTTTNETNF----------------
>Syn9311|228916066
------------------MLDGPSTPTE-------------SIDT--ALSKAEKRKLYSG
HLREPLLTELSN-EEIRFSEDAVQLLKFHGSYQQNHRELRKI-------------DKIKC
WQM--MLRLRNPGGRVPAQLFSALDDLSNQYGNGTLRITTRQAFQMHGIPKADLKTVIGT
IIKNLGSTLAACGDINRNVMAPAAPF-ENNGYPAARKLADEIADLLSPKAAEGSYLDMWV
NGDLSYRFKPAKPVKQARKRQFEEGVFSGSQDEPIYGDTYLPRKFKVAVTVPGDNSVDLL
T-QDIGLVLFTNK-NGTM-RGCNVYVGGGLGRTHNQEDTFARIADPLGYVDAENIFDLLQ
SIMALQRDHGDREVRKHARMKYLLHNRGIQWFRETLINHY-----------FKRDIKSL-
---IKESPA--KLMD----YLGWH------RQKPGLWFVGLPFMCGRLEGS----VKAGI
RTIVERYQLE-IRLTPNQDLLLCNIGSNQKSSIKSELTELGFELP-AEVAPLVRHALACP
ALPTCGLAVTESERVLPDVLERLDSQLNHLEI-KKSILVRMTGCPNGCARPYMAELGLVG
SGVN-Q------YQLWLGGS-ANLQRLARPFLQKMPLEDLETTIEPLLLSWKD----AGG
RRGFGEHISKLGDATVQEMLKVPS------------------------------------
------------------------------------------------------------
------------------------------------------------------------
------------------------------------------------------------
------------------------------------------------------------
------------------------------------------------------------
-------------------------
>NoAz|298493078
---------------------MVNTAPT-------------SLTNR-KPSRVEGIKENSN
FLREPVATEILQ-DTTHFSEDAVQILKFHGSYQQDNRDNRAK-------------GQEKD
YQM--MLRTKNPGGLVPPQLYLALDQLADEYGNHTLRATTRQGFQIHGILKKNLKSTITT
IVGNLGSTLGACGDINRNVMAPAVPFKNRPEYLYAWEYAQNLADLLSPQT--GAYYEIWL
DGEKAISAEEHPDVKAAREKNGNGTIIH-DSVEPIYGTHYMPRKFKICVTVPGDNSVDLY
S-QDLTLVVMTNK-KGEL-QGFNVFAGGGLGRNHNKEETFARLADPICYVVKDDVYDIVK
AIVATQRDYGDRTDRRHARLKYLINDWGIDKFRAKV-EEY-----------FGKSVEPF-
---KELPKF--KYQD----FLGWN------EQGDGKLFIGISIDNGRVKDEGKFQLKTAL
RSIVEQFNLP-IRLTPNQNLIFYDILPEDKEAIQEILDKCGIIVDPTQIAALTRYAMACP
ALPTCGLAITESERAIPRILERIRALLDKLGLQKDHFVVRMTGCPNGCARPYMAELGFVG
SAPE-S------YQLWLGGS-PDQTRLAQPIIEKLHDNDIESFLEPIFVLFKK---SRKG
KESFGDFCDRTGFDAIREFSANYT------------------------------------
----------------------------PGEP----------------------------
------------------------------------------------------------
------------------------------------------------------------
---------------------------------------TSSGKSRHRVSLRDD------
------------------------VYLQLKETAEKQDRPMTELVHEALDKYFQSL-----
-------------------------
>Ucyn|284929522
---------------------MVKIPVS-------------STN---KVSKLETIKETSN
FLREPLATQLLE-NSTHFTEEAVQILKFHGSYQQDNRDNRVK-------------GQEKD
YQF--MLRTRNPGGFISPQLYAALDKLSDIHGNHTLRITTRQGLQVHGILKKNLKLAIST
IVENLGSTLGACGDLNRNVMSPPAPFKNFPEYEYAREYADKIADLLSPQT--SAYYEIWL
DGEKAISVEESPETIEARQKNNRGKFFD-NGDEPIYGKHYMPRKFKCSVTVPGDNSIDLY
T-HDVSLVVITDD-NKEL-LGFNIFAGGGMGRTHNKEETFPRLADPLGYVDKKDIYDFMK
AIVAVQRDYGDRNQRRHARMKYLIEDWGLDIFRKEI-EEY-----------LGKNIEPF-
---RPLPDW--RYKD----YLGWQ------EQGDGKLFLGISIENGRIKDKDSFLLKTAL
REINDKYFLP-IRLTANHNLILCEIEPAFKIGIETILESHGINSDPQKVDSLTRYSMACP
ALPTCSLAITESERILPTIISRIKNVLNLLDLSSEKIVIRMTGCPNGCARPYMAELGIVG
SAPE-K------YQIWLGGS-SDQTRLAKPYVDKLPDEEIENFIEPLFFYFKK---EKQD
GESFGSFCHRVGFEALHDFSSAYT------------------------------------
----------------------------SIK-----------------------------
------------------------------------------------------------
------------------------------------------------------------
------------------------------------------------------------
------------------------------------------------------------
-------------------------
>Syns5701|87302810
MTLTPERHLKSSGPGHTKVETEAVDAASRSSPATNGNAADESAAAIKPPSKFERLKAASD
YLKEPLATELEN-DKPFFTDGAVQILKFHGSYQQDNRDNRQK-------------GQEKD
WQM--MLRLRSPAGRIPVPLYLAMDDLADRLGNGTLRLTTRQAFQMHGIAKADIREVIGT
IVRSMGSTLAACGDINRNVMAPAAPF-EKGGYPAARRLADEIADLLSPLAAEGSYLDLWV
DGDHSYRFKPAAAVKRVRQRQLQGAGFSGDPNEPLYGGTYLPRKFKVAVTVPGDNSVDLL
T-QDIGLVAFTDP-SGRL-RGCNVYVGGGMGRTHNKEETFARTADPLGYVAAEHVLDLVQ
AIVALQRDHGDREQRRHARMKYLIHDRGVDWFRQEL-GRY-----------LDAPIKPL-
---RREPKP--RLDD----YLGWH------RQNRGLWFVGLPLVCGRLEGE----RKRGL
RRLVETYQLE-VRLTPNQDLLLCSIGTSQRNSVKEALAALGFEAP-EAPSLLSRHAIACP
ALPTCGLAITESERILPAVLERLEALLQRLGI-ERPLLLRMTGCPNGCARPYMAEVGLVG
SGVE-Q------YQLWLGGT-PNLTQLAAPYLERMPLADLEATLEPLLVLWKS----TGG
RQSFGQFISGLGAERIQGLLPAES------------------------------------
------------------------------------------------------------
------------------------------------------------------------
------------------------------------------------------------
------------------------------------------------------------
------------------------------------------------------------
-------------------------
>YellB|86607681
-----------------------MPPMI-------------PSEA--KRSKVEQIKADSH
FLRDPLQQELAQ-DTTHFSEAAVQVLKFHGAYQQDDRDRRQQRK---------QEGLERA
YSI--MLRTRIPGGHVPPQLYLTLDRLADEYGNGTLRATTRQTFQLHGILKKNLKATIAS
ILKQMGSTLAACGDVNRNVMAPVAPYKNRPAYRYAQEYARKLADLLAPKT--SAYYEIWV
DGEPVPIPPVDEEVVEAEKFVGNGVRL--EGPEPLYGPVYLPRKFKTAIAVAGENTVDVY
S-QDLGLIVLTDR-KGNL-KGFNIVVGGGMGRTHGKEETQPLLAQKLCFAPPESVYRVCQ
AVLAVQRDYGNRHDRKQARLKYLVRDWGIRKFRRVV-EQY-----------LGEKLLPF-
---RRMPKFVPNSDD----YLGWH------EQGDGRWFLGISIENGRIQDTPERQLKTAL
RRIVEAFSLH-VRLTPTQDLLFIDIAEQQRDAINQILKSHGVLSK-EEIPQLVRLSMACP
ALPTCGLAITESERALPGLVRQLDRLLQELDLQDSPFLVRMTGCPNGCARPYLAELGLVG
SAPNGY------YQIWLGAS-PQGDRLAQVFQDRVHISQIVPLMRVLLQVYKQ---ERRP
GESFGDYCHRMGIPYLQA------------------------------------------
------------------------------------------------------------
------------------------------------------------------------
------------------------------------------------------------
-----------------------------------------------QVQQRDG------
------------------------VFA---------------------------------
-------------------------
>Syn7002|170079223
-------------------MTTTTTPKTWKE----------VLGDRIPPQMAEEIDTFEN
QMALRCQDKL---DEKVFAELRLRRGAYGQRYDNGFRNDGVKAKAIPFPKTELTKGPDTK
WQAPGMQRIKIPYGGMTAEQMDVLADICEEYSDNILHITTRQDIQLHFISLDNVPDMHRR
LAAVGITVREACGNSVRNVTACPLAGVCHDEVFDVTGHAQELTDF---------------
--------------------------FLGHRDIQDFG-----RKLKIAFSGCEDHPCGLT
SMHDLGFIAKTKEIDGEIVKGFKVYVGGGLGSVPFLAKLFE------DFVPLEEIFPLSQ
AIFRVFARLGEKKNRNKARIKFLVQKLGLEEFKRLVTEERALLEADPGWTAWVERLTAYE
EKGKPAPVAADQTFDHGEEFTKWKTTNLYPQRQTGFYTVAVSLPLGDATSP----QFRGL
ADIVRKYTNDTVRTTVEQNILIRWVHEADLPALYADLKAINLHS--GGAHSIIDIT-ACP
GTDTCKLGIGSSRGLAGELRRRMALKGWQYDQAVKDIRVKISGCFNSCSQHMVAEIGFYG
SSRQVQRRRVPHFNLVLGGEWANNASTYGKSMGVLPSKRIPDVVEFLIDTFMQ---ERLE
NEKFTEFFNRIGRKEMKERLQPFTEVPSYEEDPSFYSDWADTREFTLGDIGVGECAGEVV
TLTDFSMADAESLHFDATVLLDNPQNG-DVQLAADKAI----------------------
------------------------------------------------------------
------------------------------------------------------------
---------------------------------AAMVSAAQALLKFQNIDISDDPEVVSA
EFRKYFYDTELFFDPFAKGKFAQFFFSALKHKDKAASLEQSQRLVEESRLFIEAAHACNG
RMIEAGITSPVSFKQWLLKQGFGIN
>Cylr|282900133
---------------------MINSASS-------------SISDR-KPSKVEGIKEKSN
FLREPLATEILE-DTTHFTEDSIQILKFHGSYQQDNRDNRVK-------------GQEKD
YQM--MLRTRNPGGLVPPQLYLALDKLADEYGNHTLRATTRQGFQIHGVLKKNLKTVIGT
IIENLGSTLGACGDINRNVMAPPAPWKNRPEYQYAWEYAQNVADLLSPQT--GAYYEIWL
DGEKAITAQEHPEVKAARQKNGTGTIFH-DSVEPIYGTHYMPRKFKICVTVPGDNSVDLY
S-QDLTLVVITNE-QGEL-EGFNVFAGGGLGRTHNKEETFARLADAICYVDKKDVYELVK
AIVATQRDYGDRTDRRHARLKYLIQDWGVDRFRAKV-EEY-----------FGKKVKPF-
---QELPPF--KYQD----FLGWN------EQGDGNLFLGISIDNGRVKDEGKFQLKTAL
RTIVEQFDLP-MRLTPNQNLIFYDILPKDRQTIQAILERSGVVTSPQTIPALTRYAMACP
ALPTCGLAITESERAIPGILERIRTLLDKVGLQKEHFVVRMTGCPNGCARPYMAELGFVG
SAPE-S------YQVWLGGS-PDQTRLAQPIIEKLHHDSLESFLEPIFVFFKK---SRQG
KESFGDFCDRVGLDAIRQFSSTYR------------------------------------
----------------------------PEEV----------------------------
------------------------------------------------------------
------------------------------------------------------------
---------------------------------------VSTSKYRHRVSLHDD------
------------------------IYLQLKQSSVRLNKPMTQLVNEALATYLAQLD----
-------------------------
>Prom9303|124023373
-------------------MTEGQTTSGQAADLKFAACLA-SGA---DLSKFEQFKADSC
YLLDPLAAELEN-SSDHFSNDAVQLLKFHGSYQQDNRDNRQK-------------GEGKD
WQM--MLRLRSPGGRIPPSLFLALDDLSNRLGNGSLRATTRQAFQIHGVRKEDLREVIST
IIRSMGSTLAACGDITRNVMAPAAPY-EKGGYPAARQLANEIADVLSPTAAEGSYLDLWV
NGSATYRIRPSRRVKKVRTRQHQGNVFSGDTKEPLYGKTYLPRKFKCAVTVPGDNSVDLL
T-NDIGLVVFTAA-NGEI-KGCNVYVGGGMGRTHNNEQTFARTADPLGYVAAEHVLDLVQ
SILALQRDYGDRKTRRHARMKYLLNDQGISWFKQELKSKY-----------FLHPIKAL-
---RPEPKS--KLED----YLGWH------QQSVGQWFVGLPLLSGRLEGD----LKKGL
RQLVETFQLE-IRLTPNQDLLLCNIGTSQRSSVRKGLAALGIRAP-EAPAMLARHAIACP
ALPLCGLAVTEAERTLPVLLERIDAQLRRLEI-TKSILIRMTGCPNGCARPYMAELALVG
SGVD-Q------YQLWLGGT-PNLQRLAKPYLQRMPLDQLESTLEPLLLSWKQ----AGG
RRSLGDHVNKLGDQAVLGLLSGTGKAP---------------------------------
------------------------------------------------------------
------------------------------------------------------------
------------------------------------------------------------
------------------------------------------------------------
------------------------------------------------------------
-------------------------
>Syns7805|88808502
-------------------MSQSSVESATES----------TTA---RLPKAEQRKLDSH
HLRDPLLDELSN-ELPYFSEDALQLLKFHGSYQQDDRDKREK-------------GKEKT
WQM--MLRLRSPAGRIPARLFLAMDDLSNRLGDGTLRATTRQAFQMHGIPKGDLKEVIGT
IVENMGSTLAACGDINRNVMAPAAPY-AKGAYPAARQLADEIADVLSPEAGEASYLELWI
DGDLSYRINPSRMVKAARSRQRDVGVFSGSDDEPLYGDTYLPRKFKVAVTVPGDNSVDLL
T-QDIGLVAFTDA-TGAL-IGCNVYVGGGMGRTHNKEETFARIADPLGYVAANDVLDLVQ
SILALQRDHGDRQIRRHARMKYLVHDRGVSWFKSELTQNY-----------FRGELKSL-
---RNEPKA--KLTD----YLGWH------RQQPGIWFVGIPLLCGRLEGA----FKAGL
REIVDRYQLE-LRLTPNQDVLLCNIGSSQRNSVRDALSNLGIKTP-EAPPPLARHAIACP
ALPTCGLAITESERILPRVLERLDAQLSRLEI-EKSLLFRMTGCPNGCARPYMAELALVG
SGVN-Q------YQLWLGGS-ANLQRLAKPFLQRMPLDELESTLEPLFVSWKQ----AGG
RRGFGDHVSQLGDERVAELLTSAR------------------------------------
------------------------------------------------------------
------------------------------------------------------------
------------------------------------------------------------
------------------------------------------------------------
------------------------------------------------------------
-------------------------
>Syns7803|148239655
------------------MESATESTTT-------------------RLPKAEQRKLDSH
HLRDPLLDELAN-DLPFFSEDALQLLKFHGSYQQDDRDKREK-------------GKDKT
WQM--MLRLRSPAGRIPAQLFLAMDDLSNRLGDGSLRATTRQAFQMHGIPKGDLKEVIGT
IVENMGSTLAACGDINRNVMAPAAPY-AKGAYPAARQLADEIADVLSPEAAESSYLDLWI
DGDLSYRIRPSRSVKAARLRQRDAGVFSGSDDEPLYGDTYLPRKFKVAVTVPGDNSVDLL
T-QDIGLVAFTDA-AGAL-LGCNVYVGGGMGRTHNKEETFARVADPLGYVAAGDVLDLVQ
SILALQRDHGDRQIRRHARMKYLLHDKGVSWFRTELTQNY-----------FRGELKGL-
---RNEPKA--KLSD----YLGWH------RQQPGVWFVGIPLLCGRLEGS----FKAGL
RDIVDRYQLE-LRLTPNQDVLLCNIGSAQRNSVRDALSDLGMQMP-EAPPPLARHAIACP
ALPTCGLAITESERILPKVLERLDAQLSRLEI-EKSLLFRMTGCPNGCARPYMAELALVG
SGVN-Q------YQLWLGGS-ANLQRLAKPFLQRMPLDELESTLEPLLVSWKQ----AGG
RRGFGDHVNRLGDERVAELLAAAHASPSTRP-----------------------------
------------------------------------------------------------
------------------------------------------------------------
------------------------------------------------------------
------------------------------------------------------------
------------------------------------------------------------
-------------------------
>Cya0110|126661392
---------------------MVKTPVS-------------PTR---KVSKLENIKERSN
FLREPLKSELLE-DSTHFSQDAVQILKFHGSYQQDNRDNRVK-------------GQEKD
YQM--MLRTRNPGGFIPAQLYSTLDRLSDEYGNHTLRVTTRQGFQVHGILKKNLKSAIAS
IVKSMGSTLGACGDLNRNVMAPAAPFKNRPDYQYTWEYADKIADLLRPQT--NAYYEIWL
DGEKAISVEEDPEVVSARQRNGNGIIVK-DSEEPLYGEHYMPRKFKCSVTVPGDNSIDLY
T-HDVSLVVITDD-SGEL-LGFNVLTGGGMGRTHNKEETFARLAEPLGYVAKDDIFDLMK
AILATQRDYGDRTQRRHARMKYLIQDWGIEKFRGKV-EDY-----------LGKALEPF-
---KPLPDW--KYED----YLGWH------EQGDGKLFLGISIENGRVKDEGSFQLKSAL
KKITDEYALP-MRLTANHNLIFYEIDPEHKAGIDSILVHCGIVSDPEKIDTLTRYSMACP
ALPTCGLAIAESERALPGILERIKGVLKHLGLGEQTIVIRMTGCPNGCARPYMAELGFVG
SAPG-M------YQIWLGGD-PNQTQLAQPYIDKLPEKDIESFLEPLFAYYKE---EKID
KESFGQFCQRVGFDALRTFSESYS------------------------------------
----------------------------PKKR----------------------------
------------------------------------------------------------
------------------------------------------------------------
---------------------------------------RRVRKNQHRVSVPDA------
------------------------MFVRLKQASQEENRPMNHIVQQALEAYFGEQ-----
-------------------------
>Mica|166364470
---------------------MVTTPIS-------------PTA---KVSKVEGIKERSN
YLREPLASELLE-DTTHFTDAAVQILKFHGSYQQDNRDNRAK-------------GQEKD
YQM--MLRTRSPGGFIPAQLYLTLDSLSDRYGNGTLRVTTRQGFQLHGILKKNLKATLGE
IIRSMGSTLAACGDVNRNVTAPPAPYKNRPEYGYAWEYANNIADLLTPQT--GAYYEIWL
DGEKVISAEEAPEVKAARQKDTNGINKN-DPIEPIYGQHYMPRKFKMGVTVPGDNSIDIY
T-NDIGLVVITDA-NGQL-QGFNVLAGGGLGRTHNKEETFPRMADPIGYVDKEEVYDLVK
AIVATQRDYGDRGDRRHARMKYILEEWGVEKFRSTV-EGY-----------FGQKIAPY-
---QPLPDW--EYQD----FLGWN------EQGDGKLFFGLSVENGRVKNEGSFQLKTAL
KVIIERFQLP-MRLTANHNIILYEIEPQDQQAIEAILKEHGIITDPAEIDPLTRYAMACP
AWPTCGLAITESERILPQVIERIRALLNRLGLSKEQFVIRMTGCPNGCARPYMAELGFVG
SAPN-S------YQLWLGGT-ADQTRLARPYLDKMAIDDLEKVLEPIFVYFQQ---DQQN
NETFGEFCHRVNFPALQAFSATYT-PKMTETTT---------------------------
---------------------------TESKP----------------------------
------------------------------------------------------------
------------------------------------------------------------
---------------------------------------KRVRKNQNRVSVPDD------
------------------------MFVRLKEASETEKRPMNQIINEALEAYFSQKS----
-------------------------
>Syns8109|260434972
---------------------MAETGTQ-------------------SLSKAEQRKLDSD
HLRDPLLSELSN-DDVRFTEDAVQLLKFHGSYQQHHRELRKT-------------DKIRS
WQM--MLRLRSPGGRIPARLFLALDDLSNRLGDGTLRATTRQAFQMHGIAKADLKEVIGT
IVRNMGSTLAACGDINRNVMAPPAPF-EKGGYPVARRLADEIADLLSPEAAEGAYLDLWV
DGDLSYRFKPSRAVQKARKRQSEGGVFSGSIDEPLYGDTYLPRKFKVAVTVPGDNSVDLL
T-QDIGLVAFTDP-SGDL-RGCNVYVGGGMGRTHNKEETFARTADPLGYVDAADVLDVVQ
AILALQRDHGDREVRKHARMKYLLHDKGIQWFRDTLCATY-----------FKGSLKGL-
---RNEPKA--KLLD----YLGWH------RQKAGMWFVGLPLLCGRLNGD----LKAGL
RELVETYQLE-IRLTANQDLLLCNIGTSQRASIRTQLEALGFAVP-EAPAPLARHAIACP
ALPTCGLAITESERILPNVLDRLDAQLRRLEI-EKSLLVRMTGCPNGCARPYMAELGLVG
NGVN-Q------YQLWLGGT-PNLQRLARPYMEKLPLDDLEKTLEPLLLSWKA----AGG
RRSFGDHIEKLGDQEVSALLTASA------------------------------------
------------------------------------------------------------
------------------------------------------------------------
------------------------------------------------------------
------------------------------------------------------------
------------------------------------------------------------
-------------------------
