# Supplementary material for: Genome fluctuations in cyanobacteria reflect evolutionary, developmental and adaptive traits
Source: BMC Evol Biol. 2011 Jun 30;11:187. doi: 10.1186/1471-2148-11-187 (PMC3141437; doi:10.1186/1471-2148-11-187)
Supplement: Additional file 8 — Individual and concatenated alignments for protein groups. Compressed file containing all alignments of individual groups (fasta format) and the concatenated alignment of 285 single-copy genes (phylip format). [file 1471-2148-11-187-S8.GZ › Cyanos1280.faa]

>Syne7942|81298850
----------------------------MALQQFGLIGLAVMGENLALNIERNGFSLTVY
NRTAEKTEAFMADRAQGKNIVPAYSLEDFVASLERPRRILVMVKAGGPVDAVVEQLKPLL
DPGDLIIDGGNSLFTDTERRVKDLEALG-LGFMGMGVSGGEEGALNGPSLMPGGTQAAYE
AVEPIVRSIAAQVDD---GPCVTYIGPGGSGHYVKMVHNGIEYGDMQLIAEAYDLLKSVA
GLNASELHDVFAAWNKTPELDSFLIEITADIFTKVDDLGTGQPLVELILDAAGQKGTGRW
TVETALEIGVAIPTIIAAVNARILSSIKAERQAASEILSGP-ITEPFSG-DRQAFIDSVR
DALYCSKICSYAQGMALLAKASQV-YNYG-LNLGELARIWKGGCIIRAGFLNKIKQAYDA
DPTLANLLLAPEFRQTILDRQLAWRRVIAIAAERGIPVPAFSASLDYFDSYRRDRLPQNL
TQAQRDYFGAHTYERTDRS--GSFHAQWF-------------
>PromCC|33240293
----------------------------MSKAHFGLVGLGVMGENLVLNAERNGFSSVVY
NRTYSKTEAFLNGKGLGKKISGASDLQDFVNKLERPRRILMMVKAGAATDAVIEQISPYL
QEDDLLIDGGNALFSDTERRVLELESKS-FGYIGMGVSGGAKGALEGPSMMPGGTKASYK
AIENLLNKMAAQVDD---GPCVTYIGPRGSGHFVKTVHNGIEYGIEQILSEGYDLMKRVC
KMNCDEISDVFGIWNKTEELSSYLVEITEICLRTKDP-TDGADLVEKIMDKAGQKGTGLW
TVVSALQLGASVPTIYASLNGRVMSSMKSERVKAEKVFGKL-SIERTDLGSPSNGMSPIM
DAVVLSTIASYAQGMEILRLASEE-YKYD-LHMPSIAQIWKGGCIIRSTLLQRIQDAFNN
EPQLTNLLMDPWFAEQIKNRLPGLTKTVAVAAQTGVPVPCFSSTLDYINSYRTARLPQNL
VQAMRDCFGSHTYERIDKE--GSFHTEWIN------------
>Crow|67922824
----------------------------MTKRTFGVIGLAVMGENLALNVESRGFPIAVY
NRTASKTEEFMKTRAQGKDVKAAYSLEEFVKTLERPRKILVMVKAGAPVDYVIEDLKPLL
EEGDMIIDGGNSLYEDTERRTRDLESTG-LGFVGMGVSGGEEGALKGPSLMPGGTKAAYE
ELEPILTKIAAQVDD---GPCVTFVGPGGAGHYVKMVHNGIEYGDMQLIAEAYDIMKNAL
GLSNEELHEVFKEWNTTDELNSFLIEITADIFKYVDP-DSKKHLVDLILDSAGQKGTGRW
TVVSSLELGVPIPTMYAAVNARVMSSYKEERESASHQLTGP--AIKFDG-DKKAFINKVR
DALYCSKMCSYAQGMALIAKASAE-YYGNQVSLPESARIWKGGCIIRAGFLDKIKKAFVD
NPDLPNLLLAPEFKQSILDRQEAWREVLVLANQVGIPVPAFSASLDYFDSYRRADLPQNL
TQAQRDYFGAHTYERVDKPKGEAFHTEWAA------------
>Syn7335|254424441
-----------------------------MAQSFGVIGLAVMGENIALNVERNGFPIAVY
NRSRSKTDAFMENRAGGKNVVPTFSLEEFVGALERPRRILLMVQAGKPVDMVIESLKPLL
DPEDMIIDGGNSLYEDTERRVKDLESAG-FNFIGMGVSGGEEGALNGPSLMPGGSKAAYD
SIEPIVTKIAAQVDD---GPCVTYIGQGGSGHFVKMVHNGIEYGDMQLIAEAYDLLKNTL
GLGHKELHEIFAEWNKTEELDSFLIEITADIFTKMDE-ETGKPLVELIMDKAGQKGTGRW
TVMSALEIGVSIPTITAAVNARIMSAIKEERMIAAEQLTGP--TASFEG-DKKAFVNKIR
DALYCSKICSYAQGMDLLSKASAL-NDYN-LDLGETARIWKGGCIIRAAFLNKIKAAYDQ
DAKLPNLLLAPEFKQTILDRQDAWREVVATAAKVGIPVPAFSASLDYFDSYRRGRLPQNL
TQAQRDYFGAHTYQRTDKE--GIFHTEWPESAT---------
>Syn307|148242351
----------------------------MGKGHFGLIGLGVMGENLVLNAERNGFSSVVY
NRTRQKTDEFMAGRGAGKQIQPAYSLQEFVDKLERPRRILMMVKAGGAVDAVIDQISPYL
EAGDLLIDGGNSEYKDTERRVAKLESQS-FGFIGMGVSGGAKGALEGPSMMPGGTKASYD
AIESLVTKMAAQVED---GPCVTYIGPGGSGHFVKTVHNGIEYGIEQILAEAYDLMKRVK
GMNGEQIADVFKAWNATEELNSYLVEITEVCLRTKDP-DDGTDLVEKIMDQAGQKGTGLW
TVVTALEMGASVPTIYAALNGRVMSSMKPQRQKAESILKGP-AVADADLGSPSDAMGPIM
DAVVLSCIASYAQGMELLRIASAD-NNYN-LHMPAIAQIWKGGCIIRAKLLKRIQDAFNA
DPQLPNLMIDPWFADQVNRRLPGLAKVVAASAANGIPVPTFSSTLDYINSYRTGRLPQNL
VQAMRDCFGSHTYQRVDRD--GTFHTEWLQ------------
>Syn9605|78212787
----------------------------MSKSHFGLIGLGVMGENLVLNAERNGFSSVVY
NRTYAKTEDFLQGRGKDKNIQGATDLEDFVGKLERPRRILMMVKAGPAVDAVVDQLSPYL
EEGDLLIDGGNSDYHDTERRVKQLESKS-FGFIGMGVSGGAKGALEGPSMMPGGTKTSYE
AIEGLVNKMAAQVED---GPCVTYIGPGGSGHLVKTVHNGIEYGIEQILAEGYDLMKRVK
GMSGVQMADVLGQWNATEELSSYLVEITEVCLRTKDP-VDGTDLVEKITDQAGQKGTGLW
TVVTALQMGASVPTIYASLNARVMSSMKPQRMAAESILKGP-AIKDFDLGTPDDAMAPLM
DATVLSCIASYAQGMELLRIASQD-LDYE-LHMPSIAQIWKGGCIIRARLLKRIQDAFDA
DPQLPNLMVDPWFAEQINRRLPGLAQVVAGAAEAGIPVPCFSSTLDYVNSYRSGRLPQNL
VQAMRDCFGSHTYQRVDKE--GTFHTEWLS------------
>Nosp|186686329
----------------------------MTLQSFGVIGLAVMGENIALNVERNGFPIAVY
NRSREKTDAFMAQRATGRNVKAAFTLEEFVALLERPRKILVMVQAGKPVDAVIAQLKPLL
EEGDIIIDGGNSWFEDTERRTQELEPAG-LRYLGMGVSGGEEGALNGPSLMPGGTTSSYE
FLSPIFNKIAAQVDD---GPCVTYIGPGGSGHYVKMVHNGIEYGDMQLIAEAYDLLKNVA
GLNPSQLHDVFAEWNTTDELDSFLIEITKNIFPYIDP-ETNKPLVDLIVDAAGQKGTGRW
TVQTALELGVAIPTITAAVNARIISSIKDERVAASKVLTGP--SGKYDG-QTKDFINKVR
DALYCSKICSYAQGMALLSTASKT-YNWN-LDLGEMARIWKGGCIIRARFLNKIKKAFSE
NPALPNLLLAPEFKQTILDRQTAWREVIATAATVGIPVPAFSASLDYFDSYRRDRLPQNL
TQAQRDYFGAHTYLRLDKP--GSFHTEWVPIAEAGK------
>PromAS|123968365
----------------------------MSKAHFGLIGLGVMGENLVLNAERNGFSSVVF
NRTYSKTEEFLQGRGLGKSIEGAETLQEFVNKLERPRRILMMVKAGPATDAVIDNISGYL
EEGDLLIDGGNSQFKDTERRVNTLESKS-FGYIGMGVSGGAKGALEGPSMMPGGTKASYD
AIESLLTKMAAKVED---GPCVAYVGPGGSGHFVKTVHNGIEYGIEQILAEAYDLMKRVK
GMNGQQMSEVFGIWNNTDELASYLVEITEICLNTKDE-MTGDDVVEKILDKAGQKGTGLW
TVVSALELGVSVPTIYASLNARVMSSLKEQRTEIEKTIPSK-DIEDFDLGNISDGMKPLF
DAVVLATIASYAQGMDILREASAV-YNYG-LNMPSIAQIWKGGCIIRSKLLSKIQDAYNK
DPDLKNLIFDDWFNNEIATRLDNLAKVVSLSTKAGIPVPCLSSTLDYLNSYRTNRLPQNL
VQAMRDCFGSHTYERIDRE--GSFHTEWMK------------
>Rapb|282896119
----------------------------MTLQSFGIIGLAVMGENIALNVERNGFPIAVY
NRSREKTDAFMSNRAGGRNVKAAFTLEEFVASLERPRKILVMVQAGKPVDAVIQQLKPLL
EEGDIIIDGGNSWFEDTERRTQELETTG-LRYIGMGVSGGEEGALNGPSLMPGGTKSSYE
YLSPIFNRIAAQVDD---GPCVTYIGPGGSGHYVKMVHNGIEYGDMQLIAEAYDLLKNVG
GLDATQLHEVFTEWNQTDELNSFLIEITANIFPYIDP-GTKQPLVDLIVDAAGQKGTGRW
TVQTALELGVAIPTITAAVNSRIISSIREERIAASKQLTGP-APTQFE--DTRTFVNMVQ
DALYCSKICSYAQGMALISSASKT-YNWD-LNLGEMARIWKGGCIIRAGFLNKIKKAFDE
NPALPNLLLAPEFKQTILDRQSAWREIIVTAAKTGIPVPAFSASLDYFDSYRREKLPQNL
TQAQRDYFGAHTYKRVDIE--GTFHTEWVPIAEAKK------
>YellA|86605650
----------------------------MSKPSFAVIGLAVMGENLALNVERNGFPVVVY
NRTRAKTEQFIQGRAQGKQITPAYSLPELVQLMERPRKILIMVKAGPPVDAIIDELKPLL
EPGDILIDGGNSLYSDTDRRAEVLEASG-IHFVGMGVSGGEEGALNGPSLMPGGSLEAYR
QLEPILTKIAAQVPD---GPCVTYLGPKGGGHYVKMVHNGIEYGDMQLIAEAYDLMRRGL
KLSAPQMQEIFQAWNET-ELESFLIEITAKILGTLDP-ETGKPLVDLILDKAGQKGTGLW
TVKDALDLGVPVPTIEAAVQARILSSMKEERVAASQQLPGP--GTTLEG-DPDSFLQDLR
AALYCSKICSYAQGMALLRQATVA-HGYV-YTFSEIPRIWKGGCIIRARLLGKIQSAYQR
DPELVNLLLDEEFKRAIQERQGSWRRVVATAAALGIPIPAISASLAYYDSYRTAELPQNL
TQAQRDFFGAHTFERIDRP--GVFHHAWNA------------
>Prom9215|157413199
----------------------------MSKAHFGLIGLGVMGENLVLNAERNGFSSVVF
NRTYSKTEDFLQGRGLGKNIEGAETLQEFVNKLERPRRILMMVKAGPATDAVIDNISGYL
EEGDLLIDGGNSQFKDTERRVNTLESKS-FGYIGMGVSGGAKGALEGPSMMPGGTKASYD
AIESLLTKMAAKVED---GPCVAYVGPGGSGHFVKTVHNGIEYGIEQILAEAYDLMKRVK
GMNGKQMSEVFGIWNNTDELASYLVEITEICLNTKDE-ITGDDVVEKILDKAGQKGTGLW
TVVSALELGVSVPTIYASLNARVMSSLKEQRSEIEKTIPSK-EIEDFDLGNISDGMKPLF
DAVVLATIASYAQGMDILREASAV-YNYG-LNMPSIAQIWKGGCIIRSKLLSKIQDAYNK
DPNLKNLIFDAWFNNEIATRLDNLANVVSLSTKAGIPVPCLSSTLDYLNSYRTNRLPQNL
VQAMRDCFGSHTYERIDKE--GSFHTEWMK------------
>PromN2A|72382016
----------------------------MTKAHFGLVGLGVMGENLVLNAERNGFSSVVY
NRTYQKTEDFLLGRGVNKSIQGAKDLQEFVSKLERPRRVLMMVKAGAATDAVINQISPFL
EEGDLLIDGGNAQFMDTERRVKELESKS-FGYIGMGVSGGAKGALEGPSMMPGGTKTSYD
AIESLLNKMAAQVED---GPCVTYIGPGGSGHFVKTVHNGIEYGIEQILAEAYDLMKRVC
GMSGDEMASVMGYWNKTEELSSYLVEITEACLRVKDP-DDSSDLVEKIMDKAGQKGTGLW
TVVSALELGASVPTIYASLNGRVMSSMKDQRNYAETILNGN-KPSFVDFGKPSDGMPLLM
DAVVLATIASYAQGMDILRLASEE-YDYD-LDMPSIAQIWKGGCIIRSTLLSRIQDAFKK
DPSLTNLIIDKWFTDQVNNRLSGLTQVVSAAANAGIPVPCLSSTLDYLNSFRTSRLPQNL
VQAMRDCFGSHTYERVDKA--GSFHTEWID------------
>Syns9917|87124329
----------------------------MSKAHFGLIGLGVMGENLVLNAERNGFSSVVY
NRTYAKTEEFLAGRGAGRNIQGATDLQDFVNKLERPRRILMMVKAGGPVDAVIQQISPYL
EEGDLLIDGGNSEYHDTERRVAELESKS-FGFIGMGVSGGAKGALEGPSMMPGGTKASYD
AIESLVCKMAAQVED---GPCVTYIGPGGSGHFVKTVHNGIEYGIEQILAEGYDLMKRVG
GLSGSAMAEVFAHWNSTEELSSYLVEITEVCLRTKDP-DDGSDLVEKIQDKAGQKGTGLW
TVVSALQMGASVPTIYAALNGRVMSSMKDQRIKAEPLLKGP-AIKPFDMGSPADGMAPLM
DAMVLACMASYAQGMELLRIASAE-HNYN-LHMPSIAQIWKGGCIIRARLLKRIQDAFNA
DPQLPNLLIDPWFADQVNRRLPGLARIVAGAAEAGIPVPCLSSTLDYINSYRTSRLPQNL
VQAMRDCFGSHTYERVDKD--GVFHTEWLN------------
>Prom9312|78779162
----------------------------MSKAHFGLVGLGVMGENLVLNAERNGFSSVVF
NRTYSKTEEFLQGRGLGKNIEGAETLQEFVNKLERPRRILMMVKAGPATDAVIENISGYL
EEGDLLIDGGNSQFKDTERRVNTLESKS-FGYIGMGVSGGAKGALEGPSMMPGGTKASYD
AIESLLTKMAAKVED---GPCVAYVGPGGSGHFVKTVHNGIEYGIEQILAEAYDLMKRVK
GMNGQQMSEVFGIWNNTDELASYLVEITEICLNTKDE-ITGDDVVEKILDKAGQKGTGLW
TVVSALELGVSVPTIYASLNARVMSSLKEQRSEIEKTIPSK-EIEDFDLGNISDGMKPLF
DAVVLATIASYAQGMDILREASTV-YNYG-LNMPSIAQIWKGGCIIRSKLLSKIQDAYNK
DPNLKNLIFDDWFNNEIATRLDNLAKVVSLSTKAGIPVPCLSSTLDYLNSYRTNRLPQNL
VQAMRDCFGSHTYQRIDKE--GSFHTEWMK------------
>SynsBL|116070672
----------------------------MTKSHFGLIGLGVMGENLVLNAERNGFSSVVY
NRTYSKTEDFLKGQGAGKNIQGATDLQDFVEKLERPRRILMMVKAGPAVDAVVDQLSPLL
DEGDLLIDGGNSDYQDTERRVKQLESKS-FGFIGMGVSGGAKGALEGPSMMPGGTKASYD
AIESLVTKMAAQVED---GPCVTYIGPGGSGHLVKTVHNGIEYGIEQILAEAYDLMKRVK
GMDGDQMADVLGQWNSTEELASYLVEITEVCLRTKDP-KDGGDLVEKIMDQAGQKGTGLW
TVVTALQMGASVPTIYASLNGRVMSSMKPQRVKAEEVLKGP-SVKDFDLGQPADGMSPLM
DAVVLSCVASYAQGMELLRIASND-LDYG-LDMPSIAQIWKGGCIIRSRLLKRIQDAFKA
DPQLENLMVDPWFADQVNRRLPGLAQVVAGAAEAGIPVPCFSSTLDYINSYRTGRLPQNL
VQAMRDCFGSHTYKRVDEE--GSFHTEWLD------------
>Prom9515|123966048
----------------------------MSKAHFGLIGLGVMGENLVLNAERNGFSSVVF
NRTYSKTEEFLKGRGLGKNIEGAKTLQEFVNKLERPRRILMMVKAGSPTDAVIDNISEYL
EEGDLLIDGGNSQFKDTERRVKTLESKS-FGYIGMGVSGGAKGALEGPSMMPGGTKASYD
AIESLLTKMAAKVED---GPCVAYVGPGGSGHFVKTVHNGIEYGIEQILAEAYDLMKRVK
NMNGSQMSEVFGIWNNTDELASYLVEITEICLNTKDE-ITGEDVVEKILDKAGQKGTGLW
TVVSALELGVSVPTIYASLNARVMSSLKDQRSEIEKTLPIK-AFNDFDLGDISNGMKPLF
DAVVLATIASYAQGMDILSEASSV-YKYD-LNMPSIAQIWKGGCIIRSKLLRKIQDAYQK
EPNLKNLIFDDWFNMEISSRIDNLANVVSSSTKAGIPVPCLSSTLDYLNSYRTNRLPQNL
VQAMRDCFGSHTYERIDKE--GSFHTEWMK------------
>Cya8802|257060133
----------------------------MTKRTFAVIGLAVMGENLALNVESRGFPIAVY
NRSREKTDKFMSTRAVGKDIKPAYSLEELVQILERPRKLLVMVQAGKPVDAVIQQLKPLL
EEGDMIIDGGNSLYEDTERRTQELEATG-LGFVGMGVSGGEEGALKGPSLMPGGTETAYR
ELEPILVKIAAQVDD---GPCVTFVGRGGAGHYVKMVHNGIEYGDMQLIAEAYDIMRNGL
GLSNEELHEVFKEWNTTDELNSFLIEITADIFKYKDP-ETGNHLVDYILDSAGQKGTGRW
TVMTSLELGVPIPTMYAAVNARVMSSYKDERVAASKELTGP--TGKFEG-DAKAFVNKVR
DALYCSKMCSYAQGMALIAKASQE-YNYG-VSLPECARIWKGGCIIRAGFLDKIKKAFVD
NPTLPNLLLAPEFKQSILDRQDAWRDVLILANQLGIAVPAFSSSLDYFDSYRRASLPQNL
TQAQRDYFGAHTYERIDKPRGEFTHTEWAAQ-----------
>Prom9313|33862838
----------------------------MSKAHFGLIGLGVMGENLVLNAERNGFSSVVY
NRTYAKTEEFLKGLGSDKAIQGAKDLQDFVDKLERPRRILMMIKAGSAIDAVIEQISPYL
QEGDLLIDGGNSEFRDTERRVAELESKS-FGYIGMGVSGGAKGALEGPSMMPGGTKTSYE
AIESLVCKMAAQVED---GPCVTYIGPGGSGHFVKTVHNGIEYGIEQILAEAYDLMKRVG
GMTGTQMADVLAQWNATEELSSYLVEITEVCLRTKDP-DDGSDLVEKIMDQAGQKGTGLW
TVVSALELGASVPTIYASLNGRVMSSMKPQRITAEQILHGS-AIKPFDLGSSADGMAPLM
DAVVLSCMASYAQGMELLRIASAE-YNYN-LHLPSIAQIWKGGCIIRSRLLKRIQDAFNA
DPQLSNLLIDPWFAEQVNRRLPGLAKVVAGAAEAGIPVPCFSSTLDYINSYRTARLPQNL
VQAMRDCFGSHTYQRVDKE--GTFHTEWLD------------
>Cya7822|196258595
-----------------------------MKRTFGVIGLAVMGENLALNVESRGFPIAVY
NRTYEKTEEFMNTRGKGKDIVGPRTLEEFVQALERPRKILVMVKAGGPVDAVIQQLKPLL
DEGDMIIDGGNSLYDDTERRTKELEPTG-LGFVGMGVSGGEEGALHGPSLMPGGTEFAYR
DLEPILKAIAAQVDD---GPCVTYIGPGGAGHYVKMVHNGIEYGDMQLIAEAYDILRYGL
GLSNEQLHQIFAEWNTTDELNSYLIEITADIFKQKDP-GTNEYLVDLILDSAGQKGTGRW
TVLSSLELGVPIPTIYAAVNARVMSAYKAERVAASKELNGR--PIRYDG-DTAGFVNKVR
DALYCSKMCSYAQGMALIAKASAE-FKYN-INLPETARIWKGGCIIRAGFLDKIKKAYLE
NPNLPNLLLAPEFKQSILDRQEAWRDVLILANKIGIGVPAFSASLDYFDSYRRSRLPQNL
TQAQRDYFGAHTYERIDKPLGEFFHTEWAGVS----------
>Cya7424|218440235
-----------------------------MKRTFGVIGLAVMGENLALNVESRGFPIAVY
NRTYEKTEEFMNTRGKGKDIVGPRTLEEFVQALDRPRKILVMVKAGGPVDAVIQQLKPLL
DEGDMIIDGGNSLYDDTERRTKELESTG-LGFVGMGVSGGEEGALNGPSLMPGGTESAYR
ELEPILTKIAAQVDD---GPCVTFIGPGGAGHYVKMVHNGIEYGDMQLIAEAYDILKFGL
GLSNEQLHQIFAEWNTTDELNSFLIEITADIFKYKDP-STNEYLVDLILDSAGQKGTGRW
TVLSSLELGVPIPTIYAAVNARVMSAYKAERVAASKELNGR--AIHYDGDDAASFVNKVR
DALYCSKMCSYAQGMALIAKASAE-FNYN-INLPETARIWKGGCIIRAGFLDKIKNAYLE
NPQLPNLLLAPEFKQSILDRQEAWRDVLILANKIGIAVPAFSASLDYFDSYRRSRLPQNL
TQAQRDYFGAHTYERIDKPTGEFFHTEWAGVAN---------
>PromN1A|124025515
----------------------------MTKAHFGLVGLGVMGENLVLNAERNGFSSVVY
NRTYQKTEDFLLGRGVNKSIQGAKDLQEFVSKLERPRRVLMMVKAGAATDAVINQISPFL
EEGDLLIDGGNAQFMDTERRVKELESKS-FGYIGMGVSGGAKGALEGPSMMPGGTKTSYD
AIESLLNKMAAQVED---GPCVTYIGPGGSGHFVKTVHNGIEYGIEQILAEAYDLMKRVC
GMSGDEMASVMGYWNKTEELSSYLVEITEACLRVKDP-DDSSDLVEKIMDKAGQKGTGLW
TVVSALELGASVPTIYASLNGRVMSSMKDQRNYAETILNGN-KPSFVDFGKPSDGMPLLM
DAVVLATIASYAQGMDILRLASEE-YDYD-LDMPSIAQIWKGGCIIRSTLLSRIQDAFKK
DPSLTNLIIDKWFTDQVNNRLSGLTQVVSAAANAGIPVPCLSSTLDYLNSFRTSRLPQNL
VQAMRDCFGSHTYERVDKA--GSFHTEWID------------
>Micc|254414284
----------------------------MTQPSFGVIGLAVMGENLALNVESRGFPVAVY
NRTSSKTEDFMAKRASDKNVTAAYSLEEFVKTLARPRKILVMVKAGKPVDIVIDQLKPLL
EPGDMIIDGGNSLYEETERRTKDLEATG-LGFVGMGVSGGEEGALHGPSLMPGGTDTAYQ
ELEPILTKIAAQVDD---GPCVTYIGPGGAGHYVKMVHNGIEYGDMQLIAEAYDLLKHGL
GLDHKQLHQVFSEWNTTDELNSFLIEITADIFKYIDP-DTNQPLVDLILDSAGQKGTGRW
TVVSSLELGVPIPTIYAAVNARVISSYKQERVAAAKELIGT--TGNYEG-DSQAFINKVR
DALYCSKMCSYAQGMALLGKASEE-FNYN-LNLAETARIWKGGCIIRAGFLDKIKNAFNE
NPKLPNLLLAPEFKQTILDRQDAWRDVLVASNQLGIPVPAFSASLDYFDSYRRDRLPQNL
TQAQRDYFGAHTYERTDKE--GVFHTEWAQS-----------
>Prom9202|254526031
----------------------------MSKAHFGLIGLGVMGENLVLNAERNGFSSVVF
NRTYSKTEDFLQGRGLGKNIEGAETLQEFVNKLERPRRILMMVKAGPATDAVIDNISGYL
EEGDLLIDGGNSQFKDTERRVNTLESKS-FGYIGMGVSGGAKGALEGPSMMPGGTKASYD
AIESLLTKMAAKVED---GPCVAYVGPGGSGHFVKTVHNGIEYGIEQILAEAYDLMKRVK
GMNGKQMSEVFGIWNNTDELASYLVEITEICLNTKDE-ITGDDVVEKILDKAGQKGTGLW
TVVSALELGVSVPTIYASLNARVMSSLKEQRSEIEKTIPSK-EIEDFDLGNISDGMKPLF
DAVVLATIASYAQGMDILREASAV-YNYG-LNMPSIAQIWKGGCIIRSKLLSKIQDAYNK
DPNLKNLIFDAWFNNEIATRLDNLAKVVSLSTKAGIPVPCLSSTLDYLNSYRTNRLPQNL
VQAMRDCFGSHTYERIDKE--GSFHTEWMK------------
>Nods|119512001
----------------------------MTLQSFGVIGLAVMGENIALNVERNGFPIAVY
NRSREKTDAFMAQRAPGRNVKAAFTLEEFVASLERPRKILVMVQAGKPVDAVIAQLKPLL
DEGDIIIDGGNSWFEDTERRTQELEPAG-LRFLGMGVSGGEEGALNGPSLMPGGTPSSYE
YLSPIFNKIAAQVDD---GPCVTYIGPGGSGHYVKMVHNGIEYGDMQLIAEAYDLLKNVA
GLNATQLHEVFTQWNTTDELNSFLIEITSNIFPYVDP-ETKKPLVDLIVDAAGQKGTGRW
TVQTALELGVAIPTITAAVNARIMSSIKDERVAASQSLTGP--SAKFDG-DVKDFINKVR
DALYCSKICSYAQGMALLYTASKT-YNWD-LNLSEMARIWKGGCIIRAGFLNKIKKAFNE
NPALPNLLLAPEFKQTILDRQDAWREVIMTAAKVGIPVPAFSASLDYFDSYRRDRLPQNL
TQAQRDYFGAHTYKRLDKE--GTFHTEWVPIAEAKK------
>Cyab|254431406
----------------------------MGTAHFGLIGLGVMGENLVLNAERNGFSSVVY
NRTYAKTEAFLKGRGAGKDIVGASTLEEFVGALERPRRILMMVKAGQPVDDTIASISPLL
EEGDLLIDGGNSLYTDTERRVAQLESQS-FGYIGMGVSGGAKGALEGPSMMPGGTRSAYD
AIEPLVRKMAAQVED---GPCVTYIGPGGAGHFVKTVHNGIEYGIEQILAEAYDLMKRCG
GMNGDQMADVLAKWNDSEELASFLVEITEVCLRTKDP-DSGNDLVETIVDAAGQKGTGLW
TVVSALEMGVPVPTIYAALNARVLSSLRQERLAAESVLHGP-GPHRVDLGDPAAGLEPLR
DACIAACIVSYGQGMALLQEASKL-HDYG-LDFAAIGQIWKGGCIIRARLLQRIQDAYTA
APGLPNLMLDPWFAEQINRRLPGLRQIVAGAALAGIPVPCLSSTLDYIDSYRTGRLPQNL
VQAMRDCFGSHTYERVDQA--GTFHTEWLD------------
>Acam|158335248
----------------------------MPQQQFGLIGLAVMGENLALNVERNGFPIAVY
NRTRAKTDAFMAERAQGRQVVAAFTPEELVASLERPRRILIMVKAGAPVDAVIQQLKPML
EPGDVLIDGGNSLYGDTVRRTEELEAVG-LRFIGMGVSGGEEGALNGPSLMPGGTEAAYK
DLSPILTKIAAQVDD---GPCVTYIGPGGAGHYVKMVHNGIEYGDMQLIAEAYDLLKNVL
GLSHTELHQVFSEWNTTDELNSFLIEITAEIFTYVDP-DTQQPLVELILDKAGQKGTGRW
TVMSALELGVPIPTITAAVNARITSSFKDERVKASQILTGP--TATFSG-DKQAFIGKVR
DALYCSKICSYAQGMALMSAASQE-FKFN-LNLSEISRIWKGGCIIRAGFLDKIKSAFAD
DPALANLLLAPEFRQTILDRQDAWREVMATAAQLGIPVPAFSASLDYFDSYRRDRLPQNL
TQAQRDFFGAHTYQRIDKE--GTFHTEWTAINESNS------
>Prom9301|126696168
----------------------------MSKAHFGLIGLGVMGENLVLNAERNGFSSVVF
NRTYSKTEEFLQGRGLGKNIEGAETLQEFVNKLERPRRILMMVKAGPATDAVIDNISGYL
EEGDLLIDGGNSQFKDTERRVNTLESKS-FGYIGMGVSGGAKGALEGPSMMPGGTKASYD
AIESLLTKMAAKVED---GPCVAYVGPGGSGHFVKTVHNGIEYGIEQILAEAYDLMKRVK
GMNGQQMSEVFGIWNNTDELASYLVEITEICLNTKDE-ITGDDVVEKILDKAGQKGTGLW
TVVSALELGVSVPTIYASLNARVMSSLKEQRSEIEKTIPSK-EIEDFDLGNISDGMKPLF
DAVVLATIASYAQGMDILREASAV-YNYG-LNMPSIAQIWKGGCIIRSKLLSKIQDAYNK
DPNLKNLIFDDWFNNEIATRLDNLAKVVSLSTKAGIPVPCLSSTLDYLNSYRTNRLPQNL
VQAMRDCFGSHTYERIDKK--GSFHTEWMK------------
>Artm|209525229
----------------------------MSEQKFGVIGLAVMGENLALNVERNGFPVAVY
NRTSAKTDEFMQKRAPGKNVKPAYSLEEFVQSLERPRRILVMVKAGKPVDAVIDQLKPLL
DQDDMIIDGGNSLYEDTERRTKELEATG-LGFMGMGVSGGEEGALWGPSLMPGGTENSYQ
ALEPILTKIAAQVDD---GPCVTYIGPGGAGHYVKMVHNGIEYGDMQLIAEAYDLLRNVI
GLNEQQLYEVFAEWNTTDELNSFLVEITADIFKQKDP-ETGKPLVDLILDSAGQKGTGRW
TVVSALELGVSIPTITAAVNSRIISSYKDERVAASQQLPGP--SANFDG-DVSAFINKVR
DALYCSKICSYAQGMALIGKASQE-FNYH-LNLGEIARIWKGGCIIRAGFLNKIKQAYDQ
NPQLPNLLLAPEFKQTILDRQSAWREVLVTANTMGIPVPAFSASLDYFDSYRRVSLPQNL
TQAQRDYFGAHTYERIDKPRGQFFHTEWTNVD----------
>Syne6301|56751469
----------------------------MALQQFGLIGLAVMGENLALNIERNGFSLTVY
NRTAEKTEAFMADRAQGKNIVPAYSLEDFVASLERPRRILVMVKAGGPVDAVVEQLKPLL
DPGDLIIDGGNSLFTDTERRVKDLEALG-LGFMGMGVSGGEEGALNGPSLMPGGTQAAYE
AVEPIVRSIAAQVDD---GPCVTYIGPGGSGHYVKMVHNGIEYGDMQLIAEAYDLLKSVA
GLNASELHDVFAAWNKTPELDSFLIEITADIFTKVDDLGTGQPLVELIIDAAGQKGTGRW
TVETALEIGVAIPTIIAAVNARILSSIKAERQAASEILSGP-ITEPFSG-DRQAFIDSVR
DALYCSKICSYAQGMALLAKASQV-YNYG-LNLGELARIWKGGCIIRAGFLNKIKQAYDA
DPTLANLLLAPEFRQTILDRQLAWRRVIAIAAERGIPVPAFSASLDYFDSYRRDRLPQNL
TQAQCDYFGAHTYERTDRS--GSFHAQWF-------------
>Anav|75908741
----------------------------MTLQSFGVIGLAVMGENIALNVERNGFPIAVY
NRSREKTDAFMAQRAGGRNVKAAFTLEEFVAALERPRKILVMVQAGKPVDAVIQQLKPLL
DEGDIIIDGGNSWFEDTQRRTQELEPAG-LRFLGMGVSGGEEGALNGPSLMPGGTQSSYE
YLSPIFNKIAAQVDD---GPCVTYVGPGGSGHYVKMVHNGIEYGDMQLIAEAYDLLKTAG
GLDAKQLHEVFAQWNTTDELNSFLIEITANIFPYVDP-DTKLPLVDLIVDAAGQKGTGRW
TVQTALELGVSIPTITAAVNARIISSIRDERIAASKQLTGP--SGKYDG-DTKEFINKVR
DALYCSKICSYAQGMALLSTASTT-FNWN-LNLSELARIWKGGCIIRAGFLNKIKKAFNE
NPALPNLLLAPEFKQTILDRQAAWREVIITAAKLGIPVPAFSASLDYFDSYRRDRLPQNL
TQAQRDYFGAHTYLRTDKA--GAFHTEWVPIAEAKK------
>Artp|284053422
----------------------------MSEQKFGVIGLAVMGENLALNVERNGFPVAVY
NRTSAKTDEFMQKRAPGKNVKPAYTLEEFVASLERPRRILVMVKAGKPVDAVINQLKPLL
DHDDMIIDGGNSLYEDTERRTKELEATG-LGFMGMGVSGGEEGALWGPSLMPGGTQNSYQ
ALEPILTKIAAQVDD---GPCVTYIGAGGAGHYVKMVHNGIEYGDMQLIAEAYDLLRNVI
GLNEQQLYEVFAEWNTTDELNSFLIEITADIFKQKDP-ETGKPLVDLVLDSAGQKGTGRW
TVVSALELGVSIPTITAAVNSRIISSYKDERVAASQELPGP--SANFDG-DVTSFINKVR
DALYCSKICSYAQGMALMGKASQE-FNYN-LNLGEIARIWKGGCIIRAGFLNKIKQAYDQ
NPQLPNLLLAPEFKHTILDRQSAWREVLVTANTMGIPVPAFSASLDYFDSYRRVSLPQNL
TQAQRDYFGAHTYERIDKPRGQFFHTEWANVD----------
>Cya7425|220907002
----------------------------MSKQQFGLIGLAVMGENLALNVERNGFPIAVY
NRTPTKTDAFMAERAQGRNVKATYSIEELVAALERPRRILIMVKAGQPVDDMIAQLKPLL
EPGDILIDGGNSLYADTSRRVREMEAAG-LRFVGMGVSGGEEGALNGPSLMPGGTREAYE
ALEPILTKIAAQVDD---GPCVTYIGPGGAGHYVKTVHNGIEYGDMQLIAEAYDLLKNAL
GLNHLQLHEIFSEWNTTPELNSFLIEITAKIFSYLDA-DTGLPLVEVILDEAGQKGTGRW
TVVSALDLGVAIPTITAAVNARIMSSEKLERVAAAKVLTGP--TGKYQG-DTQAFVNKIR
DALYCSKICSYAQGMALMVKASKE-FTFN-LNLGEIARIWKGGCIIRAAFLNKIKHAFDE
NPQLANLLLAPEFKQTILDKQQAWREVLSEAAKLGIAVPAFSASLDYFDSYRRDRLPQNL
TQAQRDFFGAHTYQRTDKA--GVFHTEWTEISEASLQTGTTD
>Cya51142|172038659
MFPRHTSTVKQDQSFLDQTTRRVGRNHYMTKRTFGVIGLAVMGENLALNVESRGFPIAVY
NRTASKTEEFMKTRAQGKDVKAAYSLEEFVQILERPRKILVMVKAGAPVDYVIEDLKPLL
EEGDMIIDGGNSLYEDTERRTKDLESTG-LGFVGMGVSGGEEGALNGPSLMPGGTKAAYE
ELEPILTKIAAQVDD---GPCVTFVGPGGAGHYVKMVHNGIEYGDMQLIAEAYDIMKNAM
GLSNQELHEVFKEWNTTDELNSFLIEITADIFKYVDP-DSNKHLVDLILDSAGQKGTGRW
TVVSSLELGVPIPTMYAAVNARVMSSYKEERKAASQQLTGP--EIKFDG-DKKAFINKVR
DALYCSKMCSYAQGMALIAKASAE-YYNNQVSLPESARIWKGGCIIRAGFLDKIKKAFVD
NPNLPNLLLAPEFKQTILDRQDAWREVLILANQVGIAVPAFSSSLDYFDSYRRADLPQNL
TQAQRDYFGAHTYERVDKPRGESFHTEWAA------------
>Lyns|119492098
----------------------------MGQQKFGVIGLAVMGENLALNVERNGFPISVY
NRTSSKTDDFMKNRAQGKNVHAAYSLEDFVQSLERPRRILVMVQAGKPVDAVIEQLKPLL
DQDDMIIDGGNSLYEDTERRTRDLESTG-LGFMGMGVSGGEEGALWGPSMMPGGTEASYR
ELEPILTKIAAQVDD---GPCVTFIGPGGAGHYVKMVHNGIEYGDMQLIAEAYDLLKNAV
GVSNEQLHEIFAEWNKTPELESFLIEITADIFRKKDS-ETDNHLVDMIIDSAGQKGTGRW
TVVNALELGVAVPTITAAVNARIISGIKDERVAASKELTGP--TGKYEG-DTQAMINKVR
DALYCSKICSYAQGMALLSAASKE-FNYN-LNLGECARIWKGGCIIRAGFLNKIKKAFDE
NPGLPNLLMAPEFKQTILDRQNAWREVISTASQLGLPVPAFSASLDYFDSYRRASLPQNL
TQAQRDYFGAHTYERIDKPRGEFFHTEWPEK-----------
>Prom9211|159903533
----------------------------MSKAHFGLVGLGVMGENLVLNAERNGFSSVVY
NRTYSKTESFLLGRGLGKSISGAKDLKELVNKLERPRRILMMVKAGPATDAVISQISPYL
EEGDLLIDGGNALFSDTERRVEELESKS-FGYIGMGVSGGAKGALEGPSMMPGGTKSSYE
SVEQLLTKMAAQVDD---GPCVSYIGPGGSGHFVKTVHNGIEYGIEQILAESYDLMKRMC
GMTGDQMADVFAYWNSTEELSSYLVEITETCLRTKDS-VDGTDLVEKIMDKAGQKGTGLW
TVISALELGASVPTIYASLNARVMSSLKSQRVYASTLLKEP-LIGSYELGTPSDGMSPIM
DAVVLSTIASYAQGMEIMRIASHE-YNYD-LHMPSIAQIWKGGCIIRSRLLVHIQNAFQK
DPQLKNLLLDSWFLNQVDKRIAGLAKVVSYASQAGIPVPCFSSTLDYINSYRTSRLPQNL
VQAMRDCFGSHTYERTDKE--GFFHTEWLN------------
>Noss|17232767
----------------------------MTLQSFGVIGLAVMGENIALNVERNGFPIAVY
NRSREKTDAFMAQRAGGRNVKAAFTLEEFVAALERPRKILVMVQAGKPVDAVIQQLKPLL
DEGDIIIDGGNSWFEDTQRRTQELEPAG-LRFLGMGVSGGEEGALNGPSLMPGGTQSSYE
YLSPIFNKIAAQVDD---GPCVTYVGPGGSGHYVKMVHNGIEYGDMQLIAEAYDLLKNAG
GLNAKQLHEVFTEWNTTDELNSFLIEITANIFPYIDP-ETKLPLVDLIVDAAGQKGTGRW
TVQTALELGVSIPTITAAVNARIISSIRDERIAASKQLTGP--SGKYDG-DTKEFINKVR
DALYCSKICSYAQGMALLSTASAT-FNWN-LNLSEMARIWKGGCIIRAGFLNKIKKAFNE
NPALPNLLLAPEFKQTILDRQAAWREVIITAAKLGIPVPAFSASLDYFDSYRRDRLPQNL
TQAQRDYFGAHTYLRTDKA--GAFHTEWVPIAEAKK------
>Cya8801|218247064
----------------------------MTKRTFAVIGLAVMGENLALNVESRGFPIAVY
NRSREKTDKFMSTRAVGKDIKPAYSLEELVQILERPRKLLVMVQAGKPVDAVIQQLKPLL
EEGDMIIDGGNSLYEDTERRTQELEATG-LGFVGMGVSGGEEGALKGPSLMPGGTETAYR
ELEPILVKIAAQVDD---GPCVTFVGRGGAGHYVKMVHNGIEYGDMQLIAEAYDIMRNGL
GLSNEELHEVFKEWNTTDELNSFLIEITADIFKYKDP-ETGNHLVDYILDSAGQKGTGRW
TVMTSLELGVPIPTMYAAVNARVMSSYKDERVAASKELTGP--TGKFEG-DAKAFVNKVR
DALYCSKMCSYAQGMALIAKASQE-YNYG-VSLPECARIWKGGCIIRAGFLDKIKKAFVD
NPTLPNLLLAPEFKQSILDRQDAWRDVLILANQLGIAVPAFSSSLDYFDSYRRASLPQNL
TQAQRDYFGAHTYERIDKPRGEFTHTEWAAQ-----------
>Glov|37520686
---------------METSALQSGAQATHEKPSIGLIGLAVMGENLALNIANHGFPISVY
NRTAAKTQELAEGRARGKALYPTFTMEEFVASMERPRKIIILVKAGAPVDAVIDQLKPLL
EKDDVIIDGGNSLFTDTEKRSGEIEALG-LRFVGMGVSGGEEGALKGPSLMPGGPKTAYD
DLAPILTQIAAQVDD---GPCVTYIGPRGAGHYVKMVHNGIEYGDMQLIAEAYDLLRQTL
GLGAAELHDIFAEWN-AGELKSFLIEITADIFTKIDP-ETGKPLVDLILDKAGQKGTGKW
TSQNAYDLGIPIPTINAAVESRILSAYKSERVAASKILSGP-ERPPFTG-EKKQFIDAVR
DALYCAKICSYAQGMALLKAASHE-YDYH-LNLSELARIWKGGCIIRAIFLDKIKNAFLR
DPALTNLLIDSEFSGDIQARQANWRYAVQTAAQLGIPAYATGASLAYYDAYRTAQLPLNL
TQAQRDYFGAHTYERIDKE--GVFHTEWFS------------
>Syns8102|33865653
----------------------------MSQSHFGLIGLGVMGENLVLNAERNGFSSVVY
NRTYAKTEEFLNGRGQGRNIQGATDLQDFVGKLERPRRILMMVKAGPAVDAVVDQISPYL
EEGDLLIDGGNSDYHDTERRVKELESKS-FGFIGMGVSGGAKGALEGPSMMPGGTKASYD
AIESLVNKMAAQVDD---GPCVTYIGPGGSGHLVKTVHNGIEYGIEQILAEGYDLMKRVK
GMNGEQMADVLAQWNATEELSSYLVEITEVCLRTKDP-EDGADLVEKIMDQAGQKGTGLW
TVVTALQMGASVPTIYASLNGRVMSSLKPERVAAESILKGP-VIKDFDLGTPDDAMAPLM
DATVLSCIASYAQGMELLRIASRD-LDYS-LQMPSIAQIWKGGCIIRARLLQRIQDAFAA
NPDLTNLMLDPWFADQINRRLPGLAKVVAGAAESGIPVPCFSSTLDYINSYRTGRLPQNL
VQAMRDCFGSHTYQRVDKE--GAFHTEWLG------------
>Thee|22298119
----------------------------MSQQDFGVIGLAVMGENLALNVERNGFSVAVY
NRTPARTEAFMAERAAGRRFKATYTLEELVASLSRPRRILAMVKAGQPVDDLIQQLKPLL
EPGDILIDGGNSLYTDTERRVAEMESAG-LCFFGMGVSGGEEGALNGPSLMPGGSREAYQ
ALEPILTKIAAQVDD---GPCVTYIGPGGSGHFVKMVHNGIEYGDMQLIAEAYDLLKNLL
GLNHQQLHEVFKSWNETPELNSFLIEITSQIFTYIDP-ETHLPLVDVIVDAAGQKGTGRW
TVESALEMGVAIPTITAAVNARIMSSIKAERMAAAQVLPGP--AAHFSG-NTEEFIGKIR
DALYCSKICSYAQGMALIAKGSQELFDHQ-LNLSEIARIWKGGCIIRAGFLNKIKQAYSE
NPQLANLLLAPEFRQTILDKQAAWREVLVEATRAGIAVPAFGASLEYFDSYRRDRLPQNL
TQAQRDFFGAHTYERIDKP--GTFHTEWVPIQEAGKASV---
>Syns9916|116074715
----------------------------MSKAHFGLIGLGVMGENLVLNAERNGFSSVVY
NRTYAKTEEFLAGAGAGKDIQGATDLQDFVNKLQHPRRILMMVKAGAPVDAVIQQISPYL
EKGDLLIDGGNSEYHDTERRVAELESKS-FGFIGMGVSGGAKGALEGPSMMPGGTKASYD
AIESLVTKMAAQVED---GPCVTYIGPGGSGHFVKTVHNGIEYGIEQILAEGYDLMKRVG
GMNGTQMADVFKHWNSTEELASYLVEITEVCLRTKDP-ETGSDLVELIQDKAGQKGTGLW
TVVSALQMGASVPTIYAALNGRVMSSMKDQRVKAETILKGP-AIAPFAMGTPADGMGPLM
DAMVLACMASYAQGMELLRIASAE-HNYN-LHMPSIAQIWKGGCIIRARLLKRIQDAFNA
DPQLPNLLIDPWFADQVNRRLPGLAQVVAGAAQAGIPVPCLSSTLDYINSYRTSRLPQNL
VQAMRDCFGSHTYERIDKD--GIFHTEWLD------------
>PromMED|33861327
----------------------------MPKAHFGLIGLGVMGENLVLNAERNGFSSVVF
NRTYSKTQEFLEGRGLGKNVEGAKTLQEFVNKLERPRRILMMVKAGAATDAVIDNISEYL
EEGDLLIDGGNSQFKDTERRVATLESKS-FGYIGMGVSGGAKGALEGPSMMPGGTKASYD
AIESLLTKMAAKVED---GPCVAYVGPGGSGHFVKTVHNGIEYGIEQILAEAYDLMKRVK
NMNGSQMAEVFGLWNNTDELASYLVEITQICLNTKDE-LTGEDVVEKILDKAGQKGTGLW
TVVSALELGISVPTIYASLNARVMSSLKVQRSEIEKTIPME-AIEDFDLGEISNGMKPLF
DAVVLATIASYAQGMDILSEASSV-YNYE-LNMPSIAQIWKGGCIIRSKLLKKIQDAYQK
DPNLKNLIFDDWFNNEISTRIDNLASVVSSSTKAGIPVPCLSSTLDYLNSYRTNRLPQNL
VQAMRDCFGSHTYERVDKE--GSFHTEWMK------------
>Scys6803|16331307
---------------------MQFNVAIMTKRTFGVIGLAVMGENLALNVESRGFPIAVF
NRSPNKTEKFMAERAVGKDIKAAYTVEEFVQLLERPRKILVMVKAGGPVDAVINELKPLL
EEGDMIIDGGNSLYEDTERRTKDLEATG-LGFVGMGVSGGEEGALLGPSLMPGGTPAAYK
ELEPILTKIAAQVEDPDNPACVTFIGPGGAGHYVKMVHNGIEYGDMQLIAEAYDILKNGL
GLSNEQLHEVFGQWNQTDELNSFLIEISTDIFAKKDP-ETGGHLIDYILDAAGQKGTGRW
TVMSGLELGVPIPTIYAAVNARVMSSLKEERVAASGQLSGP--SKTFSG-DVEAWIPKVR
DALYCSKMCSYAQGMALIAKASQE-FGYD-VNLPEIARIWKGGCIIRAGFLDKIKKAFKD
NPQLPNLLLAPEFKQSILDRQGPWREVLMLANEMGIAVPAFSSSLDYFDSYRRAVLPQNL
TQAQRDYFGAHTYERTDKPRGEFFHTEWLD------------
>Syn9902|78184799
---------------MLTLASVVDGSQSMTKSHFGLIGLGVMGENLVLNAERNGFSSVVY
NRTYSKTEDFLKGQGAGKNIQGATDLQDFVEKLERPRRILMMVKAGPAVDAVVDQLSPLL
DEGDLLIDGGNSDYQDTERRVKQLESKS-FGFIGMGVSGGAKGALEGPSMMPGGTKASYD
AIESLVTKMAAQVED---GPCVTYIGPGGSGHLVKTVHNGIEYGIEQILAEAYDLMKRVK
GMNGDQMADVLGQWNSTEELASYLVEITEVCLRTKDP-KDGGDLVEKIMDQAGQKGTGLW
TVVTALQMGASVPTIYASLNGRVMSSMKPQRVKAEEVLKGP-SVKDFDLGQPSDAMSPLM
DAVVLSCVASYAQGMELLRIASND-LDYG-LDMPSIAQIWKGGCIIRSRLLKRIQNAFSA
DPQLENLMVDPWFADQVNRRLPGLAQVVAGAAEAGIPVPCFSSTLDYINSYRTGRLPQNL
VQAMRDCFGSHTYKRVDEE--GSFHTEWLD------------
>Trie|113475502
----------------------------MGQQKFGVIGLAVMGENLALNVERNGFPISVY
NRSDDKTKKFMAERAQGKNVHAAYSLEDFVQSLERPRRILVMVKAGNPVDKVVEQLKPLL
DKGDMIIDGGNSLYEDTERRTKDLESTG-LGFMGMGVSGGEEGALWGPSLMPGGTEASYK
ELEAILTKIAAQVDD---GPCVDYVGPGGAGHYVKMVHNGIEYGDMQLIAEAYDLLKNAV
GVSNEQLHEIFAEWNKTPELESFLIEITADIFTKKDT-ETSNHLVDMIVDSAGQKGTGRW
TVINALELGVAVPTITAAVNARIMSGIKEERVGAAKELTGP--SGQYEG-DKQAMINKVR
DALYCSKICSYAQGMALLAQASRQ-FDYK-LNLGECARIWKGGCIIRAGFLNKIKKAFDE
NPALPNLLLAPEFKQTILDRQNAWREVVALAGKLGLPVPAFSASLDYFDSYRRVTLPQNL
TQAQRDYFGAHTYERIDKSRGQFFHTEWPTK-----------
>Syn9311|113953947
----------------------------MSKSHFGLIGLGVMGENLVLNAESNGFSSVVY
NRTYSKTEDFLKGRGAGKNIQGATDLQDFVNKLERPRRILMMVKAGGPVDAVIEQISPFL
DEGDLLIDGGNSEYHDTERRVAELESKS-FGFIGMGVSGGAKGALEGPSMMPGGTKASYD
AIESLVTKMAAQVED---GPCVTYIGPGGSGHFVKTVHNGIEYGIEQILAEGYDLMKRVG
GMNGTQMADVFAHWNSTEELASYLVEITEVCLRTKDP-DDGSDLIEKIQDKAGQKGTGLW
TVVSALQMGASVPTIYAALNGRVMSSMKDQRVKAETILKGP-AVKAFDLGTPADGMAPLM
DAMVLSCMASYAQGMELLRIASAE-HDYN-LNMPSIAQIWKGGCIIRARLLQRIQDAFTT
DPQLNNLLIDPWFANQVNTRLPGLAQVVAGAAEAGIPVPCLSNTLDYINSYRTARLPQNA
VQAMRDCFGSHTYQRVDKE--GTFHTEWLD------------
>NoAz|298490512
----------------------------MTLQSFGVIGLAVMGENIALNVERNGFPIAVY
NRSREKTDAFMAQRAGGRNVVAAFSLEEFVAALERPRKILVMVQAGKPVDAVIQQLKPLL
QEGDIIIDGGNSWFEDTERRTQELEPTG-LRYIGMGVSGGEEGALNGPSLMPGGTKSSYE
YLSPIFNKIAAQVDD---GPCVTYIGPGGSGHYVKMVHNGIEYGDMQLIAEAYDLLKNVA
GLSAAQLHEVFTEWNETDELNSFLIEITANIFPYVDP-ETKKPLVDLIIDAAGQKGTGRW
TVQTALELGVAIPTITAAVNSRILSSIRDERIAASKQITGP--SGKYTG-EIKSFVNMVR
DALYCSKICSYAQGMALLSTASKT-YNWD-LNLGEMARIWKGGCIIRAGFLNKIKKAFDQ
NPALPNLLLAPEFKQTILDRQAAWREVIITAAKLGIPVPAFSASVDYFDSYRRDRLPQNL
TQAQRDYFGAHTYKRTDKE--GTFHTEWVPIAEAKK------
>Ucyn|284929252
----------------------------MTKRTFGVIGLAVMGENLALNVESRGFPIAVY
NRTASKTEEFMKTRAQGKDVKAAYSLEEFVKVLEQPRKILVMVKAGKPVDAVIEDLKPLL
DKGDMIIDGGNSLYEDTERRTQYLESTG-LGFVGMGVSGGEEGALKGPSLMPGGTKAAYK
ELEPILTKIAAQVDD---GPCVTFVGPGGAGHYVKMVHNGIEYGDMQLIAEAYDIMKNAL
GLSNQELHEVFAKWNTTDELNSFLIEITADIFKNIDP-ESNKALLDLILDSAGQKGTGRW
TIVTSLELGVPIPTMYAAVNARVMSSYKDERISASKQLTGS--TIEFKG-NVSEFVDKVR
DALYCSKICSYAQGMALIAKASTE-YYNGEISLPESSRIWKGGCIIRAGFLDKIKKAFVD
NPSLPNLLLAPEFKQTILDRQDAWREVLVLASQAGIPVPAFSASLDYFDSYRRANLPQNL
TQAQRDYFGAHTYERIDKPRGEFFHTEWAS------------
>Syns5701|87302824
----------------------------MSKAHFGLIGLGVMGENLVLNAERNGYSSVVF
NRTYAKTEDFLKGRAAGLNIIGAHTLEEFVGALERPRRILMMIKAGSPIDAMIAQISPLL
EDGDLLIDGGNSLYTDTERRVKELESQS-FGYIGMGVSGGAKGALEGPSMMPGGTKAAYD
AIEGLVRKMAAQVDD---GPCVTYIGPGGAGHFVKTVHNGIEYGIEQILVEAYDLMKRCA
GMDGLAMAQVFDGWNQLEELSSYLVEITEVCLRTRDP-EDGGDLVEKILDVAGQKGTGLW
TVVSALEMGVPVPTIYAALNARVMSSLHSERLAAASVIDAPAAAAAVSLGEPSKGMPALR
DAITLACIASYAQGMALMVEASAL-HEYH-LNLSSIAQIWKGGCIIRAKLLQRIQNAYDT
NPDLANLMVDPWFAEQVNARLSGLRQVVAGAALAGIPVPCLSSTLDYIDSYRTARLPQNL
LQAMRDCFGAHTYQRVDRE--GSFHTEWL-------------
>YellB|86609914
----------------------------MSKPSFAVIGLAVMGENLALNVERNGFPVAVY
NRTSSKTDQFMRERAQGKRITPAYSLPELVQLMERPRKFLIMVKAGAPVDAVIDELKPLL
DPGDIIIDGGNSLYTDTDRRAEALAPTG-IHFVGMGVSGGEEGALNGPSLMPGCSPEAYQ
QLEPILAKIAAQVPD---GPCVTYLGPKGGGHYVKMVHNGIEYGDMQLIAEVYDLMRRAL
KLSASQMQEIFQAWNET-ELESFLIEITAKIFQTLDP-ETGKPLVDLILDKAGQKGTGLW
TVKDALDLGVPVPTIEAAVQARILSSMKEERVAASAQLKGP--DATFAG-DPDCFIQDLR
AALYCSKICSYAQGMALLKRATVA-HGYV-YTFSEIPRIWKGGCIIRARFLGEIQSAYKR
DPELVNLLLDEEFEQAIRERQGSWRRVVSTAAALGIPIPAISASLAYYDSYRTANLPQNL
TQAQRDFFGAHTFERIDRP--GVFHHEWNACCR---------
>Syn7002|170076852
----------------------------MTKRTFGVIGLAVMGENLALNVERNGFPIAVY
NRTASKTEEFMATRAVGKDIKAAYSLEEFVQLLERPRKILVMVKAGAPVDYVINDLKPLL
EEGDMIIDGGNSLYEDTERRTKDLEATG-LGFVGMGVSGGEEGALNGPSLMPGGTEAAYR
ELEPILTKVAAQVND---GPCVTFIGPGGAGHYVKMVHNGIEYGDMQLIAEAYDLLANAA
KLNHTELHEVFTEWNQTDELNSFLIEITADIFKKIDP-ETNQPLVELILDSAGQKGTGRW
TVVSSLELGVPIPTIYAAVNARVMSAYKDERKAASLELPSP--ERVYRG-DIKTFINQVR
DALYCSKMCSYAQGMALLGKASAE-YGYN-LDLGETARIWKGGCIIRAGFLDKIKAAYVE
NPNLPNLLLAPEFKQSIIDRQTAWRTVILAANELGIAVPAFSASLDYFDSYRRARLPQNL
TQAQRDYFGAHTYERTDKSRGEFFHTAWAE------------
>Cylr|282899212
----------------------------MTLQSFGVIGLAVMGENIALNVERNGFPIAVY
NRSREKTDAFMSNRAGGRNVKAAFTLEEFVASLERPRKILVMVQAGKPVDAVIQQLKPLL
QEGDIIIDGGNSWFEDTERRTQELEPTG-LRYIGMGVSGGEEGALNGPSLMPGGTKSSYE
YLSPIFNRIAAQVDD---GPCVTYIGPGGSGHYVKMVHNGIEYGDMQLIAEAYDLLKNVG
GLDATQLHQVFTEWNQTDELNSFLIEITANIFPYVDP-ETKQPLVDLIVDAAGQKGTGRW
TVQTALELGVAIPTITAAVNSRIISSIREERIAASKQLTGP-VPTQFK--DTRTFVNMVR
DALYCSKICSYAQGMALISTASKT-YNWG-LNLGEMARIWKGGCIIRAGFLNKIKKAFDE
NPALPNLLLAPEFKQTILDRQSAWREIIVTAAKTGIPVPAFSASLDYFDSYRRERLPQNL
TQAQRDYFGAHTYKRVDIE--GTFHTEWVPIAEAKK------
>Prom9303|124023389
----------------------------MSKAHFGLIGLGVMGENLVLNAERNGFSSVVY
NRTYAKTEEFLKGRGADKAIQGAKDLQDFVDKLERPRRILMMIKAGSAIDAVIEQISPYL
QEGDLLIDGGNSEFRDTERRVAELESKS-FGYIGMGVSGGAKGALEGPSMMPGGTKTSYE
AIESLVCKMAAQVED---GPCVTYIGPGGSGHFVKTVHNGIEYGIEQILAEAYDLMKRVG
GMTGTQMADVFAHWNATEELTSYLVEITEVCLRTKDP-DDGSDLVEKILDKAGQKGTGLW
TVVSALELGASVPTIYASLNGRVMSSMKPQRIAAEQILHGS-AIRPFDLGSSADGMAPLM
DAVVLSCMASYAQGMELLRIASAE-YNYN-LHLPSIAQIWKGGCIIRSRLLQRIQDAFNA
DPQLSNLLIDPWFAEQVNRRLPGLAKVVAGAAEAGIPVPCFSSTLDYINSYRTARLPQNL
VQAMRDCFGSHTYQRVDKE--GTFHTEWLD------------
>Syns7805|88808519
----------------------------MSKAHFGLIGLGVMGENLVLNAESNGFSSVVY
NRTYSKTEEFLSGRGAGKNIQGATDLQDFVSKLERPRRILMMVKAGGPVDAVIEQISPYL
EEGDLLIDGGNSEYHDTERRVAELESKS-FGFIGMGVSGGAKGALEGPSMMPGGTKASYD
AIESLVQKMAAQVED---GPCVTYIGPGGSGHFVKTVHNGIEYGIEQILAEGYDLMKRVG
GMNGTQMADVFAHWNSTEELCSYLVEITEVCLRTKDP-DDGSDLVEKIQDKAGQKGTGLW
TVVSALQMGASVPTIYASLNGRVMSSMKEQRIKAEPILKGP-AIKPFDMGTPADGMAPLM
DAMVLACMASYAQGMELMRIASAE-HNYN-LHMPAIAQIWKGGCIIRSRLLKRIQDAFNA
DPQLANLLIDPWFADQVNRRLPGLAKVVAGAAEAGIPVPCLSSTLDYINSYRTSRLPQNL
VQAMRDCFGSHTYARVDKD--GVFHTEWLN------------
>Syns7803|148239633
----------------------------MSKAHFGLIGLGVMGENLVLNAESNGFSSVVY
NRTYAKTEEFLSGRGAGKNIQGATDLQDFVSKLERPRRILMMVKAGGPVDAVIQQISPFL
EEGDLLIDGGNSEYHDTERRVAELESKS-FGFIGMGVSGGAKGALEGPSMMPGGTKASYD
AIESLVRKMAAQVED---GPCVTYIGPGGSGHFVKTVHNGIEYGIEQILAEGYDLMKRVG
GMNGTQMADVFAHWNSTEELSSYLVEITEVCLRTKDP-DDGADLVEKIQDKAGQKGTGLW
TVVSALQMGASVPTIYASLNGRVMSSMKEQRIKAEPILKGP-AIKSFDMGTPADGMAPLM
DAMVLACMASYAQGMELLRIASAE-HNYN-LNMPSIAQIWKGGCIIRARLLKRIQDAFNA
DPQLANLLIDPWFAEQVNRRLPGLAKVVAGAAEAGIPVPCLSSTLDYINSYRTARLPQNL
VQAMRDCFGSHTYERVDKD--GIFHTEWLN------------
>Cya0110|126656205
----------------------------MTKRTFGVIGLAVMGENLALNVESRGFPIAVY
NRTASKTEEFMKTRAQGKDVKAAYSLEEFVQILERPRKILVMVKAGAPVDYVIEDLKPLL
EEGDMIIDGGNSLYEDTERRTKDLESTG-LGFVGMGVSGGEEGALNGPSLMPGGTKAAYE
ELEPILTKIAAQVDD---GPCVTFVGPGGAGHYVKMVHNGIEYGDMQLIAEAYDIMKNAL
GLSNQELHEVFKEWNTTDELNSFLIEITADIFKYIDP-DSNKHLVDLILDSAGQKGTGRW
TVVSSLELGVPIPTMYAAVNARVMSSYKEERKAASQQLTGP--EIKFDG-DKKAFINKVR
DALYCSKMCSYAQGMALIAKASAE-YYNNQVSLPESARIWKGGCIIRAGFLDKIKKAFVD
NPNLPNLLLAPEFKQTILDRQEAWREVLILANKVGIAVPAFSSSLDYFDSYRRADLPQNL
TQAQRDYFGAHTYERVDKPKGESFHTEWAA------------
>Mica|166364263
----------------------------MTKRTFGVIGLAVMGENLALNVESRGFPIAVY
NRTASKTKEFMETRAVGKDVKAAYSLEEFVQILERPRKILVMVKAGPPVDAVIEQLKPLL
EEGDMIIDGGNSLYEDTERRTRDLESTTKLGFVGMGVSGGEEGALHGPSLMPGGTEFAYR
ELEPILTKIAAQVDD---GPCVTYVGPGGAGHYVKMVHNGIEYGDMQLIAEAYDVLKNGL
GLSNQQLHETFAEWNRTDELNSYLIEITADIFKYVDP-ETGHHLVDLILDSAGQKGTGRW
TVLSSLELGVSIPTIYAAVNARVMSAYKDERVAAAKELPGP--GETYPG-DAALFVNKVG
DALYCSKMCSYAQGMALIAKASQE-FKYN-ISLPESARIWKGGCIIRAGFLDKIRKAFAE
NPGLPNLLLAPEFKQSILDRQEAWREVLVLANKLGIPVPAFSSSLDYFDSYRRANLPQNL
TQAQRDYFGAHTYERTDKPRGEFFHTEWMAES----------
>Syns8109|260434757
-----------------------MVLQAMSKSHFGLIGLGVMGENLVLNAERNGFSSVVY
NRTYAKTEDFLQGRGKDKNIQGATDLEDFVGKLERPRRILMMVKAGSAVDAVVDQLSPYL
EEGDLLIDGGNSDYHDTERRVKQLESKS-FGFIGMGVSGGAKGALEGPSMMPGGTKTSYE
AIENLVNKMAAQVED---GPCVTYIGPGGSGHLVKTVHNGIEYGIEQILAEGYDLMKRVK
GMTGVQMADVLGQWNTTEELSSYLVEITEVCLRTKDP-VDGTDLVEKITDQAGQKGTGLW
TVVTALQMGASVPTIYASLNARVMSSMKPQRVAAESILKGP-AIKDFDMGTPDDAMAPLM
DATVLSCIASYAQGMELLRIASQD-LDYE-LHMPSIAQIWKGGCIIRARLLKRIQDAFHA
DPQLPNLMVDPWFAEQINRRLPGLAQVVAGAAEAGIPVPCFSSTLDYINSYRSGRLPQNL
VQAMRDCFGSHTYQRVDKE--GTFHTEWLS------------
