# Supplementary material for: Genome fluctuations in cyanobacteria reflect evolutionary, developmental and adaptive traits
Source: BMC Evol Biol. 2011 Jun 30;11:187. doi: 10.1186/1471-2148-11-187 (PMC3141437; doi:10.1186/1471-2148-11-187)
Supplement: Additional file 8 — Individual and concatenated alignments for protein groups. Compressed file containing all alignments of individual groups (fasta format) and the concatenated alignment of 285 single-copy genes (phylip format). [file 1471-2148-11-187-S8.GZ › Cyanos1283.faa]

>Syne7942|81298893
---------------------MFSSTSLQKHASY----NLLWPYLRPQTKTIVQALLCTL
VFTAFWPILAFLAGQMVNLLVQGKVWELARLAAITIVGFLIHKAAQYGQDSLMAKAALQI
AYNLRVNTYRHIQSLSLSYFEKAKTGDLTYRMTEDIDRVGEVVNKVFHDATPSILQLIVV
LSYMIYLNWTLTLAILVIAPIMGFLVGWFGQQMLVFSRRSQSRISDLSSLLTEVFSGIRL
VRAFAAEPYEIERFSREAERNREARYRTAWLRAIQYPVIGFLQAASILFIVVLGSWQIST
GQLNGPNLGSYVAAIAMLIDPIVHLIDNFNEFKQGQASLDRIDELLSIEPAVQEDPQSRM
LPPITGKVEFRQVSFSY-------------RSDSAP------------------------
-------VLRQLNLTVEPGEAVALVGASGAGKSTLVNLIPRFYDPQDGEILVDGIPIRSV
TLGSLRRQIGIVPQETILFSGTIAQNIAFGQRQFD----RAAVEEAARIANAHQFISQMP
DGYDTWVGERGVNLSGGQRQRLAIARAVLLDPRILILDEATSALDSESETLVQEALERVM
QG-----RTVFIIAHRLATVRNASRILVMERGQIVEAGNHDALLAEAG---RYARYYAQQ
FRA----------------
>PromCC|33240349
-------------------------MIPSSKSSF----RKLIPNLVPYLKELATGAIFML
IYVVCWPILAWLAGRLIPAIGEGNLDVVLKIIGEALIVFLVQKLSQYIQDTVLAKPALKI
SQDIREDLFSKLQGIEIESLQKLSSGDITYRLTEDADRVGEVIYKTVQDTVPCIFQLIAV
IGYMVYLDINLALATLFLAPMISFLVGKFGEKVLQTEERSQERISNLASLLAETIQIIPL
IRAYGAEHWIQKRFNEEVDLHRNAKYKALKQLALQHPVIGFIEAFGILVVLAIGALRIQA
GAIDGQGFSSFFAALLMLIDPISHLTTNFNELQQGKASLRRLKDIERAPREKSSDLTPIK
TTTNKGEIIIDNLSFSY--------------KDGNT------------------------
-------VISNLNLKIEPGNKVALVGPSGAGKSTIFSLLLKFLVPQRGAIFIDGNNIALT
NSRDVRSLMAIVPQKVNILSGTILESIRFGRESTK-----DQVINAAKIANAHDFIMNMP
EQYDTYIEESGTNLSGGQLQRISIARALLDNPSILLLDEATSALDADAERSVQMALNQAM
KN-----RTVLIIAHRLSTTQEADNIILLEQGRVKEIGSHDELMNKNG---KYRELCEKQ
FIRNIKE------------
>Crow|67923209
---------------------------MKKRSNW----LRLLPYLLTEWPSLLKGFLCIL
GFVLVTLALPYLAGQVSLNIGQGNLEKVAYWLGLGTLAFLVRGIFQYGQNIFMIDASLEM
VLSVRNKVYAHLHKLGLDYFEVAKTGDLTYRLTADIDKVGEIVDKLSHQFVSNVLQLIVI
PAYMFYLNWQLTIASLILAPLMATLVSMFGEKLLILSRRSQNQISNLSALLTEVFSGVRV
VKAFAAQDYEVKRFAQEAKENRRARYRAEKLKATQYPVVGFLQAVSIMSLFFIGGWQISQ
GNLASEEFVSYLAAVAILLHPIDLMTSNYNEFKQAEASVDRIFELMDEKPTVKETENSLT
LPQVTGKVEFSEVSFAY--------------KLDKP------------------------
-------VLRKLSLLAEPGQIIALVGSSGAGKTTLVNLLPRFYDPQDGEILIDGIDIKEV
SLKSLRRQIGIVPQETTLFSGTIAQNIAYGQEELD----YEAIENAAKIANAHSFISQFS
QGYQTWLGERGVNLSGGQKQRIAIARAVLLNPRLMILDEATSALDSESEALVQEALERVM
KN-----RTVFVIAHRLSTVRSADCILVLEKGQVVESGNHDQLLGKQG---RYAKFYQQQ
YAKGTEEF-----------
>Syn7335|254425221
-------MNTSAPNLVTQNTSKENELHTRQVSSY----RYLWPFIKAEKALFIITLICVV
GYVITVPILPHLAKQAAGAIGSGDVRTTAYWLGLAMLDFVIQSAFLYAQRISATKGSLNV
VMAVREKAYANLHRLGIDYFAKSQTGDLTYRLTEDVDRVGEVIFKMSQQFVSCILQIVVL
TAYIFYLNWQLSLTGIVIAPIVAWLIGQFGQRQLQLSRKNQTAISSLSSLLTEVFSSIRI
VQAFAAQDYEKKRFHQEALLNRQSRFRTEYLTSVQYPAVGLLQALSIMLLFLVGAWQISI
GQMEGTDFVAFLAAIAILINPIDLTTQHYNLYKQTEASAERIFELMNLQPTLVEKEDAIA
LPAITGKVEYHSVSFGY-----------GSGDSLEP------------------------
-------VLTQLDLLVSPGEVIALVGPSGAGKTTIVNLLARFYDPQAGEILIDGIDIKTV
TIASLRHQIGTVPQETALFSGTIAQNIAYGQSELD----YDAIEAAAKVANADDFIRQFS
QGYHTWVEERGNNFSGGQRQRIAIARAILLNPRILILDEATSALDPESEALVQEALERAM
QS-----RTVFIIAHRLSTVRQADRILFLERGKILESGTHSELLAQGG---RYAQFHTQQ
FEG----------------
>Syn307|148242075
-------------------------MVAPSSAGF----RRLLPLLKPYKRELLAGGICML
LFVASWPLLAAQVGQLIPAIGDGDFSRVLRVITVSLSLFLLQKLAQFGQDTLLADPALHV
TQALRRQSFARLQRLEFGALETLSAGDLTYRLTEDADRIGEVIYKNIQETVPSILQLVVM
FGYMISLDWQLSVATLLLAPLVAVLVSSFAGRVLTAAERSQKQVSELAGLLGEAISGLPL
VRAFAAEPWLQQRFEEEIEQHRRARYRTMRLLALQHPVVGFIEAAGILAILLIGALRISA
GGLSGAGFSSFIAALLILIDPISRLINNFNEFQQGQASLGRLREIEREPMEEPDRPNARP
MPALQGALDLRNVSFAY--------------EPGKP------------------------
-------VLQQLNLRVEPGQVVALVGPSGAGKTTLFSLLLRFNQAQQGELLLDGVDLRDL
RAAELRRSIALVPQQSALFSGTVAEAIRFGRNASD-----AEVRRAAELANAAGFIEALP
QGYDSRVEERGSNFSGGQLQRLAIARAVLGNPAVMLLDEATSALDAEAEASVQQGLEQAM
AG-----RTVFVIAHRLSTVQEADRILFLERGRIVEQGSHDELMRSGG---RYSALCSRQ
IIRPALI------------
>Syn9605|78213344
-------------------------MLTPSQAGF----RRLLPLLRPHLRELLWGGCCMV
IYVGSFPLLVQLAGDLFPALGSGDLVRVLQLIGLALLIFAVQKIAQFGQDSLLAGPALLV
SQDLRRDLFRRLQTVELGALEKLSAGDLTYRFTEDADRVSEVLYKTIHDTVPSVLQLVAV
LGMMLWLDWKLTLAILLLAPVIVWLISLFGARVMAATERSQKKVSELAGLLGEAIEGLPL
VRAFAAEPWLQDRFETEIDQHRQARHRTYSLVALQHPVVGIIEVVGLFAVLALGAWRIQT
GDLSIAGLSSYLTGLIVLIDPIAHVTNNFNEFQQGQASLRRLREIEREPQEAADPAEAQS
IGALRGDLVFDQVSFGY--------------DPAQP------------------------
-------VLHQLNLRVDAGQVLAIVGPSGAGKSTLLSLLLRFNTVQQGEIRLDGTDISLM
RARELRQQVALVPQRTTVFSGTIAEAIRFGRRATD-----DEVRDAARLANADDFIRALP
QGYDTQLEERGTNVSGGQLQRIAIARAVLGNPALLLLDEATSALDAEAEAAVQLGLKQAM
KG-----RTVLVIAHRLATVQEADRIVVLEKGAVVDRGTHDDLMQRGG---RYRELCERQ
FIRDRQKS-----------
>Nosp|186685784
---------------------------MKTRSNY----WQLLPYIRLQWKTITKGLIGIL
GYVLATLVLINLAGKLAIPFAQGNVVAIAQITGSCALVFLVRGLFQSIQDMYMAKASLRV
AFYLRQQVYAHLQKLNLSYFETAKAGDLSYRLTEDVDRVGEVVNKGFHDFIPCILQLLAI
PIYMIYLNWQLTLATVIVAPLMGILVGWFGERLRKYSLKSQNRVSGLSAILAEVFNGIRL
VQAFAAENYEIARFGHEAERSLKAKYSAERLKAIQIPIVGFLEALSALSLLIVGAWQISQ
NNLTVANFFSYLAAAALLIDPIGHTTNNYNEFKQGEASVDRVFELMAIQPTVIEKINAIA
LAPVKGKIEYRHISFAY--------------KPGEP------------------------
-------VLKNISLLVSPGEAIALVGASGAGKTTFVNLLPRFYDPEVGQIFIDDVDIRDV
KLHSLRRQIGIVPQETIMFSGTIAQNIAFGQDVFD----MEAVKEAAKIANAHQFISQLP
EGYQTWVGERGVNLSGGQRQRIAIARAVLLNPQILILDEATSALDSESEALVQEALERLM
QK-----RTVFIIAHRLSTVRRCDRILVLEQGQIVESGTHEELLALEH---RYARFYAQQ
FS-----------------
>PromAS|123968576
----------------------------------------------------------ML
IYVACWPLLAYFAGNLIPAIGSGDLTKVTNIIVKSLFVFLVQKIAQFGQDVFIAKPSLEI
SEIMRGNLFSKIQKIEMNSVEKISAGDITYRLTEDADRVSEVIYKTVQDTIPCILQLIAV
VIYMFYLDWSLTLSTSVLAPLIILSVNSFGRRVLSASEKSQESTSNLASLIGESINGMST
IRSFAAEKWIENRFHKRLSTNKKAKYKTLKLLAFQHPVVGFVEAFGILAILGLGAARINL
GLLTSEEFSSFFAAILMLIDPISHVSTNFNDYKQTEASIKRLKNL-TLEPNEDDKENLKR
ISNLEGKISFKKVNFAY--------------KKDNQ------------------------
-------VLKNINLEVKKGEVTAFVGASGAGKSTMLALILKFISPSSGDIFIDDINLKLL
NTKDIRKNIALVQQQPFLFSGKIIDVIRMGRCYSK-----EEVIESAKKANAHNFIEKLP
EKYETKITERGSNFSGGQIQRIAIARAILGNPSILLLDEATSALDAESESEVQEGLNRAM
KD-----RTVIVIAHRLATTQEANKIFVFDKGEIIEVGKHFDLINKPG---IYKELCEKQ
LIKK---------------
>Rapb|282896670
--------------------------MTQELSQY----RLLLPYLQQQWPTISRGFIGII
GYVFATLTLIHLAGKLALPFGEGNVVAIAQLTGVCALVFLIRGFFQSIQDLYMSKAALRV
AFHLRQNVYTHLQKLNLSYFETAKAGDLSYRLTEDVDRVGEVVNKLFHDFIPCVLQLIAI
PIYMIYLNWQLTLATVIIAPVMGVLIGWFGERLRKYALKSQSRISDLSAILTEVFSGIRL
IQAFAAEKYEIARFTREAQRTLKAKYSAERLKAIQIPIVGFLEALSALSLIMVGAWQISQ
GNLTVGEFFSYLAAAALLIDPIGHTTHNYNEFKQGEASLERVFELLLIKPTVIENPIAMT
LPNINGKIEYRDVSFAY--------------KPGEL------------------------
-------VLNRINLFLSPGEAIALVGASGAGKTTFVNLLPRFYDPNPGNIFIDDVNIRDV
TLNSLRKQIGIVPQETIMFSGTIAQNIAFGQDNFD----QKAVEAAAQVANAHDFIMQLP
AGYQTWVGERGVNLSGGQRQRIAIARAVLLDPKILILDEATSALDSESEALVQQALERLM
QN-----RTVLIIAHRLSTVRKCDRILVLEKGQIVESGNHEQLLSLEG---KYAHFYAQQ
FSQS---------------
>YellA|86605122
---------------------------MHPGRSY----RRLFPFIRPHLWMLLLGLACTL
GFVLTMPALAYLIEWVARSIGAGDLGQLRILALIGVVFFLVRGAFQYGQDTLMAKASLQM
VLELRQRLYAHLQGLDVDYFSGSRTGDLVYRLTGDLDRVGEVVQRFFHRFIPSVLTILAV
VAYLFYLNGILTLTTLVIAPLMGALISWFGERLLLRSRLNQESMADLSSLLTEAFAGISL
TRAFAAEDYEIRRFSAMAENNRLARFQTEQVKAIQDPVVGFLYAMSVLGVFWVGGWQISK
GNLTGSQFLGFIAGVAMLIDPIVHITNNYSELKQGEASVERIFELLDTRSRVRELPGARP
MPPIEGWVEFEQVSFAY--------------KPDQP------------------------
-------VLKQISFQVAPGEIVALVGSSGAGKSTLVNLIPRFYDPQEGCIRIDGIDIRTV
TLKSLRRQIGIVPQEITLFSGTIASNIAYGQEDFD----LEAVRQAARVANIDSFIESLP
DGYATRVGERGVTLSGGQRQRLAIARAVLLNPKILILDEATSALDNESEALVQEALQRLM
QR-----CTVFVIAHRLSTVRSAHRIFVLEQGQLLEEGNHRELLSKGG---RYAQFHWRQ
FQ-----------------
>Prom9215|157413410
----------------------------------------------------------ML
IYVACWPLLAYLAGNLIPAIGSGDISKVSSIIIKSLFVFLIQKTAQFGQDVFIAKPSLEI
SEVMRGNLFSRIQKIKMNSVENISAGDITYRLTEDADRVSEVIYKTAQDTIPCTLQLLAV
IIYMFYLDWSLTVSTFVLAPLIILSVNSFGRRVLLASEKSQESTSNLAGLIGESINGIST
IRAFAAENWIEKRFYKRLSTNKKAKYKTLKLLAFQHPVVGFVEAFGILAILGLGAARINL
GLLTSEEFSSFFAAILMLIDPISHVSTNFNDYKQAEASIKRLKNI-NLEPIEDDKENLTR
ISNIAGKISFKKVNFAY--------------KKDNQ------------------------
-------VLKNINLEIKRGEVTAFVGASGAGKSTMLALILKFINPTNGDIFIDDKNLKII
NTKDIRKNIALVQQQPFLFSGTIFDVIRMGRNFTK-----EEVIESARKANAHNFIQKLP
EKYETEITEKGSNFSGGQIQRIAIARAILGNPSILLLDEATSALDAESESEVQKGLSRAM
KD-----RTVIVIAHRLATTQEANKIVVFDKGKIIEVGKHIDLINKPG---IYKELCEKQ
LIKKL--------------
>PromN2A|72382224
-------------------------MKQKNKINF----IYLIGKLKGHLPTLLLGGISMI
IYVICWPILAWLSGKLIPAIGQGNTKQVLIVILQALIIFIIQKTAQYLQDSLLAKPALAL
SQDLRTTLFRKLQKTNIIFIEKLSSGDIAYRLTEDVDRVGEVIYKSIQDTTPSIFQLLAV
FGYMIFIDWNLSLATIILAPLIALLVSDFGGKVLKASEQSQDKISSLAGLLSEAVQGLPM
VKAFAVEAWLQDDFDKQVKLHKEAKYKMLRLVALQHPIVGLIEIIGILGILTIGTYRIQT
GGMSNEEFGSYFTALIMLIDPISHITTNYNELKQGQASLRRLNEITNKPIEISSSERGIT
PDRIDGKLSFKDVCFSY--------------NDHKE------------------------
-------VINKINLDIDNGKIMALVGPSGAGKSTIFSLILKFIEPSSGSIFIDNYNLNKV
NTNYLRRLIGIVPQKTFIFSGTISEAIRFGRPTTK-----ANIVNAARIANAHGFIEELP
DGYETFIEERGNNLSGGQLQRISIARALLGDPTILLLDEATSALDAESEESVQKGLQQAM
HN-----RTVLVIAHRLSTIQKADKIAVIEKGEVLEVGSHKELINRQG---RYKDFCDKQ
FIKSY--------------
>Syns9917|87125682
-------------------------MLSPSEAGF----RRLLPLLRPHGRRLLWGGLSMA
VFVGSWPVLMHLVGQFIPALGSGDLQVVVPVLGLVLVVFLVQKLAQFLQDSLLAGPALQV
SQALRRDLFERLQRVELGALEKLSAGDLTYRLTEDADRVSEVIYKTLHDTIPSALQLVAV
LGYMLWLDWKLTLAILLLAPLIAWLISLFGARVMAATERSQKKVSELAGLLGEAIEGLPL
VRAFAAEPWLQGRFEEEIDQHRQARYNTYRLVALQHPVVGVIEVLGIAFVLVLAAIRISS
GDLDSQGLSSYLTGLIVLIDPIAHLTTNYNEFQQGQASLRRLRAIEKEPAEAADPQPALP
LGRPRGDLDLERVEFAY--------------QEGQP------------------------
-------VLHDLSLQVAAGQVVALVGPSGAGKSTLFSLLLRFNTAQRGRVLLDGKDLAQV
KARELRQQVALVPQRSSVFSGTIAEAIQFGRQASQ-----EQLVEAAQLANAHDFIMRLP
EGYNTRLEERGTNVSGGQLQRLAIARAVLGNPAVLLLDEATSALDAEAEAAVQVGLRQAM
RG-----RTVLVIAHRLATVQEADRIVVMEHGRIREQGSHDELMQRGG---RYRELCERQ
FIRDLQNV-----------
>Prom9312|78779357
--------------------------------------MRLIPPVRPYLDRFIKGFICML
IYVACWPLLAYLAGNLIPAIGSGDLSKVSSIIIKSLLVFLIQKTAQFGQDVFIAKPSLEI
SEVMRGNLFSKIQKIDMTSVQKISAGDITYRLTEDADRVSEVIYKTAQDTIPCTLQLLAV
IIYMFYLDWSLTLSTFFLAPLIILSVNSFGRRVLFASEKSQESTSNLAELIGESINGMST
IRAFAAENWIENRFYKRLIANKKAKYKTLKLLAFQHPVVGFIEAFGILAILGLGAARINL
GLLTSEEFSSFFAAILMLIDPISHVSTNFNDFKQAEASIKRLNNI-NLEPIEDSKKNFKK
LYNIEGNIRFKTVNFEY--------------NKDNQ------------------------
-------VLKNINLEIKKGEVTAFVGASGAGKSTMMALILKFITPNNGDIFIDDKNLKLL
NTKDIRKNIALVQQQPFLFSGKIIDVIRMGRSYTE-----EEVIESTKKANAHHFIENLP
HQYETKITERGSNFSGGQIQRIAIARAILGNPSILLLDEATSALDAESESEVQEGLNRAM
KD-----RTVIVIAHRLATTQGADKIVVFDKGEIVEVGKHIDLLNKKG---IYKELCEKQ
LIKKL--------------
>SynsBL|116070935
----------------------------------------MLPLLRPHLRQLTWGAFCMV
VFVSSQLVLMSLMGRLLPDVGSGDLQRILPVIGLVLLVFAIQKIAQFGQDSLLAGPALQV
SQSLRRDLFQRLQRVQLGALEKMSSGDLTYRLTEDADRVSEVIYKTLHDSIPSALQLVAV
LGYMLLLDWKLTVAILLLAPFVAWLISVFGARVMAATERSQKKVSELAGLLGEAIEGLPL
VRAFAAEPWLERRFEDEIDQHRLARYNTYRLVALQHPVVGIIEVLGFATVLVLAAIRISS
GDLEITGLITYLTGLVLLIDPIAHVTANYNEFQQGQSSLRRLREIEQEPSEPDDPIPALP
LGRLRGDLTFRQVQFSY--------------TPGQP------------------------
-------VLQNLNLTIRAGQVVALVGPSGAGKTTLFSLLLRFNCVDQGQLLFDGKDLSRV
RARDLRQQVALVPQRSSVFSGTIADAIRFGRDCSQ-----EDLLQAAKLANAHDFIVQLP
DGYDTRLQERGTNVSGGQLQRIAIARAVLGNPAVMLLDEATSALDAEAEAAVQLGLKQAM
AG-----RTVLVIAHRLATVQEADQIVLMERGSIVDVGTHDVLMQRGG---RYRELCEKQ
FIRDLQSG-----------
>Prom9515|123966135
----------------------------------------------------------MI
VYVVCWPILAFVAGKLIPAIGAGDLKSVSNIILSTLVIFLIQKIAQFGQDVYIAEPSLEI
SEVMRQKLFSNIQKIKMNFINNISAGDITYRLTEDADRVSEVIYKSFQDTLPCVLQLLAV
TIYMFYLDWSLSLSTLIIAPIIVISVNSFGKRVLIAAEKSQESTSDLAGLIGESINGIST
IRAFAAENWIKGRFNKRLRNNKKAKYKTLKLLAFQHPIVGFIEAFGILAILGIGALRINQ
GLLTSEEFSSFFAAILMLIDPISHISTNFNEYKQAEASLKRLRKI-NLEPLEQDDKFLKN
ISKIEGKIEFKKVCFEY--------------KKNNQ------------------------
-------VLKDITLEISKGQVIAFVGSSGAGKSTMMNLILKFITPSKGKILIDDKEIKSI
SSIDLRTHIALVQQQPFLFSGRIMEVIKMGRDFSE-----EDVIKSAKIANAHKFIQKLP
SKYETKISERSTNLSGGQIQRIAIARAILGNPSILLLDEATSALDAESEAEVQKGLNQAM
NN-----RTVIIIAHRLSTTQGADKIVVFDKGKIIDSGKHIDLLNKDG---IYKELCEKQ
LIKIS--------------
>Cya8802|257060261
---------------------------MKTRSNW----WQLLPYLYPQWQLIVKGSVCIL
GFVLVTLCLPFLAGQVSLYIGKGEVDKVAYWLGLGTLTFLIRGIFQYGQNIFMINAALTM
VLNLRNSVYAHLHQLGLDYFETSKTGDLSYRLTEDIDRVGEIVDKLSHQFTSNVLQLIVI
PAYMFYLNWQLTLASIILAPLMGILISRFGEKLLLLSRRSQNQISNLSSLLTEVFSGIRV
VKAFAAQDYEVTRFSQEAKQNRNARYRAEQLKAIQYPVVGFLEAISIMLLFLIGGWQISQ
GNLQSQEFVSYLAAVALLLHPIDLMTSNYNEFKQAEASVDRIFELMDCQPNIIEKSQALT
LPQVTGKVEYSHVSFAY--------------QPGQP------------------------
-------VLRDLCLLAEPGQIIALVGSSGAGKTTLVNLLPRFYDPQDGQIFIDGVDIKEV
TLRSLRRQIGIVPQETTLFSGTIAQNIAYGQEELD----FAAIEAAAKIANAHSFISQFP
QGYHTWVGERGVNLSGGQRQRIAIARAVLLNPRIMILDEATSALDSESEALVQEALERAM
EN-----RTVFVIAHRLSTIRRADSILVLERGQVVESGTHSALLAKEG---RYAQFYQQQ
YAQGKDAF-----------
>Prom9313|33863091
-------------------------MFSSSEAGF----RRLLPLLRPHLRRLIWGGVCML
IYVGCWPLLAWLAGQLIPAIGAGKLAQVVQVIAIALTVFLVQKLAQFGQDTMLAGPALRV
SQDLRRDLFAQLQQVELGALEKLSSGDLTYRLTEDADRVGEVIYKTIQDTTPSALQLVAV
FGYMVFLDWQLSLATLLLAPMVAILVSQFGARVMRAAERSQRQVSDLAGLLGEAIQGLPL
VRAFAAEPWLQKRFDAEVDLHRQARYQTLRLLALQHPVVGFIEAAGILTVLAIGAARIQT
GGMDGQSFSSYVAALLMLIDPISHLTTNFNEFQQGQASLRRLREIEREPQEPPDIDEAEP
LGRLKGDLVLRHVSFAY--------------VNEKQ------------------------
-------VLHDLSLEVKAGQTVALVGPSGAGKSTLFSLLLRFNTAQQGKILLDGHELIQV
KAQELRHQVALVPQRTTVFSGSVEEAILFGRNVSK-----EKVKEAAILANAHDFIMSLP
EGYSTQLEERGTNLSGGQLQRIAIARAVLGNPAVLLLDEATSALDAEAEAAIQLGLRRAM
QG-----RTVLVIAHRLATVQEADQIVVLEQGRISDRGSHDELMARTG---RYRELCERQ
FIRDLQSVSKKDKGIVRIP
>Cya7822|196257557
---------------------------MKTRSNY----WQLLPYLWPQWPRIAKGLACIL
GFVLATLVLPSLAGKVSAFVGEGNVQEVAYWIGITTGVFLIRGLFQYGQNIFMISASLDM
VLALRKQVYTHLHKLGLDYFEQAKTGDLTYRLTEDLDRIGEVVDKLSHQFLSCALQIIAI
PIYMLYLNWPLTLASFILAPLMAWLIGRFGEELLVLSRRSQNQISNLSALLTEVFGGIRI
VQAFAAQNYEVKRFSQEAEQNRKAKYRAYQVKATQYPVVGFLEAVSIMLLFLLGGWQISQ
GKLSSQDFISYLAAVALLLQPIDLVISNYNEYKQAEASVDRVFELLNVTPSLSEKKDALI
LPPVTGKVEYHGVCFAY--------------QPEKP------------------------
-------ILNDFSLLVQPGEVIALVGASGAGKTTLINLLLRFYDPQSGQILIDGIDIRNV
TLTSLRHQMGIVPQDTTLFSGTIAENIAYGQEELD----WTAIEEAAKIANAHAFIVQLP
QGYHTWVGERGVNLSGGQRQRLAIARAVLLNPRILILDEATSALDSQSEALVQEALERVM
QN-----RTVFIIAHRLSTVRRADCILVLEQGQVIESGTHSELLNRGG---RYAQFYAQQ
FQE----------------
>Cya7424|218440432
---------------------------MKTRSNY----WHLLPYLWPQWVGITKGLICIF
GFVLFTLLLPFLTGKISVYLGEGNVEQVAYWLGLTTGVFFFRGLFQYGQNIFMIAASLNM
VLALRKQVYVHLHRLGLDYFERSKTGDLTYRLTEDLDRVGEIVDKLSHQFLSCVLQLIAI
PIYMLYLNWPLTLASFILAPLMAWLIGRFGQELLVLSRRSQNQISNLSALLTEVFGGIRI
VKAFAAQNYEVKRFNHEAEQNRKAKYRAYQLKAIQYPVVGFLEAVSIMFLFLLGGWQISQ
NQLTPQAFISYLAAVALLLQPIDLVISNYNEFKQAEASVDRIFELLNVQPNLIEKPDAIT
LPPITGKVEYRDVTFAY--------------QEDKF------------------------
-------VLKDFSLLVEPGEVIALVGASGAGKTTLINLLLRFYDPQSGQVLIDGIDIRNV
TLTSLRHQMGIVPQDTTLFSGTIAENIAYGQDELD----SKAIEQAAKIANAHSFIVQLP
QGYHTWVGERGVNLSGGQRQRLAIARAVLLNPRILILDEATSALDSKSEALVQEALERVM
QN-----RTVFIIAHRLSTVRKADRILVLEQGQVIESGTHPELLNRGG---RYAQFYLKQ
SQS----------------
>PromN1A|124025773
-------------------------MKQKNKINF----IYLIGKLKGHLPTLLLGGISMF
IYVICWPILAWLSGKLIPAIGQGNTKQVLIVILQALIIFIIQKTAQYLQDSLLAKPALAL
SQDLRTTLFRKLQKTNILFIEKLSSGDIAYRLTEDVDRVGEVIYKSIQDTTPSIFQLLAV
FGYMIFIDWNLSLATIILAPLIALLVSDFGGKVLKASEQSQNKISSLAGLLSEAVQGLPM
VKAFAVEAWLQDDFDKQVKLHKEAKYKMLRLVALQHPIVGLIEIIGILGILTIGTYRIQT
GGMSNEEFASYFTALIMLIDPISHITTNYNELKQGQASLRRLNEITNKPIEISSSDRGIT
PDRIDGKLSFKDVFFSY--------------NDDKE------------------------
-------VLKKINLEIDNGKITALVGPSGAGKSTIFSLILKFIEPSNGSIFIDNYNLNKL
NTNYLRRLIGIVPQKTFIFSGTISEAIRFGRPTTK-----ANIVNAARIANAHDFIEELP
DGYETFIEERGSNLSGGQLQRISIARALLGDPTILLLDEATSALDAESEESVQKGLQQAM
HN-----RTVLVIAHRLSTIQKADKIAVIEKGEVLEVGSHKELINRQG---RYKDFCDKQ
IIKSY--------------
>Micc|254414921
----------------------MGDYTLKTRSHY----WQLLPYLRPQRVTIGQALACTV
GFVAVWPLLAWLAGRIAAYVGQGNVDAIAQVAGFAALIFLGQKLAQYGQDTLMAKAALSI
TLDLRKNVYAHLQTLSLDYFETTRTGDLSYRLTEDIDRIGEVVNKFFHQFLPSVLQLIAV
FAYVVYLNWQLTLGIVLIAPLMGLLIGWFGERMRQFSRRSQNRVSDLSALLIEVFSGIRL
VQAFAAEDYTLERFSQEAEHNRNAKYAAERLKAIQFPVVGFLEAMCLLLVFLLGGWQIAQ
GNLTGSEFVSYGAAVAMLIDPIAIVTSNYNEFKQGEASVDRIFELFAIVPTVIEKEGAMI
LPPVTGKVEYRQISFAY--------------TQAQENLERAGFDETLSSIAKDQDAPWHV
STGKTPWVLKDLSFLAQPGDAIALVGASGAGKTTLVNLLPRFYDPQAGEILIDGINIRDV
TLKSLRRQIGIVPQETTLFSGTIAQNIAFGQKDFD----LEAVQDAAKIANAHQFIIQFS
QGYHTWVGERGINLSGGQRQRIAIARAVLLNPSILILDEATSALDSESEALVQEALERIM
KE-----RTVFIIAHRLTTVRRADRILVMEQGQIIESGTHAELLEREG---RYARFYAQQ
FT-----------------
>Prom9202|254525853
----------------------------------------------------------ML
IYVACWPLLAYLAGNLIPAIGSGDISKVSSIIIKSLFVFLVQKTAQFGQDVFIAKPSLEI
SEVMRGNLFSRIQKIKMNSVENISAGDITYRLTEDADRVSEVIYKTAQDTIPCTLQLLAV
IIYMFYLDWSLTVSTFVLAPLIILSVNSFGRKVLSASEKSQESTSNLAGLIGESINGMST
IRAFAAENWIEKRFYKRLSRNIKAKYKTLKLLAFQHPVVGFVEAFGILAILGLGAARINL
GLLTSEEFSSFFAAILMLIDPISHVSTNFNDYKQAEASIKRLKNI-NLEPIEDDKENLTR
ISNIAGKISFKKVNFAY--------------KKDNQ------------------------
-------VLKNINLEIKRGEVTAFVGASGAGKSTMLALILKFITPTNGDIFIDDKNLKIL
NTKDIRKNIALVQQQPFLFSGTIFDVIRMGRNFTK-----EEVIESARKANAHNFIQKLP
EKYETEITERGSNFSGGQIQRIAIARAILGNPSILLLDEATSALDAESESEVQKGLNRAM
KD-----RTVIVIAHRLATTQEANKIVVFDKGKIIEVGKHIDLINKPG---IYKELCEKQ
LIKKL--------------
>Nods|119513076
---------------------------MKTPSNY----WQLSPYLRPHWQNITKGFIGII
GYVLATLTLINLAGRLAKPFGEGNVVAIAQLAGILVLVFLVRGFFQSVQDMYMAKVALRV
AFDLRKRVYSHLQKLDLTYFETAKAGDLSYRLTEDIDRIGEVVNKVFHDFIPCLLQLLAI
PIYMIYLNWQLTLATVVIAPVMGILIGWFGERLRKYSLKSQNRVSGLSAILTEVFSGIRL
VQAFAAESYEIARFGNEAEQSFKAKYSAERLKAIQIPIVGFLEALSAVSLVIVGAWQIAQ
NNLTVGEFFSYLTAAALLIDPIGHTTNNYNEFKQGEASVDRIFELMAIQPTVLEKPNAIA
LPPVKGKVEYRHVSFAY--------------KPGEP------------------------
-------VLKDISLLALPGEAIALVGASGAGKTTFVNLLPRFYDPEAGEILIDGVDIRDV
KLQSLRRQIGIVPQETVMFSGTIAQNIAFGQNSFD----MEAVAEAAKIANAHQFISQLP
EAYYTWVGERGVNL----------------------------------------------
------------------------------------------------------------
-------------------
>Cyab|254432684
-------------------------MLAPPKASLASTVRRLWPLLRPYRRRLLAGGACIL
VFVLCWPLLAWLAGRLIPAIGAGDVGLTLQTILAALGVFMVQKAAQFGQDTLLASPALHV
SQTLRHQLFARLQRLDFNALEKLSAGDLTYRLTEDADRVGEVIYKTIQDTTPSALQLLAV
LTYMLWLDWPLALATLLLAPVVALLVSGFGARVMGAAERSQQQVSELASLLGEAIAGLPL
VRAFAAEPWLQQRFDQEIDLHRQARYRTLRLLALQHPVVGLLEAAGILAVLWIGAWRIQS
GDLDSQGFSSYVAALLMLIDPIAHLTTNYNEFQQGQASLQRLRAIEGEPVEVRDRPGARP
LGEVRGELVLEEASFAY--------------CPGQP------------------------
-------VLKAVSLRVNPGEVVALVGPSGAGKSTLFSLLLRFNTCQQGRVLLDGHDLADL
RARELRQAVALVPQQSSVFSGTVAEAIAFGRSTTA-----AAIEEAARIANADGFIRRLP
QGYGSRIEERGSNLSGGQLQRLAIARAVLGNPAVLLLDEATSALDAEAEAAVQTGLEAAM
AG-----RTVLVIAHRLATVQNADRIVVLCEGAVVQQGSHQQLMAEGG---AYRRLCERQ
FIQLES-------------
>Acam|158334906
---------------------------MNSRLSY----LALFPHIRVYRRSLTFALICTV
VYVLSMPMIAVLIGQAAQYVGDQNLQALLYLPGVVGLFFVIRGGFEYGQDVLMAQVAFDI
TLNLRRRVYTKLQQQELPYFQQAATGDLVYRMTEDIDRIGEILNQLFHQSVPCALQLVAI
LAYMIYLNWTLTVAALILAPLVGWVIGWFGERLLAFARRSQTQVASLASLLTETLRGMAV
VKAYGAEDYEMERFMQVARQSRQATFAVERIKAIQYPIVGIIEAIAVSLLFLIGGWQISL
GQLTPSQFISFVAAAVLLIDPINLITENYNKFKQGQASIDRIQALLDL-PSYPEPQNVKP
LPRIKGAVEFRHVSFAY--------------HPQQP------------------------
-------VLENLSFQVQPGETVALIGPSGAGKSTLAHLLLRLYQPTAGQILIDGIDLQSI
SRQSWYQQIGIVPQHTYLFSGTIGQNIAYGQVDFD----FAQVQKASDIANATEFIQQLP
QGFHTYLGEQGTTLSGGQRQRIAIARAVFRNPRILVLDEATSALDTESEALVQAALENLM
GGPASGQCTVILIAHRLTTVLNADRIFVVEKGQIVESGTHQQLMANGL--TRYASLYAKQ
LK-----------------
>Prom9301|126696381
----------------------------------------------------------ML
IYVACWPLLAYLAGNLIPAIGSGDLSKVSSIIIKSLFVFLVQKTAQFGQDVFIAKPSLEI
SEVMRGNLFSRIQKIKMNSVENISAGDITYRLTEDADRVSEVIYKTAQDTIPCSLQLLAV
IIYMFYLDWSLTLSTFVLAPLIILSVNSFGRRVLIASEKSQESTSNLAGLIGESINGMST
IRAFAAENWIEKRFFQRLNTNKKAKYKTLKLLAFQHPVVGFVEAFGILAILGLGAARINL
GLLTSEEFSSFFAAILMLIDPISHVSTNFNDYKQAEASIKRLKNI-NQEPVEDDKENLRR
ISNFEGKINFKNVSFAY--------------KKDNK------------------------
-------VLKNINLEIKRGEVTAFVGASGAGKSTMLALILKFITPNNGDIFIDDKNLKIL
NTKDIRKNIALVQQQPFLFSGTIIDVIRMGRNFTK-----EEVIESARKANAHNFIQKLP
EKYETEITERGSNFSGGQIQRIAIARAILGNPSILLLDEATSALDAESESEVQQGLNRAM
KD-----RTVIVIAHRLATTQEANKIVVFDKGEIVEVGKHIDLINKPG---IYKELCEKQ
LIKKL--------------
>Artm|209526905
------------------------MASLKQSSSY----WQLLPYVRPQSRTIAKALTCTL
VFTAFWPLLAWLMGQIAGYIGRGDVEAIAQIAGVAAIIFLIRGTVQYGQDTLMAKAALSI
ALDLRKQVYTHLHRLNVGYFETAKTGDLSYRLTEDIDKIGEVINKLFHQFIPCILQLIVV
LGYMLYLNWKLTLATLIIAPLMALLIGWFGEKLLTFTRQSQSRISNLSALLTEVFSGIRL
VQAFAAEDYEISRFSLEAEHNRQAKFLAERIKALQFVVVGFLEAMSVVFLFFLGGWQISQ
GQLTGTGFISYVTAVALLIDPISLTTSNYSDFKQGEASCDRIFELFAIQPNVIEKPDAIA
LPHVKGKVEYRHVSFTYPTLSQNSHNHRQDSAPNQP------------------------
-------VLVDFNLLVEPGQMVALVGASGAGKSTIVSLLPRFYDRQQGQIMIDDIDIQNV
TLPSLRRQIGIVPQEVTLFSGNIAQNIAFGQTDYD----IEQVKSAAKIANAHDFISQFA
EGYQTIVGERGVNLSGGQRQRIAIARAVLLNPRILILDEATSSLDSESETLIQQALERLM
RG-----RTVFIIAHRLATVRRSDRILVVEHGTITESGTHTELLALGG---RYAYFYSQQ
FSS----------------
>Syne6301|56751431
----------MPRSDRLRRDPVFSSTSLQKHASY----NLLWPYLRPQTKTIVQALLCTL
VFTAFWPILAFLAGQMVNLLVQGKVWELARLAAITIVGFLIHKAAQYGQDSLMAKAALQI
AYNLRVNTYRHIQSLSLSYFEKAKTGDLTYRMTEDIDRVGEVVNKVFHDATPSILQLIVV
LSYMIYLNWTLTLAILVIAPIMGFLVGWFGQQMLVFPRRSQSRISNLSSLLTEVFSGIRL
VRAFAAEPYEIERFSREAERNREARYRTAWLRAIQYPVIGFLQAASILFIVVLGSWQIST
GQLNGPNLGSYVAAIAMLIDPIVHLIDNFNEFKQGQASLDRIDELLSIEPAVQEDPQSRM
LPPITGKVEFRQVSFSY-------------RSDSAP------------------------
-------VLRQLNLTVEPGEAVALVGASGAGKSTLVNLIPRFYDPQDGEILVDGIPIRSV
TLGSLRRQIGIVPQETILFSGTIAQNIAFGQRQFD----RAAVEEAARIANAHQFISQMP
DGYDTWVGERGVNLSGGQRQRLAIARAVLLDPRILILDEATSALDSESETLVQEALERVM
QG-----RTVFIIAHRLATVRNASRILVMERGQIVEAGNHDALLAEAG---RYARYYAQQ
FRA----------------
>Anav|75910768
-----------------------------------------------------------M
GYVLATLTLINFAGKLANPFGQGNVAAIAQLAAILGLVFLVRGFFQSVQDIYMSKAALRV
AFYLRKQVYGHLQKLDLSYFETAKAGDLSYRLTEDIDRIGEVVNKLFHDFIPCVLQLLAI
PIYMIYLNWQLTLATVIVAPFMGILIGWFGERLRKYSLRSQNRVSDLSAILTEVFSGIRL
IRAFAAENYEVTRFSRESERSFQAKYSAERLKAVQIPIVGFLEALSALSLLLVGAWQIQQ
NNLTVGEFFSYLAAAGLLIDPIGHVTNNYNEFKQGEASVDRIFELIAIQPTVLEKPNAVT
LPPVKGKVEYSGVTFAY--------------KPGEP------------------------
-------VLKDINLLAMPGEAIALVGASGAGKTTFVNLLPRFYDPSTGQILVDGVDIRDV
RLQSLRRQIGIVPQETIMFSGTVAQNIAFGQDVFD----LEAVAAAAKIANAHQFISQLP
ESYNTWVGERGVNLSGGQRQRIAIARAVLLNPQILILDEATSALDSESEALVQEALERLM
QN-----RTVFIIAHRLSTVRRCDRILVLERGQIVESGTHEELLALEN---RYARFYTQQ
FS-----------------
>Artp|284050165
-----------------------------------------MPYVRPQSRTITKALTCTL
VFTAFWPLLAWLMGQIAGYIGRGDVEAIAQIAGVAAIIFLIRGTVQYGQDTLMAKAALSI
ALDLRKQVYSHLHRLNVGYFETAKTGDLSYRLTEDIDKIGEVINKLFHQFIPCILQLIVV
LGYMLYLNWKLTLATLIIAPLMALLIGWFGEKLLAFTRQSQTRISNLSALLTEVFSGIRL
VQAFAAEDYEISRFSLEAEHNRQAKFLAERIKALQFVVVGFLEAMSVVFLFFLGGWQISQ
GQLTGTGFISYVTAVALLIDPIALTTSNYSDFKQGEASCDRIFELFAIQPNVIEKPDAIA
LPHVKGKVEYRHVSFTYPTFTQNSHNYSQDSAPNKP------------------------
-------VLVDFNLLVEPGQMVALVGASGAGKSTIVSLLPRFYDRQQGQILIDDIDIRDV
TLPSLRRQIGIVPQEVTLFSGNIAQNIAFGQTDYN----IEQVKSAAQIANAHDFISQFP
EGYQTIVGERGVNLSGGQRQRIAIARAVLLNPRILILDEATSSLDSESETLIQQALERLM
EG-----RTVFIIAHRLATVRRSDRILVVEHGTITESGTHTELLALGG---RYAYFYSQQ
FSS----------------
>Cya7425|220906110
---------------------------MKSRSHY----WQLLPYLRPHWLTLLFALMGTL
GFVATMPLTAYLVGQGATQLGQGKVMALAKILGLVVLLFLVRGVCLYIQDTLMAKAALQM
VLDLRYRVYSHLQRLGLDYFETVATGDLSYRLTEEIDQIGEVVKKMFYRLLPSTLTLLAI
LIYLFSLNWQLTLATLIMAPLLAVLTGWFGQRLLRYSRVSQDRISNLSALLTEMFSGIRL
IKAFVAEDYQSQRFLQQARQNQQARYAAEQVKAIQYTLVAFLEALGICLLFLLGGWQISQ
GYLTASGFISFGAGIALIIEPIQQIIANYSDFKQGQAAVDRVFELLEHRPNIEEKPQAQE
LPSVKGEVEYRQVHFAY--------------QWDQP------------------------
-------VLQGISLQAQPGEVIALVGHSGSGKSTLVNLLLRFYDPDQGEILIDGIDIQNV
TLNSLRRQIALVPQETILFSGSIADNIAFGLPHWD----LQDIVAAAKIANAHEFIARFA
QGYQTWVGERGINLSGGQRQRLAIARAILRNPKILILDEATSALDSESEALVQQALERVM
AG-----RTVFIIAHRLATVRRADRILVVEQGQIVESGNHAELLAQQGGQSRYARFYAHQ
FPN----------------
>Cya51142|172036541
--------------------------------------------MLTEWPSLIKGFLCIL
GFVLVTLALPYLAGRVSLYIGQGNLQQVAYWLGLGTLAFLVRGIFQYGQNIFMIDASLEM
VLNVRKKVYAHLHQLGLDYFETAKTGDLTYRLTEDIDKVGEIVDKLSHQFVSNVLQLIVI
PAYMFYLNWQLTIASLILAPLMATLVSMFGERLLILSRRSQNQISNLSSLLTEIFSGIRV
VQGFAAQDYEVKRFAQEAKHNRQARYRAEKLKATQYPVVGFLEAVSIMSLFFIGGWQISQ
GNLQSQEFVSYLAAVALLLHPIDLMTSNYNEFKQAEASVDRIFELMDETPTVIEKANSFI
LPEVTGKVEYCDVSFAY--------------KSGKP------------------------
-------VLRNLSLLAQPGQIIALVGSSGAGKTTLVNLLPRFYDPQDGQILIDGIDIRDV
TLKSLRRQIGIVPQETTLFSGTIAQNIAYGQEELD----YQAIEKAAKIANAHSFITQFS
QGYQTWVGERGVNLSGGQKQRIAIARAVLLNPRIMILDEATSALDSESETLVQEALERVM
EN-----RTVFVIAHRLSTVRSADCILVLEKGQVVESGTHDELLAKQG---RYAKFYKQQ
YAKGSEAF-----------
>Lyns|119483312
---------------------------MKQSSSY----WQLLPFFRPHWQTIAKALACTL
GFTAFWPLLAWLVGEIAGYIGQGDVNAIGQFAGLAAIIFLIRGTVQYGQDTLMASAALAI
ALDLRKQVYTHLHQLSVGYFETAKTGDLSYRLTEEIDRVGEVIYKFFHQFTPCILQLIVV
LGYMIYINWQLTLGTLIIAPLMAVLIGWFGEKLLTFSRHSQTRTSNLASLLTEVFNGIRL
VQAFSAQDYEISRFTLESEYNRRAKFRAEQIKAIQFVVVGFLEAMSIVFLFLLGGWQISQ
NNLTGTEFISYVTAVALLIDPIALTTSNYSEFKQGEASCDRLFELLAIQSTVRERSDATI
LPVVKGKVEYQNINFAY--------------ISEKP------------------------
-------ILNNLNLTVQPGEMVALVGASGAGKTTLVNLLPRFYDPQAGQVLIDGVNIREV
TLSSLRKQIGIVPQEVILFSGTIAQNIAFGQIYYD----LKEVQTAAEIANVHQFISQLP
DEYQTLVGERGVNLSGGQRQRIAIARAVLLNPRILILDEATSALDSESEALVQEALERLM
NN-----KTVFVIAHRLATVRRANRILVIEGGKIVETGTHNQLLEKGE---RYARYYAQQ
FS-----------------
>Prom9211|159903481
-------------------------MISKSANSF----LRFLPSLIPHSKELIWGGISML
IYVICWPVLAWLAGKLIPAIGIGDLELVIQIIIQALVVFLVQKIAQFSQDILLAGPSLKI
SQELRQDLFAKLQRIEVQSLEKLSSGDIAYRLTEDADRVGEVIYKTIQDTTPCIFQLVAV
FGYMLYLDYKLALATLILAPVISLLVGNFGERVLLASEKSQKQVSTLAGLLGEGIQSLPL
IRAFGVEEWFQSKFNVQVQQHRRARYKSLKLLALQHPVVGFIEALGILLILAIGAFRIQN
GGIDSEGFSSFFAALLMLIDPISHLTTNFNELQQGQASLKRLLEIETEPMDIDNRHIGST
LISSQSDIIFDNVCFSY--------------SNGPQ------------------------
-------VINNIKLNIKTGSIVALVGPSGSGKSTIFSLLLRFIRPKHGTITINNIDLQGI
KINDIRKKISIVPQRVNILSGTISEAINFGRSFKE-----EEIINAAKLANAHKFISEMS
SSYNTFIEERGTNLSGGQLQRISIARAILGNPSILLLDEATSALDADSEIAVQTGLSQAM
KG-----RTVFIIAHRLSTVQEADQIVYIENGSIVQVGSHDELMSKKG---KYRDLCEKQ
FIRDLAD------------
>Noss|17228136
-----------------------------------------------------------M
GYVLATLTLINFAGKLANPFGQGNVVAIAQLAAILGLVFLVRGFFQSVQDIYMSKAALRI
AFYLRKQVYGHLQKLDLSYFETAKAGDLSYRLTEDIDRIGEVVNKLFHDFIPCVLQLIAI
PIYMIYLNWQLTLATVIVAPFMGILIGWFGERLRKYSLRSQNRVSDLSAILTEVFSGIRL
IRAFAAENYEVTRFSREAERSFQAKYSAERLKAVQIPIVGFLEALSALSLLLVGAWQIQQ
NNLTVGEFFSYLAAAGLLIDPIGHVTNNYNEFKQGEASVDRIFELMAIQPTVLEKPNAVT
LPPVKGKVEYSGVTFAY--------------KPGET------------------------
-------VLKDINLLAMPGEAIAFVGASGAGKTTFVNLLPRFYDPSAGQILIDGVDIRDV
RLQSLRRQIGIVPQETIMFSGTVAQNIAFGQDIFD----LEAVAAAAKIANAHQFISQLP
EGYNTWVGERGVNLSGGQRQRIAIARAVLLNPQILILDEATSALDSESEALVQEALERLM
QN-----RTVFIIAHRLSTVRRCDRILVLERGQIVESGTHEELLALEN---RYARFYTQQ
FS-----------------
>Cya8801|218247188
---------------------------MKTRSNW----WQLLPYLYPQWQLIVKGLVCIL
GFVLVTLCLPFLAGQVSLYIGKGEVDKVAYWLGLGTLAFLIRGIFQYGQNIFMINAALTM
VLNLRNSVYAHLHQLGLDYFETSKTGDLSYRLTEDIDRVGEIVDKLSHQFTSNVLQLIVI
PAYMFYLNWELTLASIILAPLMGILISRFGEKLLLLSRRSQNQISNLSSLLTEVFSGIRV
VKAFAAQDYEVKRFSQEAKQNRNARYRAEQLKAIQYPVVGFLEAISIMLLFLIGGWQISQ
GNLQSQEFVSYLAAVALLLHPIDLMTSNYNEFKQAEASVDRIFELMDCQPNILEKSQALT
LPQVTGKVEYSHVSFAY--------------QPGQP------------------------
-------VLRDLCLLAEPGQIIALVGSSGAGKTTLVNLLPRFYDPQDGQIFIDGVDIKDV
TLKSLRRQIGIVPQETTLFSGTIAQNIAYGQEELD----FAAIEAAAKIANAHSFISQFP
QGYHTWVGERGVNLSGGQRQRIAIARAVLLNPRIMILDEATSALDSESEALVQEALERAM
EN-----RTVFVIAHRLSTIRRADSILVLERGQVVESGTHSALLAKEG---RYAQFYQQQ
YAQGKDAF-----------
>Glov|37521898
--------------------------MAWLPENY----RRLIPYVAPHRRVIFAALASMI
GFVSTMPLLAYMVGRLTKFLGEGNLSAITELAWITFGVFVVRGIFQYGQDTLMAKAALQA
ITDLRARVYAHLQSLDLASFASQRTGDLTVRLTSDIDKLGEILRRFFNQFIPCVLTIIAV
VSYLIYLNWQLTLVTLVVSPLIGWLFGWFGNKLADLSRTSQEQIADLSSRLYEIFSAIRI
IRAFAAEDYEQRRFGELSDENRLARFRTEQIKAIQYPVIGLMQALGVLLVFWVGAWQISA
GNLPAFEFASFATGIGLLLDPVRMITENLNELRQAGASADRVFELFDLKPTVLQAPDAVP
LSPVKGRIEFSNIDFSY--------------ADDRP------------------------
-------VLNNVNLRVEPGEVVALVGPSGSGKSSLVNLLPRFYDPQQGTVRIDGTDVRAV
TFKSLRRQIGIVPQETLLFSGTIAQNIAYGCDEADIKGMLDRIVRAAKIANAHEFIQDLP
GGYDAKVSEGGRGLSGGQRQRIAIARAVLLDPKILILDEATSALDNESEALVQEALNRLM
QD-----RTVIIVAHRLSTIRDADRILVLERGRIIEAGNHLSLIDSGG---VYAALYNRQ
FERASV-------------
>Syns8102|33865359
----------------------------------------------------------MV
VYVGSFPVLVSLAGELFPALGSKDLSRVLQLIAQAVLIFAVQKLAQFGQDSLLAEPALLV
SQRLRRELFSTLQRVELGALEKLSAGDLTYRLTEDADRVSEVLYKTIHDTVPSVLQLLVV
LGTMLWLDWKLTIAILLLAPVIVWLISLFGAQVMRATERSQKKVSELAGLLGEAIEGLPL
VRAFAAEPWLQDRFEQEISQHRQARQRTYLLVALQHPVVGIIEVIGLFAVLGLAAWRIES
GDLTIPGLSSYLTGLIVLIDPIAHVTNNFNEFQQGQASLRRLREIEQEPLEPSDPADSVS
LGDVKGALSLESLSFHY--------------VKGQT------------------------
-------VLDRLDLQVPAGSVLAVVGPSGAGKSTLFSLLLRFNTAQQGSILLDGVDISSM
RSRELRQRVALVPQRTTVFSGSIAEAIRFGRRATH-----EQMVSAARLANADDFIQALP
DGYNTKLEERGSNLSGGQLQRIAIARAVLGDPAILLLDEATSALDAEAEAAVQLGLNRAM
AD-----RTVIVIAHRLATVQEADKIVVLEHGRIVELGSHAELMNAYG---RYRDLCERQ
IIRGVEVT-----------
>Thee|22298505
---------------------------MLGKTSY----RFLLPYVLRYWRTLSLALLCTV
GFVGTAPLAAQLVGQTSELVGTGNVRQLLPWAGAAILLFLGRGICQFGQDVLMADAAFRV
VYDIRLILYAHLHRLGVDFFERMGSGDLTYRLTGDVEAIAMVITRVFQQLLPALLTAIAL
MAYMFYLNWPLTLAALIITPLMVAAISWFGERLRTASRRNQDALGGLSSYLTETFAGIRL
IKAFATEETILHRFQQEAEKNRRAYFQIARIQSTQYPVVGFLEALSIMSLFLLGTWQIGA
GNLTPAQLISFGAAAALLIDPVNQISSSYSSLKVAEASLDRSFSLLAIAPNVQEVRDAQP
LPPITGKVEYRHVWFAY--------------ELDQP------------------------
-------VLQDFNLLVQPGEVVALVGHSGAGKSTLINLLLRFYDPQAGQILIDGIDIKTV
TLKSLRRQIGIVPQETILFSGTIAQNIAFGDSEPD----WERLIEAAKIANAHDFIDRFP
DGYQTWVGERGINLSGGQRQRLAIARAVYADPRILILDEATSALDSESETLVQNALEKAM
RG-----RTVFMIAHRLATVRRADRILVLEQGRIIESGSHQELLAQSA---RYAQFYTQQ
YLPDGK-------------
>Syns9916|116072923
-------------------------MLKQSEAGF----RRLLPLLRPHLRQLSLGLVCML
VYVGSFLLLLNLAGDLFPALGSKDLSRVLALIGQGVLIFAVQKLAQFGQDSLLAGPALQV
SKTLRSDLFSRLQTVELGALEKLSAGDLTYRLTEDADRVSEVLYKSVHDTLPSVLQLIAV
LGYMLWLDWKLTASILLLAPLIIWLISLFGAKVMAATERSQTKVSELAGLLGEAIEGLPL
VRAFAAEPWLQGRFEDEIDQHRKARHRTYSLVALQHPVVGMIEVVGLFSVLGLAAWRIQS
NDLSIAGLSSYLTGLVVLIDPIAHVTNNFNEFQQGQASLRRLRQIEREPQEASDPSPSIP
IGRPQGHLQLQQVNFAY--------------DNGKP------------------------
-------VLHNIDLSIAAGQVVALVGPSGAGKSTLFSLLLRFNTAQSGEILLDGNNLSQV
KARELRQQMALVPQRTTVFSGSIAEAIRFGRPASQ-----SQLMEAARLANAHDFIMGLP
KGYDTQLEERGTNVSGGQLQRIAIARAVLGNPAVLLLDEATSALDAEAEAAVQVGLRQAM
QG-----RTVLVIAHRLATVQEADLIVVLDKGRISEQGSHDQLMTSNG---RYRELCERQ
LIRMNAPTNV---------
>PromMED|33861384
MPHHQKKQCYAILKIDLISLFYKSTAIDRVKEVIKNNILQLIPSITPYINRFIKGFICMI
IYVACWPILAFLAGKLIPAIGSGELSTVTNIIINSLVVFLIQKTAQYGQDVYIAKPSLEI
SEVMRQSLFSKIHKIKMNIINNISAGDITYRLTEDADRVSEVIYKTFQDTLPCLLQLLAV
IIYMFYLDWSLTISTFILAPIIVLSVNNFGKRVLIASEKSQESTSDLASLIGESINGIST
IRSFAAENWITGRFNTKLRSNKQAKYKTLKLLAIQHPIVGFIEAFGILAILGLGALRINL
GLLNSEEFSSFFAAILMLIDPISHISTNFNEYKQAEASLKRLKKI-NMQPMEKDEQNLEK
ITRINGKIEFNHVSFEY--------------KKDNE------------------------
-------VLQDITLKISKGQVIAFVGSSGAGKSTMMSLILKFINPKLGDIYIDDKNIRSI
SSIDIRSNIALVQQQPFLFSGRIIDVIKMGRDFSE-----DDVIKSAKIANAHEFILKLP
SKYETNINERGSNFSGGQIQRLAIARAILGNPSILLLDEATSALDSDSEAEVQKGLNQAM
NN-----RTVIIVAHRLSTTQGADKIVVFDKGKIVDSGKHIDLFNKDG---IYKELCEKQ
LIKVT--------------
>Scys6803|16330165
------------------------------------------------------------
------------MGRMAKYIGAGDVRSILIMAGVAAGIFLVRGMAQYGQDTLMAKAALNM
ALTLREQTYAHLQRLSLSYFEEAKTGDLSYRLTEDIDRIGEVVNKLFHDFVPSALQLVVV
FGYMFYLNWALTCAVLVIAPLMAVLIGFFGEQLLKFSRRSQTRISNLSSLLTETLGAIRL
VKAFAAEDYQLDLFREEAQQHRRSQFLAERMKALQFVVVGFLEAMGVVVLFCLAAWQISL
GNLTGIEFISYVTGVAMLIDPISHITSNYNLFKQGEASVDRIFEIFDLQPSVEDSPTAIA
IDHLQGAVDYDHVDFAY--------------LEDKL------------------------
-------VLKGINLQAQPGEMIALVGASGAGKSTLVNLLMRLHNVTGGCLRIDGHAIDSI
TLKSLREQIAIVPQENILFSGTIAQNIAFGKTDLD----LAAIEEAARIANAHQFITELS
QGYYTYVGERGVTLSGGQRQRIAIARAVLRNPSILILDEATSALDSESEALVQEALERIV
QE-----RTVFVIAHRLATVRKATRIVVLERGEIVEMGSHQELMAHQG---RYARFHAQQ
FAS----------------
>Syn9902|78184407
----------------------------------------------------------ML
VFVSSQLVLMKLMGRLLPDVGSGDLNRILPVIGLVLVVFAIQKIAQFGQDSLLAGPALQV
SQSLRRDLFQRLQRVQLGALEKMSSGDLTYRLTEDADRVSEVIYKTLHDSIPSALQLVAV
LGYMLLLDWKLTVAILLLAPFVAWLISVFGARVMVATERSQKKVSELAGLLGEAIEGLPL
VRAFAAEPWLERRFEDEIDQHRLARYNTYRLVALQHPVVGIIEVLGFATVLVLAAIRINS
GDLEIPGLITYLTGLVLLIDPIAHVTANYNEFQQGQSSLRRLREIEQEPSEPADPVPALP
LGRLRGDLSFSQVQFSY--------------IPGQP------------------------
-------VLQNFNLSVHAGQVVALVGPSGAGKTTVFSLLLRFNCVDQGQLLFDGKDLSRV
SARDLRQQVALVPQRSSVFSGTIADAIRFGRDCTQ-----EELQQSAKLANAHDFIVRLP
DGYDTRLQERGTNVSGGQLQRIAIARAVLGNPAVMLLDEATSALDAEAEAAVQLGLKQAM
AD-----RTVLVIAHRLATVQEADQIVLMERGSIVDVGTHDALMQRGG---RYRELCEKQ
FIRDLQTG-----------
>Trie|113478153
-------------------------------------------------------MTCTL
VFTIFWPILAWLMGEMAGYIGKGDVRAIIQLAGLAAIIFMIKGAVQYGQDTLMAKAALTI
ALDLRKQLYSHLQKLHISYFEKSKTGDLSYRITEDIDRTGEVINKFFHQFVPCILQLIVV
LGYMVYLNWQLTLATLIIAPLMALLIGWFGELLLSFSRQSQHRISNLSALITEVFNGIRI
VQTFAAEEYQIAQFSVEAEQNRQAKYMAEKVKALQFVVVGFLEAMSVIFLFLLGGWQISQ
GNLSGEGFISYVTGVALLIDPISLTTSNYSEFKQGEASCDRVFEILRIQPKIIQKTDAIP
LPTVVGKVEYKNVCFSY--------------NSEKQ------------------------
-------VLKNLNLLVKSGEIIAFVGASGAGKTTLINLLPRFYDPQSGEILIDEINIQDV
TLISLRRQIGIVPQEVTLFSGTILQNIAFGQLDYN----IYAVKEAAKIANAHQFITKLP
EGYQTWVGERGVNLSGGQRQRIAIARAVLENPRILILDEATSSLDYESESLVQEALERLM
EG-----RTVFIVAHRLTTVQRANRILVMENGEIVESGTHIELLEKGE---LYTRLYQKQ
FS-----------------
>Syn9311|113953211
----------------------------------------MIPLLRPHRRLLTIGTLCML
VFVGSQLVLMRLMGRLLPDVGSGDLKRILPVIGLVLLVFAIQKLAQFGQDSLLAGPALQV
SQSLRRDLFQRLQKVQLGALEKMSSGDLTYRLTEDADRVSEVIYKTLHDSIPSALQLVAV
LGYMLWLDWKLTLAILLLAPFVAWLISLFGARVMIATERSQKKVSELAGLLGEAIEGLPL
VRAFAAEPWLERRFEEEIDQHRQARYNTYRLVALQHPVVGIIEVLGFATVLVLAAIRISS
GDLAVPELISYLTGLVLLIDPIAHVTANYNEFQQGQSSLRRLREIEKEPSEPADPVPSIP
LGRLRGDLNFDQVEFSY--------------IPGQP------------------------
-------VLQDFNLSIKAGQVVALVGPSGAGKTTLFSLLLRFNRVNHGQLLCDDKDLSQV
SARDLRQQVALVPQRSSVFSGTIAEAIRFGRQATQ-----EQLHQAAKLANAHDFIIRLP
DGYNTRLQERGTNVSGGQLQRIAIARAVLGNPAVMLLDEATSALDAEAEAAVQLGLKQAM
LG-----RTVIVIAHRLATVQEADLIVVLEHGRICQQGSHDDLMSQGG---RYRELCERQ
FIRINE-------------
>NoAz|298490651
-----------------------MDTHSNSRSNY----WQLLPYIRIQWQPITKGFLGIL
GYVFATLTLINLAGKLAVPFGQGNVVVIAQLTGMCALVFLVRGFFQSVQDLYMARAALRV
AFHLRQQVYAHLQKLNLSYFETAKSGDLSYRLTEDVDRVGEVINKLFHDFVPCLLQLLAI
PIYMIYLNWQLTLATVIVAPIMGILIGWFGERLRKYSLKSQNRISDLSAILTEVFTGIRL
IQAFAAENYEIARFSHEAERSLKAKYSAEKLKAIQIPIVGFLEALSALSLLMVGVWQISQ
NNLTVGEFFSYLAAAALLIDPIGHTTNNYNEFKEGEASVDRVFELLAIQPTVLEKDDAFN
LPSVSGKIEYLNVTFAY--------------KPGEI------------------------
-------VLNKINLLVMPGQAIALVGASGAGKTTFVNLLPRFYDPEIGEIFIDGVNIRDV
TLNSLRKQIGIVPQETIMFSGTIAQNIAFGKKGFD----IYAVDKAAKIANAHQFIQQLP
EGYNTWVGERGVNLSGGQRQRIAIARAVLLNPQILILDEATSALDSESEALVQEALERLM
KK-----RTVLIIAHRLSTVRKCDRILVLEKGQIVESGNHEELLTLEG---KYARFYAQQ
FS-----------------
>Ucyn|284929288
---------------------------MKKKSNW----LRLLPYLLKEWLSLSKGLLCIL
GFVLVTLSLPHLAGKVSLYIGQGRLQEVTYWLGLGALAFLIRGIFQYGQNIFMINASLEM
VLTVRKKTYAHLHKLGLDYFETSSTGDLTYRLTEDIDKIGEIVDKLSHQFVSNVLQLIVI
PLYMLYLNWQLTIASLVLAPLMAVLVSSFGERLLVLSSRSQSRISNLSSLLTEVFSGISV
VQAFAAQDYEVERFSQEARHNRNARYKTEKLKATQYPIVGFLEAVSIMFLFFIGGWQISQ
GNLKSEDFVSYLAAVAILLQPIDLITSNYNEFKQAEASVDRIFELIDVQPAIEQKKDSLN
LPIVLGKVELSEVSFYY--------------KQDKQ------------------------
-------VLKNVNLLVKPGQVIALVGASGAGKTTLVKLISRFYDPQKGKISIDDIDIRDL
DIVSLRRQIGIVPQENILFSGTIAQNIAYGQDQLD----FKAIEKASQIANAHSFIMQFP
QGYHTWVGERGVNLSGGQKQRIAIARAVMLNPRIMILDEATSALDSSSEALVQEALERVM
EN-----RTVFVVAHRLSTIRNADCIVVLEDGQIVESGNHDQLLVKKG---HYAKFYEQQ
YAKRLDQF-----------
>Syns5701|87303369
-------------------------MLAPPSAGF----RGLLPLLKPHSRRLVAGGLCML
VFVACWPLLAALAGQLIPAIGAGDFPRVLRAISLALAVFLVQKLAQFGQDTLLASPALQV
SQALRSQLFARLQRLEFSALEKLSAGDLTYRLTEDADRVGEVIYKTIQDTTPSLLQLVVV
FGYMVFLDWKLSLATLLLAPLVAVMVSGFGARVMGAAERSQKQVSELAGLLAEAIGGLPL
VRAFAAEAWLQNRFEQEIDLHRRARYRTLRLLALQHPVVGFIEAAGILSVLLIGAARIQA
GGLDSQGFSSYVAALLMLIDPISHLTTNYNEFQQGQASLNRLREIEREPMEIPDSPGAQP
LGPVRGALRLEHVWFGY--------------DPEQP------------------------
-------VLRDLDLCAEPGQLVALVGPSGAGKSTLFSLLLRFNTAQSGRVLLDGQDLAGL
RAADLRRAVALVPQQSRVFSGSVAEAIRFGRPASD-----EHVRQAARLANAADFIEALP
EGYHSRIEERGSNFSGGQLQRIAIARAVLGDPAVLLLDEATSALDAEAEEAVQQGLKQAM
AG-----RTVLVIAHRLSTVQGADQILVLEGGGIIERGSHDQLMARPG---RYRELCDRQ
LIRVAA-------------
>YellB|86609609
---------------------------MHPGRSY----RRLIPFIRPHLWMLLLGLTCTL
GFVLTMPALAYLIEWVARSIGAGDLGQLRMLALIGVVFFLVRGAFQYGQDTLMARASLQM
VLELRQQIYAHLQALDVDYFSGSRTGDLVYRLTGDLDRVGEVVQRFFHRFIPSVLTILAV
VAYLFYLNGILTLTTLLIAPLMGALISWFGDRLLFRSRLNQEKMSDLAALLTEVFAGISL
TRAFAAEDYEIRRFSAIAESNRLARFQTEQVKAIQDPVVGFLYAMSVLGVFWVGGWQISQ
GNLTGSQFLGFIAGVAMLIDPIVHITNNYSELKQGEASVERIFELLNTRSQIRELPGARP
MPPIQGWVEFDQVSFAY--------------KPDQP------------------------
-------VLKQISFQVSPGEIVALVGSSGAGKSTLVSLIPRFYDPQQGCIRIDGIDIRTV
TLKSLRRQIGIVPQEITLFSGTIASNIAYGQEHFD----LEAVRQAAQVANIDTFIESLP
DGYATRVGERGVTLSGGQRQRLAIARAVLLNPKILILDEATSALDNESEALVQEALQRLM
QR-----CTVFVIAHRLSTVRTAHRIFVLEQGQLLEQGNHRELLGKGG---RYAQFHLRQ
FH-----------------
>Syn7002|170078787
-------------------------MKRRPRSSY----FQLLPYLKAERLTIGQALICTV
GFTVFWPILAILAGDMANDIGAGNIQGIVNLAGQAAIIFLIRGAVQYGQDTLMAKAALKI
ALQLRTQVYGHLHRLSLNYFEGVKTGDLSYRLTEDVDRVGEVINKIFHQFVPSILQLIVV
LGYMFYVNWQLTLAALIIGPLMAILIGSFGEKLLEFSRRSQTRTSNLSSLLTEVFNGIRL
VQAFAAEDYELQRFTEEAEQNRRAKFRTAQIKALQFVVVGFLEAMAVIFLFFLGGWQIAQ
ENLTAAEFVSYVAAVALLIDPIQITTSNFNEFKEGEASVDRVFELMAVQPTILEAADAQT
LPAVTGKVDYQNVSFAY--------------ETDKP------------------------
-------VLKNINLTVQPGEMIALVGSSGAGKTTLVNLLPRFYNPVAGRIFIDGIDTSTV
TLKSLRQQIGIVPQETVLFSGTIAQNIAFGQTEFS----LEQVEAAAKIANAHQFISEFS
QGYHTYVGERGVNLSGGQRQRVAIARAVLLNPRILILDEATSALDAESEALVQEALERIM
QD-----RTVFVIAHRLATVRSSDRIIVLDQGEIVESGTHEELLAHQG---RYAQFHAQQ
FA-----------------
>Cylr|282900159
----------------------MTQEPSQELSNY----RLLLPYLQHQWPTISRGFIGII
GYVFATLTLIHLAGKLALPFGEGNVVAIAQLTGVCALVFLIRGFFQSVQDLYMSKVALGV
AFHLRQNVYTHLQKLNLSYFETAKAGDLSYRLTEDVDRVGEVVNKLFHDFIPCVLQLIAI
PIYMIYLNWQLTLATVIVAPIMGVLIGWFGERLRKYALKSQNRISDLSAILTEVFSGIRL
IQAFAAEKYEIARFTHEAQRTLKAKYSAEKLKAIQIPIVGFLEALSALSLIMVGVWQISQ
KNLTVGEFFSYLAAAALLIDPIGHTTHNYNEFKQGEASLERVFELLAIKATVLENPIAMT
LPSINGKIEYRGVSFAY--------------KPGEL------------------------
-------VLNHVSLFISPGESIALVGASGAGKTTFVNLLPRFYDPKSGNIFIDDVNIRDV
TLNSLRKQIGIVPQETIMFSGTIAQNIAFGQDNFD----QKAVEAAARVANAHDFIMQLP
AGYQTWVGERGVNLSGGQRQRIAIARAVLLNPKILILDEATSALDSESEALVQQALERLM
QN-----RTVLIIAHRLSTVRKCDRILVLEKGQIVESGNHEQLLSLEG---KYAHFYAQQ
FSQS---------------
>Prom9303|124023094
-------------------------MFSSSEAGF----RRLLPLLRPHLRRLIWGGVCML
IYVGCWPLLAWLAGQLIPAIGAGKLTQVVQVIAIALTVFLVQKLAQFGQDTMLAGPALRV
SQDLRHDLFAQLQQVELGALEKLSSGDLTYRLTEDADRVGEVIYKTIQDTTPSALQLVAV
FGYMVFLDWQLSLATLLLAPIVAILVSQFGARVMRAAERSQRQVSDLAGLLGEAIQGLPL
VRAFAAEPWLQKRFDAEVDLHRQARYQTLRLLALQHPVVGFIEAAGILTVLAIGAARIQT
GGMDGQSFSSYVAALLMLIDPISHLTTNFNEFQQGQASLRRLREIEREPQEPPDIDQAEP
LGRLKGDLVLRQVSFAY--------------VNEQQ------------------------
-------VLHDLSLEVKAGQVVALVGPSGAGKSTLFSLLLRFNTAQQGKILLDGHELGQV
KAQELRRQVALVPQRTTVFSGSVEEAILFGRSASQ-----EKVKEAASLANAHDFIMSLP
EGYSTQLEERGTNLSGGQLQRIAIARAVLGNPAVLLLDEATSALDAEAEAAIQLGLRRAM
QG-----RTVLVIAHRLATVQEADQIVVLEQGRISDRGSHDELMSRTG---RYRELCERQ
FIRDLQSVSKVDEGMERIP
>Syns7805|88808809
-------------------------MLTPSEAGF----RRLLPLLRPHSVQLLWGALSMI
LFVSSWPLLMNLVGRLIPALGSGDLSIVLPVIGLVLVVFLLQKLAQFAQDSLLAGPALQV
SQSLRRDLFQQLQQVELGALEKLSAGDLTYRLTEDADRVSEVIYKTLHDTIPSALQLLAV
LGYMLWLDWKLTLAIFLLAPLIIWLISLFGGRVMAATERSQKKVSELAGLLGEAIEGLPL
VRAFAAEPWLQGRFEQEIDQHRRARYNTYRLVALQHPVVGIIEVLGIAVVLVLAAYRLSN
GDLDSKGLTSYVTGLVVLIDPIAHLTTNYNEFQQGQASLRRLRAIEREPSEPSDPDPALP
LDRLRGDLVFENVQFGY--------------RSDQP------------------------
-------VLHDLNLKIEAGSVVALVGPSGAGKSTLFSLVLRFNTAQSGQVLLDGKNLAQV
RARDLRQQVALVPQRSSVFSGSIAEAIRFGRAASQ-----EQVMEAARLANAHDFIINLP
EGYATHLEERGTNVSGGQLQRIAIARAVLGDPAVMLLDEATSALDAEAEAAVQVGLRQAM
RG-----RTVLVIAHRLATVQEADRIVVLEKGSIIEQGTHDALMKQYG---RYRELCQKQ
MIREEIC------------
>Syns7803|148239769
-------------------------MLNPSEAGF----RRLLPLLRPHSIQLLWGAISMI
LFVGSWPLLMDLVGRLIPALGSGDLAVVLPVIGLVLVVFLLQKLAQFAQDSLLAGPALQV
SQSLRRDLFRQLQQVELGALEKLSAGDLTYRLTEDADRVSEVIYKTLHDTIPSALQLVAV
LGYMLWLDWKLTLAILLLAPLIVWLISLFGGRVMAATERSQKKVSELAGLLGEAIEGLPL
VRAFAAEPWLQGRFEQEIDQHRRARYNTYRLVALQHPVVGIIEVLGIAVVLVLAAYRLSN
GDLDSKGLTSYVTGLVVLIDPIAHLTTNYNEFQQGQASLRRLRAIEKEPSEPADPNPALA
LDRLRGDLVFKHVQFGY--------------RPDQP------------------------
-------VLHDLNLTIDAGTVVALVGPSGAGKSTLFSLVLRFNTAQRGEVLLDGKNLALV
KARDLRQQVALVPQRSSVFSGTIAEAIRFGRAASQ-----EQVMEAARLANAHDFIIKLP
QGYATHLEERGTNVSGGQLQRIAIARAVLGDPAVMLLDEATSALDAEAEAAVQVGLRQAM
RG-----RTVLVIAHRLATVQEADRIVVLENGSIIEQGTHDALMQQNG---RYRELCERQ
MIRDRQR------------
>Cya0110|126656187
---------------------------MKKRSNW----WRLLPYLLTEWPSLVKGFLCIL
GFVSVTLALPYLAGQVSLYIGQGNLQQVAYWLGLGTLAFLVRGIFQYGQNIFMIDASLEM
VLNVRKKVYAHLHQLGLDYFETAKTGDLTYRLTEDIDKVGEIVDKLSHQFVSNVLQLIVI
PAYMFYLNWQLTIASLILAPLMATLVSMFGERLLILSRRSQNQISNISSLLTEIFGGIRV
VQGFAAQDYEVQRFAQEAKYNRQARYKAEKLKATQYPVVGFLEALSIMSLFFIGGWQISQ
GNLQSEEFVSYLAAVAILLHPIDLMTSNYNEFKQAEASVDRIFELMDEKPTVIEKENSLT
LPQVTGKVEYCDVSFAY--------------KSGKL------------------------
-------VLRNLSLLAQPGQIIALVGSSGAGKTTLVNLLPRFYDPQDGQILIDGIDVKNV
SLKSLRHQIGIVPQETTLFSGTIAQNIAYGQEELD----YQAIENAAKIANAHSFITQFS
QGYQTWVGERGVNLSGGQKQRIAIARAVLLNPRIMILDEATSALDSESETLVQEALERVM
KN-----RTVFVIAHRLSTVRSADCILVLEKGQVVESGTHDELLAKQG---RYAKFYKQQ
YAKGTEAF-----------
>Mica|166365872
------------------------------------------------------------
---------------MARYIGEGNVQALATLSGVGAVVFLLRGMSQYGQDSLMAKASLKI
ALELRKKVYAHLQTLGLNYFETAKTGDLSYRLTEDIDRIGEVINKFFHDFIPSALQLIVV
FAYMFIVNWQLTIAVIIIAPLLGVLVGFFGEKLLQYARRAQAKISNLSALLTEVFSGIRV
VQAFAAEDYQTELFAQEAEENRRAQYLSESTKALQYVVVGFLQALGVIFLFFLAGWQISQ
KNLTGIDFVSYVAAVAMLIDPIAHITSNYNQFKQGQASMDRIFELLAILPTITEKPNAIN
LQPHSKEVEYCQVNFSY--------------NEDRQ------------------------
-------VLKNINFTAHAGETIALVGASGAGKTTLVNLLLRFYDPTAGKILIDGVDIRDV
TLKSLRRQIGVVLQENILFSGTIAQNIAFGQGDFN----LQEVEKAAKIANAHQFISELS
QGYYTYVGERGVNLSGGQRQRIAIARAVLSNPRILILDEATSALDSESEALVQEALERIM
TE-----RTVFVIAHRLATVRKANRILVLEKGEIIEVGNHEELLNLNG---RYAQFHARQ
FQD----------------
>Syns8109|260436704
-------------------------MLTPSKAGF----RRLLPLLRPHLRELLWGGCCMV
IYVGSYPLLVQLAGDLFPALGSGDLARVLQLIGLALLIFAVQKIAQFGQDSLLAGPALLV
SQDLRRDLFRRLQTVELGALEKLSAGDLTYRFTEDADRVSEVLYKTIHDTVPSVLQLVAV
LGMMLWLDWKLTLAILLLAPVIVWLISLFGARVMAATERSQKKVSELAGLLGEAIEGLPL
VRAFAAEPWLQDRFETEIDQHRQARHRTYSLVALQHPVVGIIEVVGLFAVLALGAWRIQS
GDLSIAGLSSYLTGLIVLIDPIAHITNNFNEFQQGQASLRRLREIEREPQEAADPAEAQS
IGALRGDLVFDQVSFGY--------------DPAQP------------------------
-------VLHQLNLRVDAGQVLAIVGPSGAGKSTLLSLLLRFKTVQQGEIRLDGTDISLM
RARELRQQVALVPQRTTVFSGTIAEAIRFGRRATD-----DEVRDAARLANADDFIRALP
HGYETQLEERGTNVSGGQLQRIAIARAVLGNPALLLLDEATSALDAEAEAAVQLGLKQAM
KG-----RTVLVIAHRLATVQEADRIVVLEQGAVVDRGTHDDLMQRGG---RYRELCERQ
FIRDRQKS-----------
