# Supplementary material for: Genome fluctuations in cyanobacteria reflect evolutionary, developmental and adaptive traits
Source: BMC Evol Biol. 2011 Jun 30;11:187. doi: 10.1186/1471-2148-11-187 (PMC3141437; doi:10.1186/1471-2148-11-187)
Supplement: Additional file 8 — Individual and concatenated alignments for protein groups. Compressed file containing all alignments of individual groups (fasta format) and the concatenated alignment of 285 single-copy genes (phylip format). [file 1471-2148-11-187-S8.GZ › Cyanos1284.faa]

>Syne7942|81298905
-------------MNPFAPLIGQDLAVQLLLAACDRDRLAPAYLFAGPDGTGRGLAARCW
APLLLADQSG-----------------RVARGNHPDLLWVEPTYSQQGTLIPASQAQAQG
IQ-RRTPPQVRLEQIRQITQFLARPPLAAPR----------------SLVVIEQAETMAE
AAANGLLKTLEEPG-QATIILMA------PSPELLLPTLVSRCQRIPFYRLSEQAMAQIL
QTHGFTEILDA-------PAVLALAQGSPGAAISHWQQLQAIPPELRDRLQQ-R--P--N
SLQVALELAQAIDAGLDVEAQLWLCRYLQQQGWSQ----QQLQSQ-----------QLLQ
LEQAQKQLRAFVQPRLVWEVLLSAWVQDAEGN----------
>PromCC|33239603
---------MKDLKELFKEFKYQKLAIELLSSSLEQGRVAPTYLFKGPKGVLQKEIAFRF
LEGIADQSINSKNIR-----------NRLISGNHPDLYLIEPTYLMQGNLIKQSDAKNES
FK-NHIEPQIRVEQIKDLKVFLNKKPVESTL----------------SMALLEDVDTLNE
SASNALLKTIEEPT-SSVLILIS------SRPERLLDTIKSRCQIIPFKPFENDLLNEIL
IKTNIKKTLTNMH-----KELFYLSNGSPYLLKQNLEIIDAIPESIWFKVER-L--P--I
KALDALLLAKEITEKLTAEQQIWLINWMQQYYWIK----KTNSII------------IKR
LEQLKLHLKSYVNQKIAWEIALIDLI----------------
>Crow|67922680
-------------MNGFRQLIGQAAGVSLLQQAIAKNRIAPAYLFAGPPGIGRALGAKCF
TELLLSLGLSEEKQV--------KLKKRVWERNHPDLYWVEPTYLHQGQLLTAKQAQENG
LK-RKAPPQVRIEQIRDITQFLSRPPLEASR----------------CVVVIEAAETMTE
AAANGLLKTLEEPG-KATLILIA------PSVDSLLPTLVSRCQRIPFYRLCDRDVKTIL
GRLGYEEIIDH-------SDIIGLSQGSPGEAIAAWQQLQNIPFELRQKLKK-M--P--E
TPLDALQLSKEVTTELDNDAQLWLINYLQYSYWQK----SQDQLF------------LKK
LEAAKKQLLSYVQPRLVWDCLLTDVT----------------
>Syn7335|254425086
MGNFAIDMIVDKSVDPFASLIGQEQAITLLRRVVQLQRVAPGYLFVGPTGTGKSLAATGF
AQLLLSSRLGQSASA------TAILARRIRDRNHPDLLWIEPTYLHQGKLLTAAEAAEAG
LK-RKSPPRIRLPQIRRIARFLSRPPLESDR----------------AVVIIEQAEKMAE
GAANALLKTLEEPG-QATLVLLA------PDQQALLSTLVSRCQSIPFRRLNNEQMVQVL
TQTGSEEIVQS-------MEIMAIAQGSPGQAIDSWQQMQALPSELLASLEK-P--P--V
RIQTALEIAKEINQTLDTEAQLWLLDYLQHRYWQQ----GQSEIE-----------ELEA
LEKAREYLLAYVQPRLVWEVTLSTLTKNRMFSL---------
>Syn307|148241354
-----------MSEALFAGIEGQQQALELLTAALNQQRLAPAYLFAGPDGVGRSLTARRF
LEGLCAGGAQPDPDL----------RRRLQQGNHPDLIWVEPTYLEKGERITATEAKERG
LS-KKTLPQIRLEQIREVSRFLARPPLDASR----------------SMVVIEQAEAMAE
SAANALLKTLEEPG-QGLLVLIT------AAPERLLATILSRCQRIPFKPLPAHTMLQLV
GGAQDDP-----------PALVDLAAGSPGALLLWRERWAELPPELLAQLQQ-L--P--T
QPIDALTLAREVCEALDTEQQLWLLQWWQWHLWRQ----QAQDNV------------QRR
LTKLRRHLVGHVQPRLAWEVALLDLIA---------------
>Syn9605|78213887
------------MSALFEDLIGQPLAVDLLSAALAQGRVAPAYLFAGPEGVGRQLAAVRF
FEGLLADGQPSVRER-----------RRLLERNHPDLLWVEPTYQHQGRLLTRAEAEEAG
LS-RRTPPQLRLEQIRDIGRCLARQPVEAKR----------------GMVVIEAAEAMAE
AAANALLKTLEEPG-HGVLILLT------SAPERLLSTIRSRCQLIRFLRLNQEAMALVL
ERTGAKA-HDA-------PELLALAAGSPGALIDHRRSLAGLPEELVQRLDS-L--P--A
TPMEALALARDLCEALDGEQQLWLIGWWQHQLWRS----GSSALR------------LKR
LDTLRAQLLSFVQPRLAWEVALLDLIPSVS------------
>Nosp|186686450
-----------MTIDPFAALVGQPQAIELLTQAVRQNRVAPAYLFVGPDGVGRSLAARCF
VELLFSSELGVTAAL----------QNRLRQGNHPALLWVQPTYQYQGQRLTAAEAAEKG
LK-RKAPPVIRLEQIREITEFLSRPPLEAPR----------------NVVVLEEAQTMAE
AAANALLKTLEEPG-QATLILIA------PTPESVLPTLVSRCQRIPFYRLDAQSLAVVL
TQTSHQEILQN-------QAVLSIAAGSAGSAIASYEQLQTIPPELLEDLKK-A--P--A
SYRKALELAKKIDKDLDTEAQLWLVDYLQQFYWQR----WHQPSI------------INH
LEKSRQYLLAYAQPRLVWECLLLSICQK--------------
>PromAS|123967683
-----------MIKVKKDNFFLNEEVNTCLNNIIKNKSFANGYIFYGAEGLGKKQTALQF
IQEIFKKSSPSKNLE-----------EKIKNNNHPDFLIIEPDSLLETKSSGGSDLEKKT
---KSGSEIIKIAQIRNIKTFLSQKSINSEK----------------KIVLIIDAHLLNE
AASNCLLKTLEEPS-NGIFILLT------SKLNLLLDTIISRCQIVRFRSFSSQQIKSIL
KEYLDTSKSNINAKLEF-EDLINSANGSPNQLLKNIEIWNDFSDEIIIKLNSPV-----K
NSLEILEISKLISEKLEIFQQISLVNLIQTVWWRK----TKNIGL------------VKK
LEKLKYLLRKSIQPRLAWEITFLKISMEDI------------
>Rapb|282898410
---------------MFEELIGQQQAIELLTASVKQNRIAPAYLFAGTDGVGRSLAATCF
IQLLFASSRDAEQLS--------VLKTRVSQRNHPDLFWVEPTYQYQGERLTAAQAAEKK
VK-RKAPPVIRLEQIREISQFLSRPPLESVR----------------SVVVIEQAEAMAE
SAANALLKTLEEPG-RATLILIV------PSPESILPTLVSRCQKIPFYRLDSSSLTQVL
TRTGNLDILQH-------PEILNLAAGSPGSAILAHQQLQSINSELLEEVKK-M--P--I
SYLHALELGKRIDRELDTEGQLWLIEYLQQYYWQK----THKAQI------------IQE
LEKTRKNLLCYAQPRLVWECTFLAILRGSKT-----------
>YellA|86605952
-------MVEGVTVLPPQHIVGQELAARLLVAALEKGRVTSSYCFLGPEGVGRSLMARWF
AQALFCEASSGIPCG------QCSNCRWLLAGTHPDLHWVSPTYVHQGRLIAADAPEAQA
LQ-RRSPPQIRLEQVQEVVRFCARRPMHARR----------------SLVVLEGAETLTE
SAANALLKTLEEPE-PAHIVLIASHHSPTPPPHPLPPTLLSRCQMVPFRRLSSAEMEQVL
TALGCPELPGIPR-----SELIALAQGSPGRALAAQQHLQSLPPSLLQDLRR-W--P--H
SLRQALEVARAVA-ALDLPAQLWLIDYLQQQFWAQ----GSRQA-------------IRQ
LEQIRQQLLQFVQPRLAWEVNLAGFDSSGNPSPVAK------
>Prom9215|157412485
-----------MIEVKKNNFLFNEEINTYLNKIIKNKSFANGYIFYGAEGVGKKQTALQF
IKKIFKQSSPSDNVE-----------EKITNNNHPDFLIIKPDSLLATKKSKSSDLEKTI
---KSGSEIIKIAQIRNIKTFLGQKSINSGK----------------KIVLIVDAHLLNE
AASNCLLKTIEEPS-NGIFILIT------SKLNLLLDTIISRCQIVRFRSFSSKQIKSIF
EDYLNTSKLKINTKLKF-EDLINSANGSPYQLLKNIEIWNDFSDEIINKLDYPL-----K
NNLEILEICQLISEELEIYQQIFLVNFIQTIWWRK----LKNIRL------------VKK
LENLKYFLRKNIQPKLAWEITFLKISMEDL------------
>PromN2A|72383331
-------------MDDFQNIFGQDLAIKILKSAISKEHISHAYLFSGPEGVGRKKTAKIF
INSILDKNQEKKSTK-----------IKINNNNHPDLLWVEPSYIVQGQSISQTKAILDG
IS-MKSPPQIRLNQIKEIIEFLGKKPFESER----------------SIVIIEDIERINE
SAANALLKTLEETC-TGLFILIT------QRPEKLLSTIRSRCQIVPFIRLNDNQVNKII
KKSEVIQEIDDITSNKI-QELIDFSYGSPGRCIVNLQFWLSLSTSLRQKLEIQL-----N
NPIELLKLAKEITDELNIEQQLWLIDFQQNRAWIK----EKNSNI------------VIQ
LEELRKQLLKFVQPRLAWEVTLLEINFLN-------------
>Syns9917|87125182
------------MTALFADLVGQPLAVSLLEAALRCDRIAPAYLLHGPDGVGRRLAALRF
LEGVLADGQPDSRQR-----------RRLEARNHPDLLWVEPTYSHQGRLIPRSEAEEAG
VN-RRSPPQVRLEQIRELARFLARQPLEARR----------------GLVVLEEPEAMAE
AAANALLKTLEEPG-HGLLILVS------AAPERLLDTIRSRCQQIRFVRLSAGAMHQVL
ERLDPALSSSALEALNQ-PDLAALAAGSPGALLHHAGQWQAVPEALRQRLEQ-P--P--Q
QPVEALALAREVTEALNGEQQLWLLAWWEQVRWRQ----QGLEQD------------LQR
LQRLRQQLLAYVQPRLAWEVALLDLLVVNA------------
>Prom9312|78778517
------------MIEVKKKLFFNEEVNTYLKSIIRNKSFANGYIFNGAEGVGKQQTALQF
IKEIFKQSSPVGNIE-----------ERITNNNHPDFLIIEPNSILESKRSKSSDLEKTT
---KSGSEIIKIAQIRNIKTFLGQKSINSDK----------------KIVLIIDAHLLNE
AASNCLLKILEEPN-NGIFILLT------SKLNLLLDTIISRCQLVRFRSFSSKQINSLF
KDYLDPSQFNINTKLKF-EDVINSANGSPGQLLKNIEIWNELPSEITNKLIFPI-----K
NSLEILEVSKLIYEKLEIYQQICLVNFIQIIWWRN----TKNIDL------------VKK
LENLKFYLRTNIQPRLAWEITFLKISMEDI------------
>SynsBL|116071492
------------MSALFDGLVGQPLAVHLLDAALQHKRVAPAYLFAGPDGVGRRLAALRF
LEGVLSEGAGCERAR-----------RRLEARNHPDLVWIEPTFQHQGRLLTRDEAVEAG
VS-RRTPPQLRLEQIRGVSRALARQPVESTR----------------GMVVIESAEAMAE
AAANALLKTLEEPG-HGLLILLT------AAPERLLSTIRSRCQLIRFVRLDVASVAQVL
HRLDAVE-HDP-------PELLAMAAGSPGALLDHRSRWAALPTELMPRLRQ-L--P--K
EPMHALGLARDVCEALDGEQQLWLIDWWQQALWAA----SGDVHS------------LKR
LETLRRHLLSFVQPRLAWEVALLDLTTDANAALA--------
>Prom9515|123965392
-----------MINLENDNLLINKEVNQILENILQTKVFSNGYIFYGPEGIGKKQTAIEF
IKEIFIQDSSNSNIQ-----------EKIIDNNHPDFLLIEPTYVFKGNLINSSEADSS-
---KNKKATIRIEQIRNIKNFLAQKSIESGK----------------KIVLIIDADLLNE
AASNCLLKTLEEPT-NGLFILLT------SRLSSLLGTIISRCQLIRFKSFSYKQLEIFI
KNNTDDSILNNEEKVNL-EDLIYSANGSPGKILKNIKMWNELPNEIKDNLSFPL-----M
NNLEILKVSKIIAEELVLDQQIFLVNLMQKKCWET----AKNKKI------------IKT
LEKLKIHLMNFTQPRLAWEVSLLKIANEDL------------
>Cya8802|257059430
-----------MSINYFRQLRGQPQAVELLQQAIAKNRIATAYLFVGPVGIGRSLAAKCF
SEALLSLNLSPEQQL--------LVSKRVIQGNHPDLLWVEPSYQHQGQLITAQEAEKLG
VK-RKAPPQIRIEQIREITRFLNRPPLEASR----------------ALVVIEAAQSMTE
AAANALLKTLEEPG-QATLILMA------PSVDTLLATLVSRCQKIPFYRLSEEDLKTVL
TEQGQGEILNN-------TEVLALAQGSPGEAIAVHQQLQTIPLELRQKLQQ-L--P--S
SILGALDLAKTISQELDTQAQLWLINYLQYYHWNQ----TRNKPL------------LEQ
LEKAHQALLSYVQPRLVWECLLINCVNLIK------------
>Prom9313|33864254
------MSLEIESRGLFEDLIAQPLAVALLEAALSQGRLAPAYLFSGPDGVGRSLAALRF
LEGLISSGKPALRER-----------RRLEAFNHPDLLWVEPTYQHQGRLVPKSQAEEEG
VN-RRSPPQVRLEQIRGVTRFLGRRPVEAPR----------------GMVVIEASESMPE
AAANALLKTLEEPG-HGLLILLS------TASERLLKTIRSRCQQILFARLEAADMQAAL
ARTSTAEMGSSLLALDQ-PELVAMAAGSPGALLQNFGLWQAVPEEFWLRLEE-R--P--Q
KPMEALALARDLTEALNGEQQLWLIDWWQQHFWIQ----RPDPTP------------LKR
LERLRSHLLGFVQPRLAWEVALLELIPRA-------------
>Cya7822|196259067
-------------MSDFKKLVGQLAAIELLQCAIVYNRIAPAYLFVGAAGVGRGLAAKCF
TCCLLSLGLPIRQHL--------LIAHKVDQGNHPDLLWIQPTYQHQGKFLTAAEAQEAG
LK-RKSPPQIRIEQIREITRFLARPPLEAPR----------------TVVVIEEAHTMTE
AAANALLKTLEEPG-RSTLILIA------PSSDLLLPTLVSRCQRIPFSRLSDGEMTTVL
KNNGYEIILNY-------PELLGIAQGSPGEAIAAYEQLQSFPEALKNRLNH-L--P--K
TPIDALELAKILAQELDTQTQLWLVDYLQYSYWQK----WKNQQL------------LKV
LEKTRQGLLAYVQPRLVWECTWLEISNHFDAIKA--------
>Cya7424|218440105
-------------MNDFTQLIGQGQAIELLQCAIASNRIAPAYLFVGAAGVGRGLAAKCF
SCSLLSHHFPPQQQS--------LIRPKILAGNHPDLLWVQPTYQHQGKFLTALEAEEAG
LK-RKSPPQIRIEQIRDITRFLSRPPLEALR----------------TVVVIEDAQTMTE
SAANALLKTLEEPG-RCTLILIA------PSTDSLLPTLVSRCQRIPFSRLSDPDMEIIL
QNNDYENILKY-------PELLGIAQGSPGEAISAYTQLQNLPDELKGSLRQ-F--P--K
NVMQGLELAKKLTQELDTQMQLWLVDYLQYFYWEQ----WKNKKL------------LDV
LEKTRQCLLAYVQPRLVWEWTFLELSQFILN-----------
>PromN1A|124024914
-------------MDNFQNICGQDLAIKILKSAISKEHISHAYLFSGPEGVGRKKTAKIF
IKSILDQNQEKKSTK-----------RKINNNNHPDLLWVEPSYIVQGQSISQTKAILDG
IS-MKSPPQIRLNQIKEIIEFLGKKPFESER----------------SIVIIEDIERINE
SAANALLKTLEETC-TGLFILIT------QRPEKLLSTIRSRCQIVPFIRLNDNQVNKII
EKSEVVQEIDDIPSEKI-KELIDFSNGSPGRCIVNLQFWLSFSTSLRQKLEIQL-----N
NPIELLQLAKEITDELNIEQQLWLIDFQQNRAWIK----EKNSNI------------VVQ
LEELRKQLLKFVQPRLAWEVTLLEINFLN-------------
>Micc|254415353
-----------------MTIIGQKQAIALLEGAMTANRIAPAYLFVGSPGVGRGLVARWF
IERLFCQDIPPQKQP--------LVQKRLQQGNHPDLLWVEPTYLHNGIRLSAKEAAEKG
LK-RKAPPQIRLEQIREISQFLGRSPLEASR----------------QIVVLEQTETMAE
SAANGLLKTLEEPG-NATLILIA------PSPDALLPTLVSRCQRIPFSRLAQDDMAQVL
QQTGYQQILQE-------PSILAIAQGSPGEAIAAFEQLQAIPPELLAKLNQ-L--P--N
SSRMALELAKEIDKTLDPQAQLWLVDYLQHQYWQH----QPHTQI------------IHQ
LEQARTYLLGYAQPRLVWEVTFLELKR---------------
>Prom9202|254527212
-----------MIEVKKNNFLFNEEINSYLKKIIKNKSFANGYIFYGAEGVGKKQTALQF
IKEIFKQSSPSDNVE-----------EKITNNNHPDFLIIKPDSLLATKKSKSSDLEKTI
---KSGSEIIKIAQIRNIKTFLGQKSINSGK----------------KIVLIVDAHLLNE
AASNCLLKTIEEPS-NGIFILLT------SKLNLLLDTIISRCQIVRFRSFSSKQIKSIF
EDYLNTSKLKINTKLKF-EDLINSANGSPNQLLKNIEIWNDYSDEIINKLDYPL-----K
NSLEILEICKLISEELEIYQQIFLVNFIQTIWWRK----LKNIRL------------VKK
LENLKYFLRKNIQPKLAWEITFLKISMEDL------------
>Nods|119511529
-----------MTIDPFSPLLGQSQAIELLTQAVKQNRVAPAYLFVGIDGVGKTLAARCF
VELLFSAQTRNIASL----------QSRLRQGNHPDLWWVQPTYQHEGKRLTAAEAAEKK
LK-RKAPPVIRLEQIREITEFLGRPPLEAPR----------------NVVVLESAQTMAE
SAANALLKTLEEPG-QATVILIA------PSPESVLPTLVSRCQRIPFYRLDTQSLTQVL
TQAGHEEILQH-------PAVLSIAAGSPGSAIASYEQLQIIPETLLQDVTK-V--P--S
SYRQALELAKTIAQELDTEAQLWLVDYLQQSYWQQ----WHKAEI------------IHK
LEKARKSLLCYAQPRLVWECTFIALLMHLS------------
>Cyab|254431411
---------MATAAGLFADVLGQERAVALLEASLRSRRLAPAYLLSGPDGVGRRLAALRF
LEGVIAGPEGSVPLR-----------RRLEAGNHPDLLWVEPTHLDKGQLVPASQALERG
VS-RRSPPQLRLEQIRELTRFLARRPVEAAG----------------CLVVLDGAEAMAE
AAANALLKTLEEPG-RGMVLLIC------SAPEQLLSTIRSRCQQIRFGRLDSDSMARVL
AAAPAPSCPDP-------PELLELAAGSPGALLAHRQQWQGLPEGLVDRLQA-L--PAGT
DPVVALSLARDLTEALDAEQQLWLLQWWQLVLWRH----RPSAAA------------VNR
LERLRRQLLAYVQPRLAWEVALLELAGLVT------------
>Acam|158339114
---------------MFKGIIGQSAAIEYLQRAISTQRIAPAYLFAGPEGIGRSRVAEQF
LSLLLDPEQTEQRSL----------------RNHPDSLWIAPTYKHKNKLMTVAQMQAQE
IALPRSHPQIRLAQIRDMTQFLSQSPLEASR----------------LAVVIEGAETMNE
AAANALLKSLEEPG-NATLILLA------PNIDALIPTLVSRCQRIPFSRLNAAQMAQVL
DQAGYGEILEY-------PQLIEMAQGSPGCAIAHWHQQDSISPDLLQANLD-D--L--N
TPLACLELAQKIDQALDLPSQLWLLDYYQQLYWRT----YGNSVL------------LHQ
FEKAKEQLRHYAQPRLVWEVTLLALAEQQDSQTKTNERLPTN
>Prom9301|126695486
-----------MIEVKKNNFFLNEEVNTILKNIIKNKSFTNGYIFYGAEGLGKKQTALQF
IQEIFKESSPSENIE-----------ERITNNNHPDFLIIEPDSLLATKSSGSFDPEKTL
---KSGYEIIKIAQIRNIKTFLSQKSINSEK----------------KIVLIIDAHLLNE
AASNCLLKTLEEPS-NGIFILLT------SKLNLLLDTIISRCQIVRFRSFSNKQIKSIL
KEYLDTSKLKINAKLKF-EDLINSANGSPNQLLKNIEIWNDFSDEIISKLDSPV-----K
SSLEILEISKSISEKFEISQQICLVNLIQTIWWRK----TKNIRL------------VKK
LENLKYLLRKNIQPRLAWEITLLKISIDDI------------
>Artm|209527774
-------------MDAFSDLIGQPQAIELLSRVIAQNRIAPAYLFVGIPGVGRSLAAQYF
IELLLQKGRKNLLNSSEEDAHKQSIKHRVKMRNHPDLLWVEPTYLHQGKLLSAAEAAASG
LK-RRAPPQIRLDQVREISQFVSRPALESLR----------------SVVVLEAAETMAE
GAANGLLKTLEEPG-KSVLILIA------PSVDSLLSTLVSRCAKIPFFRLSNTDIIQIL
TQKGYGEICRH-------AEIMAMAQGSPGQAIACWEQLQTIPPELLAKVKK-L--P--Q
SLRESLELAAEISRSLDTQAQLWLVDYLQHSYWEQ----YHNPGV-NGNNSLAIPGLLHQ
LEQARKHLLAYVQPRLVWECTLMAIANI--------------
>Syne6301|56751419
------------MMNPFAPLIGQDLAVQLLLAACDRDRLAPAYLFAGPDGTGRGLAARCW
APLLLADQSG-----------------RVARGNHPDLLWVEPTYSQQGTLIPASQAQAQG
IQ-RRTPPQVRLEQIRQITQFLARPPLAAPR----------------SLVVIEQAETMAE
AAANGLLKTLEEPG-QATIILMA------PSPELLLPTLVSRCQRIPFYRLSEQAMAQIL
QTHGFTEILDA-------PAVLALAQGSPGAAISHWQQLQAIPPELRDRLQQ-R--P--N
SLQVALELAQAIDAGLDVEAQLWLCRYLQQQGWSQ----QQLQSQ-----------QLLQ
LEQAQKQLRAFVQPRLVWEVLLSAWVQDAEGN----------
>Anav|75908184
-----------MTNNPFAPLVGQKQAIELLTQAVKQNRVAPAYLFAGPDGVGRSLAARCF
VELLFASVVEARLLP--------SLQQRLRQGNHPDLLWVQPTYQYQGQRFTAAQAAEKK
LK-RKAPPLIRLEQIREITEFLSRPPLEAPR----------------NVVVLEEAQTMAE
PAANALLKTLEEPG-QATIVLIT------PSPESVLPTLVSRCQRIPFYSLDTTSLTQVL
TQTGNQAVLQH-------PALLSLASGSPGSAIASYEQLQTIPPDLLQDLTT-A--P--K
SQRHALELAKRIDKDLETEAQLWLVDYLQQSYWQK----RHLPGI------------ISQ
LEKARKYLLVYAQPRLVWECTLLSVYQEFNI-----------
>Artp|284050174
-------------MDAFSDLIGQAQAVELLSRVIAQNRIAPAYLFVGIPGVGRSLAARFF
IELLLQPTRKNLVNSSEEDAHKQSIKHRVEMRNHPDLLWVEPTYLHQGKLLSAAEAAAAG
LK-RRAPPQIRLEQVREISQFVSRPALESLR----------------SVVVLEAAETMAE
GAANGLLKTLEEPG-KSVLILIA------PSVDSLLSTLVSRCAKIPFFRLSNTDIIQIL
NQTGYGEICRH-------PDIIAMAQGSPGQAIACWEQLQTISPELLAKVKK-P--P--Q
SLRESLELAAEISRSLDTQAQLWLVDYLQHSYWEQ----YHNHGVNGNNSLPPIPGLLHQ
LEQAKKHLLAYVQPRLVWECTLMAIANI--------------
>Cya7425|220906429
---------MAVVSPGFDALIGQPQAVEILTQAIAKQRIAPAYLFAGPDGVGRGLAARQF
LELILRSSTSSPQ-------------RQPSFQNHPDLLWIEPTYTVQGKLVTLSELQTKG
EQPPKSRPQIRLEQVREISRFVSRAPLEALR----------------SLVVLQQAETMNE
AAANGLLKTLEEPG-QATLILIA------PSELSLLPTLVSRCQRVPFYRLPPAELAQVI
QQTPYAELLTH-------PQILQMAQGSPGAAINHWQKLQTLPADILQACNP-L--P--S
SPRAALELARQISQTLDLESQLWLVDYLQQLCWQQAGGGGHNGQA---GRSHGWLQVLHR
LEQARQHLLNYAQPQLVWEVTLLEC-----------------
>Cya51142|172039295
-------------MNHFRQLIGQPSGVALLQQAIAKNRIAPAYLFAGPSGVGRALGAKCF
TQLLLSLGLPNEKQA--------SLKKRILDGNHPDFYWVEPTYQHQGQLLSAKEAQETG
LK-RKAPPQVRIEQVRDITQFLSRPPLEASR----------------CVVVIEAAETMTE
AAANGLLKTLEEPG-KATLILIA------PSADSLLPTLVSRCQKIPFYRLSDANLKTIL
GRLGYEEIVNH-------PDIIGLSQGSPGEAIAAWEQLQTIPFELRQKLKS-L--P--Q
NPLDALELAKEITTELDSDSQLWLINYLQYSHWQT----SQDRLF------------LDK
LEAAKKQLLSYVQPRLVWDCLFLMNY----------------
>Lyns|119486990
----------MTLDDSFSPLIGQHQAIELLTQTVLQNRIAPAYLFVGSSGIGRGLAARCF
IEFLFCHGSQKSLNP-------QQVRHRIQARNHPDLLWVEPTYLHQGKRFSVSEAEEAG
LK-RRSRPQIRLEQIREIGQFLSRPPLEASR----------------LIVVLEQAETMAE
AAANGLLKTLEEPG-KATLILIA------PGVDSLLSTLVSRCAKIPFYRLDEQAVAQVL
KEQGQAEILSH-------PEIIAMSQGSPGEAMVCWQQLQAMSPEFLESVKQ-P--P--Q
TVYDALNLAKEISKTLDTEAQIWLIDYLQHCYWQQ----QQKTGL-------INPLFLQQ
LEKARQSLLRFVQPRLVWECTFLSFCQT--------------
>Prom9211|159902684
-----------MKNNLFAGIEDQNLAINILTEVIHKNKIAPGYLFSGPQGVGQRIVTLRF
LEGLITGGDVEPTIR-----------KRLESLNHPDLLWVEPSYISQGRVIKQSLAQKDN
IN-INAISKIRLDQIKELKTFLGKRTIEAKL----------------AMVVIEDAEKMNE
AASNALLKTLEEVN-NGLIILIS------SRSENLLSTIKSRCHEIPFKPLKYHSLEELF
INYGEDNKINNYTFDSR-KELINLSNGSPELLIRNINKIQEIPSEILLSLTK-L--P--N
DYLEAITIAKDIIENLDIEQQLWIINFLQQHFWLR----ESNLYC------------MNV
LKVLSSHLVSSIQPRIAWEVALIELTSQNYKDC---------
>Noss|17232197
-----------MTNNPFAPLVGQKQAIELLTQAVKQNRVAPAYLFAGPDGVGRSLAARCF
VELLFASVVEARLLP--------SLQQRLRQGNHPDLLWVQPTYQYQGQRFTAAQAAEKK
LK-RKAPPLIRLEQIREITEFLGRPPLEAPR----------------NVVVLEEAQTMAE
PAANALLKTLEEPG-QATIILIT------PSPESVLPTLVSRCQRIPFYSLDTKSLTQVL
TQTGNQEVLQH-------PAVLSLASGSPGSAIASYEQLQIIPPDLLQDLTT-A--P--K
SQRHALELAKRIDKDLETEAQLWLVDYLQQSYWQK----RHQPGI------------ISQ
LEKARKYLLVYAQPRLVWECTLLSVYQEFNI-----------
>Cya8801|218246387
-----------MSINYFRQLRGQPQAVELLQQAIAKNRIATAYLFVGPVGIGRSLAAKCF
SEALLSLNLSPEQQL--------LVSKRVIQGNHPDLLWVEPSYQHQGQLITAQEAEKLG
VK-RKAPPQIRIEQIREITRFLNRPPLEASR----------------ALVVIEAAQSMTE
AAANALLKTLEEPG-QATLILMA------PSVDTLLATLVSRCQKIPFYRLSEEDLKTVL
TEQGQGEILNN-------TEVLALAQGSPGEAIAVHQQLQTIPLELRQKLQQ-L--P--S
SILGALDLAKTISQELDTQAQLWLINYLQYYHWNQ----TRNKPL------------LEQ
LEKAHQALLSYVQPRLVWECLLINCVNLMK------------
>Glov|37521001
-----------MNCTAQSSVKGQPLAMALLERAIVTGRIAPAYLFCGPQGVGKAMAARHF
AARLLESALG-----------------RIERGNHPDLLWVEPTYKKGDKLLSRAEALAEG
GNLPRALPQVRLEQVRGINQFLSRPPLEAAR----------------QVIVIEGAEAMGD
GAANALLKILEEPG-GAVFVLIA------PSAGGLLATVRSRCQKVPFCCLPHELVAQIL
AALGKSVD----------ERLLAMAQGSPGRALELQTWLFGIPPELLAEAEKWAYRP--L
DLRSALTLARRIDAELNLEQQIPLVDYLQQLAWAA----GRVER-------------LAP
LEALRTQLLGYVSPRLAWEVGIPPLPPL--------------
>Syns8102|33866767
------------MTNLFEDLIGQPLAVDLLKAALNRQRLAPAYLFAGPDGVGRRLAAVRF
LEGVLGAGQQAERQR-----------RRLEERNHPDLLWVEPTFQHQGRLLTREEAEEAG
IT-RRTPPQLRLEQVRSISRFLARQPVEAER----------------GMVVIEAVEAMPE
AAANALLKTLEEPG-HGLLILLS------AAPERLLSTIRSRCQLIRFLRLAQADLNRVL
EGCGAVAEHDP-------PELLAMAAGSPGALLEHRRQRAGLPEELTGRLAS-M--R--D
QPMEALALARDVCEALDGEQQLWLINWWQQQLWAR----GAGDRP------------LQR
LETLRRQLLSFVQPRLAWEVALLELTTGK-------------
>Thee|22298061
-------------MNWFRPVIGQPTAIQLLTYALDRRQIAPAYLFVGPEGVGRALTARCF
LQAILNEAKDLS--------------------NHPDVLWMEPTYSVQGTLYTRRQLLAAD
KEIPRSAPQIRLEQIRQLSRHLSQPPMRAPR----------------SLVVLTQAETMNE
AAANALLKTLEEPG-RATLILIA------PSPSALLNTIVSRCQKIPFYPLSRQAVEQVL
RQVAPPDFWHQVT-----PALLDLGAGSPGAILQAWQTWQEIPEAFRHLGEQ-LTAP--L
PLQTALELARDISQSLDVERQLWLLSLMQQQIWQK----RDLPRC---------VLVLQQ
LERARQYLQQYVQPRLVWEVLLMQLGTV--------------
>Syns9916|116073927
------------MVPLFSDLVGQPQAVSLLEAALSHQRVAPAYLFAGPDGVGRRLAALRF
LEGVLQGGQEDRRER-----------RRLEARNHPDLLWVEPSYSHQGRLIPRSEAEEAG
VS-KRTPPQLRLDQIREVSRFLARQPLESPR----------------GLVVIEDPEAMAE
SAANALLKTLEEPG-HGLLILLS------AAPERLLTTIRSRCQQISFKRLDPGQMQTVL
ARLDGEQRAQAAAALEL-PELRALAAGSPGALLDHANYWEAVPDSLRDRLTV-L--P--S
KPAEALALARDVTEALSGEQQLWLISWWQHHLWYQ----QGQSQG------------LKR
LERLRSHLLSFVQPRLAWEVTLLDLLTAGSS-----------
>PromMED|33860689
-----------MIDLKTENLLINQEVNENLESILKSKAFSNGYIFYGPEGIGKKQTAMKF
IMEIFNKYSSNSNIE-----------KKIIDKNHPDFLLIEPTYFFKGNLINRSEAETT-
---KNNKETIRIEQIRNLKTFLGQKSIESGG----------------KIVLIDDAHLMNE
AASNCLLKTLEEPS-NGIFILLT------SRLNLLLDTIISRCQLIRFKAFSYKQLEIFI
RNNLDSTVFDIYKEIDL-EYFINSANGSPGKILKDIKIWNQLPNAIKENLDFPL-----S
DNLEILKITKLISEELDIDQQMFLINFVQQKCWAK----TRNKNI------------VKK
LEDLKVHLKGFIQPRLAWEVTLLKIAIEDL------------
>Scys6803|16331080
-------------MNRFQSILGQDQAIALLQQAIAQKRIAPAYLLVGPEGVGKSLAAKAF
GETLLMGLGTKSDRQ-----------ERFFAGNHPDLLKIEPTFQHQGKLLTASEADQAG
LK-RRAAPLIRVEQVREINRFLSRPPLEADR----------------AVILIEEAQAMNE
GAANALLKTLEEPG-RATLILLA------PSVDVLLPTIVSRCQRIPFYRLGEGDMTKIL
QRLGRQEILHH-------PELLAIAQGSPGLLFQAWEQMQSIPAELRQKLMQ-P--P--T
SPLAAFDLAKMVDGNLDNSAQLWLVDYLQYHYWHG----HHQRPW------------LEI
LEKARKYLAAYVQPRLVWETTFLALYRLENSGDRR-------
>Syn9902|78183895
------------MSELFDGLVGQPLAVHLLEAALQQNRLAPAYLFAGPDGVGRRFAALRF
LEGVLSGGVGCDRAR-----------RRLEERNHPDLIWVEPTFQHQGRLLTRDEAVDAG
MS-RRTPPQLRLEQIRGVSRALARQPVESTR----------------GMVVIESAEAMAE
AAANALLKTLEEPG-HGLLILLT------AAPERLLSTIRSRCQLIRFVRLDVPSVSQVL
HRLDAVE-HDP-------PELLAMAAGSPGALLEHRSRWAALPTELMPRLRH-L--P--N
EPMHALALARDVCEALDGEQQLWLIDWWQQALWAT----SGDVHS------------LKR
LETLRRQLLSFVQPRLAWEVALLDLTADSTAAPA--------
>Trie|113475257
------------MIFDFINIIGQNQAIELLTQAMAHQRIAPAYLFAGPPGVGRALTAQCF
IQLLFSHTNSFPPNS-------SSLKSRIQKRNHPDLLWLEPTYLHQGKLFSATEAAAAG
VK-RKSPPQIRLEQVRDIGQFLSRPPLQAAR----------------AVVVLQQAETMGE
NAANGLLKILEEPGKRATLILIA------PGVDALLPTLVSRCQRIPFYRLTQENMKLVL
EKVGYGKILDQ-------PEVMEMAQGSPGEAIACWQQLQQIPADILEVATQ-G--I--R
DIPQALTLARDISKSLDTEAQLWLIDYLQHCYWRQ----HPLIGV----------ECLKH
LEMARTYLLSYVQPRLVWECTLMAICSS--------------
>Syn9311|113953170
---------MLEEQDLFADLVGQPLAVTLLKAALKQERLAPAYVFAGPEGVGRRLAVLRF
LEGVISEGQCNQRQR-----------RRLAERNHPDLLWVEPSYSHQGRLITRSEAEEAG
VS-RRTPPLVRLDQIRDISRFLSRQPLESSR----------------GLVVLEEPEAMAE
AAANALLKTLEEPG-HGVLILLS------AAPERLLSTIRSRCQLIRLIQLSAEDMQSVL
QRLPAEIDQEAVKQGLMQPELVAMAGGSPGALLGHVKQWSCVSPDLMGRLHT-L--P--T
QPIEALGLARDLTEALDGEQQLWLINWLQQHLWME----QKNEQV------------LRK
LERLRVQLLSFVQPRLAWEVTFLDLMGL--------------
>NoAz|298491751
---------------MFEKLIGQKQAIGLLTQAVKQNRVAPAYLFVGTDGVGRSLAAKCF
IELLFSSSIQPHQIA--------TLQNLIRQGNHPALFWVEPTYQYQGQRLTAAEAAEKG
VK-RKAPSVIRLEQIREITQFLSRPPLEATR----------------NIVVLEQAERMAE
SAANALLKTLEEPG-QATLILIA------PSPESVLPTLVSRCQKIPFYRLDTASVAQIL
TQTGNWEILQH-------PEVLSLAAGSPGSAIAAYQQLQTINNELLQEVRK-T--P--T
SYRNALELAKKVDKELDIEAQLWLIDYLQQWYWQQ----IYKRSI------------IEQ
LEKSRENLLSYAQPRLVWECTFISLLQISQVS----------
>Ucyn|284929544
-------------MDNFQHLIGQTQSTTLLKQIIIKNKIAPAYLFSGPTGVGRRLAARSF
CKSIFSLSKVLQENQ-------TTLEHRILNGNHPDLYWIEPTYQYKGKLFTIRQAQENG
LK-SNSSPQIRIDQIRNITNFLSRPPLESIR----------------SVVIIESAEMMTE
AASNGLLKTLEEAK-LATIILIV------SNQNLLLPTLVSRCQIIPFYNLSEKDLKQVL
RKSDYENIINE-------EKIIKLSQGSPGKAIGYWNQLQLIPSEITDTLEK-I--P--L
SYLNSLELSKKITVELNNSTQIFLIDYMQHFYWVK----FRNKNL------------LEL
LELSKSYLLRYLNSRLVWDSLLIKISNIL-------------
>Syns5701|87301809
------------MADLFADLIGQPMAVALMRSALERQRLAAAYLLTGPEGVGRRLGGLRF
LEGVLAGPAGAPAVR-----------RRLSQGNHPDLLWLEPTYSHQGRLVPVSQAMAEG
VS-KRGLPQIRLEQIRSVGPFLARRAVAGPR----------------PVVVIEAVELMAE
GAANGLLKTLEEPG-AGLLLLLS------AAPERLLSTIRSRCQQIPFRPLDPVAMAEVM
VRQPDPSGSSEAAEP---PELIELAAGAPGALMEHRRQWRGLPSGLAERLGG-L--T--A
DPLEAMALARDLSDALDLDQQLWLLNWWQLCLWRR----EHRLES------------QQR
LERLRGQLRGFVQPRLAWEVALLELSGVIG------------
>YellB|86608578
--------------MPPQHIVGQEMAARLLVAALEKERVTSSYCFLGPQGVGRKLMARWF
AQALLCESSSGIPCG------KCSHCRWLLAGNHPDLHWVSPTYLHQGRLIAADSPEAQT
LQ-RRSPPQIRLEQVQGVSRFCARKPIRAQRKGSAPLKDSVPLTRTGAVVVLEGAETLAE
SAANALLKTLEEPG-PAHIILIA------PQAASLLPTLLSRCQMVPFRRLSPEEVDRVL
SGLGCPDLAGIPR-----SELIALAQGSPGLALLAHQHLQQIPPSLLEELKR-W--PWHS
SLQQALELGRAVA-SLELPAQLWLIDYLQQHFWAQ----GSRQPF-----APGVQSAIRQ
LERIRQHLLQLVQPRLCWEVNLASISPGG-------------
>Syn7002|170077872
-------------MISLDQVLGQPQAVSLLRQAIAQDRLAPAYLFAGPEGIGRSLTARGF
TTALMTQEVPEAAQR--------LIRYKLLKNNHPDLLWVEPTYQHQGKLYTPAQAQEAG
LK-RKAPPQIRIEQIRQLGEFLSRPALEAPR----------------CVVVIEAAQTMAE
APANALLKTLEEPG-NATLILLA------PSGDSLLPTLVSRCQKIPFYRLSQDDVAQIL
TAQGYQHILAD-------ATILAIAQGSPGAAIQIYELLSNVPQDLLQSLQQ-L--P--Q
NPLGAFSLAKGIHNALDIEVQLQLIDYLQYQYWQR----FHNDQL------------IQR
LETTRKYLRNYVQPRLVWETFFLEFCQTSP------------
>Cylr|282901979
---------------MFEELIGQQQAIELLTASVKQNRIAPAYLFAGKDGVGRSLAATCF
IQLLFAGSRDGEELS--------VLKNRVSQRNHPDLFWVEPTYQYQGERLTAAQAAEKK
VK-RKAPPVIRLEQIREISQFLSRPPLESVR----------------SVVVIEQAEAMAE
SAANALLKTLEEPG-RATLILIV------PSPESILPTLVSRCQKIPFYRLDSSSLTQVL
TRTGNLEILEH-------PEILNLAAGSPGSAILAHQQLQSINSELLQEVKK-L--P--T
SYLHALELGKRIDRELDTEGQLWLIEYLQQYYWQK----THKPQI------------IQE
LEKTRKNLLCYAQPRLVWECTFLAILRV--------------
>Prom9303|124024336
------MSLEIETRGLFEDLIAQPLAVALLEAALSQGRLAPAYLFSGPDGVGRSLAALRF
LEGVISSGKPALRER-----------RRLEAFNHPDLLWVEPTYQHQGRLVPKSQAEEEG
VS-RRSPPQVRLEQIRGVTRFLGRRPVEAPR----------------GMVVIEAADSMPE
AAANALLKTLEEPG-HGLLILLS------AASERLLTTIRSRCQQILFARLEGADMQTVL
ARTSTAEMRSSLLALDQ-PELVAMAAGSPGALLQHFWLWQAVPEEFWLRLEE-R--P--Q
KPMEALALARDLTEALNGEQQLWLIDWWQQHFWIQ----RPDPRP------------LKR
LERLRSHLLGFVQPRLAWEVALLELIPCV-------------
>Syns7805|88807103
-----------MASELFADLQGQPLATQLLQSALALQRLAPAYLFSGPDGVGRRLAALRF
MEGVLSGGSQDPRER-----------RRLEERNHPDLLWVEPTYSHQGRLISRSEAEAAG
VN-RRTPPQVRLEQIRDLGRYLARQPLESAR----------------GLVVLEQPEAMAE
GAANALLKTLEEPG-HGLLILLS------AAPDRLLTTIRSRCQQIRFTRLPDGVMHAVL
AQLPDDAGHRALEIAASEPELVALASGSPGALLEHVRLWSSIPEALKERFRN-L--P--Q
TPVDALGLARDVCEQLEGEQQLWLISWWQTVLWRQ----QLNRVS------------VER
LNRLRHQLLSFVQPRLAWEVTLLNLIRSHTA-----------
>Syns7803|148240579
-----------MVSELFADLQGQPLATQVLQSALTHQRLAPAYLFSGPDGVGRRLGALRF
MEGVLTGGGPDPRER-----------RRLEERNHPDLLWVEPTYSHQGRLISRSEAEAAG
VN-RRTPPQVRLEQIRDLGRFLARQPLESPR----------------GLVVLEQPEAMAE
GAANALLKTLEEPG-HGLLILLS------AAPDRLLTTIRSRCQQIRFTRLPDAAMQTVL
AQLPEAAGHQALEVAAAEPELVALASGSPGALIEHVRVWGTIPEGLRERLKH-P--P--Q
TPLDALALARDVCEQLEGEQQLWLISWWQTVLWRQ----QLDRVP------------VER
LNRLRQQLLSFVQPRLAWEVTLLNLISVQSS-----------
>Cya0110|126658955
-------------MNHFRQLIGQPSGVALLQQAIAKNRIAPAYLFAGPNGIGRALGAKCF
TQLLLSLNLPEEQQA--------RDKKRVLDRNHPDFYWVEPTYQHQGQLLTLKEAQESG
LK-RKAPPQVRIEQIRDITQFLSRPPLEASR----------------CVVVIEAAETMTE
AAANGLLKTLEEPG-KATLILIA------PSADSLLPTLVSRCQKIPFYRLSDAHLKTVL
GRLGYEEIINH-------PDIIGLSQGSPGEAIAAWEQLQNIPFELRQKLKK-L--P--Q
TPLDALQLAKEVTTELDNDAQLWLINYLQYSYWQK----SQDKLF------------LEK
LEAAKKQLLSYVQPRLVWDCLLIQ------------------
>Mica|166367882
-------------MIDWSRLIGQNQAIELLQRALEINSIAPAYLFAGAKGIGRNLAAKCF
CQDLLTRDRSPETRE--------LILKRFLGGNHPDLLWIEPTYQHQGKLLTAKEAQESN
LK-RKAPPQIRIEQIREITNFLSRPPLESSR----------------SVVVIEQADTMTE
SAANALLKTLEEPG-KATLILIA------PSPSSLLPTLVSRCQHIPFQRLSEENLAQVL
RSNGHARVLNY-------PAILGLAQGSPGEAIAALEFLDSLPQDLPRSLSK-F--P--L
KLSQALELAKIIAQTLDTETQLWYVSYLQYEDWQR----RRERSI------------LEI
LEKTRRQLLAYVQPRLVWECTFLALAKLSTAQKS--------
>Syns8109|260436291
---------------MFGDLIGQSLAVDLLSAALAQERVAPAYLFAGPEGVGRQLAAVRF
LEGLLADGQPSSRER-----------RRLLERNHPDLLWVEPTYQHQGRLLTRAEAEEAG
LS-RRTPPQLRLEQIRDIGRCLARQPVEAKR----------------GMVVIEAAEAMAE
AAANALLKTLEEPG-HGVLILLT------SAPERLLSTIRSRCQLIRFLRLNPEAMAQVL
ERTDATSQDS--------PELLALAAGSPGALIDHRRSLAGLPEQLVQRLDS-L--P--V
TPMDALALARDLCEALDGEQQLWLIGWWQHRLWNS----GSSASS------------LKR
LDRLRGQLLSFVQPRLAWEVALLDLTASV-------------
