# Supplementary material for: Genome fluctuations in cyanobacteria reflect evolutionary, developmental and adaptive traits
Source: BMC Evol Biol. 2011 Jun 30;11:187. doi: 10.1186/1471-2148-11-187 (PMC3141437; doi:10.1186/1471-2148-11-187)
Supplement: Additional file 8 — Individual and concatenated alignments for protein groups. Compressed file containing all alignments of individual groups (fasta format) and the concatenated alignment of 285 single-copy genes (phylip format). [file 1471-2148-11-187-S8.GZ › Cyanos1285.faa]

>Syne7942|81298906
---MKPRILVIDDDSAILELVAVNLEMSGYDVRKAEDGIKGQALAVQLVPDLIMLDLMLP
RVDGFTVCQRLRRDERTAEIPVLMLTALGQTQDKVEGFNAGADDYLTKPFEVEEMLARVR
ALLQRTDRIPHAA--RHSEILSYGPLT-LIPERFEAIWFNRTVKLTHLEFELLHCLLQRH
GQTVAPSEILKEVWGYDPDDDIETIRVHIRHLRTKLEPDPRHPRYIKTVYGAGYCLELPA
ETELHQHADQFPSAS------------------
>PromCC|33239602
---MKPCILLIEDDKDMRELVGGHLEHTGFDVQVAEDGIKGQALALQYKPDLILLDLMLP
NVDGLTLCQRLRRDERTSSIPILMITALGATKDKVTGFNSGADDYLTKPFDLEELHVRIK
ALLRRTNRAPLGST-GHPEILSYGPMT-LVPERFEAIWFECPVRLTHLEFELLHCLLQRH
GQTVAPSLILKEVWGYEPDDDIETIRVHVRHLRTKLEPEPRKPRFIKTVYGAGYCLELPK
GEQIKQFRELVLNKVSQKET-------------
>Crow|67920570
----MPRILVIEDDDAIRDLIATNLEMAGYDIKQAPDGIKGQALAVQLQPDLIMLDLMLP
KVDGFTVCQRLRRDDRTSDIPVLMLSALGQTQDKVEGFNAGADDYLTKPFELAEMLARVR
ALLRRTDRIPQAA--KHSEILNYGPLT-LIPERFEAICFENTVKLTHLEFELLHCLLQRH
GQTVSPSEILKEVWGYDPDDDIETIRVHIRHLRTKLEPDPRHPCYIKTVYGAGYCLELPS
SEQMPLSTDAAVV--------------------
>Syn7335|254422525
----MPRILVIDDDPAIVELVSINLEMAGYDTTQANDGIKGQALAVQLVPDLIMLDLMLP
KVDGFTVCQRLRRDDRTADIPVLMLTALGETQNKVDGFNAGADDYLTKPFELEEMLARVR
ALLRRTDRIPQAA--KHSEILSYGPLT-LVPERFEAIWLDKTVKLTHLEFELLHCLLQRH
GQTVSPSEILKEVWGYDPNDDIETIRVHVRHLRTKLEPDPRHPQYIKTVYGAGYCLELPA
EATLKPEQAATA---------------------
>Syn307|148241355
---MKPCILLIEDDRDMRELVAGNLEHSGFDVQKADDGIKGQALALQYIPDLIVLDLMLP
RVDGLTLCQRLRRDDRTAQIPILMLTALAGTKDKVTGFNSGADDYLTKPFELEELLARVK
ALLRRSDRAPLSS--KHSEILSFGPIT-LVPERFEAIWFDQPVRLTHLEFELLHCLLQRH
GQTVAPSLILKEVWGYEPDDDIETIRVHIRHLRTKLEPDPRKPRFIKTVYGAGYCLELPS
GANLDDSSRVMKEFRAERQGNLEQIA-------
>Syn9605|78213886
---MKPCILLIEDDQDMRDLVSGHLEHSGFDVQRADDGIKGQALALQYTPDLILLDLMLP
KVDGLTLCQRLRRDDRTAGIPILMLTALGGTKDKVSGFNSGADDYLTKPFDLEELQARVK
ALLRRSDRAPVGST-NHNEILSYGPLT-LVPERFEAIWFDQPVRLTHLEFELLHCLLQRH
GQTVAPSLILKEVWGYEPDDDIETIRVHVRHLRTKLEPDPRKPRFIKTVYGAGYCLELPT
SAQMDGLEDVVAMAREERKQQGDRASA------
>Nosp|186683796
----MPRILVIDDDPAISELVAVNLEMAGYDVSQAEDGIKGQALALQLQPDLIMLDLMLP
RVDGFTVCQRLRRDDRTSEIPVLMLTALSQTQDKVEGFNAGADDYLTKPFEVEELLARVR
ALLRRTDRIPQAA--KHSEILNYGSLT-LVPERFEAIWFNDTVKLTHLEFELLHCLLQRH
GQTVSPSEILREVWGYDPDDDIETIRVHIRHLRTKLEPDPRHPRYIKTVYGAGYCLELPG
IPPSIEGASVTVVE-------------------
>PromAS|123967682
---MKISILLIEDDRDMRDLVARHLEHSGFDVQKAEDGIKGQALALQYSPDLILLDLMLP
SVDGLTLCQRLRRDERTSNIPILMITALGGLKDKVTGFNSGADDYITKPFDLEELHVRIK
ALLRRTNRAQLNSS-NQQEILNYGPLT-LVPERFEAIWFESPVRLTHLEFELLHCLLQRH
GQTVSPALILKEVWGYEPDDDIETIRVHIRHLRTKLEPDPRKPIYIKTVYGAGYCLELPI
GSQVETARQEFIKTRNPDLINSAVD--------
>Rapb|282896672
----MPRILVIDDDPAISELVAVNLEMAGYDVSQAEDGIKGQALALQLQPDLILLDLMLP
RVDGFTICQRLRRDERTAEIPVLMLTALNQTQYKVEGFNAGADDYLTKPFEVEEMLARVR
ALLRRADRIPQAA--KHSEILNYGSLT-LVPERFEAIWFHETVKLTHLEFELLHCLLQRH
GQTVSPSEILREVWGYDPDDDIETIRVHIRHLRTKLEPDPRRPRYIKTVYGAGYCLELPA
VPPSGEASNMTLVE-------------------
>YellA|86606539
----MARILIIEDDPSILDILRINLELAGYEVVKATDGVRGQALALQVLPDLIILDLMLP
QVDGLTVCQRLRREERTSEIPILMLTALGQTQDKIEGFNAGADDYLTKPFEVQELLVRVR
ALLRRADRIPQTA--KHGEILTYGPLT-LVPERFEAVWFGKTIKLTHLEFDLLHCLMQRH
GQTVSPSEILQEVWGYEPDDDIETIRVHIRHLRTKLEPDPRHPQYIKTVYGAGYCLELPN
IADPQPLQPELAKDSSSP---------------
>Prom9215|157412484
MNNMKISILLIEDDRDMRDLVARHLEHSGFDVQKAEDGIKGQALALQYSPDLILLDLMLP
SVDGLTLCQRLRRDERTSNIPILMITALGGLKDKVTGFNSGADDYITKPFDLEELHVRIK
ALLRRTNRAQLNSS-NQQEILNYGPLT-LVPERFEAMWFESPIRLTHLEFELLHCLLQRH
GQTVSPALILKEVWGYEPDDDIETIRVHIRHLRTKLEPDPRKPVYIKTVYGAGYCLELPI
GSQVETAREEFFQARNPDLINSVLD--------
>PromN2A|72383330
---MKPCILLIEDDQDMRDLVAGHLEHTGFDVQKAEDGIKGQALALQYAPDLILLDLMLP
KVDGLTLCQRLRRDERTSAIPILMITALGGIKDKVTGFNSGADDYITKPFDLEELQVRIK
ALLRRTNRAPLGSN-NQQEILDYGPLT-LVPERFEAIWFESPVRLTHLEFELLHCLMQRH
GQTVAPSLILKEVWGYEPDDDIETIRVHVRHLRTKLEPDPRKPRFIKTVYGAGYCLELPT
GDKISEIQPSITQARETNSFKNNTDERVIA---
>Syns9917|87125186
---MKPCILLIEDDRDMRELVGGHLEHNGFDVQRAEDGIKGQALALQYSPDLILLDLMLP
KVDGLTLCQRLRRDERTAGIPILMLTALGGTKDKVSGFNSGADDYLTKPFDLEELQVRIK
ALLRRSDRGPVGSG-THQEILSYGPLTPPLPGKLTPLHFDHQGGL----MEQSNASLQRG
RQG---------------------------------------------------------
---------------------------------
>Prom9312|78778516
---MKISILLIEDDRDMRDLVARHLEHSGFDVQKAEDGIKGQALALQYSPDLILLDLMLP
SVDGLTLCQRLRRDERTSNIPILMITALGGLKDKVTGFNSGADDYITKPFDLEELHVRIK
ALLRRTNRAQLNSS-NQQEILNYGPLT-LVPERFEAIWFESPVRLTHLEFELIHCLLQRH
GQTVSPALILKEVWGYEPDDDIETIRVHIRHLRTKLEPDPRKPIYIKTVYGAGYCLELPI
GSQVEAAKQDFIQARNPNLMNSVID--------
>SynsBL|116071491
---MKPCILLIEDDQDMRDLVSGHLEHSGFDVQRADDGIKGQALALQYIPDLILLDLMLP
KVDGLTLCQRLRRDERTAGIPILMLTALGGTKDKVSGFNSGADDYLTKPFDLEELQVRIK
ALLRRSDRAPLGAS-NQNEILSYGPLT-LVPERFEAIWFDSPVRLTHLEFELLHCLLQRH
GQTVAPSLILKEVWGYEPDDDIETIRVHVRHLRTKLEPDPRKPRFIKTVYRAGYCLELPS
GGQLDDVVSLAREERKQQGDRATA---------
>Prom9515|123965391
---MKISILLIEDDRDMRELVAGHLEHSGFDVQKAEDGIKGQALALQYSPDLILLDLMLP
SVDGLTLCQRLRRDERTSNIPILMITALGGLKDKVTGFNSGADDYITKPFDLEELHVRIK
ALLRRTNRAQLNST-NQQEILNYGPLT-LVPERFEAIWFESPVRLTHLEFELLHCLLQRH
GQTVSPALILKEVWGYEPDDDIETIRVHVRHLRTKLEPDPRKPTYIKTVYGAGYCLELPD
EAKVDVASQKFTESRNSSLINTVIE--------
>Cya8802|257059801
----MPRILVIDDDAAISELVSVNLEMAGYDVNQAGDGIKGQALAVQLQPDLIMLDLMLP
KVDGFTVCQRLRRDERTADIPVLMLTALGETKDKVEGFNAGADDYLTKPFEVEEMLARVR
ALLRRTDRIPQAA--KHSEILNYGPLT-LIPERFEAIWFQKTVKLTHLEFELLHCLLQRH
GQTVSPSEILKEVWGYDPDDDIETIRVHIRHLRTKLEPDPRHPCYIKTVYGAGYCLELPT
AEQLMAEANAAVV--------------------
>Prom9313|33864253
---MKPCILLIEDDQDMRELVSSHLEHNGFDVQNAEDGIKGQALALQYTPDLILLDLMLP
NVDGLTLCQRLRRDERTAGIPILMITALAGTKDKVTGFNSGADDYLTKPFDLEELQVRVK
SLLRRTDRAPVGTN-AHHEILSYGPLT-LVPERFEVIWFERPVRLTHLEFELLHCLLQRH
GQTVAPSLILKEVWGYEPDDDIETIRVHVRHLRTKLEPDPRKPRFIKTVYGAGYCLELPT
GGQLEGIQDLLIQARQEREAREAQNKQGERASA
>Cya7822|196256999
----MPRILVIDDDPAISELVSINLEMAGYDVNQAEDGIKGQALAVQLQPDLIMLDLMLP
KVDGFTVCQRLRRDERTSDIPVLMLTALGQTQDKVEGFNAGADDYLTKPFEVEEMLARVR
ALLRRTDRIPQAA--KHSEILNYGPLT-LVPERFEAIWFNKTVKLTHLEFELLHCLLQRH
GQTVSPSDILKEVWGYDPDDDIETIRVHIRHLRTKLEPDPRHPRYIKTVYGAGYCLELPS
SEQLSLDTDVAAV--------------------
>Cya7424|218440560
----MPRILVIDDDPAISELVSINLEMAGYDVNQAEDGIKGQALAVQLQPDLIMLDLMLP
KVDGFTVCQRLRRDDRTSDIPILMLTALGQTQDKVEGFNAGADDYLTKPFEVEEMLARVR
ALLRRTDRIPQAA--KHSEILNYGPLT-LVPERFEAIWFNKTVKLTHLEFELLHCLLQRH
GQTVSPSDILKEVWGYDPDDDIETIRVHIRHLRTKLEPDPRHPRYIKTVYGAGYCLELPS
TEQLTLDSDAAAV--------------------
>PromN1A|124024913
---MKPCILLIEDDQDMRDLVAGHLEHTGFDVQKAEDGIKGQALALQYAPDLILLDLMLP
KVDGLTLCQRLRRDERTSAIPILMITALGGIKDKVTGFNSGADDYITKPFDLEELQVRIK
ALLRRTNRAPLGSN-NQQEILDYGPLT-LVPERFEAIWFESPVRLTHLEFELLHCLMQRH
GQTVAPSLILKEVWGYEPDDDIETIRVHVRHLRTKLEPDPRKPRFIKTVYGAGYCLELPT
GDKISEIQPSMIQARETNSFKNNTDERVIA---
>Micc|254411201
----MHRILLIDDDPAISELVSINLEMAGYEVHQAPDGIKGQALALQLQPDLIMLDLMLP
RVDGFTVCQRLRRDERTTDIPVLMLTALGQTQDKVEGFNAGADDYLTKPFELEEMLARVR
ALLRRTDRIPQAA--KHTEILNYGPLT-LIPERFETIWFNQTVKLTHLEFELLHCLLQRH
GQTVSPSEILKEVWGYDPDDDIETIRVHVRHLRTKLEPDPRHPQYIKTVYGAGYCLELPN
SEETAEAGSSNSAKAE-----------------
>Prom9202|254526324
---MKISILLIEDDRDMRDLVARHLEHSGFDVQKAEDGIKGQALALQYSPDLILLDLMLP
SVDGLTLCQRLRRDERTSNIPILMITALGGLKDKVTGFNSGADDYITKPFDLEELHVRIK
ALLRRTNRAQLNSS-NQQEILNYGPLT-LVPERFEAMWFESPIRLTHLEFELLHCLLQRH
GQTVSPALILKEVWGYEPDDDIETIRVHIRHLRTKLEPDPRKPVYIKTVYGAGYCLELPI
GSQVETAREEFFQARNPDLINSVLD--------
>Nods|119511528
----MPRILVIDDDAAISELVAVNLEMAGYDVSQAEDGIKGQALALQLQPDLIMLDLMLP
RVDGFTVCQRLRRDDRTAEIPVLMLTALSQTQNKVEGFNAGADDYLTKPFEVEEMLARVR
ALLRRTDRIPQAA--KHSEILNYGNLT-LVPERFEAIWFNETVKLTHLEFELLHCLLQRH
GQTVSPSEILREVWGYDPDDDIETIRVHIRHLRTKLEPDPRHPRYIKTVYGAGYCLELPS
LPQSNEGASASSSSVVE----------------
>Cyab|254430750
---MKPCILLIEDDSDMRDLVAGHLEHGGFDVQRAEDGIKGQALALQFTPDLVLLDLMLP
KVDGLTLCQRLRRDERTARIPILMITALADTKDKVSGFNSGADDYLTKPFDLEELTVRVK
ALLRRTDHAPLST--QHNEILSFGPIT-LVPERFEAIWFDQPVRLTHLEFELLHCLLQRH
GQTVAPSLILKEVWGYEPDDDIETIRVHVRHLRTKLEPDPRKPRFIKTVYGAGYCLELPS
GDQLAALTPVVQDARTAQAS-------------
>Acam|158337175
---MKTRILVIDDDPAIAELVAINLEMAGYDVAQATDGIKGQALAVQLLPDLIILDLMLP
KVDGFTICQRLRRDQRTADIPILMLTALSQTQDKVEGFNAGADDYLTKPFELEEMLARVR
ALLRRTDRIPQAA--RHSEILSYGPLT-LVPERFEVLWVDKVIKLTRLEFELLHCLLQRH
GQTVSPSEILQEVWGYDPNDDIETIRVHVRHLRTKLEPDPRHPQYIKTVYGAGYCLELPH
TAEAENAEATNEENQASVT--------------
>Prom9301|126695485
---MKISILLIEDDRDMRDLVARHLEHSGFDVQKAEDGIKGQALALQYSPDLILLDLMLP
SVDGLTLCQRLRRDERTSNIPILMITALGGLKDKVTGFNSGADDYITKPFDLEELHVRIK
ALLRRTNRAQLNSS-NQQEILNYGPLT-LVPERFEAIWFESPVRLTHLEFELLHCLLQRH
GQTVSPALILKEVWGYEPDDDIETIRVHIRHLRTKLEPDPRKPIYIKTVYGAGYCLELPI
GSQVETARQEFIQARNPDLINSAVD--------
>Artm|209528024
----MPRILVIDDDPAIAELVAINLEMAGYEVTLAPDGIVGQALALQLLPDLIILDLMLP
KVDGFTVCQRLRRDERTGDIPVLMLTALGQTQDKVEGFNAGADDYLTKPFELEEMLARVR
ALLRRTDRIPQAA--KHSEILSYGVLT-LVPERFEAIWFDQTVKLTHLEFELLHCLLQRH
GQTVAPSEILKEVWGYDPDDDIETIRVHIRHLRTKMEPDPRHPRYIKTVYGAGYCLELPA
GNGKNSSEVGETDLSDVSDQV------------
>Syne6301|56751418
---MKPRILVIDDDSAILELVAVNLEMSGYDVRKAEDGIKGQALAVQLVPDLIMLDLMLP
RVDGFTVCQRLRRDERTAEIPVLMLTALGQTQDKVEGFNAGADDYLTKPFEVEEMLARVR
ALLRRTDRIPHAA--RHSEILSYGPLT-LIPERFEAIWFNRTVKLTHLEFELLHCLLQRH
GQTVAPSEILKEVWGYDPDDDIETIRVHIRHLRTKLEPDPRHPRYIKTVYGAGYCLELPA
ETELHQHADQFPSAS------------------
>Anav|75907720
----MPRILVIDDDPAISELVAVNLEMAGYDVSQAEDGIKGQALALQLQPDLIMLDLMLP
RVDGFTVCQRLRRDERTAEIPVLMLTALSQTQDKVEGFNAGADDYLTKPFEVEEMLARVR
ALLRRTDRIPQAA--KHSEILNYGPLT-LVPERFEAIWFGQTVKLTHLEFELLHCLLQRH
GQTVSPSEILREVWGYDPDDDIETIRVHIRHLRTKLEPDPRHPRYIKTVYGAGYCLELPS
VPQSGEGATTSVVE-------------------
>Artp|284054631
--------LVIDDDPAIAELVAINLEMAGYEVTLAPDGIVGQALALQLLPDLIILDLMLP
KVDGFTVCQRLRRDERTGEIPVLMLTALGQTQDKVEGFNAGADDYLTKPFELEEMLARVR
ALLRRTDRIPQAA--KHSEILSYGVLT-LVPERFEAIWFDQTVKLTHLEFELLHCLLQRH
GQTVAPSEILKEVWGYDPDDDIETIRVHIRHLRTKMEPDPRHPRYIKTVYGAGYCLELPG
NGKNSSEVGETDLSDVSDQV-------------
>Cya7425|220909111
---MKPRILVIDDDPAIAELVAINLEMAGYDVSQAADGVKGQALAVQLMPDLIMLDLMLP
RVDGFTVCQRLRRDERTSAIPILMLTALSQTQDKVEGFNAGADDYLTKPFEIEEMLARVR
ALLRRTDRIPQAA--KHSEILSYGPLT-LIPERFEVVWLDKVIKLTRLEFELLHCLLQRH
GQTVAPSEILKEVWGYDPDDDIETIRVHVRHLRTKLEPDPRHPRYIKTVYGAGYCLELPS
FNQAMEEAEATGLGGGNSWDGNQSPSDAA----
>Cya51142|172035214
----MPRILVIEDDDAIRDLIATNLEMAGYDIKQAPDGIKGQALAVQLQPDLIMLDLMLP
KVDGFTVCQRLRRDDRTADIPVLMLSALGQTQDKVEGFNAGADDYLTKPFELAEMLARVR
ALLRRTDRIPQAA--KHSEILNYGPLT-LIPERFEAIWFEDTVKLTHLEFELLHCLLQRH
GQTVSPSEILKEVWGYDPDDDIETIRVHIRHLRTKLEPDPRHPCYIKTVYGAGYCLELPS
SEQLPLSTDAAVV--------------------
>Lyns|119488955
----MPRILVIDDDPAIAELVAINLEMAGYEVSQAEDGIKGQALALQLLPDLIILDLMLP
KVDGFTVCQRLRRDERTSDIPIVMLTALGQTQNKVEGFNSGADDYLTKPFELEEMLARVR
ALLRRTDRIPQAA--KHSEILNYGVLT-LVPERFEAIWFDKTVKLTHLEFELLHCLLQRH
GQTVAPSEILKEVWGYDPDDDIETIRVHIRHLRTKMEPDPRHPRYIKTVYGAGYCLELPS
NGSVQNEKEEEPTEESVSSNGGSKVTKAD----
>Prom9211|159902683
---MKPSILLIEDDKDMRELVAGHLEHCGFDVQRAEDGIRGQALAMQYTPDLILLDLMLP
KVDGLTLCQRLRRDERTAGIPILMLTALGGLKDKLTGFNSGADDYLTKPFDLEELQVRVK
ALLRRTHRAPVGSS-SHQEILNFGPLT-LVPERFEVIWFERPVRLTHLEFELLHCLLQRH
GQTVAPSLILKEVWGYEPDDDIETIRVHVRHLRTKLEPEPRKPRFIKTVYGAGYCLELPT
GESIQEFKDLFFDSNVISDSSIE----------
>Noss|17227625
----MPRILVIDDDPAISELVAVNLEMAGYDVSQAEDGIKGQALALQLQPDLIMLDLMLP
RVDGFTVCQRLRRDERTAEIPVLMLTALSQTQDKVEGFNAGADDYLTKPFEVEEMLARVR
ALLRRTDRIPQAA--KHSEILNYGPLT-LVPERFEAIWFGQTVKLTHLEFELLHCLLQRH
GQTVSPSEILREVWGYDPDDDIETIRVHIRHLRTKLEPDPRHPRYIKTVYGAGYCLELPS
VPQSGEGATTSVVE-------------------
>Cya8801|218246759
----MPRILVIDDDAAISELVSVNLEMAGYDVNQAGDGIKGQALAVQLQPDLIMLDLMLP
KVDGFTVCQRLRRDERTADIPVLMLTALGETKDKVEGFNAGADDYLTKPFEVEEMLARVR
ALLRRTDRIPQAA--KHSEILNYGPLT-LIPERFEAIWFQKTVKLTHLEFELLHCLLQRH
GQTVSPSEILKEVWGYDPDDDIETIRVHIRHLRTKLEPDPRHPCYIKTVYGAGYCLELPT
AEQLMAEANAAVV--------------------
>Glov|37523731
----MPRVLVIDDDPAILELVAFNLEMSGYEVLEAPDGHKGQAFALQMLPDLIVLDLMLP
QVDGLTICQRLRRDERTAEIPILMLTALGQIKDKVGGFNAGADDYMTKPFEIEELLVRVR
ALLRRTDRMPQAA--RHAEILSLGPLT-LIPERFECIWFNKPIKLTHLEFELLHCLLQRH
GQTVSPSEILREVWGYDPDDDIETIRVHIRHLRTKLEPDPRHPQFIKTVYGAGYCLEVPQ
AIQDGQMIHQPAE--------------------
>Syns8102|33866766
---MKPCILLIEDDQDMRDLVSGHLEHSGFDVQRADDGIKGQALALQYTPDLILLDLMLP
KVDGLTLCQRLRRDDRTSGIPILMLTALGGTKDKVSGFNSGADDYLTKPFDLEELQARVK
ALLRRSDRAPVGSS-NHNEILSYGPLT-LVPERFEAIWFDTPVRLTHLEFELLHCLLQRH
GQTVAPSLILKEVWGYEPDDDIETIRVHVRHLRTKLEPDPRKPRFIKTVYGAGYCLELPI
GGELDDLQDVVAIARNERNQDSERASA------
>Thee|22299966
---MKPRILIIDDDPAIADVLAINLQMAGYEVTKSLDGMQGQALAVQLSPDLILLDLMLP
QVDGFTICQRLRRDPRTQDIPILMLTALSQTHNKVEGFNAGADDYLTKPFELEEMLARVR
ALLRRADRIPATA--GHREILSYGPLT-LVPERFEVSWFGKIIKLTRLEFELLHCLLQRH
GQTVSPSEILKEVWGYDPDDDIETIRVHVRHLRTKLEPDPRNPRYIKTVYGAGYCLELPS
HIEPPNAS-------------------------
>Syns9916|116073926
---MKPCILLIEDDGDMRELVGGHLEHNGFDVQRADDGIKGQALALQYTPDLILLDLMLP
KVDGLTLCQRLRRDERTAGIPILMLTALGGTKDKVSGFNSGADDYLTKPFDLEELQVRVK
ALLRRSDRAPVGSS-NHNEILSYGPLT-LVPERFEAIWFDTPVRLTHLEFELLHCLLQRH
GQTVAPSLILKEVWGYEPDDDIETIRVHVRHLRTKLEPDPRKPRFIKTVYGAGYCLELPT
GAQLDDLQDVLAQARQEREQKDESSKRVSA---
>PromMED|33860688
---MKISILLIEDDRDMRELVSGHLEHSGFDVQKAEDGIKGQALALQYSPDLILLDLMLP
SVDGLTLCQRLRRDERTSNIPILMITALGGLKDKVTGFNSGADDYITKPFDLEELYVRIK
ALLRRTNRAQLNST-NQQEILNYGPLT-LVPERFEAIWFESAVRLTHLEFELLHCLMQRH
GQTVSPALILKEVWGYEPDDDIETIRVHVRHLRTKLEPEPRKPKYIKTVYGAGYCLELPA
VAQVDNGMQEFAESTN-----------------
>Scys6803|16331854
----MPRILIIDDDPAISDLVSINLEMAGYDVQQAVDGIKGQALAVQLQPDLIMLDLMLP
KVDGFTVCQRLRRDERTADIPVLMLTALGQIQDKIQGFDSGADDYLTKPFDVEEMLARVR
ALLRRTDRIPQAA--KHSEILNQGPLT-LVPERFEAIWFGKSIKLTHLEFELLHCLLQRH
GQTVSPSDILREVWGYEPDDDIETIRVHIRHLRTKLEPNPRRPRFIKTVYGAGYCLELST
EEGGGSPT-------------------------
>Syn9902|78183896
---MKPCILLIEDDQDMRDLVSGHLEHSGFDVQRADDGIKGQALALQYTPDLILLDLMLP
KVDGLTLCQRLRRDERTAGIPILMLTALGGTKDKVSGFNSGADDYLTKPFDLEELQVRIK
ALLRRSDRAPLGAS-NQNEILSYGPLT-LVPERFEAIWFDSPVRLTHLEFELLHCLLQRH
GQTVAPSLILKEVWGYEPDDDIETIRVHVRHLRTKLEPDPRKPRFIKTVYGAGYCLELPT
GGQLDDVVSLAREERKQQGDRATA---------
>Trie|113478264
----MPRILVIDDDPAIAELVAVNLEMAGYEVSQAEDGIKGQALALQLLPDLIVLDLMLP
KVDGFTVCQRLRRDERTADIPVLMLTALGQTQDKVEGFNAGADDYLTKPFEIEEMLARVR
ALLRRTDRIPQAA--KHSEILSYGPLT-LVPERFEAIWFDQTVKLTHLEFELLHCLLQRH
GQTVSPSEILKEVWGYDPDDDIETIRVHIRHLRTKMEPDPRHPRYIKTVYGAGYCLELPS
NGSSTNNEETANWSQPNRDMVREP---------
>Syn9311|113952901
---MKPSILLIEDDRDMSELVGGHLEHSGFDVQRADDGIKGQALALQYTPDLILLDLMLP
NVDGLTLCQRLRRDERTASIPILMLTALGGTKDKVSGFNSGADDYLTKPFDLEELQARVK
ALLRRSDRAPIGTSGNHHEILSYGPLT-LVPERFEAIWFDHPVRLTHLEFELLHCLLQRH
GQTVAPSLILKEVWGYEPDDDIETIRVHVRHLRTKLEPDPRKPRFIKTVYGAGYCLELPT
GDQLDGLQDVLAQARQEREQKAEATNRATA---
>NoAz|298493190
----MPRILVIDDDPAISELVAVNLEMAGYDVSQAEDGIKGQALALQLQPDLIMLDLMLP
RVDGFTICQRLRRDERTAEIPVLMLTALSQTQYKVEGFNAGADDYLTKPFEVEEMLARVR
ALLRRTDRIPQAA--KHSEILNYGSLT-LVPERFEAIWFGETVKLTHLEFELLHCLLQRH
GQTVSPSEILREVWGYDPDDDIETIRVHIRHLRTKLEPDPRHPRYIKTVYGAGYCLELPS
LPPSAEGTTATVVE-------------------
>Ucyn|284929132
----MPRILVIEDDDAIRDLISTNLEMAGYDINQAPDGIKGQALAVQLQPDLIMLDLMLP
KVDGFTVCQRLRRDERTADIPVLMLSALGQTKDKVEGFNAGADDYLTKPFELAEMLARVR
ALLRRTDRIPQAA--KHSEILNYGPLT-LIPERFEAIWFEQTVKLTHLEFELLHCLLQRH
GQTVSPSEILKEVWGYDPDDDIETIRVHIRHLRTKLEPDPRHPCYIKTVYGAGYCLELPS
SKQLPASDDLAVV--------------------
>Syns5701|87301808
---MKPCILLIEDDEDMRELVAGHFEHGGFVVETADDGIKGQALALQASPDLILLDLMLP
KVDGLTLCQRLRRDERTAGIPILMITALGGTKDKVSGFNSGADDYLTKPFDLEELMVRVK
ALLRRSDRAPLST--KHSEILSYGPLT-LVPERFEAIWFDEPVRLTHLEFELLHCLLQRH
GQTVAPSLILKEVWGYEPDDDIETIRVHVRHLRTKLEPDPRKPRFIKTVYGAGYCLELPT
GAKLAQQEALMRSQREEQLAAATHALESA----
>YellB|86607748
----MARILIIEDDPSILDILRINLELAGYEVVKATDGVRGQALALQVLPDLIILDLMLP
QVDGLTVCQRLRREERTSEIPILMLTALGQTQDKIEGFNAGADDYLTKPFEVQELLVRVR
ALLRRSDRIPQAA--KHGEILTYGPLT-LVPERFEALWFGKTIKLTHLEFDLLHCLMQRH
GQTVSPSEILQEVWGYEPDDDIETIRVHIRHLRTKLEPDPRHPQYIKTVYGAGYCLELPN
IADPVPPQPELAKDSHK----------------
>Syn7002|170077923
----MPRILIIDDDPAIAELVAINLEMAGYDVSRAEDGIKGQALAVQLQPDLVMLDLMLP
KVDGFTVCQRIRREERTADIPILMLTALGQTQDKVDGFNAGADDYLTKPFEVEEMLVRVR
ALLRRSDRIPQAA--KHTEILNYGPLT-LIPERFEAIWFDQTIKLTHLEFELLHCLLQRH
GQTISPSEILKEVWGYDPSDDIETIRVHVRHLRTKLEPEPRRPQYIKTVYGAGYCLELPS
RVNHGETTQVSEPMNS-----------------
>Cylr|282900162
----MPRILVIDDDPAISELVAVNLEMAGYDVSQAEDGIKGQALALQLQPDLILLDLMLP
RVDGFTICQRLRRDERTAEIPVLMLTALNQTQYKVEGFNAGADDYLTKPFEVEEMLARVR
ALLRRADRIPQAA--KHSEILNYGSLT-LVPERFEAIWFHETVKLTHLEFELLHCLLQRH
GQTVSPSEILREVWGYDPDDDIETIRVHIRHLRTKLEPDPRRPRYIKTVYGAGYCLELPA
VPPSGEASNMTLVE-------------------
>Prom9303|124024335
---MKPCILLIEDDQDMRELVSSHLEHNGFDVQKAEDGIKGQALALQYTPDLILLDLMLP
NVDGLTLCQRLRRDERTAGIPILMITALGGTKDKVTGFNSGADDYLTKPFDLEELQVRVK
ALLRRTDRAPVGTN-AHHEILSYGPLT-LVPERFEAIWFDRPVRLTHLEFELLHCLLQRH
GQTVAPSLILKEVWGYEPDDDIETIRVHVRHLRTKLEPDPRKPRFIKTVYGAGYCLELPT
GGQLEEFQDLLIQARQEREAREAQNKQGERASA
>Syns7805|88807104
---MKPCILLIEDDRDMRELVSGHLEHSGFDVQSAEDGIKGQALALQYSPDLILLDLMLP
KVDGLTLCQRLRRDERTSGIPILMLTALGGTKDKVSGFNSGADDYLTKPFDLEELQVRIK
ALLRRSDRAPVGSSGNHHEILSYGPLT-LVPERFEAIWFDKPVRLTHLEFELLHCLLQRH
GQTVAPSLILKEVWGYEPDDDIETIRVHVRHLRTKLEPDPRKPRFIKTVYGAGYCLELPT
GAQLEGLEDVLSQARQDREQNDQNNRATA----
>Syns7803|148240578
---MKPCILLIEDDRDMRELVSGHLEHSGFDVQSADDGIKGQALALQYNPDLILLDLMLP
KVDGLTLCQRLRRDERTSAIPILMLTALGGTKDKVSGFNSGADDYLTKPFDLEELQVRIK
ALLRRSDRAPVGTSGNHHEILSYGPLT-LVPERFEAIWFDKPVRLTHLEFELLHCLLQRH
GQTVAPSLILKEVWGYEPDDDIETIRVHVRHLRTKLEPDPRKPRFIKTVYGAGYCLELPT
GAQLEGLEDVLAQARQDREQNDQNSRASA----
>Cya0110|126659073
----MPRILVIEDDDAIRDLIATNLEMAGYDIKQAPDGIKGQALAVQLQPDLIMLDLMLP
KVDGFTVCQRLRRDDRTADIPVLMLSALGQTQDKVEGFNAGADDYLTKPFELAEMLARVR
ALLRRTDRIPQAA--KHSEILNYGPLT-LIPERFEAIWFEDTVKLTHLEFELLHCLLQRH
GQTVSPSEILKEVWGYDPDDDIETIRVHIRHLRTKLEPDPRHPCYIKTVYGAGYCLELPS
SEQLPLSTDAAVV--------------------
>Mica|166364232
----MPRILVIDDDPAIAELVSINLEMAGYDVNPAEDGIKGQALAVQLQPDLIMLDLMLP
KVDGFTVCQRLRRDERTSDIPILMLTALGQTQDKVEGFNAGADDYLTKPFEVEEMLARVR
ALLRRTDRIPQAA--KHSEILSFGPLT-LVPERFEAVWFESVVKLTHLEFELLHCLLQRH
GQTVSPSDILKEVWGYDPDDDIETIRVHIRHLRTKLEPDPRHPRYIKTVYGAGYCLELPT
NEQVVLDSSAATV--------------------
>Syns8109|260435890
---MKPCILLIEDDQDMRDLVSGHLEHSGFDVQRADDGIKGQALALQYTPDLILLDLMLP
KVDGLTLCQRLRRDDRTAGIPILMLTALGGTKDKVSGFNSGADDYLTKPFDLEELQVRIK
ALLRRSDRAPVGSS-NHNEILSYGPLT-LVPERFEAIWFDQPVRLTHLEFELLHCLLQRH
GQTVAPSLILKEVWGYEPDDDIEAIRVHVRHLRTKLEPDPRKPRFIKTVYGAGYCLELPA
STQMDGLEDVVAMAREERKQQGDRASA------
