# Supplementary material for: Genome fluctuations in cyanobacteria reflect evolutionary, developmental and adaptive traits
Source: BMC Evol Biol. 2011 Jun 30;11:187. doi: 10.1186/1471-2148-11-187 (PMC3141437; doi:10.1186/1471-2148-11-187)
Supplement: Additional file 8 — Individual and concatenated alignments for protein groups. Compressed file containing all alignments of individual groups (fasta format) and the concatenated alignment of 285 single-copy genes (phylip format). [file 1471-2148-11-187-S8.GZ › Cyanos1286.faa]

>Syne7942|81298909
--------------------MQPNDFQRRTKIVATIGPATSKPEVLRALIEAGASTLRLN
FSHGTHDDHQRSIRLIRQISFELNRPVGILQDLQGPKIRLGRFAD--GPITVQKGDSFIL
TSRS-VPGSQTISSVTYEPLADEVPEGATILLDDGRVEMTVVKVDRQTRELHCEVVVGGI
LSNNKGVNFPGVYLSVKALTDKDREDLIFGLDQGVDWVALSFVRNPQDVLEIKELI-S--
------RAGKSVPVIAKIEKHEAIEQMEAVLSLCDGVMVARGDLGVELPAEEVPILQKRL
IRTANRLGIPVITATQMLDSMVSNPRPTRAEISDVANAILDGTDAVMLSNETAVGKFPIE
AVSTMATIAHRI--EAEQQYITLNPTPT---------------------------SSIPN
AISQAVGHIAEQLDAAAIMTLTQSGATARNVSKFRPTTPILAVTPNIDVARQLQLVWGVQ
PLLVVDLPSTSQTFRAALNVAQERTLLKEGDLVVMTAGTLPGVSGSTDLVKVEIVTAVIA
RGIG---VGQGSVSGKARVIHNAAEAATLAQGEILIATQTSADYIEAIRKASGIVTEEE-
GLTSHAAVIGLRLGIPVIVGVKNA-TSVVRDGSILTLDVKRGLLYSGAVGAVAAEQPISV
----
>PromCC|33240373
--------------------MTTIDLKRRTKIVATIGPATESPEKITELIKAGATTFRLN
FSHGDHEEHAKRIKTIRSVASDLGVNIGILQDLQGPKIRLGRFKE--GPVNLKTGDVFAL
TSEN-KDCNQEIANVTYENLVNEVEKGKRILLDDGRVEMIVENVDKKNKSLICKVTVGGI
LSNNKGVNFPDVQLSINALTEKDKIDLSFGLKQGVDWVALSFVRNPADIQEIKELI-R--
------RHGYTTPIVAKIEKFEAIDQIDSILSLCDGVMVARGDLGVEMDAEEVPLLQKEL
IKKANSLGIPIITATQMLDSMASSPRPTRAEVSDVANAILDGTDAVMLSNETAVGDYPIE
AVETMAKIARRI--ERDYPQRALESHLP---------------------------STIPN
AISAAVSTIARQLNAAAILPLTKSGATAHNVSKFRPATPILAITSEISVARRLQLVWGVS
PLLIDAQKSTSKTFGIAMEQAMDMKLLKPGDQVVETAGTLTGISGSTDLIKVGIVSKIVA
SGKTKPIVKEGTISGKLRVINKATDLSDLKSGEILVLAENVQYNLDTKTHISAMIFEGEY
SLINTNNQIEDNNIIPAIYNVEGA-CTKFKNGEIVTLDLKDGNIIKGLAQDLKTYN----
----
>Crow|67920374
--------------------MTSSSISRRTKIVATIGPATQNKEILRQLILAGATTLRLN
FSHNDHDYHQNSIRLIRQTAFELNQPVAILQDLQGPKIRLGQFAN--GPITVQPGDVFIL
TSRE-VECNQTISYVSYEHLADEVPEKARILMDDGKVEMLVEKVDKENKDLHCRVVVGGV
LSDRKGVNFPGVYLSVKALTEKDKRDLMFGLDQGVDWVALSFVRNPQDILEIKGLI-A--
------SAGKNVPVIAKIEKHEAIEDMEEILSLCNGVMVARGDLGVELPPEDVPILQKRL
ISTANRLGIPVITATQMLDSMASNPRPTRAEVSDVANAILDGTDAVMLSNETAVGKYPVE
AVATMATIAERI--EREPTIPKVLSEKK---------------------------QSVTN
SISSAVSHIAQELNAAAIMSLTKTGSTARNVSKFRPQIPIVAVTPHVDVARQLQLVWGVK
PLLVLDLASPNQTFQSAVNVAQENNWLKDGDLVVMTAGTLQGVAGSTDLIKVEMVKAVLG
KGVG---IGQGAASGRARIAHNARELGNFEPGDILVVPGTNAEFVEMMRKASGIITEEA-
SLTSHAAVIGLRLGVPVIIDFKEA-TANIREGAIITVDAEKGQVYSGLVTSNNNGNK---
----
>Syn7335|254425181
------------MRSHLGKALTARPALRRTKIVATIGPATQDPDTLRAIIEAGATTLRLN
FSHGDKENHRQNIQLIRQISFKLQQPVGILQDLQGPKIRLGQFEE--GAIWLSKGDSFIL
TSRK-IPGTQTESSVTYEPLVEEVPEGATILLDDGKVEMKVVGKDIAQRNLKCEVVVGGK
LSNSKGVNFPGVYLSIKALTEKDKEDLQFGLNQNVDWVALSFVRNPQDVLEIKEIIQS--
------STNRRVPVIVKIEKHEAIEQMDAILSLSDGVMVARGDLGVELPAEDVPILQKRL
IATANRLGIPVITATQMLDSMVESPRPTRAEVSDVANAIFDGTDAVMLSNETAVGDYPVE
AVATMARIALRA--EQEQQVRSIDEFNK--------------------------SHTIPN
AISQAVGQIAAQLDASAIMTLTRSGATARNVSKFRPRAPILAVTPLVDVSRQLQVVWGVN
PLLVVDLHSSGQTFQAAMNVAQEDGLLNDGDLVVMTAGTLQGVSGSTDLIKVEVVTAVIG
SGRG---VGEGSVSGRARVAHDTAAIKDFNTGEILVVPRTSADYVDAIRRAGGIVTEDD-
SLTSHAAVLGLRLGIPVIVGVNRA-TEIIRNGTIVTLDVSNGVVCSGTFTSPQEEVALG-
----
>Syn307|148242498
--------------------MPLPDHQRRTKIVATIGPATESPDSIRQLILAGATTFRLN
FSHGDHEEHAQRAATIRQVAHELGVHVGILQDLQGPKIRLGRFAD--GPITVAKGDSFAL
TARD-VPCTQSIATVTYDKLASEVEPGSRILLDDGKVEMKVDWIDQAEQTLHCKITVGGK
LSNNKGVNFPDCLLSVRALTAKDRNDLAFGLQLGVDWVALSFVRNPSDMQEIKELI-S--
------SLGHATPVVAKIEKFEAIDQIDAILPLCDGVMVARGDLGVEMAAEEVPLLQKEL
IRKANSMGIPIITATQMLDSMVANARPTRAEVSDVANAILDGTDAVMLSNETAVGDYAVE
AVETMDRIARRI--EKDYPNRQPDTQLA---------------------------CTIPN
AISMAVSTIATQLDAAAILTLTKSGATGRTVSKFRPSTPILAITSDVKVARQLQLVWGVN
PLVIATQASTSRTFSLAMGVAQEQKLLQDGDLVIQTAGTLAGVSGSTDLVKVGIVSAVLG
RGTG---FGSQPVSGQVCIANSPQEAARIEAGEILVVPHTDANYLEAIRRCGGVIAEED-
GSQSHAAVIGQRLGIPVITGVANA-TRDVRQGEVVTLDVRYGMVHRGTHVHDHSSADTIG
----
>Syn9605|78212966
---------MVVSAGIFSRDMGQFDLNRRTKIVATIGPATESPERIKELVKAGATTFRLN
FSHGDHSEHAARIATIRQVSEELGQTIGILQDLQGPKIRLGRFAE--GPITLANGDPFTL
TSRP-VSCDKTIATVTYDKLADEVTAGSRILLDDGRVEMKVDTVDKAEQTLHCTVTVGGV
LSNNKGVNFPDVQLSVRALTDKDKTDLAFGLSQGVDWVALSFVRNPSDMEEIRGLI-C--
------EQGHETPVVAKIEKFEAIDQIDSILPLCDGVMVARGDLGVEMPAEEVPLLQKEL
IRKANSLGIPIITATQMLDSMASSPRPTRAEVSDVANAILDGTDAVMLSNETAVGDFPVE
AVQTMATIARRI--EKDYPQRSIDSHLP---------------------------STIPN
ALSGAVSTIASQLNASAILPLTRSGATARNVSKFRPAAPILAITPDRTVACRLQLVWGVT
PLVIPEGERTTQTFQAAMLKAKELNLLKESDLVVQSAGTHAGVSGSTDLVKVSIV-----
------------------------------------------------------------
GNEAEATLI---------------------------------------------------
----
>Nosp|186684399
--------------------MQLRDSLRRTKIVATIGPATSSPEMLKAIIEAGATTLRLN
FSHGTHADHQRSIRLIRQTAFELNQPVAILQDLQGPKIRLGKFDN--GSIVLAKGDRFTL
TNRP-VVGTQEISCVTYDYLAEEVPVGAKILLDDGRVEMVVEEINRDKGDLHCRITVPGK
LSNNKGVNFPGVYLSIKAMTDKDREDLMFGLDQGVDWVALSFVRNPQDMIEIKELI-S--
------STGKQVPVVAKIEKHEAIEQMEAVLALCDGVMVARGDLGVELPAEDVPVLQKRL
IATANRLGIPIITATQMLDSMVSNPRPTRAEVSDVANAILDGTDAVMLSNETAVGSFPVE
AVATMARIAERM--EQEEAQHLNLRSVR------------------------DSRRSIPN
AISQAVGQIAEQLGAAAIMTLTQTGATARNVSKFRPNTPILAVTPHVNVARQLQMVWGVK
PLLVLGLPSTGQTFQAAINVAQELKLLSEGDLVVMTAGTLQGISGSTDLIKVEVVTAVLG
HGIG---LGQGLVSGRARVANTGMDVSNFNPGDILVAPRTSADFVEAIRKSAGIITEEE-
SLTSHAAVIGLRLGVPVIVGVKQA-TQVIRDGAIITLDLQRGLIYSGAVRTP--------
----
>PromAS|123968482
--------------------MSNIDLKRRTKIVATIGPATQSEEIITNLIKAGVTTFRLN
FSHGDHKDHAERIKTIREVSKKLDIDIGILQDLQGPKIRLGRFKD--GPVKVKKGDKFTL
TSNE-VECTNTIANVTYDKLSQEVSEGKRILLDDGKIEMIVEKVDTKANNLECMVTVGGV
LSNNKGVNFPDVQLSVKALTEKDKEDLKFGLSVGVDWIALSFVRNPSDINEIKDLI-N--
------TNGHSTPVVAKIEKFEAIDQIDTVLPLCDGVMVARGDLGVEMPAEEVPLLQKEL
IRKANSLGIPIITATQMLDSMASNPRPTRAEVSDVANAILDGTDAVMLSNETAVGDYPVE
AVETMATIARRI--ERDYPLKAIESHLP---------------------------STIPN
AISAAVSNIARQLDAGAIIPLTKSGSTARNVSKFRPPTPILATTTERSVARRLQLVWGVT
PIVVKNDERTAKTFSLAMQIAQEMGILNQGDLVVQTAGTLTGISGSTDLIKVGLVRKIVS
RGIS---IGEIGVTGKARIIKNNLDISLICPGEILFVPKELMKNIPLSKNIAGIVTNQN-
VNDVYAFFNKNNKKISTICNLENMDNHQISNGDLITLQLNEGVIYMGQIEDDDAIDKYKY
V---
>Rapb|282896036
-------------------MSQLRDSLRRTKIVATIGPATSSPEMLKAIIEAGATTLRLN
FSHGTHTDHQRSIRLIRQTAFELNRPVAILQDLQGPKIRLGKFDN--GFIMLSKGDRFTL
TNRP-VVGNEEISCVTYDYLAEEVPIGSKILLDDGRVEMVVEEINRDKGDLHCRVTVAGK
LSNNKGVNFPGVYLSIKAMTDKDREDLMFGLDQGVDWVALSFVRNPQDIIEIKELI-S--
------STGKNVPVVAKIEKHEAIEQMEEVLSLCDGVMVARGDLGVELPAEDVPVLQKRL
IATANRLGIPIITATQMLDSMVSNPRPTRAEVSDVANAILDGTDAVMLSNETAVGNYPVE
AVATMARIAERIEQEQINTSSRLGKDDK---------------------------RSIPN
AISQAVGQIAENLGAAAIMTLTQTGATARNVSKYRPKTPILAITPHVNVARQLQMVWGVR
PLLVLDLPSTGQTFQAAINVAQEKRLLSEGDLVVMTAGTLQGVSGSTDLIKVEVVTAILG
QGIG---LGQGSVSGRARVVRNGMDATNFSQGDILVASSTGADCVEAIRKASGIITEEE-
SLNSHAAVIGLRLGVPVIVGVKQA-TQVIKDGTILTLDMQRGLVYSGAVGTR--------
----
>YellA|86606846
--------------------MHSSESFRRTKIVATIGPASSNPAILREMILQGATTLRLN
FSHGDHDLHRRNIRLIRQTAMDLGIQVAILQDLQGPKIRLGKFAE--GSITLRSGDPFVL
TSKP-ILGSQERSWVTYDKLAQEVPEGATILLDDGRVEMRVEAVDPEAGELFCRTIVGGT
LSDNKGVNFPGVRLSIRAVTEKDKEDLYFGLNQGVDWVALSFVRDPSDVLELRELM-A--
------AVGKRVPIIVKIEKHEAIQQLPQILALSDGVMVARGDLGVELPAEEVPILQKRI
IAMANCLGIPVITATQMLDSMAHSPRPTRAEISDVANAILDGTDAVMLSNETAVGKYPVE
AVATMARIAVRI--ERDYFSPIYVDRRQHLRTLTLQELSQNNG-SPGGNGSPRPKTLVTD
SISRAVGEIAQELDAVAVMTLTKTGATARNVSRFRPRTPILAVTPHVEVARQLQLVWGVR
PLLVMDLPTTRQTFQAAINVAQEEGLLKDGDLVVLSAGTLPGVSGSTDLIKVEVVKAVVA
KGRG---FGKGTVSGPARILRSSLDASKITAGDILVARATDANYVEAIKQAAGVITEED-
GASSHAAVIGLRLGVPVLVGVKDA-TRLIRDGAIVTLDPEKGTVTSGADGLGF-------
----
>Prom9215|157413314
--------------------MSNIDLKRRTKIVATIGPATQSKEIITDLIIAGVTTFRLN
FSHGDHKDHAERIKTIREVSKKLDIDIGILQDLQGPKIRLGRFKD--GPVKVKKGDKFTL
TSND-VECTNTIANVTYDKLSQEISEGKRILLDDGKIEMIVEKVDLKSNNLECIVTVGGV
LSNNKGVNFPDVQLSVKALTEKDKEDLKFGLSEGVDWIALSFVRNPSDINEIKDLI-N--
------KNGHSTPVVAKIEKFEAIDQIDTVLPLCDGVMVARGDLGVEMPAEEVPLLQKEL
IRKANTLGIPIITATQMLDSMASNPRPTRAEVSDVANAILDGTDAVMLSNETAVGDYPVE
AVETMATIARRI--ERDYPLKAIESHLP---------------------------STIPN
AISAAVSNIARQLDAGAIIPLTKSGSTARNVSKFRPPTPILATTTERSVARRLQLVWGVT
PIVVKNDERTAKTFSLAMQIAQEMGILNQGDLVVQTAGTLTGISGSTDLIKVGLVRKIVS
RGIS---IGEIGVTGKARIIKNNPDISLICPGEILFVPEELMKNIPLSKNIAGIVTNQN-
VNDVYALFNKNNKKISTICNLENIDNHQISNGDLITLQLNEGVIYKGQIEDDDDAIDKYK
YV--
>PromN2A|72382135
--------------------MKILDLARRTKIVATIGPATESASQISKLVEAGATTFRLN
FSHGDHEEHAQRIKTIRKVSDDLGIHIGILQDLQGPKIRLGRFKN--GPVNVKNGDKFIL
TSKN-IDCNQDQANVTYDKLAEEVNVGNRILLDDGRVEMKVEEVDLKEQRLICSITVGGV
LSNNKGVNFPDVQLSIRALTDKDKKDLAFGLKQGVDWVALSFVRNPSDLIEIKDLI-R--
------NHGYDTPVVAKIEKFEAIDQIDAVLKLCDGVMVARGDLGVEMPAEEVPLLQKQL
IKKANSLGIPIITATQMLDSMASSPRPTRAEVSDVANAILDGTDAVMLSNETAVGDYPIE
SVATMATIAKRI--ERDYPQKALESHLP---------------------------STIPN
AISAAVSSIARQINAAAIIPLTKSGATAKNVSKFRPPTPVLAVTNEKSVASTLQLVWGVT
PLLIENQTSTSKTFDDAMNMAKKMKILKQGDLVVETAGTLSGVSGSTDLVKVGIVSS---
------------------------------------------------------------
EDENESLFI---------------------------------------------------
----
>Syns9917|87124415
--------------------MALIDLTRRTKIVATIGPATESPERIRELIQAGATTFRLN
FSHGDHSEHATRIATIRQVASELSQHIGILQDLQGPKIRLGRFAL--GPITLAKGDAFAL
TSRS-VSCDQQIATVTYDKLAAEVSAGSRILLDDGRVEMKVERVDQAEQTLHCTVTVGGV
LSNNKGVNFPDVQLSVRALTEKDRIDLAFGLQQGVDWVALSFVRNPSDMQEIRELI-R--
------QHGFSTPVVAKIEKFEAIDQIDAILPLCDGVMVARGDLGVEMPAEEVPLLQKEL
IQKANSLGIPIITATQMLDSMASSPRPTRAEVSDVANAILDGTDAVMLSNETAVGDYPIE
AVETMATIARRI--ERDYPQRSIDSHLP---------------------------STIPN
AISSAVSTIASQLNAAAILPLTKSGATAHNVSKFRPAAPILAITSEVAVARKLQLVWGVT
PLVIAQQSTTSGTFTTAMAAAQDKGLLKEGDLVIQTAGTLAGVAGSTDLVKVGIVSAVLG
QGTG---VGQGTVSGRVRLAQCPGDACKIERGEILVVHDTTADDVDAIRDAAAVITEVP-
AATSHAALIAQRLGTPLIAGVAHA-TRHLLEGEVVTLQIKDGLVHRGTSINTAL------
----
>Prom9312|78779272
--------------------MSNIDLKRRTKIVATIGPATQSEEIITNLIKAGVTTFRLN
FSHGDHNDHAERIKTIREVSQKLDIDIGILQDLQGPKIRLGRFKD--GPVKVKKGDKFTL
TSNE-VECSNTIANVTYENLSQEVSEGKRILLDDGKIEMIVEKVDTKANLLECLVTVGGV
LSNNKGVNFPDVQLSVKALTEKDKEDLKFGLSEGVDWIALSFVRNPSDINEIKDLI-N--
------KNGHSTPVVAKIEKFEAIDQIDAVLPLCDGVMVARGDLGVEMPAEEVPLLQKDL
IRKANSLGIPIITATQMLDSMASNPRPTRAEVSDVANAILDGTDAVMLSNETAVGDYPVE
AVQTMATIARRI--ERDYPLKAIESHLP---------------------------STIPN
AISGAVSNIARQLDAGAIIPLTKSGSTARNVSKFRPPTPILATTTERSVARRLQLVWGVT
PIVVNNDERTAKTFSLAMQIAQEMGILKQGDLVVQTAGTLTGISGSTDLIKVGLVRKILS
RGIS---IGEIGVTGKARKINTKLDLSLICPGEILFVNKELLENVPLSKNIAGIVTNQN-
VDDVYAFFNKNNKKISTICNVENIDNNQIINGDLVTLQLNEGVIYMGQIEDDEEAIDKYK
YV--
>SynsBL|116070502
--------------------MGQFDLNRRTKIVATIGPATESPDQIKELVRAGATTFRLN
FSHGDHSDHAERIKTIRQVSEELGQTIGILQDLQGPKIRLGRFAD--GPITLSNGDPFSL
TSRP-VSCDQSIATVTYPKLADEVTAGSRILLDDGRVEMKVESVDQGQQTLHCSVTVGGV
LSNNKGVNFPDVQLSVRALTDKDKEDLAFGLSQGVDWVALSFVRNPSDMEEIRGLI-R--
------EHGHETPVVAKIEKFEAIDQIDAILPLCDGVMVARGDLGVEMPAEEVPLLQKEL
IRKANSLGIPIITATQMLDSMASSPRPTRAEVSDVANAILDGTDAVMLSNETAVGDFPVE
AVQTMATIARRI--EKDYPERSIDSHLP---------------------------STIPN
ALSGAVSTIASQLNAAAIIPLTKTGATAHNVSKFRPAAPILAVTPDKSVACRLQLVWGVT
PLVVPEENDTTATFITAMRKAKDLSLLKEGDLVVQTAGTHSGVSGSTDLVKVGVVTS---
----------------------ADDCSFF-------------------------------
------------------------------------------------------------
----
>Prom9515|123966228
--------------------MSNIDLKRRTKIVATIGPATQSEEVITDLIKAGVTTFRLN
FSHGDHKDHEERIKTIRKVSKNLDLDVGILQDLQGPKIRLGRFKD--GPVKVKKGDKFTL
TSNE-VECTKSIANVTYNRLAQEVTEGKRILLDDGKIEMIVEKVDLPNNLLKCKVTVGGV
LSNNKGVNFPDVQLSVKALTDKDIDDLEFGLTAGVDWIALSFVRNPSDINEIKNLI-N--
------KSGQSIPVIAKIEKFEAIDQIDSILPLCDGVMVARGDLGVEMPAEEVPLLQKEL
IRKANTFGIPIITATQMLDSMASNPRPTRAEVSDVANAILDGTDAVMLSNETAVGDYPVE
AVETMATIARRI--ERDYPLKAIESNLP---------------------------STIPN
AISAAVSNIARQLDAGAIIPLTKSGSTARNVSKFRPPTPILATTTEKSVARRLQLVWGVT
PLLVKSDDRTARTFSIAMQIAQEMGILKQGDLVVQTAGTLTGISGSTDLIKVGLVRKVIT
RGIS---IGEIGVTGKARNIETSLDLSLITHGEILFVSKNLLKDLPYSKKITGIVTDET-
VDECYKIFKKNKIKISSICNLSTI-DNQVTNGDVITLQLNEGVIYMGQIEEDEEALDRYK
YV--
>Cya8802|257061293
--------------------MQPRPLFRRTKIVATIGPATQNKEVLRQLILAGATTLRLN
FSHGDHDYHQHSIRLIRQTAFELNQPVAILQDLQGPKIRLGKFAC--QSITLKNGDPFIL
TSRK-VECTPEISYVSYRYLTDEVPDDARILLDDGKVEMRVEKVDRTQQELHCRVVVGGV
LSSNKGVNFPGVYLSVKALTDKDKEDLMFGLDQGVDWVALSFVRNPQDIREIKDLI-T--
------NAGKVVPVIAKIEKHEAIENMEDILSLCNGVMVARGDLGVELPAEDVPILQKRL
IMTANKLGIPVITATQMLDSMVNNPRPTRAEISDVANAILDGTDAVMLSNETAVGKYPVE
AVATMATIAERM--EQEPFSLKFSSQPK---------------------------TSVTN
AISSAVSQIAQQLDAAAIMTLTKTGSTARNVSKFRPPTPILAVTPHVDVARQLQLVWGVK
PLLVLDLPSTSQTFQSAINVAQENQLVNDGDIVVMTAGTLQGVAGSTDLIKVEMVKAILG
QGVG---IGQGSASGRARVGQHPKELGNFEAGDILVVPHTNAEFVEMMRKASGIITEES-
SLTSHAAVIGIRLGIPVLVALKDA-TQIIREGAIVTIDAQKGYVYSGAMTRSNGKGEF--
----
>Prom9313|33862951
---------MVVSAMFQVPLMAQIDLTRRTKIVATIGPATESAERIRELVEVGATTFRLN
FSHGDHDEHAKRISTIRQVSDELGMHIGILQDLQGPKIRLGRFDK--GPITLANGDSFAL
TSKQ-VQCNQSVATVTYDKLADEVTTGSRILLDDGRVEMKVLKIDQSEQTLHCIVTVGGV
LSNNKGVNFPDVQLSVRALTEKDRQDLAFGLQQGVDWVALSFVRNPSDMKEIRKLI-R--
------DHGHSTPVIAKIEKFEAIDQIDSILPLCDGVMVARGDLGVEMPAEEVPLLQKDL
IRKANSLGIPIITATQMLDSMASSPRPTRAEVSDVANAILDGTDAVMLSNETAVGDYPVE
AVQTMATIARRI--ERDYPQRPIETYLA---------------------------STISN
AISSAVSSIASHLNAAAIVPLTESGATAHNVSKFRPAAPILAVTNKLAVARKLQLAWGVT
PLLVPTQKSTTATFSDAIAVAQELGLLKEGDLTIQTAGTLAGVSGSTDLVKVGIVSAVLG
QGIG---IGNGTVSGKVRFAFSPNDSTKIEPGEILVIHETSDDYLDAIRKSAGVITEQE-
GEEYHAEMISKRLGIPFIIGIAHA-TRNLLEGEVVTMQLSNGKVHRGTGGKLPMKLDSMD
----
>Cya7822|196255391
--------------------MQPRTLPRRTKIVATIGPASQDKETLRQLIQAGATTFRLN
FSHGTHDDHQRNIRLIRQTAFELNQPVGILQDLQGPKIRLGKFQC--QSILLNPGDSFIL
TSRLEVECNQDISCVTYEYLAEEVPEGSRILLDDGKVEMLVEKVDLQQKNLHCRVIVGGP
LSSNKGVNFPGVYLSVKALTEKDKKDLVFGLDQGVDWVALSFVRNPQDILEIKDLI-A--
------NAGKSVPVIAKIEKHEAIKEMEAILSLCNGVMVARGDLGVELPAEDVPILQKRL
IVTANKLGIPIITATQMLDSMVSNPRPTRAEVSDVANAILDGTDAVMLSNETAVGKYPIE
AVATMAKIAERIEQEREHFTARSYPSNK---------------------------HSIPN
AISSAVSQIAEQLEAAAIMTLTKSGATARNVSKFRPKTPILAVTPHVDVARQLQLVWGVK
PLLVLDLPSTSQTFQAAINVAQENYLLADGDLVVMTAGTLQGVSGSTDLVKVEMVKAVLG
KGIG---IGQGSVSGRARVAYRAQDLSHFEAGEILVASSTNKEFVEVMRKASGIITEEA-
SLTSHAAIIGLRLGIPVIVGLSNA-TELIREGTIVTIDAQRGLVYSGAMINNALKGMEAN
LPIP
>Cya7424|218440374
--------------------MQPRTLPRRTKIVATIGPASQDKETLRQLIQSGATTFRLN
FSHGTHDDHQRNIRLIRQTAFELNQPVGILQDLQGPKIRLGKFEC--QSIYLKPGDPFII
TSRPQVECNQQISYVSYEYLAEEVPCGSRILLDDGKVEMLVENVDLQQKDLHCRVVVGGT
LSSNKGVNFPGVYLSVKALTDKDKKDLVFGLDQGVDWVALSFVRNPQDILEIKDLI-T--
------NAGKSVPVIAKIEKHEAIKEMEAILSLCDGVMVARGDLGVELPAEDVPILQKRL
IVTANRLGIPIITATQMLDSMVNNPRPTRAEVSDVANAILDGTDAVMLSNETAVGKYPVE
AVATMAKIAERI--EQEKEQLTARSYPS-------------------------NKHSIPN
AISSAVSQIAEQLEASAIMTLTKSGATARNVSKFRPKTPILAVTPHVDVARQLQLVWGVK
PLLVLDLPSTSQTFQAAINVAQENYLLVDGDLVVMTAGTLQGVSGSTDLIKVEVVKAILG
KGIG---IGQGSVSGRARVAHKPQDLNHFEPGEILVASSTNKEFVEVMRKAAGIITEEA-
SLTSHAAIIGLRLGIPVIVGLNNA-TQLIREGAIVTLDAQRGLVYSGAMTSSFLKGTEAN
LPIP
>PromN1A|124025674
--------------------MKILDLARRTKIVATIGPATESASQISKLVEAGATTFRLN
FSHGDHEEHAQRIKTIRKVSDDLGIHIGILQDLQGPKIRLGRFKN--GPVNVKNGDKFIL
TSKN-IECNQDQANVTYDKLAEEVNVGNRILLDDGRVEMKVEEVDIKEQRLICSITVGGV
LSNNKGVNFPDVQLSIRALTDKDKKDLAFGLKQGVDWVALSFVRNPSDLIEIKDLI-R--
------NHGYDTPVVAKIEKFEAIDQIDAVLKLCDGVMVARGDLGVEMPAEEVPLLQKQL
IKKANSLGIPIITATQMLDSMASSPRPTRAEVSDVANAILDGTDAVMLSNETAVGDYPIE
AVATMATIAKRI--ERDYPQKALESHLP---------------------------STIPN
AISAAVSSIARQINAAAIIPLTKSGATAKNVSKFRPPTPVLAVTNEKSVASTLQLVWGVT
PLLIENQTSTSKTFVDAMNMAKKMKILKQGDLVVETAGTLSGVSGSTDLVKVGIVSS---
------------------------------------------------------------
EDENESLFI---------------------------------------------------
----
>Micc|254413027
--------------------MQLYTSRRRTKIVATIGPATSHPEILRDLIKAGATTLRLN
FSHGTHDDHQRSIRLIRQTAFELNQPVGILQDLQGPKIRLGKFEN--GSITLERGDRFTL
TSEP-LIGTQEISSVTYQPLADEVPNGATILLDDGRVEMRVEEINREKRALHCRVVVGGT
LSNNKGVNFPGVYLSIRALTDKDRRDLMFGLDQGVDWVALSFVRNPQDVLEIKELI-T--
------SAGKDVPVIVKIEKHEAIEQMDAILSLADGVMVARGDLGVELPAEDVPILQKRL
ITTANRLGIPVITATQMLDSMVNSPRATRAEISDVANAILDGTDAVMLSNETAVGNYPVE
AVSTMAKIATRI--EQEEIVRNMEDTRR----------------------------SIPN
AISQAVGQIAEQLQACAIMTLTKTGSTARNVSKFRPSTPILAVTPHVDVARQLQLVWGIR
PLLVLDLPSTGQTFQAAINVAQEKQLVAEGDLVVMTAGTLQGVPGSTDLIKVEVVTAVLG
QGIG---IGKGSVSGLARVAYSAAEVSNFSPGEILVVPSTSADFVDTMRKASGVVTEED-
SLTSHAAVIGMRLGVPVIVGVKNA-TQRIRDGAIITLDTQRGLVYSGAMAASPASSGAVM
V---
>Prom9202|254527025
--------------------MSNIDLKRRTKIVATIGPATQSKEIITDLIKAGVTTFRLN
FSHGDHKDHAERIKTIREVSKKLDIDIGILQDLQGPKIRLGRFKD--GPVKVKKGDKFTL
TSND-VECTNTIANVTYDKLSQEVSEGKRILLDDGKIEMIVEKVDLKANNLECIVTVGGV
LSNNKGVNFPDVQLSVKALTEKDKEDLKFGLSEGVDWIALSFVRNPSDINEIKDLI-N--
------KNGHSTPVVAKIEKFEAIDQIDTVLPLCDGVMVARGDLGVEMPAEEVPLLQKEL
IRKANTLGIPIITATQMLDSMASNPRPTRAEVSDVANAILDGTDAVMLSNETAVGDYPVE
AVETMATIARRI--ERDYPLKAIESHLP---------------------------STIPN
AISAAVSNIARQLDAGAIIPLTKSGSTARNVSKFRPPTPILATTTERSVARRLQLVWGVT
PIVVKNDERTAKTFSLAMQIAQEMGILNQGDLVVQTAGTLTGISGSTDLIKVGLVRKIVS
RGIS---IGEIGVTGKARIIKNNPDISLICPGEIIFVPEELMKNIPLSKNIAGIVTNQN-
VNDVYALFNKNNKKISTICNLENIDNHQISNGDLITLQLNEGVIYKGQIEDDDAIDKYKY
V---
>Nods|119513389
------------------------------------------------------------
------------------------------------------------------------
-MTP-VCWKEEISCVTYDHLAEEVPVGAKILLDDGRVEMLVENINRDKGDLHCSVTVPGK
LSNNKGVNFPGVYLSIKAMTDKDRDDLMFGLDQGVDWVALSFVRNPQDMIEIKELI-S--
------STGKQVPVIAKIEKHEAIEQMEEVLALCDGVMVARGDLGVELPAEDVPVLQKRL
IATANRLGIPIITATQMLDSMVSNPRPTRAEVSDVANAILDGTDAVMLSNETAVGDFPVE
AVATMARIAERM--EQEEVLHSVVPPQR------------------------NNRRSIPN
AISQAVGQIAEQLGAAAIMTLTQTGATARNVSKFRPHTPILAVTPHVNVARQLQMVWGVK
PLLVLGLPSTGQTFQAAINVAQEHNYLSEGDLVVMTAGTLQGVSGSTDLVKVEVVTAVLG
QGIG---LGQGSVSGRARVAHTAMQVSNFNPGDILVAPRTDADFVEAIRKAAGIITEDE-
SLTSHAAVIALRLGVPVIVGVKTA-TSVIHDGAIVTLDLQRGLVYSGAVGTP--------
----
>Cyab|254431452
--------------------MPQPDLMRRTKIVATIGPATESPERLKALIEAGATTFRLN
FSHGDHSDHAARIATIRQVSVEMGVHVGILQDLQGPKIRLGRFAD--GPITLARGASFSL
TSRD-VACNQEIATVTYAKLADEVTPGSRILLDDGRVEMCVESVNTADHTLHCSVSVGGV
LSNNKGVNFPDVQLSIRALTDKDRADLTFGLQHGVDWVALSFVRNPSDLQEIKDLI-A--
------SQGHTTPVVAKIEKFEAIDQIDDILMLCDGVMVARGDLGVEMPAEEVPLLQKEL
IRKANSLGIPVITATQMLDSMVSCPRPTRAEVSDVANAILDGTDAVMLSNESAVGDYPVE
AVATMATIARRI--ERDYPKRLIDSRMA---------------------------TTIPN
AICQAVSNIARNLNAAAILPLTKSGATARNVSKFRPSTPILAVTSEPQVARQLQLIWGVN
PLLVPEQTSTTSTFSLAMGLARDGGFLQDGDLVVQTAGTLAGVSGSTDFIKVGIVTAVLP
RGLG---IGTGSVSGRVRVVTRAEDAAAIQTGEILVVRETSAAFVEAFRRAKAVIAETG-
GAESHAAVIAQRTGIPAIVGVTNA-LESLRDGEIVTLDLHHGLVHRGARSHNADPIGAIV
----
>Acam|158336451
--------------------MSLPETDRRTKIVATVGPAISKPDMLRAVIEAGATTLRLN
FSHGTHDDHLRSIRLIRQLSYEMNQPVAILQDLQGPKIRLGKFAD--GPITLKNGDPFAL
TSQA-IPGTQTSSMVTYSKLADEVSAGATILLDDGRVEMIVESVDQSSKTLNCRVVVGGK
LSDSKGVNFPGVYLSVKALTDKDREDLQFGLTHGVDWVALSFVRNPADVIEIKEII-A--
------NAGKSIPVIAKIEKHEAITQMEEILSLCDGVMIARGDLGVELPAEDVPILQKRL
IATANRLGIPVITATQMLDSMVNSPRPTRAEVSDVANAILDGTDAVMLSNEAAVGNYPVE
AVATMAKIAERIDYEKNIQNRTALDTSE---------------------------TAIPS
AISQAVGHIATQLKAKAILTFTKTGSTGRNVSKYRPNIPILAVTPHVEVARQLQMVWGVQ
PLLVLNLPSIDETLQASLNVAQEKGLVEEGDLVVVTAGTLQGVAGSTDFIKVEIVTAVMG
QGTG---IGNGSVSGLARVITASNGVKGFNRGDILVAKETDASHVDAIRKAAGIITEVG-
GMDSHAAVLGLRLRIPVIVGVENA-TRMIRDGTHLTLDMKKGLVYSGTMTSQAQS-----
----
>Prom9301|126696285
--------------------MSNIDLKRRTKIVATIGPATQSEEIITNLIKAGVTTFRLN
FSHGDHKDHADRIKTIREVSKKLDIDIGILQDLQGPKIRLGRFKD--GPVKVKKGDKFTL
TSNE-VECTNTIANVTYEKLSQEVSEGKRILLDDGKIEMIVEKVDTKANNLECMVTVGGV
LSNNKGVNFPDVQLSVKALTEKDKKDLKFGLSEGVDWIALSFVRNPSDINEIKDLI-N--
------KNGHSTPVVAKIEKFEAIDQIDTVLPLCDGVMVARGDLGVEMPAEEVPLLQKEL
IRKANSLGIPIITATQMLDSMASNPRPTRAEVSDVANAILDGTDAVMLSNETAVGDYPVE
AVETMATIARRI--ERDYPLKAIESHLP---------------------------STIPN
AISAAVSNIARQLEAGAIIPLTKSGSTARNVSKFRPPTPILATTTERSVARRLQLVWGVT
PIVVKNDERTAKTFSLAMQIAQEMGILNQGDLVVQTAGTLTGISGSTDLIKVGLVRRIVS
RGIS---IGEIGVTGKARIIKNNLDISLICPGEILFVPKELMKNIPLSKNIAGIVTNQN-
VNDVYAFFNKNNKKISTICNLENMDSHQISNGDLITLQLNEGVIYMGQIEDDDAIDKYKY
V---
>Artm|209522867
--------------------MRSPNLIHRTKIVATIGPATQKPDVLKALIEAGATTLRLN
FSHGSHEDHQRSIRLIRQVSFELNKPVGILQDLQGPKIRLGKFEQ--GSIRLNRDDHFIL
TSRH-LPGTHEISSVTYEPLADEVPDGATILLDDGKVEMLVEKVDRDKGDLHCRVVVGGV
LSNSKGVNFPGVYLSIKAMTDKDRRDLMFGLDQGVDWVALSFVRNPQDVLEIKELI-A--
------SAGKDVPVIAKIEKHEAIEQMEEILALCNGVMVARGDLGVELPAEDVPLLQKRL
IVTANRMGIPVITATQMLDSMVSNPRPTRAEISDVANAILDGTDAVMLSNETAVGQFPVE
AVATMARIANRI--ERDGITRNVLKVED-------------------------TGRSIPN
AISQAVSQIAIQLDAAAIMTLTKTGATARNVSKFRPQTPILAITPHVEVARQLSLVWGVK
PLLVLDLPSTDQTFQSAVNVARENDFVADGDLVVTTAGTLQGVAGSTDLVKVEVVTAVLG
KGTA---IGQGTFTGRARVVNQPSQVGDFNPGEILVVSQTNADFVEVMRKAAGVVTEAD-
SLTSHAAVIGLRLGVPVIVGVKNA-TQVIRDGVILTLDMQRGVVYSGATASTPDPV----
----
>Syne6301|56751415
--------------------MQPNDFQRRTKIVATIGPATSKPEVLRALIEAGASTLRLN
FSHGTHDDHQRSIRLIRQISFELNRPVGILQDLQGPKIRLGRFAD--GPITVQKGDSFIL
TSRS-VPGSQTISSVTYEPLADEVPEGATILLDDGRVEMTVVKVDRQTRELHCEVVVGGI
LSNNKGVNFPGVYLSVKALTDKDREDLIFGLDQGVDWVALSFVRNPQDVLEIKELI-S--
------RAGKSVPVIAKIEKHEAIEQMEAVLSLCDGVMVARGDLGVELPAEEVPILQKRL
IRTANRLGIPVITATQMLDSMVSNPRPTRAEISDVANAILDGTDAVMLSNETAVGKFPIE
AVSTMATIAHRI--EAEQQYITLNPTPT---------------------------SSIPN
AISQAVGHIAEQLDAAAIMTLTQSGATARNVSKFRPTTPILAVTPNIDVARQLQLVWGVQ
PLLVVDLPSTSQTFRAALNVAQERTLLKEGDLVVMTAGTLPGVSGSTDLVKVEIVTAVIA
RGIG---VGQGSVSGKARVIHNAAEAATLAQGEILIATQTSADYIEAIRKASGIVTEEE-
GLTSHAAVIGLRLGIPVIVGVKNA-TSVVRDGSILTLDVKRGLLYSGAVGAVAAEQPISV
----
>Anav|75907915
--------------------MQLRDSVRRTKIVATIGPATSSPEMLKAIIEAGATTLRLN
FSHGSHADHQRSIRLIRQTAFELNQPVAILQDLQGPKIRLGKFEN--GSIVLAKGDRFTL
TNRP-VVGTQEISCVTYDYLADEVPVGAKILLDDGRVEMVVEDINRDKGDLHCRVTVAGK
LSNNKGVNFPGVYLSIKAMTDKDREDLMFGLDQGVDWVALSFVRNPQDIIEIKELI-S--
------STGKQVPVVAKIEKHEAIEQMEAVLALCDGVMVARGDLGVELPAEDVPVLQKRL
IATANRLGIPIITATQMLDSMVSNPRPTRAEVSDVANAILDGTDAVMLSNETAVGSYPVE
AVATMARIAERI--EQEEAMASKLRQMR------------------------DNRRSIPN
AISQAVGQIAEQLGAAAIMTLTQTGATARNVSKFRPQTPILAVTPHVNVARQLQMVWGVK
PLLVLELPSTGQTFQAAINVAQEHSLLFEGDLVVMTAGTLQGVSGSTDLIKVEVVTAVLG
QGIG---LGQGLVSGCARVAHTGMDVGNFNSGDILVAPRTGADFVEAIRKAGGIITEDE-
SLTSHAAVIGLRLGVPVIVGVKKA-TQVIRDGAILTLDLQRGLVYSGAVGTP--------
----
>Artp|284051512
--------------------MRSPNLIHRTKIVATIGPATQKPDVLKALIEAGATTLRLN
FSHGSHEDHQRSIRLIRQVSFELNKPVGILQDLQGPKIRLGKFEN--GSIKLNRGDHFIL
TSRD-LPGNEEISSVTYEPLADEVPDGATILLDDGKVEMLVEKVDRDKGELHCRVVVGGV
LSNSKGVNFPGVYLSIKAMTDKDRRDLMFGLDQGVDWVALSFVRNPQDVLEIKELI-A--
------SAGKDVPVIAKIEKHEAIEQMEEILALCNGVMVARGDLGVELPAEDVPLLQKRL
IVTANRMGIPVITATQMLDSMVSNPRPTRAEISDVANAILDGTDAVMLSNETAVGQFPVE
AVATMARIANRI--ERDGITRNVLKVED-------------------------TGRSIPN
AISQAVSQIAIQLDAAAIMTLTKTGATARNVSKFRPQTPILAITPHVEVARQLSLVWGVK
PLLVLDLPSTDQTFQSAVNVARENNFVADGDLVVTTAGTLQGVAGSTDLVKVEVVTAVLG
KGTA---IGQGTFTGRARVVNQPSQVGDFNPGEILVVSQTNADFVEVMRKAAGVVTEVD-
SLTSHAAVIGLRLGVPVIVGVKNA-TQVIRDGVILTLDMQRGVVYSGATASTPDPV----
----
>Cya7425|220909272
--------------------MLSDRNPRRTKIVATVGPAISSPEMLRAVIEAGATTLRLN
FSHGTHDDHLRSIRLIRQIAYELNQPVGILQDLQGPKIRLGKFAE--GSIVVKRGDLFTL
TSRQ-IPGTQTISSVTYPPLAEEVPAGATILLDDGRVEMRVEEVDLVNRELHCRVVVGGP
LSNSKGVNFPGVYLSVKALTEKDRQDLFFGLSQGVDWVALSFVRNPQDILEIKELI-S--
------AAGKPVPVIAKIEKHEAIEQMEAVLSVCDGVMVARGDLGVELPAEDVPILQKRL
ITTANRLGIPVITATQMLDSMVNSPRPTRAEISDVANAILDGTDAVMLSNETAMGKYPVE
AVATMARIAARIDGERNQIAAQTSPTAK---------------------------RSIPN
AISQAVGQIAAQLNAKAILTQTKTGATARNVSKFRPSIPIIAATPQIDVARQLQLVWGVE
PLLTLDLPGMRQSFQLAINIAQEKGLLAAGDLVVMTAGTLQGVAGSTDLIKVEIVTSVMG
RGHG---IGQGSVSAPARVAHNGTDIKNFNPGEILVAAHTNADFVEAIRKAAGIITEED-
SRTSHAAVLGLRLGIPVIVGVKNA-TEVIRDGTILTMDVQKGLVYSGAMESGMQIPGLAI
ADED
>Cya51142|172038333
--------------------MSFNSIARRTKIVATIGPATQNKEILRQLILAGATTLRLN
FSHGDHDYHKHSIRLIRQTAYELNQPVAILQDLQGPKIRLGKFVN--GPITLKPGDPFIL
TSRD-VECNQTISSISYEYLSQEVPEQARILMDDGKVEMRVERVDKENKDLHCQVVVGGV
LSDSKGVNFPGVYLSVKALTKKDKKDLLFGLDQGVDWIALSFVRNPQDILEIKEII-A--
------NAGKNVPVIAKIEKHEAIEDMEEILSLCNGVMVARGDLGVELPPEDVPILQKRL
IATANKLGIPVITATQMLDSMANNPRPTRAEVSDVANAILDGTDAVMLSNETAVGKYPVE
AVATMATIAERI--EKEPTTTKMMSEEK---------------------------QSIPN
AISSAVSHIAQELNAAAIMSLTKTGSTARNVSKFRPQIPILAVTPHVDVARQLQLVWGVK
PLLVLDLASATQTFQSAVNVAQENHLLKDGDLVVMTAGTLQGVAGSTDLIKVEMVKAILG
KGVG---VGQGSASGRARIAHHARELGNFEPGDILVVPGTNAEFVDMMRKASGIITEES-
SLTSHAAVIGLRLGVPVIVGFKEA-TQKIREGAIITVDAQKGLVYSGVVTSNSHYGAM--
----
>Lyns|119489825
--------------------------MHRTKIVATIGPATQQPDVLRALIEAGATTLRLN
FSHGTHEDHQRSIRMIRQISFELNQPVGILQDLQGPKIRLGKFEN--GSIVLKRDDPFIL
TSRQ-LPGTQEISSVTYEPLAEEVPEGADILLDDGKVEMKVEKIDRKAKELHCRVVVGGP
LSNSKGVNFPGVYLSIKALTDKDRKDLMFGLDQGVDWVALSFVRNPQDILEIKELI-A--
------SAGKNVPVVAKIEKHEAIEQMEEILTLCNGVMVARGDLGVELPAEDVPILQKRL
IVTANRIGIPVITATQMLDSMVGNPRPTRAEISDVANAILDGTDAVMLSNETAVGKYPVE
AVATMARIARRI--EKEGITRNISTVAD-------------------------TGRSVPN
AISAAVAQIAQQLDAGAIMTLTKTGATARNVSKFRPATPILAVTPHVEVARQLSLVWGVK
PLLVLDLSSTDQTFQSAVNVARENHLLSDGDLVVTTAGTLQGVPGSTDLVKVEVVNALLG
KGTA---VGQGSVTGRARVAQEVSQLNDFSAGDILVVHQTNAEFVELIRKASGIVTEVD-
SLTSHAAVIGLRLGIPVIIGVKNA-TDVIRNGTILTLDMQRGWVYSGATRG---------
----
>Prom9211|159903388
--------------------MTNIHFKRRTKIVATIGPATESKERITELVEAGATTFRLN
FSHGDHSEHAKRIETIRLVEAKLGVKIGILQDLQGPKIRLGRFKD--GPIRLNSGDKFVL
TSKD-VGCNNEIANVTYEKLVSEVSINKRILLDDGRVEMVVERVDKLEEKLHCKVVVGGM
LSNNKGVNFPDVQLSINALTPKDKIDLSFGLSQSIDWVALSFVRNPDDIKEIKELI-R--
------SHGYTTPVVAKIEKFEAIDQIDAILRLCDGVMVARGDLGVEVPAEEVPLLQKEL
IKKSNSLGIPIITATQMLDSMASSPRPTRAEVSDVANAILDGTDAVMLSNETAVGDYPIE
AVKTMATIAKRI--EKDYPQRALESHLP---------------------------STIPN
AISAAVSSISRQLNASAILPLTKSGSTAHNVSKFRPPTPIVAVTNETDVARRLQLVWGVT
PIVIKEQETTTKTFNLAMEMAQGMGLLKPGALVVQTAGTITGVSGSTDLIKVGIVNDIVA
RGNS---EGNNSVCGKVRIAKEQKDLSELKKGEILVLDKNINNYSQALKYAAGIILEGTL
NIENNNT-------VPTIYNVKGA-TDILRDGDMVTLVLKEGTICRGEILND--------
----
>Noss|17231500
--------------------MQLRDSVRRTKIVATIGPATSSPEMLKAIIEAGATTLRLN
FSHGSHADHQRSIRLIRQTAFELNQPVAILQDLQGPKIRLGKFEN--GSIVLAKGDRFTL
TNRP-VVGSQEISCVTYDYLADEVPVGAKILLDDGRVEMVVEDINRDKGDLNCRVTVAGK
LSNNKGVNFPGVYLSIKAMTDKDREDLMFGLDQGVDWVALSFVRNPQDIIEIKELI-S--
------STGKQVPVVAKIEKHEAIEQMEAVLALCDGVMVARGDLGVELPAEDVPVLQKRL
IATANRLGIPIITATQMLDSMVSNPRPTRAEVSDVANAILDGTDAVMLSNETAVGSYPVE
AVATMARIAERI--EQEEAMASKLRQMR------------------------DNRRSIPN
AISQAVGQIAEQLGAAAIMTLTQTGATARNVSKFRPQTPILAVTPHVNVARQLQMVWGVK
PLLVLELPSTGQTFQAAINVAQEHSLLFEGDLVVMTAGTLQGVSGSTDLIKVEVVTAVLG
QGIG---LGQGLVSGCARVAHTGMDVGNFNAGDILVAPRTGADFVEAIRKAGGIITEDE-
SLTSHAAVIGLRLGVPVIVGVKKA-TQVIRDGAILTLDLQRGLVYSGAVGTP--------
----
>Cya8801|218247373
--------------------MQPRPLFRRTKIVATIGPATQNKEVLRQLILAGATTLRLN
FSHGDHDYHQHSIRLIRQTAFELNQPVAILQDLQGPKIRLGKFAC--QSITLKNGDPFIL
TSRK-VECTPEISYVSYRYLTDEVPDDARILLDDGKVEMRVEKVDRTQQELHCRVVVGGV
LSSNKGVNFPGVYLSVKALTDKDKEDLMFGLDQGVDWVALSFVRNPQDIREIKDLI-T--
------NAGKVVPVIAKIEKHEAIENMEDILSLCNGVMVARGDLGVELPAEDVPILQKRL
IMTANKLGIPVITATQMLDSMVNNPRPTRAEISDVANAILDGTDAVMLSNETAVGKYPVE
AVATMATIAERM--EQEPFSLKFSSQPK---------------------------TSVTN
AISSAVSQIAQQLDAAAIMTLTKTGSTARNVSKFRPPTPILAVTPHVDVARQLQLVWGVK
PLLVLDLPSTSQTFQSAINVAQENQLVNDGDIVVMTAGTLQGVAGSTDLIKVEMVKAILG
QGVG---IGQGSASGRARVGQHPKELGNFEAGDILVVPHTNAEFVEMMRKASGIITEES-
SLTSHAAVIGIRLGIPVLVALKDA-TQIIREGAIVTIDAQKGYVYSGAMTRSNGKGEF--
----
>Glov|37523064
MRVGADVFVLDANAQQTTAAPSERARFRRTKIVATIGPAVDDPQALRKLIQAGATTLRLN
FSHGNHEEHRRRIGLIRQISFELNQPVAILQDLQGPKIRLGKFAD--GPIVLKHGDPFIL
TSHD-VPANQHISPITYSRLIQEVPTGATILLDDGRVELVVERVDLEAQYLHCRTVGGGK
LSNSKGVNFPGVTLSVPAMTEKDREDLLFGLNQGVDWVALSFVRTPSDLLELKELI-A--
------QSGKRVPVIAKIEKFEAFENLDAVIAACDGLMVARGDLGVEMPAEEVPLLQKRL
IASANRAGKPVITATQMLDSMVSNSRPTRAEVSDVANAILDGTDAVMLSNETAVGEHPIL
AVETMARIADRI--ERSMPQRTWVDTGR----------------------------SIPN
AISQAVGSVAQQLGAQAILTLTKSGATARNVSKYRPRVPIIAITPSVSVARELQMVWGVY
PLMVLDLPSTRQTFQAAISAAQDENLVLEGDLVVMTAGTIQGLSGSTDLIKVEVVTAILG
RGLG---LGQNAVSGRARIVRHSDEAAALSPGDILIAPRTDANFIEAIKLAGGIVTEES-
GLTSHAAIIGLRLGLPVLLGVKDC-TTRIPDGVVLTLDPQKGVIFSGAASAV--------
----
>Syns8102|33865832
--------------------MGQFDQNRRTKIVATIGPATESSERIKELVQAGATTFRLN
FSHGDHSEHAARISTIRQVSEELGINIGILQDLQGPKIRLGRFAE--GPITLANGDSFSL
TSRP-VSCNQSIATVTYDKLADEVTAGSRILLDDGRVEMKVEQVDQAEQTLHCTVTVGGV
LSNNKGVNFPDVQLSVRALTDKDKVDLEFGLSQGVDWVALSFVRNPSDMEEIRGLI-R--
------EHGHETPVVAKIEKFEAIDQIDAILPLCDGVMVARGDLGVEMPAEEVPLLQKEL
IRKANSLGIPIITATQMLDSMASSPRPTRAEVSDVANAILDGTDAVMLSNETAVGDFPVE
AVQTMATIACRI--EKDYPQRSVDSHLA---------------------------STVPN
ALSGAVSTIASQLNASAILPLTKSGATAKNVSKFRPASPILAITPDPTVACRLQLVWGVK
PLVIPQHELTTHTFLAAMTQAKTMGLLKEGDLVVQTAGTHTGVSGSTDLVKVGIVS----
------------------------------------------------------------
SEEAPVNMI---------------------------------------------------
----
>Thee|22299818
--------------------MSNQPLQRRTKIVATIGPAVSHPDKLRAIIQAGATTLRLN
FSHGTHDDHQRSIRLIRQISYELGQPVGILQDLQGPKIRLGRFEH--GSISLKRGDRFTL
TSRP-ILGNQHISSITYPPLAQEVPAGATILLDDGRVEMLVEEVDKEAGELHCQVIVGGT
LSNAKGVNFPGVYLSIKALTEKDREDLMFGLNQGVDWVALSFVRNPQDVLEIKELI-A--
------NAGKQVPVIAKIEKHEAIEQMDAILSLCDGVMVARGDLGVELPAEDVPILQKRL
IAAANRLGIPVITATQMLDSMVKSPRPTRAEISDVANAILDGTDAVMLSNETAMGEYPVE
AVKMMATIAARI--DNQPQLRQPPGAES------------------------TAVRSIPS
AISQAVGQVAAQLHAKAIITQTKTGATARNVSKFRPQIPILAATPHIEVARRLQLVWGVE
PLLTLDHPSMRESFQAAINAAQERGFLEEGDLVVMTAGTLQGVSGSTDMIKVELVTSVMG
RGCG---IGHGSVSGPARVVRQGMPVRTFNRGEILVAERTSAELVEVIRKAAGIITEED-
SLTSHAAVLGLRLGIPVIVGVKNA-TRLIREGTILTMDVERGVVYSGARNGGERSPE---
----
>Syns9916|116074801
--------------------MAQIDLSRRTKIVATIGPATESPERLRQLIEAGATTFRLN
FSHGDHSEHAARIATIRRVSAEMGVHIGILQDLQGPKIRLGRFAD--GPITLANGDPFTL
TSRP-VSCNQEIATVTYDKLADEVTAGSRILLDDGRVEMKVERVDKAEQNLHCTVTVGGV
LSNNKGVNFPDVQLSVRALTEKDKTDLAFGLGQGVDWVALSFVRNPSDMEEIRGLI-R--
------QHGHTTPVVAKIEKFEAIDQIDAILPLCDGVMVARGDLGVEMPAEEVPLLQKEL
IQKANSLGIPIITATQMLDSMASSPRPTRAEVSDVANAILDGTDAVMLSNETAVGDFPVE
AVETMATIARRI--EKDYPQRRIDSHLP---------------------------CTIPN
AISSAVSTIASQLNAAAILPLTKTGATAHNVSKFRPAAPILAITSEPWVACKLQLVWGVT
PLVTEPQERTSSTFATATNICRERGWLKQGDLVVQTAGTQPEVSGSTDLVKVGIVGS---
---------------------------------------------------DGLL-----
DSTHHNATI---------------------------------------------------
----
>PromMED|33861469
--------------------MSNIDLKRRTKIVATIGPATQSEEIITDLIKAGVTTFRLN
FSHGDHKDHQERIQTIRKVSEKLDLDIGILQDLQGPKIRLGRFKD--GPVKVKKGDKFSL
TSNE-VECTKSIANVTYNKLAQEVTSGKRILLDDGKIEMIVEKVDIGNNLLECKVTVGGV
LSNNKGVNFPDVQLSVKALTDKDIEDLEFGLTAGVDWIALSFVRNPSDINEIKNLI-N--
------KNGHSIPVVAKIEKFEAIDQIDSILPLCDGVMVARGDLGVEMPAEEVPLLQKEL
IRKANTLGIPIITATQMLDSMASNPRPTRAEVSDVANAILDGTDAVMLSNETAVGDYPVE
AVETMATIARRI--ERDYPLKAIESHLP---------------------------STIPN
AISAAVSNIARQLDAGAIIPLTKSGSTARNVSKFRPPTPILATTTERCVARRLQLVWGVT
PLLVKNDDRTAKTFSIAMQIAQELGILKQGDLVVQTAGTLTGISGSTDLIKVGLVRKVVT
RGIS---VGEIGVTGKARNIKTNLDLSLISPGEILFVPKNILMDLPFTKIITGIVTDEN-
IDECYKVFKKNNIKISTICNLSAI-DNLVSNGDLITLQLNEGVVYMGQIEDDEDALDKYK
YV--
>Scys6803|16330166
--------------------MQTSPLPRRTKIVATIGPATQSKEVLRQLIQAGATTFRLN
FSHGDHAYHQQSIRLIRQIAFELNQPVGILQDLQGPKIRVGKFLNDAGSVQLKNGDPYTL
TSRP-VECTETISSISYEYLADEVPSGARILLDDGKLEMLVEEVDTVARDLHCRVIVGGT
LSSNKGVNFPGVCLSVKAMTDKDKEDLMFGLDQGVDWVALSFVRNPQDIDEIKGLI-A--
------AAGKSVPVIAKIEKHEAIKDMQAVLEKCDGVMVARGDLGVELPAEDVPILQKKL
IATANRLGIPVITATQMLDSMVNSPRPTRAEVSDVANAILDGTDAVMLSNETAIGKFPVE
AVAIMAKIAERI--EQEDINPSQAEASR---------------------------TSIPN
AISSAVSQIAETLNAAAIMSLTKTGSTARHVSKFRPKTPILAVTPHVDVSRQLQLVWGVK
PLLVLDLPSTSQTFQAAINVAQENHFLRDGDLVVMTAGTLQGVAGSTDLIKVEVVKAILG
RGVG---IGQGAVSGRARVASRPQAIAQFTQGEILVVPSTNADCVDMMRRAAGIITEEE-
SLTSHAAIIGLRLGVPVIVGFKGA-TQKIRDGAIVTIDAQKGLIYSGALPPVSKG-----
----
>Syn9902|78184636
--------------------MGQFDLNRRTKIVATIGPATESPDQIKELVRAGATTFRLN
FSHGDHADHAERIKTIRQVSEELGQTIGILQDLQGPKIRLGRFAD--GPITLANGDPFTL
TSRP-VSCDQSIATVTYPKLADEVTAGSRILLDDGRVEMKVESVDQSQQTLHCSVTVGGV
LSNNKGVNFPDVQLSVRALTDKDKEDLAFGLSQGVDWVALSFVRNPSDMEEIRGLI-R--
------QHGHETPVVAKIEKFEAIDQIDAILPLCDGVMVARGDLGVEMPAEEVPLLQKEL
IRKANSLGIPIITATQMLDSMASSPRPTRAEVSDVANAILDGTDAVMLSNETAVGDFPVE
AVQTMATIARRI--EKDYPERSIDSHLP---------------------------STIPN
ALSGAVSTIASQLNAAAIIPLTKTGATAHNVSKFRPAAPILAVTPDKSVACRLQLVWGVT
PLVVPEEPDTTATFITAMRKAKDLKLLKEGDLVVQTAGTHSGVSGSTDLVKVGVVTS---
----------------------ADDCSFF-------------------------------
------------------------------------------------------------
----
>Trie|113476504
--------------------MELQNYLRRTKIVATIGPATIKPDVLRELIKAGATTLRLN
FSHGTHEDHQNSIRLIRQTSFELNQTVAILQDLQGPKIRLGKFET--GSISLEDGDPFIL
TSHL-KLGTQKISSVTYEPLADEVPEGAKILLDDGKVEMLVEKVDKTEKELHCRVVVGGT
LSNNKGVNFPGVYLSIKALTDKDRKDLMFGLDQGVDWVALSFVRNPQDVIEIKQLI-A--
------NAGKKVPVIAKIEKHEAIEQMEEILALCNGVMVARGDLGVELPAEEVPLLQKRL
ISTSNRMGIPVITATQMLDSMVNNPRATRAEISDVANAIIDGTDAVMLSNETAVGKYPVE
AVTTMATIAKRI--EQEVITCNVSSMND-------------------------TGHSIPN
AISHAVSQIAQELDAAAIMSLTKTGATARNVSKFRPKTPILAVTPHVDVARQLQLVWGVK
PLLVLDLPSAGQTFQSAINVAQENELLVDGDLVVMTAGTLQGIAGSTDLIKVEVVTAVLG
QGTG---VGQGSVSGRARVARNSTEVRDFNHGEILVVNQTNAEFVEAMQKASGVVTEED-
SVTSHAAVIGLRLGLPVIVGVKNA-TNVVRDGTILTLDAQRGMVYSGTNRR---------
----
>Syn9311|113954760
--------------------MAQIDLTRRTKIVATIGPATESPERIRELIQAGATTFRLN
FSHGDHSEHAERIATIRQVAHELGAHIGILQDLQGPKIRLGRFEE--GPITLAKGDQFAL
TAKQ-VRCNQTVATVTYDKLAEEVTAGSRILLDDGRVEMKVERVDGVDQTLHCSVTVPGV
LSNNKGVNFPDVQLSVRALTTKDRQDLAFGLQQGVDWVALSFVRNPSDMQEIRELI-R--
------KHGYSTPVVAKIEKFEAIDQIDAILPLCDGVMVARGDLGVEMPAEEVPLLQKDL
IHKANSLGIPIITATQMLDSMASSPRPTRAEVSDVANAILDGTDAVMLSNETAVGDFPVE
AVETMATIARRI--ERDYPQRPIDTHLP---------------------------STIPN
AISGAVSSIARQLNAAAILPLTKSGATAHNVSKFRPSTPILAITSEVNVARKLQLVWGVT
PLLIETQKSTTATFTLAMAYAQEIGVVKDGDLCVQTAGTLAGISGSTDLIKVGIVSAVLG
RGTG---FGSGSVSGKVRIAISASDCARLEPGDILVARDTSADYLDGIRDAAAVITEQP-
GEDSHAAVIAKRLGVPVITGVVNA-TQDLREGEVVTLHVKDGVVHRGTGSNLAMKLDTML
----
>NoAz|298491155
-------------------MTQLRDSLRRTKIVATIGPATSSPEMLKAIIEAGATTLRLN
FSHGTHADHQRSIRLIRQTAFELNRPVAVLQDLQGPKIRLGQFEN--GFIVLAKGDHFTL
TNRP-VIGTQEISCVTYDYLADEVPVGAKILLDDGRVEMLVEEINRDKGDLHCCVTVAGK
LSNNKGVNFPGVYLSIKAMTDKDREDLMFGLDQGVDWVALSFVRNPQDIIEIKELI-S--
------SIGKNVPVVAKIEKHEAIEQMEAVLSLCDGVMVARGDLGVELPAEDVPVLQKRL
IATANRLGIPIITATQMLDSMVSNPRPTRAEVSDVANAILDGTDAVMLSNETAVGDYPVE
AVATMARIAERI--EQEEAQNLNSPQSR------------------------DNRRSIPN
AISQAVGQIAENLNASAIMTLTQTGATARNVSKFRPKTPILAITPHVNVARQLQMVWGVK
PLLVLELPSTGQTFQAAINVAQEKNLLNEGDLVVMTAGTLQGVSGSTDLIKVEVVTAVLG
QGIG---LGQGSVSGRARVAYTGMDASNFNPGDILVAPRTGVDFVDAIRKAGGIITEDE-
SLTSHAAVIGLRLGVPVIVGVKEA-TQVIKDGAILTLDMQRGLVYSGAVGTL--------
----
>Ucyn|284929703
-------------------------MPRRTKIVATIGPATQDKEILRKLILAGATTFRLN
FSHGDHECHAQSIKLIRQIAFELHQPVAILQDLQGPKIRLGLFKN--NSITLEAGDSFIL
TSRE-VECNKEISYVTYKNLIKEVPEQARILMDDGKVEMLVEKVDIDNQNLYCRVVIGGI
LSNNKGVNFPGISLSVKALTTKDKKDLIFGLENQVDWVALSFVRSSQDILEVKEII-T--
------NAGKNIPIIAKIEKHEAIDNMEQILNLCDGVMVARGDLGVELPPEDVPILQKRL
IATANNLGIPVITATQMLDSMVNNPRPTRAEVSDVANAILDGTDAVMLSNETAVGKYPVQ
AVKTMATIAERI--EKEPTTIKISSQRK---------------------------QSITN
AISAAVSQIAEQLNAAAIMSLTKTGLTARNISKFRPHIPILAVTPRIDVARQLQLVWGLE
TLLVLDSPSATQTFQSAINVAQENNLLKDGDLVVMTAGSIQGITGSTDLIKIETIRAILG
KGIG---VGQGLASGRARIASYAKDLNNFESGDILVVPETNAQFVEIMRKASGVITEES-
SLDSHAAVIGTRLGVPVILGFKDA-TKNISEGIIITIDTEKGQVYSGITKDKYC------
----
>Syns5701|87302735
--------------------MAQPDLSRRTKIVATIGPATESPQRLRDLIQAGATTFRLN
FSHGDHSEHAARIATIRQVAHELGIHVGILQDLQGPKIRLGRFEG--GPITLANGDPFAL
TSRP-VSCNQSIATITYDRLADEVTAGSRILLDDGRVEMVVKSVDIPEQTLHCTVVVGGV
LSNNKGVNFPDVQLSIRALTTKDREDLSFGLQQEVDWVALSFVRNPSDMQEIRELI-S--
------SQGYSTPVIAKIEKFEAIDQIDAILPLCDGVMVARGDLGVEMPAEEVPLLQKEL
IRKANTLGIPIITATQMLDSMASCPRPTRAEVSDVANAILDGTDAVMLSNETAVGDYPVE
AVETMARIARRI--ERDYPRRVVDSHMA---------------------------STIPN
AISQAVSTIARQLQAAAILPLTKSGATARNVSKFRPSTTILAITSEVKVARQLQLVWGVN
PLLIGHQASTTSTFTLAMGVAQERGLLKEGDLVVQTAGTLSGVSGSTDLVKVGIVSAVLG
RGLG---IGNGSVSGRVRVATTAEEAARLESGEILVVRDTNAGYLDAIRKARGVIAEEH-
GCDSHAAVIAQRLGVPVIVGVANA-TSDLRLGEFVTLEVREGVVHRGARNHTQADRSETI
L---
>YellB|86609010
--------------------MHLRDSFRRTKIVATIGPASSNPAILREMILQGATTLRLN
FSHGDHELHRRSIRLIRQTAMDLGIQVAILQDLQGPKIRLGKFAE--GSITLKAGDPFVL
TSKP-VLGSQERSWVTYDKLAQEVPEGATILIDDGRVEMRVEAVDPEAGELFCRTIVGGT
LSNNKGVNFPGVRLSIRAVTPKDKEDLYFGLNQGVDWVALSFVRDPSDVLELRELI-ASA
KRPSSGSADKRVPIIVKIEKHEAIEQLPQILALSDGVMVARGDLGVELPAEEVPILQKRV
IALANSLGIPVITATQMLDSMVHSPRPTRAEISDVANAILDGTDAVMLSNETAVGKYPVE
AVATMARIAVRT--ERDYFDLTYADRRQRLRALAMQELSQNNGNSPAGM---RPKTLITD
SISRAVGEIAQELDAVAVMTLTKTGATARNVSKFRPRTPILAVTPHVEVARRLQLVWGVH
PLLVMDLATTRQTFQAAISLAQEDGLLKDGDLVVLSAGTLPGVAGSTDLIKVDVVKAVVA
QGKG---FGKGIVSGPARILRSSLDASKITAGDILVAQSTDANYVEAIKQAAGVITEEE-
GASSHAAVIGLRLGVPVLVGVKDA-TRLIRDGSIVTLNPEKGIVTAGADGLGF-------
----
>Syn7002|170078266
--------------------MPSREMPRRTKIVATIGPATSKPDVLREIIEAGATTLRLN
FSHGTHDDHQRNIRLIRQTAFELNQPVGILQDLQGPKIRLGRYES--DFITLKNGDPYII
TSRE-VPCTQEVGYVSYDKLAEEVPEGSTILLDDGKVEMKVERVDIAAKNLHCRVVVGGK
LSNNKGVNFPGVYLSVKALTDKDREDLMFGLDQGVDWVALSFVRNPQDVLEIKELI-A--
------NAGKNVPVIVKIEKHEAIEQMEAILSLSDGVMVARGDLGVELPAEDVPILQKKL
IATANRFGIPVITATQMLDSMVSNPRPTRAEVSDVANAILDGTDAVMLSNETAVGEFPVE
AVATMATIAKRI--EKEPDGIQKQPSDK---------------------------KSIPN
AISAAVSHIAGQLDATAIMTLTKSGATARNVSKFRPATPILAVTPHVDVARRLQLVWGAK
PLLVMDSPSTTQTFKAAINVAQESGFLHEGDLVIMTAGTLQGVSGSTDLIKVEMVQAVLG
EGIG---IGQGAASGRARVVNQSEDINDFGPGEILVARSTDAAYVEMIRKASGIVIEEP-
NQNCHAATLGMRLGIPVIVGFKEA-TQLIRDGSIISIDARRGTVYSGVNVSLGDAVGGTK
MSLA
>Cylr|282900254
-------------------MSQLRDSLRRTKIVATIGPATSSPEMLKAIIEAGATTLRLN
FSHGTHADHQRSIRLIRQTAFELNRPVAILQDLQGPKIRLGKFDN--GFIILSKGDRFTL
TNRP-VVGNEEISCVTYDYLAEEVPIGSKILLDDGRVEMVVEEINRDKGDLHCRVTVAGK
LSNNKGVNFPGVYLSIKAMTDKDREDLMFGLDQGVDWVALSFVRNPQDIIEIKELI-S--
------STGKNVPVVAKIEKHEAIEQMEEVLSLCDGVMVARGDLGVELPAEDVPVLQKRL
IATANRLGIPIITATQMLDSMVSNPRPTRAEVSDVANAILDGTDAVMLSNETAVGNYPVE
AVATMARIAERIEQEQINTSSRLGTDDK---------------------------RSIPN
AISQAVGQIAENLGAAAIMTLTQTGATARNVSKYRPKTPILAITPHVNVARQLQMVWGVR
PLLVLDLPSTGQTFQAAINVAQEKRLLSEGDLVVMTAGTLQGVSGSTDLIKVEVVTAILG
QGIG---LGQGSVSGRARVVRNGIDATNFSQGDILVASSTGADCVEAIRKASGIITEEE-
SLNSHAAVIGLRLGVPVIVGVKQA-TQVIKDGTILTLDMQRGLVYSGAVGTR--------
----
>Prom9303|124023245
---------MVVSAMFQVPLMAQIDLTRRTKIVATIGPATETAERIRELVQVGATTFRLN
FSHGDHDEHAKRISTIRQVSDELGMHIGILQDLQGPKIRLGRFDK--GPITLANGDPFAL
TSKQ-VQCNQSVATVTYEKLADEVTTGSRILLDDGRVEMKVVKIDQSEQTLHCIVTVGGV
LSNNKGVNFPDVQLSVRALTEKDRQDLAFGLQQGVDWVALSFVRNPSDMKEIRKLI-G--
------DHGHSTPVIAKIEKFEAIDQIDSILPLCDGVMVARGDLGVEMPAEEVPLLQKDL
IRKANSLGIPIITATQMLDSMASSPRPTRAEVSDVANAILDGTDAVMLSNETAVGDYPVE
AVQTMATIARRI--ERDYPQRPIETYLA---------------------------STISN
AISSAVSSIASHLNAAAIVPLTESGATAHNVSKFRPAAPILAVTNEVAVARKLQLAWGVT
PLLVPTQKSTTATFSAAIAVAQELGLLKEGDLTIQTAGTLAGVSGSTDLVKVGIVSAVLG
QGIG---IGNGTVSGKVRFAFSPNDSTKIEPGEILVIHETSDDYLDAIRKSAGVITEQE-
GEESHAAVISKRLGIPFIIGIAHA-TRNLLEGEVVTMQLSNGKVHRGTGGKLPMKLDSML
----
>Syns7805|88808599
--------------------MAVIDLNRRTKIVATIGPATESAERIRELIQAGATTFRLN
FSHGDHSEHATRMATIRQVAHELGVHIGILQDLQGPKIRLGRFEE--GPITLGKGDHFSL
TSKK-VRCNQTVATVTYDKLADEVTAGSRILLDDGRVEMRVDRVDLADQTLHCVVTVGGV
LSNNKGVNFPDVQLSVRALTPKDRQDLAFGLQQGVDWVALSFVRNPSDMQEIRELI-R--
------KHGFTTPVVAKIEKFEAIDQIDAILPLCDGVMVARGDLGVEMPAEEVPLLQKDL
IHKANSLGIPIITATQMLDSMASSPRPTRAEVSDVANAILDGTDAVMLSNETAVGDFPVE
AVETMATIARRI--ERDYPQRPIDTHLP---------------------------STIPN
AISGAVSSIARQLNAAAILPLTKSGATAHNVSKFRPSTPILAITSEVAVARKLQLVWGVT
PLLIETQKSTTATFTLAMGVAQEMGVLKDGDLCVQTAGTLAGVSGSTDLIKVGIVSAVLG
RGTG---IGNGSISGKVRIARTASDCARLEPGEILVASDTNADYLDAFREAAAIITECG-
GEESHAAVIARRLGLSVITGVANA-TRDLREGEVVTLHIKEGAVHRGTGSNMLMKLDTML
----
>Syns7803|148239554
--------------------MAVLDLNRRTKIVATIGPATESPERIRELIQAGATTFRLN
FSHGDHSEHAARMATIRQVAHELGVHIGILQDLQGPKIRLGRFEE--GPITVGKGDHFSL
TSKQ-VRCNQTVATVTYDKLADEVTAGSRILLDDGRVEMRVDRVDLADQTLHCVVTVGGV
LSNNKGVNFPDVQLSVRALTQKDRQDLAFGLQQGVDWVALSFVRNPSDMQEIRELI-R--
------KHGFTTPVVAKIEKFEAIDQIDAILPLCDGVMVARGDLGVEMPAEEVPLLQKDL
IHKANSLGIPIITATQMLDSMASSPRPTRAEVSDVANAILDGTDAVMLSNETAVGDFPVE
AVETMATIARRI--ERDYPQRPIDTHLP---------------------------STIPN
AISGAVSSIARQLNAAAILPLTKSGATAHNVSKFRPSTPILAITSEVSVARKLQLVWGVT
PLLIETQKSTTATFTLAMGVAQEMGVLKDGDLCVQTAGTLAGVSGSTDLIKVGIVSAVLG
RGTG---IGNGSISGKVRIALNASDCARLEPGEILVASDTNADYLDAFREAAAIITECG-
GDDSHAAVIARRLGLSVITGVANA-TRDLREGEVVTLHIKEGAVHRGTGSNTLMKLDTML
----
>Cya0110|126654912
--------------------MSFSSMARRTKIVATIGPATQNKEILRQLILAGATTLRLN
FSHGDHDYHQHSIRLIRQTAFELNQPVAILQDLQGPKIRLGKFVN--GPITLKPGDPFIL
TSRQ-VECNQTISSITYEYLSEEVPEQARILMDDGKVEMKVEQVDKENKDLHCRVVVGGV
LSDSKGVNFPGVYLSVKALTDKDKKDLMFGLDQGVDWIALSFVRNPQDILEIKEII-A--
------NAGKNVPVIAKIEKHEAIEDMEEILALCNGVMVARGDLGVELPPEDVPILQKRL
ITTANRLGIPVITATQMLDSMASNPRPTRAEVSDVANAILDGTDAVMLSNETAVGKYPVE
AVATMATIAERI--EKEPTATKLMSEEK---------------------------QSITN
AISSAVSHIAQELNAAAIMSLTKTGSTARNVSKFRPQIPILAVTPHVDVARQLQLVWGVK
PLLVLDLASATQTFQSAVNVAQENQLLKDGDLVVMTAGTLQGVAGSTDLIKVEMVKAILG
KGVG---VGQASASGRARIGHHARELGNFEPGDILVVPGTNAEFVDMMRKASGIITEES-
SLTSHAAVIGLRLGVPVIVGLKEA-TQNIREGAIITVDAEKGFVYSGIVTSNSHYGAV--
----
>Mica|166365539
--------------------MHSLSFPRRTKIVATIGPASQNKETLRQMIKAGATTFRLN
FSHGDHDYHRHSINLIRQLAFELNQPIGILQDLQGPKIRLGKFAC--GSITLKPGEPFTL
TSRD-VECNQDISSISYPSLAQEVPEGSRILLDDGKVEMRVEAVDRLKGDLSCRVVVGGV
LSSNKGVNFPNVYLSVKALTDKDKKDLMFGLLWDVDWIALSFVRNPQDILEIKELI-A--
------SAGKSIPVIAKIEKHEAIEEMEAILSLCDGVMVARGDLGVELPAEDVPILQKRL
INTANQLGIPIITATQMLDSMASNPRPTRAEVSDVANAILDGTDAVMLSNETAVGHYPIE
AVATMARIAERI--EREQINSAARSNNK---------------------------QSIPN
AISSAVSQIAEQLGAAAIITLTKTGSTARNVSRFRPKTPILAVTPHREVAQQLQLVWGVK
PMLLLDLPSTSQTFQVAMNLAQENNLLADGDLVVMTAGTLQGVAGSTDLIKVEVVKSLLG
KGTG---IGQGVASGRARVAHNAREVGSFSSGEILVVPTTSAEYVDMMRKAGGIITEDT-
AMNNHAATIGLKLGIPVIVGVKDA-TKIIREGVIISLDAQRGLIYSGIGKGAATMKN---
----
>Syns8109|260434306
--------------------MGQFDLNRRTKIVATIGPATESPERIKELVKAGATTFRLN
FSHGDHSEHAARIATIRQVSEELGQTIGILQDLQGPKIRLGRFAE--GPITLANGDPFTL
TSRP-VSCDKTIATVTYNKLADEVTAGSRILLDDGRVEMKVDTVDKAQQTLHCTVTVGGV
LSNNKGVNFPDVQLSVRALTDKDKTDLAFGLSQGVDWVALSFVRNPSDMEEIRGLI-R--
------EHGHETPVVAKIEKFEAIDQIDSILPLCDGVMVARGDLGVEMPAEEVPLLQKEL
IRKANSLGIPIITATQMLDSMASSPRPTRAEVSDVANAILDGTDAVMLSNETAVGDFPVE
AVQTMATIARRI--EKDYPQRSIDSHLP---------------------------STIPN
ALSGAVSTIASQLNASAILPLTRSGATARNVSKFRPAAPILAITPDRTVACRLQLVWGVT
PLVIPQGERTTQTFQAAMVKAKELDLLKEGDLVVQSAGTHTGVSGSTDLVKVSIV-----
------------------------------------------------------------
GNEAEATLI---------------------------------------------------
----
