# Supplementary material for: Genome fluctuations in cyanobacteria reflect evolutionary, developmental and adaptive traits
Source: BMC Evol Biol. 2011 Jun 30;11:187. doi: 10.1186/1471-2148-11-187 (PMC3141437; doi:10.1186/1471-2148-11-187)
Supplement: Additional file 8 — Individual and concatenated alignments for protein groups. Compressed file containing all alignments of individual groups (fasta format) and the concatenated alignment of 285 single-copy genes (phylip format). [file 1471-2148-11-187-S8.GZ › Cyanos1287.faa]

>Syne7942|81298929
-----------------------MTATAPVKT--------------EYEAVIGLETHVQL
GTATKIFSNASTEFGADPNTHIDPVVLGLPGTLPVLNQKVLEYAVKAGLALNCQIAPY--
SKFDRKQYFYPDLPKNYQISQYDLPIAEHGWIEIEVAEK-GKEPYTKKIGVTRLHMEEDA
GKLVHAGSDRLAGSTHSLVDYNRAGVALAEIVSEPDLRTGKEAAEYAQELRRIMRYLGVS
DGNMAEGSLRCDVNISIRPKGTEKFGTKVEIKNMNSFNAIQRAIEFEIERQIRCLETGEP
IVQETRLWDEGKQVTKSMRSKEGSSDYRYFPEPDLGPIEVSETQRETWRSELPELPAQKR
HRYAEQYGLSAYDARVLTDEKSTADYYEATVAAGADAKQAANWLMGDIAAYVNAN-KLLV
SDLPLQPQDLAELVNLIEAGTISGKIAKEILPELLEKGGSPKAIVEAKGLTQISDPAQIE
ALVDELLAAHPTELEQFRAGKTKLQGFFVGQLMKKTGGRVDPKLSNQILNQKLKG-----
---------------------------------------------------------
>PromCC|33239504
--------------------------MTEQKV--------------DWEPVIGLETHVQL
GTNSKIFTSASTSFGDDPNTHIDPIVCGLPGTLPVLNKKVLEFAVKASMALNLKIAKH--
CKFDRKQYFYPDLPKNYQISQFDEPIAEEGWIEVEVAEK-GKETYLKKIGIERLHMEEDA
GKLVHAGSDRLSGSKYSLVDYNRAGVALAEIVSKPDLRSGREASEYASEIRRIVRYLGVS
DGNMQEGSLRCDVNISVRRGPNAPFGTKVEIKNMNSFSAIQKACEYEIKRQISTYESGGI
VHQETRLWDETKQLTKSMRSKEGSSDYRYFPDPDLGPIEVSVELQEKWRSELPELPSSKR
HRYAEELGLSVYDARVLTDDYQMARYFEIVVLEGADPKLASNWITGDIAAHINAN-KKSF
ENLLLTPKQLAEMLLLISQGKISGKIAKEILPELLEKGGSPKELVEERGLGMISDPKVLG
AIVDQLLSDYPNEVESYRGGKNKLQGFFVGQLMKKTSGKADPKLGNQILTKKLKGE----
---------------------------------------------------------
>Crow|67923708
-----------------------MTTATPVKT--------------KYEAIIGLETHCQL
NTNSKIFCDCSTEFDSPPNTNVCPVCLGYPGVLPVLNEEVLASAVKLGLALNAKIAPY--
SKFDRKQYFYPDLPKNFQISQFDLPIVEHGSLEIELVDKKTKEITRKTIGITRLHMEEDA
GKLVHAGSDRLAGSTHSLVDFNRTGVPLLEIVSEPDIRTGQEAAEYAQELRRMVRYLGIS
DGNMQEGSMRCDVNISVRPVGQKEFGTKVEIKNMNSFSAIQKAIEYEIERQIEAVENGDP
IYQETRLWDESNQATISMRKKEGSSDYRYFPEPDLPPLEVSKERLNSWKEELPELPAEKR
QRYEEAFGLSAYDARVLSDDREVAEYYESAVNTGADAKLVANWVTQDIAAYLNNN-KLSI
TEIALKPDSLGELVQLIEKKTISGKIAKEILPELLEKGGSPKKIVESKGMTQISDPAEIA
KVITALMEANPSEVEKYRGGKKKLKGFFVGQVMKQTGGCADPKLTNQLVEKLLNG-----
---------------------------------------------------------
>Syn7335|254421682
-----------------------MTAAAPAKTPVEK----------KYEAVIGLETHCQL
STETKIFSTSSAAFGADPNTYIDPVTMGLPGVLPVLNEKVLEYAVKAGLALNCQIAPY--
SKFDRKQYFYPDLPKNYQISQFDLPIAEHGWLEIELV-K-DGEPVRKRIGVTRLHMEEDA
GKLVHAGSDSLSGSAYSLVDYNRAGVPLVEIVSEPDMRSGEEAAAYAEEIRRIIRYLGVG
DGNMQEGSLRCDVNISVRPVGQEEFGTKVEIKNMNSFSAIAKAIDYEIERQIAAVEAGEP
IYQETRLWEEGPQRTRSMRSKEGSSDYRYFPEPDLPPIEVSADQLSQWKSELPELPAQKR
KRYEEEIGLSAYDTRVIADDRSVAEYFERAIATGASSKLVANWIMGDIAGYLNAE-KLSI
TDTKLSAEALAEMVKLIEDGTISNKIGKDMLPDLLKTGGSPKAIVESKGLSQISNPAEIE
AMIDEVIAAHPDELAKFKAGKTKLKGFFVGQVMKRTGGRADPKLTNQLLGKKLNA-----
---------------------------------------------------------
>Syn307|148243474
--------------------------MQQMAA--------------DWEAVIGLETHVQL
GTESKIFTAASTAFGDDPNTHIDPVVCGLPGTLPVLNKKVLEYAVKAALALNLEIAEH--
SKFDRKQYFYPDLPKNYQISQFDEPIAENGWIEVEVAEK-GKDTYLKRIGIERLHMEEDA
GKLVHAGSDRLAGSTHSLVDYNRAGVALAEIVSKPDLRTGREAAEYASEIRRIMRYLGVS
DGNMQEGSLRCDVNISVRRGPDAPFGTKVEIKNMNSFSAIQKACEHEIQRQIKAYETGEP
VVQETRLWDEGKQLTKSMRSKEGSSDYRYFPEPDLGPIEVKADQRQAWLNELPELPAAKR
HRYADALGLSQYDARVLTDERLMAEYFEAVVASGADAKLAANWITGDIAAYVNSQ-RLSF
SELPFRPEQLAEMVQLIDGGKISGKIAKEILPELLEKGGSPKAIVDERGLGMISDPAAIT
AIVDELLAAHPDEVEAFRGGKNKLQGFFVGQLMKKTGGKADPKLANQILSQKLKG-----
---------------------------------------------------------
>Syn9605|78214005
-----------------------MPAPAAKDQ--------------AWEAVIGLETHVQL
GTDSKIFTAASTTFGDEPNTHIDPVVCGLPGTLPVLNQKVLEYAVKAAMALNLNIAEH--
SKFDRKQYFYPDLPKNYQISQYDEPIAEEGCIEVEVAEK-GKDTYLKTIGIERLHMEEDA
GKLVHAGSDRLAGSTHSLVDYNRAGVALAEIVSKPDLRTGREAAEYASEIRRIMRYLGVS
DGNMQEGSLRCDVNISVRRGPDAPFGTKVEIKNMNSFSAIQKACEYEIKRQIKAYETGEP
IVQETRLWDEGKQLTKSMRSKEGASDYRYFPDPDLGPIEVSADQRESWRAELPELPAAKR
HRYADELGLSQYDARVLTDERPMADYFEAVVGAGADAKLAANWITGDIAAHVNSN-RLSY
AELPFRPEKLAEMVQLIDGGKISGKIAKEILPELLEKGGSPKAIVDERGLGIISDPAAIE
AIVDELLGAHPDEVEAFRGGKTKLQGFFVGQLMKKTGGKADPKLANQILSKKLKV-----
---------------------------------------------------------
>Nosp|186682674
-----------------------MTTATTVKT--------------EYEAIIGLETHCQL
STKTKIFSNSSTAFGADPNTNIDPVCMGLPGVLPVLNEKVLEYAVKTGLALNCQIARY--
SKFDRKQYFYPDLPKNYQISQYDLPIAEHGWLEIELVDA-EGNPSRKRIGITRLHMEEDA
GKLVHAGSDRLSGSSYSLVDYNRAGIPLVEIVSEPDLRSGLEAAEYAEELRRIVRYLGVS
DGNMQEGSLRCDVNISVRPVGRKEFGTKVEIKNMNSFSAIQRAIDYEIERQIAAIEAGDR
IIQETRLWEEGAQRTSSMRVKEGSSDYRYFPEPDLAPIEVSNEQLENWRSELPELPAQKR
HHYESELGLSAYDARVLTEDRSIAEYFETAIASGANPKAAANWITQDIAAHLNKQ-KLTI
TQIELTPTNLAEIITRIETGKISNAQAKEKLPDLLS-GISPEKAFAGLEL--ITDPTVLE
PIVDEVIAANPKELEKYRNGNTNLKGFFVGQVLKKTAKRADPKLTNELVEKKLNA-----
---------------------------------------------------------
>PromAS|123967586
-----------------------MNNLE------------------SWEAVIGLETHVQL
NTKSKIFTSASTAFGDAPNTHIDPVVCGLPGTLPVLNETVLEYAVKTSLALNLNVAEH--
CKFDRKQYFYPDLPKNYQISQFDEPLAENGWLEVEIIEK-DKEPYIKKIGIERLHMEEDA
GKLVHSGSDRLAGSKYSLVDYNRAGIALCEIVSKPDIRSGKEASEYASEIRRTVRYLGVS
DGNMQEGSLRCDVNISVRKGPNAPFGTKVEIKNMNSFSAIQKACDYEIARQIEVYENGGK
IFQETRLWDEAKQLTKSMRLKEGSSDYRYFPDPDLGPIEITKAQQEIWFKELPELPSKKR
YKYVSQFGLSAYDARVISDEISMANFFEETVANGAEAKLASNWVTSDIVGYLKSN-KLSF
SELKLSPENLAEMINMISKNIISGKIAKEILPELIQKNISPKKLVEEKGLAMISDSSSIS
PIIDELINEHPNEVQAFKNGKTKLLGFFVGQLMKRTKGKADPKLANKLLMEKLNS-----
---------------------------------------------------------
>Rapb|282895971
-----------------------MSIATAVKT--------------EYEAIIGLETHCQL
STNTKIFSSSSTAFGAEPNTNIDPVCMGLPGVLPVLNAKVLEYAVKAGLALNCQIAKY--
SKFDRKQYFYPDLPKNYQISQYDLPIAEHGWLEIEIVDD-HDQPIRKRIGITRLHMEEDA
GKLVHAGSDRLAGSSYSLVDYNRAGVPLVEIVSEPDLRSGQEAAEYAQELRRIMRYLGVS
DGNMQEGSLRCDVNISVRPVGEKKFGTKVEIKNMNSFSAIQRAIDYEIQRQIAAIEAGER
IIQETRLWEEGSQRTSSMRVKEGSSDYRYFPEPDLAPIEVSHSQLETWRSELPELPAQKR
HRYERELGLSAYDTRVLTEDLPVTEYFESTINAGANPKSAANWITQDIAAYLNKQ-KLTI
SEIKLTPQTMAEVISRIEKGKISNAQAKEKLGDLLT-GISVEEVFAGQEL--ITDPDVLG
PIVDEIIAANPQQVEKYQGGNINLKGFFVGQVLKKTNKRAEPKLTNELVEKKLHNF----
---------------------------------------------------------
>YellA|86605079
-----------------------MTVAAPAKV--------------EYEAVIGLEVHCQL
STRSKIFSSSATAFGAPPNTQIDPVCMGLPGTLPVLNEKVLEYAVKAGLALNCTIAPY--
SKFDRKQYFYPDLPKNYQISQYDLPIATHGWVEIQLSDG-----RSKRIGITRLHIEEDA
GKLVHAGSDRLSGSSYSLVDFNRAGVPLIEIVSEPDIRTGEEAAEYVQELRRILRYAGLC
DGNLQEGSLRCDVNISVRPLGSPTFGTKVEIKNMNSFNAIQRAIEYEFNRQVKAVEAGEP
IVQETRLWEENSQRTISMRKKEGSSDYRYFPEPDLPPIRVTEAQKARWQAELPELPSVKR
RRYQQVYGLSVYDSRYLSDERNTAEYFEAVVAAGADPKAAANWMMSDIASYLNTH-KLDY
PDIALKPETLAELIGLIEQGTISSKIAKEILPELLEKGGSARALVEAKGLTQISDSSLLE
PMIAEVLAENPEQLQQYREGKTKLFGYFVGQLMKKTQGRADPKLANELLKRHLDG-----
---------------------------------------------------------
>Prom9215|157412397
--------------------------------------------------MIGLETHVQL
NTKSKIFTSASTAFGDEPNTHIDPIVCGLPGTLPVLNETVLEYAVKTSLALNLNVAEH--
CKFDRKQYFYPDLPKNYQISQFDEPLAENGWLEVEIIEK-DKKPYIKKIGIERLHMEEDA
GKLVHSGSDRLAGSKYSLVDYNRAGIALCEIVSKPDIRSGKEAAEYASEIRRTVRYLGVS
DGNMQEGSLRCDVNISVRKGPNAPFGTKVEIKNMNSFSAIQKACDYEIARQIEVYENGGK
IFQETRLWDEAKQLTKSMRMKEGSSDYRYFPDPDLGPIEITKAQKEIWLKELPELPSKKR
NKYVSEFGLSAYDARVISDEINMANFFEETVANGAEAKLVSNWVTSDIMGYLKAN-KLTF
TDLKLSSENLAEMISMISNNNISGKIAKEILPELIQKNISPKKLVEEKGLAMISDSSSIL
PIIDELITEHPDEVQAFRNGKTKLLGFFVGQLMKRTKGKADPKLANKLLAEKLNS-----
---------------------------------------------------------
>PromN2A|72383217
--------------------------MSESNV--------------SWEVVIGLETHVQL
GTKSKIFTSASTTFGDDPNTHIDPVVCGLPGTLPVLNKKVLEYAVKAAMALNLNIASH--
SKFDRKQYFYPDLPKNYQISQFDEPIAEDGWIEVEVAEK-GKETYVKKIGIERLHMEEDA
GKLVHAGSDQLSGSTHSLVDYNRAGVALAEIVSKPDLRTGREAAEYAAEVRRIMRYLGVS
DGNMQEGSLRCDVNISVRPTINDPFGTKVEIKNMNSFSAIQKACEYEIKRQIKAYESGEE
VKQETRLWDEGKQLTKSMRSKEGSSDYRYFPDPDLGPIEVSNELKEKWRSELPELPAAKR
NRYSTELGLSIYDARVLTDESSMATYFEKVVNEGGAAKSSANWITGDLAAYIKSN-RLTF
DQLHFQPSELAEMLKMIDTGEISGKIAKEILPELLSKGGSPKQLVQERGLGMIGDPKVIE
EIIDQLILKHPNEVESFRSGKKKLLGFFVGQLMKETKGKADPKLANQILNKKLQA-----
---------------------------------------------------------
>Syns9917|87123493
-----------------------MAVNGAGTG--------------AWEAVIGLETHVQL
GTESKIFTGASTAFGDDPNTHIDPVVCGLPGTLPVLNQKVLEYAVKAAMALNLNIAEH--
SKFDRKQYFYPDLPKNYQISQYDEPIAEDGWIEVEVAEK-GKDTYLKRIGIERLHMEEDA
GKLVHAGSDRLAGSTHSLVDYNRAGVALAEIVSKPDLRTGREAAEYASEIRRIMRYLGVS
DGNMQEGSLRCDVNISVRRGPDAPFGTKVEIKNMNSFSAIQKACDYEIQRQIKAYESGEP
IVQETRLWDEGKQLTKSMRSKEGASDYRYFPDPDLGPIEVSVEQREAWRAELPELPAAKR
HRYADTLGLSQYDARVLTDERPMAEYFEAVVAAGADAKLAANWITGDIAAYVNSN-RLNY
ASLPFRPEQLAEMVKLIDSGKISGKIAKDILPELLEKGGSPSQIVDERGLGMISDPAAIT
AIVDELLAAHPEEVEAFRGGKTKLQGFFVGQLMKQTGGKADPKLANQILSQKLKGG----
---------------------------------------------------------
>Prom9312|78778434
-----------------------MNNLE------------------SWEAVIGLETHVQL
NTKSKIFTSASTAFGDAPNTHIDPVVCGLPGTLPVLNETVLEYAVKTSLALNLNVAEH--
CKFDRKQYFYPDLPKNYQISQFDEPLAENGWLEVEIIEK-DKDPYTKKIGIERLHMEEDA
GKLVHSGSDRLAGSKYSLVDYNRAGIALCEIVSKPDIRTGREAAEYASEIRRTVRYLGVS
DGNMQEGSLRCDVNISVRKGPNAPFGTKVEIKNMNSFSAIQKACDYEIARQIEVYENGGE
IFQETRLWDEAKQLTKSMRLKEGSSDYRYFPDPDLGPIEITKAQKEIWFNELPELPSKKR
NKYVNEFGLSAYDARVISDEINMANFFEETVANGAEAKLASNWVTSDIVGYLKAN-KLSF
SELKLSPENLAEMINMILKNTISGKIAKEILPELIKKNISPKKLVEEKGLAMISDSSSIL
PIINELINEYPNEVQAFRNGKTKLLGFFIGQLMKRTKGKADPKLANKLLAEKLNG-----
---------------------------------------------------------
>SynsBL|116071958
------------------------MADAATQL--------------PWEAVIGLETHVQL
GTDSKIFTAASTTFGDEPNTHIDPVVCGLPGTLPVLNQKVLEYAVKAAMALNLNIAEH--
SKFDRKQYFYPDLPKNYQISQFDQPIAEEGWIEVEVAEK-GKDTYLKTIGIERLHMEEDA
GKLVHAGSDRLAGSTHSLVDYNRAGVALAEIVSKPDLRTGREAAEYASEIRRIMRYLGVS
DGNMQEGSLRCDVNISVRRGPDAPFGTKVEIKNMNSFSAIQKAVDYEIKRQVKAYEAGEP
VVQETRLWDEGKQLTKSMRSKEGASDYRYFPDPDLGPIEVSAEQREGWRAELPELPAAKR
HRYADDLGLSQYDARVLTDERQMADYFEAVVTAGADAKLSANWITGDLAAYVNSN-RLSF
AALPFRPEQLSEMVQLIDGGKISGKIAKEILPELLEKGGSPKAIVDERGLGMISDPAAIE
AIVDELLGAHPEEVEAFRGGKTKLQGFFVGQLMKKTGGKADPKLANQILSQKLKGG----
---------------------------------------------------------
>Prom9515|123965290
-----------------------MKNLDP------------------WEAVIGLETHVQL
NTKSKIFTSASTAFGDEPNTHVDPVVCGLPGTLPVLNETVLEYAVKTSLALNLNVAEH--
CKFDRKQYFYPDLPKNYQISQFDEPLAENGWLEVEIAEK-DKETYLKKIGIERLHMEEDA
GKLVHAGSDRLAGSKYSLVDYNRAGIALVEIVSKPDIRTGREASEYASEIRRTVRYLGVS
DGNMQEGSLRCDVNISVRRGPDSPFGTKVEIKNMNSFSAIQKACEYEIKRQIDVYENGGE
IFQETRLWDEAKQLTKSMRLKEGSSDYRYFPDPDLGPIEISKEQKDQWLNELPELPSKKR
HKYVKEFGLSPYDSRVISDEVFMANFFEETVANGADPKLASNWITSDIVGYLKSN-KQIF
ADLKLSPIYLAEMINLISEKVISGKIAKDILPELIKKNISPQKLVKEKGLAMISDSDSIL
PIIEDLINEFPKEVASFKEGKTKLLGFFVGQLMKKTKGKVDPKLANKLLAEKLNS-----
---------------------------------------------------------
>Cya8802|257059064
-----------------------MTTATPAKT--------------KYEAIIGLETHCQL
NTNSKIFCACSTNFDSPPNTNICPICLGYPGVLPVLNEEVLASAVKLGLAINGKIASY--
SKFDRKQYFYADLPKNYQISQYDLPIVEHGSLEIELVDKKTKEVTRKTIGITRLHMEEDA
GKLVHAGSDRLAGSTHSLVDFNRTGVPLLEIVSEPDLRSGQEAAEYAQELRRLVRYLGIS
DGNMQEGSLRCDVNISIRPVGQKEFGTKVEIKNMNSFSAIQKAIEYEIERQIEALENNEP
IYQETRLWEEKTQCTVSMRKKEGSSDYRYFPEPDLPPLEVSPEQLEHWKHQLPELPAQKR
SRYEAEFGLSAYDARVLTDDRDVANYYEAAVAAGADAKLVANWVTQDIAAYLNNN-KLAI
AEIVLTPQSLGELVQLIETGTISGKIAKEILPELLEKGGSPKELVAKKGMTQISDLGELE
KIIDEIIAANPKELEKFRSGKTNLKGFFVGQVMKQTGGRADPKLTNQLVDQKLQG-----
---------------------------------------------------------
>Prom9313|33864403
----------------------MTLATSSANG--------------AWEAVIGLETHVQL
GTNSKIFTCASTTFGDDPNTHIDPVVCGLPGTLPVLNQMVLEYAVKAAMALNLNIAEH--
SKFDRKQYFYPDLPKNYQISQFDEPIAEEGWIEVEVAEK-GKDTYLKRIGIERLHMEEDA
GKLVHAGSDRLAGSTHSLVDYNRAGVALAEIVSKPDLRTGREAAEYASEIRRIMRYLGVS
DGNMQEGSLRCDVNISVRQGADAPFGTKVEIKNMNSFSAIQKACEYEIQRQIKVYEAGEA
VVQETRLWDEGKQLTKSMRSKEGSSDYRYFPDPDLGPIEVMASVREGWRDELPELPAAKR
HRYAEEFGLSVYDARVLTDEYPMAEYFEAAVAAGAEAKGVANWIQGDLAAYVNAN-RISY
STLPFRPEQLAEMVQLIDGGKISGKIAKEILPELLEKGGSPEAIVDQRGLGMISDPAAIT
TIVEELLAVHPQEVEAFRGGKTKLQSFFVGQLMKKTGGKADPKLANQILSKKLKG-----
---------------------------------------------------------
>Cya7822|196258692
-----------------------MVTAAPAKT--------------EYEAVIGLETHCQL
NTKSKIFCNCSTEFDTPPNTNVCPICLGYPGVLPVLNLEVLASAVKLGLAINGTIAPY--
SKFDRKQYFYPDLPKNYQISQYDLPIVEHGALEIEVVDKETKEVYRKTIGITRLHMEEDA
GKLVHAGSDRLSGSTYSLVDFNRTGVPLLEIVSEPDLRTGQEAAEYAQELRRLVRYLGIG
DGNMQEGSLRCDVNISVRRKGESKFGTKVEIKNMNSFSAIQKAIEYEIDRQIEAIENGEP
IRLETRLWEEAKQRTVSMRSKEGASDYRYFPEPDLPPLEVSAEQLEEWKAQIPELPAQKR
HRYEEELGLSAYDARVLTDEREVAEYFETAVASGANAKLVANWVTQDIAAYLNNN-KLKI
TDIALKPEGLGELVNLIEKGTISGKIAKDILPELLTDGGSPKALVEKKGLIQISDTKELE
KIIDEVIASHPQELEKYRSGKKNLKGFFVGQVLKKTGGRADPKLTNQLIDKKLEA-----
---------------------------------------------------------
>Cya7424|218440496
-----------------------MVTATPVKT--------------EYEAIIGLETHCQL
NTHSKIFCNCSTKFDSPPNTNVCPICLGYPGVLPVLNLEVLASAVKMGLAINGKIASY--
SKFDRKQYFYPDLPKNYQISQYDLPIVEQGSLEIEVVDKETKEVTRKTIGITRLHMEEDA
GKLVHAGSDRLAGSTYSLVDFNRTGVPLLEIVSEPDLRSGQEAAEYAQELRRLVRYLGIS
DGNMQEGSLRCDVNISVRPKGQKKFGTKVEIKNMNSFSAIQKAIEYEIERQIEAIENGEP
IRLETRLWEEGKQRTVTMRLKEGASDYRYFPEPDLPPIEVSQEQIETWKAQIPELPAQKR
TRYETELGLSAYDARVLTDEREVAEYFETAVATGANAKLVANWVTQDIAAYLNNN-KLNI
GEIALKSEGLGELVNLIEEGTISGKIAKDILPELLTDGGSPKTLVEKKGLIQISDTGELE
KIIDEVIASHPKELEKYRSGKKNLKGFFVGQVLKKTGGRADPKLTNQLLDKKLEA-----
---------------------------------------------------------
>PromN1A|124024775
--------------------------MSESNV--------------SWEVVIGLETHVQL
GTKSKIFTSASTTFGDDPNTHIDPVVCGLPGTLPVLNKKVLEYAVKAAMALNLNIASH--
SKFDRKQYFYPDLPKNYQISQFDEPIAEDGWIEVEVAEK-GKETYVKKIGIERLHMEEDA
GKLVHAGSDQLSGSTHSLVDYNRAGVALAEIVSKPDLRTGREAAEYAAEVRRIMRYLGVS
DGNMQEGSLRCDVNISVRPTINDPFGTKVEIKNMNSFSAIQKACEYEIKRQIKAYESGEE
VKQETRLWDEGKQLTKSMRSKEGSSDYRYFPDPDLGPIEVSNELKEKWRSELPELPAAKR
NRYSTELGLSIYDARVLTDESSMATYFEKVVNEGGAAKSSANWITGDLAAYINSN-RLTF
DQLHFQPSELAEMLKMIDTGEISGKIAKEILPELLSKGGSPKQLVQERGLGMIGDPKVIE
EIIDQLILKHPNEVESFRSGKKKLLGFFVGQLMKETKGKADPKLANQILNKKLQG-----
---------------------------------------------------------
>Micc|254416508
-----------------------MTTAAPAKT--------------KYEAIIGLETHCQL
NTATKIFSHSSTEFGTPPNTNIDPICMGLPGVLPVLNQKVLESAVKAGLSLNCQIAPY--
SKFDRKQYFYPDLPKNYQISQYDLPIAEHGWLEIELIDD-DGNPIDKKIGITRLHMEEDA
GKLVHAGSDGLSGSTYSLVDFNRAGIPLLEIVSEPDLRSGKEAAEYAQELRRIMRYLGIS
DGNMQEGSLRCDVNISVRPVGQKEFGVKVEIKNMNSFNAIQKAIDYEIERQIEAIATGEP
IVQETRLWEEGSQRTISMRIKEGSSDYRYFPEPDLPPIEVSKEQLDQWRSELPELPAEKR
HHYEEKFGLSAYDARVLTEDKLVAEYFEAAVTANANPKQVANWVMGDIAAYLNTE-KLAI
TEIAIKPLVLAELIQLIEDDTISGKIAKEILPELLSKGGSAKEIAESRGLIQISDVTQLE
AIIDDVIAANPKKLEQYRNGKTKLQGFFVGQVMKETNGRANPKLTNQLLGKKLKG-----
---------------------------------------------------------
>Prom9202|254526059
-----------------------MKNFE------------------SWEAVIGLETHVQL
NTKSKIFTSASTAFGDEPNTHIDPVVCGLPGTLPVLNETVLEYAVKTSLALNLNVAEH--
CKFDRKQYFYPDLPKNYQISQFDEPLAENGWLEVEIIEK-EKKPYIKKIGIERLHMEEDA
GKLVHSGSDRLAGSKYSLVDYNRAGIALCEIVSKPDIRSGKEAAEYASEIRRTVRYLGVS
DGNMQEGSLRCDVNISVRKGPNAPFGTKVEIKNMNSFSAIQKACDYEIARQIEVYENGGK
IFQETRLWDEVKQLTKSMRMKEGSSDYRYFPDPDLGPIEITKAQKEIWLKELPELPSKKR
NKYVSEFGLSAYDARVISDEINMANFFEETVANGAEAKLASNWITSDIMGYLKAN-KLTF
TDLKLSSENLAEMISMISNNNISGKIAKEILPELIQKNISPKKLVEEKGLAMISDSSSIL
PIIDELITEHPDEVQAFRNGKTKLLGFFVGQLMKRTKGKANPKLANKLLAEKLNS-----
---------------------------------------------------------
>Nods|119510599
-----------------MNSNNSMTAATTVKT--------------EYEAIIGLETHCQL
STNTKIFSNSSTAFGADPNTNIDPVCMGLPGVLPVLNEKVLEYAVKTGLALNCQIAKY--
SKFDRKQYFYPDLPKNYQISQYDLPIAEHGWLEIEMVDA-EGNPIRKRIGVTRLHMEEDA
GKLVHAGSDRLSGSSYSLVDYNRAGVPLVEIVSEPDLRSGEEAAEYAQEIRRIVRYLGVS
DGNMQEGSLRCDVNISVRPVGREKFGVKVEIKNMNSFNAIQRAIDYEIERQIAAIEAGEP
IIQETRLWEEGAQRTSSMRVKEGSSDYRYFPEPDLTPIEVSNTQLEAWRSELPELPAYKR
HHYESDLGLSVYDARVLTEDRTVADYFESAIKSGANAKAAANWITQDIAAYLNKQ-KLSI
TEIALTPANLAEVITLIESGKISNAQAKQKLPDLLD-GVSPEKAFAGQEL--ITDPSVLE
PIIDEAIAANPKELEKYRNGNTKLKGFFVGQVLKKTDKRADPQLTNELVEKKLNS-----
---------------------------------------------------------
>Cyab|254431591
-------------------MAGTAPTAAPPATPQDHHGAGSEAGAAAWEAVIGLETHVQL
GTASKIFTAASTAFGDDPNTHIDPVVCGLPGTLPVLNQRVLEYAVKAAMALNLHIAEH--
SKFDRKQYFYPDLPKNYQISQFDEPIAEDGWIEVEVAEK-GKETYTKRIGIERLHMEEDA
GKLVHAGSDRLAGSTHSLVDYNRAGVALAEIVSKPDLRTGREAAEYASEIRRIMRYLGVS
DGNMQEGSLRCDVNISVRRGPDAPFGTKVEIKNMNSFSAIQKACDYEIQRQIKAYEAGEP
VVQETRLWDEGKQLTKSMRSKEGSSDYRYFPDPDLGPIEVTPQQREAWRAELPELPAAKR
HRYAEQLGLSAYDARVLTDERPMAEYFEAAVAAGADAKATANWITGDIAAHVNAN-RLSY
TDLPLRPEQLAEMIELIENGTISGKIAKELLPELLQQGGSAKAIVAERGLGMISDPAAIT
AIVEELLAAHPGEVEAFRGGKTKLQGFFVGQLMKKTGGKADPKLANRILAEKLKG-----
---------------------------------------------------------
>Acam|158334124
-----------------------MVTKAPAKT--------------EYEAVIGLETHCQL
STKTKIFCNCSTAFGADPNHQVCSICMGMPGVLPVLNETVLEYAVKAGRALNCEIAKY--
SKFDRKQYFYPDLPKNYQVSQFDLPIAEHGWLEVEIVDE-QGEATRKKIGITRLHMEEDA
GKLVHGGSDRLAGSTHSLVDFNRTGIPLIEIVSEPDMRTGLEAAEYAQEIRRIVRYLGVS
DGNMQEGSLRCDVNISVRPRGQKEFGTKVEIKNMNSFSAIHRAIDYEIARQIEAIETGEP
IIQETRLWEEGAQRTIGMRSKEGSSDYRYFPEPDLTPIEVAPSLLKQWQSELPELPAAKR
HRYEEEIGLSPYDTRILTDDHAITQYFEATLKAGASAKQAANWLMGDITGYLNNE-SLSI
TDIALTPEALAELIELIEANTISGKIAKELLPELLTKGGSPKKLVKKKGLTQISDAATLE
SLIDEVLAAHPQELEQYRNGKTKLQGFFMGQVMKRTSGRADPKATNQMLAKKLKG-----
---------------------------------------------------------
>Prom9301|126695389
--------------------------------------------------MIGLETHVQL
NTKSKIFTSASTAFGDAPNTHIDPVVCGLPGTLPVLNETVLEYAVKTSLALNLNVAEY--
CKFDRKQYFYPDLPKNYQISQFDEPLAENGWLEVEIIEK-DKEPYIKKIGIERLHMEEDA
GKLVHSGSDRLAGSKYSLVDYNRAGIALCEIVSKPDIRSGKEASEYASEIRRTVRYLGVS
DGNMQEGSLRCDVNISVRKGPNAPFGTKVEIKNMNSFSAIQKACDYEIARQIEVYENGGK
IFQETRLWDESKQLTKSMRLKEGSSDYRYFPDPDLGPIEITKAQQEIWFKELPELPSKKR
NKYVSQFGLSAYDARVISDEISMANFFEETVANGAEAKLASNWVTSDIVGYLKSN-KLSF
SELKLSPENLAEMISMISKNIISGKIAKEILPELIQKNISPKKLVEEKGLAMISDSSSIL
PIIDELLNEHPNEVQAFKNGKTKLLGFFVGQLMKRTKGKADPKLANKLLMEKLNN-----
---------------------------------------------------------
>Artm|209522735
-----------------------MSTLAPVKT--------------EYEAVIGLETHCQL
STQTKIFSNSSTEFGADPNTNIDPICLGLPGVLPVLNQKVLEYAVKAARALNCEIAPY--
SKFDRKQYFYPDLPKNYQISQFDLPIATNGWLEIEIVDE-NNNPIRKRIGITRLHMEEDA
GKLVHGGSDRLAGSTYSMVDFNRAGIPLVEIVSEPDIRSGLEAAEYAQELRRIVRYLGVS
DGNMQEGSLRCDVNISVRPVGQKEFGTKVEIKNMNSFSAIQKAIDYEIERQIAALEAGQS
LIQETRLWEEGSQRTISMRSKEGSSDYRYFPEPDLPPIQVSAEQLKQWESELPELPAQKR
HRYETDLGLSPYDTRVLTDDRTVAQYFEATVAAGADTKQAANWLMGDITAYLKNE-KLAI
TDIPLKPAELAELINLIGENTISGKIAKDILPELLAKGGSPKQMVEKKGLIQISDTGELE
AIIDEVIASHSQEVEKFKAGKTKLKGFFVGQVMKKTQGRADPQLTNKLISQKLEG-----
---------------------------------------------------------
>Syne6301|56751395
-----------------------MTATAPVKT--------------EYEAVIGLETHVQL
GTATKIFSNASTEFGADPNTHIDPVVLGLPGTLPVLNQKVLEYAVKAGLALNCQIAPY--
SKFDRKQYFYPDLPKNYQISQYDLPIAEHGWIEIEVAEK-GKEPYTKKIGVTRLHMEEDA
GKLVHAGSDRLAGSTHSLVDYNRAGVALAEIVSEPDLRTGKEAAEYAQELRRIMRYLGVS
DGNMAEGSLRCDVNISIRPKGTEKFGTKVEIKYMNSFNAIQRAIEFEIERQIRCLETGEP
IVQETRLWDEGKQVTKSMRSKEGSSDYRYFPEPDLGPIEVSETQRETWRSELPELPAQKR
HRYAEQYGLSAYDARVLTDEKSTADYYEATVAAGADAKQAANWLMGDIAAYVNAN-KLLV
SDLPLQPQDLAELVNLIEAGTISGKIAKEILPELLEKGGSPKAIVEAKGLTQISDPAQIE
ALVDELLAAHPTELEQFRAGKTKLQGFFVGQLMKKTGGRVDPKLSNQILNQKLKG-----
---------------------------------------------------------
>Anav|75910156
-----------------------MTSATTVKT--------------EYEAIIGLETHCQL
STNTKIFSSSSTAFGADPNTNIDPVCMGLPGVLPVLNEKVLEYAVKAGLALNCQIAKY--
SKFDRKQYFYPDLPKNYQISQYDLPIAEHGWLEIELLDA-EGNPKRKRIGITRLHMEEDA
GKLVHAGSDRISGSTYSLVDYNRAGVPLVEIVSEPDIRTGQEAAEYAQELRRVMRYLGVS
DGNMQEGSLRCDVNISVRPVGQEKFGTKVEIKNMNSFSAIQKAIEHEIERQIEAIESGEK
IIQETRLWEEGSQRTISMRTKEGSSDYRYFPEPDLAPIEVSEAQLSQWRGELPELPAQKR
HRYESELGLSAYDTRVLTEDVTVSQYFEAAIASGANPKAAANWITQDIAAYLNKQ-KLSI
AEIGLTPANLADVITRIETGKISNAQAKQKLPELLT-GLSPEKAFAGQEL--ISDLSVLE
PIVDEVIAANPKELEKYRNGNINLKGFFVGQVLKKTNKRADPKLTNELVEKKLNG-----
---------------------------------------------------------
>Artp|284054466
------------------------------------------------------------
------------------------------------------------------------
------------------------------------------------------------
-----GGSDRLSGSTYSMVDFNRAGIPLVEIVSEPDIRSGLEAAEYAQELRRIVRYLGVS
DGNMQEGSLRCDVNISVRPVGQKEFGTKVEIKNMNSFSAIQRAIDYEIERQIAALEAGES
LIQETRLWEEGSQRTISMRSKEGSSDYRYFPEPDLPPIQVSAEQLKQWKSELPELPAQKR
HRYETDLGLSAYDTRVLTDDRTVAEYFEATVAAGADTKQAANWLMGDITAYLKNE-KLAI
NDIPLKPAELAELIALIGDNTISGKIAKDILPELLTKGGSPKQLVEKKGLIQISDTGELE
AIIDEVIASHPQEVEKFKAGKTKLKGFFVGQVMKKTQGRADPQLTNKLISQKLEG-----
---------------------------------------------------------
>Cya7425|220906860
-----------------------MTTAAPAKVKT------------QYEAIIGLETHCQL
KTATKIFCNCSTEFGAEPNHHVCPICMGMPGVLPVLNQTVLEYAVKAGLALNCQIADY--
SKFDRKQYFYPDLPKNYQISQYDLPIAEHGWLEIELVDA-QGEPVRKKIGITRLHMEEDA
GKLVHGGSERLSGSTFSLADYNRAGVPLCEIVSEPDLRSGVEAAEYAQELRRILRYLEVC
DGNMQEGSLRCDVNVSVRPVGSDKFGTKVEIKNMNSFNAIQRAIDYEIERQIAQLEAGGR
IVQETRLWDEASQQTISMRVKEGSSDYRYFPEPDLTPIEVSEEQLDQWQLQLPELPAQKR
HRYESELGLSAYDARVLTDDRPVALYFEATVAQGANPKQAANWIMGDITAYLKTE-KLAI
TDLPLSPTGLAELIGLIEAGTISSKIAKDLLPELLAEGGSPKALVEQKGLTQISDSSALA
GLIDQVLQDHPQELAQYRAGKTKLQGFFVGQIMKRSGGRADPKLTNQLLAEKLKG-----
---------------------------------------------------------
>Cya51142|172036589
-----------------------MTTATPVKT--------------EYEAIIGLETHCQL
NTTSKIFCNCSTEFDSPPNTNVCPICLGYPGVLPVLNEEVLASAVKLGLALNAKIAPY--
SKFDRKQYFYPDLPKNYQISQFDLPIVEHGSLEIELVDKKSKEVTRKTIGITRLHMEEDA
GKLVHAGSDRLAGSTHSLVDFNRTGVPLLEIVSEPDIRSGQEAAEYAQELRRLVRYLGIS
DGNMQEGSLRCDVNISVRPVGQKEFGTKVEIKNMNSFSAIQKAIEYEIERQIEAVENGDP
IYQETRLWDESNQETISMRKKEGSSDYRYFPEPDLPPLEVSEEKLNAWKQELPELPAQKR
KRYEEALGLSAYDARVLTDDREVAEYYETAVNTGADAKLVANWVTQDIAAYLNNS-KLSI
IEIALKPDSLGELVQLIEKGTISGKIAKEILPELLEKGGSPKKIVESKGMTQISDPAEIE
KVIEALMEANPSEVEKYRGGKKKLKGFFVGQVMKETGGRADPKLTNQLAEKLLNG-----
---------------------------------------------------------
>Lyns|119488990
-----------------------MTSAASVKT--------------EYEVIIGLETHCQL
STETKIFSSSSTAFGADPNTNIDPICLGLPGVLPVLNQKVLEYAVKAGLALNCKIAPY--
SKFDRKQYFYPDLPKNYQISQFDLPIAENGWLEIEIVDE-DGNATRKKIGITRLHMEEDA
GKLVHAGSSGISGSTHSMVDYNRAGIALIEIVSEPDIRSGIEAAEYAQELRRIVRYLGVS
DGNMQEGSLRCDVNISVRPVGQKEFGTKVEIKNMNSFSAIQRAIDYEIERQIEALETGEK
ISQETRLWEEGSQRTISMRSKEGSSDYRYFPEPDLPPIEVSPDQLEAWKTELPELPAQKR
HRYETELGLSPYDTRVLTDDCSISEYFETAVQAGADTKQAVNWVMGDITAYLKNE-KLAI
SEIALKPDGLAELIGLIDAGTISGKIAKDILPELLVKGDSPKKLVEKKGLIQISDTGELE
SIIDEVLADHPSEVEKYKAGKTKLKGFFVGQIMKKTQGRADPKLTNQLLEKKLNA-----
---------------------------------------------------------
>Prom9211|159902596
--------------------------MSSSNT--------------EWQAVIGLETHVQL
GTDSKIFTSASTHFGDAPNTHIDPVVCGLPGTLPVLNKKVLEYAVKASMALNLNIARH--
SKFDRKQYFYPDLPKNYQISQFDEPIAEEGWIEVEVAEK-GKDTYLKKIGIERLHMEEDA
GKLVHSGSDRLAGSTHSLVDYNRAGVALAEIVSKPDLRTGREAAEYAAEIRRIVRYLGVS
DGNMQEGSLRCDVNISVRRDENAPFGTKVEIKNMNSFSAIQKACEYEIERQICLYEEGGV
VNQETRLWDESRQLTKSMRSKEGSSDYRYFPDPDLGPIEVSADLQRKWRLELPELPAAKR
HRYADEMGLSAYDARVLTDELAMAVYFEAVVLEGADPKIASNWITGDIAAYVKAN-KKDF
STLPLRPSELAEMIQLISDAKISGKIAKEILPELLQTGCSPKEYVERNGLGMISDSVFIT
SMINELLVAHPAEVEAFRSGKTKLQGFFVGQLMKKTGGKIDPKLANTILLKQLQA-----
---------------------------------------------------------
>Noss|17228891
-----------------------MTSATTVKT--------------EYEAIIGLETHCQL
STNTKIFSSSSTAFGADPNTNIDPVCMGLPGVLPVLNEKVLEYAVKAGLALNCQIAKY--
SKFDRKQYFYPDLPKNYQISQYDLPIAEHGWLEIELLDA-DGNPKRKRIGITRLHMEEDA
GKLVHAGSDRISGSTYSLVDYNRAGVPLVEIVSEPDIRTGQEAAEYAQELRRVMRYLGVS
DGNMQEGSLRCDVNISVRPVGQEKFGTKVEIKNMNSFSAIQKAIEHEIERQIEAIESGEK
IIQETRLWEEGSQRTISMRIKEGSSDYRYFPEPDLAPIEVTEAQLSQWRSELPELPAQKR
HRYENELGLSAYDTRVLTEDVIVSQYFEVAIASGANPKAAANWITQDIAAYLNKQ-KLSI
TEIGLTPANLADVITRIETGKISNAQAKQKLPELLT-GLSPEKAFAGQEL--ISDPSVLE
PIVDEVIAANPKELEKYRNGNINLKGFFVGQVLKKTNKRADPKLTNELVENKLNG-----
---------------------------------------------------------
>Cya8801|218246014
-----------------------MTTATPAKT--------------KYEAIIGLETHCQL
NTNSKIFCACSTNFDSPPNTNICPICLGYPGVLPVLNEEVLASAVKLGLAINGKIASY--
SKFDRKQYFYADLPKNYQISQYDLPIVEHGFLEIELVDKKTKEVTRKTIGITRLHMEEDA
GKLVHAGSDRLAGSTHSLVDFNRTGVPLLEIVSEPDLRSGQEAAEYAQELRRLVRYLGIS
DGNMQEGSLRCDVNISIRPVGQKEFGTKVEIKNMNSFSAIQKAIEYEIERQIEALENNEP
IYQETRLWEEKTQCTVSMRKKEGSSDYRYFPEPDLPPLEVSPEQLEHWKHQLPELPAQKR
SRYEAEFGLSAYDARVLTDDRDVANYYEAAVAAGADAKLVANWVTQDIAAYLNNN-KLAI
AEIVLTPQSLGELVQLIETGTISGKIAKEILPELLEKGGSPKELVAKKGMTQISDLGELE
KIIDEIIAANPKELEKFRSGKTNLKGFFVGQVMKQTGGRADPKLTNQLVDQKLQG-----
---------------------------------------------------------
>Glov|37521911
-----------------------MTSTAPPKV--------------QYEAVIGLEVHVQL
STETKLFCRCSTRFGNTPNTNICPICTGQPGTLPVLNQQALDYAVLTASALNCQIHPQGL
SKFDRKQYFYPDLPKNYQISQYDLPLAERGWLEIEV----EGEP-AKRIGITRLHMEEDA
GKLVHAGADRLSGSTHSLVDFNRAGVALCEIVSEPDIRTAAEAAAYAGELRRIVRYLGVC
DGNMQEGSLRFDLNISVRPAGEGKFGTKVEIKNLNSFNSLQRAVEYEFARQVDCLLSGER
IVQETRLWDEATQRTISMRSKEEANDYRYFPEPDLVPIALNGTQIDAYRQRLGELPAQKR
HRYRETLGLSSYDAGVLTDEREVAEYFEQVVALGIPAKQAANFVSGAVAAHLNET-RRSI
SQIKVTPEVSAELLALINQGIISNRIANELLPDLFEKGGSPRALVEERGLTQISDRGQLE
QIVDEVLAGESDSVAAYRGGRTKLLGFFVGKVMKKTAGRADPQVVNDLLQSKLAEQPTAP
PPEPESAAETPEAPPAVEDAPPEAPTEAITAEAGSAEAITAASEEPDTPVSHQDAHA
>Syns8102|33866886
-----------------------MAAAEP-----------------AWEAVIGLETHVQL
GTDSKIFTAASTAFGDDPNTHIDPVVCGLPGTLPVLNQKVLEYAVKAAMALNLNIAEH--
SKFDRKQYFYPDLPKNYQISQYDEPIAEEGWIEVEVAEK-GKDTYLKKIGIERLHMEEDA
GKLVHAGSDRLAGSTHSLVDYNRAGVALAEIVSKPDLRTGREAAEYASEIRRIMRYLGVS
DGNMQEGSLRCDVNISVRRGPDAPFGTKVEIKNMNSFSAIQKACEYEIKRQIKAYETGEP
IVQETRLWDEGKQLTKSMRSKEGASDYRYFPDPDLGPIEVSVDQREAWRSELPELPAVKR
HRYADDLGLSQYDARVLTDERPMADYFEAVVAAGADAKLSANWITGDIAAHVNSN-RLSY
AELPFRPEQLAEMVQLIDGGKISGKIAKEILPELLEKGGSPKAIVDERGLGMISDPAALQ
AIVDELLAAHPDEVKAFRGGKNKLQGFFVGQLMKKTGGKADPKLANQILSKKLKG-----
---------------------------------------------------------
>Thee|22299937
----------------------MAPEPTPVDAASL-----------TYEAVIGLEIHCQL
STQTKIFSSSSTQFGAPPNTNIDPVCLGLPGTLPVLNEKVLEYAVKAGLALNCQIAPY--
SKFDRKQYFYPDLPKNYQISQYDLPIAHHGYLEIELVDD-KGTARRKKIGITRLHMEEDA
GKLVHAGSDRLSGSAYSLVDLNRAGVPLVEIVSEPDLRTGQEAAEYAQELRRILRYLGVC
DGNMQEGSLRCDVNISVRPVGSNTFGTKVEIKNMNSFSAIQRAIDYEIERQVAALKAGEP
IVQETRLWDEATQETRTMRVKEGSSDYRYFPEPDLGPIEVTAEQLAAWRAELPELPAQKR
RRYESEWGLPPQDARVLTDERAVAEYFEATVVAGAPPKLAANWIMGDITAYLKEQ-KLAI
EALPLKPAELAELIQLIEAGTISGKIAKEILPELLSQGGSPKALVERKGLSQISDVATLE
AMIDEVLAAHPNELEQYRAGKTKLQGFFVGQLMKKSGGRADPKLANQLLAQKLNPGS---
---------------------------------------------------------
>Syns9916|116074079
-----------------------MAAPAATDQ--------------AWEAVIGLETHVQL
GTDSKIFTAASTTFGDDPNTHIDPVVCGLPGTLPVLNQKVLEYAVKASMALNLNIAEH--
SKFDRKQYFYPDLPKNYQISQYDEPIAEEGWIEVEVAEK-GKDTYLKKIGIERLHMEEDA
GKLVHAGSDRLAGSTHSLVDYNRAGVALAEIVSKPDLRTGREAAEYASEIRRIMRYLGVS
DGNMQEGSLRCDVNISVRRGPDAPFGTKVEIKNMNSFSAIQKACEYEIQRQIKAYESGEP
VVQETRLWDEGKQLTKSMRSKEGASDYRYFPDPDLGPIEVSVDQREAWRSELPELPAAKR
HRYADTLGLSQYDARVLTDERPMADYFESVVAAGADAKLSANWITGDIAAYVNSN-RLHY
AELPFRPEQLAEMVKMIDGGAISGKIAKEILPELLEQGGSPKAIVDERGLGMISDPAAIT
AIVDELLAAHPDEVAAFRGGKNKLQGFFVGQLMKKTGGKADPKLANQILSKKLKGD----
---------------------------------------------------------
>PromMED|33860608
-----------------------MKNLEP------------------WEAVIGLETHVQL
NTKSKIFTAASTAFGDEPNTHIDPVVCGLPGTLPVLNKTVLEYAVKTSLALNLNVAEH--
CKFDRKQYFYPDLPKNYQISQFDEPLAENGWLEVEIAEK-DKETYLKKIGIERLHMEEDA
GKLVHIGSDRLAGSKYSLVDYNRAGIALVEIVSKPDIRTGREASEYASEIRRTVRYLGVS
DGNMQEGSLRCDVNISVRRGPNAPFGTKVEIKNMNSFSAIQKACEYEIERQIDVYENGGE
IYQETRLWDEAKQLTKSMRLKEGSSDYRYFPDPDLGPIEISKEQKDQWLDELPELPSKKR
QKYVKELGLSPYDSRVISDEVFMANFFEETVANGADPKLASNWITSDIVGYLKSN-KQSF
AELKLSPINLAEMINMISKKVISGKIAKEILPELIQDNISPQKVVEEKGLAMISDSASIS
PIIEELIIEYPKEVKSFKDGKTKLLGFFVGQLMKKTKGKADPKLANKLISEKLNS-----
---------------------------------------------------------
>Scys6803|16330901
MREKSARWTAGVWQNGRKPICRKFMTATAVKT--------------DYEAIIGLETHCQL
NTASKIFCNCSTDFDSPPNTNVCPVCLGYPGVLPVLNEEVLAAAVKLGLAINGQIAPY--
SKFDRKQYFYPDLPKNYQISQFDLPIVEHGSLEIELVDKKTKEITRKTIGITRLHMEEDA
GKLVHAGSDRLAGSTHSLVDFNRTGVPLLEIVSEPDLRTGQEAAEYAQSLRQLVRYLGIS
DGNMQEGSLRCDVNISVRPVGQKEFGTKVEIKNMNSFSAIQKAIEYEIERQIKAIADGEE
IYQETRLWEEGSQRTISMRKKEGSSDYRYFPEPDLPPLEVSEQQKQTWFATLPELPSAKR
ARYEQKLGLSAYDARVLTEDRDVALYFEEAVNAGADPKAVANWVTQDIAAYLNNN-RLTI
SGLALKPSALAELIDLITKGTISGKIAKDILPELLEKGGSPQKIIEARGLVQISDPDELT
AIIQAVIADHPKELEKFRSGKGNMQGFFVGQVMKRTGGKADPKLTNQLIGKLLAQA----
---------------------------------------------------------
>Syn9902|78185736
------------------------MADAATQL--------------PWEAVIGLETHVQL
GTDSKIFTAASTTFGDEPNTHIDPVVCGLPGTLPVLNQKVLEYAVKAAMALNLNIAEH--
SKFDRKQYFYPDLPKNYQISQFDQPIAEEGWIEVEVAEK-GKDTYLKTIGIERLHMEEDA
GKLVHAGSDRLAGSTHSLVDYNRAGVALAEIVSKPDLRTGREAAEYASEIRRIMRYLGVS
DGNMQEGSLRCDVNISVRRGPDAPFGTKVEIKNMNSFSAIQKAVDYEIKRQVKAYETGEP
VVQETRLWDEGKQLTKSMRSKEGASDYRYFPDPDLGPIEVSPEQREGWRAELPELPAAKR
HRYADDLGLSQYDARVLTDERQMADYFEAVVTAGADAKLSANWITGDLAAYVNSN-RLSF
AALPFRPEQLSEMVQLIDGGKISGKIAKEILPELLEKGGSPKAIVDERGLGMISDPAAIE
AIVDELLGAHPEEVEAFRGGKTKLQGFFVGQLMKKTGGKADPKLANQILSQKLKGG----
---------------------------------------------------------
>Trie|113477297
-----------------------MTTTVPVKT--------------KYEAIIGLETHCQL
STQTKIFSNSSTEFGATPNTNIDPICMGMPGVLPVLNEKVLEYAVKAGLALNCEIALY--
SKFDRKQYFYPDLPKNYQISQYDLPIAEHGWLEIEIVEE-DGNATRKKIGITRLHMEEDA
GKLVHGGSDRLSGSTYSMVDYNRAGVPLIEIVSEPDIRSGIEAAEYAQELRRIVRYLGVS
DGNMQEGSLRCDVNVSVRPVGQKEFGTKVEIKNMNSFSAIQRAIEYEIERQTEAIETGEK
IIQETRLWEEASQCTVSMRTKEGSSDYRYFPEPDIPPIEVSTQQLDTWKAELPELPAQKR
YLYESKLGLSAYDTRVLTDDFNVAKYFEAAVAAGGNSKQVANWVMGDITAFLKNE-KISI
NDITLKPDNLAELVTIIDDGTISGKIAKDILPELLSKGGSPKELVEKKGLIQISDIKAIE
AIIDEVLAAHPEELAKYRGGKTKLKGFFVGQVMKKTQGRADPKMTNQLISKKLEG-----
---------------------------------------------------------
>Syn9311|113955578
-----------------------MAAPAATEL--------------AWEAVIGLETHVQL
GTNSKIFTSASTAYGDDPNTHIDPVVCGLPGTLPVLNQKVLEYAVKASMGLNLNIAEN--
CKFDRKQYFYPDLPKNYQITQYDQPIAEEGWIEVEVAEK-GKDTYLKKIGIERLHMEEDA
GKLVHAGSDRLAGSTHSLVDYNRAGVALAEIVSKPDLRSGREAAEYASEIRRIMRYLGVS
DGNMQEGSLRCDVNISVRRGPDAPFGTKVEIKNMNSFSAIQKACDYEIQRQIKAYETGEP
IVQETRLWDESKQLTKSMRSKEGASDYRYFPDPDLGPIEVSVAQREAWRSELPELPSAKR
HRYADALGLSQYDARVLTDERSMAQYFESVVADGADAKLSANWITGDIAAYVNSN-RLTF
AELAFRPEQLAEMVKLIDGGKISGKIAKEILPELLEKGGSPKAIVDERGLGMISDPAAIT
AIVEELLAAHPDEVEAFRGGKNKLQGFFVGQLMKKTGGKADPKLANQILSQKLKG-----
---------------------------------------------------------
>NoAz|298492643
-----------------------MTTARPVKT--------------EYEAIIGLETHCQL
STNTKIFSSSSTAFGADPNTNIDPVCMGLPGVLPVLNAKVLEYAVKVGLALNCQIARY--
SKFDRKQYFYPDLPKNYQISQYDLPIAEDGWIEIELVDD-AGNPIRKRIGITRLHMEEDA
GKLVHAGSERLSGSSYSLVDYNRAGVPLVEIVSEPDLRSGQEAAEYASELRRIVRYLGVS
DGNMQEGSLRCDVNISVRPVGRKEFGTKVEIKNMNSFSAIQKAIDYEIERQIAAIEAGER
IIQETRLWEEGSQRTSSMRVKEGSSDYRYFPEPDLAAIEVTDVELETWKSELPELPGQKR
LRYEGELGLSAYDTRVLTEDRPVTDYFESAITAGANPKAAANWITQDIAAYLNKQ-KLAI
SQIGLTAANLADVITRIETGKISNAQAKEKLTDLLS-GVSPEKAFAGQEL--ISDPTVLE
PIVDEIIAANPQQVEKYRGGNTNLKGFFVGQVLKKTNKRADPKLTNELVEKKLNA-----
---------------------------------------------------------
>Ucyn|284928983
-----------------------MIKSSSDK---------------KYEAVIGLETHCQL
NTSSKIFCTCSTKFSSSPNTNICPICLGYPGVLPVLNKEVLSSAVKLGLALKAKIANY--
SKFDRKQYFYPDLPKNYQISQYDFPIVEGGTLEIELTDKNNQETIYKNIGITRLHMEEDA
GKLIHSGSAQLTGSNYSLIDFNRTGIPLLEIVSEPDLRTGQEAAEYAQELRRLVRYLKIS
DGNMQEGSLRCDVNISVRLLGQIEYGTKVEIKNMNSFSAIQKAIEYEINRQTHLLDNNET
IFQETRLWDESSQETISMRKKAGASDYRYFPEPDLPPIEILSDQLEFWKKELPELPAYKR
RRYQDIFGLSSYDARILSDDREIAEYFEETVSNGADVKLVANWITQEIAAYLNNE-KLAI
TEIALRPKHLEELVLLIEKKVISGKIAKEILPTLLKEGGSPQDIVNKNGLTQISSEETII
KIINEVIEENPLEVDKYKAGKKKLKGFFVGQVMKKSEGRADPKLTNQLIEKKLNE-----
---------------------------------------------------------
>Syns5701|87300764
---------------------MQVMTAASGQG--------------GWEAVIGLETHVQL
GTASKIFTAASTNFGDDPNTHIDPVVLGLPGTLPVLNQKVLEYAVKAALALNLQVAEH--
SKFDRKQYFYPDLPKNYQISQYDEPIAENGWIEVEVAEK-GKETYLKTIGIERLHMEEDA
GKLVHAGSDRLAGSTHSLVDYNRAGVALAEIVSKPDLRTGREAAEYASEIRRIMRYLGVS
DGNMQEGSLRCDVNISVRRGPDEPFGVKVEIKNMNSFSAIQKACDHEIARQIKAIEAGEP
IRQETRLWDESKQLTKSMRSKEGSSDYRYFPEPDLGPIEVTSERREGWRAELPELPAAKR
HRYADQLGLSIYDARVLTDERAMAEYFEAAVAAGAEAKGVANWVTGDIAAYLNAG-KLSI
TELPLKPEELAELVQLIDNGTISGKIAKEILPELLEQGGSAKTIVAERGLGMISDPAAIK
EVVQELLAAHPAEVEAFRGGKTKLQGFFVGQLMKRTGGRADPKLANRILSEQLKG-----
---------------------------------------------------------
>YellB|86608194
-----------------------MTVAAPAKV--------------QYEAVIGLEVHCQL
STRSKIFSSSATAFGAPPNTQIDPICMGLPGTLPVLNEKVLEYAVKAGLALNCTIAPY--
SKFDRKQYFYPDLPKNYQISQYDLPIATHGWIEIQLSDG-----RTKRIGITRLHMEEDA
GKLVHAGSDRLSGSSYSLVDFNRAGVPLIEIVSEPDIRSGEEAAEYVQELRRILRYAGLC
DGNLQEGSLRCDVNISVRPLGSQTFGTKVEIKNMNSFNAIQRAIEYEFNRQVKAVEAGER
IVQETRLWEENSQRTISMRKKEGSSDYRYFPEPDLPPIRVTEAQKTRWQAELPELPGVKR
RRYQEVYGLSVYDARYLSDERNTAEYFEAVIAAGADPKAAANWMMSDIASYLNTH-KLDY
PDIALKPETLAELIGLIEQGTISSKIAKEILPELLEKGGSARALVEAKGMTQISDSALLG
QMIAEVLAENPEQLQQYRGGKTKLFGYFVGQLMKKTQGRADPKLANDLLKQHLDG-----
---------------------------------------------------------
>Syn7002|170079130
-----------------------MAVAAPRKT--------------EYEAIIGLETHCQL
NTASKIFCHCSTKFDSDPNSNVCPVCLGYPGVLPVLNEKVLESAVKMGLALKAKISPY--
SKFDRKQYFYPDLPKNYQISQFDLPIVEHGHLEIEIADKPSDPPVKKTIGVTRLHMEEDA
GKLVHAGSDRLAGSTYSKVDFNRTGIPLLEIVSEPDIRSGKEAAEYAQELRRLVRYLGIG
DGNMQEGSLRCDVNISIRPVGQEEFGTKVEIKNMNSFSAIQKAIDYEIERQIKAVETGEP
IYQETRLWDESSQRTFSMRKKEGSSDYRYFPEPDLPPIEVTPAQLEKWAAELPETPAQKR
ERYETEYGLSSYDTRVLTDDRDVAEYFEAAVAAGADPKQVTNWVTQDIAAHLNKNVGLTI
VELPLKATQLAELVNLIHDGTISGKIAKEILPELLEQGGSPKAIVESRGLTQISDTGALE
AMVDEVLAANPEKVEQFRAGKTKLQGFFVGQLMKKTSGRADPKLLNQILAQKLRG-----
---------------------------------------------------------
>Cylr|282901681
-----------------------MSIATAVKT--------------EYEAIIGLETHCQL
STNTKIFSSSSTAFGAEPNTNIDPVCMGLPGVLPVLNAKVLEYAVKAGLALNCQIAKY--
SKFDRKQYFYPDLPKNYQISQYDLPIAEHGWLEIEMVDD-HDNPIRKRIGITRLHMEEDA
GKLVHAGSDRLAGSSYSLVDYNRAGVPLVEIVSEPDLRSGQEAAEYAQELRRIMRYLGVS
DGNMQEGSLRCDVNISVRPVGEQKFGTKVEIKNMNSFSAIQRAIDYEIQRQIAAIEAGER
IIQETRLWEEGSQRTSSMRVKEGSSDYRYFPEPDLAPIEVSHSQLETWRSELPELPAQKR
HRYEHELGLSAYDTRVLTEDLPVTEYFETAINAGANPKSAANWITQDIAAYLNKQ-KLTI
SEIKLTPQTIAEVISRIEKGKISNAQAKEKLADLLT-GISVEEVFAGQEL--ITDPAVLG
PIVDEIIAANPQQVEKYRGGNINLKGFFVGQVLKKTNKRAEPKLTNELVERKLNNS----
---------------------------------------------------------
>Prom9303|124024516
----------------------MTAATSSANG--------------AWEAVIGLETHVQL
GTNSKIFTCASTTFGDDPNTHIDPVVCGLPGTLPVLNQMVLEYAVKAAMALNLNIAEH--
SKFDRKQYFYPDLPKNYQISQFDEPIAEEGWIEVEVAEK-GKDTYLKRIGIERLHMEEDA
GKLVHAGSDRLAGSTHSLVDYNRAGVALAEIVSKPDLRTGREAAEYASEIRRIMRYLGVS
DGNMQEGSLRCDVNISVRQGADAPFGTKVEIKNMNSFSAIQKACEYEIQRQIKAYEAGEA
VVQETRLWDEGKQLTKSMRSKEGSSDYRYFPDPDLGPIEVIASVREGWRTELPELPSAKR
HRYAEEFGLSVYDARVLTDEYAMAEYFEAAVAAGAEAKGVANWIQGDIAAYVNAN-RLSY
STLPFRPEQLAEMVQLIDGGKISGKIAKEILPELLEKGGSAKAIVDQRGLGMISDPAAIT
TIVEELLAAHPQEVEAFRGGKTKLQGFFVGQLMKKTGGKADPKLANQILSQKLKGG----
---------------------------------------------------------
>Syns7805|88809775
-----------------------MAAPAATDQ--------------AWEAVIGLETHVQL
GTNSKIFTAASTAFGDDPNTHIDPVVCGLPGTLPVLNQKVLEYAVKAAMALNLNIAEH--
SKFDRKQYFYPDLPKNYQISQYDEPIAEEGWIEVEVAEK-GQDTYLKTIGIERLHMEEDA
GKLVHAGSDRLAGSTHSLVDYNRAGVALAEIVSKPDLRTGREAAEYASEIRRIMRYLGVS
DGNMQEGSLRCDVNISVRRGPEAPFGTKVEIKNMNSFSAIQKACEYEIQRQIKAYETGEP
IVQETRLWDESKQLTKSMRSKEGASDYRYFPDPDLGPIEVSADQRESWRAELPELPAAKR
HRYAETLGLSQYDARVLTDEKAMADYFEAVVAAGADAKLASNWITGDIAAYVNGN-RLRF
SELPFRPEQLAEMVQLIDGGKISGKIAKEILPELLEKGGSPKAIVDERGLGMISDPAAIT
TIVEELLAAHPDEVEAFRGGKTKLQGFFVGQLMKKTGGKADPKLANQILSQKLKGA----
---------------------------------------------------------
>Syns7803|148240721
-----------------------MAAPAATDQ--------------AWEAVIGLETHVQL
GTNSKIFTAASTAFGDDPNTHIDPVVCGLPGTLPVLNQKVLEYAVKAAMALNLNIAEH--
SKFDRKQYFYPDLPKNYQISQYDEPIAEDGWIEVEVAEK-GKDTYLKTIGIERLHMEEDA
GKLVHAGSDRLAGSTHSLVDYNRAGVALAEIVSKPDLRTGREAAEYASEIRRIMRYLGVS
DGNMQEGSLRCDVNISVRRGPEAPFGTKVEIKNMNSFSAIQKACEYEIQRQIKAYEAGEP
IVQETRLWDESKQLTKSMRSKEGASDYRYFPDPDLGPIEVSADQRDSWRAELPELPAAKR
HRYADTLGLSQYDARVLTDEKPMADYFEAVVVAGADAKLAANWITGDIAAYVNSN-RLSY
ANLPFRPEQLAEMVQLIDGGKISGKIAKEILPELLENGGSPKAIVDERGLGMISDPAAIE
AIVDELLGAHPDEVEAFRGGKTKLQGFFVGQLMKKTGGKADPKLANQILSKKLKG-----
---------------------------------------------------------
>Cya0110|126660130
-----------------------MTTATPVKT--------------EYEAIIGLETHCQL
NTTSKIFCHCSTEFDSPPNTNVCPICLGYPGVLPVLNEQVLASAVKLGLALNAKIASY--
SKFDRKQYFYPDLPKNYQISQFDLPIVEHGSLEIELVDKKTKEVTRKTIGITRLHMEEDA
GKLVHAGSDRLAGSTHSLVDFNRTGVPLLEIVSEPDIRTGQEAAEYAQELRRLVRYLGVS
DGNMQEGSLRCDVNISVRPVGQKEFGTKVEIKNMNSFSAIQKAIEYEIERQIEAVENGDP
IYQETRLWDESSQETFSMRKKEGSSDYRYFPEPDLPPLEVSEKRLNAWKQELPELPAQKR
KRYEEELGLSAYDARVLTDDRDVAEYYETAVKKGADAKLVANWVTQDIAAYLNNS-KLSI
TEIALKPDSLGELVQLIEKGTISGKIAKEILPELLEKGGSPKQIVESKGMTQISDPGEIE
KVIKALMEANPSEVEKYRGGKKKLKGFFVGQVMKETGGRADPKLTNQLAEKLLNG-----
---------------------------------------------------------
>Mica|166363134
----------------------------MSAT--------------EYEAIIGLETHCQL
NTRSKIFCSCPTNFDSPPNTNVCPVCLGYPGVLPVLNQEVLASAVKLGLAIDGKITPH--
SKFDRKQYFYPDLPKNYQISQYDLPIVEQGQLEIEIVDKKTKEVSRKIIGITRLHMEEDA
GKLVHAGSERLSGSTHSLVDFNRTGVPLLEIVSEPDLRTGAEAAEYAQELRRLVRYLGIS
DGNMQEGSLRCDVNISVRKKGTEKFGTKVEIKNMNSFSAIQKAIEYEIDRQIEAIKNGEL
IVQETRLWEEASQRTISMRKKEGSSDYRYFPEPDLPPLEVSPEQLKAWAEELPELPARKR
RRYEEEFGLSAYDARVLTDDRTVAEYFETAVIAGANAKLVANWISQDIAAYLNNN-KLTI
TEIALQASDLAELVKLIEMGTISGKIAKEILPELLTEGGSPKTLVEKKGLIQISDTSAIK
KLIEEIIASHPSELEKFRAGKTNLKGFFVGQVMKKSGGKADPKLTSQILDQKLSG-----
---------------------------------------------------------
>Syns8109|260436540
------------------------MADAATQP--------------AWEAVIGLETHVQL
GTDSKIFTAASTTFGDDPNTHIDPVVCGLPGTLPVLNQKVLEYAVKAAMALNLNIAEH--
SKFDRKQYFYPDLPKNYQISQYDQPIAEEGWIEVEVAEK-GKDTYLKTIGIERLHMEEDA
GKLVHAGSDRLAGSTHSLVDYNRAGVALAEIVSKPDLRTGREAAEYASEIRRIMRYLGVS
DGNMQEGSLRCDVNISVRRGPDAPFGTKVEIKNMNSFSAIQKACEYEIKRQIKAYETGEP
IVQETRLWDEGKQLTKSMRSKEGASDYRYFPDPDLGPIEVSADQRESWRAELPELPAVKR
HRYADELGLSQYDARVLTDERPMADYFEAVVGAGADAKLAANWITGDIAAHVNSN-RLSY
AELPFRPEQLAEMVQLIGGGKISGKIAKEILPELLEEGGSPKAIVDERGLGMISDPAAIE
AIVDELLGGHPDEVEAFRGGKTKLQGFFVGQLMKKTGGKADPKLANQILSKKLKG-----
---------------------------------------------------------
