# Supplementary material for: Genome fluctuations in cyanobacteria reflect evolutionary, developmental and adaptive traits
Source: BMC Evol Biol. 2011 Jun 30;11:187. doi: 10.1186/1471-2148-11-187 (PMC3141437; doi:10.1186/1471-2148-11-187)
Supplement: Additional file 8 — Individual and concatenated alignments for protein groups. Compressed file containing all alignments of individual groups (fasta format) and the concatenated alignment of 285 single-copy genes (phylip format). [file 1471-2148-11-187-S8.GZ › Cyanos1288.faa]

>Syne7942|81298938
-----------------------------MLANENSLLTMFRELGSGK-LPLQIEQFERG
KTIFFPGDPAERVYLLVKGAVKLSRVYESGEEITVALLRENSVFGVLSLLTGQRSDRFYH
AVAFTPVQLFSVPIEFMQKALIERPELANVMLQGLSSRILQTEMMIETLAHRDMGSRLVS
FLLILCRDFGIPSPDGITIDLKLSHQAIAEAIGSTRVTVTRLLGDLRESKLIAIHKKRIT
VFNPVALSQQFS
>PromCC|33239729
MTGSANSFSRYPSQSLGM---QSQNQLNPNTQVKKTLLDVIRGLDGAS-----NEAVERS
KTIFFPGDPAERVYLIRRGAVRLTRVYESGEEITVALLRENSLFGVLSLLTCHRSDRFYH
AVAFTRVEMSSAPAGSVRNAIEADSGVGLLLLQGLSSRILQTETMIETLTHRDMSSRLVS
FLLVLCRDFGVASDKGITIDLRLSHQSIAEAIGSTRVTITRLLGDLRNLGLLQIDRKKIT
VFDPIALAKRFN
>Crow|67925369
--------------------------MELSVPQDKPLAAVFQRIGGGA-YPPVVEAFDRG
KTIFFPGDPAERVYFLLKGAVKLSRVYEAGEEITVALLRENSVFGVLSLITGQRSDRFYH
AVAFTPVELLSSPIEQVEQALKSHPDLSLLMLQGLSSRILQTEMMIETLAHRDMGSRLVS
FLLILCRDFGVPTPEGIRIDLKLSHQAIAEAIGSTRVTVTRLLGDLRQEEMISIHKKKIT
VHNPVALSQQFA
>Syn7335|254425043
----------------------------MVAVPSSPISDMFRSFAGGT-LPPVVESYERN
KTIFFPGDPAERVYFLTKGAVKLSRVYEAGEEITVALLRENSVFGVLSLITGDRSDRFYH
AVAFTPVELMSLQADQMSVALKEHPELSAMMLRGLSSRILQTEMMIETLAHRDMGSRLVS
FLLILCRDFGVPGNEGITVDLKLSHQAIAEAIGSTRVTVTRLLGDLREQGMISIHKKKIT
VHDPVTLSQQFT
>Syn307|148243443
-----------------------MVSVSPAPNPQPTLQEVMRSLAGSA-----AESVERG
KTIFFPGDPAERMYLLRRGAVRLSRVYESGEEITVALLRENSIFGVLSLLTGQKSDRFYH
SVAFTRVEMLSAPASSVRRAIEQDARVGLLLLQGLSSRILQTETMIETLTHRDMSSRLVS
FLLVLCRDFGVPSSQGITIDLKLSHQAIAEAIGSTRVTITRLLGDLRSAGLLEIERKRIT
VFDPIALAKRFS
>Syn9605|78211821
-MTSSRGFSRYAPQ--------MVAPSPSAEPANRSLLEIIRDLDGAS-----SELVDRN
KTIFFPGDPAERVYLIRRGAVRLSRVYESGEEITVALLRENSLFGVLSLLTGQRSDRFYH
AVAFTRVEMVTAPATSVKAAIEADTSVGLRLLQGLSSRILQTETMIETLTHRDMSSRLVS
FLLVLCRDFGVADELGITIDLRLSHQAIAEAIGSTRVTITRLLGDLRQSGLVQIDRKKIT
VLDPIALAKRFS
>Nosp|186685564
----------------------------MIVTQDKALANVFRQMATGA-FPPVVETFERN
KTIFFPGDPAERVYFLLKGAVKLSRVYEAGEEITVALLRENSVFGVLSLLTGNKSDRFYH
AVAFTPVELLSAPIEQVEQALKENPELSMLMLRGLSSRILQTEMMIETLAHRDMGSRLVS
FLLILCRDFGVPCADGITIDLKLSHQAIAEAIGSTRVTVTRLLGDLREKKMISIHKKKIT
VHKPVTLSRQFT
>PromAS|123967805
MIPASRGFNRFSSQQSGQ---SKINSVGERFPINRTLMEVIKGLDGAS-----TEMIERS
KTIFFPGDPAERVYLIRRGAVRLSRVYESGEEITVALLRENSLFGVLSLLTGHRSDRFYH
AIAFTRVEMITAPANSVLRAIEEDASVGLLLLQGLSSRILQTETMIETLTHRDMSSRLVS
FLMVLCRDFGVAGEKGITIDLRLSHQAIAEAIGSTRVTITRLLGDLKDSGLLNIERKKIT
VFDPIALAKRFN
>Rapb|282896578
-------------------------------MQDKALANVFRQMATGA-FPPVVETFERN
KTIFFPGDPAERVYFLLRGAVKLSRVYEAGEEITVALLRENSVFGVLSLLTGNKSDRFYH
AVAFTSVELLSSPIEQVEQSLKENPELSMLMLRGLSSRILQTEMMIETLAHRDMGSRLVS
FLLILCRDFGVPCADGVTVDLKLSHQAIAEAIGSTRVTVTRLLGDLREKKLFLSTRKKSL
CINQLH------
>YellA|86606452
---------------------------MAVAIAEKSLVAAFKQLGGPH-HPPVIETFERG
KTIFFPGDPAERVYFLVKGAVKLSRVYEMGEEITVALLRENSIFGVLSFITGQRSDRFYH
AVAFTRVELLSLPIEQVEKSLRENAELSMLLLKSLSSRILQTEMMIETLAHRDMGSRLVS
FLLILCRDFGVPGPNGVTIDLKLSHQAIAEAIGSTRVTITRLLGELRKKNYISIHKKKIT
VHDPMQLGHRFA
>Prom9215|157412606
MLPASRGFNRFSSQQSGQ---SKINSIGERFPINRTLMEVIKGLDGAS-----TEMVERS
KTIFFPGDPAERVYLIRRGAVRLSRVYESGEEITVSLLRENSLFGVLSLLTGHRSDRFYH
SIAFTRVEMITAPANSVLRAIEEDASVGLLLLQGLSSRILQTETMIETLTHRDMSSRLVS
FLMVLCRDFGVAGEKGITIDLRLSHQAIAEAIGSTRVTITRLLGDLKDSGLLNIERKKIT
VFDPIALAKRFN
>PromN2A|72383448
MVTSYRGFTRFNQPKNSQ----MVGSSSTPLPPNKTLLDVIKSLEGVS-----TETVDRS
KTIFFPGDPAERVYLIRRGAVRLSRVYETGEEITVALLRENSLFGVLSLLTGHRSDRFYH
AVAFTRVELVSAPATSLRNAIEQDASVGLLLLQGLSSRVLQTETMIETLTHRDMSSRLAS
FLLVLCRDFGVPGEKGVTIDLRLSHQAIAEAIGSTRVTITRLLGELKSSSLLAIDRKKIT
IFDPIALAKRFN
>Syns9917|87125086
MVGATRGFSRYSPQPAPASSGGGTTLANTATAHTPTLLEVIRDLEGAS-----TELVERG
KTIFFPGDPAERVYLIRRGAVRLSRVYESGEEITVALLRENSLFGVLSLLTGHRSDRFYH
AVAFTRVEMVTAPAASVRQAIEADTGVGLLLLQGLSSRILQTETMIETLTHRDMSSRLVS
FLLVLCRDFGIPGTQGITIDLRLSHQSIAEAIGSTRVTITRLLGDLRNAGLVEIDRKKIT
VLDPIALAKRFS
>Prom9312|78778633
MIPSSRGFSRFNSQQSGQ---SKINSVGERFPINRTLMEVIRGLEGAS-----TEMVERS
KTIFFPGDPAERVYLIRRGAVRLSRVYESGEEITVALLRENSLFGVLSLLTGHRSDRFYH
SIAFTRVEMITAPANSVLRAIEEDASVGLLLLQGLSSRILQTETMIETLTHRDMSSRLVS
FLMVLCRDFGVASEKGITIDLRLSHQAIAEAIGSTRVTITRLLGDLKDSGLLNIERKKIT
VFDPIALSKRFN
>SynsBL|116072071
-MSSSTGFTRYAP--------TSTAAATAQPAGPRSLMEVIRGLEGAS-----TEMVERN
KTIFFPGDPAERVYLIRRGAVRLSRVYESGEEITVALLRENSLFGVLSLLTGQRSDRFYH
AVAFTRVEMVTAPATSVRNAIEADTTVGLRLLQGLSSRILQTETMIETLTHRDMSSRLVS
FLLVLCRDFGVPDELGITIDLRLSHQAIAEAIGSTRVTITRLLGDLRQSGLVQIDRKKIT
VLDPIALAKRFS
>Prom9515|123965514
MLPTSRGFNRSTQQPSGQ---NTINTVGERFPINKTLMEVIKGLEGAS-----TEMVERS
KTIFSPGDPAERVYLIRRGAVRLSRVYESGEEITVALLRENSLFGVLSLLTGHRSDRFYH
AIAFTRVEVITAPANSVLRAIEADASVGLLLLQGLSSRILQTETMIETLTHRDMSSRLVS
FLMVLCRDFGVASKKGITIDLKLSHQAIAEAIGSTRVTITRLLGDLKDSGLLTIEKKKIT
VFDPIALAKRFN
>Cya8802|257059917
--------------------------MEVSVPQDKPLAAVFRRIGGGS-YPPVVEAFERG
KTIFFPGDPAERVYFLLKGAVKLSRVYEAGEEITVALLRENSVFGVLSLITGQRSDRFYH
AVAFTPVELLSAPIDQVELALKNNPDLSILMLQGLSSRILQTEMMIETLAHRDMGSRLVS
FLLILCRDFGVPTSDGIRIDLKLSHQAIAEAIGSTRVTVTRLLGDLRQEGMISIHKKKIT
VHNPVALSQQFT
>Prom9313|33864098
-------------------------MANSPAPPQKTLLEVIRELDGAS-----NEMVERS
KTIFFPGDPAEKVYLIRRGAVRLSRVYESGEEITVALLRENSLFGVLSLLTGHRSDRFYH
SVAFTRVEMITAPATSVRQAIENDTSVGLLLLQGLSSRILQTETMIETLTHRDMSSRLVS
FLLVLCRDFGVPGEQGITIDLRLSHQSIAEAIGSTRVTITRLLGDLRNSGLVQIDRKKIT
VLDPIALAKKFN
>Cya7822|196258782
--------------------------MDLSLTQDKPLAAVFRRIGGGN-YPPVVESYERG
KTIFFPGDPAERVYFLLKGAVKLSRVYEAGEEITVALLRENSVFGVLSLITGERSDRFYH
SVAFTPVELLSAPIDQVELALKNNPELSMLMLQGLSSRILQTEMMIETLAHRDMGSRLVS
FLLILCRDFGVPTPDGIRIDLKLSHQAIAEAIGSTRVTVTRLLGDLRQEGMISIHKKKIT
VHNPVALSQQFT
>Cya7424|218437378
--------------------------MDLSLTQDKPLAAVFRRIGGGN-YPPVVESYERG
KTIFFPGDPAERVYFLLKGAVKLSRVYEAGEEITVALLRENSVFGVLSLITGERSDRFYH
AVAFTPVELLSAPIDQVELALKNNPDLSMLMLQGLSSRILQTEMMIETLAHRDMGSRLVS
FLLILCRDFGVPTPDGIRIDLKLSHQAIAEAIGSTRVTVTRLLGDLRQEGMISIHKKKIT
VHNPVALSQQFT
>PromN1A|124025037
MVTSYRGFTRFNQPKNSQ----MVGNSSTPLPPNKTLLDVIKSLEGVS-----TETVDRS
KTIFFPGDPAERVYLIRRGAVRLSRVYETGEEITVALLRENSLFGVLSLLTGHRSDRFYH
AVAFTRVELVSAPATSLRNAIEQDASVGLLLLQGLSSRVLQTETMIETLTHRDMSSRLAS
FLLVLCRDFGVPGEKGVTIDLRLSHQAIAEAIGSTRVTITRLLGELKSSSLLAIDRKKIT
IFDPIALAKRFN
>Micc|254416943
---------------------------------------MFRQIGGSS-FPPVVETFERG
KTIFFPGDPAERVYFLMKGAVKLSRVYEAGEEITVALLRENSVFGVLSLITGHRSDRFYH
AVAFTPVELLSAPIDQVEQALKDNPELSMLMLQGLSSRILQTEMMIETLAHRDMGSRLVS
FLLILCRDFGVPGKDGITIDLKLSHQAIAEAIGSTRVTVTRLLGDLRTDQMISIQKKKIT
VHNPVVLSQQFT
>Prom9202|254526911
-------------------------------------MEVIKGLDGAS-----TEMVERS
KTIFFPGDPAERVYLIRRGAVRLSRVYESGEEITVSLLRENSLFGVLSLLTGHRSDRFYH
AIAFTRVEMITAPANSVLRAIEEDASVGLLLLQGLSSRILQTETMIETLTHRDMSSRLVS
FLMVLCRDFGVAGEKGITIDLRLSHQAIAEAIGSTRVTITRLLGDLKDSGLLNIERKKIT
VFDPIALAKRFN
>Nods|119513397
----------------------------MIVTQDKALANVFRQMATGA-FPPVVETFERN
KTIFFPGDPAERVYFLLKGAVKLSRVYEAGEEITVALLRENSVFGVLSLLTGNKSDRFYH
AVAFTPVELLSAPIEQVEQAFKENPELSMLMLRGLSSRILQTEMMIETLAHRDMGSRLVS
FLLILCRDFGVPCADGITIDLKLSHQAIAEAIGSTRVTVTRLLGDLREKEMISIHKKKIT
VHKPVTLSRQFT
>Cyab|254432572
----------------------MVSGIGSAGQNTQTLLEVIRSLSGSS-----IETIERS
KTIFFPGDPAERVYLLRRGAVRLSRVYESGEEITVALLRENSLFGVLSLLTGQRSDRFYH
AIAFTRVELLSAPASSVRKAIEQDASVGLLLLQGLSSRILQTETMIETLTHRDMSSRLVS
FLLVLCRDFGVPGTEGITIDLRLSHQAIAEAIGSTRVTITRLLGDLRNEGLVQIDRKKIT
VFDPIALAKRFS
>Acam|158336293
----------------------MASPQANRLTPESPLAAVFRQMGSGL-FPPVTETFDRG
KTIFFPGDPAERVYFLIKGAVKLSRVYEAGEEITVALLRENSVFGVLSLLTKQRSDRFYH
AVAFTPVELLSVPIEQVEKALQSDPDLPMVLLRGLSSRIIQTEMMIETLAHRDMESRLIS
FLLILCRDFGIPNGSGITVDLKLSHQAIAEAIGSTRVTVTRLLGDLRDQEKISIHKKKIT
VHDPVMLGQSFA
>Prom9301|126695607
MIPASRGFNRFSSQQSGQ---SKINSVGERFPINRTLMEVIKGLDGAN-----TEMVERS
KTIFFPGDPAEKVYLIRRGAVRLSRVYESGEEITVALLRENSLFGVLSLLTGHRSDRFYH
AIAFTRVEMITAPANSVLRAIEEDASVGLLLLQGLSSRILQTETMIETLTHRDMSSRLVS
FLMVLCRDFGVAGEKGITIDLRLSHQAIAEAIGSTRVTITRLLGDLKDSGLLNIERKKIT
VFDPIALAKRFN
>Artm|209527331
------------------------------MTYDRPLASVFRQIGGGA-FPPVVESFDRG
KTIFFPGDPAERVYVLIKGAVKLSRVYEAGEEITVALLRENSVFGVLSLITGHKSDRFYH
AVAFTQVELLSVPIEQVEKALKSDPELSMVMLRGLSSRILQTEMMIETLAHRDMGSRLVS
FLLILCRDFGVPGRDGIRIDLKLSHQAIAEAIGSTRVTVTRLLGDLREKNMISIYKKKIT
VHNPVTLSQQFT
>Syne6301|56751386
-----------------------------MLANENSLLTMFRELGSGK-LPLQIEQFERG
KTIFFPGDPAERVYLLVKGAVKLSRVYESGEEITVALLRENSVFGVLSLLTGQRSDRFYH
AVAFTPVQLFSVPIEFMQKALIERPELANVMLQGLSSRILQTEMMIETLAHRDMGSRLVS
FLLILCRDFGIPSPDGITIDLKLSHQAIAEAIGSTRVTVTRLLGDLRESKLIAIHKKRIT
VFNPVALSQQFS
>Anav|75909490
----------------------------MIVTQDKALANVFRQMATGA-FPPVVETFERN
KTIFFPGDPAERVYFLLKGAVKLSRVYEAGEEITVALLRENSVFGVLSLLTGNKSDRFYH
AVAFTPVELLSAPIEQVEQALKENPELSMLMLRGLSSRILQTEMMIETLAHRDMGSRLVS
FLLILCRDFGVPCADGITIDLKLSHQAIAEAIGSTRVTVTRLLGDLREKKMISIHKKKIT
VHKPVTLSRQFT
>Artp|284053055
---------------------------------------MFRQIGGGA-FPPVVESFDRG
KTIFFPGDPAERVYVLIKGAVKLSRVYEAGEEITVALLRENSVFGVLSLITGHKSDRFYH
AVAFTQVELLSVPIEQVEKALKSDPELSMVMLRGLSSRILQTEMMIETLAHRDMGSRLVS
FLLILCRDFGVPGRDGIRIDLKLSHQAIAEAIGSTRVTVTRLLGDLRQKNMISIYKKKIT
VHNPVTLSQQFT
>Cya7425|220906192
----------------------------MVVTKDTPLAAVFRQMASGL-FPSVSEHYERG
KTIFFPGDPAERVYFLLKGAVKLSRVYEAGEEITVALLRENSVFGVLSLITGHRSDRFYH
AVAFTPVELLSVPIEQMEKAMKEDPELPMVLLRGLSSRILQTEMMIETLAHRDMGSRLVS
FLLILCRDFGVPNSSGITVDLKLSHQAIAEAIGSTRVTVTRLLGELRDQNMISIHKKKIT
VHNPLMLSQQFT
>Cya51142|172035377
-------------------------MMELSVPQDKPLAAVFRRIGGGA-YPPVVEAFDRG
KTIFFPGDPAERVYFLLKGAVKLSRVYEAGEEITVALLRENSVFGVLSLITGQRSDRFYH
AVAFTPVELLSSPIEQVEQALKNNPDLSILMLQGLSSRILQTEMMIETLAHRDMGSRLVS
FLLILCRDFGVPTPEGIRIDLKLSHQAIAEAIGSTRVTVTRLLGDLRQEEMISIHKKKIT
VHNPVALSQQFA
>Lyns|119484733
---------------------------------------MFRQIGGGA-YPPVVETFERG
KTIFFPGDPAERVYVLIKGAVKLSRVYEAGEEITVALLRENSVFGVLSLITGHKSDRFYH
AVAFTPVELLSVPIEQVEKALKSNPELSMVMLRGLSSRILQTEMMIETLAHRDMGSRLVS
FLLILCRDFGVPGQEGIRIDLKLSHQAIAEAIGSTRVTVTRLLGDLRQKNMISIHKKKIT
VHNPVTLSQQFT
>Prom9211|159902812
MATAASGFSRYSNQSLGG---QSPNQGNDPNQPKKTLLEVIRGLDGAT-----SELVERS
KTIFFPGDPAERVYLIRRGAVRLTRVYESGEEITVALLRENSLFGVLSLLTGHRSDRFYH
ALAFTRVEMVSAPAGSVRNAIEADSGVGLLLLQGLSSRILQTETMIETLTHRDMSSRLVS
FLLVLCRDFGVPGDRGITIDLRLSHQAIAEAIGSTRVTITRLLGDLRGLGLLQIDRKKIT
VFDPIALAKRFN
>Noss|17231884
----------------------------MIVTQDKALANVFRQMATGA-FPPVVETFERN
KTIFFPGDPAERVYFLLKGAVKLSRVYEAGEEITVALLRENSVFGVLSLLTGNKSDRFYH
AVAFTPVELLSAPIEQVEQALKENPELSMLMLRGLSSRILQTEMMIETLAHRDMGSRLVS
FLLILCRDFGVPCADGITIDLKLSHQAIAEAIGSTRVTVTRLLGDLREKKMISIHKKKIT
VHKPVTLSRQFT
>Cya8801|218246875
--------------------------MEVSVPQDKPLAAVFRRIGGGS-YPPVVEAFERG
KTIFFPGDPAERVYFLLKGAVKLSRVYEAGEEITVALLRENSVFGVLSLITGQRSDRFYH
AVAFTPVELLSAPIDQVELALKNNPDLSILMLQGLSSRILQTEMMIETLAHRDMGSRLVS
FLLILCRDFGVPTSDGIRIDLKLSHQAIAEAIGSTRVTVTRLLGDLRQEGMISIHKKKIT
VHNPVALSQQFT
>Glov|37522854
------------------------------MSWDDPFASLFRQAESGSQFPPVVEHYDRG
KTIFFPGDPAVRVYFLKRGAVKLSRVYEHGEEITVALLRENSVFGVLSLITGHRSDRFYH
AVAFTPVDLIAVGVEQMERIIQEDPDISRLLFQGLASRILQTEMMIETLAHRDMGSRLES
FLLILCRDFGLPTKDGVTIDLRLSHQAIAEAIGSTRVTITRLLGDLRKKKLISISKKRIT
VHDPIKLGQRFA
>Syns8102|33864811
-MVASSGFSRYSPQ---------QPQVAGAAERSRTLLDVIRDLDGAS-----TELVERN
KTIFFPGDPAERVYLIRRGAVRLSRVYESGEEITVALLRENSLFGVLSLLTGHRSDRFYH
AVAFTRVEMVTAPAASVRAAIEADTGVGLRLLQGLSSRILQTETMIETLTHRDMSSRLVS
FLLVLCRDFGVPDELGITIDLRLSHQAIAEAIGSTRVTITRLLGDLRQSGLVQIDRKKIT
VLDPIALAKRFS
>Thee|22299193
--------MPTGPYAIATLSIESPWIDRRLMNKDGPLAPVFRHMASGL-FPSTTETYERG
KTIFFPGDPAEKVYFLLKGAVKLSRVYEAGEEITVALLRENTVFGVLSLITGTRSDRFYH
AVAFTNVELLAVPIEQVEKAMHEDPDLPMFMIQGLSSRILQTEMMIETLAHRDMGSRLVS
FLLILCRDFGIPTSAGVTVDLKLSHQAIAEAIGSTRVTVTRLLGELRDQKMISIHKKKIT
VHNPLMLSQQFT
>Syns9916|116075627
-----------------------MTLVNTPEKKERTLLDVIRGLDGAT-----SEMVERN
KTIFFPGDPAERVYLIRRGAVRLSRVYESGEEITVALLRENSLFGVLSLLTGHRSDRFYH
SVAFTRVEMLTAPAASVRQAIEADASVGLLLLQGLSSRILQTETMIETLTHRDMSSRLVS
FLLVLCRDFGVPGDRGITIDLRLSHQAIAEAIGSTRVTITRLLGDLRNAGLVEIDRKKIT
VLDPIALAKKFS
>PromMED|33860804
MSPASRGFSRLTPQPSGQ---NTINTIGERFPINRTLMEVIKGLEGAS-----TEMVERS
KTIFFPGDPAERVYLIRRGAVRLSRVYESGEEITVALLRENSLFGVLSLLTGHRSDRFYH
AIAFTRVEMITAPANSVLRAIEADASVGLLLLQGLSSRILQTETMIETLTHRDMSSRLVS
FLMVLCRDFGVASEKGITIDLRLSHQAIAEAIGSTRVTITRLLGDLKDSGLLTIERKKIT
VFDPIALSKRFN
>Scys6803|16330603
--------------------------MDQSLTQDRPLAAVFRRLGSEL-MPPVVETFDRS
KTIFFPGDPAERVYFLLKGAVKLSRVYEAGEEITVALLRENSVFGVLSLVTGQRSDRFYH
AVAFTPVELLSAPIEQVEQALKEHPDLSLLMLQGLSSRILQTEMMIETLAHRDMGSRLVS
FLLILCRDFGVPAPDGIRIDLKLSHQAIAEAIGSTRVTVTRLLGDLREGNMISITKKKIT
VHNPVALSQQFT
>Syn9902|78185642
-------------------------------------MEVIRGLEGAS-----TEMVERN
KTIFFPGDPAERVYLIRRGAVRLSRVYESGEEITVALLRENSLFGVLSLLTGQRSDRFYH
AVAFTRVEMVTAPATSVRNAIEADTAVGLRLLQGLSSRILQTETMIETLTHRDMSSRLVS
FLLVLCRDFGVPDELGITIDLRLSHQAIAEAIGSTRVTITRLLGDLRQSGLVQIDRKKIT
VLDPIALAKRFS
>Trie|113475682
------------------------------MTHDRPLASVFRNISGGS-YPPVIETFERS
KTIFFPGDPAERVYVLIKGAVKLSRVYEAGDEITVALLRENSVFGVLSLITGHKSDRFYH
AVAFTPVELISVPIDQVEKALREDPELSVILLRGLSSRILQTEMMIETLAHRDMGSRLVS
FLLILCRDFGVPRDDGIMIDLKLSHQAIAEAIGSTRVTVTRLLGDLRQDEMISIHKKKIT
VHNPVALSQQFT
>Syn9311|113953828
MAEVSRGFSRYAPPTIRP---AGSSFGTPAVPSSRTLQDVIRGLDGAN-----SEMVERG
KTIFFPGDPAEKVYLIRRGAVRLSRVYESGEEITVALLRENSLFGVLSLLTGHRSDRFYH
SIAFTRVEMVTAPATSVRQAIEADTSVGLLLLQGLSSRILQTETMIETLTHRDMSSRLVS
FLLVLCRDFGVPGQRGITIDLRLSHQAIAEAIGSTRVTITRLLGDLKSSSLVDIDRKKIT
VLDPIALAKRFS
>NoAz|298490368
----------------------------MIVTQDKALANVFRQMATGA-FPPVVETFERN
KTIFFPGDPAERVYFLLKGAVKLSRVYEAGEEITVALLRENSVFGVLSLLTGNKSDRFYH
AVAFTAVELLSAPIEQVEQALKENPELSMLMLRGLSCRILQTEMMIETLAHRDMGSRLVS
FLLILCRDFGVPCADGITIDLKLSHQAIAEAIGSTRVTVTRLLGDLREKKMISIHKKKIT
VHKPVTLSKQFT
>Ucyn|284929437
-------------------------MIELSVLQNKPLTAILRHINGED-YSSNIELFERG
KTIFFPGDPADKIYFLLKGAVKLSLVYEAGDEITVALLRENSVFGVFSLIAGQKSDRFYH
AVAFSAVELLSAPTNRVEEALKNNSDLSILMLKGLSSRILQTEMMIETLAHRDMGSRLVS
FLLILCRDFGVPVSDGIHIDLKLSHQAIAEAIGSTRVTITRLLGDLRQQGIISIYKKKIT
VHNPINLSQQFS
>Syns5701|87301938
----MRGFSRTGGPSTPA-----PIGLAAAANGASTLLDVMRGLSGCV-----IETVERG
KTIFFPGDPAERVYLLRRGAVRLSRVYESGEEITVALLRENSLFGVLSLLTGQRSDRFYH
AVAFTRVELVAAPAGSVRRAIEQDSSVGLLLLQGLSSRILQTETMIETLTHRDMSSRLVS
FLLVLCRDFGVPGSEGITIDLRLSHQAIAEAIGSTRVTITRLLGDLRQAGLVQIDRKKIT
VFDPVALAKRFS
>YellB|86609967
---------------------------MAVAVAEKSLITAFKQLGGPH-HPPVIETFERG
KTIFFPGDPAERVYFLVKGAVKLSRVYEMGEEITVALLRENSIFGVLSFITGQRSDRFYH
SVAFTPTELLSLPIEQVEKSLQENAELAMLLVKSLSSRILQTEMMIETLAHRDMGSRLVS
FLLILCRDFGVPGPDGVTIDLKLSHQAIAEAIGSTRVTITRLLGELRKKKYISIHKKKIT
VHDPMRLSHRFA
>Syn7002|170078282
-------------------------MPELPATQITDLATAFRQFHSGP-FPPVVENYDRG
KTIFFPGDPAERVYFLLKGAVRLSRVYEAGEEITVALLRENSVFGVLSLLTGQKSDRFYH
AVAFTPVELLSAPIEQVQKALNEHPELAMLMLKGLSSRILQTEMMIETLAHRDMGSRLVS
FLLILCRDFGVPTDEGIRIDLKLSHQAIAEAIGSTRVTVTRLLGELREQDMISIYKKKIT
VHDPVNLSQQFA
>Cylr|282899410
-------------------------------MQDKALANVFRQMATGA-FPPVVETFERN
KTIFFPGDPAERVYFLLRGAVKLSRVYEAGEEITVALLRENSVFGVLSLLTGNKSDRFYH
AVAFTAVELLSSPIEQVEQALKENPELSMLMLRGLSSRILQTEMMIETLAHRDMGSRLVS
FLLILCRDFGVPCADGVTVDLKLSHQAIAEAIGSTRVTVTRLLGDLREKKMISIHKKKIT
VHKPVALSKQFT
>Prom9303|124024145
-------------------------MANSPAPTQKTLLEVIRELDGAS-----NEMVERS
KTIFFPGDPAEKVYLIRRGAVRLSRVYESGEEITVALLRENSLFGVLSLLTGHRSDRFYH
SVAFTRVEMITAPATSVRQAIENDTSVGLLLLQGLSSRILQTETMIETLTHRDMSSRLVS
FLLVLCRDFGVPGEQGITIDLRLSHQSIAEAIGSTRVTITRLLGDLRNSGLVQIDRKKIT
VLDPIALAKKFN
>Syns7805|88808004
MPEVIRGFSRTASHQGRT---SEVSLANAPAPTSKTLLEVIRDLEGAN-----TELIERS
KTIFFPGDPAERVYLIRRGAVRLSRVYESGEEITVALLRENSLFGVLSLLTGHRSDRFYH
SVAFTRVEMVTAPATSVRKAIEADTSVGLLLLQGLSSRILQTETMIETLTHRDMSSRLVS
FLLVLCRDFGIPGNQGITIDLRLSHQAIAEAIGSTRVTITRLLGDLRNSGLVEIDRKKIT
VLDPIALAKRFS
>Syns7803|148238655
MPEVIRGFSRTVPQQGRI---GNVSLANAPAPTSRTLLEVIRDLDGAN-----TELIERN
KTIFFPGDPAEKVYLIRRGAVRLSRVYESGEEITVALLRENSLFGVLSLLTGHRSDRFYH
SVAFTRVEMVTAPATSVRQAIEADTSVGLLLLQGLSSRILQTETMIETLTHRDMSSRLVS
FLLVLCRDFGIPGSQGITIDLRLSHQAIAEAIGSTRVTITRLLGDLRNSGLVEIDRKKIT
VLDPIALAKRFS
>Cya0110|126660444
--------------------------MELSVPQDKPLAAVFRRIGGGA-YPPVVEAFDRG
KTIFFPGDPAERVYFLLKGAVKLSRVYEAGEEITVALLRENSVFGVLSLITGQRSDRFYH
AVAFTPVELLSSPIEQVEQALKNNPDLSILMLQGLSSRILQTEMMIETLAHRDMGSRLVS
FLLILCRDFGVPTPEGIRIDLKLSHQAIAEAIGSTRVTVTRLLGDLRQEEMISIHKKKIT
VHNPVALSQQFA
>Mica|166362924
--------------------------MDLSLIQDKPLADVFRRIGSGN-FPPVVELFERG
KTIFFPGDPAERVYFLLKGAVKLSRVYEAGEEITVALLRENSVFGVLSLLTGQRSDRFYH
AVAFTPVELLSAPIDQVERSLRNNPDLSMLMLQGLSSRILQTEMMIETLAHRDMGSRLVS
FLLILCRDFGVPTTDGIRVDLKLSHQAIAEAIGSTRVTVTRLLGELRDQEMVSIYKKKIT
VHNPVALSQQFT
>Syns8109|260435491
-MTSSRGFSRYAPQ--------MVAPAPSAEPANRSLLEIIRDLDGAS-----SELVDRN
KTIFFPGDPAERVYLIRRGAVRLSRVYESGEEITVALLRENSLFGVLSLLTGQRSDRFYH
AVAFTRVEMVTAPATSVKAAIEADTSVGLRLLQGLSSRILQTETMIETLTHRDMSSRLVS
FLLVLCRDFGVADELGITIDLRLSHQAIAEAIGSTRVTITRLLGDLRQSGLVQIDRKKIT
VLDPIALAKRFS
