# Supplementary material for: Genome fluctuations in cyanobacteria reflect evolutionary, developmental and adaptive traits
Source: BMC Evol Biol. 2011 Jun 30;11:187. doi: 10.1186/1471-2148-11-187 (PMC3141437; doi:10.1186/1471-2148-11-187)
Supplement: Additional file 8 — Individual and concatenated alignments for protein groups. Compressed file containing all alignments of individual groups (fasta format) and the concatenated alignment of 285 single-copy genes (phylip format). [file 1471-2148-11-187-S8.GZ › Cyanos1290.faa]

>Syne7942|81298952
--------------------MTLQLTAQRRRWWWISAILVIVSIAGMAISWLQ--FGGPV
RPGLDFVGGTRLQLERDC--TKAQCDRPLEAGAIREVL----------------TSAGLE
RSNVQVIGQ-----EQQGFVISTGDLSPEARTQLQNKLSEQFGPFDPQQTQIDTVGPVLG
QQLLSSGLLALLVSFAGILVYLNFRFQRDYALLAILALFHDVFITAGVFAWLGILAGYEA
DSLFIVALLTITGFSVNDTVVIYDRIRETNSL-FPEDDIDEIVDLSVNQTLGRSINTTLT
TLLPLISIYIFGGATLQNFALALIVGFVLGAYSSIFIASTLLGWWRKRTPQSPQPINAET
----------------------
>PromCC|33240218
---------MSFTPKNLNVKYTFNVSRNRSKVWLISGFAVLISFLGFFFSWTNQSIGFPL
RPGFDFTGGTQIILERKC---DSECN-KITTINISEAFNNAKFSNQE-------TSQKLF
DARIQFLD------GYKSLLIRSPELSPSESKEVIESIEFVAGPLEDGGQSVESIGPTLG
AKLLQTTLISLLVAFSCVAIYISIRFDRMFSLYALLALFHDVLIVCGVFSWLGIINEVEV
NSLFAVALLTIAGYSVNDTVVVFDRIREINKQ-ESRMNFKQKVDFAVSATLTRTLYTSGT
TLLPLIALIFFGGTTLYWFAIALALGVVVGSWSSIALVPSLLTLRKEN------------
----------------------
>Crow|67922934
--------------------MRLQIIKLERLWWSISALIILGGIIAMIISYTT--FKAPL
RPGLDFIGGTRLQLQLAC-GVEDTCEQAIDVGEVRNIL----------------TEKELG
NSTIQVL-------EGTILSIRTKNLDVDERTQLQQELNEKIGDFDPETTQIDTVGPTIG
KELFESGILALLVSFFGIIVYLSVRFKFDYALFAILALVHDVLITAGFFAVLGLVAGVEV
DSLFLVALLTIIGFSVNDTVVIYDRIRENTDKYIEELSINDIVENSVNQSLTRSINTTVT
TLLPLIGIFLFGGETLKYFSLALILGFIAGSYSSIFIASTLLAWWRNRQALANS------
----------------------
>Syn7335|254424995
--------------------MKLNVIKQKTLWWSISSILILVGIASMAFSWQQ--YGAPI
KPSLDFVGGTRLQLSRDC-TVANNCTDPIDISEVRQVL----------------NSQDLT
GSSIQLSGE-----DQQSIVVRTRNLDVDQRDRLQSALSDTIGTIDPALTKNDTVGPVLG
KQLLTSGLLSLLVAFALIAAYLSLRFKFDYAILAIVALLHDILITLGLFSILSLVTGYEA
DSLFIVALLTIVGFSVNDTVVIYDRIRETLQR-TPERSINQIVEEAVNSTLGRSINTTLT
TVLTLLSIVIFGGDTLKFFALALITGFLAGAYSSIFVASTLLAWWRSRSEADSVDDDGFE
EPVDTAPTSP------------
>Syn307|148242409
---------MTSSSGAILREPRLRINRHRRLCLSITAVLVALSVLGLVLSWLSP-IKAPL
KPGLDFTGGTSIQVERNC---GDRCA-ELTVQQVQDAL--------------------PA
AAVVQLLD------DGQAVSIRSSALSPADSGAFVDALEQVAGPLIATDTQINTIGPVLG
KQLLTSSVLALTVSFAAVALYISARYARLYAALALLALAHDVLITSGLFAWLGLFAGVEV
NSLFAVALLTLAGYSVNDTVVVFDRIREQQRL-LPDLSVEDQVDRAVDGTLTRSIYTSLS
TEIPILALILFGGASLQWFAVALFVGIAVGAWSSVAVVPPLLPLMGGRLPQRAATSGVVA
----------------------
>Syn9605|78212723
-----MTEASSSAQAATVLSLRWSLSSMRRKVWLISGLVVLISLLGLLLSWLDPAIHAPL
RPGLDFTGGTQIQLERRC---DDACA-ELKAIDVSDVIRSLELPQEAGQ-----PLPNLG
APRVQLLD------GGQSLLLRLPTLSAAQGQAVIEAVEPVAGPFLSGGQSVDTIGPSLG
KQLLRSSLISLLVAFGGIAAYISFRYDRRYSFLALVALAHDVAIVCGVFAWLGVVLQLEV
DSLFAVSLLTIAGYSVNDTVVVFDRIRERSKD-APDLPLSLQVDQAVSATLTRTLYTSGT
TLLPLLALVFFGGATLYWFAIALALGVVVGSWSSIALAPSLLTLWDRSLD----------
----------------------
>Nosp|186683982
--------------------MKLSINKSRSLWWTISAAIILAGIISMVISWQQPNIHAPL
RPGLDFIGGTRLQFVRDC-TKPGNCDKPININAVREVA----------------KAQGLG
DSSIQLISENG---AENGVLIRTKDLTVDQRTKLQNSLSEEIGVFDPQKNQIDSVGPTLG
KELLRSGLLALIVSFIGITIYMSFRFQLDYAVFAIVALFHDILITVGAFSILGLVAGIEV
DSLFIVALLTITGFSVNDTVVIYDRIRETIKI-NPEHPIAEIVDDAVNQTLTRSINTTLT
VLLTLTSIFLFGGETLRYFALALIIGFTMGAYSSIFIASTLLTWWRERDESQVVESVEPI
DTSASSQDS-------------
>PromAS|123968465
------------------MKYNLELIKNKRKIISFSTLLILLSLLGILYSTFNTSYKKPI
NLGMDFVGGNELRIERVC---EEECS-NLSPDSVLENLREISI-----------NKNFIN
NIKLQFQN------NNKLISIRTPYLSIEESNNLITNLENIIGPLNYESKDSRLIGPKLG
KRLLTNCVTSLLVSLFAISLYITIRFDKKYALFALIALFHDLLIVFGIFSWLGIILSVEV
NSLFAVSLLTIAGYSVNDTVVIFDRIRENLK--SKEEGYNETIQLSVNESFRRTTFTSIT
TLIPLLSIILFGSYSLFWFSLALSVGIIVGSYSSILLAPSLL--LKD-------------
----------------------
>Rapb|282897255
--------------------MRLHVNKWRNIWWLFSSVIIISGIISMVISWQIPTIKAPL
RPGLDFIGGTRLQLVRDC-QQPGNCNQPIDINVVREVA----------------KEQGLG
ESSIQLISDNG---EQNGITIRTKNLDTEQRVRLQSALSQKVGVFDPQKNQIDDVGPTLG
RELFRSGIIALIVSFIGITIYLAVRFQWDYAVFAIIALLHDILVTVGIFSIFGLVFGIEV
DSLFIVALLTITGFSVNDTVVIYDRIRENIKV-NPQTPIDRIVDDAVDQTLTRSINTTLT
TMLSLVAIFIFGGETLKYFSLALIIGFGAGVYSSIFIASTLLTLWRERSSVQTYTEIET-
----------------------
>YellA|86604805
MTAQELSPTDPAVGSRRSLDYRFDIVGRSRLWFSLSLAVLLVGLVSMAFSLAS--LGTPL
RLGLDFAGGTLLDLRFEQ---------PVTTDELRRAL----------------QEHDLG
TSIIQLDTQ-----TGQEALIRMPPLTEQERLAVEATLRQQIGPF--ERKLVETVGPTVG
RLLLRSGLVAVLISFGLIVVYLALRFQWDYAVFAIVALLHDVVLTTGLFALLGLTVGMEV
DSLFLVALLTIIGFSVNDTVVIYDRIRENLRLVSRKVSFAEVVNLSLNQTFARSLNTTLT
TMLPLVAIAIFGGATLKGFAIALLIGFSLGVYSSIFIASPLLVWWRQRRYGANRDPNPLP
SGAEG-----------------
>Prom9215|157413297
------------------MKYNLELIKNKRKIIGFSTVLILLSLLGILYSTFNTSYKKPI
NLGMDFVGGNELRIERVC---EEECS-NFSPDSVLEKLRETSK-----------NKNFLN
NIKLQFQN------NNKLISIRTPYLSIEESNNLINTLDNIVGPLNYESKDSRLIGPKLG
KRLLINCVTSLLVSLFAISLYITIRFDKKYALFSLLALFHDLVIVFGLFSWLGIILSVEV
NSLFAVSLLTIAGYSVNDTVVIFDRIRENLK--SKKGGYNETIELSVNESFRRTTFTSIT
TLFPLLSIVLFGSYSLFWFSLALSLGIIVGSYSSILLAPSLL--LKD-------------
----------------------
>PromN2A|72382123
----------------MKAKFNVQIYKNRKYVWLISFSLCLISIIGMLICLKSTSINAPL
NLGLDYTGGTQITLERSC---TDECI-SLNTSEISNNIIALKKQDKSFS---SNTSPNLS
RSQIQLLD------NSQLISIRLPFLSANQSESVVAEVNKSFGPFNNENTSVEIIGPSLG
RQLLKSSLISLFFAFLGIALYINFRYDRRYSFLALLALLHDILIVCGVFAWLGYFFNVEV
DSLFAVSLLTIAGYSVNNTVVVFDRIREKSLI-ENQLSYKYQIDKAVGATLTRTIYTSLT
TLLPLICILIWGGSTLYWFAFALLIGVIIGSWSSIALAPSLLSITSTKKLD---------
----------------------
>Syns9917|87124276
----------------------------------MSLLVLLISLLGLLLCWTNPSIQAPL
RPGLDFTGGTQIQLERAC---GATCS-DLRVSEVQASLAKLSLPEQDGT-----AAPDLA
SARLQLLD------RGQSLVLRLPTLTAAQGQALIQALQPVAGPFQAGGEAVDTIGPTLG
SQLLRSSLISLAVAFIGISAYISVRYDRRYAFLALVALAHDVVIVCGLFAWLGLLISLEV
DSLFAVALLTIAGYSVNDTVVVFDRIRERQRF-DEALSLPEQVDIAVNATLTRTLYTSGT
TLLPLLALILFGGATLYWFAIALAVGVVVGSWSSIALAPSLLMLWSQQRRGA--------
----------------------
>Prom9312|78779255
------------------MNYNLELIKNKRKIISFSTFLILFSLLGILFSTFNTSYRKPI
NLGMDFVGGNELRIERVC---EEECS-NLSPDFVLDNLRVISS-----------NKNFIN
NIKLQFQN------NNKLISIRTPYLSIEESNNLITNLDNIIGPLNYESKDSRLIGPKLG
KRLLTNCVTSLLVSLFAISLYITIRFDKKYALFALLALFHDLLIVFGIFSWLGIILSVEV
NSLFAVSLLTIAGYSVNDTVVIFDRIRENLK--SKEEGYNETIQLSVNESFRRTTFTSIT
TLIPLLSIILFGSYSLFWFSLALSLGIIVGSYSSILLAPSLL--LKD-------------
----------------------
>SynsBL|116070725
------MVDASSPATAEVRQLRWSLSSMRQRVWLISAAVVVVSLIGLVTSWLDPAIRAPL
RPGLDFTGGTQIQLERNC---DPTCS-DLKAIAVSDVIRGLALPKEGNA-----PLPQLN
APRVQLLD------AGQSLLLRLPTLSAAQGQAVIQAVEPVAGPFRDGGQSVDTIGPSLG
RQLLQSSLVSLLVAFAGIAVYISFRYDRRYAFLALVALAHDVVIVCGIFAWLGLFFQLEV
DSLFAVALLTIAGYSVNDTVVVFDRIRERTQQ-GSDLPLKLQVDQAVSATLTRTLYTSGT
TLMPLLALVFFGGSTLYWFAIALALGVVVGSWSSIALAPSLLTLWQPQGD----------
----------------------
>Prom9515|123966244
-----------------MASFNFNLIKNKNNIFGFSSFLILLSLIGIIYSTFNTSFKKPI
NLGMDFIGGNELRIERIC---EKECK-NISPDLVIEKLKKFSN-----------NKKLLN
NIKLQIQN------NNSLISIRTPYLTIEESNYLISNVDEVLGPLNYESKNSRIIGPKLG
KKLLINCATSLLVSLFAISLYISIRFDKKYALFALLALFHDLFIVFGIFSWLGVLVSIEV
NSLFAVSLLTIAGYSVNDTVVIFDRIRENLKQ-NPE-DFNNTIQISVNESFRRTLFTSIT
TLIPLLTLMIFGSYSLFWFSVSLSLGILIGSYSSILLAPSFL--IKD-------------
----------------------
>Cya8802|257060996
--------------------MKLNVIKSQRLWWSISGLIILIGLIGMVVSYST--FQSPL
RPGLDFIGGTRLQLQLTC-GVQGNCEKPISTGEVQEIL----------------NQQGLS
SSTIQVL-------EGNILSIRSKTLDVDQRTKLQQALTEKIGQFDPETVQIDTVGATVG
KELFTSGILALLVSFFGIIVYLSVRFQFDYAFFAIVALVHDVLVTAGVFAILGLVAGVEV
DSLFLVSLLTIIGFSVNDTVVIYDRIRENLEK-TPELTINDIVDNAVNQTLTRSINTSLT
TVLPLIAIFLFGGETLKYFALALIIGFIAGAYSSIFIASTLLALWRNRQQLSVISKQ---
----------------------
>Prom9313|33862889
-------MAVSSSSGTRQRPLRFELCRQRRRVWGISGLFVVLSLVGLILCWLNPSIGAPL
RPGLDFTGGTQIQLERSC---SKSCQ-SLKTTSVEELLGALELPADKDK-----VAPNLS
RARVQLLD------GGQSLVLRLPFLSAAQGQAVIKAMDPVAGPFQSGGQSVDTIGPSLG
GQLLRSSLISLLVAFTGIAIYISLRYDRRYALLALVALAHDVIIVCGIFAWLGLLITLEV
DSLFAVALLTIAGYSVNDTVVVFDRIRERSRE-DNSLPLTEQVDRAVSATLTRTLYTSGT
TLLPLLALILFGGATLYWFAVALALGVVVGSWSSIALAPSLLSLWQGSGPPAGPLSAPAA
APQPPLSSSQPPIEGGDVISDG
>Cya7822|196256118
-----------------MTTMKLNVTKNRGLWWTISGVATIISIIAMIVSFAT--IKAPL
RPSLDFVGGTKIQLELDC-SVPNNCTQAISSGSVQDIL----------------TAQGLG
NSSVQVI-------DKYALSIRTQDLNVEQRTQLQKQLNEKIGTFNVETIQIDTVGPTIG
RELFTAGLLALLVSFFGITVYLSFRFQFDYAVIAVLALFHDTFITTGVFAILGLVLGVEV
DSLFLVALLTIIGFSVNDTVIIYDRMREIATK-NPELSINQVADDAVDQTLTRSINTTLT
TLLPLTSIFLFGGPTLKYFALALIVGFILGAYSSIFLASPLVAWWRERQEKTRVAKYQT-
----------------------
>Cya7424|218438020
--------------------MKLNVTKRRGLWWSISGAAMLISLMAMIVSFAI--IKTPL
RPSIDFVGGTRIQLALDC-SIPNNCQQPISTSSVQEIL----------------TEQELG
NSSVQVI-------DQYTLSIRTQDLNVEQRTQLQTALNEKIGTFDPETIQIDTVGPTVG
QELFTAGILALLVSFFGIIVYLSFRFQFDYALVAILALFHDAFITAGVFAILGLVLGVEV
DSLFLVGLLTIIGFSVNDTVIIYDRMREVSTQ-KPELSINEVADQAVDQTLTRSVNTTLT
TLLPLLSIFLFGGTTLKYFALTLIIGFILGAYSSIFVASPLVAWWRERQNKTPVANSQI-
----------------------
>PromN1A|124025660
----------------MKAKFNVQIYKNRKYVWLVSFSLCLISIIGMLICLKSSSIKAPL
NLGLDYTGGTQITLERSC---TDECI-SLNTSEISNNIIALKKQDKSFS---SNTSPNLS
RSQIQLLD------NSQLISIRLPFLSADQSDSVVAEVNKSFGPFNNENTSVEIIGPSLG
RQLLKSSLISLFFAFLGIALYINFRYDRRYSFLALFALLHDILIVCGVFAWLGYFFNVEV
DSLFAVSLLTIAGYSVNNTVVVFDRIREKSLL-ENQLSYKYQIDKAVGATLTRTIYTSLT
TLLPLICILIWGGSTLYWFAFALLIGVIIGSWSSIALAPSLLSITSTK------------
----------------------
>Micc|254411372
------------------------------------------------MAISTAQLGAPL
RPGLDFVGGTRLQVELDC-TVPGNCDEPIELAEVREVL----------------NEQDLG
NSTIQRIGS-----AQQGLTIRTKTLDVEQRSQLQKALSERIGEFDPAATQIDTVGPIIG
QQLFTSGLLALLVSFAGILVYLSFRFQFDYAFLAFIALLHDVLVTLGIFSILGLVQGVEV
DSLFVVALLTIIGFSVNDTVVIYDRIREVIAK-HPDQHIDQIVDDAINQTLTRSINTTLT
TVLTLVSIFLFGGETLKYFALALIVGFIAGAYSSIFVASTLLAFWRERTGQTKATQVIEA
EFLDKA----------------
>Prom9202|254526809
------------------MKYNLELIKNKRKIIVFSTVLIFLSLLGILYSTFNTSYKKPI
NLGMDFVGGNELRIERVC---EEECS-NFSPDSVIEKLRETSK-----------NKNFLN
NIKLQFQN------NNKLISIRTPYLSIEESNNLINNLDNIVGPLNYESKDSRLIGPKLG
KRLLINCVTSLLVSLFAISLYITIRFDKKYALFALLALFHDLVIVFGIFSWLGIILSVEV
NSLFAVSLLTIAGYSVNDTVVIFDRIRENLK--SKKGGYNETIELSVNESFRRTTFTSIT
TLFPLLSIVLFGSYSLFWFSLALSLGIIVGSYSSILLAPSLL--LKD-------------
----------------------
>Nods|119509588
--------------------MKLSINKSRSLWWTISSAIILISIISMVISWQNPQIGAPL
RPGLDFIGGTRLQFERDC-TELGNCDQPIDINTVREVA----------------QAQGLG
DSSIQIV-------GENGISIRSKDLDVDQRTNLQTALTEKIGTFDPQKNQIDTVGPTLG
AELFRSGIIALIVSFAGIIIYLTFRFQLDYALFAIVALFHDVLVTLGVFSIFGLVLGTEV
DSLFIVSLLTIIGFSVNDTVVIYDRIRETIKV-NPERPIADIVDDAVNQTLGRSINTSLT
TMLPLFAIYFLGGETLKNFALALIIGFTAGAYSSLFIASTLLAWWRERTGKSPVLVSTEA
VDTSASSQDG------------
>Cyab|254432092
-------------MSLPSRLLGVQVNRRRRTLWALSSAALVLSLLGIAISWLTPSIRAPL
RPGLDFTGGTQIQLARSC---GSGCS-ALTAAAVEDRLTSIPLPAEEGA----AAPPNLR
GAAVQLLD------GGQQVVLRLPSLSAEQGQAVVEGLAPVIGPTDPAGLSVETIGPTLG
SRLLRASLISLAVSFVGISAYITIRYDRLFALLALLCLGHDVLITCGVFSWLGLLGGVEV
NSLFAVALLTIAGYSVNDTVVIFDRIREKRVQ-LTELALSEQADAAVAATLTRSLYTSFT
TLLPLLALILFGGSTLFWFAVALSVGVVVGAWSSVAIAPTLLPVLARS------------
----------------------
>Acam|158333882
--------------------MKLNLNQQRGLWWTISAALILAGVISMALSWNQ--YQAPL
KPGLDFTGGTRLQLERDC-SKPDNCKTPIQIAEVRQIL----------------DEQKLA
ESNVQVIGQ-----NAQGVAIRTKDLNQEERTKLTEALTAKLGQLDVEKSQIDTVGPTLG
KQLLASGLLALIVSFAAIIVYVSVRFQFDYALFAIVALFHDVLVTMGFFSILGLTRGVEV
NSLFIVGLLTIIGFSVNDTVVIYDRVRENLKY-GAKRSISETVDIAVNQTLGRSINTSLT
TGLPLIGIYIFGGETLKDFALTLIVGFAAGAYSSIFIASTLLAWWRQRQERGGYNTMDSS
PEEI------------------
>Prom9301|126696268
------------------MKYNLQLIKNKRKIISFSTFLILLSLLGILYSTFNTSYKKPI
NLGMDFVGGNELRIERVC---EEECS-NLSPDSVLENLRDISS-----------NKNFIN
NIKLQFQN------NNKLISIRTPYLSIEESNNLITNLDNIIGPLNYESKDSRLIGPKLG
KRLLTNCVTSLLVSLFAISLYITIRFDKKYALFALLALFHDLLIVFGIFSWLGIILSVEV
NSLFAVSLLTIAGYSVNDTVVIFDRIRENLK--SKEEGYNETIQLSVNESFRRTTFTSIT
TLIPLLSIILFGSYSLFWFSLALSLGIIVGSYSSILLAPSLL--LKD-------------
----------------------
>Artm|209524394
--------------------MTFSVTKRRSLWWMISAAVILAGIVAMLISWTNPDIGSPI
RPGLDFVGGTRLQLELDC-TVPGNCDGPIEIDQVREVL----------------QAQDLG
SSSIQLLDKDPIQRDRQIVSVRTKNLNVDERTQLEAALREAIGVFDPLATQIDTVGPTLG
RQIFISGLQALLVAFAGITVYLTFRFQFDYAVFAFVALFHDVFLTMGIFSIFGLVFGLEA
DTLFLVALLTIIGFSVNDTVVIYDRIREILKQ-MPDASTGEVVDNAVNQTLARSINTTVT
TILPLFCIFLFGGETLKYFALTLIIGFIAGSYSSIFIASTLLGWWRDRKASKSTIVPNDE
PQPVSREK--------------
>Syne6301|56751373
--------------------MTLQLTAQRRRWWWISAILVIVSIAGMATSWLQ--FGGPV
RPGLDFVGGTRLQLERDC--TKAQCDRRLEAGAIREVL----------------TSAGLE
RSNVQVIGQ-----EQQGFVISTGDLSPEARTQLQNKLSEQFGPFDPQQTQIDTVGPVLG
QQLLSSGLLALLVSFAGILVYLNFRFQRDYALLAILALFHDVFITAGVFAWLGILAGYEA
DSLFIVALLTITGFSVNDTVVIYDRIRETNSL-FPEDDIDEIVDLSVNQTLGRSINTTLT
TLLPLISIYIFGGATLQNFALALIVGFVLGAYSSIFIASTLLGWWRKRTPQSPQPINAET
----------------------
>Anav|75907711
--------------------MKLSINKSRSLWWILSSVITLVGLISMLISWQNPDIRAPL
RPSLDFIGGTRLQFERDC-TKPGNCDQPIDINVVREVA----------------KAQGLG
DSSIQIVTDRE-TGAENGISIRTKTLEREERTNLQNALSEKIGSFDEQKNQFDTVGPTLG
RELFTSGMIALIVSFAGIVIYLNFRFQLDYAVFAIIALFHDVLITAGIFSIFGLVFGTEV
DSLFIVALLTITGFSVNDTVVIYDRIRETLKL-EPNRPIADIVDDAVNQTLGRSINTTLT
TMLPLFAIYLFGGETLKNFALALIFGFLAGAYSSIFIASTLLTLWRERTSSSTVLPNTEV
ADTQ------------------
>Artp|284052555
----------------------------------------------MLLSWTNPDIGAPI
RPGLDFVGGTRLQLELDC-TVAGNCDGPIEINQVREVL----------------QAQDLG
SSSIQLLDKDPIQRDRQIVSVRTKNLNVDERTQLEAALREAIGVFDPLATQIDTVGPTLG
RQIFTSGLKALLVAFAGITLYLTFRFQFDYAVFAFVALFHDVILTMGVFSIFGLVFGLEA
DTLFLVALLTIIGFSVNDTVVIYDRIREILKQ-MPDASTGEVVDNAVNQTLARSINTTVT
TILPLFCIFLFGGETLKYFALTLIIGFIAGSYSSIFIASTLLGWWRDRQASKSTIVPNDE
PQPVSREK--------------
>Cya7425|220910472
--------------------MKFSVMRQRSLWWSLSSLLILAGLIAMLLSWFNPAIRAPL
RPGLDFSGGTRLEFELACATQTPTCAKPIDITTVREVM----------------SEEGLG
NSSIQIL-------DQYGVSIRTQALDVDRRARLQNRLSQVLGKFNPQSTQIDIVGPTLG
QQILVSGLLALLISFVGITLYLTVRFQLDYAFFAIVALFHDVLITVGFFSILGLVAGVEV
DSLFIVALLTIVGFSVNDTVVIYDRVRENLKL-YPERSISETVDAAVNQTLTRSLNTTLT
VLLTLLSIYLFGGETLKYFALALIIGFTMGAYSSIFIASTLLAWWRERNAEPLQLLSETA
GVENAADTPSEQPPETQTRP--
>Cya51142|172039558
--------------------MQLNIIKWERLWWSISALVIAGGIIAMIISYTT--FKAPL
RPGLDFIGGTRLQLQLAC-AVEGTCEQSINVGEVRDIL----------------NQQELG
NSTIQVL-------EGNILSIRTKNLDVDERTQLQQELNDKIGNFDSETIQIDTVGPTIG
QELFESGILALLVSFFGIIVYLSIRFKFDYAFFAILALLHDVLVTAGVFAVLGLVAGVEV
DSLFLVALLTIIGFSVNDTVVIYDRIRENTDRYSEELSINEIVENSVNQTLGRSINTTLT
TLLPLVAIFLFGGETLKFFALALILGFIAGSYSSIFIASTSLAWWRNRQTLAKG------
----------------------
>Lyns|119489528
--------------------MKFSVIKQRSLWWTISGVFILAGLVAMAISWTRPDIGAPL
RPGLDFVGGTRLQLELDC-SVSENCQGPIELDQVREVL----------------ANQGLG
NSSIQLLDKDPLQQDRQIVSIRTKSLNVEERTQLQDGLSEAIGVFDPESTQIDTVGPTLG
RQIFISGLKALLVAFAGITIYLTFRFQFDYAVFAFVALFHDVFVTAGVFSILGLVLGVEV
DSLFLVALLTIIGFSVNDTVVIYDRIREVIAK-NPTLPINQVVDDAVNQTLARSINTTLT
TMLPLVCIFLFGGETLKYLALALLVGFIAGAYSSIFIASTLLAWWRNRQPSSPVPVSVDN
PQAVEEQQ--------------
>Prom9211|159903258
----------MSSSPVHKTKLIFPVTRHRYKIWLVSGLAVIISIAGLISCWLNPLIGYPL
RPGLDFTGGTQIKLERQC---NDECN-PIRTSNVTELLREIPLNTSGNE-----SSPNLS
IARVQFLD------GYKSILVRLPFLTASQAEKVAQALDPIAGPFQPGGQSIDTIGPTLG
AQLLKSSLISLLVAFSGIAVYISYRFDKTFALLALVALSHDVLIVCGVFAWLGIFLNLEV
NSLFAVALLTISGYSVNDTVVVFDRIREINSS-ANSLGFNQKIDFAVSATLSRTLYTSLT
TLLPLGALIFFGGDTLFWFSVALALGVTVGSWSSIALAPSLLSLRSEV------------
----------------------
>Noss|17227616
--------------------MKLSINKSRSLWWIISSVFILIGLISMVISWQNPDIRAPL
RPSLDFIGGTRLQFERDC-TKPGNCDQPIDINVVREVA----------------KAQGLG
DSSIQIITDRE-TGAENGISIRTKTLEREQRTNLQNALSEKIGSFDEQKNQFDTVGPTLG
RELFTSGMIALIVSFVGIIIYLNFRFQLDYALFAIIALFHDVLITAGIFSIFGLVFGTEV
DSLFIVALLTITGFSVNDTVVIYDRIRETLKL-DPNRPIADIVDDAVNQTLGRSINTTLT
TMLPLFAIYLFGGETLKNFALALIFGFLAGAYSSIFIASTLLTLWRERNSSSTVVPNTEV
ADTQ------------------
>Cya8801|218247668
--------------------MKLNVIKSQRLWWSISGLIILIGLIAMVVSYST--FQSPL
RPGLDFIGGTRLQLQLTC-GVQGNCEKPISTGEVQEIL----------------NQQGLS
SSTIQVL-------EGNILSIRSKTLDVDQRTKLQQALTEKIGQFDPETVQIDTVGATVG
KELFTSGILALLVSFFGIIVYLSVRFQFDYAFFAIVALVHDVLVTAGVFAILGLVAGVEV
DSLFLVSLLTIIGFSVNDTVVIYDRIRENLEK-TPELTINDIVDNAVNQTLTRSINTSLT
TVLPLIAIFLFGGETLKYFALALIIGFIAGAYSSIFIASTLLALWRNRQQLSVISKQ---
----------------------
>Glov|37523736
--------------------MKIEVAKSKSKWFTASGIGLGIGLVAMVISLLT--LGSPL
RLGLDFTGGTLLQLKFVK-AIP-------DIAKVRAEV----------------GEAGYP
NSVVQQI-------GSDTIAVRTRPLSQPERSKLQDALKADLGNFQLER--IESVGPTLG
QELLFNGLLSLALALAAILVYLAFRFQLDYAICAAVAMFHNVIATMGVFAILGLLLGIEV
DTLFVVAILTIVGFSVQDTVVVFDRVRENLKFLSRKKPFPDIVNDSVNQTWVRSVNNNIA
ALLVLLPLSIFGGESIRYFALALIIGFVVGTYSSIFIAAALLVWWRERQTVGATGAGAAK
AER-------------------
>Syns8102|33865591
---------MAMSTPNTTVVLRLQLSASRVRVWLVSGLTLLVALVGLISCWLNPDIAAPL
RPGLDFTGGTQIQLERDC---GESCR-DLKSIAVSNPVQSLTLPAEEDD-----PVPNLR
SARVQLLD------GGQSLVLRVPTLSAAQGQALIAAVEQIAGPFVAGGQSVDTIGPSLG
RQLLRSTLISLVVAFSGIALYISFRYDGRYAFLALVALAHDVLIVAGVFAWLGLLMQLEV
DSLFAVALLTIAGYSVNDTVVVFDRIRERARD-GAGLGLSEQVDQAVSATLTRTFYTSGT
TLLPLLALIFFGGATLYWFAIALALGVVVGSWSSIALAPSLLTLWEPRAEV---------
----------------------
>Thee|22297746
--------------------MSFSVNRQRSLWWGLSLVVILSGLVAMAISWVS--LGSPL
RLGLDFIGGTRLQFELAC-SATHNCSQPIDIDVVRQVL----------------NQQGLG
NSSLQIV-------GEYGVSIRTVPLSVDQRTRLSDALRQKIGDFDPQKTQIETVGPTLG
KEILRSGLLALLVSFIGITIYLTLRFQFDYACFALVALVHDVLVTTGIFAILALVAGVEI
DSLFIVALLTIIGFSVNDTVVIYDRVRETLKL-NPELGIQEVVDQAVVQTLGRSINTTLT
TLLPLITILLFGGDTLRYFALALLIGFTTGAYSSIFIASTLLAWWRDRPPPRPATNTLET
TSTP------------------
>Syns9916|116074650
-------------------MIALQLSRSRRRVWWISLLMVAFSITGLALSWTNPAIKAPL
RPGLDFTGGTQIQLERLC---EDACT-PLQANAVEAILGEVALSADDTT-----NAPSLD
SARVQILD------GGQSLSLRTPALSAAQSQEVIEAVTPLAGPFQTQGQSVDTIGPSLG
SQLLLSSLVSLLVAFAGIALYISIRYDGRYAVLALLALAHDVVIVCGIFAWLGLWIGLEV
DSLFAVSLLTIAGYSVNDTVVVFDRIRERQRE-DGDLPINDQVDRAVSATLTRTIYTSGT
TLLPLIALILFGGATLYWFAIALALGVIVGSWSSIALAPSLLTIWSGRPRASASA-----
----------------------
>PromMED|33861485
-----------------MTSFSFNLIKNKNKIFGFSSFLILLSLIGILYSTFNTSFKKPI
NLGMDFIGGNELRIERSC---KEVCE-NISPDLVIEKLRSFSN-----------NKNLLN
NIKLQIQN------NNSLISIRTPYLTIEESNDLISNVDKILGPLDYDSKNSRIIGPKLG
KKLLTNCATSLLVSLFAISLYISIRFDKKYALFALLALFHDLFIVFGIFSWLGVLLSIEV
NSLFAVSLLTIAGYSVNDTVVIFDRIRENLKK-DSD-NYNKIIQISVNESFRRTFFTSIT
TLIPLLTLIIFGSYSLFWFSVSLTLGILIGSYSSILLAPSFL--IKD-------------
----------------------
>Scys6803|16331321
--------------------MKLDLFKWEKPAWIVSSLLVLISIFAMAISWAQ--FQAPF
RPGLDFVGGTRLQLQLEC-ASSNNCPAAIDVAEVQDIL----------------GGVGLG
NSSVQVI-------EDYTLSIRQQTLDVEQREAVQKALNEGIGKFDPETIQIDTVGPTVG
KALFRSGVLALVISLLGIIIYLTIRFQLDYAVFAIIALLYDALITMGAFAIFGLVGGVEV
DSLFLVALLTIIGFSVNDTVVIYDRVRETLER-HSDWDINHVVDDAVNQTLTRSINTSLT
TSLPLVAIFLFGGDSLKFFALALIIGFASGVYSSIFMATTLWAWWRKWRSPKNPPREMVA
EV--------------------
>Syn9902|78184851
------MVDASSPATADVRQLRWSLSAMRQRVWLISAAVVVVSLIGLVSSWLDPTIRAPL
RPGLDFTGGTQIQLERQC---DPACA-DLKAIAVSNVIRELALPKEGNA-----PLPQLN
APRVQLLD------AGQSLLLRLPTLSAAQGQAVIQAVEPVAGPFKDGGQSVDTIGPSLG
RQLLQSSLVSLLVAFAGIAVYISFRYDRRYAFLALVALAHDVVIVCGFFAWLGLFFQLEV
DSLFAVALLTIAGYSVNDTVVVFDRIRERTQQ-GSDLPLKLQVDQAVSATLTRTLYTSGT
TLMPLLALVFFGGSTLYWFAIALALGVVVGSWSSIALAPSLLTLWQPQGD----------
----------------------
>Trie|113478391
--------------------MKINIIKQRSLWWTISGSIILCGLIAMAISWTRPDISAPL
RPSLDFVGGTRLQLELDC-TIPNNCNQPIKVAAVREII----------------SKEGFP
NSKIQVVGE-----EKEAIDIRTKTLDVDTRTQLITALSTEFGKFDPDSTQIDTVGPTLG
RQIFTSGLSALLVAFFGITIYLTFRFQFDYAVFAFVALFHDILVTVGIFSILGLVAGVEV
DSLFLVALLTIIGFSVNDTVVIYDRVREVIKR-YPGKPINQIVDDAVNQTLTRSINTTVT
TLLPLVGILIFGGETLKYLALALIIGFVAGSYSSIFIASTLLAWWRERIGEFIPNPLEEN
SQLIEGQKDTV-----------
>Syn9311|113954621
--------MAVSSPTGQERPLRFPLSRQRRKVWLISVLVLLFSALGLVLSWTNPQIRSPL
KPGLDFTGGTQIQLERLC---TDNCQ-DVRAIDIQEKLASLTLPAE-GRDQDAETLPNLA
TARVQLLD------RGESVVLRMPALTASQGQAVIEAVEPIAGPFEVGGQSVDTIGPSLG
GQLLRSSLISLLVAFAGIALYISIRYDGRYAVLALVALVHDVLIVCGFFAWLGLISGLEV
DSLFAVSLLTIAGYSVNDTVVVFDRIRERQRE-DGDLPLDAQVDRAVSATLTRTLYTSGT
TLLPLLGLILFGGSTLFWFAVALAIGVIVGSWSSIALAPSLLSIWPRQRTAGA-------
----------------------
>NoAz|298492750
--------------------MTLRINKARSIWWTISAAIILSGIISMVISSQNPNIKAPL
RPSLDFIGGTRLQLVRDC-SQLGNCDKPIDINTVREVA----------------KDQGLG
DSSIQLISENG---QENGITIRTKNLETEQRTNLQNALSEKIGAFDLQKNQIDSVGPTLG
RELFRSGVLALVVSFTGITIYMSLRFQVDYAIFAIVALFHDILVTVGAFSILGLVAGIEV
DSLFIVALLTITGFSVNDTVVIYDRIRETLKI-NPDRPIADIVDDAVNQTLSRSINTTLT
TLLTLTAIFLFGGETLRNFSLALIIGFLMGAYSSIFIASTLLTLWRERTGTIENIDNSVS
S---------------------
>Ucyn|284929230
--------------------MKLNIIKWRKAWWFISSTIILSSIIGILISYSK--FNAPL
KLGLDFVGGTRLQLQLEC-EIQKKCITPIDTKIVRDIL----------------STRNLN
DNTIQVL-------ENNILSIQTKALDVEQRTELQKELNNKVGKFDPETIQIDTVGPTIG
WELFKSGILALLVSFLGIVFYLSVRFKIDYAFFAILALVHDVLITVGCFSFLGLFASIEV
NSLFLVSLLTIIGFSVNDTVVIYDRIRENIDRFSEELPLSEIVNKSVNQTLARSINTTAT
TLLPLISLFLFGGETIKYFALALILGFSVGSYSSIFIASTLLAWWREPKLSNIKLRS---
----------------------
>Syns5701|87302774
----------------MPPIQYFRITRHRHIAWWGSAVACLISLIGIALCWLNPAIGAPL
KPGLDFTGGTRIQLERAC---DPNCS-AITVPQVAEQLDGLKLPDEGGA-----AAPGLR
GAPVQVLD------QGRSIELRLPSLSAEQGNAVISQLAGSLGPFKDGGTSVDTIGPTLG
AQLLRSSLLSLLVSFAAIALYITLRYDRVFAFLAILCLAHDVLITTGLFAWLGLLLGIEV
DSLFAVALITVAGYSVNDTVVVFDRIREQKTS-LGAFPFSDQVDVAVDATLTRSLYTSLT
TLLPLLGILFFGGSSLFWFSVALTAGISVGSWSSIGVAPTLLPLLSGKGFVESPQEDGSA
PAGVA-----------------
>YellB|86609215
---MTAQELSPVDPASRLLDYRFDIVGRSKLWFSLSLAVLLVGLVSMAFSLAS--LGTPL
RLGLDFSGGTLLDLSFER---------PVTTEELRRAL----------------QEHNLG
SSIIQLDTQ-----TGQEALIRMPPLSETERLAVEATLRQEVAPF--QRNLVETVGPTVG
RLLLRSGIVAVLISFGLIVLYLALRFQWDYAVFAIVALLHDVVLTIGLFALLGLTVGMEA
DSLFVVALLTIIGFSVNDTVVIYDRIRENLRLVSRKVSLAEVVNLSLNQTFARSLNTTLT
TMLPLVAIAIFGGATLKGFAIALLIGFTLGVYSSIFIASPLLVWWRQQRYGKSSEDARAG
RDPDSLPSEG------------
>Syn7002|170077280
------------------------------------------------------------
-------------MALDC-TVAGNCTDPLETATIQNVV----------------NNQGVG
SSTVQILGQ-----ERTTFSVRTPQLDVDQRSRLLDALESEVGALDPGTIQIDSVGPTIG
RELFVQGMLALLVSFFGIIVYLSIRFQFDYALFAIAALFHDVLVTAGVFALLGLVLGVEV
DSLFLVALLTIIGFSVNDTVVIYDRVRENLKA-DEGDNIDQVVDHSVQQTLGRSINTTLT
TLLPLVAIFLFGGSTLKFFALALIIGFICGSYSSIFVASTLLAWWRNRNGQPPTVTKEAV
NVTELS----------------
>Cylr|282899827
--------------------MRLHVNKWRNIWWVFSSVIIISGIISMVISWQIPTIKAPL
RPGLDFIGGTRLQLVRDC-KQPGNCNQPIDINVVREVA----------------KEQGLG
ESSIQLISDNG---EQNGITIRTKNLDTDQRVKLQSALSQKVGVFDPQKNQIDDVGPTLG
RELFRSGIIALIVSFIGITIYLAVRFQWDYAVFAIIALLHDILITVGIFSIFGLVFGIEV
DSLFIVALLTITGFSVNDTVVIYDRIRENIKT-SPHIPIDRIVDDAVDQTLSRSINTTLT
TMLSLVAIFIFGGETLKYFSLALIIGFGAGVYSSIFIASTLLTLWRERSSVQTYTEIET-
----------------------
>Prom9303|124023325
-------MAVSSSSGTPQRPLRFELCRQRRRVWGVSGLFVVFSLVGLILCWLNPSIGAPL
RPGLDFTGGTQIQLERSC---SKSCQ-SLKTKSVEEVLGALELPADKDK-----VAPNLS
RARVQLLD------GGQSLVLRLPFLSAAQGQAVIKAMDPVAGPFQSGGQSVDTIGPSLG
GQLLRSSLISLLVAFTGIAIYISLRYDRRYALLALVALAHDVIIVCGIFAWLGLLITLEV
DSLFAVALLTIAGYSVNDTVVVFDRIRERSRE-DDSLPLTEQVDRAVSATLTRTLYTSGT
TLLPLLALILFGGATLYWFAVALALGVVVGSWSSIALAPSLLSLWQGSGPPKAPLSAPAA
SPQPPLSSSQSPLEGEDVMSDG
>Syns7805|88808460
------------------------MTSRRRQVWLISAVVLLISVAGLVLSWTNPQIRSPL
RPGLDFTGGTKIQLERRC--AAEACS-DLSVSTIENTLTAIPLPVEPGR-----RAPNLD
TARVQLLD------RGQSVVLRMPALTASQGQAVIQALEPVAGPFVAGGQSVDTIGPSLG
VQLLRSSLISLLVAFTGIAIYITIRYDRRFAFLALVALAHDIVIVCGVFAWLGLITGLEV
DSLFAVALLTIAGYSVNDTVVVFDRIRERQRE-DGDLHLTVQVDRAVSATLTRTLYTSGT
TLLPLIALILFGGSTLYWFAVALALGVVVGSWSSIALAPSLLSLWPSRTSAQASA-----
----------------------
>Syns7803|148239697
---------MANSNLNPDRSLRLPLTSRRRQVWWISVLVVLLSVSGIALSWTNPQIRSPL
KPGLDFTGGTKIQLERRC---ADACP-DLSVSSINNTLTSLQLPVEPGR-----RAPNLD
TARVQLLD------RGQSVVLRMPALTASQGQAVIQALEPVAGPLEAGGQSVDTIGPSLG
VQLLRSSLISLLVAFTGIALYITIRYDRRFAFLALVALAHDIVIVCGVFAWLGLLTGLEV
DSLFAVALLTIAGYSVNDTVVVFDRIRERQRE-DGDLPLTVQVDRAVSATLTRTLYTSGT
TLLPLIALILFGGSTLYWFAVALALGVVVGSWSSIALAPSLLSLWPSRSGAQASA-----
----------------------
>Cya0110|126657740
-------------------------MKWERLWWSISALIIAGGIIAMIISYTT--FKAPL
RPGLDFIGGTRLQLQLAC-AVEGTCEQSIDVGEVREIL----------------NQQELG
NSTIQVL-------EGNILSIRTKNLDVDERSQLQQELNEKIGDFDSETIQIDTVGPTIG
QELFESGVLALLVSFFGIIVYLSVRFKFDYAFFAILALVHDILVTAGVFAVLGLVAGVEV
DSLFLVALLTIIGFSVNDTVVIYDRIRENTDRYSEELSINEIVENSVNQTLGRSINTTLT
TLLPLIAIFLFGGETLKFFALALILGFIAGSYSSIFIASTSLAWWRNRQGLAKG------
----------------------
>Mica|166363306
--------------------MAFNVTKQRNFWWTVSALLTIGSILAMVISWFT--IQAPL
RPSLDFVGGTRIQIELAC-AKKNNCEKPLTTAEVQVIL----------------DEEGLG
NSSVQVL-------DKYTLSVRTKTLAEEQRTKLLDTLNQKIGAFDPETSQIDTVGPTIG
QELFRSGFLALLVSFFGIAVYLSFRFQRDYAFFAIVALLHDVLITLGVFAVLGLIAGVEV
DSLFLVSLLTIVGFSVNDTVVIYDRVRENFVN-TPELSVDEIVDNAVSQTLTRSINTTLT
TLLPLVAIFLFGGTTLKYFALALIIGFVAGAYSSIFIASTLLAWWRSRSHRPTLNYS---
----------------------
>Syns8109|260435955
-----MTEASSSAQAATVLRLRWSLSSMRRKVWFISGLVVLISLLGLLLSWLDPAIRAPL
RPGLDFTGGTQIQLERRC---DDACA-ELKAIQVSDVIRSLELPQEEGQ-----PLPNLG
APRVQLLD------GGQSLLLRLPSLSAAQGQAVIQAVEPVAGPFLSGGQSVDTIGPSLG
KQLLRSSLFSLLVAFSGIATYISFRYDRRYAFLALVALAHDVAIVCGVFAWLGVVLQLEV
DSLFAVSLLTIAGYSVNDTVVVFDRIRERSKD-AADLPLSVQVDQAVSATLTRTLYTSGT
TLLPLLALVFFGGATLYWFAIALALGVVVGSWSSIALAPSLLTLWDRSRD----------
----------------------
