# Supplementary material for: Genome fluctuations in cyanobacteria reflect evolutionary, developmental and adaptive traits
Source: BMC Evol Biol. 2011 Jun 30;11:187. doi: 10.1186/1471-2148-11-187 (PMC3141437; doi:10.1186/1471-2148-11-187)
Supplement: Additional file 8 — Individual and concatenated alignments for protein groups. Compressed file containing all alignments of individual groups (fasta format) and the concatenated alignment of 285 single-copy genes (phylip format). [file 1471-2148-11-187-S8.GZ › Cyanos1291.faa]

>Syne7942|81298953
--------------------MGKQQSP---------LILILALVAAAIFVLVQLP-----
--IRLGLDLQGGSQLTILVKPTTEIPSVGDRELEAVQRVIENRVNGLGVSEAVIQTA-GS
DKILVQLPGVSNPEQAERVLGGTAQLEFREQNPGTEAQVTPLQQLVSQARGALEIERRN-
--------GDPTK-----------------------------VAELEQTLERSQVELAKF
----FGPAQ--ITGKSLKDALAQP-TQTGNTWEVALRFDTEGGDQFAALTKNLAGTGRSI
GIFLDGVLISAPVVGPEFAQTGITGGSAVITGRFTTEQAEDLAIQLRGGALPLPVEIVEN
RTVGATLGRDSIQRSIYAGIGGLLLVLIFMVAYYQLPGLIADISLAIYALLSLAAFDLLG
VTLTLPGIAGFLLSIGMAVDANVLIFERTREELRAGKSLYRSVESGFYRAFSSILDSNVT
TLIACGALFWLSSGLVKGFALTLAIGVMVSMFTAITCSRTLM-FLAIAYPALR-KPQLF-
DRRLS-ATKS-------
>PromCC|33240217
--------------------MARQQGW---------FALLIALVISAFLLCINLP-----
--FQLGLDLRGGSQLTLEVQALNPNEQIKSEQLEAVQSVLDRRVNGLGVAESSLRTI-GT
NQLILELPGEQEPSKAARVLGKTALLEFRKQKINTKSEMQRLQRIRSQVNNIDLYKKAS-
--------KDNKSELIENKKIGEQVNDLRVALGLANSSL-NEHDQIDQIRQKVNSEIVEL
----FEPSS--LTGSDLVSAGRRQ-EQNLTSWEVTLAFNQDGGEKFASLTKSIAGSDRLL
GIILDGESISEASVGEQFKVAGITGGSATISGNFTAESARELEVQLRGGSLPLPVSIVQV
RTIGPTLGVDNIRRSLIAALLGLSLVAIFMVSFYRLAGFIAIFALSFYALFNIAIYALIP
VTLTLPGVAGFVLSIGMAVDANVLIFERVKDELRRGNTLIRSIETGFSQAFSSIIDGHIT
TLISCISLFYLGTGFVKGFAATLGIGVFISLFTALSCTRVLL-RFFMSYKSLR-KTTNF-
LSENQ-LPKQLT-----
>Crow|67922933
--------------------MKERRLL---------ITFIIALAIGAIALLNVIP-----
--LQLGLDLRGGAQLTIQLQPTEEVTTISQEDLEAAKTVLENRVNGLGVAEPVVQTL-GQ
DKIVVQLPGVSDPEQAERVLGGTAQLEFRQQRQGTEGQLPVEFGLRREKERELNALRLG-
---EPTPEEEER------------------------------IAELTQSIKESDQIILEL
----FESVG--LSGKNLDNARYGP-TQGNQ-WEVIIDFDNEGGNKFAELTKNIAGTGRSI
GIFLDDVLISAPVVGVQFAATGITGGSAVITGNFTVDEANELAVQLRGGSLPFPVEVVEN
RTVGATLGRDSIQRSIYAAVAGLALVLIFMGVYYRLPGLIADLALGVYTLLTLACYSLIG
VTLTLPGIAGFILSIGMAVDANVLIFERTREELRSGKPLYSGVESGFSRAFSSILDSNVT
TVIACGALFGLGSGLVKGFALTLAIGVLVSMFTALTCTRTFLLATVLGLPTVRKKPELF-
CPDLP-KVSNT------
>Syn7335|254423125
MVLGYLTAPGHDGFIKPMDSMGKQRLI---------LASLLGLVIAAIVLIVQVP-----
--TQLGLDLRGGTQLTMQVSPTEEIPSVGESELAAVQRVIENRVNGLGVSEAVVQSV-GQ
DQLSIQLPGVSDPEQAERVLGGTAQLEFRNQKPGTEGALAELQRIAQQQLAQQQLLLDG-
-------DGDEAA-----------------------------IAANQAAITETQADILNL
----FEESQ--LTGDKLSDAIAG--TNGAGAWQVDITFDSEGADLFAELTRNIAGTGRGL
GIFLDNQLISAPRVDVQYAQTGIAGGRATISGNFDVEAARDLEIQLRGGSLPLPVEIVEN
RTVGATLGRDSVERSLYAALLGLALVLVFMAVYYRLPGILADIALVVYAILTFAAYNLLG
VTLTLPGIAGFILSIGMAVDANVLIFERTREEMRAGKTLYRSVESGFYRAFSSILDSNVT
TLIACGALFFLGTGLVRGFALTLAIGVLVSMFTAVSCSRTLL-FFAIGFPQFR-KPGLF-
CPGIETLPKVTSSATQ-
>Syn307|148242410
--------------------MTRPQGW---------LALILALAIGSLLVLRSLP-----
--LSLGLDLRGGSQLTLLVKPAGDITKIESKQLDAVKEVLERRVNGLGVSEASVTTS-GS
DRIVVQLPGVQDPRRAAEVLGTTARLEFRAQKPETQQELTNLTRLKRLIVARQEQIAGR-
---TPTSDGEQAP------DVSGPLTDLLKQQGIEAPANASEEEQLEALLIETERRITPL
----FGEPE--LTGSDLVDAGRQQ-QQGSQSWEVTLRFSQAGGEKFADLTKSIAGTNRLL
GIMLDGRSISEASVGPQFATAGITGGAATITGRFSADEARDLEVQLRGGALPLPVEIIEN
RSVGPTLGAQNIRNSLIAAGSGTALVGVFMVIIYRLPGAVALLALLLYSLFNLALYALIP
VTLTLPGIAGFILSVGMAVDANILIFERSKEELRDGNTLFRSVDTGFSRAFSSIFDGHLT
TLISCAALGWLGSGLVRGFAVTLAIGVLLSLFTALTCTRTLM-RLALSYPALR-KPSLF-
LAASS-QP---------
>Syn9605|78212722
--------------------MARYQGW---------FALVLALAIGAGMFLVRTP-----
--LELGLDLRGGSQLTVEVKPAGEITRVGAEEMEAVKAVLDRRVNGLGVAESTLQTV-GE
SQLVLQLPGEQDPTAAARVLGDTALLEFRAQKSDTEAEFRGLRQLRSQVEAILRLREDQ-
---IRRGETPEPL-------DLDQLKSTQQTLGLDGQAS-TEEEQLRQLLNKVDSDLLTM
----LEPAA--LTGKQLVTAGRQPLQNNPNNWEVTLNFDGEGAEAFADLTKSIAGTDRLL
AITLDDQLISAASVGPQFKSAGISGGAATISGNFSAETARELEVKLRGGSLPLPVEVIEV
RTIGPTLGAENIRRSLVASLSGLALVAVFMVVAYRLPGAVAVMALSLYALFNLAVYALIP
VTLTLPGIAGFILSIGMAVDANVLIFERIKDELRRGNTLIRSIDTGFSEAFSSIVDGHLT
TLISCAALFFLGTGLVKGFAATLGIGVLLSLFTALTCTRTLL-RFLMGYAGLR-RASNF-
LPTWQ-LPSPTA-----
>Nosp|186683981
--------------------MQRQRSL---------LILILVLIIAAFTVIATIP-----
--IPLGLDLRGGSQLTIQVKPSAEIPKITERELEGVKRVVEGRINGLGVSEPVIQTV-GS
DKILVQLPGVNDPEQAERVLGGTAQLEFRTQKPNTETQLLAFQASRAELKAKQEELRKS-
--------TDKAA-----------------------------IAKNQEDLQKNNQAIAEL
----FESTNPPLSGKYLKDAYGEP-TQGKN-WHVTIRFDQKGGELFANLTKNLAGTGRAI
GVFLDNELISAPSVGIEFAAAGITGGSAIITGRFTAQEANDLGVQLRGGALPVPVEIAER
RTVGATLGKDSIQSSIYAGVGGLTLVLIFMVVYYRLPGLIADVSLVIYSLLTWATFALLG
VTLTLPGIAGFILSIGMAVDANVLIFERTREELRAGKSLYRSVESGFYRAFSSILDSNVT
TWIACAALFWLGSGLVKGFALTLALGVAVSMFTAITCSRTLL-FLAISIPSLR-KTELF-
CPNLP-TSNKAEVTP--
>PromAS|123968464
--------------------MKRRQGW---------LFFIIFLLTLSVYLLINYP-----
--LQLGLDLQGGSQLTLQI--IKEEGKVTRDELEAVNSVIDKRVNNLGVSESNLQTL-GG
DQLILELPGEQNPLVASRVLGKTALLEFRTQKEGTSTDLKTLQLQRLSIKELIEQYSFE-
---EKNQNNVNFLKVI-----QDDLKDIEQELNYSSTSN-DLYGKLIEIKKYIDKEITNL
----FIKTD--LSGKDLINAGRRQ-EQTNSNWEVLLTFSNSGGEKFAEITKSIAGTNQLL
AIILDGESISEASVGNQFSSTGITGGSATISGNFSAENAKELEVQLKGGSLPLPIEIVET
NTIGALLGSKNILKSLYAAISGLIFVGIFMILNYRILGFVSVLSLVLYGFFNLALYSLIP
VTLTLPGISGLILSIGMAVDANILIFERIREELYEGNTLTRSIDSGFQRANSSIVDGHIT
TLLSCFVLFLLGTNFVKGFAATLGIGVLISLFTSLNCSKTIL-RFFTTYQSLR-EKNLY-
LPKNN-FSN--------
>Rapb|282897254
--------------------MQKYRSV---------LALIIILLVAAIAVIVKIP-----
--VPLGLDLQGGSQLTIQVKPTEEIKEITERELEAVKKVVEGRINGLGVSEPIIQTV-GK
DKILVQLPGVNDPQQAEKVLGGTAQLEFRLQKPDTETLLQSLRVSQLDIKSKQETLRKS-
--------KDENA-----------------------------IAANQAELKKNYQAIAEL
----FASTDPPLTGKYLKDAYGEP-TQGNN-WNVALRFDNEGGVLFAELTKQLAGTGRGI
GIFLDNELISSPTVGVEFAATGITGGSAIITGRFQAEEANNLGVQLRGGALPVPVEIAER
RTVGATLGQDSIQSSIYAGIGGLALVLVFMVSYYRLPGLIADISLIIYSILTWATFCLLG
VTLTLPGIAGFILSIGMAVDANVLIFERTREELRSGKTLYRSVESGFYRAFSSILDSNVT
TWIACAALFWLGSGLVKGFALTLALGVGVSMFTAITCSRTLM-FLAISFPSWR-KPALY-
CPKLA-DRTEIIK----
>YellA|86604804
-------------------MARSPALWLSRLAVLRGLIFILAVVVALVYLGFSRE-----
--VRLGLDLKGGTQLTLQALPTEEVPEITSEVMQGVEAVIQQRIDGLGVAEPLVQIS-GQ
DRLFVQLPGVADPDRAIALLGDTARLEFRK-------GLVPVSALPRNERGEITAGEDP-
---------------------------------------------------------DAL
----FERVG--LTGDLLRNAYPQAPRRGSQTWEVLLEFKPAGAEKFTQLTRELAGTGRPI
GIFLDDVLISAPIVGPEFARTGITGGTAVITGNFTVETATDLAVKLKAGALPVPIRVIEN
RTVGATLGEESVRRSLYAGIAGLVLVFVFMVAYYRLPGLVADIALLIYALCTFALFQLLG
VTMTLPGIAGFILSIGMAVDANVLIFERIKEELRAGKSIYKSISEGFNRAFSSILDSNVT
TLLVCGVLFWLGMGLVKGFAVTLAIGILVSFFTAITCTRTLL-LAAMGIPALR-KPEFY-
GVRME---AAQS-----
>Prom9215|157413296
--------------------MKRRQGW---------LFFIIFLLTLSVYLLINYP-----
--LQLGLDLQGGSQLTLQI--IKEEGKVTRDELEAVNSVIDRRVNNLGVSESNLQTL-GG
DQLILELPGEQNPLVASRVLGKTALLEFRTQKEGTSTDLKTLQLQRFSIKELIEKYSST-
---EKSQYDDNFLKII-----EGDLKVIEQELNYSSTSN-DLFGKLIEIKKYINNEITNL
----FIKTD--LSGKDLINAGRRQ-EQTNSNWEVLLTFSNSGGEKFAEITKSIAGTNQLL
AIILDGESISEASVGNQFANTGITGGSATISGNFSAENARELEVQLKGGSLPLPIEIVET
NTIGALLGSKNILKSLYAAISGLIFVGIFMIFNYRILGFVSVLSLVLYGFFNLALYSLIP
VTLTLPGISGLILSIGMAVDANILIFERIREELYDGNTLTRSIDSGFQRANSSIIDGHIT
TLLSCFVLFLLGTNFVKGFAATLGIGVLISLFTSLNCSKTIL-RFFTTYQSLR-QKNLY-
LPRNN-FSN--------
>PromN2A|72382122
--------------------MGRKNYW---------FLFVILFAIFSIFICTNIP-----
--FQLGLDLRGGSQLTLEVQPTKEITKITPNEIEGVKAVLDKRVNGLGVSDSQLQTV-GT
NQLLLELPGEQDPSGAAKVLGETALLEFRIQKNGTAAQLRDLQTQRNSVESIISLLEEN-
---------NNSAQLLKEININNDINQLFEKYNIQSDQI-LDEVQFNTLRNKISTEIASL
----FEPTS--LTGQYLTNAGRRQ-DQNTNNWEVTLSFNNEGGELFADLTKSIAGTSRLL
GIVIDGISYSEASVGKQFETAGITGGAATISGNFTADDARNLEVQLRGGALPLPIEIVQI
RTIGPSLGTQNIRLSLFAALTGLFFVGIFMIFIYKLAGFVAVLALSCYSLFTLSIYALLP
VTLTLPGIAGFILSIGMAVDANVLIFERLKEELLNGNTLIRSIDASFKNAFSSIIDGHLT
TLISCITLFYLGTGFVKGFAATLGIGVMLSLFTALTCTKAIL-KFLMSFQGLR-KISNF-
INVNQ-IPSPSINVQ--
>Syns9917|87124275
--------------------MARQQGW---------FALILALAIAAASVLASFP-----
--LQLGLDLRGGSQLTLEVQPGGSIQTVKPEQLEAVKAVLDRRVNGLGVAESTLQTV-GD
DQLVLQLPGETDPSRAAKVLGSTALLEFRAQKPGTEEEMRGLLRLRNQVRQILALREAR-
---SRDGSAESSAGDAETALDQEQLAKAQQALGLSGSAG-SEQEQLEQLQAKVNEEIVAR
----FEPAA--LTGKDLVTAGRQQ-QPNATGWEVTLTFNREGGEAFANLTRSIAGSGRLL
GIVLDGQPISEASVGEQFKAAGITGGAASITGNFSAEEARDLEVQLRGGSLPLPVTILEV
RTIGPTLGAENVQRSLIAALSGLALVALFMLLVYRLAGLVAVLALSLYALFNLAVYALIP
VTLTLPGIAGFILSIGMAVDANVLIFERIKDELRRGTTLIRSIETGFSEALSSIVDGHLT
TLISCAALFFLGTGLVKGFAATLGIGVLLSLFTALTCTRTLL-RFLMGYQALR-RPTNF-
LPARQ-LPSTPA-----
>Prom9312|78779254
--------------------MKRRQGW---------LFFILFLLTLSVYLLINYP-----
--LQLGLDLQGGSQLTLQI--IKEEGKVTRDELEAVNSVIDKRVNNLGVSESNLQTL-GG
DQLILELPGEQNPLVASRVLGKTALLEFRTQKEGTSTDLKSLQLQRFSIKELIEQYSFA-
---EKNQNDDNFLKVI-----QDNLKEIEQELNYSSTNN-DLYGKLIEIKKYVDKEITNL
----FIKTD--LSGKDLINAGRRQ-EQTNNNWEVLLTFSNSGGEKFAEITKSIAGTNQLL
AIILDGESISEASVGNQFASTGITGGSATISGNFSAENARELEVQLKGGSLPLPIEIVET
NTIGALLGSKNILKSLYAAISGLIFVGIFMIFNYRILGFVSVLSLVLYGFFNLALYSLIP
VTLTLPGISGLILSIGMAVDANILIFERIREELYDGNTLTRSIDSGFQRANSSIVDGHIT
TLLSCFVLFLLGTNFVKGFAATLGIGVLISLFTSLNCSKTIL-RFFTTYQSLR-QKNLY-
LPKNN-FSN--------
>SynsBL|116070726
--------------------MARYQGW---------FAFVLALAIAAGMFLLRTP-----
--LELGLDLRGGSQLTVQVQPAGEITRVGSEEMEAVKAVLERRVNGLGVAESTLQTV-GD
TQLVLQLPGEQDPTRAARVLGSTAMLEFRAQKPGAEGDLRSLRQLRSQVRAILRLREEQ-
---ALNGDIDDNDGID-----FDQLAEAQKLFGLDGEAT-SETDQLQQLLEKVNEEIVQQ
----FEPAA--LTGKDLVTAGRQPLQNNPNSWEVTLSFNSDGAEAFAELTKSIAGTDRLL
GIVLDGQAISEASVGPQFEAAGISGGAASISGNFTAEEARELEVQLRGGSLPLPVEIIEV
RTIGPTLGAENIRRSLVAALSGLAFVAVFMVLAYRLPGAVAVVALSLYALFNLAMYALIP
VTLTLPGIAGFILSIGMAVDANVLIFERIKDELRRGNTLIRSIDTGFSEAFSSIVDGHLT
TLISCAALFFLGTGLVKGFAATLGIGVLLSLFTALTCTRTLL-RFLMGYSGLR-SPNNF-
LPNSQ-LPTPSA-----
>Prom9515|123966245
--------------------MKKRQGW---------FFFIIFLLTLSIYLLINFP-----
--LQLGLDLKGGSQLTLQL--VKEDGKVTKEELEAVNAVLDKRVNNLGVAESNLQTL-GR
DQLILELPGEQNPLSASRILGKTALLEFRTQKENTISELNNLQIQRIKINDLIDQFNI--
---------DNKRNVDISLNFYDNLTELEKDINYSSKNQ-QLFDRLVDTKKFISNEIVNL
----FNKTD--LSGKDLVNAGRRQ-EQTNNNWEVLLSFSSEGGDKFAEITKSIAGTDQLL
SIVLDGESISEASVGSQFINTGITGGSATISGNFSAENARELEVQLKGGSLPLPIEIVET
NTIGPLLGSKNILKSLYAAICGLMFVGIFMIFNYRILGFVSVISLIFYGFFNLALYSLIP
VTLTLPGIAGLILSIGMAVDANVLIFERIREELLNGNTLIRSIDSGFLRANSSIIDGHIT
TLVSCLVLFFLGTNFVKGFAATLGIGVVISLFTSLNCSKTIL-RFLTTYQSLR-QKNLY-
LNRSN-PL---------
>Cya8802|257060997
--------------------MQRQRLL---------LGFIAVLAITSIFILSTLG-----
--LQLGLDLKGGAQLTILVKPTKEVPRISPEDLQAEKTILENRVNALGVTEAFVQTL-GE
DKIVIQLPGVTDPEQAERVLGGTAQLEFREQKQGTEGQFQAEFTIKRQYEAELATLRQA-
---AKTPETAQR------------------------------IEELNKSIEKSNEAVLSL
----FQSVD--LTGKNLKSARPSP-TQSGNNWDVAISFDDAGGKKFAELTKNLAGTGRSI
GIFLDNSLISAPVVGVEFANTGITGGNAVITGNFTIDSANDLAVQIRGGSLPFPVEVVEN
RTVGATLGQDSIRSSIYAGLAGLVLVLIFMAVYYRLPGVIADVALGIYTLLTLAAYSLIG
VTLTLPGIAGFILSIGMAVDANVLIFERTREELREGNSLYRSVEAGFYNAFSSILDSNVT
TLIACGALFGLGSGLVKGFALTLAIGVAVSMFTALTCSRTFLLLTVLGVPTVRQKPQLF-
CPNLP-TIAK-------
>Prom9313|33862890
--------------------MARQQGW---------FALILALAIAAGSVTASFP-----
--LELGLDLRGGSQLTLEVQPAGEITRVKSEQLEAVKAVLDRRVNGLGVAESTLQTI-GD
NQLVLQLPGEQDPTRAAKVLGETALLEFRAQKPGTEQEVRGLQRLKRQVESILKSKQER-
---AISGESPSDDELD-----KQQLVEAQQAFGLQGSVG-SEVEQLEQLNEKVSIKIAEL
----FEPTS--LTGKDLVTAGRQQQQNVPDSWEVTLSFNREGGDQFAELTQSIAGTGRLL
GIVLDGRSISEASVGEQFRAAGITGGAATISGNFNAEDARDLEVQLRGGSLPLPVEILEV
RTIGPTLGAENIRRSLIAALSGLALVAVFMVVAYRLAGLVAVLALSLYALFNLAMYALIP
VILTLPGIAGFILSIGMAVDANVLIFERVKDELRRGNTLIRSIETGFSQALSSIVDGHLT
TLISCAALFFLGTGLVKGFAATLGIGVVLSLFTALSCTRTLL-RFLMGYQALR-RPTNF-
LPAKQ-LPSSLA-----
>Cya7822|196256119
--------------------MKQQRWI---------LLFIFGLLVAAIIITKTLG-----
--LQLGLDLRGGAQLTIEVQPTKEITTITGEDLNGVKTVIENRINALGVSESLVQTV-GG
NKILVQLPGVTDPQQAERILGGTAQLEFREQRKGTEGQFQAVYRITKALEAELEAAKKE-
---GNNAAAKQK------------------------------IAELTQSIQRNNQDILKL
----FDSVD--LTGKNLKDARPSP-TRSGNQWEVAIRFDQNGGEKFAQLTKQLAGTGRSI
GIFLDENLISAPVVGPEFAATGITGGSAVITGNFTIETANDLAVQLRGGSLPFPVAVVEN
RTVGATLGQDSIKSSIYAGIGGLILVLLFMALYYRLPGIIADIALIIYAILTLAAFALLG
VTLTLPGIAGFILSIGMAVDANVLIFERTREEIRAGQSLYRSVEAGFYRAFSSILDSNVT
TLIACGALFWLGSGLVKGFALTLAVGVLISMFTALTCSRTLLILTVLNIPGIRQKPQWF-
CPNLP-SLADSK-----
>Cya7424|218438021
--------------------MKQQRWI---------LLFIFALVIAAIVCIKTLG-----
--LQLGLDLRGGAQLTIAVKPTEEVTTISQNDLQGVQTVIENRINALGVSESLVQTA-GG
DKILVQLPGVTDPQQAERILGGTAQLEFRQQRQGTEGQFQAIYGIKRQTEAELALIKNE-
---TNNPEQKEK------------------------------IAQLTKSIQNTNEEILTL
----FDSVD--LSGKNLKDARPSP-TQSGNGWEVAIRFDDAGGKKFAELTKQLAGTGRSI
GIFLDDNLISGPVVGPEFAATGITGGAAVITGNFTIETANELAVQLRGGSLPFPVEVVEN
RTVGATLGQDSIRSSIYAGIGGLALVLVFMGLYYRLPGVIADVALAIYTILTLAAFALIG
VTLTLPGIAGFILSIGMAVDANVLIFERTREELRAGQTLYRSVESGFYRAFSSILDSNVT
TLIACGALFWLGSGLVKGFALTLAIGVLISMFTALTCSRTLLLLTVLNVPGIRQKPQWF-
CPNVT-STAKS------
>PromN1A|124025659
--------------------MGRKNYW---------FLFVILFAIFSIFICTNIP-----
--FQLGLDLRGGSQLTLEVQPTKEITKITPNEIEGVKAVLDKRVNGLGVSDSQLQTV-GT
NQLLLELPGEQDPSGAAKVLGETALLEFRIQKNGTAAQYRDLQTQRNSVESIINLLEEN-
---------NNSAQLLKEININNDINQLFEKYNIQSDQI-LDVVEFNILRNKISTEIAGL
----FEPTS--LTGQYLTNAGRRQ-DQNTNNWEVTLSFNNEGGELFADLTKSIAGTSRLL
GIVIDGISYSEASVGKQFETAGITGGAATISGNFTADDARNLEVQLRGGALPLPIEIIQI
RTIGPSLGTQNIRLSLFAALTGLFFVGIFMIFIYKLAGFVAVLALSCYSLFTLSIYALLP
VTLTLPGIAGFILSIGMAVDANVLIFERLKEELLNGNTLIRSIDASFKNAFSSIIDGHLT
TLISCITLFYLGTGFVKGFAATLGIGVMLSLFTALTCTKAIL-KFLMSFQGLR-KSSNF-
INASQ-IPSPSINVQ--
>Micc|254411229
--------------------MQRQRSL---------VALILVLIILAIVVLVKIP-----
--LQQGLDLRGGAQLTIQVKTTEEITEIAPDQLEAVKTVVDRRVNALGVSESQVQTI-GS
DQILVQLPGVNDPQQAERVLGGTAQLDFRKQIPGTEAQLQIEQQLRQQLLFEQAALLES-
---EEGGDQEEEA-----------------------------IAENQAALERSNAAIAEL
----FEKTN--VTGKNLKDAFAQP-TQAGNGWQVAIRFDAEGGQGFAELTRDLAGTGRSI
GIFLDDSLISAPTVGPEYAETGISGGSAVITGNFDVQRASDLAAQLKGGSLPLPVEIVEN
RTVGATLGRDSIQSSVYAAIGGLILVLLFMAIYYRLPGLIADVALSIYALLTLAAFALIG
VTLTLPGIAGFILSIGMAVDANVLIFERTREELREGKTLYRSVESGFYRAFSSILDSNLT
TLIACAALFWLGSGLVKGFAVTLGIGVVISMFTALTCTRTFMLLLVLSFPGVRQKPQLF-
CPNLS-PSQ--------
>Prom9202|254526476
--------------------MKRRQGW---------LFFIIFLLTLSVYLLINYP-----
--LQLGLDLQGGSQLTLQI--IKEEGKVTRDELEAVNSVIDRRVNNLGVSESNLQTL-GG
DQLILELPGEQNPLVASRVLGKTALLEFRTQKEGTSTDLKTLQLQRFSIKELIEKYSSA-
---EKSQYDDNLL-----KTIQGDLKVIEQELNYSSTSN-DLFGKLIEIKKYINKEITNL
----FIKTD--LSGKDLINAGRRQ-EQTNSNWEVLLTFSNSGGEKFAEITKSIAGTNQLL
AIILDGESISEASVGNQFTNTGITGGSATISGNFSAENARELEVQLKGGSLPLPIEIVET
NTIGALLGSKNILKSLYAAISGLIFVGIFMIFNYRILGFVSVLSLVLYGFFNLALYSLIP
VTLTLPGISGLILSIGMAVDANILIFERIREELYDGNTLTRSIDSGFQRANSSIIDGHIT
TLLSCFVLFLLGTNFVKGFAATLGIGVLISLFTSLNCSKTIL-RFFTTYQSLR-QKNLY-
LPRNN-FSN--------
>Nods|119509589
--------------------MQRQRSL---------LALIFVLLIAAIAVIVTIP-----
--VSLGLDLRGGSQLTIQVKPAPGMREITERDLEGVQKVLEGRVNGLGVSEPVIQTV-GA
DKILVQLPGVNDPEQAERVLGGTAQLEFKQQKPGTETQLFAFQASRAELRAKQEELRSS-
--------DDEAL-----------------------------IIKNQEELQQNNQAIAEL
----FESTDPPLDGKYLQDAYGEP-TQNSSNWNVAIRFDQKGGELFANLTKNLAGTGRSI
GVFLDNELISAPVVGIEFAATGITGGAAVITGRFTLQEANDLGVQLRGGALPLPVEIVER
RTVGATLGRDSIQSSIYAGVGGLILVLIFMVVYYRLPGLIADVSLVIYSLLTWASFALLG
VTLTLPGIAGFILSIGMAVDANVLIFERTREELRAGKSLYRSVESGFFRAFSSILDSNVT
TWIACAALFWFGSGLVRGFALTLALGVAVSMFTAITSSRSLM-FLAVTNAAVKNKRELF-
CPNLP-ALNKAEVAK--
>Cyab|254431632
--------------------MARQQGW---------FALILALAIAAGALLMSFP-----
--LQLGLDLRGGSQLTLQVMPAGAIKRVDQEQLEAVKEVLERRINGLGVAESTLQTV-GT
DQLVLQLPGEQDPSRAARVLGSTALLEFRAQRAGTEQEMQGLLQLKRQAEAVLGLARAR-
--QAALGNGETPPEVAEASFPAEQLAAALRQLGVEVPDGASEADQLELLLDTVNTRIVEL
----YEPAA--FTGKELVTAGRQQ-QQSGSGWEVTLSFTQTGGEQFARLTKEIAGSGRLL
GIVLDGRSISEASVGPEFQAAGITGGSASITGNFSAEEARDLEVQLRGGSLPLPVRVVEV
RTVGPSLGADNIRTSLVAALSGLALVAVFMVLVYRLAGVVAVVALSLYALFNLALYALIP
VTLTLPGIAGFILSLGMAVDANVLIFERIKDELRSGNTLIRSIDTGFNLAFSSILDGQLT
TLISCVALFALGTGFVKGFAVTLGIGVLLSLFSALTCTRTLL-RLLMSYPALR-QPTYF-
LPRVQ-LPAASS-----
>Acam|158333883
-------------------MLKQQRFL---------LALIALLVVGALIVVTPFGKQYGL
GKINLGLDLRGGSQLTLQVNPTEEVKDITPNVMEAVQTVVANRLNPEGVSEIVVQTV-GS
QQILVQLPGVSDPKDAEQLLSQVAQLDFRRPNNAILAQVNVRSSELQRLLQKLPEAEKA-
---G-----DAAA-----------------------------LAKLQGEVQQKQKQLTEL
QDQFFVKTD--LTGEDLNDAGYAISQSQPNKWDVTLRFDVDGGKKFAALTKSLAGTGQPL
GIFLDGKSISQATVSDRFKANGITGGAAIITGNFELEDAKLLANQLKGGSLPVPVKVEEI
RTVGATLGQDSIRQSVYAGIGGLILVLIFMGVWYRLPGLIADVALCVYGLLTFACYVLFG
VTLTLPGIAGFILSIGMAVDANILIFERTREELRSGKTLYRSIESGFYRAFTSILDSNVT
TLIACGVLYWLGSGLVRGFAVTLGIGVAVSMFTAITCSRTLM-FTAISLPNLR-KIELF-
DSKRA-VS---------
>Prom9301|126696267
--------------------MKKRQGW---------LFFIIFLLTLSVYLLINYP-----
--LQLGLDLQGGSQLTLQI--IKDEGKVTTDELEAVNSVIDKRVNNLGVSESNLQTL-GG
DQLILELPGEQNPLVASRVLGKTALLEFRTQKEGTSTDLKILQVQRLSIKDLMEQYSFA-
---KNSQNEDNFLNVI-----KDDLKKIEQELNYSSTSN-DLYGKLIEIKKYVDNEITNL
----FIKTD--LSGKDLINVGRRQ-EQTNSNWEVLLTFSNSGGEKFAEITKSIAGTNQLL
AIILDGESISEASVGMQFASTGITGGSATISGNFSAENARELEVQLKGGSLPLPIEIVET
NTIGALLGSKNILKSLYAAISGLIFVGIFMIFNYRILGFVSVLSLVLYGFFNLAIYSLIP
VTLTLPGISGLILSIGMAVDANILIFERIREELYEGNTLTRSIDSGFQRANSSIVDGHIT
TLLSCFVLFLLGTNFVKGFAATLGIGVLISLFTSLNCSKTIL-RFFTTYQSLR-QKNLY-
LPKNN-F----------
>Artm|209524393
--------------------MRKQRSL---------LFLILLLVITSLIILVRVP-----
--IRLGLDLRGGSQLTIQLQTSDDVPRIDERVLEGVQSVIENRVNGLGVSEAVVQTV-GD
DQILVQLPGVSDPEQAERVLGGTAQLDFREQRPGTEGELFAEIQVNRALDADLRQAIAT-
--------GDDDR-----------------------------LEQLLQQLNESNQAIASF
----YKEPI--IRGQQLQDAFPQP-TQGGNGWEIVLRFNSEGGRNFAELTKNLAGTGRTI
GIFLDDSLLSSPTVSVEFADTGITGGSAVITGNFSAAEANDLAVQLRGGALPVPVEIVEN
RTVGATLGRDSIQRSIYAGSGGLILVLIFMVAYYRLPGAIADVALVVYALFTLAIFALLG
VTLTLPGIAGFILSIGMAVDANVLIFERTREELRAGKTLYRSVESGFYRAFGSILDGNVT
TGIACVALFWLGTGLVKGFALTLGLGVAVSMFTAVTFSRTLM-FTVISLPEFR-KPELF-
CPNLP-KTN--------
>Syne6301|56751372
--------------------MGKQQSP---------LILILALVAAAIFVLVQLP-----
--IRLGLDLQGGSQLTILVKPTAEIPSVGDRELEAVQRVIENRVNGLGVSEAVIQTA-GS
DKILVQLPGVSNPEQAERVLGGTAQLEFREQNPGTEAQVTPLQQLVSQARGALEIERRN-
--------GDPTK-----------------------------VAELEQTLERSQVELAKF
----FGPAQ--ITGKSLKDALAQP-TQTGNTWEVALRFDTEGGDQFAALTKNLAGTGRSI
GIFLDGVLISAPVVGPEFAQTGITGGSAVITGRFTTEQAEDLAIQLRGGALPLPVEIVEN
RTVGATLGRDSIQRSIYAGIGGLLLVLIFMVAYYQLPGLIADISLAIYALLSLAAFDLLG
VTLTLPGIAGFLLSIGMAVDANVLIFERTREELRAGKSLYRSVESGFYRAFSSILDSNVT
TLIACGALFWLSSGLVKGFALTLAIGVMVSMFTAITCSRTLM-FLAIAYPALR-KPQLF-
DRRLS-ATKS-------
>Anav|75907712
--------------------MQRQRSL---------LALIVVLLIAAIAVIFTIP-----
--IPLGLDLRGGSQITILVKPTAEIKQITERELNGVKSVVEGRINGLGVSEPVIQTV-GA
DKILVQLPGVNDPEQAERVLGGTAQLEFRKQKPGTETQLLAFQASRLELQAKQAELKKS-
--------NDKAA-----------------------------VNKNLEDLQKNNQAIAEL
----FESTNPPLDGKHLQDAYGEP-TQGSSNWNVAIRFDQKGGELFAELTKNLAGTGRSI
GIFLDNELISAPNVGIEFASTGITGGSAVITGRFTAQQANDLGVQLRGGALPVPVEIAEI
RTVGATLGQDSIKSSIYAGLGGLALVLIFMVVYYRLPGLIADIALVIYAILTWASFALLG
ITLTLPGIAGFILSIGMAVDANVLIFERTREELQAGKSLYRSVESGFYRAFSSILDGNLT
TVIACAALFWLGAGLVKGFALTLALGVAVSMFSAITCSRTFM-FLAISIPSLR-KPELF-
CPNLPGTSASNKTEVAK
>Artp|284052556
--------------------MRKQRSL---------LFLILLLVITSLIILVRVP-----
--IRLGLDLRGGSQLTIQLQTSDEVPRIDERVLEGVQSVIENRVNGLGVSEAVVQTV-GD
DQILVQLPGVSDPEQAERVLGGTAQLDFREQRPGTEGELFAEIQVNRALDAELSQAIAT-
--------GDDAR-----------------------------LEELLQQLNESNQAIASL
----YQEPI--IRGQQLQDAFPQP-TQGGNGWEIVLRFNNEGGRNFAELTKNLAGTGRTI
GIFLDDSLLSSPTVSVEFADTGITGGSAVITGNFTAAEANDLAVQLRGGALPVPVEIVEN
RTVGATLGRDSIQRSIYAGSGGLILVLIFMVAYYRLPGAIADVALVVYALFTLAIFALLG
VTLTLPGIAGFILSIGMAVDANVLIFERTREELRAGKTLYRSVESGFYRAFGSILDGNVT
TGIACVALFWLGTGLVKGFALTLGLGVAVSMFTAVTFSRTLM-FTVISLPEFR-KPELF-
CPNIP-KTN--------
>Cya7425|220910471
--------------------MGKQRFL---------LALILLLLLGSLLIIFRYP-----
--VRLGLDLQGGAQLTLQVKPTDKVRTITPQVLEAVQRVVENRINGLGVSEALVQTA-GE
DKLLVQLPGVNDPQQAERVLQGTAQLDFRFQKPGTEQQLAIEQRLRAELQVKQAELQKS-
--------GDTAA-----------------------------LEQNQAKLKESDQAIAAL
----YEKTG--LTGDLLREALATPTAPGSSSWSVVVSFNAKGGELFADLTKRIAGTGRTL
GVFLDDRLITSPIVDVRYAETGITGGSAEITGNFTAQSANDLAVQLQGGALPVPLEVIEN
RTVGATLGQDSIRSSIYAGLGGLILVLVFMAVYYRLPGIIADLALTLYALLTYAIFVLLG
VTLTLPGIAGFILSIGMAVDANVLIFERTREELRSGKSLYRSVESGFYRAFSSILDSNVT
TLIACAALFWLGTGLVKGFALTLAIGVGVSMFTALTCSRTLL-LTALGIAGLR-KPQFF-
CPKLE-VSR--------
>Cya51142|172039559
--------------------MKQRRLL---------IGFIIALVIGAIALLNTIP-----
--LQLGLDLRGGAQLTIQLKPTEDVQTISQEDLEAAKTVLQNRVDGLGVAEPVVQTL-GQ
DKIVVQLPGVTDPEQAERVLGGTAQLEFRQQRQGTEGQLPVEFNIRQQKEAELEALRQG-
---EPTPEEEQR------------------------------IAELTESIEESNQALLAL
----FESVG--LSGKNLKNARYGP-TQGTE-WEVIIDFDNEGGQKFAELTKNIAGTGRSI
GIFLDDVLISAPVVGPQFAAAGITGGSAVITGNFTAETANELAVQLRGGSLPFPVEVVEN
RTVGATLGRDSIRRSIYAAVAGLVLVLIFMGVYYRLPGVLADLALAIYTLLTLACYSLIG
VTLTLPGIAGFILSIGMAVDANVLIFERTREELRSGKTLYSGVESGFYRAFSSIIDSNVT
TLIACGALFGLGSGLVKGFALTLAIGVLVSMFTALTCTRTFLLVTVLGLPGVRKKPELF-
CPNLP-KTSNS------
>Lyns|119489527
--------------------MRKQRSL---------LILILVLVIASVIVLINIP-----
--MRLGLDLRGGSQLTIQLQTSEEVPIIDERVINAVQSVIENRVNGLGVSESVVQTI-GQ
DQILVQLPGVNDPEQAERVLGGTAQLDFREQLPGTNDQLLAETQVKQQLEFQLEQDKQD-
--------GDEAA-----------------------------IEKTLASVESNKQAITGL
----YQPPI--LRGQDLRDAFAEP--TGNDNWNIALRFSNEGGDKFAQLTKNLAGTGRTI
GIFLDDQLISYPTVPVDFAETGITGGSAVITGRFSAEQANDLAVQLRGGALPVPVEIVEN
RTVGATLGRDSIQRSLYAGGGGLILVLIFMVVYYRLPGLIADVALIVYAILTLAIFDLLG
VTLTLPGIAGFILSIGMAVDANVLIFERTREELRAGKTLYRSVESGFFRAFSSILDGNLT
TGIACIALFWLGTGLVKGFALTLGLGVAVSMFTALTCSRTLM-FTAIGLPELR-KPELF-
CPNLK-KAVS-------
>Prom9211|159903257
--------------------MARQQGW---------FALLLALVIASCSVCFSQP-----
--FQLGLDLRGGSQLTLEVQPTKDFPQIKDEQVEAVKAVLDRRVNSLGVSESTLQTI-GT
NQLILELPGEQEPSRAARVLGKTALLEFRAQKEGTKTEMKRLQSLRSVLRNIAISKGVIN
DENGVFPDNEKQQ-----------LKNVNKSLGLKETTG-NDFEQLENLTKVINTRIVNL
----FEPSD--LTGRDLVSAGRRQ-EQNLSSWEVTLTFNQSGGDKFSQLTKSIAGSERLL
GIVLDGESISEASVGEQFKVAGITGGAATISGGFTADSARELEVQLRGGSLPSPVKIIQV
RTIGPTLGSENIRRSLIASLSGLSLVAVFMVLFYRVPGLVAVIALSFYALFNIAVYTLIP
VTLTLPGIAGFILSIGMAVDANVLIFERVKDELRRGNTLIRSIDSGFSQAFSSIIDGHIT
TLISCTALFYLGTGFVKGFSATLGIGVVISLFTALSCTRILL-RFLMSYKSLR-RPTNF-
LSASQ-LPS--------
>Noss|17227617
--------------------MQRQRSL---------LALIVVLLIAAITVIFTIP-----
--IPLGLDLRGGSQITILVKPTAEIKQITERELNGVKSVVEGRVNGLGVSEPVIQTV-GT
DKILVQLPGVNDPEQAERVLGGTAQLEFRKQKQGTETQLLAFQASRLELQAKQAELKKS-
--------NDKAA-----------------------------VNKNLEDLQKNNQAIAEL
----FESTNPPLDGKHLEDAYGEP-TQGSSNWNVAIRFDQKGGELFAELTKNLAGTGRSI
GIFLDNELISAPNVGIEFASTGITGGSAVITGRFTAQQANDLGVQLRGGALPVPVEIAEI
RTVGATLGKDSINSSIYAGLGGLTLVLIFMVVYYRLPGLIADISLIIYAILTWASFALLG
ITLTLPGIAGFILSIGMAVDANVLIFERTREELQAGKSLYRSVESGFYRAFSSILDGNVT
TVIACAALFWLGAGLVKGFALTLALGVAVSMFSAVTCSRTLM-FLAISIPSLR-KPELF-
CPNLPGTSASNKTEVAQ
>Cya8801|218247667
--------------------MQRQRLL---------LGFIAVLAITSIFILSTLG-----
--LQLGLDLKGGAQLTILVKPTKEVPRISPEDLQAEKTILENRVNALGVTEAFVQTL-GE
DKIVIQLPGVTDPEQAERVLGGTAQLEFREQKQGTEGQFQAEFTIKRQYEAELATLRQA-
---AKTPETAQR------------------------------IEELNKSIEKSNEAVLSL
----FQSVD--LTGKNLKSARPSP-TQSGNNWDVAISFDDAGGKKFAELTKNLAGTGRSI
GIFLDNSLISAPVVGVEFANTGITGGNAVITGNFTIDSANDLAVQIRGGSLPFPVEVVEN
RTVGATLGQDSIRSSIYAGLAGLVLVLIFMAVYYRLPGVIADVALGIYTLLTLAAYSLIG
VTLTLPGIAGFILSIGMAVDANVLIFERTREELREGNSLYRSVEAGFYNAFSSILDSNVT
TLIACGALFGLGSGLVKGFALTLAIGVAVSMFTALTCSRTFLLLTVLGVPTVRQKPQLF-
CPNLP-TIAK-------
>Glov|37523735
--------------------MRQRTLL---------LLLVAVVIVGSILIVATRP-----
--TVLGLDLQGGSQLTLLAKPTDKVKTIDQEVMKGVAAVVEQRVNGLGVSEAVVQLK-GS
DQILVQLPGVKDPTQAERLLGDTAQLEFRKEAPNGE------------------------
------------------------------------------------------------
----FEKTD--LTGADLTNAFPQA-LQSGNGWEVALEFTGPGGEKFARITRELAGTGRRL
GVFLDEKPISTPTVGVEFVDRGITGGKAVITGNFSAQEASELGIKLKAGALPVPVEIIEN
RTVSATLGADSVRQSLYTGIAGTLLVFIFMVAYYRLPGLIADMALIIYGLSTFAIFKLIP
VTLTLPGIAGFILSIGMAVDANVLIFERTKEELRAGKQLFTAVEAGFSRAFTSIFDSHAT
SLISCAVLFWLGTGLVKGFALTLAIGLIVNLFTSVTCSRTFL-LTILNFPALR-KPALFG
VSDVP-AKAVRP-----
>Syns8102|33865590
--------------------MARYQGW---------FAFVLALAIAAGMFLIRTP-----
--LQLGLDLRGGSQLTVQVQPAGDVKVVGDREMEAVKAVLDRRVNGLGVAESTLQTV-GT
DQLVLQLPGEQDPTAAARVLGDTALLEFRAQREGTEAEFRSLRQLQSQARAILQLRKDQ-
---RRRGETPDEL-------NLEDLKEVQESLGLNADGA-SDDELLQALLDQADDELLTL
----LDPAQ--LTGKQLVTAGRQPLQNNPNSWEVTLNFDAEGAEAFADLTQSIAGSDRLL
AITLDNKLISAASVGPQFKSAGISGGAATISGNFDAETARELEVKLRGGSLPLPVEVVEV
RTIGPTLGAENIRRSLMAALSGLALVAVFMVVAYRLPGAVAVAALSLYALFNLSVYALIP
VTLTLPGIAGFILSIGMAVDANVLIFERIKDELRRGNTLIRSIDTGFSEAFSSILDGHLT
TLISCAALFFLGTGLVKGFAATLGIGVLLSLFTALTCTRTLL-RFLMSYAGLR-RPTYF-
IAQGQ-RPSTTA-----
>Thee|22297747
--------------------MGKYRGW---------LIAILVLLMAATWVIVRTP-----
--ARLGLDLRGGAQLTLQVQTTDKVPQITPQVLAAVQGVVQRRIDGLGVAEAVVQTA-GD
DKLLVQLPGVTDPQQAERILKGTAQLLFAVQKPGTETQLQIERQLQSQLLLEQAQLLAE-
---QAQKANDPEA----------------------LKEIEAKLEKNRESLEKSQKAIASL
----FTPSD--LTGAMLTEAFASPVAPASPNWSVIVRFDSQGAELFAQLTKEIAGTGRSL
GIFLDDRLISAPTVAVEYAETGIVGGSAEISGGFTAQTANDLAIQLQGGALPVPLEVVEN
RTVGASLGQDSIRDSLYAGLAGLVLVLVFMVAYYRLPGLIADIALLLYAIFTYAAFLLFG
VTLTLPGIAGFILSIGMAVDANVLIFERTREELRAGKTLYRSVEAGFDRAFASILDSNVT
TLIACAALFALGTGFVRGFAVTLAIGIGISMFTALTCSRTFL-FYAISIPSLR-RPHWF-
CPKLE-SVR--------
>Syns9916|116074649
--------------------MARQQGW---------FALILSLAITSALWLFVISP----
-GVDLGLDLRGGSQLLLEVQPAGSITKITKTELESVKSVLDRRVNSLGVAESTLQTV-GD
DQLVLQLPGETDPSKAAEKLGKTALLEFRAQKPGISEEMRGLQRLRSQVKSILAAKEAR-
---GDSDETSIDP---------EAFAEAQKALGLEGSAG-SEQEQLEQVLAKADRQFADG
----FEPAA--FNGKLLTRAGTRGPTEQSPGWAVTLSFNSEGGDKFAELTKSIAGTDRLL
GIFLDGSPISEASVGSQFKVAGITGGNAEITGRFSAEEANDLAELINGGALPLPVEILQV
RTIGPSLGAENVQRSLVAALSGLALVTVFMVLIYRLAGAVAVVALALYALFNLSVYSLIG
VTLTLPGIAGFILSIGMAVDANVLIFERIKDELRSGNTLVRSIETAFSQAFSSIIDGHLT
TLISCAALFTLGTGLVKGFAATLGIGVVLSLFTALTCTRTLL-RFLMGYQGLR-RPTNF-
LPQRQ-LPTQSA-----
>PromMED|33861486
--------------------MKRRQGW---------LFFIIFLLTFSIYLLINFP-----
--LQLGLDLKGGSQLTLQL--IKEEGKVSKDELDAVNAVLDKRVNNLGVAESNLQTL-GR
DQLILELPGEQNPLSASRILGKTALLEFRTQKENTNSQLKNLQLQRFKINDLIEQFKIG-
---DKRKEEKSLL-------LIDNLTEIENDINYSSNNQ-QLFERLVETKKFISNEIANL
----FNKTD--LSGKDLINAGRRQ-EQTNNNWEVSLSFSNDGGEKFAEITKSIAGTDKLL
SIVLDGESISEASVGSQFINTGITGGSATISGNFTAENARELEVQLKGGSLPLPIEIVET
NTIGPLLGSKNIVKSLYAAICGLIFVGIFMIFNYRILGFVSVISLIFYGFFNLALYSLIP
VTLTLPGIAGLILSIGMAVDANVLIFERIREELINGNTLIRSIDSGFQRANSSIIDGHIT
TFVSCFVLFLLGTNFVKGFAATLGLGVVISLFTSLNCSKTIL-RFLTTYQSLR-QKNLY-
LSKSN-PL---------
>Scys6803|16331320
--------------------MQRLRWL---------LLLIVVLVIGASFVLVKLP-----
--LQLGLDLRGGAQLTIEVQPTKEIPQIDNDSLVAVKTVIENRVNALGVSEPLVQTA-GE
DKIVVQLPGVTDPGQAERILGGTAQLEFQQQRPGTEGEFQAEYSIKRQLDAELENLRRS-
---GASPENSDR------------------------------LEELIKAKEESNKALLAL
----FEPMG--LTGKNLTDARPSP-NQSGTAWEVALRFDEEGGQKFAELTQAVAGTGRSL
GVFLDNDLISAPVVGVEFANTGITGGAAVITGNFTIDTANDLAVQLRGGSLPFPVEVVEN
RTVGATLGQESIRRSLVAGFVGLVLVLVFMAVYYRLPGIVADISLMIYAVLTLAAFALVG
VTLTLPGIAGFILSIGMAVDANVLIFERTREELRAGNTLYRSVEAGFFRAFSSILDSNVT
TLIACAALFWFGSGLVKGFALTLAIGVMVSLFTALTCSRTLLLVIVLSLPKVRQNPRLF-
CPNLS-SVTAKS-----
>Syn9902|78184852
--------------------MARYQGW---------FAFVLALAIAAGMFLLRTP-----
--LELGLDLRGGSQLTVQVQPAGDITRVGSEEMEAVKAVLERRVNGLGVAESTLQTV-GD
TQLVLQLPGEQDPTRAARVLGSTAMLEFRAQKPGAEGDLRSLRQLRSQVRAILRLREDQ-
---ARNGDPDNSDGID-----FDQLAEAQKLFGLDGEST-SEIDQLQQLLEKVNGEIVQQ
----FEPAA--LTGKDLVTAGRQPLQNNPNSWEVTLSFNSDGAEAFAELTKSIAGTDRLL
GIVLDGQAISEASVGPQFQAAGISGGSASISGNFTAEEARELEVQLRGGSLPLPVEIIEV
RTIGPTLGAENIRRSLVAALSGLAFVAVFMVVAYRLPGAVAVVALSLYALFNLAMYALIP
VTLTLPGIAGFILSIGMAVDANVLIFERIKDELRRGNTLIRSIDTGFSEAFSSIVDGHLT
TLISCAALFFLGTGLVKGFAATLGIGVLLSLFTALTCTRTLL-RFLMGYSGLR-SPNNF-
LPNSQ-LPTPSA-----
>Trie|113478392
--------------------MRRQNSY---------IALILVLVIASVTVLSQIP-----
--IRLGLDLRGGSQLTIQLQTSEEIPTIDERVMEGVLKIVENRVNALGVSESVVQSL-GQ
DQILVQLPGVNDPEQAERVLGGTAQLDFREQLQSTEQQLAIEYQVQRQLLVEQELLKNS-
--------EDQEA-----------------------------IEKNLESIEKTNQAIAQL
----FKEAI--IKGQDLRDALAEPEAPGSNNWNVALRFTSEGGQKFAELTKNLAGTGRSI
GIFLDDKLLSAPTVSVEFAETGITGGSAVIQGTFTPQQANDLAVQLRGGALPVSVEIVEN
RTVGATLGRDSIQRSVYAGIGGLILVLIFMVLYYRLPGVIADVALVIYALFTIASFSILG
VTLTLPGIAGFILSIGMAVDANVLIFERTREELRAGKTLYRSVESGFYRAFSSILDGNVT
TLIACVALFWLGTGLVKGFALTLGIGVAISMFTALTCSRTLM-FWTIGFSQFR-KPELF-
CPELK------------
>Syn9311|113955253
--------------------MARQQGW---------FALILALAIAAGSVLTSFP-----
--LQLGLDLRGGSQLTLEVQPSGEITKVKAEQLEAVKAVLDRRVNGLGVAESTLQTV-GD
NQLVLQLPGVTDPSRAARVLGSTALLEFRAQKPGSEQELRGLIQLRAQLRSVLALNASK-
---DASDPVDQEDGPT-----REQLAKAQKELGLEGTAD-SEQEQLEQLLARANEEIVDR
----FEPAA--LTGKDLVTAGRQQ-QQNGSSWEVTLTFNREGGDKFAELTRSIAGTGRLL
GIVLDGRPISEAGVGEQFKAAGITGGSAVITGNFSAEEARDLEVQLRGGSLPLPVEILEV
RTIGPSLGAENVRRSLIAALAGLVLVAIFMLLVYRLAGAVAVLALSLYALFNMAAYALIP
VTLTLPGTAGFILSIGMAVDANVLIFERIKDELRRGNTLIRSIETGFSQAFSSIVDGHIT
TLISCAALFFLGTGLVKGFAATLGIGVLLSLFTALTCTRTLL-RFLMSYQSLR-RPTNF-
LPAGQ-LPSSAA-----
>NoAz|298492751
--------------------MQRQRAL---------LALIIVLVIAAITVIATIP-----
--VPLGLDLRGGSQLTIQVKPSEEIKEITERELEAVKKVVEGRINGLGVSEPVIQTV-GT
DKILVQLPGVNDPQQAERVLGGTAQLEFRTQKPNTETQIFALQVSRKELKAKQEELRKS-
--------NDKEA-----------------------------IAKNKEELQNNNRAITEL
----FESTNPPLTGKYLKDAYGEP-TQGTN-WNVAIRFDPKGGELFADLTKKLAGTGRTI
GIFLDKELISSPTVGVEFASTGITGGSAVITGRLEAEEANNLGVQLRGGALPVPVEIAER
RTVGATLGKDSIQSSIYAGIGGLILVLIFMVVYYRLPGLIADVSLVIYSLLSWATFCLLG
VTLTLPGIAGFILSIGMAVDANVLIFERTREELRAGKSLYRSVESGFYRAFSSILDSNVT
TWIACAALFWLGSGLVKGFALTLALGVGVSMFTAITCSRTLM-FLAVSIPSWR-KTELY-
CPKLP-ASNKAKVAQ--
>Ucyn|284929229
--------------------MKQQRLL---------IVLIIALLTSAITFLNIMP-----
--LQLGLDLKGGSQLTIQLKPTEDIKNISQEDLEAAKTVLENRVNGLGVAEPIVQTL-GK
DKIVIQLPGVTNPEQAERVLGGTAQLDFQEQRKGTEGQLSAEFKIRQQKNIELNTLKQK-
---KPDLETKKR------------------------------IVELVESIDVSNQAILKL
----FDPAG--LSGKNLKNARYGP-SQGIE-WQVIIDFDNEGEEKFANLTKQVAGTGRSI
GIFLDNILISAPVVSPQFAVTGITGGSAVITGNFTAESANEMAVQLRGGSLPFPVEVVEN
RTVGATLGQDSVRRSIYATATGLILVLIFMIVYYRLSGVLANIALLIYAALTLACYSLIG
VTLTLPGIAGFILSIGMAVDANILVFERIREELQNGKTLYTGVESGFYRAFSSILDSNIT
TLIACGALFSLGSGLVKGFALTLAIGVLISMFTALTCTRTLLLTTVLKFSIVRKNPAIF-
CPNLF-TTSKF------
>Syns5701|87302773
--------------------MARQQGL---------FALILALAIAAGAVLFSFP-----
--LQLGLDLRGGSQLTLQVLPAGAIKTVKREQLEAVKEVLDRRVNGLGVAESTLQTI-GD
DQLVLQLPGEQDPTRAAKVFGTTALLEFRAQKPGTEREMQGLLRLKRQAQSVLDLSRRRT
PADPAQPSAPGEPPAQTPSFPAEDLAQALRELGVSVPAGAGETEQIEALLDEVNKRVVAL
----YEPAA--LTGKDLVTAGRQQ-QQTGTGWDVTLNFNRQGGEAFAKLTQSIAGSNRLL
GIVLDGRSISEASVSQEFAAAGITGGAASITGNFSAEEARDLEVQLRGGSLPLPVKIIEV
RTVGPLLGAENIRTSLVAALAGLALVAVFMVVIYRLPGAVAVVALSLYALFNLATYALIP
VTLTLPGIAGFILSIGMAVDANVLIFERVKEELRSGNTLIRSIDSGFSLAFSSILDGHVT
GLISCIALFALGTGLVKGFAVTLGIGLLLSLFTALSCTRVLL-RLMMSYPTLR-RPGYF-
LPSRQ-LPSPAA-----
>YellB|86609216
-------------------MARSSASWLSRLSFLRGLIFILAVVVALVYLGFSRE-----
--VRLGLDLKGGTQLTLQAVPTEEVPEITPEVMQGVEAVIQQRINGLGVAEPLVQIS-GQ
DRLFVQLPGVADPDRAIALLGDTAQLEFRK-------GLVPVGALPRNERGEITAGEDP-
---------------------------------------------------------DTL
----FERVG--LTGDLLRNAYPQAPRRGSQSWEVLLEFKPEGAEKFTQLTRDLAGTERPL
GIFLDDVLISAPIVGPEFARTGITGGTAVITGNFTVETATDLAVKLRAGALPVPIQVIEN
RTVGATLGEVSVRRSLYAGIGGLVLVFLFMVAYYRLPGLIADIALLIYALCTFALFQLLG
VTMTLPGIAGFILSIGMAVDANVLIFERIKEELRAGKSIYKSISEGFNRAFSSILDSNVT
TLLVCGVLFWLGMGLVKGFAVTLGIGILVSFFTAITCTRSLL-LAAMGIPSLR-KPEFY-
GVRME---TAQS-----
>Syn7002|170077279
--------------------MQKQRLI---------IVAILFLVAIAITILTTLP-----
--LQLGLDLKGGAQLTIQVQPNAEGVVVEADDTAAVKRVIENRINGLGVAEPITQLV-GN
DRILVQLPGVTDPEQAERVLGGTAQLEFRPQNPGTEAEFQEKYALRRQLDAQLTSLRGS-
---ASPAASDAE------------------------------IEELETNIDSLDQEILAL
----FEPVG--LVGEYVTNAQPAP-TQTGNSWQVFLNFNSEGAELFAEITKGLAGTGRSV
GIFLDDALLSAPTVGPEYTAQGIAGGNVTITGNFDIDTASDLAIQIRGGSLPFPVAVVEN
RTVGATLGQDSIRQSIYAGIAGLILVLIFVAVYYRLPGLIADVALVVYTLLTLACYSLVG
VTLTLPGIAGFILSIGMAVDANVLIFERTREEIYKGNTLYRAVESGFFNAFSSILDSNVT
TLIACAALFFLGSGLVKGFALTLAIGVGVSMFTAVTCSRTLLLLTVLGLPAVRQNPKLF-
APKVP------N-----
>Cylr|282899828
--------------------MQKYRSV---------LALIIILLIAAIAVIVKIP-----
--VPLGLDLQGGSQLTIQVKPTEQIKEITDRELEAVKKVVEGRINGLGVSEPIIQTV-GK
DKILVQLPGVNDPQQAENVLGGTAQLEFRLQKPDTETLLQSLRVSQLDIKSKQETLRKG-
--------KDENA-----------------------------IAANQAELKKNYQAIAEL
----FASTDPPLTGKYLKDAYGEP-TQGKN-WNVALRFDNEGGALFAELTKQLAGTGRGI
GIFLDNELISSPSVGVEFAATGITGGSAIITGRFQAEEANNLGVQLRGGALPVPVEIAER
RTVGATLGQDSIQSSIYAGIGGLALVLVFMVLYYRLPGLIADISLIIYAILTWATFSLLG
VTLTLPGIAGFILSIGMAVDANVLIFERTREELRSGKTLYRSVESGFYRAFSSILDSNVT
TWIACAALFWLGSGLVKGFALTLALGVAVSMFTAITCSRTLM-FLAISFPSWR-KPALY-
CPKLA-DRTEIIK----
>Prom9303|124023324
--------------------MARQQGW---------FALILALAIAAGSVTASFP-----
--LELGLDLRGGSQLTLEVQPAGEITRVKAEQLEAVKAVLDRRVNGLGVAESTLQTI-GD
NQLVLQLPGEQDPTRAAKVLGETALLEFRAQKPGTEEEVRGLQRLKRQVESILKSKQER-
---AISGESPSDDELD-----KQQLVEAQQAFGLQGSVG-SEIEQLEQLNEKVSIKIAEL
----FEPTS--LTGKDLVTAGRQQQQNVPDSWEVTLSFNREGGDQFAELTQSIAGTGRLL
GIVLDGRSISEASVGEQFRAAGITGGAATISGNFNAEDARDLEVQLRGGSLPLPVEILEV
RTIGPTLGAENIRRSLIAALSGLALVAVFMVVAYRLAGLVAVLALSLYALFNLAMYALIP
VILTLPGIAGFILSIGMAVDANVLIFERVKDELRRGNTLIRSIETGFSQALSSIVDGHLT
TLISCAALFFLGTGLVKGFAATLGIGVVLSLFTALSCTRTLL-RFLMGYQALR-RPTNF-
LPAKQ-LPSSLA-----
>Syns7805|88808459
--------------------MARQQGW---------FALILALTIAAASVLSSFP-----
--LQLGLDLRGGSQLTLEVQPAGSITAIKPEQLDAVKLVLERRVNGLGVAESTLQTV-GN
DQLLLQLPGVTDPSRAARVLGSTALLEFRAQKPGTEEEMRSLLQLRAQLKSVLAVKADA-
---SEADDASINP---------EELAKVQEALGLDGNAN-SEEEQLQQLLERTNAEIVDR
----FEPAA--LTGKDLVTAGRQQ-RQNSSGWEVTLGFNAEGGDRFAKLTQSIAGTDRLL
GIVLDGRPISEASVGPEFKAAGIAGGAATITGNFTAEEARDLEVQLRGGSLPLPVEILEV
RTIGPTLGADNVRRSLIAALSGLVLVGLFMVLTYRLAGVVAVMALSLYALFNLAVYALIP
VTLTLPGIAGFILSIGMAVDANVLIFERVKDELRRGNTLIRSIETGFQEAISSILDGHLT
TLISCGALFFLGTGLVKGFAATLGIGVILSLFTALTCTRTLL-RFLMSYQGLR-RPTNF-
LPAGQ-LPSSAA-----
>Syns7803|148239698
--------------------MARQQGW---------FALILALTIAAASVLTSFP-----
--LQLGLDLRGGSQLTLEVQPAGAITAIKPEQLDAVKLVLERRVNGLGVAESTLQTV-GD
DQLLLQLPGVTDPSRAARVLGSTALLEFRAQKPGTEEEMRSLLQLRAQLRSVLAAKAES-
---SETDDASIDS---------EELAKVQEALGLDGSAS-SEKEQLEQLLERTNAEIVDR
----FEPAA--LTGKDLVTAGRQQ-RQNSTGWEVTLGFNAEGGDRFAKLTQSIAGTDRLL
GIVLDGRPISEASVGPEFKAAGIAGGAATITGNFTAEEARDLEVQLRGGSLPLPVEILEV
RTIGPTLGAENVRRSLIAALSGLLLVGVFMVVTYRLAGLVAVMALGLYALFNLAAYALIP
VTLTLPGIAGFILSIGMAVDANVLIFERIKDELRRGNTLIRSIDNGFKEAVSSILDGHIT
TLISCGALFFLGTGLVKGFAATLGIGVVLSLFTALTCTRTLL-RFLMSYQGLR-KPTNF-
LPAGQ-LPTSAA-----
>Cya0110|126657739
--------------------MKQRRLL---------IGFIIALVIGAIALLNTIP-----
--LQLGLDLRGGAQLTIQLQPTEDVQTISEEDLEAAKTVLQNRVDGLGVAEPIVQTL-GQ
DKIVVQLPGVTDPEQAERVLGGTAQLEFRQQRQGTEGQLQAEFTIRQQKEAELEALKQG-
---EPTSEEEQQ------------------------------IAELTESIEESNQALLDL
----FESVG--LSGKNLDNARYGP-TQGTE-WEVIIDFDNEGGQKFAELTKNIAGTGRSI
GIFLDDVLISAPVVGPQFAAAGITGGSAVITGNFTAETANELAVQLRGGSLPFPVEVVEN
RTVGATLGRDSIRRSIYAAVAGLILVLIFMAVYYRLPGVLADLALAIYTLLTLACYSLIG
VTLTLPGIAGFILSIGMAVDANVLIFERTREELRSGKTLYSGVESGFYRAFSSIIDSNVT
TLIACGALFGLGSGLVKGFALTLAIGVLVSMFTALTCTRTFLLVTVLGLPSVRKKPELF-
CPNLP-TTSKS------
>Mica|166363304
--------------------MQRQNWL---------LLLIIGLVVASIIVLIKLP-----
--LQLGLDLRGGSQLTIQVKPTETVKTIQPNDLKAVQNVIENRVNALGVSESLVQTVDSK
NQVIVQLPGVTNPKEAERNLNVQAQLEFRQQKQGTEGEFRAEYSIFQQKKAELAALKAE-
---NKPENAAK-------------------------------IAELEQSLQKSKEAILNL
----FESVD--LTGKNLQNATISS-TQGTN-WEVAITFDSEGGNKFAELTKAIAGTGRSI
GIFLDNELISAPVVDVQFAQTGITGGRAVITGNFTAETANDLAIQLRGGSLPFPVKVEEI
RTVGATLGQDSIRRSIYAGLVGLLLVLIFMAVYYRLPGIIADVSLIIYTILSLGAFALVG
VTMTLPGIAGFILSIGMAVDANVLIFERTREELRAGKSLFRAVESGFYRAFSSILDSNVT
TLIACAALFWLGSGLVKGFALTLAIGVAVSMFTALTCSRTLLLITVLNVPSVRQKPQLF-
CPNLP-VNQ--------
>Syns8109|260435722
--------------------MARYQGW---------FALVLALAIAAGMFLVRTP-----
--LELGLDLRGGSQLTVEVKPAGEITRVGAEEMEAVKAVLDRRVNGLGVAESTLQTV-GE
SQLVLQLPGEQDPTSAARVLGDTALLEFRAQKADTDAEFLGLRQLRSQVEAILRLREDQ-
---IRRGETPEPL-------DLAQLKSTQQTLGLDGQAS-SEEEQLRQLLNKVDSDLLTM
----LEPAA--LTGKQLVTAGRQPLQNNPNSWEVTLNFDGEGAEAFADLTKSIAGTDRLL
AITLDDQLISAASVGPQFKSAGISGGAATISGNFSAETARELEVKLRGGSLPLPVEVIEV
RTIGPTLGAENIRRSLVAALAGLALVAVFMLVAYRLPGAVAVMALSLYALFNLAVYALIP
VTLTLPGIAGFILSIGMAVDANVLIFERIKDELRRGNTLIRSIDTGFSEAFSSIVDGHLT
TLISCAALFFLGTGLVKGFAATLGIGVLLSLFTALTCTRTLL-RFLMGYAGLR-RASNF-
LPTGQ-LPSPTA-----
