# Supplementary material for: Genome fluctuations in cyanobacteria reflect evolutionary, developmental and adaptive traits
Source: BMC Evol Biol. 2011 Jun 30;11:187. doi: 10.1186/1471-2148-11-187 (PMC3141437; doi:10.1186/1471-2148-11-187)
Supplement: Additional file 8 — Individual and concatenated alignments for protein groups. Compressed file containing all alignments of individual groups (fasta format) and the concatenated alignment of 285 single-copy genes (phylip format). [file 1471-2148-11-187-S8.GZ › Cyanos1292.faa]

>Syne7942|81298963
-----------------MSWGQALRNYKPTGQQLFFSLTALLAAAVWGRDRQLDIGLFSP
QS--------QLLALGLGFSLAAIAGYWVVPLLRRIKAGQFIREDGPQSHLQKAGTPTMG
GIFAIPAGLLPALILAGRS------PLVWALAFVTLAYATIGWLDDWQILRHRNNKGISP
KLKLCLQFGAAFLFCLWLISQ-------QGWQGT----ITTITLPF-GWSLALSLLFWPL
AVFTLVSESNATNLTDGLDGLAGGTGAAVLAGLGLWLA----PQDPAIATFCCSLAGGFL
GFLLHNRNPARVFMGDTGSLALGGAIAAIAIVANCLWVLLVMGGLFVLESISVILQVSYY
KATKGPDGKGKRLLRMAPWHHHLELGGWSETQVVASFYGLTLLLIASCW-LLN-------
>PromCC|33241327
------------MNWKKYINRFKSRDLSENGLPTSILLIIGIIVVSIIVDLFIQKSL---
----------LLVPLISSIIISAIITKWGIIKLKKINCRQVVRKEGPSGHFQKSGTPSMG
GIFIVPISLILTNLFALSNNTFS--KQLVALSFLSLAYMLIGLIDDWQSITLKRNKGLSV
KSKVILQTIVGIIFLVLIYSQ--------DL--N----NTDILIFG-NNTINLGLLFWPI
ALFILLAESNATNLTDGLDGLASGCGAIVFTGLAIELIIRGNNENYAIASFCITMAGAWL
GFLIFNRKPAKVFMGDTGSLAMGASLAGVALLTNTLWSLLIMGVIFLAESVSVIIQVGVF
KTTKKIIGKGYRVFNMAPLHHHFELEGTKETIIVQNFWLITICFVCMAI-MLR-------
>Crow|67921615
--------------MVDAKFSPEISLKKPSGNGLLGLLTVLLLLLILGFAQFFDQLANFS
QI--------LLLPLVISAVVTGAIGYGVVPFLRRLKAGQVIQEDGPQTHLTKAGTPTMG
GIFFVPVVVSIALIGSKLA------PMAIAVSLVTLAYMVIGWVDDWQILRQQSNKGLTP
RMKLILQIAIASAFCLWMALT-------QPS--N----ITNVVLPF-GLILPLGVLFWGL
AGFVLVAESNATNLTDGVDGLAGGTAALGFLGLGILVA----RETPELGIFCACMGGGCL
GFVLHNRNPATVFMGDTGSLALGGSLAAVGIISGNLWALFVVSGIFFIESLSVIAQVSYY
KATKGPDGIGKRLLKMAPLHHHLELSGWAETQIVGVFYLVNAGLTILAI-ISSL------
>Syn7335|254423726
-----------------MDARFLPKSVGLSGVKLSILLAGCLLSASIGLDLAAGRSVGAG
AAWSAQLSPQLTGPLVIGALLSALAGSVALPILKRFKAAQFIREDGPSAHLKKAGTPTMG
GIFFIPVAVLIALVWTGFS------PLTVAAGAMTLAYGLIGWIDDWQVMRKHSNKGISP
KAKLILQIGFAIAFCFWAFTT-------QSV--E----ITTVALPL-GLSIPLGFLFWPL
ASFVLVAESNATNLTDGVDGLMSGAGAIAFLGLGALVA----PTYPDLMVFCATLSGSCL
GFLAHNRNPAKVFMGDTGSLALGGALAAVGILSHNLFGLLIVTLLFVAETLSVLLQVGYY
KATKGPDGKGKRLFRMAPLHHHFELSGWSELQVVGVFYMISALLATIAI-STLR------
>Syn307|148243624
------------------MTAQQAQRFPGTGLQWSLGLIALILAACLISDGLSGGPQ---
----------LSLPLLLAGALSWLVCWIGVPRLRALKMGQVIRQEGPQSHQSKSGTPTMG
GLLLVPCGVVVGSLVSPGD------PRLLPIGLVTLAFMVIGGIDDWRSLTKRHNTGLTP
KGKLLLQALAAGLFLLWAGLH--------GA--I----PTAIALPW-GWLLPIGLLIWPL
GLFVFLAESNATNLTDGLDGLAAGVGAIVLVGLSLQLMLRGNGGDPALAGYGAALAGAWL
GFLLHNRHPARVFMGDTGSLAMGAALSAIALLSNSLWPLLLMGGLLLAESLSVILQVWVF
KATKGADGQGKRLLRMAPLHHHFELGGWSERRVVVSFWGISLLLVALGL-VLVP------
>Syn9605|78214183
--------------------------------MTASLLMLVVLMTSFAADKWITNAQ---
----------LSLPLLIAAVCATATAAVGIPLLRRLKMGQFIREEGPKTHQSKAGTPTMG
GLLVVPVGVVLGSLITRDAVAS---QQLLSLAVLTLAFMLIGGIDDWSSLTKHTNTGLTA
RGKLLLQAMATAAFLAIAAWQ--------GW--I----SSSIALPF-GLELPLGLMIWPL
GLFVVLAESNATNLTDGLDGLASGCGALVFTGLALQLMLRGDNGDPALAGFCMAMAGAWL
GFLVHNRNPARAFMGDTGSLAMGAALSGVALLSNSLWPLLVMGGVFVAESLSVIIQVWVF
KATKGPDGQGRRVFRMAPLHHHFELGGTDEQSVVPAFWLVTAGLVLLGL-VLRP------
>Nosp|186684068
----------------MDAKLSPEQGLNISGIALASLLAVGLGTTAFFLDSMANRLPWQS
MS--------LTLPLLLCAMGSGVVGFWVIPLLQALKTGQIIREDGPQAHLKKAGTPTMG
GIFFIPVGVIIACILSNFA------TDVLAVSALTTSYGFIGWLDDWQILRRKSNKGISP
RTKLALQVGFAAVFCLWLMFN-------QPS--N----ITNIALPWVSFTLPLGFLFWPL
AGFVLVAESNATNLTDGIDGLAAGTVAIALLALGALIA----PTAPGLMVFCAALSGGCL
GFLAHNRNPARVFMGDTGSLALGGALAAVALLTNTLVALFILSGIFFVETLSVMAQVSYY
KATKGPDGKGKRLFKMAPLHHHLELTGWSELQVVGVFYVIAAILAAICL-A---------
>PromAS|123969451
------------------------------------------------------------
------------------------------------------------------------
---MIIPFLILLLIITINLSS----LKLFLLLLTIFGFFITGFLDDLLSIKKKENTGLKT
KEKFFIQSLISIIFILLAYEK--------IL--I----SPLITVSD-TWGINMNIFILPV
SFLVLVGLSNSVNLTDGLDGLAAGCSGIVFYGLGTEILMKEQQELYVYSILCFSMSGICL
GFLKYNYYPAKIFMGDTGSLSIGAIMGSIALLTNSIFTLSIFSGIFIVESLSVIIQVGFF
KITKKLFHKGKRIFLMAPLHHHFELKGVKEQKIVENFWKINILLVILGI-VLKINL----
>Rapb|282896874
----------------MDAKLSPNQGLSISGIGLASVLAAAMTCATLVVDGLGNRVFWQP
NS--------LTMPFLLCALGSAVAGLWVVPILQALKTGQIIREDGPKAHLRKAGTPTMG
GVFFIPVALVVACMLSNFA------QDVLAVSALTLAYGIIGWIDDWQILLRKSNKGISP
RTKLILQIAFAIGFCVWMILK-------GDF--S----ITNIFLPWVGFSLPLGFMFWPL
ATFVLVAESNATNLTDGVDGLAGGTVAIAILGLGALIA----PTAPSLMIFCAAVSGSCV
GFLAHNRNPARVFMGDTGSLALGGALGAVALLTNNLVGLFILSGIFFVETLSVMAQVSYY
KVTKGSDGKGKRLFKMAPLHHHLELSGWSELQVVGAFYIVGALLASMCL-ALIK------
>YellA|86606626
-------------------------------MALSLVLGLALSALVIGIRPQ--------
----------VAVPFGLSVLGSALLGSLLLPVLRRWKAGQVIREEGPQSHHKKAGTPTMG
GLSFLPVGLLVAGIGSGWD------PQWLAVALLTLAYTVVGWLDDWLVIRQRSNKGLSA
KSKLLLQVGIGLVFCGYLAWQ---------G--I----PTVLTLPGIG-ALPLGWLFWPL
ALFVLVGTNNAVNLADGMDGLAAGMVALVLAGLGLTAA------DPVLALVAFALSGTCL
GFLVHNHHRARLFMGDTGSLGLGGALAGLALLGDQLWALAWMGAVLVAEALSVILQVGYF
QYTKRKTGQGKRLLRMSPLHHHLELGGWSEVQVVGCFYGLTALLVGLGWAWWHWAGA---
>Prom9215|157414315
---------------------MIGKINKFNFKSLLVLNTFALIATSYLFNNFI-------
----------FIGVFILFFFLSLFATKNGLEIIRKLNLLQNIRTEGPSNHFQKSNTPTMG
GVFLMIPFFILLLIITINLSS----LKLFLLLLTIFGFYITGFLDDYLSIKNKENTGLKT
KEKFILQSVISIIFILLAYEK--------NL--I----NPLVILSD-SWVINMNIFILPI
SFLVLVGISNSVNLTDGLDGLAAGCSGIVFYGLGTEILMKEQQELFVFSILCFSMSGLCL
GFLKYNSYPAKIFMGDTGSLSIGATLGTIALLTNSVFTLSIFSGIFIIESLSVIIQVGVF
KITKKLFHRGKRIFLMAPLHHHFELKGVKEQKIVENFWKINILLIILGI-VLKIKL----
>PromN2A|72383157
------------MKKSNKLLDNKKLSFYNSVNNHILVLFGLISITCVFSDFYYKTSN---
----------LTIPFIITTLVSSIITFIGIPKLKKIKIKQIIRDEGPKNHFLKQGTPTMG
GIFFIPIGIIVSNILYFNQENY---NIILTLSFVIIFFMFIGFIDDFLSLKKKLNTGLSS
NQKILLQSLISLIFILICASN--------NL--I----PQNIQIA--NKVFNIGNLIYPL
GIFVLLAESNSTNLTDGLDGLLSGCSVLIFTGLAISILIENPSNNSTLAPLCIAMAGACM
GFLFLNKYPAKLFMGDSGSLAIGASLGGIALISNHLWSLLIMGGILAAESISVIIQVSIF
KISKRVKGKGHKLFLMTPLHHHFELKGNNESLIVSSFWLITLFLVIINL-IFLIKS----
>Syns9917|87123361
----------------------MNRSNQVGGRVSALVLAVVIVAAAFAADRWIPNSL---
----------LSVPLIVATLIAAGTTAWGVPRLRALKMGQVIREDGPQAHLRKGGTPTMG
GLLVVPVGVIIGSLSAVGQDNA---NRLLAVAAVTLASMVIGGIDDWRSLTRQTNKGLTA
RGKLLLQALIAALFLAVAAWQ--------GW--I----SSSIALPW-NLTLPLAWLIWPL
ALFVFLAESNATNLTDGLDGLASGCGALVFTGLALQLMLRGNSGDPALAGFCMAMAGAWL
GFLAHNRNPARLFMGDTGSLAMGACLSAVALLSNSLWPLLLMGGVFLAESLSVILQVWVF
KATKGADGVGQRLFRMAPLHHHFELSGWSEQTVVRRFWLITAALVLIGL-ALRPT-----
>Prom9312|78780187
---------------------MIGKIKKFNFKSLLILNTFALIATSYLFNNFI-------
----------FIGVYTLFFFISLFTTKNGIKIIKKLNLLQNIRTEGPANHLKKSDTPTMG
GVFMVIPFLIFLLIININLGS----LKLFLLLLTIFGFFITGFVDDFLSIKKEQNTGLKT
KEKFFLQSIIAIIFIFLAYEK--------DL--I----NPLITVSD-SWQINMNIFTLPI
SFLVLVGISNSVNLTDGLDGLAAGCSGIVFYGLGTEILMKEQQELIIFSILCYSMSGICL
GFLKYNSYPAKIFMGDTGSLSIGAILGSIALLTNSVFTLSIFSGIFIIESLSVMIQVGVF
KITKKLFHNGKRIFLMAPLHHHFELKGVKEQKIVENFWKINILLVILGI-VLKINL----
>SynsBL|116071819
----------------MTPTETTDQPWWGKGSFCATLLILFVFAASLAADKWVSNSQ---
----------LTLPLLLATVVSMTAAGLGIPRLKALKMGQVIREEGPRGHQSKSGTPTMG
GLLVVPVGVILGSWITREPEAS---QQLLAVSGVTLAYMLIGGFDDWRSLTRRTNSGLTP
RGKLLLQTIAALIFLAIAAWQ--------GW--I----NSTVALPF-GQNLPLGLLIWPL
GLFVFLAESNATNLTDGLDGLASGCGALVFTGLALQLMLRGNHGDPAIAGFCMTMAGTWL
GFLVFNRHPARVFMGDTGSLAMGAALTAVALLSNSLWPLLVMGGVFLAESLSVIIQVWVF
KATKGADGEGRRIFRMAPLHHHFELGGTNERTLVPCFWTATAAFVVLGL-YLRPLG----
>Prom9515|123967134
----------------MIHQKMIGKTRRLDFTTLFFLITLSLIVNSFIFNNLL-------
----------IICIFLVFFSICILITNYGLKIIKQLNLLQNIRDTGPSFHFNKKNTPTMG
GIFIILPLLLLLLIVNHYFYS----MGIILLFFGSLSFFIIGFLDDYLSIKKKKNIGLRS
TQKFILQSLISILFIVLAYQN--------GY--I----NSLITVSN-NWAIDTNIVIFPI
CFVTLVGLSNAVNLTDGLDGLASGCGSIVFYGLGTEIFIKGQQELIIYGLIAYAMSGLCV
GFLKFNKYPAKIFMGDTGSLTIGATLGYISILTNSYFTLFIISGIFVIEALSVIIQVSFF
KITKKIFKRGKRVFLMTPIHHHFELSGMKEEKIVENFWKINILLVILGI-VLKINL----
>Cya8802|257062159
---------------MDAKIPPLTPFKKPSGTSLLILLILLLGLLCLGFAQILDLSSISL
S---------LLFPLAVSAICSAILGYVVVPVLRRLKAGQVIQEDGPQTHLKKAGTPTMG
GIFFVPVAVIIALIWSKLD------PAVLAVSIVTLAYMGIGWIDDWQILRQKSNKGLTP
RMKLILQIAIAVGFCIWTFLT-------QSA--D----LTNIALPG-QIILPLGLFFWII
AGFVLVAESNATNLTDGVDGLAGGTGSLAFLGLAALMA----SNNPGLMIFCACMSGGCL
GFIVHNRNPATVFMGDTGSLALGGSLGAIGILSGHVWGLFLVSGIFFVESLSVIAQVSYY
KATKGPDGKGKRLLKMAPLHHHLELSGWAETQIVGLFYLINAGLAVLAV-ISS-------
>Prom9313|33864528
-----------MSNSPKPLADTDTQSWWTKGSTSASLLGIVIFAASFTSDRFIANSL---
----------LSLPLMISTLISVLIASWGIPKLRALKMGQVIREDGPQTHQRKSGTPTMG
GLLVVPVGLIIGSFVSVNGESS---EQLLALSWITLAYMLIGGFDDWRSLTRGTNTGLTP
RGKLLLQTAASLIFLAWAGWQ--------HW--I----DSSIALPL-GISIQMGFMIWPL
ALFVFLAESNATNLTDGLDGLASGCGALVFTGLAVQLMLRGNDGNPVLAGFCMAMAGAWL
GFLMHNRNPAQVFMGDTGSLAMGAALSGVAILSNSLWPLLVMGGVFLAESLSVIIQVWVF
KATKGPDGVGRRVFRMAPLHHHYEIGGTDEQMVVRRFWLSTGGLVLLGL-LLRPTA----
>Cya7822|196255937
---------------MDTKLFSSTSLTKPSGTSLLILLATLLFLLIVFFGWMLTASTDLK
FS--------VLLPLGIGAISSAALGYGVVPLLRWFKTGQFVQEDGPQTHLKKAGTPTMG
GIFFIPVGVVAALIGSQFD------PQVIAVGVVTLAYMGIGWIDDWQVLRQKSNKGISP
RMKLMLQIAVAVLFCLWMFWT-------GDS--N----LTNVTLPG-NWVIPLGWFFWLL
AAFVLVAESNSTNLTDGVDGLAGGTAAIAFLGLAAVVA----ATSEGLMIFCACMSGGCL
GFVVHNRNPAKVFMGDTGSLALGGAIAAVGLLSGNLWAVFIISGIFFIEALSVIAQVSYY
KATKGPDGKGKRLLKMAPIHHHLELSGWSETQIVGVFYLINTGLVILAF-LSR-------
>Cya7424|218437471
---------------METKLFSSASLIKPSGTSLLILLTVVLFLLMTLFQWLLTSSLEGI
YA--------VILPVSVSAIACGLLGFGVIPLLRWLKTGQFVREDGPQSHLKKAGTPTMG
GIFFIPVAVGVALIGSKFD------PQVVAVGIVTLAYMMIGWVDDWQVLRQKSNKGISP
KMKLLLQIAVAVLFCLWMLWT-------GSP--N----ITNLSLPG-NLIIPLGWLFWIL
AIFVLVAESNATNITDGVDGLASGTCAIAFLGLAAIVA----PTSVGLMIFCACLSGGCL
GFVLHNRNPAKVFMGDTGSLALGGALAAVGLLSGNLWGLFIISGIFFVESLSVIAQVSYY
KATKGPDGQGKRLLKMAPLHHHLELSGWSETQIVGVFYLINAGLAILGF-ISR-------
>PromN1A|124026898
------------MKKSKKLLDIKKVSFYNSINNHILILFVLIASACVFSDFYFKASN---
----------LTIPFIITTTVSSIITFIGIPKLKKIRAKQIIREEGPKNHFLKQGTPTMG
GIFFIPIGIIISNILYFNQDNY---DIILTLTFVIIFFMFIGFIDDLLSLRKKLNTGLSS
NQKILLQSFISLIFIIICASN--------NL--I----PQNIQIA--NKVFNIGNIIYPL
GIFVLLAESNSTNLTDGLDGLLSGCSVLIFTGLAISILIENPSNNFTLAPLCIVMAGACM
GFLFLNKYPAKLFMGDSGSLAIGASLGGIALISNHLWSLLIMGGILAAESISVIIQVSIF
KISKRVKGKGHKLFLMTPLHHHFELKGNNESLIVSSFWLITLFLVIINL-IFLIKS----
>Micc|254412453
---------------MIDAKLTSGRSFNLTGSSLLTLLAVGLSLGSLILDGLGERFLFAG
VS--------MTLPLLICAVVTAALGYWVVPFLQTLKMGQIVREDGPQTHLQKAGTPTMG
GVFFVPVAVMVALVWSGLALVGQEFVNVLVVSVVTLAYGMIGWLDDWQIIRRRSNKGISP
RLKLALQISVGLVFCIWLAAS-------QPI--S----ITAIALPF-GIVLPLGLLFWPL
ALFVLAAESNATNLTDGVDGLAGGTCAIALLALAAIVA----PTSPGLMVFCACLSGSCL
GFVVHNRHPAAVFMGDTGSLALGGALAAVGLLSQNLWCLFVLSGIFCWESISVIAQVAYY
KATKDEAGVGKRLFKMSPFHNHLELSGWSETQIVGAFYLTGGLLALVCL-GLQSGF----
>Prom9202|254526229
---------------------MIGKINKFNFKSLLILNTFALIATSYLFNNFI-------
----------FIGVFILFFFISLFATKNGLEIIRKLNLLQNIRTEGPSNHFQKSNTPTMG
GVFLMIPFFILLLIITINLSS----IKLFLLLLTIFGFFITGFLDDYLSIRNKENTGLKT
KEKFILQSVISIIFILLAYEK--------NL--I----NPLIILSD-SWVINMNIFILPI
SFLVLVGISNSVNLTDGLDGLAAGCSGIVFYGLGTEILMKEQQELFIFSILCFSMSGLCL
GFLKYNSYPAKIFMGDTGSLSIGATLGTIALLTNSIFTLSIFSGIFIIESLSVIIQVGVF
KITKKLFHKGKRIFLMAPLHHHFELKGVKEQKIVENFWKINILLIILGI-VLKIKL----
>Nods|119509412
-----------MKGIFVDAKLSPNQGTNISGITLASGLMVALSIVALALDWLGHRMPWQG
MS--------LTLPFLVCALSSAALGFVIIPLLQALKTGQIIREDGPQAHLKKAGTPTMG
GIFFVPVAVAIACICSHFA------TDVLAVSALTLSYGFIGWLDDWQILRRKSNKGISP
KMKLALQIGFAALFCLWLMTT-------QDS--N----ITNIALPGVSFAIPLGFLFWPL
AGFVLVAESNATNLTDGIDGLAAGTVAIALLALGAIIA----PAYPGLMVFCAALSGGCL
GFLAHNRNPARVFMGDTGSLALGGALAAVALLTNTLVALFILSGIFFVETLSVIAQVGYY
KATKGPDGKGKRLFKMAPLHHHLELSGWSELQVVAVFYIIAAILAVICY-AIA-------
>Cyab|254431922
----------------MTSTASSRRLWPGNSRRAAVLLGLLLLAACAASDRYVANSM---
----------LTLPLVAAALIAALVTAWGVPRLRRLKLGQVIREDGPQAHLSKAGTPTMG
GLLVVPVGVILGGLLSPSD------PRLPAVAAITLAYMAIGAIDDWRSLTRSTNTGLTP
RGKLLLQGLAAVLFLVWAYQG--------QW--LGGGEAGNVALPF-GWMVPLGLAIWPL
GLFVFLAESNATNLTDGLDGLAAGCGAVVFTGLGLQLMLRGHEGDPALAGFCVAMAGCWL
GFLAHNRHPARLFMGDTGSLAMGAALSAVALLSNSLWPLLVMGGVFLAESVSVILQVWVF
KATKGPDGQGRRLFRMAPLHHHFELGGLGEEQVVIRFWGASLLLVVAGL-VLLP------
>Acam|158338874
---------------MVLANKTTASTRSGAGRNLYWLLLLCLSGVALATDIYSGRIDTPA
LT--------IVAPLWTSTLVVTLLGFWAVPMLRSLKASQVIQEDGPQSHLKKAGTPTMG
GIFFMPVALVLGWAWVAANSVNL--LEVSAAVLLTLCLGLVGWFDDWQILRKKSNKGISA
KLRLGIELGSGLIFGLWLFLT--------RS--D----ISGLALPF-GLSLPIGVLFLAI
STFVVAAESNAVNLTDGMDGLAAGTSAIAFLGLALVVA----PSWPGLMIFCACFSGSCL
GFLAHNHNPAQVFMGDTGSLALGGALAAVGLITNTLWALLILSGLFLVESLSVIAQVTYY
KATKGPDGVGKRLFKMSPIHHHFEQSGWPEVRVVSTFYACVAVLAVAAC-GLNALS----
>Prom9301|126697238
---------------------MIGKIKKFNFKSLFILNTFALIVTSYLFNNFI-------
----------FTGVYILFFFISIFITKNGLKIIKKFNFLQNIRDEGPTNHFKKSDTPTMG
GIFMIIPFLILLLIITINLSS----LKLILLLLTVFGFFITGFLDDYLSIKKRENTGLKT
KEKFILQSVISIIFILLAYEK--------NL--I----SPLITISD-SWAINMNIFILPV
AFLVLVGISNSVNLTDGLDGLAAGCSGIVFYGLGTEILLKGQQELFVFSILCFSMSGICL
GFLKYNSYPAKIFMGDTGSLSIGAILGSIALLTNSIFTLSIFSGIFIIESLSVIIQVGFF
KITKKLFHRGKRIFLMAPLHHHFELKGVKEEKIVENFWKINILLVILGI-VLKINL----
>Artm|209523443
----------------MDSKFTNSKSLQLSGSYLLLFLCLGLSAFAIGLDMTVSHLWPTN
IS--------LFVPFTICALVVAATGQWIIPILTRIKAGQFIREDGPQAHLKKAGTPTMG
GIFFIPVGIAIALAGSGFD------ANVMAICALTAAFGLVGFIDDWQILRRKSNKGISA
KMKLALQVLFAVLFCIWLAYN-------QAS--V----ASNIALPF-GLTLSLGVLFWPL
ATFVQVAESNATNLTDGVDGLMGGLGAIAFLGMAAYLA----PTYPEIALFCACMSGACV
GFVSHNRNPAKVFMGDTGALALGGALAGVALITNTLWVLLIISLIFLIETLSVIAQVTYY
KATKDANGVGKRLLRMAPIHHHLELSGWSETQVVGCFYCVQGLLIWVVF-LIAG------
>Syne6301|56751362
--------------MAPVSWGQALRNYKPTGQQLFFSLTALLAAAVWGRDRQLDIGLFSP
QS--------QLLALGLGFSLAAIAGYWVVPLLRRIKAGQFIREDGPQSHLQKAGTPTMG
GIFAIPAGLLPALILAGRS------PLVWALAFVTLAYATIGWLDDWQILRHRNNKGISP
KLKLCLQFGAAFLFCLWLISQ-------QGWQGT----ITTITLPF-GWSLALSLLFWPL
AVFTLVSESNATNLTDGLDGLAGGTGAAVLAGLGLWLA----PQDPAIATFCCSLAGGFL
GFLLHNRNPARVFMGDTGSLALGGAIAAIAIVANCLWVLLVMGGLFVLESISVILQVSYY
KATKGPDGKGKRLLRMAPWHHHLELGGWSETQVVASFYGLTLLLIASCW-LLN-------
>Anav|75907490
----------------MDAKLSPNQGLNISGIGLASSLAAGLGIAALTLDWIANRNPWQG
TS--------LTLPLLLCTIASAIAGYFVVPLLQALKTGQIIREDGPQAHLKKAGTPTMG
GIFFIPVAVVGACVLSNFA------TEVLAVSALTLSYGLIGWIDDWQILRRKSNKGISP
RMKLALQICFAAAFCLWLMFN-------QPA--N----ITSIALPWVSFALPLGFLFWPL
AGFVLVAESNATNLTDGIDGLAGGTVAIALLALGAIVA----PTSPALMVFCAALSGSCL
GFLAHNRNPARVFMGDTGSLALGGALAAVALLTNSLVALFILSGIFFVETLSVMAQVSYY
KATKGPDGKGKRLLKMAPLHHHLELSGWSELQVVSSFYVIATILAVICL-AIAPF-----
>Artp|284053026
-----------MIEKPVDSKFTNSKSLQISGSYLLLFLCLGLSAFAIGLDMTVSHLWPAN
IS--------LFVPFTICALVVAATGQWIIPILARIKAGQFIREDGPQAHLKKAGTPTMG
GIFFIPVGIAIALAGSGFD------TNVMAICALTAGLGLVGFIDDWQILRRKSNKGISA
KMKLALQVLLAVLFCIWLVYN-------QAS--V----ASNIALPF-GLTLSLGVLFWPF
ATFVQVAESNATNLTDGVDGLMGGLGAIAFLGMAAYLA----PTYPEIALFCACMSGACV
GFVSHNRNPAKVFMGDTGALALGGALAGVALITNTLWVLLIVSLIFLVETLSVIAQVTYY
KATKDANGVGKRLFKMAPLHHHLELYGWSENQVVGCFYCIQGLLIWVVF-LIAG------
>Cya7425|220909261
-----------MTKPEETAIAPSLQRSIFSGKNLFILLLVSLGCVALGLDGWEGRLLAPL
S---------LALPLAGSTLITAALGVWVVPLLRRLKTGQVIREDGPQSHLKKSGTPTMG
GIFFIPTALLLAIVWSSLALQALP-LDVMAAAALTLVYGFVGWLDDWQVLRYKNNKGISA
KLRLGLEVSSALLFSLWLVWS--------YP--Q----ITTVALPW-HLALPLGLFFLPL
AIFVPTAESNAINLTDGLDGLAAGTGAIALLGLGALVG----STAPGLMVLSACLAGGCL
GFLFHNHNPARVFMGDTGSLALGAALAAIGLISNSLWALLILSGIFLAETLSVIAQVSYY
KATKGPDGIGKRLLKMAPLHHHLELSGWSETQVVGAFYLVGILLFLLSF-VLKLT-----
>Cya51142|172035828
------------MAVVDANVSPEISLRKPSGNNLLVLLTGLLLLLTFGFAEFFGQLATFS
QV--------LLLPLGVSAVISGLMGYGVVPFLRRLKAGQIIQEDGPQTHLSKAGTPTMG
GIFFVPVVVIIAVIGSHFA------SAAIAVSLVTLAYMMIGWIDDWQILRQQSNKGLTP
RMKLILQIAIAVAFCVWTAWT-------QST--T----ITNVTLPG-SLILPLGTLFWAL
AVFVLVAESNATNLTDGVDGLAGGTAALAFLGLGILVA----TTTPELGIFCACMSGGCL
GFVLHNRNPATVFMGDTGSLALGGALAAVGILSGNLWALFVVSGIFFVESLSVIAQVSYY
KATKGPDGVGKRLLKMAPLHHHLELSGWCETQIVGIFYLINAGLAILAI-LSSL------
>Lyns|119487274
----------------MDSLFSPIRSSNLSGRHLWTLLTLGLSAFAISLDLTADRFLNPQ
TS--------LFLPLAVCGLIAAALGHWVIPLLVRIKAGQFIREDGPQAHLKKAGTPTMG
GIFFIPVGVIGGLIWSGFH------PNVIAISSLTLAYGFVGWLDDWQILRRKSNKGISP
QMKLALQVGLATLFGLALATRGVASLSLQSS--E----ISTVALPF-GLALPLGWLFWPL
AVFVPVAESNATNLTDGVDGLMGGLGAITLFGLGAYLA----PTSPELMVFCACLSGSCL
GFVSHNRNPAKVFMGDTGSLALGGALAAVALLSNTLWMLLIISGIFLIETVSVIAQVSYY
KATKNPDGIGKRLFRMAPLHHHLELCGWSETQVVGIFYLINVILVLVSL-VMA-------
>Prom9211|159904388
--------------------MKLIKQYFSNSSFLSIALISLISIVTITIDSLKKQGS---
----------LTLILFTAIIICSISTSLGIKKLKQLKLNQVIRAEGPKKHRAKSGTPTMG
GIIIVPIGIIIGNLFTFNGTFH---HQVLGISTLTLAYMFIGIIDDWRSYSLNTNSGLKP
KGKVILQAGAGILFLLWANSQ--------GL--I----HSNISILK-NHSIYFGELIWVI
ALFLLIAESNATNLTDGLDGLASGCGAIVFTGLAIELILQDDINSYKLASFCIAMAGSWL
GFLVKNKHPAQIFMGDTGSLSMGAALIGVALISNTLWSLCIMGIIFLIESVSVIMQVGIF
KITKQLNGQGHRILLMAPLHHHFELNGVKEVEIVRNFWFINIIFVILSF-LLRST-----
>Noss|17231808
----------------MDAKLSPNQGLNISGIGLASSLAAGLGIAALTLDWMANRNPWQG
TS--------LTLPLLLCTIASAIAGYFVVPLLQALKTGQIIREDGPQAHLKKAGTPTMG
GIFFIPVAVVGACVLSNFA------TEVLAVSALTLSYGLIGWIDDWQILRRKSNKGISP
RMKLALQIGFAAAFCLWLMFN-------QPA--N----ITSIALPWVSFALPLGFLFWPL
AGFVLVAESNATNLTDGIDGLAGGTVAIALLALGAIVA----PTSPALMVFCAALSGSCL
GFLAHNRNPARVFMGDTGSLALGGALAAVALLTNSLVALFILSGIFFVETLSVMAQVSYY
KATKGPDGKGKRLLKMAPLHHHLELSGWSELQVVSSFYVIAAILAAICL-AIASGGA---
>Cya8801|218249072
---------------MDAKIPPLTPFKKPSGTSLLILLILLLGLLCLGFAQILDLSSISL
S---------LLFPLAVSAICSAILGYVVVPVLRRLKAGQVIQEDGPQTHLKKAGTPTMG
GIFFVPVAVIIALIWSKLD------PAVLAVSIVTLAYMGIGWIDDWQILRQKSNKGLTP
RMKLILQIAIAVGFCIWTFLT-------QSA--D----LTNIALPG-QIILPLGLFFWII
AGFVLVAESNATNLTDGVDGLAGGTGSLAFLGLAALMA----SNNPGLMIFCACMSGGCL
GFIVHNRNPATVFMGDTGSLALGGSLGAIGILSGHVWGLFLVSGIFFVESLSVIAQVSYY
KATKGPDGKGKRLLKMAPLHHHLELSGWAETQIVGLFYLINAGLAVLAV-ISS-------
>Glov|37523307
---------------------MELVSRPPTGWLSALAAGAIVSAAIAWLAPA--------
----------QLVVFGLTLLLVALTGFAAVPLLRRWKARQFIREDGPRSHLKKAGTPTMG
GIFFIPWALVVPFAFAGWN------PELIAAVALATSYGLVGWIDDFQIIRRQSNNGITP
RQKMLLLIGAGVAFCLFHGLS------------G----HGTATFGL-G---ELGILFWPL
ALLALTGTANAVNITDGLDGLAGGTGAIAATVLGLIVI----ATHPALAVLCFALAGACL
GFLVHNRHKATVFMGDTGSLAIGGALAAVAVLSGQLVALALVGGVFVVEALSVIAQVGYF
KATKGPDGKGKRLLRMAPLHHHFELGGLHETQVVARFYLAGASLALLTW-WLHTGWPPSA
>Syns8102|33867046
----------------MTDISNRPRTWWENGTVSASLLAVAVLAGSLASDKWVPNSQ---
----------LTLPLLISTSVAALVAAAGIPRLKALKMGQVIRVEGPQAHQSKAGTPTMG
GLLVVPVGTIVGGLISLEGTEA---QQLLAVSAITLGYMVIGGFDDWRSLTRQTNTGLTP
RGKLLLQSLMGVLFLAVAAWQ--------GW--I----SSSVSLPF-GWTLPLGWLIWPL
GLFVFLAESNATNLTDGLDGLASGCGALVFLGMAVQLMLRGHTGDPALAGFCMTMAGAWL
GFLMHNRHPARAFMGDTGSLAMGAALSGVALLSDSLWPLLVMGGVFLAESLSVIIQVWVF
KTTKGPDGQGRRVFRMAPLHHHFELGGTSERTVVPCFWLATAGFVLLGL-LLRPTI----
>Thee|22298514
--------MLERPPMPSTKTTAAIEPRWRAGQRLFRLLAIGLLIVTIAYDTGANHWQQPL
QT--------LTLPWLVSFALVAVLGMAVVPLLRRLKTGQIIREDGPQSHLQKSGTPTMG
GIFFVPTGLGLAFLWTGFAQGKLS-PTVGAIALLVLWYAAIGWWDDWQVLRRQSNKGLSA
RLRLLLEGIGAALFCAWLVAS--------DP--T----ATVVTAPW-GWVWPLGMAFIPL
AIFVPMAEGNALNLTDGLDGLAGGTGAIALLTLGIILS----P-YPDLQILAVVMSGACL
GFLWHNHHPARVFMGDTGSLALGAVLAGIGLASHHLWELLIVSGLFFVESLSVIAQVLYY
KATKGPDGVGKRLLRMAPLHHHFELGGWSELRIVRTFYGVVALLGLLCV-LLQWLA----
>Syns9916|116074264
MLWGTGGSPNLSATRGNAVLEPKDPSRVMDGRFPAAVLAFVVFASAFAYDQQVHGSL---
----------LSLPLLITTLLAAVSAWLGIPQLRSLKMGQVIREDGPQAHLSKAGTPTMG
GLLVVPIGVIVGALVSVQDGNA---ERLLAVAAITLAFMLIGGIDDWRSLTRQTNTGLTP
RGKLMLQAGAAAIFLAVAGWQ--------GW--I----SSTIALPM-GLELPLGWLIWPL
GLFVFLAESNATNLTDGLDGLAAGCGALVFSGMGLQLMLRGNSGDPALAGFCMAMAGAWI
GFLIHNRNPARVFMGDTGSLAMGAALTAVALLSNSLWPLLVMGGVFLAESLSVIIQVWVF
KATKGPDGVGRRVFRMAPLHHHFELGGAAEQQVVRAFWLVTFVLVIGGI-VLRPNG----
>PromMED|33862265
--------------------MMIGKTRSLTFTSLFFLLVISLIVNSYIFNSLL-------
----------IINIFLISSLISLVITKYGFKIISRLNLLQNIRSEGPSLHFNKTNTPTMG
GIFIILPFLLLLLIVNNYVDS----VGILLLFFCTISFFIIGFLDDYLSIANKKNAGLKS
NEKFTLQALIAVLFIIFASQS--------NY--I----NPLITISN-NWNMDTNIVIFPI
CFLTLVGLSNAVNLTDGLDGLAAGCSAIVFFGLGTEIFIKGQKDLIIYGLISYAMSGLCI
GFLKYNKYPAKIFMGDTGSLTIGAALGSISILTNSFFTLFIISGIFITEALSVMIQVSFF
KITKKLFKKGKRVFLMTPIHHHFELKGIKEEKIVENFWKVNILLIVLGI-VLKINL----
>Scys6803|16331969
--------------MANAKSSSLPSWKNPSGKTLLILLWALALALMALLSSWADMPWLSN
GK--------LLIALGFTALVTALIGMAVVPMLVNLKASQVIQSDGPQSHLKKAGTPTMG
GIFFVPVAVAIAVVGTQFN------PDVIVVGLVTLGYMAIGWVDDWQILKYKSNKGLTP
KQKLFLQVAIAVIFCTWLFFY-------GPT--E----ITDIRIM--QFVLPLGFLFWLV
ATFALVAESNATNLTDGVDGLAAGTGAIAFVGLGLLVA----KENPALAFFCCAMAGGCI
GFVHHNHNPARVFMGDTGSLALGGSLAAVGIMTGNLWGLLLISGIFLAESLSVIAQVGYY
KATKGPDGVGKRLLKMAPIHHHLELSGWTETQIVGSFYLINTLLAIVAM-ATA-------
>Syn9902|78185878
----------------MTTTETTAQPWWGKGSVSATLLILFVFAASLAADKWVSNSQ---
----------LTLPLLLAAVVSMAVAGLGIPRLKALKMGQVIREEGPSGHQSKSGTPTMG
GLLVVPVGVILGSWITREPEAS---QQLLAVSGVTLAYMLIGGFDDWRSLTRRTNTGLTP
RGKLLLQTTAAFVFLAIAAWQ--------GW--I----NSSVALPF-GQSLPLGLLIWPL
GLFVFLAESNATNLTDGLDGLASGCGALVFTGLALQLMLRGNHGDPALAGYCMTMAGTWL
GFLVFNRHPARVFMGDTGSLAMGAALTAIALLSNSLWPLLVMGGVFLAESLSVIIQVWVF
KATKGADGQGRRVFRMAPLHHHFELGGTSERTLVPCFWTATAALVVLGL-LLRPFG----
>Trie|113477977
----------------MQNKLTFGKSFTITGKNLLLVLSLGLSCFALILDGMANRIFSIG
S---------LTFPLILCGLVTISLGYWVIPILKKLKAGQIIREDGPKAHLQKAGTPTMG
GIFFVPVAVAIALVLSRFQ------PDVIGVSFLTLAYGFIGWLDDWQILQRRTNKGISP
KIKLALQIGFAILFCGWLAWS-------QPS--T----ITNIVLPF-GLQLSLGLLFWPL
AGFVLVAESNATNLTDGVDGLMGGLGAITFFGLGAYLA----PTSLELMIFCACMSGSCL
GFVAHNRNPAKVFMGDTGSLALGGGLAAVALLTNTLWVLFIVSGIFLIETLSVIVQVSYY
KATKKHDGAGKRLFKMAPFHHHLELSGWLETQVVGTFYLVSLILVSFCL-LY--------
>Syn9311|113952732
-------------MKERDVNDAQETPPPLEGKVSAGVLAVVVYAAAFASDRWIPNSL---
----------LSLPLLIATLIAAIVTWWGVPKLRGLKLGQVIREEGPQAHLTKSGTPTMG
GLLVVPVGVIVGGLISWSGQAA---EQLLAVAFITLAYMVVGGIDDWRSLTKHTNTGLTP
RGKLLLQALAAVIFLIWAGMR--------GW--I----SGDVALPF-DINLPLNWLIWPL
AVFVFLAESNATNLTDGLDGLAAGCGALVFTGMALQLTLRGNSGDPSLAGFCMAMAGCWI
GFLVHNRNPAKVFMGDTGSLAMGGALTAVALLTNSLWPLLIMGGIFLAESLSVIIQVWVF
KATKGADGIGRRVFRMSPLHHHFELGGTPEQLVVPGFWLATVFLVLIGI-FFKPN-----
>NoAz|298490111
--------MWSEGKFFVDAKLSPNQGLNISGIGLACLLALSLTATALILDWLGHRLPWHP
SS--------LTMPFLLCSVGAAAAGNFVIPLLQALKTGQVIREDGPQAHLKKAGTPTMG
GVFFIPVAIMVACVLSNFA------QDVVAVSVLTLSYGLIGWIDDWQILRRKSNKGISP
KMKLVLQILFATGFCLWMMLN-------RDF--S----ISNIALPWVSFSLPLGLLFWPL
AGFVLLAESNATNLTDGIDGLAGGTVAIAIFALGAFIT----PTSPDLMIFCAAISGSCL
GFLAHNRNPARVFMGDTGSLALGGALAAVALLTNSLVVLFILSGIFFVETLSVMAQVSYY
KATKGADGKGKRLFKMAPLHHHLELTGWSELQVVSVFYIIAAILATICL-TMITF-----
>Ucyn|284928716
---------------------------------MLILINVLLVGSFVILDNKNINFHHI-
----------LTFPLGLSLLISSLLGYIAVPLLKRLKIEQVIQEDGVKKHLSKAGTPTMG
GIFFIPIAILVTLVWSNFS------LITITISLLTLAYMSIGWIDDWYILRRQSNLGLSP
RTKLFLQITVAIVFCIWIKST-------QII--T----MNEIILPG-NIILEAGILFWFL
SVFVLVSESNAINLTDGIDGLAGGTGALTFLGLGIIIL----DTSSDLSIFCACIAGSCL
GFLLHNSNPAKVFMGDTGSLALGGALAGVGILSGHFWELFILSGIFFIESLSVIIQVTYY
KMTKDSQGKGKRLLMMAPLHHHLELVGWPEGKIVRISYLINTSLIFLVA-VLYKYFL---
>Syns5701|87301540
------------------MPAPGATAAPVDGRLSALGLTLGLLIVCVLCDGLSGAPQ---
----------LTPPLLVAALVSWALCHWGVPRLRALKLGQVIREEGPQGHHGKAGTPTMG
GLLAVPAGVIVGGLVSPGD------DRLLAVAAITLAYLAIGGIDDWRSLTRQTNTGLTP
RGKLLLQALAAALFLAWAQRN--------LW--I----HPDVSLAL-GWVLPLGLLILPL
GLFVFLAESNATNLTDGLDGLAAGCGAIVFTGFGAQLMLRGSLGDPAMAGFCAAMAGAWL
GFLAHNRHPARVFMGDTGSLAMGAALSAVALLSDSLWPLLLMGGVFLAESLSVILQVWVF
KATKGPDGQGRRLFRMAPLHHHFELGGLPELTVVVRFWGASALLVLLGL-LLLP------
>YellB|86608624
-------------------------------MALSLGLGLALSALVIGIRPQ--------
----------VVVPFGLSALGSALLGSLLIPGLRRWKAGQVIRQEGPQSHQKKAGTPTMG
GISFLPVGLLVAGIWSGWD------PHWLAVALLTLAYSFVGWLDDWLVIRQQSNKGLSP
QHKLLLQVGVALGFCVYLAWQ---------G--I----PTSLTLPGIG-TLSLGWLFWPL
ALFVLVGTNNAVNLTDGMDGLAAGVVAILLIGLGLL------HRDPELSVLAFTLSGACL
GFLVHNHHRARLFMGDTGSLGLGGALAGLALLGDQLWALALMGGVLVAEALSVMLQVGYF
QYTKRKTGTGQRLLRMSPLHHHLELGGWSEVQVVGSFYGVTALLVGLGWAWWHWTGM---
>Syn7002|170078215
--------------MESKSSSLPLFFQKPSGTQLLGLLSVLLVGLAVLISHQPQLNPSNI
LP--------LWVPVLVSAIVAGIFGMWIVPLLRRLKTGQIIREEGPQAHLKKAGTPTMG
GLIFLPVGLAAGVIFAGFD------PEAIAVALVTLAYGVIGWVDDWQVLRLKSNKGISP
RMKLILQIAIAVVFCIWLALT--------AP--E----LTTITFFA-GLSLPLGVFFWAL
AGFAMVAESNATNLTDGVDGLAGGTGAIAFLGVGALAL----PAHPGLSLLCACLSGACL
GFIYHNRNPAKVFMGDTGSLALGGGLAAAGILSGNIWGLLIISGIFCIEAVSVIAQVTYY
KATKDETGQGKRLLKMAPIHHHLELSGWPETQIVGAFYLINLGLVLLSF-ILT-------
>Cylr|282898842
--------MWSEGKISVDAKLSPNQGLSISGIGLASVLAAAMTCATLVVDGLGNRAFWQS
NS--------LTIPFLLSALGSAVAGLWVVPLLQALKTGQIIREDGPKAHLKKAGTPTMG
GVFFIPVALLVACVLSNFA------QDVLAVSALTLAYGTIGWIDDWQILLRKSNKGISP
KTKLILQIVFAIGFCVWMILR-------GDL--S----ITNIVLPWVGFSLPLGFMFWPL
ATFVLVAESNATNLTDGVDGLAGGTVAIAILGLGALIA----PTAPSLMIFCAAVSGSCL
GFLAHNRNPARVFMGDTGSLALGGALGAVALLTNNLVGLFILSGIFFVETLSVMAQVSYY
KATKGPDGKGKRLFKMAPLHHHLELSGWSELQVVGVFYMIGAVLSSMCL-ALIK------
>Prom9303|124024700
-----------MSNSPKPLADTDTQRWWTKGTTSASLLGIVIFAASFTSDRFIANSL---
----------LSLPLMISTLISVLIASWGIPKLRALKMGQVIREDGPQTHQRKSGTPTMG
GLLVVPVGLIIGSFVSVNGESR---EQLLALSCITLAYMVIGGFDDWRSLTRGTNTGLTP
RGKLLLQTAAGLIFLAWAGWQ--------HW--I----DSSIALPL-GMSIQMGFMIWPL
ALFVFLAESNATNLTDGLDGLASGCGALVFTGLAVQLMLRGNDGNPVLAGFCMAMAGAWL
GFLMHNRNPAQVFMGDTGSLAMGAALSGVAILSNSLWPLLIMGGVFLAESLSVIIQVWVF
KATKGPDGVGRRVFRMAPLHHHYEIGGADEQMVVRRFWLSTGGLVLLGL-LLRPTA----
>Syns7805|88809374
------------------MSDASDQTSRLDGRWPAAVLIGAVSTAAFVSDRLIPNSL---
----------LSLPLMAAMLVSTLITWWGVPRLRALKMGQVIRTEGPQGHLSKSGTPTMG
GLLVVPVGVIIGGLVSSEGRSA---QQLLAIALVTLAYMVIGGVDDWSSLTKRTNTGLTP
RGKLLLQATAAVLFLGWAGWQ--------GW--M----ANTVSLPF-NQELSLHWLIWPL
ALFVFLAESNATNLTDGLDGLASGCGALVFAGLALQLMLRGNGGDPALAGFCMAMAGCWL
GFLIHNRNPAKVFMGDTGSLAMGAALTAVSLLSDSLWPLLVMGGVFLAESLSVIVQVWVF
KATKGADGQGRRIFRMAPLHHHFELGGTPEQVVVPLFWLVTAGLVMLGL-GLHPN-----
>Syns7803|148240858
------------------MSDASDQTSRLDGRWPAAILIGAVISAAFVADRLIPNSL---
----------LSLPLMAAILVSTLITWWGVPRLRALKMGQVIRTEGPQGHLSKSGTPTMG
GLLVVPVGVIIGGLVSSEGRSA---QQLLAIALVTLAYMVIGGVDDWSSLTKRTNTGLTP
RGKLLLQATAAVLFLGWAGWQ--------GW--I----AGTVSLPF-NLDLPLHWLIWPL
ALFVFLAESNATNLTDGLDGLASGCGALVFTGLALQLMLRGNAGDPALAGFCMAMAGCWL
GFLIHNRNPAKVFMGDTGSLAMGAALSAVALLSDSLWPLLLMGGVFLAESVSVIVQVWVF
KATKGADGQGRRVFRMAPLHHHFELGGTPEQVVVPLFWLVTAGLVMLGL-GLHPR-----
>Cya0110|126657192
--------------MVDANISPEISLRKPSGNNLLVLLTGLLLLLTLGFAEFFGELVTFS
QI--------LLLPLGVSAVISGLIGYGVVPFLRRLKAGQIIQEDGPQTHLSKAGTPTMG
GIFFVPVVVIIALIGSQFA------SSVIAVALVTLAYMMIGWVDDWQILRQKSNKGLTP
RMKLILQIAIAIAFCVWMAYT-------QPA--S----ITNVVLPG-SFILPLGFLFWGL
AGFVLVAESNATNLTDGVDGLAGGTAALAFLGLGILVA----TTTPALGIFCACMSGGCL
GFVLHNRNPATVFMGDTGSLALGGALAAVGILSGNLWALFVVSGIFFVESLSVIAQVSYY
KATKGPDGVGKRLLKMAPLHHHLELSGWCETQIVGIFYLINAGLAILAV-ISSLTSH---
>Mica|166362838
---------------MNANIFSAPIFKKPTGTHLLILLTGLLFLLVVFFQSTNS------
----------LLIPLMATTLISAGLGCQVVPMLRRLKMGQIMREDGPQAHLKKAGTPTMG
GSFFVPVALIFALIWSKFT------PNVVAVALLTFVYMGIGWLDDWQILRYKSNKGLSP
QMKLILQITGAVLFCLWMLVN---------Q--V----STDITLWG-RLVIPLGFFFWIL
AGFVLVAESNATNLTDGVDGLAGGTGAIAFLGLGIIIA----PSHPDLAIFCTCFAGACL
GFIFHNRNPAKVFMGDTGSLALGGALAAVGLIAGHLWGLFLISGLFFLESLSVIAQVIYY
KATKGPDGKGKRLLKMAPFHHHLELSGWTETKIVGAFYLVNALLVVLAI-WSS-------
>Syns8109|260434401
--------------------------------MSASLLMLVVLMTCFAADKWITNAQ---
----------LSLPLLISAVIATASAALGIPLLRRLKMGQFIREEGPKAHQSKAGTPTMG
GLLVVPVGVILGSLITRDAVAS---QQLLSLAALTLTFMLIGGIDDWSSLTKHTNAGLTA
RGKLLLQAMAAAAFLAIAAWQ--------GW--I----SSSIALPF-GLELPLGLLIWPL
GLFVVLAESNATNLTDGLDGLASGCGALVFTGLGLQLMLRGDNGDPALAGFCMTMAGAWL
GFLVHNRNPARAFMGDTGSLAMGAALSGLALLSNSLWPLLVMGGVFVAESLSVIIQVWVF
KTTKGPDGQGRRVFRMAPLHHHFELGGTDERSVVPAFWLVTAGLVLLGL-VLRP------
