# Supplementary material for: Genome fluctuations in cyanobacteria reflect evolutionary, developmental and adaptive traits
Source: BMC Evol Biol. 2011 Jun 30;11:187. doi: 10.1186/1471-2148-11-187 (PMC3141437; doi:10.1186/1471-2148-11-187)
Supplement: Additional file 8 — Individual and concatenated alignments for protein groups. Compressed file containing all alignments of individual groups (fasta format) and the concatenated alignment of 285 single-copy genes (phylip format). [file 1471-2148-11-187-S8.GZ › Cyanos1293.faa]

>Syne7942|81298969
---------------MLNL----DTDSIQLTQDDYARYSRHLILPEVGLEGQKRLKAAKV
LCIGTGGLGSPLLLYLAAAGIGRIGIVDFDIVDHSNLQRQVIHGTSWVGKPKIESAKNRI
HEINPYCQVDLYETALSSENALSILEPYDVIVDGTDNFPTRYLVNDACVLLGKPNVYGSI
FRFEGQATVFNYED---------------------------------GPNYRDLYPEPPP
PGMVPSCAEGGVLGILPGIIGVIQATETVKIILGQGQTLSGRLLLYNALDMKFRELKLRP
NPE------RPVIDRLIDYQEFCGIPQAQAAEAAATDS-IPEISVTELKAILDRQ-DPEV
LLIDVRNPHEAEIATIPGAILVPLPDIEAGAGVETVRELL-NGKRE-LIVHCKMGGRSAK
ALGILKEAGITGTNVAGGINAWSQDVDPSVPQY-
>PromCC|33241173
---------------MNLF----NANHLELSSDELERYSRHLLLPEIGENGQRRLKNSSV
ICIGCGGLGSPLLLYLAAAGIGHIGIVDSDLVEKSNLQRQVIHETNSIGNTKIESAKKSI
LALNPNINVEVFNTLLTTENALEILQPFDVICDCTDNFESRYLINDASEILGKPNIYGAI
AKFEGHSTVFNLREG--------------------------------SPTFRDLIPEPPD
PELMPSCSEAGVMGILPGLVGIIQASETIKIITEIGDTLDGRLLVIDALTMKFKELSLRR
DKL------RKPIIELIDYQEFCSSNKAIKNS-------IPSISVFDLKELLEYD-EPKV
LLIDVRTTREHNIQSINQSISIPLERIKSEEYINKIKDLS-CGKK--LFIHCSTGKRSIQ
AAMILKDYGIEATNILGGIEAWSQA------NF-
>Crow|67925652
-----------MTTPMLNP----DLKAIELNKEEIERYSRHIILPEVGLDGQKRLKAASV
LCIGTGGLGSPLLLYLAAAGIGRIGIVDFDIVDSSNLQRQIIHGTSWVNKPKIESAKNRI
LEINPVCQVDLYETRLSSENALKIMEPYDVIVDGTDNFPTRYLTNDACVLLNKPNVYGSI
FRFEGQATVFNYEG---------------------------------GPNYRDLYPEPPP
PGMVPSCAEGGVLGVLPGIIGTIQATETIKIILGG-------------------------
------------------------------------------------------------
------------------------------------------------------------
----------------------------------
>Syn7335|254424994
---------------MLNP----NLDDIQLTKHEYERYSRHLILPEVGLEGQKKLKAASI
CCVGTGGLGSPLLLYLAAAGIGRIGIVDFDVVDHSNLQRQVIHGTSWVGKPKIESAKNRI
LEINPHCQVDLHEVRLSSDNALEIFEPYDIVVDGTDNFPTRYLVNDACVLLDKPNVYGSI
YRFEGQATVFNYEG---------------------------------GPNYRDLYPEPPP
PGLVPSCAEGGVLGILPGMIGVIQATETIKIILGKGNTLSGRLLVYNSLDMSFRELKLRK
PPE----EHRAVIDKLIDYDQFCGIPQAAEAEAKKLSE-MSEMSATDLKKLIDSG-SDDY
FLLDVRNPNEYEIAHIPGSTLIPLGEIENGDGVLKLKGML-NGHK--LVAHCKMGGRSAK
ALAILKEAGIEGTNVKGGILAWSREVDPSVPEY-
>Syn307|148243201
---------------MLPP----DISGVELSPDEIARFSRHLILPEVGMEGQKRLKGASV
LCVGTGGLGSPLLLYLAAAGVGRLGIVDFDVVDHSNLQRQVIHGTSWVGKPKIESAKARI
HEINPHCQVDLYETALTSENALEIIRPYDIVCDGTDNFPTRYLVNDACVLLGKPNVYGSI
FRFEGQATVFNLDAE--------------------------------SPNYRDLFPEPPP
PGLVPSCAEGGVVGVLPGIIGVIQATEAVKIITGIGTTLSGRLLLFDALKMSFRELKLRP
SPE------RPVIDKLIDYQEFCGVGGTAPGQEEAGA--VETISVGELKTLLDSG-GDDI
VLLDVRMPQEAEIATIPGAVLVPLDQIENGTAIEQVRELT-AGKR--LYAHCKLGGRSAK
ALIALKREGIEGTNVSGGIDAWSQEIDPSVQRY-
>Syn9605|78211942
-----------------------MHDQPMLSADERGRYARHLILPEVGPAGQLRLKEASV
LCVGSGGLGSPLLLYLAAAGVGRIGIVDGDVVELSNLQRQVIYSSSGVGGSKARSAAARI
HDLNPHCQVEVHEHMLDVGNALDLIADYDLVCDGTDNFPSRYLINDACVLLGKPLVYGSV
QRFDGQVSVFNRTPT--------------------------------SPNYRDLLPEPPP
PDAVPSCSEAGVMGVMPGLIGLLQATEAIKLITGIGECLDGRLLVVDALAMRFRELTLRV
DPD------RAKVESLIDYRQFCRPASSE----------MEAITVTELKALLDSA-PDEI
ALVDVRNPAEAEMASIEGSHLVPLASLESGEAIDRVRALA-EGRR--LLVHCKLGGRSAR
AVELLAQQGIAATNVTGGIDAWSQQVDPAIPRY-
>Nosp|186682394
---------------MLNP----NLDEIQLTKDDYERYSRHLILPEVGLEGQKRLKAANV
LCIGTGGLGSPLLLYLAAAGIGRIGIVDFDIVDTSNLQRQVIHGTSWVGKPKIESAKNRI
HEINPYCQVDLYETRLTSENALEILQPYDIVVDGTDNFPTRYLVNDACVLLNKPNVYGSI
LRFEGQATVFNYQG---------------------------------GPNYRDLFPEPPP
PGMVPSCAEGGVLGILPGIIGLIQATETVKIILGQGNTLSGRLLLYNALDMKFRELKLRP
NPI------RPVIEKLVDYEEFCGIPQAKAEEAKQQLE-SQEMTVKDLKELLDSG-AKDF
VLLDVRNPNEYEIAKIPGSVLVPLPDIENGNGVAKVKEIL-NGHR--LIAHCKMGGRSAK
ALAILKEAGIVGTNVKGGITAWSREVDPSVPEY-
>PromAS|123969308
----------------MSK----DIKFNFLNSDEEERYQKHLTLKEIGYEGQLNLKNSSV
LCIGAGGLGSSVLLYLAATGIGRIGIVDNDQVEKSNLQRQIIHETNTIGNLKIDSARERI
KNFNPNCEILTFSERINPKNALELIKEFDVICDCSDNFGTRYLINDSCLILDKPLVFGSV
QGFEGQVSVFNLYKN--------------------------------SPNLRDLLPESPS
KNAAPSCAEFGVVGVSTGLIGILQVNEIIKIILKKGEILDGKILIFDLLNMNMKKLHLKS
DQS------NKRIKNLSQFEGFYNSDEYCEKNNE-----INIINADEFNSLYKAK-PNKI
LLIDVRENEEFSSFAIEGSISIPLSHLKQASDLKFIQKES-LNKE--VFTICKSGKRSEK
ASRILSKFKIKSRSIEGGIEKVKKILGN------
>Rapb|282897092
-MSYYWYSEILHLPTMLNP----NLDEIQLTKDDYERYSRHLILPEVGLEGQKRLKAASV
LCIGTGGLGSPLLLYLAAAGVGRIGIVDFDVVDFSNLQRQVIHGTSWVGKPKIASAKDRI
HEINPYCQVDLYETRLSSENAIDILSPYDVIVDGTDNFPTRYLVNDACVLLNKPNVYGSI
FRFEGQATVFNYQG---------------------------------GPNYRDLYPEPPP
PGMVPSCAEGGVLGILPGIIGVIQATETVKIIIGKGTTLSGRLVLYNALDMKFRELKLRP
NPV------RPVIDKLVDYEEFCGIPQARAAEAQQQME-TQEMTVKELKTLIDSG-SQDF
ILLDVRNPHEYEIARIPGSVLIPLPEIENGDGVARVKELL-NGHS--LIAHCKMGGRSAK
ALAILKASGISGTNVKGGINAWSQEVDPSVPQY-
>YellA|86607093
---------------MLNL----DTSQVSLSREEMERFSRHLILPEVGLEGQKRLKAGKV
LCIGTGGLGSPLLLYLAAAGVGRIGIVDFDVVDVSNLQRQVIHGTSWVGKPKVESAKNRI
LEINPYCQVDVYNTALKAHNALELFANYDVIVDGTDNFPTRYLVNDACVLTGKPNVYGSI
FRFEGQATVFNYED---------------------------------GPNYRDLYPEPPP
PGLVPSCAEGGVLGILPGIIGLIQATETVKILLGIGTTLSGRLLLYDALKMSFRELKLRK
NPA------TPPITQLIDYEQFCGIPQATEQASQAE---IPEISVAELKARMDAG--QDF
VLVDVRNPNEWEIGRIPGAHLIPLPQIENGDGVEQVRKLL-NGSE--LIVHCKSGVRSAK
ALKILQAAGIQGKNLRGGILAWAEAYDPSIPKY-
>Prom9215|157414174
----------------MSK----DNKFNFLNSDEEERYQKHLILKEIGYEGQLDLKKSSV
LCIGAGGLGSAVLLYLAATGIGRIGIVDNDQVEKSNLQRQIIHETNTIGNLKINSARERI
NKFNPNCEILTFSERINPQNSLEIIKEFDVICDCSDNFGTRYLINDSCLILNKPLVFGSV
QGFEGQVSVFNLHKD--------------------------------SPNLRDLLPESPS
KNAAPSCAEYGVVGVSTGLIGILQVNEIIKIILKKGEILDGKILIFDLFTMNMKKLHLKS
DQL------NKRIKDLSQFEGFYSSDELCEKNNK-----INSIDAHEFNKLYKAK-PNKI
LLIDVRENEEFSTSAIEGSISMPLSHLNQESDLKFIQKES-FSKE--VFTICKSGKRSEK
ASRILSQFKIQSRSIEGGIEKVKKILCKKYIKNI
>PromN2A|72382979
----------------MEQ----SQNEANLSSEEIDRYARHISLPEIGIKGQEKLKTSSV
ACIGTGGLGSPLLIYLAAAGIGRIGIIDFDVVEYSNLQRQIIHTTDSIGLLKTDSAKQHI
RKINPSCRVDLFNQKLTSSNALEILKAYDVICDCSDNFPTRYLINDACLILNKPNIYGSI
ARFEGQVSVFNLKED--------------------------------SPNYRDLIPTPPP
QELIPSCSEAGVMGILPGIIGTIQAAEAIKIITNIGYPLNGRILIFNALKMQFKELTLKS
NPE------NKNIHKLIDYKSFCSEVKVKDEVECD----IESISIKELKVLLSQS-SKEI
LLIDVRNQNEYNQCSITGSLLMPLSSIESGKAIDEIKILT-AKKN--LYVLCKSGKRSLL
ALKHLNKFGIIGINILGGIDAWNSEKN-------
>Syns9917|87124948
-------------MSMVPL----DAVPEELSAEERQRYARHLSLPELGLEGQKRLRSASV
LCVGTGGLGSPLLLYLAAAGVGRIGVVDFDQVEASNLQRQVIHGSASVGQAKTRSAASRL
HDLNPHVQVVEHNTRLDPSNALQILEPYDLVCDGTDNFPSRYLINDACVLLGKPCIYGSV
QGFEGQVSVFNRTAD--------------------------------SPNYRDLVPQPPP
PGLVPSCAAAGVLGVMPGLIGLIQATEAIKLIAGLGTCLDGRVLLVDALAMRFRELTLAP
SPT------REPIQHLIDYQAFCGHSGSAFAQEKQ----VESVSVRELKALLDSG--ADL
LLIDVRNPAEVEVAVIEGSEHFPLSAIESGAAIEPIRNRA-SGRS--LYIHCKLGSRSAK
AVALLAEHGIEAINVSGGIEAWSLEVDETVPRY-
>Prom9312|78780046
----------------MSK----DIKFNCLNSDEEERYQKHLTLKEIGYEGQIDIKNSSV
LCIGAGGLGSSVLLYLTASGIGEIGIVDNDHVEKSNLQRQIIHETNNIGNLKIDSARERM
RKLNPNSKLITFAERINPKNALEIIRQFDIICDCSDNFSTRYLINDACLILKKPLVFGSV
QGFEGQVSVFNLHEK--------------------------------SPNLRDLLPESPS
KNNVPSCAEYGVVGVSTGLIGILQVNEIIKIILKKGEILDGKILIFDLLNMNMKKLNLKG
DQI------NKRIKNLSQFVDFYCEDECSDKNK------INRINANDFNSLYKAK-PNKI
LLIDVRENEEFSNSAIEGSISIPLSHLSQKPDLEFIQKES-LIKE--VFTICKSGKRSEK
ASKILSKFKIKSRSIEGGIEKVKKLLCN------
>SynsBL|116072579
-------------MQPSHP-----TPQQTLSSDERGRYARQLILPEVGLAGQERLKAAAV
LCVGAGGLGSPLLLYLAAAGIGRIGIVDGDAVELSNLQRQVIHRSDAVGRSKARSAAKSL
QALNLHCQVDVHDMMLDMSNVMDLIADYDVVCDGTDNFASRYLINDACVLSDKPLIYGSV
QRFEGQVTVFNCNPE--------------------------------SPNFRDLLPVPPS
PGAIPSCSEAGVMGVMPGLIGLLQATETIKLITGIGRCLDGRLLVVDALSMRFRELTLRR
DSG------RAPIKDLIDYSQFCGAATTEMDSFA-----METISVTELKALLDGD-AGDL
ALVDVRNPAEAEIVVIPSAVLIPLSKIESGEAIEQVRSLA-EGRR--LFVHCKLGMRSAK
AAQLLAEHGILATNVTGGIDAWAQEVDPMLPRY-
>Prom9515|123966989
--------------MKISI----DHKSDSLTLDEEDRYKRHLTLNEIGLKGQLKLKRSSV
VCIGAGGLGSSVLIYLAAAGIGTIGIVDNDQVEKSNLQRQIIHETNTVGDLKIDSAQERI
RRLNPNIEVITFAERINSNNILDIINQFDIVCDCSDNFGTRYLINDACLILDKPLVFGSV
QGFEGQISVFNLKKN--------------------------------SPNLRDLLPESPL
KNNIPSCEEFGVIGVSTGLIGVLQANEAIKIILKKGQILDGKILIFNLLNMNIKTLTLKA
DKF------TNTINDLSEFEDFYKDIECQDNIK------INKIDSTTFETLYRSN-YNNL
LIIDVREKEEFNKYSIKGAISIPLNNLDQKPHLEFIKQES-LDKE--VFTLCQAGKRSEK
ASKILMKFKISSKSIEGGIANIKQLIFH------
>Cya8802|257060976
---------------MLNP----NLQEIELNKEEFQRYSRHIILPEVGLDGQKRLKAASV
LCIGTGGLGSPLLLYLTAAGIGRIGIVDFDIVDSSNLQRQIIHGTSWVGKPKIQSAKDRI
LEINPYCQVDLYETRLSSENALEILKPYDVVIDGTDNFPTRYLTNDACVLLNKPNVYGSI
FRFEGQATVFNYQG---------------------------------GPNYRDLYPEPPP
PGMVPSCAEGGVLGVLPGIIGTIQATETIKIILGAENTLSGRLLLYNAWDMTFRELKLRP
NPQ------RPVITRLIDYEQFCGIPQAQAAEAQEKAT-IPEITVRELKELMDHG-ADAF
VLIDVRNVNEYEIAKIPGSVLVPLPDIEEGKGIEKIRELS-QNHR--VIAHCKMGGRSAK
ALGILKEAGIVGTNVKGGITAWSVEIDPNVPQY-
>Prom9313|33863986
MRLRIWDSGKGIASGTLSPMGLHETVDVDLSPDELERFSRHLTLPEVGMNGQKRLKAASV
LCVGSGGLGSPLLLYLAAAGVGHIGIVDFDVVELSNLQRQVIHGTSWVGQAKTHSARARI
LEINPHCQVDVYEKALRRDNAFEIIQPYDIVCDCTDNFPSRYLVNDACVLLGKPSIYGSI
HRFEGQATVFNLDAE--------------------------------SPNYRDLVPEPPP
AGLVPSCIEGGVMGILPGLIGLIQSAEVIKIITGIGTTLSGRLLVVDALAMTFREMALRP
SQP------RVVIDQLIDYQDFCGSGADKPAHEKVAG--LESISVKDLKSLLDLG-AEDF
ALVDVRNPNEAEIACIAGSELIPLNKIESGEAIEKVRQLA-SGRR--LYVYCKLGGRSAK
ALTTLKRHGIEGVNVTGGIDAWAKEVDRSLPRY-
>Cya7822|196259369
---------------MLNP----NLDEIQLSRDEYQRYARHIILPEVGLEGQKRLKAARI
LCIGTGGLGSPLLSYLAAAGIGRIGIVDFDIVDHSNLQRQIIHGTSWVGKPKVESAKNRI
AEINPFTQVDVYETRLSSENALDIFEPYDVIIDGTDNFPTRYLTNDACVLLNKPNVYGSI
FRFEGQATVFNYEG---------------------------------GPNYRDLYPEPPP
PGMVPSCAEGGVLGVLPGIIGTIQATEAIKIILG-APTLSGRLLLFNAWEMKFRELKLRP
NPI------RPVIEKLIDYEQFCGIPQAKAQEETME---IPEMTVKELKQLMDSD-ADDY
VLIDVRNPNEYQIAKIPGAVLIPLPEIENGPGVDKVKELV-NGHR--LIAHCKMGGRSAK
ALGILKQSGIQGINVKGGITAWSREVDSSVPEY-
>Cya7424|218440320
---------------MLNP----NLDDIQLSRDEYQRYARHIILPEVGLEGQKRLKAASV
LCIGTGGLGSPLLSYLAAAGIGRIGIVDFDVVDHSNLQRQIIHGTSWVGKPKVESAKNRI
AEINPFTQVDVYETRLSSENALDLFEPYDVIIDGTDNFPTRYLTNDACVLLDKPNVYGSI
FRFEGQATVFNYQG---------------------------------GPNYRDLYPEPPP
PGMVPSCAEGGVLGVLPGIIGTIQATEAIKIILG-APTLSGRLLLFNAWEMKFRELKLRP
NPI------RPIIEKLVDYEQFCGIPQAKAQEAQME---IPEMTVQELKQLLDSG-KDGY
VLIDVRNPNEYQIAKIPGSVLIPLPDIEEGSGVEKVKQLV-NGHH--LIAHCKMGGRSAK
ALGILKQAGIEGTNVKGGITAWSREIDKSVPEY-
>PromN1A|124026720
----------------MEQ----SQSKANLSSEEIARYARHISLPEIGIKGQEKLKTSSV
ACIGTGGLGSPLLIYLAAAGIGRIGIVDFDVVEYSNLQRQIIHTTHSIGLLKTDSAKQAI
RKINPSCRVDLFNQKLTSSNALEILKAYDVICDCSDNFPTRYLINDACLILNKPNIYGSI
ARFEGQVSVFNLKED--------------------------------SPNYRDLIPIPPP
QELIPSCSEAGVMGILPGIIGTIQAAEAIKIITNIGYPLNGRILIFNALKMQFKELTLKS
NPE------NKNIHKLIDYKSFCSEISVKDEVECD----IESISVKELKVLLRQS-SKEM
LLIDVRNQDEYHQCSITGSLLIPLNSIESGKAIDEIKILT-AKKN--LYVFCKSGKRSLL
ALKHLNKFGIRGINILGGIDAWNSEKN-------
>Micc|254411455
---------------MLNP----NLEEIQLTKEEYERYSRHLILPEVGLEGQKRLKAASV
LCIGTGGLGSPLLLYLAAAGIGRIGIVDFDIVDSSNLQRQVIHGTSWVGKPKIQSAKTRI
LEINPYCQVDLYETRLTSENALDIVKPYDVVVDGTDNFPTRYLVNDACVILGKPNVYGSI
LRFEGQASVFNYED---------------------------------GPNYRDLFPEPPP
PGMVPSCAEGGVLGILPGIIGLIQATEAVKIILGKGTTLSGRLLLYNALDMKFRELKLRP
NPV------RPVIEKLVDYEQFCGIPQAKEQEAQRLMA-IQEMTVQELKQLLDSG-TKDF
VLVDVRNPNEYEIAKIPGAVLVPLPDIEQGSGVEKVKQLL-NGHR--LIAHCKMGGRSAK
ALGILKESGIEGINVKGGITAWSREIDPSVPEY-
>Prom9202|254526946
----------------MSK----DIKFNFLNSDEEERYQKHLILKQIGYEGQLDLKNSSV
LCIGAGGLGSSVLLYLAASGIGRIGIVDNDQVEKSNLQRQIIHETNTIGNLKIDSARERI
KKFNPNCEILTFSERINPKNSLELIKEFDVICDCSDNFGTRYLINDSCLILNKPLVFGSV
QGFEGQVSVFNLHKD--------------------------------SPNLRDLLPESPS
KNAAPSCAEYGVVGVSTGLIGILQVNEIIKIILKKGEILDGKILIFDLFTMNMKKLHLKS
DQL------NKRIKNLSQFEGFYSSDEFCEKNYK-----INSINANEFNKLYKAK-PNKI
LLIDVRENEEFSTSAIEGSISIPLRHLNQDSELKFIQKES-FSKE--VFTICKSGKRSEK
ASRILSQFKIHSRSIEGGIEKVKKILCNKYIKNI
>Nods|119511220
---------------MLNP----NLEEIQLTKDDYERYSRHLILPEIGLEGQKRLKAASV
LCIGTGGLGSPLLLYLAAAGIGRIGIVDFDIVDTSNLQRQVIHGTSWVGKPKIESAKNRI
HEINPHCQVDLYETRLSAENALDIMKPYDIVVDGTDNFPTRYLVNDACVLLDKPNVYGSI
FRFEGQATVFNYEG---------------------------------GPNYRDLYPEPPP
PGMVPSCAEGGVLGILPGMIGIIQATETVKIVTGKGTTLSGRLLLYDALEMKFRELKLRP
NPI------RPVIEKLIDYEQFCGIPQAQAEEAKQQME-MSEMTVKELKELLDSG-AKDF
VLLDVRNPHEYEIAKIPGAVLIPLPDIENGDGVAKVKEIL-NGHR--LIAHCKLGGRSAK
ALAILKEAGIEGTNVKGGINAWSKEVDPSVPEY-
>Cyab|254430426
-----------MLLPMLPP----DTTGVQLSSDEVARFSRHLILPEVGMEGQKRLKAASV
LCVGTGGLGSPLLLYLAAAGVGRIGIVDFDVVDHSNLQRQVIHGTSWVGKPKIESAKARI
HEINPHCQVDLYETALTSENALQIIGPYDLVCDGTDNFPTRYLVNDACVLLGKPNVYGSI
FRFEGQATVFNLDEH--------------------------------SPNYRDLFPEPPP
PGMVPSCAEGGVVGVLPGIIGVIQATEAVKIITGIGTTLSGRLLLFDALGMKFRELKLRP
NPE------RPVIDGLIDYQEFCGVGGSAPGQEEAGS--VPTITVAELKTVIDGQ-LEEI
LLLDVRNPQEADIAVIPGSVLVPLDRIESGEAIEDVRRLA-EGKK--LYVHCKLGGRSAK
ALLALGRHGIEGINVSGGIDAWSQEVDPSVQRY-
>Acam|158333708
---------------MLNP----NLDQIQLNKEEYERFSRHLILPEVGLEGQKRLKAASI
LCVGTGGLGSPLLLYLAAAGVGRLGIVDADVVDSSNLQRQVIHGTSWVGKPKIESAKNRI
HEINPLCQVDLYNTWLTSENALEIAEPYDIVIDGTDNFPTRYLVNDACVLLDKPNVYGSI
YRFEGQATVFNYEG---------------------------------GPNYRDLYPEPPP
PGLVPSCAEGGVLGILPGIIGIIQATEAIKIILGQGTTLSGRLLLFNSLDMKFRELKLRP
NPE------RPVIEKLVDYQEFCGIPQAQAAEAEQKAN-MEEMTVQDLKQLLDSG-ADDF
VLLDVRNPHEYEIARIPGSVLIPLSEIESGEAIPKVKELL-NGHR--LIAHCKMGGRSAK
ALGFLQEAGISGTNVTGGITAWSREIDSSVPEY-
>Prom9301|126697098
----------------MSN----DIKFNFLSSDEEERYQKHLTLKEIGYEGQLNLKNSSV
LCIGAGGLGSSVLLYLAATGIGRIGIVDNDQVEKSNLQRQIIHETKTIGNLKIDSAKERI
KKLNPNCEILTFPERINPKNALELINKFDVICDCSDNFSTRYLINDSCLILNKPLVFGSV
QGFEGQVSVFNLYKN--------------------------------SPNLRDLLPESPS
KNAAPSCAEYGVVGVSTGLIGILQVNEIIKIILKKGETLDGKILIFDLLKMNIKKLTLKS
DQL------NKRIKNLSQNEDFYNSDEYCEKNNE-----INTINANDFNNLYKAK-RNKI
LLIDVRENEEFSTSAIEGSISIPLRHLDQNSDLKFIQKES-LGKE--VFTICKSGKRSEE
ASRILSKFKIQSRSIEGGIEKVRKILCN------
>Artm|209523773
---------------MLNP----NLDEIQLQPDEYERYSRHLILPEVGLDGQKRLKAASV
LCIGTGGLGSPLLLYLTAAGIGRIGIVDFDIVDNSNLQRQIIHGTSWVGKPKIESAKNRI
LEINPNCQVELYNIRLSSENALDIIRSYDVVVDGTDNFPTRYLVNDACVLLNKPNVYGSI
FRFEGQATVFNYEG---------------------------------GPNYRDLYPEPPP
PGMVPSCAEGGVLGILPGMIGVIQATETIKIILGQGRTLSGRLLLYNSLDMSFRELRLRP
NPE------RPVIEKLIDYEQFCGIPQAKQQEAQAAGS-LAEMTVTELKSLIDSG-ADDF
VLIDVRNPNEYEIAKIPGSVLIPLPDIEQGKGVEQVKEIL-NGNR--LIAHCKMGGRSAK
ALGILKEAGIEGINVKGGITAWSKEVDPSVPQY-
>Syne6301|56751357
---------------MLNL----DTDSIQLTQDDYARYSRHLILPEVGLEGQKRLKAAKV
LCIGTGGLGSPLLLYLAAAGIGRIGIADFDIVDHSNLQRQVIHGTSWVGKPKIESAKNRI
HEINPYCQVDLYETALSSENALSILEPYDVIVDGTDNFPTRYLVNDACVLLGKPNVYGSI
FRFEGQATVFNYED---------------------------------GPNYRDLYPEPPP
PGMVPSCAEGGVLGILPGIIGVIQATETVKIILGQGQTLSGRLLLYNALDMKFRELKLRP
NPE------RPVIDRLIDYQEFCGIPQAQAAEAAATDS-IPEISVTELKAILDRQ-DPEV
LLIDVRNPHEAEIATIPGAILVPLPDIEAGAGVETVRELL-NGKRE-LIVHCKMGGRSAK
ALGILKEAGITGTNVAGGINAWSQDVDPSVPQY-
>Anav|75907217
---------------MLNP----NLEDIQLTKDDYERYSRHLILPEVGVEGQKRLKAASV
LCIGTGGLGSPLLLYLAAAGIGRIGIVDFDVVDTSNLQRQVIHGTSWVGKPKIESAKNRI
HEINPYCQVDLYETRLSSENALDIIRPYDIVVDGTDNFPTRYLVNDACVLLNKPNVYGSI
FRFEGQATVFNYEG---------------------------------GPNYRDLYPEPPP
PGLVPSCAEGGVLGILPGIIGVIQATETVKIILGNGNTLSGRLLLYNALDMKFRELKLRP
NPI------RPVIEKLIDYEQFCGIPQAKAAEAQKMQE-IQEMTVTQLKELLDSG-AKDF
VLLDVRNPNEYEIAKIPGSVLIPLPDIENGNGVAKVKEAL-NGHR--LIAHCKMGGRSAK
ALAILKESGIVGTNVKGGITAWSREVDPSVPEY-
>Artp|284054613
---------------MLNP----NLDEIQLQPDEYERYSRHLILPEVGLDGQKRLKAASV
LCIGTGGLGSPLLLYLTAAGIGRIGIVDFDIVDNSNLQRQIIHGTSWVGKPKIESAKNRI
LEINPNCQVELYNIRLSSENALDIIKSYDVVVDGTDNFPTRYLVNDACVLLNKPNVYGSI
FRFEGQATVFNYEG---------------------------------GPNYRDLYPEPPP
PGMVPSCAEGGVLGILPGMIGVIQATETIKIILGQGRTLSGRLLLYNSLDMSFRELKLRP
NPE------RPVIEKLIDYEQFCGIPQAKQQEAEEAGS-LAEMTVTELKSLIDSG-ADDF
VLIDVRNPNEYEIAKIPGSVLIPLPDIEQGKGVEQVKEML-NGNR--LIAHCKMGGRSAK
ALGILKEAGIEGINVKGGITAWSKEVDPSVPQY-
>Cya7425|220907187
---------------MLNP----DLTTIQLSQEEYARYSRHIILPEVGLDGQKRLKAASV
LCIGTGGLGSPLLLYLAAAGVGRIGIVDFDVVDSSNLHRQIIHGTSWVGKPKIESARDRI
LEINPNCQIDLHEVRLSAENALDIVQSYDVVVDGTDNFPTRYLVNDACVLLNKPNVYGSI
FRFEGQATVFNYQGGWGRPADWSDLDKTEQEQRRRQGKDWVYDSTLPGPNYRDLYPDPPP
PGLVPSCAEGGVLGILPGIIGVIQATETIKIILGQGTTLSGRLLLFNALDMSFRELKLRP
NPV------RPVIEKLIDYEQFCGIPQAKAEEAKRMAE-IAEMTVRELKQLLDSG-TEDF
VLVDVRNPNEYEIARIPGAVLVPLPEIENGPGIAKIKELV-NGHH--LIVHCKMGGRSAK
ALGILKEAGISGTNVKGGINAWSQEVDPSVPQY-
>Cya51142|172037580
---------------MLNP----NLEAIELNKEEIERYSRHIILPEVGLDGQKRLKSASV
LCIGTGGLGSPLLLYLAAAGIGRIGIVDFDIVDSSNLQRQIIHGTSWVGKPKIQSAKDRI
LEINPACQVDLYETRLSSENALKLMEPYDVIVDGTDNFPTRYLTNDACVLLNKPNVYGSI
FRFEGQATVFNYEG---------------------------------GPNYRDLYPEPPP
PGMVPSCAEGGVLGVLPGIIGTIQATETIKIILGAKNTLSGRLLLYNAWDMSFRELKLRP
NPE------RPVIEQLVDYEQFCGIPQAQAAETEEKAA-IPEISVTDLKELMDHG-ADAF
VLIDVRNVNEYEIARIPGSVLVPLPDIEQGSGVQKVKELA-KDHR--VIAHCKMGGRSAK
ALKILQDAGINGTNVKGGITAWSQEVDPDVPQY-
>Lyns|119490565
---------------MLNP----NLDQIQLNKEEYERYSRHLILPEVGLEGQKRLKAASV
LCIGTGGLGSPLLLYLAAAGIGRIGIVDFDIVDSSNLQRQVIHGTSWVGKPKIESAKNRI
LEINPLCQVDLHNTRLSSENALKLLEPYDVIVDGTDNFPTRYLVNDACVLLNKPNVYGSI
FRFEGQATVFNYEG---------------------------------GPNYRDLYPEPPP
PGMVPSCAEGGVLGILPGLIGVIQATETVKIILGKGQTLSGRLLLYNSLDMTFRELKLRP
NPV------RPVIEKLIDYEQFCGIPQAKAEEAKKQME-IPEMTVQELKQLLDSG-ADDF
VLVDVRNPNEYEIAKIPGAVLIPLPDIERGVGVEKVKELL-NGHR--LIAHCKMGGRSAK
ALGILKQAGIEGINVKGGITAWSQEVDSSVPQY-
>Prom9211|159904230
---------------MKSI----KANNMQLSPEEFARYSRHLSLPEIGIKGQKKLKGSSV
LCIGCGGLGSPVLIYLAAAGIGNLGIVDNDLVEESNLQRQIIHTHKSIGKSKIESARSRI
IDINPYCKVTIFSELLNNENALEIIKPYDLVCDCTDNFESRYLINDACVLLGKPYIYGAI
SKFEGQASVFNLDKD--------------------------------SPNFRDLIPQPPS
MDLLPSCSESGVIGVLPGIIGLIQATEIIKIIAGIGTTLSGRILIFNALEMKFKELKLKK
DYA------AKPITELIDYKDFCGSSGVTKVEDS-----IKSISAKKLRVLLEDN-PNKN
ILLDVRTEEEFKLNAIKGSILVPLKNIQNGQEIDKIRKLA-SNKN--IFVHCKTGKRSRK
AILSLRSNGIDAVNLEGGINSWNES---------
>Noss|17230398
---------------MLNP----NLEDIQLTKDDYERYSRHLILPEVGVEGQKRLKAASV
LCIGTGGLGSPLLLYLAAAGIGRIGIVDFDVVDTSNLQRQVIHGTSWVGKPKIESAKNRI
HEINPYCQVDLYETRLSSENALDIIKPYDIVVDGTDNFPTRYLVNDACVLLDKPNVYGSI
FRFEGQATVFNYEG---------------------------------GPNYRDLYPEPPP
PGLVPSCAEGGVLGILPGIIGVIQATETVKIVLGNGNTLSGRLLLYNALDMKFRELKLRP
NPI------RPVIEKLIDYEQFCGIPQAKAAEAQKMQE-IQEMTVTELKELLDSG-AKDF
VLLDVRNPNEYEIAKIPGSVLIPLPDIENGNGVAKVKEAL-NGHR--LIAHCKLGGRSAK
ALAILKESGIVGTNVKGGITAWSREVDPSVPEY-
>Cya8801|218247687
---------------MLNP----NLQEIELNKEEFQRYSRHIILPEVGLDGQKRLKAASV
LCIGTGGLGSPLLLYLTAAGIGRIGIVDFDIVDSSNLQRQIIHGTSWVGKPKIQSAKDRI
LEINPYCQVDLYETRLSSENALEILKPYDVVIDGTDNFPTRYLTNDACVLLNKPNVYGSI
FRFEGQATVFNYQG---------------------------------GPNYRDLYPEPPP
PGMVPSCAEGGVLGVLPGIIGTIQATETIKIILGAENTLSGRLLLYNAWDMTFRELKLRP
NPQ------RPVITRLIDYEQFCGIPQAQAAEAQEKAT-IPEITVRELKELMDHG-ADAF
VLIDVRNVNEYEIAKIPGSVLVPLPDIEEGKGIEKIRELS-QNHR--VIAHCKMGGRSAK
ALGILKEAGIVGTNVKGGITAWSVEIDPNVPQY-
>Glov|37522981
---------------MLNP----DTTTIELSRDELERYSRHLILPEVGLEGQKKLKAASV
LCVGTGGLGAPLTMYLAAAGIGRIGLVDFDVVDASNLQRQIIHGTSWIGKPKIDSATDRL
QEINPHLQIDRWPVRLSSENALDICRDYDLIIDGTDNFPTRYLVNDACVLLGKPNVYGSI
FRFEGQSTVFHYED---------------------------------GPCYRCLYPEPPP
PGLVPSCAEGGVLGILPGVIGVIQATEAVKIILGIGTTLKGRLMLYDALNMKFRELKLRR
NPECPVCGDHPTVTSLIDYEEFCGIPQARAEEEKAKAT-MKEITATALKQMLDAG--KDV
VVVDVRNPDEFAAARIPGTTLVPLPEIEQGPGIEKVRSLI-NGSE--LVLHCRSGMRSAK
ALQILQSVGIEGTNLKGGIHAWSDEVDPSVPKV-
>Syns8102|33866585
------------------------MSIEELSGEERSRYARHLMLPEVGMAGQERLKAASV
LCVGAGGLGSPLLLYLAAAGVGRIGIVDGDVVELSNLQRQVIHGMDWLGQSKGRSAAHRL
QELNPHCQVELHEQMLDRENALELIARYDLVCDGSDNFPTRYLVNDACVLQGKPLIYGSV
QRFDGQASVFNHTPE--------------------------------SPNYRDLLPEPPP
VEQVPSCAEAGVMGVMPGLIGLIQATEAIKLITGIGRSLDGRLLVVDALTMRFRELTLRR
DPD------RPAIDGLIDYQQFCRPTASP----------MDSISVIELKSLLDGS-ADDL
VLLDVRNPAEAEVAVIPGAVLIPLATIKSGEAIERIRGLA-ESGR--LYVHCKLGGRSAQ
AVELLAQQGIPATNVDGGIDAWSVQVDQAVPRY-
>Thee|22299946
---------------MLNP----DLSTIQLTKDDYERYSRHLILPEVGVEGQKRLKAASV
LCIGTGGLGSPLLLYLAAAGVGRLGIVDFDVVDSSNLQRQVIHGTSWVGKPKIESAKHRI
LEINPYCQVDLYDTRLSAANALEIMADYDIVVDGTDNFPTRYLVNDACVLLNKPNVYGSI
FRFEGQATVFNYEG---------------------------------GPNYRDLYPEPPP
PGLVPSCAEGGVLGILPGIIGVIQATETIKIILGKGTTLSGRLLLFNALEMKFRELKLRP
NPE------RPVIDKLIDYEEFCGIRQAKAQEAAQMAE-IPEMTVQELKALMDSG-AQDY
VLVDVRNPNEYEIARIPGSVLVPLSEIENGPGVEKIRSLL-NGHR--LLVHCKMGGRSAK
ALGILKEAGIEGINIKGGINAWSQEVDPSVPTY-
>Syns9916|116075782
-----------MSDDPGFP----SNLSADLSAEERARYARHLTLPEVGLEGQRCLKGASV
LCVGSGGLGSPLLLYLAAAGVGRLGIVDFDVVDHSNLQRQVVHGTATVGMAKTSSARHRI
EDLNPHCRVEEHNLKLTAANALELLASYDLVCDGTDNFPSRYLINDACTLLGKPCIYGSV
QGFEGQVSVFNLTAS--------------------------------SPNYRDLVPEPPP
PGLVPSCAQGGVLGVMPGLIGILQATEAIKVITGIGRPLDGRLLLVDGLAMRFRELQLQP
IPG------RPQVKQLIDYEAFCGVTGAASEEVAA----MDSINVQELKQRLDGG--EAL
VLLDVRNPPEAEVAVIPGAELIPLATIESGEAVERIRDLA-AGKS--LYVHCKLGGRSAK
AVALLAGHGIDAINVAGGIDAWSQQVDPTVPRY-
>PromMED|33862125
--------------MAIST----DLNSDFLTLDEKERYKKHLTLKEIGLKGQLKLKNSSV
ICIGAGGLGSSVLLYLAALGIGRIGIVDNDQVEKSNLQRQIIHETNTVGNLKINSAHERI
KRFNPNIEVTTFNKRINSENVIEIIKDFDIICDCSDNFGTRYLINDACLILNKAFVFGSV
QGFEGQISVFNLNKK--------------------------------SPNLRDLLPESPV
KNNIPSCEEFGVVGVSTGLIGILQVNEIIKIILKKGEILDGKIMIFDLLNMNIKTLNLKS
DKL------NKNIKNLSQFEDFYKDNECQDNIK------IKKINAKEFNTLYKAK-LNKI
LLLDVREKEEFNQCSIKGSISIPINKLTQKSHLEFIKKES-LVKE--IFTLCQFGKRSEK
ASKILMKFKISSTSIEGGLKKINQVIIG------
>Scys6803|16331030
---------------MLNP----NLAEIELSQDDYQRYSRHIILPEVGLDGQKRIKAASV
LCIGSGGLGAPLLLYLAAAGVGRIGLVDFDIVDTSNLQRQIIHGTSWVGKPKIESAKQSI
MEINPFCQVDLYETQISSANALDIIAPYDIVIDGTDNFPTRYLTNDACVLLNKPNVYGSI
FRFEGQATVFNYQG---------------------------------GPNYRDLYPEPPP
PGMVPSCSEGGVLGILPGIVGTIQATEALKIILGAPNTLSGRLLLFNAWDMKFRELKLRP
NPV------RPVIEKLIDYDQFCGIPQAKAAEAEQASA-LSEMTVRELHALMESQ-EKDF
ILLDVRNPNEYDIARIPGSVLVPLPDIEEGHGIDKVKELL-DGHEGILIAHCKLGGRSTK
ALSLLKEAGIEGINVKGGITAWSREVDPSVTEY-
>Syn9902|78185506
-------------MQPSHP-----TPNQSLSSDERGRYARHLILPEVGLAGQERLKAAAV
LCVGAGGLGSPLLLYLAAAGVGRIGIVDGDAVELSNLQRQVIHRSDAVGRSKARSAAESV
HALNPHCQIDVHDVMLDITNVMDLIADYDVVCDGTDNFASRYLINDACVLSDKPLIYGSV
QRFEGQVTVFNCNPE--------------------------------SPNFRDLLPVPPS
PGAIPSCSEAGVMGVMPGLIGLLQATETIKLITGIGRCLDGRLLVVDALSMRFRELTLRR
DLD------RAPIKDLIDYSQFCSAATTEMDPSV-----METISVTELKALLEGD-AGDL
ALVDVRNPAEAEIVVIPSAVLIPLSTIESGEAIEQVRSLA-EGRR--LFVHCKLGMRSAK
AAQLLAEHGIFAINVTGGIDAWAQEVDPTLPRY-
>Trie|113474884
---------------MLNP----NLEQIQLNTEEYQRYSRHLILPEVGLDGQKRLKAASV
LCIGTGGLGSPLLLYLAAAGIGNIGIVDFDIVDSSNLQRQVIHGTSWVGKPKIESAKNRI
HEINPYCQVDLYETRLSAENALDILKSYDVIVDGTDNFPTRYLVNDACVLLNKPNVYGSI
FRFEGQATVFNYEG---------------------------------GPNYRDLYPEPPP
PGMVPSCAEGGVLGILPGIIGVIQATETIKVVLGKGKTLSGRLLLYNSLDMTFRELKLRP
NPI------RPIIEELIDYEQFCGIPQAKAQEAETKMA-IPEMTVQDLKQLFDSGKKDDF
VLVDVRNPNEYDIAKIPGSVLVPLPDIEQGPGVTKVKELM-NNRS--LIAHCKMGGRSAK
ALGILKEHGIEGTNLKGGITAWSKEIDSSVPQY-
>Syn9311|113955430
---------------MKEA-----GGTPQLSGEEKTRYARHITLPEVGVEGQQRLKAASV
LCIGAGGLGSPLLLYLAAAGVGRIGVVDDDLVEPSNLQRQVIHGTETVGQAKTSSARSRI
EDLNPFCRVEDHCFRLSANNALELFAAYDVVVDGTDNFASRYLINDACVLTKRPFVYGSV
QRFEGQVSVFNLGSQ--------------------------------SPDYRDLVPEPPP
QELVPSCADGGVMGVMPGLIGLIQAAEVIKLITGIGTPLDGRLLLVDGLSMRFRELTLKR
RPS------RAPIEKLIDYQAFCTVGRSISGGKLKV---MKSISVLELKAMLDQG--HDL
ALIDVRNPAEAEVAVIAGSELIPLATLDSEEVIDRIKAIA-ASKT--VYVHCKLGGRSAK
AVEFLANHGIDAVNVQGGIDAWSEQIDPSVPRY-
>NoAz|298490118
---------------MLNP----NLDEIQLTKDDYERYSRHLILPEVGLEGQKRLKASSV
LCIGTGGLGSPLLLYLAAAGIGRIGIVDFDVVDTSNLQRQVIHGTSWVGKPKIESAKNRI
HEINPHCQVDLYETRISSENALDIIHPYDIVVDGTDNFPTRYLVNDACVLLEKPNVYGSI
FRFEGQATLFNYEG---------------------------------GPNYRDLYPEPPP
PGMVPSCAEGGVLGILPGIIGVIQATETVKVIIGQGNTLSGRLMLYNALDMKFRELKLRP
NPI------RPVIQKLIDYEEFCGIPQAKAEEAKQQME-IQEMTVKELKALLDSG-AKDF
VLLDVRNPHEYEIAKIPGSVLVPLPDIENGNGVTQVKELL-KGHR--LIAHCKMGGRSAK
ALAILTDAGIVGTNVKGGINAWSQEVDPSVPQY-
>Ucyn|284929381
---------------MINP----NLETITLNKEEIERYSRHIILPEVGLEGQKKLKAASV
ICVGTGGLGSPLLLYLAAAGIGNIGIVDFDIVESSNLQRQIIHGASWVGKLKIESAKNRI
LEINPTCQVDLYKNRLSSENAIQILKPYDVVVDGTDNFPTRYLTNDACFLLNKPNIYGSI
FRFEGQTTVFNYQG---------------------------------GPNYRDLFPEPPP
PGMVPSCAEGGVLGVLPGIIGTIQATETIKVILGSNNTLSGRLLLYNAWDMTFKELKLRS
NPN------RPVINQLIDYEEFCNVSNVSTFKNKDNSTMISEIAVQELKKLIDSN-SESF
VLIDVRNVNERQIAHISGSVLVPLASIEDGTGIPQIRSLI-ENKR--LIVHCKMGGRSIK
ALEILEKFGIVGTNLKGGINAWSQQIDVSIPQY-
>Syns5701|87300927
---------------MLPP----DISGVQLSPDEVARFSRHLILPEVGMVGQKRLKAASV
LCVGTGGLGSPLLLYLAAAGVGRLGIVDFDVVDHSNLQRQVIHGTSWVGKPKIESAKARI
LEINPHCQVDLYETALTSENALEIIEPYDLVCDGTDNFPTRYLVNDACVLLGKPNVYGSI
FRFEGQATVFNLDAE--------------------------------SPNYRDLFPEPPP
PGMVPSCAEGGVVGVLPGIIGVIQATEAVKIITGIGTTLSGRLLLFDALAMKFRELKLRP
NPE------RPVIDRLIDYQEFCGVGGTAPGQEEAGS--VPSITVAELKTVIDGQ-LEEI
LLLDVRNPPEADIAVIPGSVLMPLDRIESGEAIEDVRRLA-EGKR--LYVHCKLGGRSAK
ALLALGRHGIEGVNVSGGIQAWSEQVDPAVPIY-
>YellB|86609523
---------------MLNL----DTSQVSLSREEMERFSRHLILPEVGLEGQKRLKAGKV
LCIGTGGLGSPLLLYLAAAGVGRIGIVDFDVVDVSNLQRQVIHGTSWVGKPKVESAKNRI
LEINPHCQVDVYNTALKAHNALELFANYDVIVDGTDNFPTRYLVNDACVLTGKPNVYGSI
FRFEGQATVFNYED---------------------------------GPNYRDLYPEPPP
PGLVPSCAEGGVLGILPGIIGVIQATETVKILLGVGTTLSGRLLLYDALNMSFRELKLRK
NPA------TPPITQLIDYEQFCGIPPAQATEQAGQTE-IPEITVAELKARMDAH--QDF
VLVDVRNPNEWEIGRIPGAHLIPLPQIENGDGVEQVRRLL-NGSE--LIVHCKSGARSAK
ALKILQAAGIQGKNLRGGILAWAEAYDPSIPKY-
>Syn7002|170076991
---------------MLNP----NLDTIELTKDDYERYSRHLILPEVGVDGQKKLKAASV
LCIGSGGLGSPLLLYLAAAGIGRIGLVDFDIVDFSNLQRQIIHGTSWVGKPKIQSAKNRI
LEINPFCQVDLYETQINSSNALDIIKDYDIVVDGTDNFPTRYLTNDACVLLNKPNVYGSI
FRFEGQATVFNYEG---------------------------------GPNYRDLYPEPPP
PGMVPSCAEGGVLGVLPGIIGTIQATETIKIILGAKNTLSGRLLLFNALDMKFRELKLRP
NPE------RPVIEKLIDYEQFCGIPQAKAAEAEQQAA-MEEMTVTELKALLDSG-ADDY
VLIDVRNPHEYDIAQIPGATLIPLPDIEQGDGVDQVKELLTEGKK--LIAHCKMGGRSAK
ALGILQEAGITGINVKGGIKAWSEEVDANVPLY-
>Cylr|282900002
---------------MLNP----NLDEIQLTKDDYERYSRHLILPEVGLEGQKRLKAASV
LCIGTGGLGSPLLLYLAAAGVGRIGIVDFDVVDFSNLQRQVIHGTSWVGKPKIASAKDRI
HEINPYCQVDLYETRLSSENAIDILSPYDVIVDGTDNFPTRYLVNDACVLLNKPNVYGSI
FRFEGQATVFNYQG---------------------------------GPNYRDLYPEPPP
PGMVPSCAEGGVLGILPGIIGVIQATETVKIIIGKGTTLSGRLVLYNALDMKFRELKLRP
NPV------RPVIDKLVDYEEFCGIPQARAAEAQQQME-TQEMTVKELKTLIDSG-SQDF
ILLDVRNPNEYEIARIPGSVLIPLPEIENGDGVARVKELL-NGHS--LIAHCKMGGRSAK
ALAILKAAGISGTNVKGGINAWSQEVDPSVPQY-
>Prom9303|124023982
MRLRIWDSGKGIASGTLSPMGLHETVDVGLSPDELERFSRHLTLPEVGMNGQKRLKAASV
LCVGSGGLGSPLLLYLAAAGVGHIGIVDFDVVELSNLQRQVIHGTSWVGQPKTHSARARI
LEINPHCQVDLYEKALTRDNAFEIIHPYDIVCDCTDNFPSRYLVNDACVLLGKPSIYGSI
HRFEGQATVFNLDAE--------------------------------SPNYRDLVPEPPP
AGLVPSCVEGGVMGILPGLIGLIQSAEVIKIITGIGTTLSGRLLVVDALAMTFREMALRP
SQP------RVVIDQLIDYQDFCASGADQPAQEKAAG--LESISVQDLKSLLDLG-AEDF
ALVDVRNPNEAEIACIAGSELIPLNKIESGEAIEKVRQLA-SGRR--LYVYCKLGGRSAK
ALTTLKRHGIEGVNVTGGIDAWAKEVDNSLPRY-
>Syns7805|88807869
----------------MTD----QRQLSELTSDERGRYARHLTLPELGLAGQTRLKAASV
LCIGAGGLGSPLLLYLAAAGIGRLGIVDDDRVDLSNLQRQVIHGQASVGEAKTSSARWRI
QDLNRHCQVEEHSCRLTAENALQLIEAYDLVVDGSDNFPTRYLISDACVMLGRPFVYGSV
QRFEGQVTVFNQGPQ--------------------------------SPDYRDLVPQPPP
RDLVPSCAEGGVMGVMPGLIGLLQATEVIKVITGLGDTLDGRLLLVDSLSMRFRELRLER
RPD------RAPVENLVDYEQFCNPGVPVEDEESQG---MNSISVRELKALLDER--TDL
VLLDVRQQAEADVAVIPGSQLIPLASIESGDAIERIRLLA-SGQA--VYVHCKLGGRSAK
AVDLLARSGILAVNVTGGIDAWSQDVDSSVPRY-
>Syns7803|148238784
--------------MP------------ELSSQERGRYARHLTLPELGLAGQRRLKAASV
LCIGAGGLGSPLLLYLAAAGIGRLGIVDDDRVDLSNLQRQVIHGQAAVGEGKTSSARRRI
LDLNEHCVVDEHPSRLTPENALSLIGAYDLVVDGSDNFPTRYLISDACVMLGRPFVYGSV
QRFEGQVTVFNQGPL--------------------------------SPDYRDLVPQPPP
RDLVPSCADGGVMGVMPGLIGLLQATEVIKVITGLGETLDGRLLLVDSLSMRFRELRLER
RPH------RPAIEQLVDYEQFCNPERPVEGEESKI---VNSISVRELKALLDER--ADL
LLLDVRQQAEADVAVIQGSQLFPLASIESGDAIEAIRSLA-SGRV--VYVHCKLGGRSAK
AVDHLTRSGIQAVNVTGGIDAWSQEVDASVPRY-
>Cya0110|126656734
---------------MLNP----NLEAIELNKEEIERYSRHIILPEVGLDGQKRLKSASV
LCIGTGGLGSPLLLYLAAAGIGRIGIVDFDIVDSSNLQRQIIHGTSWVGKPKIQSAKDRI
LEINPACQVDLYETRLSSENALKIMEPYDVIVDGTDNFPTRYLTNDACVLLNKPNVYGSI
FRFEGQATVFNYEG---------------------------------GPNYRDLYPEPPP
PGMVPSCAEGGVLGVLPGIIGTIQATETIKIILGAKNTLSGRLLLYNAWDMSFRELKLRP
NPE------RPVIEQLVDYEQFCGIPQAQAAETEEKAA-IPEISVTDLKELMDHG-ADAF
VLIDVRNVNEYEIARIPGSVLVPLPDIEQGSGVEKVKELA-KDHR--VIAHCKMGGRSAK
ALKILQDAGIEGTNVKGGITAWSQEVDPNVPQY-
>Mica|166366007
---------------MLNP----NLAAIELSKEEVQRYSRHIILPEVGLEGQKKLKAASV
LCIGTGGLGSPLLLYLAAAGIGRIGIVDFDIVDSSNLQRQIIHGTSWVGKPKIVSAKDRI
LEINPYCQVDLYETRISSENALDILAPYDVVIDGTDNFPTRYLTNDACVLLDKPNVYGSI
FRFEGQATVFNYQG---------------------------------GPNYRDLYPEPPP
PGMVPSCAEGGVLGVLPGVIGTIQATEAIKIILGAPDTLSGRLLLYNAWEMKFRELKLRP
NPI------RPVIEKLIDYEQFCGIPQAKAQEAAEQQK-MTEMTVVELKALIDSN-ANDY
ILIDVRNPNEYQIANIPNSVLIPLPDIENGAAIPKIKELV-NGYR--LIAHCKMGGRSAK
ALAILKDAGIEGINVKGGISAWSREVDSTVPEY-
>Syns8109|260435947
-----------------------MHDQPMLSADERGRYARHLILPEVGPAGQLRLRSASV
LCVGSGGLGSPLLLYLAAAGVGRIGIVDGDVVELSNLQRQVIHSSSGVGGSKARSAAARI
HDLNPHCQVEVHEHMLDVGNALDLIAHYDLVCDGTDNFPSRYLINDACVLLGKPLVYGSV
QRFDGQVSVFNRTTT--------------------------------SPNYRDLLPEPPS
PDAVPSCSEAGVMGVMPGLIGLLQATEAIKLITGIGECLDGRLLVVDALAMRFRELTLRV
DPD------RPKVERLIDYRQYCRPALSE----------MESITVMELKALLDSA-PDEI
ALVDVRNPAEAEVASIEGSHLVPLASLESGEAIDRVRAMA-EGRR--LLVHCKLGGRSAR
AVELLAQHGIAATNMTGGIDAWSQQVDPAIPRY-
