# Supplementary material for: Genome fluctuations in cyanobacteria reflect evolutionary, developmental and adaptive traits
Source: BMC Evol Biol. 2011 Jun 30;11:187. doi: 10.1186/1471-2148-11-187 (PMC3141437; doi:10.1186/1471-2148-11-187)
Supplement: Additional file 8 — Individual and concatenated alignments for protein groups. Compressed file containing all alignments of individual groups (fasta format) and the concatenated alignment of 285 single-copy genes (phylip format). [file 1471-2148-11-187-S8.GZ › Cyanos1294.faa]

>Syne7942|81298971
------------------------------------------------------------
-----------------------------------------------------------M
SDLFTTIP----------------VAPEGFRSGFVALIGRPNVGKSTLMNHLVGQKIAIT
SPVAQTTRNRLRGVLTTDQVQIVFVDTPGIHKPQHQLGSVLVQNASSAIRIVDLVLFVVD
GSVPAGRGDAFIADLIQRAGVPTVLGLNKVDRQLPEDAEA--IAASYAQLA---------
-----GDR-DWPLQTFSATTGAGTGALLEQLTHALEPGPYYYPPDLITDQPERFIMAELI
REQILLQTREEVPHSVAVVIERVEEDE---------KITRILAMICVERPSQKAILIGKG
GSMMKAIGSEARQQMQKLIDGKIYLELFVKVQPKWRQSRSQLEELGYRPESE
>PromCC|33240804
------------------------------------------------------------
------------------------------------------------------------
---MSTLE----------------PTPEGFRSGFVALIGRPNVGKSTLINQFVGEKVAIT
SPVAQTTRNRLRAILTINKAQLVFVDTPGIHKPHHLLGERLVNTSKKVIGEVDSILLIFD
GNEPPGSGDSYIVKLLKGQNIPVTIVLNKWDLVTENQRTD--RIKEYISFF---------
-----NNT-GWNFFCCSAINGKGCDGLIQKISSTLPVGPLLYPSGVTSDQPEEILMRELI
REQVLLNTREEIPHSVAVSIDRIEEMTASKKKGVSKKRIAILATVLVERKSQKGILIGKG
GSMLKKIGKGARMQIQKLLNGPVYLELFVKVVPDWRSKPARLAELGFGEK--
>Crow|67923219
------------------------------------------------------------
------------------------------------------------------MNDNLN
LSNLPTIP----------------VAPEGFKSGFVGIIGRPNVGKSTLMNQLIGQKIAIT
SPVSQTTRNRLRGILTTEKAQIIFVDTPGIHKPHHSLGKIIVKNAKTAINAVDIILLVVD
SSTKSGGGDRYIIDLLKTVNQPIILGLNKSDQQPENYQE---IDESYASLI---------
-----QDY-NWPILKFSALTGDGLENLQNSLIEQLDFGPYYYPPDLITDQPERFIMGELI
REQILQMTRQEIPHSVAIAIEKVEETP---------KVTKIFAAINVERNSQKGIMIGQK
GSMLKAIGTAAREQIQKLIAGEVYLKLFVKVEPQWRQSNLRLAEFGYRVEE-
>Syn7335|254424176
MSDQNNPWDNVSKKTSKSATGQKKSKKSSYNSDRKPGEGKLGDRKFNKARKATPAPKLKA
DRTQAASSAHKKTRKGPILKDGKIVDSSTANSEAAIAKTNYEVLPLTNPADQNIPVKSKP
NISGGLIP----------------TAAPEFRSGFVSIVGRPNVGKSTLMNYLVGQKIAIT
SPVAQTTRNRLQGILTTPQAQIIFVDTPGIHKPHHELGKVLVQNARVAIGSVDVVLFVVE
ATSAAGKGDLFVSNLIAQTKGPVVLGINKVDQLPESGRKAAEIKHSYEALA---------
-----AEH-GWSVVKFSALTGEGIENLQTELVAKLEPGPYYYPPDLVTDQPERFIMGELI
REQILLHTREEVPHSVAIAIEKVEEDK---------NITRILATVNVERKSQKGILIGKG
GLMMKAISTAAREQMQKLVAGKVYLEIFVRVQERWRQSRTRLSEFGYKVEK-
>Syn307|148242816
------------------------------------------------------------
---------------------------------------------------------MVE
IPLDSILS----------------PTPEGFRSGFVALVGRPNVGKSTLLNQLVGEKVAIT
SPVAQTTRNRLRAILTTECSQLVLVDTPGIHKPHHLLGERLVKTARNSIGEVDVVLALMD
GSEPMGRGDQFVLDLLKSIRQPVVIGLNKQDLIAEEQREE--LNASYSEVL---------
-----PDA---PLLPFSALTGDGCSALVEALGERLPEGPMLYPKDTVSDQPENLLLGELI
REQVLHHTREEVPHSVAVQIERVVEDG---------PRTAILATVMVERSSQKGILIGRK
GSMLKEIGSGARLQMQKLIDGPVYLELFVKVVPHWRQKPGRLAELGYRGE--
>Syn9605|78212431
------------------------------------------------------------
------------------------------------------------------------
---MHATP-----------------LPEDYRSGFIALIGRPNVGKSTLVNQLVGEKVAIT
SPVAQTTRNRLRAILTTEVAQMVLVDTPGIHKPHHLLGERLVKSARSAIGEVDLVVLLLE
GCERPGRGDAFIVNLLQQQSLPVLVALNKWDKLAEEHRAE--AEEAYAALL---------
-----QET-NWPVHRCSALSGDGCADLTAAMAAQLPLGPQLYPPEMVSDQPERVLLGELI
REQVLLHTREEVPHSVAVTIDRVEELP-AKGKGA--GRTAVLATVLVERKSQKGILIGKG
GAMLKTIGQGARLQMQVLIDGPVYLELFVKVVPDWRSKPARLAELGYTGNQ-
>Nosp|186681007
------------------------------------------------------------
--------------------------------------------------MTSIDNYNFS
FSGEVTIP----------------QAPPDFKSGFIGIVGRPNVGKSTLMNQLVGQKIAIT
SPIAQTTRNRLRGILTTPEAQLIFVDTPGIHKPHHQLGEVLVQNAKIAIESVDVVLFVVD
GAVACGSGDRYIAELLSRSKTPVILGVNKTDQQPSDSQF---LDDSYAQMA---------
-----QSH-EWEIVKFSAKTSAGLPQLQELLIEHLEIGPLYYPPDLITDQPERFIMGELI
REQILLLTREEVPHSVAIAIDLVEETP---------SITRVLATINVERDSQKGILIGKG
GAMLKAIGSEAREQIQKLIAGKVYLELFVKVQPKWRQSRISLAELGYRVEE-
>PromAS|123969012
------------------------------------------------------------
------------------------------------------------------------
--------------------------MTNYRSGFVTLLGRPNVGKSTLINKLIGEKITIT
SPIAQTTRNKLKGILTTKDGQIIFVDTPGVHKPHHRLGEILVKNAKSAINGVDMVIFVID
SSEEPGRGDEYILNFLIANKTEFIVALNKWDLVNKEFRNL--RLDQYRRFF---------
-----GIYRNFQVV--SASQGEGCSELIDMALNFLPEGPKLYGEETICDQPLDNLLSDLV
REQVLKNTREEVPHSVAVKIEKREEMKRKNGK----VFTAILATIIVERSTQKGILIGKK
GSMLKMIGQSARSNMSKLIDGPVHLELFVKVVPNWRKKESRLIEFGYEEEF-
>Rapb|282897000
------------------------------------------------------------
------------------------------------------------------------
MDEEFIIP----------------QAPANFKSGFIGIIGRPNVGKSTLMNQLIGQKIAIT
SPVAQTTRNRLRGILTREKAQLIFVDTPGIHKPHHPLGEVLVQNAKIAITSVDVVLFVVD
GTAVCGGGDRFIADLLSKCEIPVIMGINKIDQQPVETEK---IDESYRELA---------
-----REN-QWQIVKFSALENQGILELEDLLIEQLETGPLYYPPDLVTDQPERFIMGELI
REQILLLTREEVPHSVAIAIDLVEENP---------TITRVVATINVERDSQKGILIGKG
GTMLKSIGTVARQQIQKLIAGKVHLELFVKVQPKWRHSRLRLAELGYRVEE-
>YellA|86605904
------------------------------------------------------------
----------MEEERRERGHPPLRDPAPEEGWQEGAAQAPPELAPPYIPPYTRGQEGGRG
EAGLSGIP----------------VAPPGFKSGFAALIGRPNVGKSTLMNALVGQKIAIT
SPVAQTTRNRLRGILSLPQAQIIWVDTPGIHKPHHRLGEILVHNAQAAIGSVDVVLFVVD
GSVPAGRGDAFIAERIPSA-TPCILVCNKADLLPKESAARQAHQESYQALR---------
-----PGA---PVVWVSALDPGSLAPLIQATVDLLPPGPYYYPPDLVTDQPERFIMAELI
REQVLLHTREEVPHSVAVTIDQVEETP---------TVTRVLATLYVERDSQKGILIGKG
GERLKQIGQAARLQIQKLIAGKVYLELFVKVRPHWRRSEHLLRDFGYRVET-
>Prom9215|157413842
------------------------------------------------------------
------------------------------------------------------------
--------------------------MANYRSGFVTLLGRPNVGKSTLINKLIGEKITIT
SPVAQTTRNKLKGILTTENGQIIFVDTPGVHKPHHRLGEILVKNAKSAINGVDMVIFVID
SSEAPGKGDEYILNFLIDNKIKFIVVLNKWDLVNKEFRNL--RLDQYRRFF---------
-----GMNRNFQSV--SASQGQGCSELVDMVLNFLPEGPKLYGEETICDQPLDNLLSDLV
REQVLKNTREEVPHSVAVKIEKREEMKRKNGK----VFTAILATIIVERSTQKIILIGKK
GSMLKMIGQSARSNMSKLIDGPVHLELFVKVVPNWRKKESRLIEFGYEEDF-
>PromN2A|72382687
------------------------------------------------------------
------------------------------------------------------------
---MSLGD----------------LSQEDFKSGFIALIGRPNVGKSTFINKFIGEKIAIT
SPIAQTTRNRLKVILTNEKSQIIFVDTPGIHKPHHLLGERLVQSAKRSIGDVDAVLVIFE
ASHSPGRGDAFILNLIRNLKIPVIVALNKWDLLALSQFKE--RKKEYFEFL---------
-----EGT-NWPVFCCSALTGQGCNELISEIEETLPFGPQLYPSDMNCDHPEKFLIAEFI
REQVLINTREEVPHSVAVSIDKIEDIT-SKKKSEQKSRTGILATICVEKKSQKGILIGKG
GSMLKKIGQESRMQIQTLINGNVYLELFVKVVPDWRSKSSRLNEFGYEGS--
>Syns9917|87125491
------------------------------------------------------------
------------------------------------------------------------
---MDLTP----------------GSQTPHRSGFVALIGRPNVGKSTLVNQLVGDKVAIT
SPVAQTTRNRLRAILTTPEAQLILVDTPGIHKPHHLLGERLVQSARSAIGEVDLVLLLLE
GCEAPGRGDAFIIQLLQQQRLPVLVVLNKWDRVPAERRPE--ADLAYRELL---------
-----ETP-DWPVHHCSALSGAGCPELVQAIAARLPEGPQLYPADMVSDQPERLLMAELI
REQVLLQTREEIPHSVAVQIDRVDEMP-SKGKGK--SCTAVLATVLVERKSQKGILIGKG
GAMLKTIGQGARLQMQTLIDGPVYLELFVKVVPDWRSKPARLAELGYGVE--
>Prom9312|78779761
------------------------------------------------------------
------------------------------------------------------------
--------------------------MANYRSGFVTLLGRPNVGKSTLINKLIGEKITIT
SPIAQTTRNKLKGILTTKNGQIIFVDTPGVHKPHHRLGEILVKNAKSAINGVDMVIVVVD
SSEEPGRGDEYIMNFLVANQTEFIVALNKWDLVNEEFRKL--RLDQYRKFF---------
-----GINRNFQIL--SASQGEGCSELVNMLLTFLPEGPKLYDEDMICDQPLDNLLSDLV
REQVLINTREEVPHSVAVRIEKIEEMKRKNGK----SFTAILATIIVERSTQKGILIGKK
GSMLKIIGQSARSNMSKLINGPVYLELFVKVVPNWRKKESRLLEFGYEEDF-
>SynsBL|116072347
------------------------------------------------------------
---------------------------------------------------------MNP
QTESMVQP----------------PVRDDYRSGFIALIGRPNVGKSTLLNKLVGEKVAIT
SPVAQTTRNRLRAILTTEESQMVLVDTPGIHKPHHLLGERLVHSARSAIGEVDLVLLLLE
GCERPGRGDAFIVNLLKQQSLPVLVALNKWDLVAADQQDQ--AAASYDELL---------
-----AET-HWPVHRCSAISGDGCRELSAVMAEQLPLGPQLYPPDMVTDQPERVLLGELI
REQVLLYTREEVPHSVAVTIDRVEDIP-PKGKNP--GRTAVLATVLVERKSQKGILIGKG
GAMLKTIGQGARLQMQTLIDGSVYLELFVKVVPDWRSKPHRLAELGYGGGDF
>Prom9515|123966675
------------------------------------------------------------
------------------------------------------------------------
--------------------------MNNYKSGFVTLLGRPNVGKSTLINKLIGEKITIT
SPVAQTTRNRLKGILTTEFGQIIFVDTPGVHKPHHLLGEILVKNAKSAIKGVDMVILVLD
SSVEPGRGDEYIKDFLVSNKTEFIIVLNKWDLVNKEFKSL--RLDQYRKVF---------
-----GTSKSFQTV--SASEGYGCSELINIILNFLPKGPMLYEEDTICDQPLDNLLADLI
REQVLINTREEVPHSVAVKIEKIKEINRDNGK----KFTAILATIIVERTSQKGILIGKK
GSMLKTIGQTARSNMKKLINGSVHLELFVKVIPNWRKKESKLMEFGYEVDY-
>Cya8802|257061326
------------------------------------------------------------
------------------------------------------------------MTEQIN
QLSLSSIP----------------IAPEGFKSGFVGIIGRPNVGKSTLMNQLVGQKIAIT
SPVSQTTRNRLRGILTTEEAQIIFVDTPGIHKPHHQLGKILVQNAEAAINAVDIILVVVD
SSIEAGGGDRYIVELLENTETPVILGLNKSDQQPQNYQP---IDESYLVLA---------
-----QAH-NWPVIKFSALTGEGLDNLQKTLINLLEPGPYYYPPDLVTDQPERFIMGELI
REQILQQTRQEIPHSVAIVIEKVEETP---------TLTRVFAAINVERDSQKGIIIGKK
GAMLKAIGTEAREQMQKLITGEVYLQLFVKVEPQWRQSSLRLSEFGYQIET-
>Prom9313|33862628
------------------------------------------------------------
------------------------------------------------------------
-MSPDAME----------------SLPEGYRSGFVALIGRPNVGKSTLVNQLVGEKVAIT
SPVAQTTRNRLRAIVTTSEAQMVLVDTPGIHKPHHLLGERLVQSARAAIGEVDLVLLLLE
GCESPGCGDAFIVELLRQQDLPVLVALNKWDRVAEQQQDP--AEEAYRQLL---------
-----ADS-AWPLIRCSAISGEGCNGLVEALVGHLPLGPQLYPAEMVCDQPERVLLAELI
REQVLMHTREEVPHSVAVSIDRVEEMPVANGRPGRQGRTAVLATVLVERKSQKGILIGKG
GSMLKTIGQGARLQMQTLIDGPVYLELFVKVVPDWRSKPARLAELGYEGK--
>Cya7822|196255627
------------------------------------------------------------
---------------------------------------------------MNHDDTNLQ
PPISYSIP----------------IAPEGFKSGFVAIIGRPNVGKSTLMNQLVGQKVAIT
SPVAQTTRNRLQGILTTDQAQIIFVDTPGIHKPHHELGKVLVKNAQIAINAVDLVLLVVD
SSIEAGGGDRYIIELVEDTRTPVILGLNKSDQQPANYEP---LDESYTRLS---------
-----QLH-HWPMVKFSALQGTGTEQLQNLLIEHLEPGPYYYPPDLVTDQPERFIMGELI
REQILLLTRQEVPHSVAVVVENVEETP---------KLTRVFAAINVERNSQKGIIIGKN
GSMLKAIGSAAREAIQKLIDGEVYLNLFVKVEPKWRQSRQLLAEFGYRVEES
>Cya7424|218441386
------------------------------------------------------------
---------------------------------------------------MNHDDIIPQ
PSNIYSIP----------------IAPEGFKSGFVAIIGRPNVGKSTLMNQLVGQKIAIT
SPVAQTTRNRLQGILTTSEAQIIFVDTPGIHKPHHELGKVLVKNAQMAINAVDLVLLVAD
SSIEAGGGDRYIIDLLEETKTPVILGLNKSDQQPANFDP---LDESYRQLA---------
-----QFH-QWPMVKFSALTGSGLDLLQSLLVEHLDPGPYYYPPDLVTDQPERFIMGELI
REQILLLTRQEVPHSVAVVVENVEETP---------KLTRVFAAINVERNSQKGIIIGKN
GSMLKAIGSAARQAIQKLIEGEVYLNLFVKVEPKWRQSRLRLAEFGYRVEET
>PromN1A|124026406
------------------------------------------------------------
------------------------------------------------------------
---MSLGD----------------LSQEDFKSGFIALIGRPNVGKSTFINKFIGEKIAIT
SPIAQTTRNRLKVILTNEKSQIIFVDTPGIHKPHHLLGERLVQSAKRSIGDVDAVLVIFE
ASHSPGRGDAFILNLIRNLKIPVIVALNKWDLLALSQIKE--RKKEYLEFL---------
-----EGT-NWPVFCCSALTGQGCIELISEIEETLPFGPQLYPSDMNCDHPEKFLIAEFI
REQVLIYTREEVPHSVAVSIDKIEDIT-SKKKSEQKSRTGILATICVEKKSQKGILIGKG
GSMLKKIGQESRMQIQTLINGNVYLELFVKVVPDWRSKSSRLNEFGYEGS--
>Micc|254411028
------------------------------------------------------------
-------------------------------------------------MEDSNNFTLIP
DADTVMIP----------------QAPEGFKSGFVGIIGRPNVGKSTLMNELVGQKIAIT
SPVAQTTRNRLQGILTTDNAQLIFVDTPGIHKPHHQLGKVLVQNAKIAIEAVDVVLFVVD
GATPAGGGDRYISNLLSQTSTPVILGINKSDLQSPGKG----LDEGYHQLA---------
-----DPH-NWQVTKFSALTGDGLATLQEQLIDRLEQGPYYYPPNLVTDQPERFIMGELI
REQILLLTRQEVPHSVAITIDAVEEEP---------KITRILATIHVERESQKGILIGKK
GSMLKSIGSAARQQIQKLIAGKVYLELFVKVQPKWRQSRLRLAELGYRLEE-
>Prom9202|254527127
------------------------------------------------------------
------------------------------------------------------------
--------------------------MANYRSGFVTLLGRPNVGKSTLINKLIGEKITIT
SPVAQTTRNKLKGILTTENGQIIFVDTPGVHKPHHRLGEILVKNAKSAINGVDMVIFVID
SSEAPGKGDEYILNFLIDNKTKFIVVLNKWDLVNKEFRNF--RLDQYRRFF---------
-----GMNRNFQSV--SASQGQGCSELVDMVLNFLPEGPKLYGEETICDQPLDNLLSDLV
REQVLKNTREEVPHSVAVKIEKREELKRKNGK----VFTAILATIIVERSTQKSILIGKK
GSMLKMIGQSARSNMSKLIDGPVHLELFVKVIPNWRKKESRLIEFGYEEDF-
>Nods|119511690
------------------------------------------------------------
--------------------------------------------MTVELKVTSIDNHNFS
FSGEVSIP----------------QAPPEFKSGFIGIIGRPNVGKSTLMNQLVGQKIAIT
SPIAQTTRNRLRGILTTPEAQLIFVDTPGIHKPHHQLGQVLVKNARNAIDSVDVVLFVVD
GSVACGAGDRFIADLLVRTETPVILGLNKIDQQPPNFQP---IDDSYQALA---------
-----ETQ-QWPIVKFSAQTGAGLPELQQLLIEHLETGPFYYPPDLVTDQPERFIMGELI
REQILLLTREEVPHSVAIAIDRVDESP---------TITRILATIHVERDSQKGILIGKG
GSMLKAIGSEAREQIQKLIAGKVYLELFVKVQEKWRQSRMTLAELGYRVEE-
>Cyab|254431559
------------------------------------------------------------
-------------------------------------------MQSTEPPANSRSDEPAA
ERAGEGVLLPVPDPAESARLLGDNPAAAAFRSGFVALIGRPNVGKSTLLNQLVGQKVAIT
SPVAQTTRNRLRAILTTPTAQLVLLDTPGIHKPHHLLGERLVKTARGAIGEVDVVLLLVD
GSQRAGRGDGFIVELLRHCRAPVHVALNKHDLVSGDQAAA--LAQSYRDLL---GGRGDV
AMPERSEPLDWPLHPVSALTGEGTAELVEALSSDLPPGPHLYPADAVSDQPEQLLMAELI
REQVLSHTREEVPHSVAVSIDRVVEDG---------PRTAVLATVLVERSSQKGILIGKG
GRMLKTIGQGARLQMEKVFSGPVYLELFVKVVPGWRRSAARLAELGYRGD--
>Acam|158336712
------------------------------------------------------------
---------------------------------------------------------MSD
LSSLTSIP----------------QASPEFKSGFVAIVGRPNVGKSTLMNQLIGQKIAIT
SPVAQTTRNRLRGILTTPTAQMIFVDTPGIHKPHHQLGEILVKNARMAIHAVDVVLFVVD
CSEPLGGGDRFIAQLLAQTNTPVILGLNKLDIQRKTAQQALTLDQAYKALA---------
-----KEH-HWPVCKFSALTTAKLKSLQRQLIEKLVPGPYYYPPDLVTDQPERFIMGELI
REQILLLTRQEVPHSVAIVIERVDESP---------KITRILATIHVERPSQKQILIGKK
GSMLKAIGTEARQQIQKLIAGKVYLELFVKVQPKWRQSRMQLAELGYQVESN
>Prom9301|126696804
------------------------------------------------------------
------------------------------------------------------------
--------------------------MANYRSGFVTLLGRPNVGKSTLINKLIGEKITIT
SPIAQTTRNKLKGILTTDNGQIIFVDTPGVHKPHHRLGEILVKNAKSAINGVDMVIFVID
SSEEPGRGDEYILNFLISNKTEFIVALNKWDLVNKEFRNL--RLDQYRRFF---------
-----GINRNFQIV--SASQGEGCSELVDMALNFLPEGPKLYGEETICDQPLDNLLSDLV
REQVLKNTREEVPHSVAVKIEKMEEMKRKNGK----VFTAILATIIVERSTQKGILIGKK
GSMLKMIGQSARANMSKLIDCPVHLELFVKVIPNWRKKESRLIEFGYEEDF-
>Artm|209528109
------------------------------------------------------------
----------------------------------------------------------MD
SMFPVSIP----------------VAPAGYKSGFVGIIGRPNVGKSTLMNKLVGQKIAIT
SPIAQTTRNRLRGILTTESAQIIFVDTPGIHKPHHQLGKVLVKNAKLAIASVDVLVFVVD
SSVMSGGGDRYIVDLLTHTKVPVILGLNKWDLQPDQYEA---IDQSYQQFA---------
-----EAN-QWQMVKFSASTGAGLETLQNLLINSLDPGPYYYPPDLVTDQPERFIMGELI
REQILLHTREEVPHSVAIAIDKVEEDV---------KITRILATIHVERLSQKGILIGKG
GQMLKTIGSAARQQIQKLVDGKVYLELFVRVQPKWRQSRNQLAELGYRVEE-
>Syne6301|56751355
------------------------------------------------------------
-----------------------------------------------------------M
SDLFTTIP----------------VAPEGFRSGFVALIGRPNVGKSTLMNHLVGQKIAIT
SPVAQTTRNRLRGVLTTDQVQIVFVDTPGIHKPQHQLGSVLVQNASSAIRIVDLVLFVVD
GSVPAGRGDAFIADLIQRAGVPTVLGLNKVDRQLPEDAEA--IAASYAQLA---------
-----GDR-DWPLQTFSATTGAGTGALLEQLTHALEPGPYYYPPDLITDQPERFIMAELI
REQILLQTREEVPHSVAVVIERVEEDE---------KITRILAMICVERPSQKAILIGKG
GSMMKAIGSEARQQMQKLIDGKIYLELFVKVQPKWRQSRSQLEELGYRPESE
>Anav|75910714
------------------------------------------------------------
-------------------------------MSKEKTKLSQLENMTAELKVASIDNHISS
LSGEVSIP----------------QAPPEFKSGFIGIIGRPNVGKSTLMNQLVGQKIAIT
SPVAQTTRNRLRGIVTTPEAQLIFVDTPGIHKPHHQLGEVLVKNAKLAIESVDVVLFVVD
GTVACGAGDRFIADLLIHSKTPVILGINKVDQQPSDSQN---IDDSYQQLA---------
-----SAY-QWPTVKFSAKTGAELPQLQELLVEHLEHGPYYYPPDLVTDQPERFIMGELI
REQILLLTREEVPHSVAIAIDLVEETP---------TITRVLATIHVERDSQKGILIGKG
GSMLKSIGSAAREQIQKLIAGKVYLELFVKVQPKWRHSRVRLAELGYRVEE-
>Artp|284053849
------------------------------------------------------------
----------------------------------------------------------MD
SIFPVSIP----------------VAPEGYKSGFVGIIGRPNVGKSTLMNKLVGQKIAIT
SPIAQTTRNRLRGILTTDSAQIIFVDTPGIHKPHHQLGKVLVKNAKLAIASVDVLVFVVD
ASVMSGGGDRYIVDLLTHTKFPVILGLNKWDLQPDQYEA---IDQSYQQFA---------
-----EAH-KWQMVKFSAVTGAGVETLQNLLINSLDPGPYYYPPDLVTDQPERFIMGELI
REQILLHTREEVPHSVAIAI----------------------------------------
----------------------------------------------------
>Cya7425|220905798
------------------------------------------------------------
-----------------------------------------------------MTAEQLP
DFIEVTIP----------------TAPPGFKSGFVALIGRPNVGKSTLMNQLIGQKVAIT
SPVAQTTRNRLRGILTTSTAQLIFVDTPGIHKPHHSLGEVLVKNATLAIAAVDLVLFIVD
GSVKAGGGDRFVAELLQKAKTPVMVGVNKSDAQTDPDT----LDRSYDSLI---------
-----AEQ-GWPLVKFSALTGEGLAALQTQLIDALPPGPYYYPPDLVTDQPERFIMGELI
REQILLQTREEVPHSVAVVIDQVTEEP---------EITRVLATIHVERSSQKGILIGKG
GSMLKAIGSAAREQMQKLIAGKVYLELFVKVLPKWRQSRLHLTELGYRIEPE
>Cya51142|172037536
------------------------------------------------------------
------------------------------------------------------MNENLD
LGNLSTIP----------------IAPEGFKSGFVGIIGRPNVGKSTLMNQLIGQKIAIT
SPVSQTTRNRLQGILTTDKAQIIFVDTPGIHKPHHTLGKIIVKNAKTAINSVDIILLVVD
SSVKSGGGDRYIIDLLKTVNQPVILGLNKSDQQTEKYQE---IDESYANLI---------
-----QDH-NWPMIKFSALTGDGVETLQNTLIEQLEPGPYYYPPDLITDQPERFIMAELI
REQILQLTRQEVPHSVAVTIEKVEESP---------KITKIFAAINVERSSQKGIIIGQK
GNMLKAIGTTAREQIQKLIAGEVFLKLFVKVEPQWRQSNLRLAEFGYRVEE-
>Lyns|119493602
------------------------------------------------------------
--------------------------------------------------------MSVD
GFENFSIP----------------IAPDGYKSGFVGIIGRPNVGKSTLMNQMVGQKIAIT
SPVAQTTRNRLRGILTTPEAQIIFVDTPGIHKPHHQLGQVLVKNAQIAIRSVDVLLFVVD
GSVMAGGGDRFIADLLNSTKVPVILGLNKLDQQPQEPQR---INESYQQLI---------
-----ESH-SWPILQFSALTGTGVDSLQHLIIEQLEPGPYYYPPDLVTDQPERFIMGELI
REQILLHTREEVPHSVAISIDRVEEDP---------KITRILATIHAERPSQKGILIGKG
GQMLKTIGSDARQQIQKLVAGQVYLELFVKVQPKWRQSRSRLADLGYRVEE-
>Prom9211|159903869
------------------------------------------------------------
------------------------------------------------------------
---MSLVE----------------PKEKIFRSGFVALIGRPNVGKSTLVNELVGQKVSIT
SPVAQTTRNRLRAILTTQNAQLVFVDTPGIHKPHHLLGQRLVQSARRSIGEVDTILLIFE
GCHPPGKGDYFVVNLLREEERPVLIVLNKWDLLPLEKSKQ--RENEYKDLF---------
-----REL-DWPIFCCSATHGTGLEGLIEEISRNLPIGPRLFPPEMVSDQSEQTIFRELI
REQVLLHTREEIPHSVAVRIDRLEEILPKPGKKSQNVHTAILATILVERKSQKGILIGKG
GSMLKQIGQAARLQMQVFINGSVYLELFVKVVPNWRSNPASLAELGYEGN--
>Noss|17228407
------------------------------------------------------------
-------------------------------MSKEKTKLSQLENMTAELKVASIDNHISS
LSGEVSIP----------------QAPPEFKSGFIGIIGRPNVGKSTLMNQLVGQKIAIT
SPVAQTTRNRLRGIVTTPEAQLIFVDTPGIHKPHHQLGEVLVKNAKLAIESVDVVLFVVD
GAVACGAGDRFIADLLIHSKTPVILGINKVDQQPPDSQK---IDESYQQLA---------
-----SAY-QWPTVKFSAKTGAELPQLQELLVEHLEHGPYYYPPDLVTDQPERFIMGELI
REQILLLTREEVPHSVAIAIDLVEETP---------TITRVLATIHVERDSQKGILIGKG
GSMLKSIGSAAREQIQKLIAGKVYLELFVKVQPKWRHSRVRLAELGYRVEE-
>Cya8801|218247339
------------------------------------------------------------
------------------------------------------------------MTEQIN
QLSLSSIP----------------IAPEGFKSGFVGIIGRPNVGKSTLMNQLVGQKIAIT
SPVSQTTRNRLRGILTTEEAQIIFVDTPGIHKPHHQLGKILVQNAEAAINAVDIILVVVD
SSIEAGGGDRYIVELLENTETPVILGLNKSDQQPQNYQP---IDESYLVLA---------
-----QAH-NWPVIKFSALTGEGLDNLQKTLINLLEPGPYYYPPDLVTDQPERFIMGELI
REQILQQTRQEIPHSVAIVIEKVEETP---------TLTRVFAAINVERDSQKGIIIGKK
GAMLKAIGTAAREQMQKLITGEVYLQLFVKVEPQWRQSSLRLSEFGYQIET-
>Glov|37523991
------------------------------------------------------------
------------------------------------------------------------
----MIIP----------------EAPPGFRSGFVAIVGRPNVGKSTLVNRLVGEKVAIV
SPTAQTTRNRLRGILTLPTAQIILVDTPGIHKPQHRLGEVLVHNARSAAGSADGIVLVVD
GSVEAGAGDRFIAESLKGSKAPVWPVLNKVDRRSRNQVEP--IRESYRKLF---------
------DP-ELVFYEISALKGSGIEPLMESIISSLPEGPYYYPPDLFTDQPERFIMGELV
REQVLLATREEVPHSVAVVIDKVEEGE---------TLTRVLATIMVERDSQKIILIGKG
GQMLKAIGTGARHQMQKLVGHQIYLQLFVKVKERWRQSDSTLRDLGYRREQ-
>Syns8102|33866147
------------------------------------------------------------
------------------------------------------------------------
----MLST----------------SSSENHRSGFIALIGRPNVGKSTLVNQLVGEKVAIT
SPVAQTTRNRLRAILTTEDAQMVLVDTPGIHKPHHLLGERLVQSARSAIGEVDLVVLLLE
GCERPGRGDAFIVKLLRQQPLPVLVALNKWDKLPEDRQAE--AEAAYGELL---------
-----KET-AWPIHRCSALSGEGCSALSSAMAAQLPLGPQLYPPEMVSDQPERVLMGELI
REQVLLHTREEIPHSVAVTIDRVEELP-AGGKGG--GRTAVLATVMVERKSQKGILIGKG
GAMLKTIGQGARLQMQTLIDGPVYLELFVKVVPDWRSKPARLAELGYGVES-
>Thee|22297600
------------------------------------------------------------
------------------------------------------------------------
MEAIASIP----------------VAPAGFRSGFVALVGRPNVGKSTLFNHLLGQKVAIT
SPVAQTTRNRLRGILTTATAQFIFVDTPGIHKPHHRLGEVLVHNAKGVLKRVDAIVFVVD
AASPPGRGDRYVADLLTTTPAPVLMAINKIDLLPPEAREQ--RQQDYQTLG---------
-----P----WPAYPCSALTGEGVGLLQSAIAAQLPLGPYYYPPDMVTDQPERFIMAELI
REQILHHTREEVPHSVAVTIEQVQQER---------NLTRVHAVIYVERPTQKAIIIGQG
GQLLKQIGTAARQEIETLIGGKIYLELFVKVRPRWRQDRLRLAELGYRIEKD
>Syns9916|116073379
------------------------------------------------------------
--------------------------------------------------------MHGG
GGMVATKA----------------DQGSTFRSGFVALIGRPNVGKSTLVNQLVGDKVAIT
SPVAQTTRNRLRAILTTETAQLILVDTPGIHKPHHLLGERLVQSARAAIGEVDQVLLLLE
GCEQPGKGDAFIVNLLQQQRLPVQVVLNKWDRVPVETRPE--ADAAYRELL---------
-----STT-NWPLHHCSALSGEGCPDLVEAISAQMPEGPQLYPPDMVSDQPERLLMAELI
REQVLTHTREEVPHSVAVQIERVEDMP-AKGQGK--SRTAVLATVLVERKSQKGILIGKG
GAMLKTIGQGARLQMQTLIDGPVYLELFVKVVPNWRTSAAKLNELGYSDDRM
>PromMED|33861837
------------------------------------------------------------
------------------------------------------------------------
--------------------------MTNYKSGFVTLLGRPNVGKSTLINKLIGEKITIT
SPVAQTTRNKLKGILTTKFGQIIFVDTPGVHKPHHLLGEILVKNAKSAINGVDMVVLVLD
SSVEPGRGDEYIKDFLVANKTEFIVALNKWDLVNKEFKSL--RLDQYRKVF---------
-----GNSKNFQIV--SASEGDGCSELIDIILNFLPIGPMLYEEETICDQPLDNLLADLV
REQVLINTREEVPHSVAVNIEKIKEIKRDKGK----NFTAILATIIVERTSQKGILIGKK
GSMLKTIGQSARSNMKKLINGPVHLELFVKVVPNWRKKESKLMELGYEVDY-
>Scys6803|16331223
------------------------------------------------------------
------------------------------------------------------MDIPNT
TATIATIP----------------QAPAGFRSGFVAIVGRPNVGKSTLMNQLVGQKIAIT
SPVAQTTRNRLQGIITTPSSQIILLDTPGIHKPHHELGRVLVKNAIQAIHSVDLVVFLVD
SSATLGRGDRFVVDLLQKTDGPVVVGLNKQDQQPPDQREE--LNASYETLT---------
-----ENH-GWPCFKFSALTGEGLSNFQSALEARLDPGPYYYPPDLVTDQPERFIMAELI
REQILLLTRQEVPHSVAIAIEKVEETP---------ERTNVFAAITVERGSQKGIIIGQK
GSMLQAIGTAARQQIQKLISGDVYLKLFVKVEPKWRQSRQQLLEFGYRVEE-
>Syn9902|78185078
------------------------------------------------------------
---------------------------------------------------------MNP
QTGLMVDP----------------PVPDHYRSGFIALIGRPNVGKSTLLNKLVGEKVAIT
SPVAQTTRNRLRAILTTEESQMVLVDTPGIHKPHHLLGERLVHSARSAIGEVDLVLLLLE
GCERPGRGDAFIVNLLKQQSLPVLVALNKWDLVAADQQDQ--AAASYDELL---------
-----AET-HWPVHRCSAISGDGCRELSVAMAEQLPLGPQLYPPDMVTDQPERVLLGELI
REQVLLHTREEVPHSVAVTIDRVEDIP-PKGKNP--GRTAVLATVLVERKSQKGILIGKG
GAMLKTIGQGARLQMQTLIDGSVYLELFVKVVPDWRSKPHRLAELGYGGGDF
>Trie|113476532
------------------------------------------------------------
----------------------------------------------------------ME
LSTNITIP----------------VAPAGYKSGFVGIIGRPNVGKSTLMNQLVGQKVAIT
SPVAQTTRNRLRGILTTQAAQIIFVDTPGIHKPQHQLGKVLVQNAKVAIQSVDLVLLIVD
GSVIAGGGDRYIINLLDKIQTPVILGMNKLDLQPQDAWK---IEASYYQLI---------
-----HPH-PWQIIKFSAVTGEGVEILQDLLIEQMETGPYYYPPDLVTDQAERFIMGELI
REQILLLTREEVPHSVAIAIDRVDEEP---------TITRILATINVERSSQKGILIGKG
GNMLKAIGSAARQQIQKLIAGKVYLELFVRVQSKWRQSRIQLAELGYQVEE-
>Syn9311|113955090
------------------------------------------------------------
---------------------------------------------------------MVE
SLSGSFTS----------------DKSKEFRSGFVALIGRPNVGKSTLVNQLIGDKIAIT
SPVAQTTRNRLRAILTTDEAQLILVDTPGIHKPHHLLGERLVRTARSAIGEVDQVLLLLE
GCEAPGRGDAFIVQLLRQQSLPVQVLLNKWDLVPLEQKDA--ADAAYRELL---------
-----SET-DWPVHRCSALSGDGCPELVKAISSLMPEGPQLYPSDMVSDQPERLLMGELI
REQVLLNTREEVPHSVAVSIDRIEEIP-AKGKGN--GRTAVLATVLVERKSQKGILIGKG
GAMLKTIGQGARLQMQTLIDGPVYLELFVKVVPDWRSKPARLAELGYVGD--
>NoAz|298490731
------------------------------------------------------------
--------------------------------------------------MSSSDNYSFS
FSGEVTIP----------------QAPPEFKSGFIGIIGRPNVGKSTLMNQLVGQKIAIT
SPIAQTTRNRLRGILTTDKAQLIFVDTPGIHQPHHQLGEVLVKNAKIAIESVDVVLFVVD
GTAACGGGDRFITELLSRSQTAVILGINKIDEQPADAEK---LDDSYIQLA---------
-----KEH-QWETIKFSAKTALGLVEAQELLIEHLEPGPFYYPPDLVTDQPEQFIMGELI
REQILLLTREEVPHSVAIAIDLVEETP---------SITRVLATIHVERDSQKGILIGKG
GTMLKAIGSKAREQIQKLIAGKVYLELFVKVQPKWRHSRVRLAELGYRVEE-
>Ucyn|284929634
------------------------------------------------------------
------------------------------------------------------MTSNVS
STLSSKIP----------------STPQGFRSGFIGIIGRPNVGKSTIMNQLIGQKIVIT
SNVSQTTRNRLKGILTTDTEQMIFVDTPGIHKPHHNLGKIIVKNAKITINSVDIILLVVD
SSTLSGGGDHYIINLLKNTDKTVIVGLNKSDKQTVKHEE---LDASYLNLI---------
-----KEY-KWPIVKFSALTKEGLGNLQNLLIKNLDYGPYYYHPSLATDQPEKFIIQELI
REQVLHLTRQEIPHSVAIIVEKIEETP---------TVTKIFAAINVEKNSQKGIVIGSK
GNMLKLIGTQSRIQIQKLIAGEVYLKLFVKVESNWRFSDGCLANFGYGYED-
>Syns5701|87301104
------------------------------------------------------------
----------------------------------------------MDKPGLSETKSEQP
LGAELSLPVPLPLPQ---------QAPEGFRSGFVALIGRPNVGKSTLLNHLVGEKVAIT
SPVAQTTRNRLRAILTTPSAQLVLLDTPGIHKPHHLLGERLVKSARSAIGEVDVVLLLVD
GSEPAGRGDGFIVELLRFSRAPVLVALNKSDLVDPERAAE--LEASYRELLVLSDQRADP
ADPGQRRS-DWPLLACSASTGAGCPELVEALAARLPLGPHLYPPDAVSDQPEQLLLAELI
REQVLSLTREEVPHSVAVQVERIVEDG---------KRIAVLATVLVERSSQKGILIGKR
GQMLKEIGSGARAQMQKVFDGPVYLELFVKVVPNWRRNPARLAELGYRGD--
>YellB|86608744
------------------------------------------------------------
--------MSQELREQSAGHPHSPLDGRDPSPEGQGSIGDGGTESSAAAAEGESAPGRVS
SGELSAIP----------------VAPPGFKSGFAALIGRPNVGKSTLLNALVGQKVAIT
SPVAQTTRNRLQGILSLPQAQIIWVDTPGIHKPHHRLGEILVHNAQAAIAAVDVILFVVD
GSVPAGRGDAFIAERIPAA-SPCLIVCNKADLLPRDAAVRQAHQESYQALR---------
-----PGA---PVVWVSALDPSSLTPLIQATIDLLPTGPYYYPPDLVTDQPERFIMAELI
REQVLLQTREEVPHSVAVTIDQVEETP---------NVTRILATLYVERDSQKGILIGKG
GERLKRIGQAARLQIQKLILGKVYLELFVKVRPHWRRSEHLLRDLGYSATPP
>Syn7002|170077145
------------------------------------------------------------
--------------------------------------------------------MTQD
FDLNPTIP----------------AAPADFRSGFVALIGRPNVGKSTLMNQLIGQKVAIT
SPVAQTTRNRLRGILSTDQAQIIFVDTPGIHKPHHELGKILVKNARSTVGAVDLVVFIVD
GAVPLGKGDQFIADFLVKTEAKVILGVNKIDQRPDKRPE---ILASYQALA---------
-----TQN-HWQLQEFSALAGDRLPELQDKLIQALDPGPYYYPPDLITDQPERFIMAELI
REQILLHTRQEIPHSVAIAIEQVNEGE---------EITEVRAAINVERNSQKGIIIGKK
GAMLKTIGTAARQQIQKLIAGKVYLELFVKVQPKWRQSRTRLAELGYRLEDN
>Cylr|282900463
------------------------------------------------------------
------------------------------------------------------------
MDEEFIIP----------------QAPANFKSGFIGIIGRPNVGKSTLMNQLIGQKIAIT
SPVAQTTRNRLRGILTREKAQLIFVDTPGIHKPHHPLGEVLVQNAKIAITSVDVVLFVVD
GTAVCGGGDRFIVDLLTKCEIPVIMGINKIDQQPAEAEK---IDESYRELA---------
-----REN-QWQIVKFSALENQGILELEELLIEQLETGPLYYPPDLVTDQPERFIMGELI
REQILLLTREEVPHSVAIAIDLVEENP---------TITRVVATINVERDSQKGILIGKG
GTMLKSIGTVARQQIQKLIAGKVHLELFVKVQPKWRHSRLRLAELGYRVEE-
>Prom9303|124023647
------------------------------------------------------------
----------------------------------MFKAWRWGAHGCYACFQSGYGATLSQ
VMSPEAME----------------SLPEGYRSGFVALIGRPNVGKSTLVNQLVGEKVAIT
SPVAQTTRNRLRAIVTTPEAQMVLVDTPGIHKPHHLLGERLVQSARAAIGEVDLVLLLLE
GCEPPGRGDAFIVELLRQQDLPVLVALNKWDRVAEQQHDP--AEEAYRQLL---------
-----ADS-AWPLIRCSAISGEGCNGLVEALVGQLPLGPQLYPAEMVCDQPERVLLAELI
REQVLMHTREEVPHSVAVSIDRVEEMPVANGRPGKQGRTAVLATVLVERKSQKGILIGKG
GSMLKTIGQGARLQMQTLIDGPVYLELFVKVVPDWRSKPARLAELGFEGK--
>Syns7805|88809126
------------------------------------------------------------
------------------------------------------------------------
----MQVT----------------PLADGHRSGFVALIGRPNVGKSTLVNQLVGDKVAIT
SPVAQTTRNRLRAILTTAEAQLILVDTPGIHKPHHLLGERLVQSARSAIGEVDQVLLLLE
GCEPPGRGDAFIVNLLRQQRLPVQVVLNKWDQVPTARRPE--ADAAYRDLL---------
-----AES-GWPIHHCCALTGEGCPELVRAVSALMPEGPQLYPADMVSDQPERLLMAELI
REQVLLLTREEVPHSVAVSIDRVEEMP-SKGKGS--GRTAVLATVLVERKSQKGILIGKG
GAMLKTIGQGARLQMQTLIDGPVYLELFVKVVPDWRSKPQRLAELGYAEEGR
>Syns7803|148240062
------------------------------------------------------------
------------------------------------------------------------
----MQVT----------------PSAAGHRSGFVALIGRPNVGKSTLVNQLVGDKVAIT
SPVAQTTRNRLRAILTTDEAQLILVDTPGIHKPHHLLGERLVQSARSAIGEVDQVLLLLE
GCEPPGRGDAFIVNLLRQQRLPVQVVLNKWDQVPTAQRPE--ADAAYRDLL---------
-----AES-GWPIHHCCALTGEGCPELVQAVSALMPEGPQLYPPEMVSDQPERLLMAELI
REQVLLLTREEVPHSVAVSIDRVEEMP-SKGKGG--GRTAVLATVLVERKSQKGILIGKG
GAMLKAIGQGARLQMQTLIDGPVYLELFVKVVPDWRSKPQRLAELGYAEEGR
>Cya0110|126657428
------------------------------------------------------------
------------------------------------------------------MAENLN
LSNLSVIP----------------TAPEGFKSGFVGIIGRPNVGKSTLMNQLIGQKIAIT
SPVSQTTRNRLQGILTTEQAQIIFVDTPGIHKPHHTLGKIIVKNAKMAINSVDVILFVVD
SSVKSGGGDRYIIDLLKTINQPVILGLNKQDQQSEDYQQ---IDESYTNLI---------
-----ESY-HWPIIKFSALTGNGLETLQNTLIEKLDPGPYYYPPDLITDQPERFIMGELI
REQILRLTRQEVPHSVAITIEKIEETP---------KITRVFAAINVERSSQKGILIGQK
GSMLKAIGTAAREQIQKLIAGEVYLKLFVKVESQWRQSNLRLAEFGYRVEE-
>Mica|166364450
------------------------------------------------------------
--------------------------------------------------MNDFINSQAV
NLDSAVIP----------------VAPIGFKSGFIGIIGRPNVGKSTLMNQLVGQKIAIT
SPIAQTTRNRLRGIVTSERAQMIFVDTPGIHKPHHELGKVLVKNAENAINSVDLVLFVVD
SSNFLGSGDRYIADLLTKNQTPTILGLNKADQQPEDREP---LDDSYRTLA---------
-----AEN-NWPLLKFSALEGTGIEELQNLLIDSLEVGPYYYPPDLVTDQPERFIMGELI
REQILLQTRQEIPHSVAVVIERVEETP---------ALTKVFAAINVERASQKGIVIGKN
GSMLKAIGTSARSAIQKLIAGEVYLKLFVKVEPKWRQSRSLLAEFGYRTEE-
>Syns8109|260435524
------------------------------------------------------------
------------------------------------------------------------
---MHATP-----------------LPEDYRSGFIALIGRPNVGKSTLVNQLVGEKVAIT
SPVAQTTRNRLRAVLTMEVAQMVLVDTPGIHKPHHLLGERLVKSARSAIGEVDLVVLLLE
GCERPGRGDAFIVNLLQQQSLPVLVALNKWDKLPEERRSE--AEEAYAALL---------
-----QET-NWPVYRCSALSGDGCAELTTAMAAQLPLGPQLYPPEMVSDQPERVLLGELI
REQVLLHTREEVPHSVAVTIDRVEELP-AKGKGA--GRTAVLATVLVERKSQKGILIGKG
GAMLKTIGQGARLQMQVLIDGPVYLELFVKVVPDWRSKPARLAELGYTGDQ-
