# Supplementary material for: Genome fluctuations in cyanobacteria reflect evolutionary, developmental and adaptive traits
Source: BMC Evol Biol. 2011 Jun 30;11:187. doi: 10.1186/1471-2148-11-187 (PMC3141437; doi:10.1186/1471-2148-11-187)
Supplement: Additional file 8 — Individual and concatenated alignments for protein groups. Compressed file containing all alignments of individual groups (fasta format) and the concatenated alignment of 285 single-copy genes (phylip format). [file 1471-2148-11-187-S8.GZ › Cyanos1295.faa]

>Syne7942|81298985
------------------------------------------------------------
---------------MTEPCPSTLYLVGTPLGNLEDISYRAVKILRGVDAIAAEDTRRTG
RLLQALGIDR-----PQVSYHEHNRQQRGPELIARLQAGQSIALVSDAGMPAIADPGQEL
VQAAIAAGLTVVPIAGPSAVIAALCASGLSSDRFAFEGFLPAKRKARRDVLQSLHQEART
LIFYESPHRLRDTLEDLAAVFGGDRAIVLARELTKLHEEFWRGSVTEAIAEFTR-REPQG
EFTLVVAG---A---VV-QTQAL-------------SEDTLRQELATLLAAGVSRSEASR
TLAAQTG----TPKRRLYQLALEVPLPEDEGAASPEP-----------------
>PromCC|33240758
------------------------------------------------------------
----MDLDKEDISKKTFEPNSGVLYVIGTPIGNLGDLSPRAKHLLSNVSVIACEDTRHSG
QLLKKFKIKG-----KLVSFHKHNTKLRIPKLIKELDAGESLGLISDAGLPGISDPGEEL
VLATRQAGHDVICIPGPCAAITALVSSGLPSQRFCFEGFLPYKQKDRSLILQSIAKEKRT
TIIYESPHRLLKLLKELYDLCGTNRPLQVARELTKKYEEQIGPTLGNALEHFTN-NQPKG
EFTLVLGG---KPN-SE-ELKKK-------------NNVELQEEMKRLLDKGLSLKNASR
ELAKKTG----YSKNFLYSLIPQKIKKNDDSQTRTAK-----------------
>Crow|67924972
--------------------------------------------------------MISR
VVKPTNNPFMTNIMNNESLQQGTLYIVGTPIGNLEDITFRAIRILKSVNLIAAEDTRHTA
KLLHHFEITT-----PQVSYHHHNRTARHTQLLNYLEEGQTIALVTDAGMPGISDPGYDL
IYTCIIANIPVIPIPGATAAITALSVSGLPTDRFIFEGFLPLKGKDRSDRLNQLMTETRT
IIIYEAPHRLLKTLRNFKEVFGQDHQITVARELTKRYEEFWRGTLDNAILYYQNSQQIKG
EFTLIIAG---GS--QN-DGLEL-------------TIEELKDELQQLLKQGMTRSQASR
QLAKVTH----FSRRQIYDLSLEN------------------------------
>Syn7335|254421870
------------------------------------------------------------
-----------METETHSVASGTLYLVGTPIGNLEDITFRALRVLKQADLIAAEDTRHTG
KLLHHFQVST-----PQISYHDHNTQQRIPQLVKKLQAGAVIALVTDAGTPGISDPGYEL
VCACVEADITVVPIPGPSAVITAITAAGLPCDRFVFEGFLPVKGKYRKARLKALKSEPRT
AVFYESPHRLLKTLTDLEAVVGPDRQVVLARELTKRYEEFWRGTIEEAITHYQS-VPSKG
EFTLLLAP---T----S-TPFSL-------------SKAEITTELKSLLAQGQSRTEASR
NLAQHSD----LSKREIYQISLEIDIYSVLQDKSGSEDLPLD------------
>Syn307|148241640
------------------------------------------------------------
---------------MKEPSPGVLYLVGTPIGHRGDLSPRAQQLLAAVDRVACEDTRHSG
LLLHGLGIQQ-----KLISFHQHNQQQRIPELLQALADGEAVALISDAGLPGISDPGEEL
VAAARAAGRTVICIPGPCAATTALVSSGLPSGRFCFEGFLPAKGRERQQRLTAIAQEERT
SVLYEAPHRLLQLLKELIEHCGAERPVQVARELTKRHEQHVGPTLAAALEHFSA-CKPQG
ECTVVLGG---AP--AS-EPEAW-------------NADALRAQLQQLQAGGLSASDAAR
ELASRSG----HSRRELYALLHSAAD----------------------------
>Syn9605|78212118
------------------------------------------------------------
-------------MQRDEPSGGSLYLVGTPIGHLGDLSPRARDLLRSVDVIACEDTRHSG
QLLSSLGAGG-----HKLSFHQHNTRTRVPQMLNLLAEGQSLAVISDAGLPGISDPGEEL
VAAAHQAGHPVICIPGPCAATTALVSSGLPSGRFCFEGFLPAKGKERRARLDAISHEPRT
TVLYEAPHRLITLLEELQHHCGGDRPLKVARELTKRHEEQVGPTVDRALLHFQQ-HPPQG
ECTVVIGG---AP--LE-DAKEP-------------DDDDLLRQLQALQDAGASASDAAR
QLAQSTG----LSKRRLYALLHQGTSN---------------------------
>Nosp|186682692
------------------------------------------------------------
--------------MQTDPKPGTLYVVGTPIGNLEDITFRAVRILQTVDIIAAEDTRHTG
KLLQHFQVKT-----PQVSYHEHNRTSRIPELLEHLINNKAIALVSDAGMPGISDPGYEL
VKACIEAGISVVPIPGASAAITALSASGLPTDRFVFEGFLPAKTQQRQEHLESLQTESRT
LIFYESPHRLRDTLQDLAQVWGSDRQIVLGRELTKLYEEFWRGTIAEAIAHYSQ-REPQG
EYTLVVAG---I---PA-SQPQL-------------TEEELKAELKLLISQGISRSQASR
QLAKFTS----LPRRQLYQLALSLVVTPES------------------------
>PromAS|123968919
------------------------------------------------------------
-----MNNNSSLSHRKEEPENGILYIVGTPIGNLNDISQRALNILQNVSFIACEDTRQTK
KIMNKFNISN-----KLISFNKHNSLIKIPKIVKDLKDGKSIAIVSDAGMPGICDPGEEI
ARSVKYEGIDMICVPGACAAITALVSSGLPSSRFVFEGFLPKKKIDREKILLEISKNEKT
TIIYESPKRLSKLLDELLKFCGGDREIMVARELTKKFEEHVGHDINNVIEFFRD-KDIIG
EITIVIKG---IR--K--TDFNP-------------NKSTIKKDLNDLIDAGLSLSAASK
YLAKKNS----LKKSEVYNLI---------------------------------
>Rapb|282896322
-----------------------------------------------------------M
GRCSPPSSCLEMKFMQAEPKPGTLYIVGTPIGNLEDMTFRAVRILQAVDMIAAEDTRHTG
KLLQHFQVHT-----PQISYHEHNRTGRIPEILTYLHYGKAIALVSDAGMPGVSDPGHEL
ITACVAAGIDVVPIPGATAVITALSVSGLATSKFVFDGFLPAKRQHRREYLETLLMETRT
LVFYESPHRLRETLEDLGEILGGSRTIVMGRELTKLYEEIWRGDIKDAIAYYQG-KDPQG
EYTLVLGG---A---SP-SQPEI-------------TEAQLRAELLEIIKQGVSRSQASR
QLAQETS----ISRRYLYQLALSIDQEGV-------------------------
>YellA|86605141
------------------------------------------------------------
----------------MERPTASLYLVATPIGNREDITLRALRVLREVDWVAAEDTRHSG
QLLKHFQISA-----RLISYHEHNAAQRIPQILKYLAAGQSVALISDAGTPAISDPGEEL
VRACIQAGIPVIPVPGPVAAVAALAASGLATGRFVFEGFLPLKASQRQARLQQLAQEERT
VVLYEAPHRLQQTLQDLLAHCGPRRQIVLARELTKLHESFWRGSLAAALEHCAA-QPLRG
EFTLVLEGRPASE--KG-EETSP-------------SEAEVRQELARLLAEGLPRSAASR
QLARRFQGSPLWTRRRLYDLCLQLEPPPSLAPPASDDETES-------------
>Prom9215|157413742
------------------------------------------------------------
-----MNNNFSLSHRKEEPEKGILYIVGTPIGNLNDISQRALNILSNVTLVACEDTRQTK
KIMSKFNISN-----KLISFNKHNSSIKITKMVKDLKEGKSMAIVSDAGMPGICDPGEDI
VKGAKIEGINIICIPGACAAITALVSSGIPSSSFVFEGFLPKKQIDREKILLEISKNEKT
TIIYESPKRLKKLLNELKEFCGGDREIMVARELTKKFEEHVGNNINDVVEFFRE-KDIIG
EITIVLKG---IK--K--RDLNL-------------DKFIMKKDLQDLINAGLSLSAASK
YLAKKNG----LKKSEIYNLI---------------------------------
>PromN2A|72382651
------------------------------------------------------------
---MDLIDEKQLQQERSEPCPGTLYLVGTPIGNLGDLSPRAKSILKNVSRIACEDTRRSG
QLLKIIKSEV-----PLLSYHKHNFKSRQSQLLEILERGGSLALISDAGLPGINDPGEEL
VHAARSNSYEVICIPGPCAATTALVISGLPSERFCFEGFLPKKQSLRKKRLEDISQEQRT
TVIYESPHQLIKLLEDLSISCGKERPIQIARELTKRYEESIGKTIEEVTKYFIT-NKPKG
EFTIVLGG---NN--NK-QQNKV-------------SESEALNKLNTLINQGEKSNIAAQ
KVAEETG----YKKKWLYSKLHKRLDK---------------------------
>Syns9917|87123696
------------------------------------------------------------
-------------MQRAEPAGGVLYVVGTPIGHRGDLSPRACDLLRAVDTIACEDTRHSG
LLLSSLGSTA-----RRCSFHQHNTRSRIPQLLAELAQGLSVAVISDAGLPGISDPGEAL
VAAARNAGHAVICIPGPCAATTALVSSGLPSDRFCFEGFLPTKTKDRRERLAALATETRT
IVLYEAPHRLLQLLEELEGPCGGERRLQVARELTKRHEEQVGPTISAALHHFRR-HPPQG
ECTLVLGG---AA--PQ-EQPER-------------DATAWRQELEALIKAGMSANAAAK
HLASRSG----RSKRELYALLHHTAEAADWPEPDGT------------------
>Prom9312|78779677
------------------------------------------------------------
-----MQNISLLSHRKEEPEEGILYLVGTPIGNLNDISPRAINILANVSLIACEDTRQTR
KIMNKFSISN-----NLVSFNKENSLKRIPKLINDLKAGKSIALVSDAGMPGICDPGEKI
VSQAKSQGYDVICIPGACAAITALVSSGMPSSKFIFEGFLPKKKVDRDKILFEISKNEKT
TIVYESPHRLKKLLRELLDFCGGEREIVVARELTKKFEEHVGNNIDSTIEFFKD-KEVIG
EITIVIKG---IQ--KE-KNEEI-------------NKSDLKKDLNELTNAGLSLTAASK
YLAKKYG----IKKSIIYNLN---------------------------------
>SynsBL|116072759
------------------------------------------------------------
-------------MQRDEPAAGSLYLVGTPIGHLGDLSPRASHLLTTVDVIACEDTRHSG
QLLSNLQARG-----RKLSFHQHNIRTRLPQLLELLAEGQSLAVISDAGLPGISDPGEEL
ASAARQAGHPVLCIPGPCAATTALVSSGLPSGRFCFEGFLPTKGKERRQRLEQLSSEHRT
TVLYEAPHRLITLLGELASYCGSDRPIQVARELTKRHEEQVGPTVEAALSHFEQ-TRPQG
EFTLVLGG---AP--PT-AKPAL-------------NDAELIEQLQQLMAQGVSASDAAR
QLAATTG----LSRRRLYALLHQDASD---------------------------
>Prom9515|123966598
------------------------------------------------------------
-----MNNKFSLSHRNQEPENGVLYLVGTPIGNLNDLSLRAIDILKNVCLIACEDTRQTK
KIMSKFGIKN-----HLISFNKDNSFKKIPSLISDLIAGKSIAVVSDAGMPSICDPGEDL
VSKAKSLGIDVVCVPGPCAAIAALVSSGLPSSKFIFEGFLPKKQSDRKKILLEISNNEKT
TILFESPKRLNKLLRELKEFCGGEREIQVSRELTKKFEEHIGKNINMVLEFFEG-KTIVG
EITIVIKG---IN--KT-KKLNF-------------DESLIKKELYALIDAGLSLPAASK
YLAKKEN----LTRKIIYNLY---------------------------------
>Cya8802|257057940
------------------------------------------------------------
-------------MSNKSLQKGTLYVVGTPIGNLEDITLRAIRILQSVDVIAAEDTRHTG
KLLHHFQINT-----PQLSYHQHSELTRQERLISQLQEGQTIALVTDAGMPGISDPGYEL
IKACIEQNIPVVPIPGVTAAITALSVSGLPTDHFVFEGFLPTKGKLRRDRLTHLSTETRT
LIFYESPHRLLQTLTDLVEVLGQNRLITVGRELTKFYEELWRGTLQEAMIYYQDSRQLKG
EFTLIVAG---CS--QM-SDLDL-------------TEDQLKKELQQLLSQGMTRSQASK
QLSQLTS----LNRRQIYELSLDINDLLKD------------------------
>Prom9313|33863646
------------------------------------------------------------
------------MSQREEPAPGVLYVVGTPIGHLGDLSPRARSVLTNVSAIACEDTRHSG
HLLNSLGAQS-----QRFSFHQHNTKARLPQLLQLLNEGQSLALISDAGLPGISDPGEQL
VAAARAAGHQVICIPGPCAATTALVSSGLPSGRFCFEGFLASRGKERQQQLAAVASETRT
TILYEAPHRLVQLLKELAQLCGDERPLQVARELTKRHEQQVGPTIAAALEHFLE-HKPLG
ECTLVLGG---AP--IS-GPDQQ-------------SDAHWRAELAALMASGASASDAAR
QLAQQSG----QSRRALYALVHQMVENESE------------------------
>Cya7822|196258806
------------------------------------------------------------
-------------MNTDQLKRGCLYVVGTPIGNLEDMTFRAVRILQQVDAIAAEDTRHTG
KLLQHFQVTT-----PQISYHDHNRFSRQQVLIDRLIAGDTIALVTDAGMPGISDPGYEL
VKAALEEGILVIPIPGVTAGVTALAVSGLPTDRFVFEGFLPTKGKERRERLNCLKDETRT
LIFYEAPHRLPQTLQDLAEVLGESRLIVLARELTKLHEEVWRGTLADAIAFYQQ-HSPKG
EFTLVLEG---AT--LA-EKESL-------------SEAELKAELQQLLSQGMTRSQASR
HLAQLTS----LPRRQIYQLALDIED----------------------------
>Cya7424|218438524
------------------------------------------------------------
-------------MNTDELKQGCLYVVGTPIGNLEDMTFRAVKILQKVDAIAAEDTRHTG
KLLQHFQITT-----PQISYHDHNRFSRSLELISRLKRGENIALVTDAGMPGISDPGYDL
VKACVQENISVIPIPGVTAAITALAVSGLPTDRFIFEGFLPTKEGEKRDRLSSLSHETRT
LIFYEAPHRLLQTLENLGEGLGYSRKIVLGRELTKLHEELWRGTLKEAIAFYQT-HSPKG
EFTIVIEG---AI--LD-EKQTL-------------SPEQLKIELHHLLEEGMTRSQASR
HLAQLTS----LPRRHLYQLALEIED----------------------------
>PromN1A|124026373
MSAADTGPSPPSSTVNDLGKPYGGSSPLAYAIKTSAEAQLSFLSTSNKVGNSTSFGTTRS
IDIMDLIDENQLQQERSEPCPGTLYLVGTPIGNLGDLSPRAKSILKNVSRIACEDTRRSG
QLLKIIKSEV-----PLLSYHKHNFKSRQSQLLEILECGGSLALISDAGLPGINDPGEEL
VHAARSNSYEVICVPGPCAATTALVISGLPSERFCFEGFLPKKQSLRKKRLEDISQEQRT
TVIYESPHQLIKLLEDLSISCGKERPIQIARELTKRYEESIGKTIEEVTKYFIT-NKPKG
EFTIVLGG---NN--NK-QQNKV-------------SESEALNKLNTLINQGEKSNIAAQ
KVAEETG----YKKKWLYSKLHKRLDK---------------------------
>Micc|254414321
------------------------------------------------------------
--------------------MGTLYVVGTPIGNLEDMTFRAIRILQTVDTIAAEDTRHTG
KLLQHFQIKT-----PQISYHQHNRQQRLPELLNQLTTGKTIALVTDAGMPSISDPGYEL
VQGAIEAGITVIPIPGATAGITALSASGLPTDRFVFEGFLPASGQERQQRLEVLAAESRT
LIFYESPYRLQQTLQDFVTIFSPSRPIVLARELTKLHEQFWRGTIEEAIAYYTD-HEPKG
EFTLILAG---A---PA-ETPVL-------------SEAALKAELSQLINQGLSRSQAAR
QLSHLTN----LPRRHLYQMALSLTEIP--------------------------
>Prom9202|254526401
------------------------------------------------------------
-----MNNISLLSHRKEEPEKGILYLVGTPIGNLNDISQRALNILQNASLVACEDTRQTK
KIMNKFNFSN-----KLISFNKHNSLIKIPQIIKDLKEGKSIAIVSDAGMPGICDPGEDI
ARSLKSEGIDIICVPGACAAITALVSSGLPSSKFVFEGFLPKKKIDREKILLEISKNEKT
TILYESPKRLSKLLKELLEFCGGDREIMVARELTKKFEEHVGNNINNVIEFFRD-KDIIG
EITIVIKG---IN--K--KDLNL-------------NKSIIKKDLNDLIDAGLSLSAASK
YLAKKNG----LKKSEVYNLI---------------------------------
>Nods|119508863
------------------------------------------------------------
--------------MQTDPKPGTLYIVGTPIGNLEDITFRAVRILQTVNLIAAEDTRHTG
KLLQHFQIKT-----PQISYHEHNSHSRIPELLEYMANGQAIALVSDAGMPGISDPGYEL
VKACVEAGVTVVPIPGASAAITALSAAGLPTDRFVFEGFLPAKAQKRREYLELIQAESRT
LIFYESPHRLRESLQDFAIVWGGDRQIVLARELTKLYEEFWRGTIAEAIAHYSQ-REPQG
EYTLVLAG---I---TA-SQPQL-------------TEEQLKAELLEIISQGISRSQASR
QLAKMTS----LPRRQLYQLALSLEINPDNTN----------------------
>Cyab|254431383
------------------------------------------------------------
--------MQQSVNPQPEPAPGVLYLVGTPIGHLGDLSPRARQVLAGVSRVACEDTRRSG
LLLHQLGLRSREQGPRLLSFHQHNQTSRIPELLQALRDGEAVAVISDAGLPGISDPGEAL
VAAARAADLPVICVPGPCAVTTALVSSGLPCGRFCFEGFLPPKPQQRRRRLQELAGEERT
LVLFEAPHRLLELLEDLLAVLG-DRPLRVARELTKRHEEQVGPSVKAALEHFRR-TAPQG
ECTLVLGG---AP--PA-EAAAW-------------DEESLRQQLAALMEQGLSGRDAAR
TLAERSG----HSRRELYALLHQT------------------------------
>Acam|158336643
------------------------------------------------------------
----------MTSSETNTSQNGSLYIVATPIGNLEDMSFRAVRILQTVAAIAAEDTRHTG
KLLHHFQIKT-----PQISYHQHNTQTRTQELIQRLESGQDLALVSDAGMPGISDPGVEL
VQACVEVGIEVIPIPGANAAIAALVASGLPCDRFCFEGFLPAKGKARQQRLQDIATESRT
VVLYEAPHRLRQTLKDLAEQVSAERQIVLARELTKRFEEFWRGSVQAAITHYQS-HEPKG
EFTVVLAG---A---VV-SKTLP-------------TDLELRTELQALLAQGWSKSRASR
QLAEKHA----MSRRQIYQLTLDLE-----------------------------
>Prom9301|126696732
------------------------------------------------------------
-----MNSKLLSSHNIQEPESSVLYIVGTPIGNLNDLSPRALNILKKVELIACEDTRQTK
KILQKFDFKN-----NLISFNKHNYLSKIPKIINYLNASKSIALVSDAGMPLVCDPGEEL
VKDAKSKNIKIVCIPGPCAAISALVTSGMSSSKFTFEGFLPKKKSEREKILFEISKNEKT
TIIFEAPHRLRKLLFELKVFCGGQREIQVSRELTKKFEEHIGDNIDKVIDFFDG-REVIG
EITIVIKG---CN--KKIKNIEF-------------NQLELKKELHELVKAGLSLSSASK
YLARKKN----LTKKIVYNSY---------------------------------
>Artm|209525157
------------------------------------------------------------
---------------MTHLQMGTLYIVGTPIGNLDDITFRALQTLKSVDLIAAEDTRHTG
KLLHHFQIET-----PQISYHQHNQSRRLPELIDRLNGGSAIAIVTDAGMPGISDPGTEL
VQACIEAGVPVVPIPGVSACLTALSGSGLPTDRFVFEGFLPAKGKDRQKRLEALRSQCRT
MILYESPHRLRQTLSDLIDILGDDHGVVIARELTKLHEEFWRGSLRGAAEYYQN-REVRG
ELTIAIAP---V---TP-TTPTL-------------SEEDILAQLQQLLQQGLSRSQASR
QLAENLS----LSRRQIYQLALTLADQ---------------------------
>Syne6301|56751344
------------------------------------------------------------
---------------MTEPCPSTLYLVGTPLGNLEDISYRAVKILRGVDAIAAEDTRRTG
RLLQALGIDR-----PQVSYHEHNRQQRGPELIARLQAGQSIALVSDAGMPAIADPGQEL
VQAAIAAGLTVVPIAGPSAVIAALCASGLSSDRFAFEGFLPAKRKARRDVLQSLHQEART
LIFYESPHRLRDTLEDLAAVFGGDRAIVLARELTKLHEEFWRGSVTEAIAEFTR-REPQG
EFTLVVAG---A---VV-QTQAL-------------SEDTLRQELATLLAAGVSRSEASR
TLAAQTG----TPKRRLYQLALEVPLPEDEGAASPEP-----------------
>Anav|75908208
------------------------------------------------------------
--------------MQTEPKPGALYIVGTPIGNLEDITFRAVRILQNVDLIAAEDTRHTG
KLLQHLQVKT-----PQVSYHEHNRSSRIPELLEHLHSGKAIALVSDAGMPGISDPGYEL
VKACVEVAIPVVPIPGASAAITALSAAGLPTDKFVFEGFLPAKGQQRREHLEALQTESRT
LIFYESPHRLRETLQDLAEVWGSDRQIVLARELTKLYEEFWRGSIEEAIAHYQQ-KEPQG
EYTLLVAG---N---PP-SQTLL-------------TEEQLKAELQQLISQGISRSQASR
QLAKYTS----LNRRQVYQIALSIVMNPE-------------------------
>Artp|284050518
------------------------------------------------------------
--------------------MGTLYVVGTPIGNLDDITFRALQTLKSVDLIAAEDTRHTG
KLLHHFQIET-----PQISYHQHNQSRRLPELIDRLLGGSAIAIVTDAGMPGISDPGTEL
VQGCINAGIPVVPIPGVSACLTALSGSGLPTDRFVFEGFLPAKGKDRQKRLQALGSQCRT
MILYESPHRLRQTLSDLIDVLGGDHGVVIARELTKLHEEFWRGSLGGALEYYQN-REVRG
ELTIAIAP---V---TP-TTPTL-------------SEEDILAQLQQLLQQGLSRSQASR
QLAENLS----LSRRQIYQLALTLADE---------------------------
>Cya7425|220910571
------------------------------------------------------------
------------MKSAPTAQPGTLYIVATPIGNLEDMSFRAVRILQSVDLIAAEDTRHTG
KLLQHFQIDT-----PQLSFFSHNIQQRLPELLQRLQQRQAIALVTDAGMPTIADPGYEL
VCACVAAEIPVVPIPGANAALTALSAAGLPTGRFVFEGFLPSKGQERRDRLEALGRETRT
IVLYEAPHRLLQTLTDLLPICTGDRSVVAARELTKMHEQFWRGTLAEAIAHYTQ-TEPKG
EFTLVIAG---A---EI-ELPTF-------------SPEALKIALTELLQQGLSRSQASR
QLAEQTQ----LSRREIYQLALTLPGDNLTDLSSN-------------------
>Cya51142|172037596
------------------------------------------------------------
---------MTNIMNNESLQQGTLYIVGTPIGNLEDITFRAVRILKSVNLIAAEDTRHTA
KLLHHFEITT-----PQISYHHHNRTARQTELLNYLEEGKSIALVTDAGMPGISDPGYDL
ISASIIANIPVIPIPGPTAAITTLSVSGLPTDRFIFEGFLPLKGKERCDRLQALKTETRT
IILYEAPHRLLKTLTDLQDIYGKDHPLTVGREITKRYEEFWRGSLEDAILYYQNSQQIKG
EFTLIIAG---CS--QN-RFLEL-------------SIDQLKDELKQLLDQGMTRSQASR
QLAEVTT----FSRRQIYNLSLDN------------------------------
>Lyns|119485571
------------------------------------------------------------
----------------MEVKPGTLYVVGTPIGNLGDLTFRAVQTLKTVDLIAAEDTRHTG
KLLQHFQIQT-----PQISYYEHNQHRRIPEVLEKLHQGKAIAIVTDAGIPGISDPGYEL
VKACIEAEIAVIPIPGVSACLTALSVSGLETDRFVFEGFLPTKNKLRQQRLQDLRSQSHT
IILYESPHRLRQTLQDLAETLGSDRQIVFGRELTKLHEEFWRGSLEEAIKHYEN-REPKG
EYTLVVAG---K---IQ-ETPQL-------------SEGAIKAEIEALLRQGLTRSQASR
QLAQNIS----LPRREIYQLALTLEEENTEL-----------------------
>Prom9211|159903821
------------------------------------------------------------
----MDFLENEALGKSSEPTSGNLYIIGTPIGNLGDLSPRAKSILQKVSLIACEDTRHSG
QLLKKLGIKN-----NLISFHKHNTQSRLPKLLKCLKEGQNIGLISDAGLPGISDPGEEL
VKAAKEAGYSAICIPGPCAITTALVSSGLPSQKFCFEGFLPSKTKDRNKALSSIANEERT
TVIYESPKKLIKLLEQLYELCGEDRPVQVARELTKKYEEHIGPTLGEVLKHFKE-NKPKG
ECTIVLGG---TEKYKK-KIANQ-------------SQTELLKKMEAIIKTGASANFAAK
QISNETK----LSKRFLYELLHNKSNLDSQIDTKEAK-----------------
>Noss|17232172
------------------------------------------------------------
--------------MQTDPKPGTLYIVGTPIGNLEDITFRAVRILQNVDLIAAEDTRHTG
KLLQHLQVKT-----PQVSYHEHNRTSRIPELLKHLHSGKAIALVSDAGMPGISDPGYEL
VKACVEVAIPVVPIPGASAAITALSAAGLPTDKFVFEGFLPAKGQQRREHLEALQTESRT
LIFYESPHRLRETLQDLAEVWGSDRQIVLARELTKLYEEFWRGSIGEAIAHYQQ-KEPQG
EYTLLVAG---N---PP-SETLL-------------TEEQLKAELQQLMMQGISRSQASR
QLTKYTS----LNRRQVYQIALSIVINPE-------------------------
>Cya8801|218244915
------------------------------------------------------------
-------------MSNKSLQKGTLYVVGTPIGNLEDITLRAIRILQSVDVIAAEDTRHTG
KLLHHFQINT-----PQLSYHQHSELTRQERLISQLQEGQTIALVTDAGMPGISDPGYEL
IKACIEQNIPVVPIPGVTAAITALSVSGLPTDHFVFEGFLPTKGKLRRDRLTHLSTETRT
LIFYESPHRLLQTLTDLVEVLGQNRLITVGRELTKFYEELWRGTLQEAMIYYQDSRQLKG
EFTLIVAG---CS--QM-SDLDL-------------TEDQLKKELQQLLSQGMTRSQASK
QLSQLTS----LNRRQIYELSLDINDLLKD------------------------
>Glov|37522590
---------------------------------------------------------MPT
APTVTVSSSIPPRTKRDSPLAGTLYLVATPIGNLEDITLRALRVLKACDRIACEDTRHSR
KLLAHFEISR-----PLVSFHAHNAHARTGELVAALQAGRDIALITDAGMPGVSDPGAEL
VAACRAENLPVSVIPGPSALTAALALAGCTDPRFVFEGFLPTTSR-RRERLVALAREERP
VVLFEAPHRLLRTLADLSVHLGAERPVAICRELTKIHEQVWRGGLSAAIAYFET-TLPRG
EFTLVLEG---AP--PQ-VPELP-------------TREQLQASLEAMIASGLSRSEASR
QLAAQTG----LPRKEIYRLSLTLEADGGSK-----------------------
>Syns8102|33866431
------------------------------------------------------------
------------MMQRDEPASGCLYIVGTPIGHLGDLSPRAKAVLAGVTVIACEDTRHSG
QLLSSLQASG-----RKLSFHQHNTRTRVPQLLQALSEGESVAVISDAGLPGISDPGEEL
AAEARSAGFEVICIPGPCAATTALVSSGLPSGRFCFEGFLPVKGKERRQRLEQISTEPRT
TVFYEAPHRLLPLLQSLAEHCGAERPLQVARELTKRHEQQVGPTIAAALEHFQT-QRPQG
EFTLVLGG---CP--AQ-TPSEH-------------DDSELLARLQECIANGASASDAAR
QLALESG----ISRRRLYALLHQEPSD---------------------------
>Thee|22299057
------------------------------------------------------------
------------------MGIGQLWVVGTPIGNLEDMSARALRILKEVDLIAAEDTRHTG
RLLQHFGITT-----PQLSLHEHNTQQRVPQLLQRLEAGQQIALVSDAGLPGVSDPGYEL
IAACIAGGIPVTPIPGANAALTALMAAGLPMNRFCFEGFLPTKGRDRQQRLAALQQETRT
MLLYEAPHRLVQTVAELCQVLGSDRPVVLARELTKRHEEFWRGTLGTACTYLQE-HPPRG
EYTLVLAG---A---PE-HSLAV-------------NPNHLADELATLLNQGLSLTQASR
QLAALTG----LSRRDIYQLGLQLKQESP-------------------------
>Syns9916|116073521
-----------------------------------------------------MPDFENT
VSGDGNTFRARRTRMVQEPAGGSLYLVGTPIGHLGDLSERARRVLATADVIACEDTRHSG
QLLSALGAQG-----KRLSFHQHNTRGRIPQLLDLLEQGQSVAVISDAGLPGISDPGEDL
VAAARSAGREVICVPGPCAATTALVSSGLPSGRFCFEGFLPPKGKQRKERLAAIASEPRT
TVIYEAPHRLLQLLNDLLTLCGGDRPLQVARELTKRHEQQVGPTVASALAHFSV-HKPQG
EFTLVLGG---AP--EV-VAEDH-------------GDAYWRDALQQLIEGGLSANAAAK
QLAQGSG----RSKRELYALLHNTSDTDGDEDAD--------------------
>PromMED|33861749
------------------------------------------------------------
-----MNIKQPSSHKNPEPESSVLYIVGTPIGNLSDLSSRAINILKNVSLIACEDTRQTK
KIMNKFEFTN-----NLISFNKHNSLKKIPRIINDLNSGKSVALVSDAGMPSICDPGEDL
VKNVRSNGSNIICIPGPCAALTALVSSGLPSSKFIFEGFLPKKKSQREKILFEISKNEKT
TIIYESPHRLKKLLNELKIYCGGEREIQVSRELTKKFEEHIGNDINNVIKTFQE-KEVIG
ELTIVIKG---IK--KE-SNLLI-------------NKSDLKKELNELIKAGLSLSAASK
YLAKKHG----IKKSETYNLN---------------------------------
>Scys6803|16330705
------------------------------------------------------------
--------------------MGILYLVATPIGNLGDMTPRAVETLQTVDLIAAEDTRHTG
KLLQHFQITT-----PQISYHDHNRHGRTQELLAKLQAGQNIALVSDAGTPGISDPGQEL
VAACGEANIEVIPIPGATALIAALISSGLATDRFVFEGFLSTKNRPRQQLLQSLAQEERT
IILYEAPHRLLATLTDLQTFLGQERSLTVARELTKYHEQFWRGTLQTAIAYFTE-NTPKG
EFCLVIAG---AT--PE-DRPSF-------------SEENLRDELRSLMAKGLTRSQASR
QLAEETK----LPRRQLYQLSLELEADG--------------------------
>Syn9902|78185362
------------------------------------------------------------
------------MMQRDEPAAGSLYLVGTPIGHMGDLSPRASHLLTTVDVIACEDTRHSG
QLLSNLQARG-----RRVSFHQHNIRTRLPQLLELLAEGQSLAVISDAGLPGISDPGEEL
ATAARQAGYPVLCIPGPCAATTALVSSGLPSGRFCFEGFLPTKGKERRQRLEQLSSEHRT
TVLYEAPHRLLTLLGELSSCCGPDRPIQVARELTKRHEEQVGPTVEAALAHFQQ-TRPQG
EFTLVLGG---AT--PI-AQPAP-------------NDAELTEQLQQLMAEGVSASDAAR
QLAATTG----LSRRRLYALLHQDESD---------------------------
>Trie|113475293
------------------------------------------------------------
---------------MSEVNSATLYIVGTPIGNLEDTTFRAIQTLQKVDLIAAEDTRHTS
KLLQHFHIRT-----PQLSYHQHNEQSRIPELIEKLNQGKTIALVTDAGMPGISDPGYEL
VKACVEENISIVPIPGVTASITALCASGLPTNKFIFIGFLPTKIKLREEQLEKLSNLLET
IVLYESPYRLLQTLEDLGKILGENRKIVLARELTKLHEEFWRGTVGEAVIHYQN-NQPKG
EFTLVITG---A---EP-ELPVL-------------SEDTIKQELQELFAQGISRSQASR
QLAQKIN----LSRRTIYQIALKI------------------------------
>Syn9311|113953555
------------------------------------------------------------
------------MKQRAEPAAGVLYVVGTPIGHLGDLSPRARELLIAVDTIACEDTRHSG
QLLSRIGSAA-----RRCSFHQHNTRTRIPQLLLELEDGRSVAVISDAGLPGISDPGQEL
VSAARASAFEVIAIPGPCAATTALVSSGLPTARFCFEGFLPAKGRERRDRLAFIASEQRT
SVIYEAPHRLCQLLEELFELCGEDRPLQVARELTKRHEQQVGPTVGAARVHFQE-HSPQG
EFTVVLGG---AV--PV-EIEAL-------------TDTQCCEQLLALTAEGMSAKDAAK
LLSSQIG----RSKRELYALLHAVSEQSD-------------------------
>NoAz|298490954
------------------------------------------------------------
--------------MQTEPKPGTLYIVGTPIGNLEDMTFRAVRILKAVDIIAAEDTRHTG
KLLQHFQVTT-----RQMSYHEHNSSSRIPEVLEYLQFGKAIALVSDAGMPGISDPGYEL
VKACVDAGITVVPIPGASALITALSAAGLPTDRFLFDGFLPAKSKQRREYLESLLPESRT
LVFYESPHRLRDTLQDFADILGSEHTIIIARELTKLYEEFWRGTIADAIAHYQQ-KEPQG
EYTLLVAG---I---LP-SKPQL-------------TEAELKAELIKIMKQGISCSQASR
QLAKDTL----ISRRQIYQLALTIDLDSESLITSE-------------------
>Ucyn|284928865
------------------------------------------------------------
------------MVDKKELNLGTLYIVGTPIGNLEDITLRAIRILKSVDMIAAEDTRHTA
KLLNHFQINT-----PKISYHQHNCVTRQNELLSKLKQGNIIALVSDAGMPGISDPGYDL
VCLCIAENIPIVPIPGPTAVVTALVTSGLPSNRFVFEGFLPIKFQIRQERLNLLKKEPRT
IVVYESPHRLLKTLIDFVKIFGNDRQIVLGRELTKYYEEFWRGSLKEAVLHYQQNKNIKG
EFTLVLSG---CS--QD-NLLDL-------------NIEQVKIELQKLLERGMTRSQASK
YLATTVK----FSRREIYELSLNNL-----------------------------
>Syns5701|87303142
------------------------------------------------------------
-MVTARVGQSRIVEQASEPASGVLYLVGTPIGNLGDLSPRARRVLEGVDRIACEDTRHSG
QLLAGLGIRS-----RLLSFHQHNQTARIPELLAALTAGESLAVISDAGLPGISDPGEAL
VAAARAGGHAVICVPGPCAVTTALVSSGLPSGRFCFEGFLPAKASQRRQRLQELAAEERT
LVLFEAPHRLIELLDDLLVTLG-DRPMQVARELTKRHEQQIGPSVGAALEHFRR-VPPRG
ECTLVIGG---AT--PE-QPALR-------------SDAELTEELRGKVASGLSASDAAR
QLAAETG----LSRRSLYALLHQPE-----------------------------
>YellB|86609934
------------------------------------------------------------
----------------MEHPTASLYLVATPIGNREDITLRALRVLREVDWVAAEDTRHSG
QLLKHFQISA-----RLISYHEHNAAQRIPQLLKYLSAGQSVALISDAGTPAISDPGEEL
VRACIQAGIPVIPVPGPVAAVAALTASGLPTGRFVFEGFLPLKPSQRQARLRQLAQEERT
VVLYEAPHRLRQTLQDLLDHCGPERQIVLARELTKLYESFWRGSLAAALEHCAA-QPPRG
EFTLLLEGYVGAV--PS-PNPARGGTESLNGRGDSESEAEIRQEMARLLAEGLSRSAASR
RLAQRLQGSPIWTRRRLYNLSLQLEPLPSSGGTESFSEYVSAPHCFQDNSETES
>Syn7002|170078954
------------------------------------------------------------
-----------------MTTSGTLYLVGTPIGNLDDMTFRAIATLKNVDLIAAEDTRHTG
KLLKHFQIAT-----PQISYHDHNRHQRQAQLLEKLRSGLNIALVSDAGLPGISDPGFEL
VASAIDTEITVVPIPGVSAGLTGLIASGLSPEKFVFEGFLPPKKKDRHQLLTELSQEPRT
LIFYEAPHRLVKTLTDLLEHFEGDRPLVCARELTKLHEEFWRGPLETALTHYQQ-HNPKG
EFTLILAG---AS--PQTDHEAL-------------TDAEILAQLQALMQQGMSRSGASR
TLAQQLN----LSRRHIYQLSTELEG----------------------------
>Cylr|282900578
------------------------------------------------------------
-----------MKFMQAEPKPGTLYIVGTPIGNLEDMTFRAVRILQAVDIIAAEDTRHTG
KLLQHFQVHT-----PQISYHEHNRTGRIPEILTYLHYGKAIALVSDAGMPGISDPGHEL
ITACVAAGIDVVPIPGATAAITALSVSGLATSKFVFDGFLPAKRQHRREYLATLLTETRT
LVFYESPHRLRETLEDLGEILGGSRTMVMARELTKLYEEIWRGDIKEAIAYYRE-KDPQG
EYTLVVGG---A---SP-SQPEI-------------TEAQLRAELLEIIKQGVSRSQASR
QLAQETS----ISRRYLYQLALSIDQEGV-------------------------
>Prom9303|124022310
------------------------------------------------------------
------------MSQREEPAPGVLYVVGTPIGHLGDLSPRARSVLKNVSAIACEDTRHSG
HLLNSLGAQS-----QRFSFHQHNTKARLPQLLQLLNEGQSLALISDAGLPGISDPGEQL
VAAAKAAGHQVICIPGPCAATTALVSSGLPSGRFCFEGFLASRGKERRQQLSAVASETRT
TILYEAPHRLVQLLKELAQLCGDERPLQVARELTKRHEQQIGPTIAAALQHFLE-HKPLG
ECTLVLGG---AP--LS-GPDQQ-------------SDAHWRAELTALMASGASASDAAR
QLAQQSG----QSRRALYALVHQMVENESE------------------------
>Syns7805|88807540
------------------------------------------------------------
--------MGTIVKQRAEPDAGVLYVVGTPIGNLGDLSPRARALLIAVDTIACEDTRHSG
QLLTSLGSQA-----RRCSFHQHNTHTRIPQLLEELGDGRSVAVISDAGLPGISDPGEEL
VKAARQAGHAVICIPGPCAVTTALVSSGLPSGRFCFEGFLPARGKERSERLVAIAAEERT
TVLYEAPHRLLKLLKELADHCGGDRPLQVGRELTKRHEEQVGATVQAALAHFER-HAPQG
EFTLVLGG---AS--AP-ETRVL-------------SDERCFDELRRLIAQGLKPSEAAR
ELAQTSG----RSRRDLYALLHEAENQAN-------------------------
>Syns7803|148240246
------------------------------------------------------------
------------MKQRAEPDAGVLYVVGTPIGHLGDLSPRARALLIAVDTIACEDTRHSG
QLLSALGSKA-----RRCSFHQHNTHTRIPQLLEELRDGRSVAVISDAGLPGISDPGEEL
VRAAREANHGVICIPGPCAATTALVSSGLPSGRFCFEGFLPTKGRERKERLEDLAVEQRT
TVLYEAPHRLLKLLEELAEHCGGERPLQVGRELTKRHEEQVGPSVKAALEHFAQ-HAPQG
EFTLVLGG---AT--AR-EVPQY-------------SDERCLEELRELIKRGLKASEAAR
ELAPASG----RSRRELYALLHEAEKQAD-------------------------
>Cya0110|126658165
------------------------------------------------------------
---------MTNIMNNESLQQGTLYIVGTPIGNLEDITFRAIRILKSVNLIAAEDTRHTA
KLLHHFQITT-----PQISYHHHNRTARQTELLNYLEEGKTIALVTDAGMPGISDPGYDL
INASIIANIPVIPIPGPTAAITTLSVSGLPTDRFIFEGFLPLKGKERRDRFQVLKTETRT
IILYEAPHRLLKTLTDLREVYSNDHQLTVGREITKRYEEFWRGSLEDAILYYQNSQQIKG
EFTLIIAG---CS--QS-RFLTL-------------TVDQLKDELQQLLDQGMTRSQASR
QLAEVTT----FSRRQIYNLSLDN------------------------------
>Mica|166367865
------------------------------------------------------------
-----------------MNNLGKLYVVGTPIGNLDDLTFRSLATLKKVTLIAAEDTRHTG
KLLQHFDILT-----PQISYHEHNRLSRLDELLNILSQGQDIALVTDAGMPGISDPGYEL
IKACIEAQIEVVPIPGVTAVITALAVSGLPTERFCFEGFLPGKEKLRQEHLESLKTETRT
MVFYEAPHKLIKTLEDLRETFGPTRKIVLGRELTKLYEEIWRGTVAEAINLYRENKTPKG
EFTIVVMG---NN--RF-DTIQL-------------SDEELKRELKQIIEGGVNRSQASR
QLAQVTN----LSRSRLYKLALEI------------------------------
>Syns8109|260435705
------------------------------------------------------------
-------------MQRDEPSGGSLYLVGTPIGHLGDLSPRARDLLRSVDVIACEDTRHSG
QLLSSLGAGG-----RKLSFHQHNTRTRVPQLLDLLAEGQSLAVISDAGLPGISDPGEEL
VAAAHQAGHPVICIPGPCAATTALVSSGLPSGRFCFEGFLPAKGKERRTRLDAISHEPRT
TVLYEAPHRLITLLEELQHHCGGDRPLQVARELTKRHEEQVGATVDSALMHFQQ-HPPQG
ECTVVLGG---AP--SQ-DVEEP-------------NDEDLLRQLQALQENGASPSDAAR
QLAQTTG----LSRRRLYALLHQGTSN---------------------------
