# Supplementary material for: Genome fluctuations in cyanobacteria reflect evolutionary, developmental and adaptive traits
Source: BMC Evol Biol. 2011 Jun 30;11:187. doi: 10.1186/1471-2148-11-187 (PMC3141437; doi:10.1186/1471-2148-11-187)
Supplement: Additional file 8 — Individual and concatenated alignments for protein groups. Compressed file containing all alignments of individual groups (fasta format) and the concatenated alignment of 285 single-copy genes (phylip format). [file 1471-2148-11-187-S8.GZ › Cyanos1296.faa]

>Syne7942|81299000
MGESSARKPNISVSGRWLVHPAIAAFSSAFPGCFCPLPSPAVTLQTEMEAALEVAAL--N
REMLIILDFGSQYSELIARRIRETQVYSEVLSYRTTADQIRQLSPKGIILSGGPNSVYDD
YAPVCDPEIWNLGIPVLGVCYGMQLMVQQLGGQVDRA-ERGEYGKAALVIDDPTDLLTNV
EPGSTMWMSHGDSVKTMPEGFELLAHTDNTPCAAIADHQRKFYGVQFHPEVVHSVHGMAL
IRNFVYHICDCEPTWTTETFVEEAIREIRARVGDKRVLLALSGGVDSSTLAFLLHRAIGD
QLTCMFIDQGFMRKGEPERLMEVFNEKFKIHVEYIQARDRFLQRLEGITDPEEKRKRIGH
EFIRVFEEESRRLGPFDYLAQGTLYPDVIESADTNVDPKTGERVAVKIKSHHNVGGLPKD
LQFKLVEPLRRLFKDEVRQVGRSLGLPEEIVKRHPFPGPGLAIRILGEVTAEKLNILRDA
DLIVRQEVNRQGYYDEFWQAFAVLLP-VKSVGVMGDKRTYAYPVVLRFVSSEDGMTADWS
RAPYDLLETISNRIVNEVKGVNRVVYDITSKPPGTIEWE
>PromCC|33239490
------------------------------------MSDPKVTTQ--------------R
NPSIVILDFGSQYSELIARRIRETEVYSMVLGYNSSVEELKKLSPQGIILSGGPSSVYEE
KAPLCDPSIWDLDIPILGVCYGMQVMVKQLGGLVGEAIGKAEYGKALLQVDDPTALLTNV
ENGSTMWMSHGDSVKQLPAGFVRLAHTTNTPDAAIACHDRRFYGVQFHPEVVHSTDGMVI
IRNFVHNICRSKPDWTTNTFIDEAINDVQEKVGKKRVLLALSGGVDSSTLAFLLKKAIGN
QLTCMFIDQGFMRKGEPEFLMEFFDKKFHINVEYINARDRFLDKLQGVSDPEKKRKIIGT
EFIRVFEEESLRLGPFDYLAQGTLYPDVIESSGTNIDPKTGERIAVKIKSHHNVGGLPKD
LQFKLVEPLRTLFKDEVRKVGRSLGLPEEIVNRHPFPGPGLAIRILGEVTKEKLNCLRDA
DLIVREEIADAGLYHQIWQAFAVLLP-VRSVGVMGDQRTYAWPIVLRCVSSEDGMTADWS
RLPNSLLEKISNRIVNEVNGVNRVVLDITSKPPGTIEWE
>Crow|67921332
------------------------------------------------------------
--MIVILDFGSQYSELIARRIRETQVYSEVLSYRTTVEKLRQLNPKGIILSGGPNSVYDD
RAPQCDPEIWQLGIPVLGVCYGMQLMVKQLGGQVEKA-TRGEYGKASLCIDDPTDLLTNV
EDGSTMWMSHGDSCTRLPEGFSILAHTENTVCAAIANHEKKLFGVQFHPEVVHSVDGIAL
IRNFVYHICECEPTWTTEAFVDETIREIRAKVGDKRVLLALSGGVDSSTLAFLLHQAIGD
KLTCMFIDQGFMRKGEPERLMDIFDRQFHIPVEYVHARDRFLNKLEGITDPEKKRRLIGH
EFIQVFEEESKRLGPFDYLAQGTLYPDVIESADTNVDPKTGERVAVKIKSHHNVGGLPKD
LRFKLVEPLRKLFKDEVRKVGRSIGLPEEIVRRHPFPGPGLAIRIIGEVTSERLNILRDA
DFVVRDEIAKQGMYHDFWQAFAVLLP-VRSVGVMGDQRTYAHPIVLRLITSEDGMTADWA
KVPYDLLEIISNRIVNEVKGVNRVVYDITSKPPGTIEWE
>Syn7335|254421737
---------------------------------MTSQTPVSLAHTTDSLVTVESSKL--N
RQMLAILDFGSQYSELIARRIRETEVYSEVLSYRTSAEQLRQLNPKGIILSGGPNSVYDK
GAPACDPEIWNLGIPVLGVCYGMQLMVQQLGGQVERV-ERGEYGKASLLVDAGTDILKNV
ADASTMWMSHADSVTRLPEGFEVLAHTVNTPQAAIANHQKKFYGVQFHPEVVHSTEGSTL
IRNFVYDICQCEPTWTTEAFVEEAIREVRAKVGDQRVLLALSGGVDSSTLAFLLHKAIGE
QLTCMFIDQGFMRKREPERLIEIFNNRFHINVEYIDARDRFLAKIKGVTDPEEKRKIIGH
EFIQVFEEESTRLGPFDYLAQGTLYPDVIESADTNVDPSTGERVAVKIKSHHNVGGLPED
LRFKLIEPLRKLFKDEVRKVGTAVNLPEDIVRRHPFPGPGLAIRILGEVTAERLHILREA
DYIIRQEIRRSDSYHDFWQAFGVLLP-VRSVGVMGDQRTYAYPIVLRLVSSEDGMTADWS
RAPYELLENISNRVVNEVEGVNRVVYDITSKPPGTIEWE
>Syn307|148241148
----------MIAPVSCGRLDRGVSPGSLRLRFRLFRLPYVPMSAALAGLEGADG----R
RPAIVILDFGSQYSELIARRVRETEVYSLVVSHTTTLEQLKALGPRGIILSGGPSSVYAA
GAPLCDPGIWDLGIPVLGVCYGMQLMVQQLGGSVEAS-ERGEYGKAPLFVDDPTDLLTNV
DDGSTMWMSHGDSVQALPDGFTRLAHTDNTPEAAIAHHGRKLYGVQFHPEVVHSTCGMAL
IRNFIYHVCGCEPDWTTEAFIDEAIADVRARVGSKRVLLALSGGVDSSTLAFLLHKAIGD
QLTCMFIDQGFMRKGEPEFLVEFFDKRFHINVEYINARERFINKLAGITDPEEKRRIIGT
EFIRVFEEESKRLGPFDYLAQGTLYPDVIESAGTNVDPKTGERVAVKIKSHHNVGGLPKD
LQFKLVEPLRRLFKDEVRKVGRSLGLPEEIVRRHPFPGPGLAIRILGEVSEEKLDILRDA
DLIVREEVRDAGLYHDIWQAFAVLLP-VRSVGVMGDKRTYAYPIVLRCVGSEDGMTADWS
RLPYDLMERISNRIVNEVNGVNRVVYDITSKPPGTIEWE
>Syn9605|78211601
------------------------------------MSQPSSDTQ--------------R
QPAIVILDFGSQYSELIARRVRETEVFSVVLGYSTSAEELRRMAPKGIILSGGPSSVYAE
HAPLCDPGIWDLGIPVLGVCYGMQLMVQQLGGVVEAATGKAEYGKAPLEVDDPTDLLTNV
DNGSTMWMSHGDSVKALPEGFVRLAHTANTPEAAVAHLQRKLYGVQFHPEVVHSTCGMAL
IRNFVYHVCGCDPDWTTAAFIDEAVALVREQVGDKRVLLALSGGVDSSTLAFLLKKAIGD
QLTCMFIDQGFMRKGEPEFLMDFFDRKFNIHVEYINARQRFIGKLEGITDPEEKRKIIGT
EFIRVFEEESKRLGPFDYLAQGTLYPDVIESAGTNVDPKTGERVAVKIKSHHNVGGLPKD
LQFKLVEPLRKLFKDEVRKVGRSLGLPEEIVRRHPFPGPGLAIRILGEVTDEKLDCLRDA
DLIVRQEIKEAGLYHDIWQAFAVLLP-VRSVGVMGDKRTYAWPIVLRCVSSEDGMTADWS
RLPYDLMETISNRIVNEVKGVNRVVLDITSKPPGTIEWE
>Nosp|186681209
---------------------------------MNTVVTLPTEQAPQTLENVGRF----D
RPLIIILDFGSQYSELIARRIRETQVYSEVLSYRTTSEQLRQLNPKGIILSGGPSSVYGD
NAPHCDPEIWNLGIPVLGVCYGMQLMVNQLGGEVAKA-DRGEYGKASLYIDDPTDLLTNV
EDGTTMWMSHGDSVTQMPSGFELLAHTENTPCAAIADHERKLYGVQFHPEVVHSIGGIAL
IRNFVYHICDCEPTWTTAAFVEEAIREIRTRVGEKRVLLALSGGVDSSTLAFLLYKAIGE
QLTCVFIDQGFMRKYEPERLVKLFQEQFHIPVEYVNARDRFLAKVAGVTDPEEKRRRIGH
EFINVFEETSKRLGHFDYLAQGTLYPDVIESADTNADPQTGERVAVKIKSHHNVGGLPKD
LRFKLVEPLRKLFKDEVRKVGRSIGLPEEIVQRQPFPGPGLAIRILGEVTSERLNILRDA
DLIVRQEINQRGMYHDFWQAFAVLLP-IRSVGVMGDQRTYAYPIVLRIVTSEDGMTADWA
RVPYDVLEVISTRIVNEVKGVNRVVYDITSKPPGTIEWE
>PromAS|123967573
------------------------------------MSQTSLKKE--------------R
DPSILILDFGSQYSELIARRIRETNVFSLVVSNFISIEDINRINPKGIILSGGPNSVYEQ
NAPRCDEKIFNLGIPILGICYGMQLMVKELGGTVISATKKAEYGRAPLNIDQESDLLFDV
EDKSIMWMSHGDSINCLPDGFNKIAHTENTLHAAISNDVKKLFGVQFHPEVVHSEFGMRV
IKNFVYKISCCTADWTTETYIEETIPRIREQVGNKKVLLALSGGVDSSTLAFLLNKAIGN
QLTCMFIDQGFMRKGEPEFLMNFFDKKFHIKVEYINARERFIAKLKGITDPEQKRKIIGE
EFIRVFEEESNRLGPFQYLAQGTLYPDVIESAGTNIDPKTGERIAVKIKSHHNVGGLPKD
LQFKLVEPLRKLFKDEVRKVGAALGLPDEIIKRHPFPGPGLAIRILGEVNNEKLDCLRDA
DWIVRDEIKKAGLYNDIWQAFAVLLP-VKTVGVMGDKRTYSWPIVLRCVSSEDGMTADWS
KIPFQILERIANRIVNEVISVNRVVYDITSKPPGTIEWE
>Rapb|282895929
---------------------------------MNTAVGLPIDIACQSQENLPHG----D
RQMIVILDFGSQYSELIARRIRETQVYSEVLSYRTTPEELRKMNPKGIILSGGPRSVYSD
YAPQCDPEIWELGIPILGVCYGMQLMVNELGGKVTQA-ERGEYGKASLLIDEPTHLLTNV
ENGVIMWMSHGDSVTTMPSGFELLAHTENTPCAAIANHERKLYGVQFHPEVVHSQGGLAL
IRNFVYHICNCEPSWTTAAFVENAIREIRAKVSDRRVLLALSGGVDSSTLAFLLHKAIGD
QLTCVFIDQGFMRKLEPERLLKLFQEQFHIPVEYVNARDRFINAIAGVTDPEEKRRRIGH
EFIRVFEETSKRLGHFDYLAQGTLYPDVIESAGTNVDPKTGERVAVKIKSHHNVGGLPKD
LRFKLVEPLRKLFKDEVRKVGRSLGLPEEIVQRQPFPGPGLAIRILGEVTAERLNILRDA
DLIVRQEINQRNLYNQYWQAFAVLLP-IRSVGVMGDQRTYAYPVVLRIVTSEDGMTADWA
RVPYDVLEAISNRIVNEVKGVNRVVYDITSKPPGTIEWE
>YellA|86606329
---------------------------------MNSSTSPLPPGLFPSSLKV-------Q
RQMIVILDFGSQYSELIARRIRETHVYSEILSYRTTAEQLRQLRPQGIILSGGPNSVYEP
GAPACDLEIWNLGIPILGVCYGMQLMVQQLGGKVEPA-QKGEYGRAALHILDPTDLLTNL
PESSIMWMSHGDSVTELPPGFHSLAYTDNTPFAAIADPARRLYGVQFHPEVAHSEAGTFL
IRNFVYHICGCEPTWTTEAFLEEAIREVRARVGDKRVLLALSGGVDSSTLAFLLHKAIGD
QLTCVFIDQGFMRKDEPQRLLRLFQEQFHIPVHYVDGQERFLRQLQGVTDPEEKRKRIGA
EFIRVFEEESQRLGPFEYLAQGTLYPDVIESANTNVDPVTGERIAVKIKSHHNVGGLPEN
LRFKLVEPLRKLFKDEVRQLARSLGLPEEIVGRHPFPGPGLAIRIVGEVTKERLEILREA
DMIVRQEINRSGYYPKLWQAFAVLLPEVRSVGVMGDKRTYACPVVVRLVTSEDGMTADWA
RVPYDLLATISNRIVNEVPGVNRVVYDITSKPPGTIEWE
>Prom9215|157412374
------------------------------------MSQTSLKKE--------------R
DPSILILDFGSQYSELIARRIRETNVFSLVVSNCISIKEINNINPKGIILSGGPNSVYEQ
NAPKCDEKIFNLGIPILGICYGMQLMVKELGGSVIPATKKAEYGRAPINIDQESDLLSDV
QDKSIMWMSHGDSIKCLPVGFNKIAHTENTLHAAISNDLKKLFGVQFHPEVIHSEYGMTV
IKNFVYKISCCAADWTTETYIEETIPRIREQVGNKKVLLALSGGVDSSTLAFLLNKAIGN
QLTCMFIDQGFMRKGEPEFLMNFFDKKFHIKVEYINARKRFISKLKGITEPEQKRKIIGE
EFIRVFEEESNRLGPFQYLAQGTLYPDVIESAGTNIDPKTGERIAVKIKSHHNVGGLPKD
LQFKLVEPLRKLFKDEVRQVGAALGLPAEIIKRHPFPGPGLAIRILGEVNNEKLDCLRDA
DWIVRDEIKKAGLYNEIWQAFAVLLP-VKTVGVMGDKRTYAWPIVLRCVSSEDGMTADWS
KIPFKILERIANRIVNEVISVNRVVYDITSKPPGTIEWE
>PromN2A|72383200
------------------------------------MASMISAEK--------------R
NPAIVILDFGSQYSELIARRIRETEVYSLVMSYTTSADQLRSLKPKGIILSGGPGSVYEE
GAPYCDPEIFNLGIPVLGVCYGMQLMVHELGGSVKPAAGKAEYGKAPLEVDDPTALLTNV
ISGSTMWMSHGDSVQKLPKGFVRLAHTSNTLEAAIALHDKSFYGVQFHPEVVHSTHGMVV
IRNFVYDICSCEPDWTTNLFIDEAVSQVQQHVGDKKVLLALSGGVDSSTLAFLLNKAIGP
QLTCMFIDQGFMRKGEPEFLMSFFDEKFKINVEYINARERFISQLKGVTDPEQKRKIIGR
EFIRVFEEESLRLGPFDYLAQGTLYPDVIESSGTNIDPKTGERIAVKIKSHHNVGGLPKD
LQFKLVEPLRRLFKDEVRKVGKSLGLPDEIVRRHPFPGPGLAIRILGEVTHEKLNCLRDA
DLIVREEINNAGLYNKIWQAFAVLLP-VYSVGVMGDQRTYAWPIVVRCVSSEDGMTADWS
RLPYAVLEKISNRIVNEVEGVNRVVLDITSKPPGTIEWE
>Syns9917|87123303
------------------------------------MSSIQSDGQ--------------R
KPAIVILDFGSQYSELIARRVRETEVYSVVLGYSTSAEELRELAPKGIILSGGPSSVYAE
GAPLCDPALWSLGIPVLGVCYGMQLMVQQLGGRVEAATGKAEYGKAPLVVDDPTDLLTNV
DDGSTMWMSHGDSVEALPPGFVGLAHTANTPMAAVADHQRQLYGVQFHPEVVHSTCGMAL
IRNFVYHICGCDPDWTTAAFIDEAVRLVREQVGEKRVLLALSGGVDSSTLAFLLKKAIGD
QLTCMFIDQGFMRKGEPEFLMDFFDRKFNIHVEYIHARKRFLDKLAGITDPEEKRKIIGT
EFIRVFEEESKRLGPFDYLAQGTLYPDVIESAGTNIDPKTGERVAVKIKSHHNVGGLPKD
LQFKLVEPLRKLFKDEVRKVGRSLGLPEEIVRRHPFPGPGLAIRILGEVTDEKLDCLRDA
DLIVREEIKEAGLYHEIWQAFAVLLP-VRSVGVMGDKRTYAWPIVLRCVSSEDGMTADWS
RLPPELLERISNRIVNEVKGVNRVVLDITSKPPGTIEWE
>Prom9312|78778422
------------------------------------MSQTSLKKE--------------R
DPSILILDFGSQYSELIARRIRETNVFSLVVSNCISIEEINDINPKGIILSGGPNSVYEK
NAPKCDEKIFNLGIPILGICYGMQLMVKELGGSVTSATKKAEYGRAPINIDQESELLSDV
EDKSIMWMSHGDSINCLPDGFNKIAHTENTLHAAISNDRKKLFGVQFHPEVIHSEFGITV
IKNFVYGISSCVADWTTETYIEETIPRIRDQVGNKKVLLALSGGVDSSTLAFLLNKAIGN
QLTCMFIDQGFMRKGEPEFLMNFFDKKFHIKVEYINARERFISKLKGITDPEQKRKIIGE
EFIRVFEEESNRLGPFQYLAQGTLYPDVIESAGTNIDPKTGERIAVKIKSHHNVGGLPKD
LQFKLVEPLRKLFKDEVRKLGAALGLPDEIIKRHPFPGPGLAIRILGEVNNEKLDCLRDA
DWIVRDEIKKAGLYNDIWQAFAVLLP-VKTVGVMGDKRTYAWPIVLRCVSSEDGMTADWS
KIPFPILERISNRIVNEVVSVNRVVYDITSKPPGTIEWE
>SynsBL|116071765
------------------------------------MSQPSSDGQ--------------R
QPAIVILDFGSQYSELIARRVRETEVFSVVIGYSTTADELRRMAPKGIILSGGPSSVYAE
HAPVCDPAIWDLGIPVLGVCYGMQLMVQQLGGAVEAATGKAEYGKAPLVVDDPTDLLNKV
ESGSTMWMSHGDSVKALPEGFVRLAHTANTPEAAVANLERKLYGVQFHPEVVHSTCGMAL
IRNFVNHICACEQDWTTNAFIDEAVALVREQVGQKRVLLALSGGVDSSTLAFLLKKAIGD
QLTCMFIDQGFMRKGEPEFLMEFFDQKFNINVEYINARKRFIDKLKGITDPEDKRKIIGT
EFIRVFEEESKRLGPFDYLAQGTLYPDVIESAGTNVDPKTGERVAVKIKSHHNVGGLPKD
LRFKLVEPLRKLFKDEVRKVGRNLGLPEEIVRRHPFPGPGLAIRILGEVTDEKLNCLRDA
DLIVREEIRDAGLYHEIWQAFAVLLP-VRSVGVMGDQRTYAWPIVLRCVSSEDGMTADWS
RLPYDLMETISNRIVNEVKGVNRVVMDITSKPPGTIEWE
>Prom9515|123965271
------------------------------------MGKNLLKKE--------------R
DPSILILDFGSQYSELIARRIREANVFSLVVSNFISTKEIQDINPQGIILSGGPNSVYED
NAPKCDQNIFNLGIPVLGICYGMQLMVKELGGTVTPANNRSEYGRAPIKIDFESDLLSSV
KDKSIMWMSHGDSINHLPNGFIKIAHTENTLHAAISNKEKKLFGVQFHPEVIHSEYGMTV
IKNFVYSISKCKADWNTETFLEETIPRIKEQVGDKKVLLALSGGVDSSTLAFLLNKAIGK
QLTCMFIDQGFMRKGEPEFLMEFFAKKFHIKVEYINARERFLHKLNGVTDPEEKRKIIGG
EFIRVFEEESHRLGPFEYLAQGTLYPDVIESAGTNLDPKTGERIAVKIKSHHNVGGLPKD
LQFKLVEPLRKLFKDEVRKLGNALGLPDEIIKRHPFPGPGLAIRILGEVSIEKLNCLRDA
DWIVRDEIKKAGLYNDIWQAFAVLLP-VKTVGVMGDKRTYAWPVVLRCVSSEDGMTADWS
RIPYETLERISNRIVNEVAQVNRVVFDITSKPPGTIEWE
>Cya8802|257058608
---------------------------------MTTQTPPITNPSEKLPTEPINKAL--N
RQMLVILDFGSQYSELIARRIRETQVYSEVLSYRTTIEQIRQLNPRGIILSGGPNSVYDN
RAPQCDPEIFHLGVPILGVCYGMQLMVQQLGGQVERA-KRGEYGKASLFIDDPTDLLTNV
EDGSTMWMSHGDSCTQLPEGFDILAHTENTSCAAIAHHQKKLFGVQFHPEVVHSVGGIAL
IRNFVYHICQCEPTWTTEAFVEESIREIRAKVGDKRVLLALSGGVDSSTLAFLLHRAIGD
NLTCMFIDQGFMRKGEPERLVEIFDKQFHIPVEYVNARTRFLEQLAGVTDPETKRRLIGH
EFIQVFEEESERLGPFDYLAQGTLYPDVIESADTNVDPQTGERVAVKIKSHHNVGGLPKN
LRFKLVEPLRKLFKDEVRKLGRAIGLPEEIVRRHPFPGPGLAIRIIGEVTAERLNILRDA
DFIVRDEISKQGMYHDFWQAFAVLLP-VRSVGVMGDRRTYAHPIVLRLITSEDGMTADWA
KVPYDLLETISNRIVNEVKGVNRVVYDITSKPPGTIEWE
>Prom9313|33862318
------------------------------------MSNSQSEGK--------------R
QPAIVILDFGSQYSELIARRVRETEVYSLVMSYCTSADELRQLAPKGIILSGGPSSVYAE
RAPLCDPNIWDLGIPVLGVCYGMQLMVQQLGGRVEAAIGKAEYGKAPLQVEDPRDLLTNV
ESGSTMWMSHGDVVRDLPEGFVRLAHTANTPDAAVADHNRQFYGVQFHPEVVHSSHGIAL
IRNFVYHICGCEPNWTTTAFIEEAIAQVQAQVGQKRVLLALSGGVDSSTLAFLLKKAIGD
QLTCMFIDQGFMRKGEPEFLMDFFDQKFHINVEYINARQRFISKLKGIIDPEEKRKIIGT
EFIRVFEEESNRLGPFDYLAQGTLYPDVIESSGTNIDPKTGERVAVKIKSHHNVGGLPKD
LQFKLVEPLRRLFKDEVRKVGRALGLPEEIVRRHPFPGPGLAIRILDEVNDEKLNCLRDA
DLIVREEIREAGLYHEIWQAFAVLLP-VRSVGVMGDKRTYAWPIVLRCVSSEDGMTADWS
RLPHELLERISNRIVNEVRGVNRVVLDITSKPPGTIEWE
>Cya7822|196258509
------------------------------------MSDESLKEKI-------------N
RQMLVILDFGSQYSELIARRIRETNVYSEVLSYRTTAEQLRQLAPKGIILSGGPNSVYDP
NAPHCDRAIWELGIPILGVCYGMQLMVQQLGGKVERA-KRAEYGKAALYIDDPTDLLTNV
ENGSTAWMSHGDSCIELPQGFENLAHTENTACAAIAHHEKKLFGVQFHPEVVHSVGGIAL
IRNFVYHICKCEPTWTTEAFVEESVREIRAKVGDKRVLLALSGGVDSSTLAFLLHRAIGD
QLTCMFIDQGFMRKGEPERLVQIFDQQFHIPVVYVNSRERFLTQLKGVTDPEEKRRLIGH
EFIKVFEEESNRLGPFDYLAQGTLYPDVIESADSNVDPQTGERVAVKIKSHHNVGGLPKN
LRFKLVEPLRKLFKDEVRKLARAIGLPEEIVRRHPFPGPGLAIRIIGEVTSERLKILRDA
DFIVRDEISKQGMYHDFWQAFAVLLP-VRSVGVMGDQRTYAHPIVLRLITSEDGMTADWA
RVPYDLLETISNRIVNEVRGVNRVVYDITSKPPGTIEWE
>Cya7424|218439824
---------------------------------MATQIPSKPSTSETVPTESLKERI--N
RQMIVILDFGSQYSELIARRIRETNVYSEVLSYRTSAEQLRQLAPKGIILSGGPNSVYDK
NAPQCTQEIWDLGIPILGVCYGMQLMVQQLGGKVERA-KRAEYGKASLHIDDPTDLLTNV
EDNSIAWMSHGDSCIELPDGFKILAHTDNTPCAAIANHEQKLFGVQFHPEVVHSVGGIAL
IRNFVYHICECEPTWTTEAFVEEAIREIRAKIGDKRVLLALSGGVDSSTLAFLLHRAIGD
QLTCMFIDQGFMRKGEPERLMEIFDHQFHIPVVYVNSREQFLEQLKGVTDPEEKRRLIGH
EFIKVFEEESNRLGPFDYLAQGTLYPDVIESADSNVDPQTGERVAVKIKSHHNVGGLPKN
LRFKLVEPLRKLFKDEVRKVARSIGLPEEIVRRHPFPGPGLAIRIIGEVTSERLKILRDA
DFVVRDEISKQGMYHDFWQAFAVLLP-VRSVGVMGDQRTYAHPVVLRLITSEDGMTADWA
KVPYDLLEIISNRIVNEVRGVNRVVYDITSKPPGTIEWE
>PromN1A|124024748
------------------------------------MASMISAEK--------------R
NPAIVILDFGSQYSELIARRIRETEVYSLVMSYTTSADKLRSLKPKGIILSGGPGSVYEE
GAPYCDPEIFNLGIPVLGVCYGMQLMVHELGGSVKPATGKAEYGKAPLEVDDPTALLTNV
ISGSTMWMSHGDSVQKLPKGFVRLAHTSNTLEAAIALHDKSFYGVQFHPEVVHSTHGMVV
IRNFVYDICSCEPDWTTNLFIDEAVSQVQQQVGDKKVLLALSGGVDSSTLAFLLNKAIGP
QLTCMFIDQGFMRKGEPEFLMSFFDEKFKINVEYINARERFISQLKGVTDPEQKRKIIGR
EFIRVFEEESLRLGPFDYLAQGTLYPDVIESSGTNIDPKTGERIAVKIKSHHNVGGLPKD
LQFKLVEPLRRLFKDEVRKVGKSLGLPDEIVRRHPFPGPGLAIRILGEVTHEKLNCLRDA
DLIVREEINNAGLYNKIWQAFAVLLP-VYSVGVMGDQRTYAWPIVVRCVSSEDGMTADWS
RLPYAVLEKISNRIVNEVEGVNRVVLDITSKPPGTIEWE
>Micc|254416610
---------------------------------MTRPTGNASQPVETLPTTTLQNQL--H
RQMIVILDFGSQYSELIARRIRETQVYSEVISYRTSAEQLRQLSPKGIILSGGPNSVYDD
AAPQCDPEILLMGIPILGVCYGMQLMVQQLGGKVTRS-QRGEYGKAELHIDDPTDLLTNV
EESSTMWMSHGDSCQELPDGFEVLAHTDNTPCAAIADHQKHLYGVQFHPEVVHSVGGIAL
IRNFVYHICDCEPTWTTEAFVEEAIREIRAKVGDKRVLLALSGGVDSSTLAFLLHKAIGD
QLTCMFIDQGFMRKLEPERLVKLFQDEFHIPVEYVNARDRFLARLEGVTDPEEKRRRIGH
EFIRVFEEQSKILGPFDYLAQGTLYPDVIESADTNVDPKTGERVAVKIKSHHNVGGLPKD
LRFKLVEPLRKLFKDEVRKVGRSIGLPEAIVRRHPFPGPGLAIRIIGEVTAERLNILRDA
DLIVRQEINRHGLYKELWQAFAVLLP-IRSVGVMGDQRTYAYPVVLRLVSSEDGMTADWS
RVPYELLELISNRIVNEVKGVNRVAYDITSKPPGTIEWE
>Prom9202|254526370
------------------------------------MSQTSLKKE--------------R
DPSILILDFGSQYSELIARRIRETNVFSLVVSNCISIKEINNINPKGIILSGGPNSVYEQ
NAPKCDEKIFNLGIPILGICYGMQLMVKELGGSVIPATKKAEYGRAPINIDQESDLLSDV
QDKSIMWMSHGDSIKCLPVGFNKIAHTENTLHAAISNDLKKLFGVQFHPEVIHSEYGMTV
IKNFVYKISCCAADWTTETYIEETIPRIREQVGNKKVLLALSGGVDSSTLAFLLNKAIGN
QLTCMFIDQGFMRKGEPEFLMNFFDKKFHIKVEYINARKRFIAKLKGITDPEQKRKIIGE
EFIRVFEEESNRLGPFQYLAQGTLYPDVIESAGTNIDPKTGERIAVKIKSHHNVGGLPKD
LQFKLVEPLRKLFKDEVRQVGAALGLPAEIIKRHPFPGPGLAIRILGEVNNEKLDCLRDA
DWIVRDEIKKAGLYNDIWQAFAVLLP-VKTVGVMGDKRTYAWPIVLRCVSSEDGMTADWS
KIPFKILERIANRIVNEVISVNRVVYDITSKPPGTIEWE
>Nods|119512578
---------------------------------MNTSVTLQTEQASQMENLGRL-----D
RQMIVILDFGSQYSELIARRIRETQVYSEVLSYRTTPEHLRKLNPKGIILSGGPSSVYDD
HAPHCDPEIWNLGIPILGVCYGMQLMVKQLDGEVAKA-DRGEYGKASLYIDDPTDLLTNV
EEGTTMWMSHGDSVTKMPTGFELLAHTDNTPCAAIADHEKKLYGVQFHPEVVHSLGGLPL
IRNFVYHICDCEPTWTTEAFVEEAIREIRARVGDKRVLLALSGGVDSSTLAFLLYKAIGE
QLTCVFIDQGFMRKLEPERLLKLFKEQFHIPVEYVMARDRFLNMIEGITDPEEKRRRIGH
EFIQVFEETSKRLGHFDYLAQGTLYPDVIESADTNVDPQTGERVAVKIKSHHNVGGLPKD
LRFKLVEPLRKLFKDEVRKVGRSIGLPEEIVQRQPFPGPGLAIRILGEVTPERLNILRDA
DLIVRQEINKRGLYHDVWQAFAVLLP-IRSVGVMGDKRTYAYPIVLRIVTSEDGMTADWA
RIPYDILEDISNRIVNEVKGVNRVVYDITSKPPGTIEWE
>Cyab|254430367
-----------------------------MLPMTAAPPTPPADAVLEATRPVDAASQSSR
PPAIVILDFGSQYSELIARRVRETEVFSLVMSYTTSAEELRAIGPKGIILSGGPGSVYEP
GAPVCDPGLWDLGIPVLGVCYGMQLMVQQLGGSVVAA-GRAEYGKAPLHVDDPVDLLTNV
EPGSTMWMSHGDSVEQLPDGFVRLAHTDNTPEAAVAHHGRQLYGVQFHPEVVHSTCGMAL
IRNFVYHICGCEADWTTAAFIEEAVSDVRRQVGEKRVLLALSGGVDSSTLAFLLHKAIGD
QLTCMFIDQGFMRKGEPEFLVEFFDKRFHINVEYINARERFLARLEGVTDPEEKRKLIGT
EFIRVFEEESKRLGPFDYLAQGTLYPDVIESAGTNVDPKTGERVAVKIKSHHNVGGLPKD
LQFKLVEPLRKLFKDEVRKVGRSLGLPEEIVGRHPFPGPGLAIRILGEVTNEKLNILRDA
DLIVREEIRDAGLYNSIWQAFAVLLP-VRSVGVMGDKRTYAFPVVLRCVSSEDGMTADWS
RLPYDLLETISNRIVNEVKGVNRVVLDITSKPPGTIEWE
>Acam|158337547
---------------------------------MPSQTQQPLSAHPQDSTFAQTPV---D
RQMIVILDFGSQYSELIARRIRETQVYSEVLSYRTSIEQLRQLNPKGIILSGGPNSVYAQ
HAPACDPEIWNLGIPVLGVCYGMQLMVQQLGGQVEAS-DAAEYGKASLIIDDPTDLLTNV
EDQTTMWMSHGDSVTALPEGFKVLAHTANTPQAAVAHHDRQLYGVQFHPEVVHSQGGQAL
ICNFVYHICECEPTWTTEAFVEEAIREVRAKVGNKRVLLALSGGVDSSTLAFLLHKAIGD
NLTCMFIDQGFMRKLEPERLIKLFRDQFHIPVEYVMARDRFLERLNGITDPEEKRKRIGH
EFIQVFEEESRRLGPFDYLAQGTLYPDVIESADTNVDPATGERVAVKIKSHHNVGGLPKD
LRFKLVEPLRKLFKDEVRKVGRSLGLPEEIVNRHPFPGPGLAIRIIGEVTAERLNILRDA
DLIVRQEVNRSGNYSEFWQAFAVLLP-VRSVGVMGDQRTYAYPVVLRFVSSEDGMTADWS
RAPYELLETISNRIVNEVKGVNRVAYDITSKPPGTIEWE
>Prom9301|126695374
------------------------------------MSQKSFKKE--------------R
DPSILILDFGSQYSELIARRIRETNVFSLVVSNCISIEDINDINPKGIILSGGPNSVYEQ
NAPKCDKKIFNLGIPILGICYGMQLMVKELGGSVISATKKAEYGRAPINIDQESDLLRDV
EDKSIMWMSHGDSINCLPDGFNKIAHTENTLHAAISNDIKKLFGVQFHPEVVHSEFGMKI
IKNFVYNISCCEADWTTETYIEETIPRIREQVGNKKVLLALSGGVDSSTLAFLLNKAIGN
QLTCMFIDQGFMRKGEPEFLMNFFDKKFHIKVEYINARERFIAKLKGITDPEQKRKIIGE
EFIRVFEEESNRLGPFQYLAQGTLYPDVIESAGTNIDPKTGERIAVKIKSHHNVGGLPKD
LQFKLVEPLRKLFKDEVRKVGGALGLPDEIIKRHPFPGPGLAIRILGEVNNEKLDCLRDA
DWIVRDEIKKAGLYNDIWQAFAVLLP-VKTVGVMGDKRTYAWPIVLRCVSSEDGMTADWS
KIPFKILERIANRIVNEVISVNRVVYDITSKPPGTIEWE
>Artm|209523582
---------------------------------MTVQTSAPEQTRPTPIAEPVTSV---N
REMVVILDFGSQYSELIARRIRETEVYSEVISYRTSAQKLADLNLKGIILSGGPSSVYDE
KAPHCDPEIWNLGVPVLGVCYGMQLMVQQLGGGVERA-KLAEYGKASLTIDDPTDLLTNV
EQGSTMWMSHGDSCTRLPEGFEVLAHTENTRCAAIAHHERQLYGVQFHPEVVHSIGGQAL
IRNFVYHICDCEPTWTTETFVEEAIREIRARVGDKRVLLALSGGVDSSTLAFLLHQAIGD
QLTCMFIDQGFMRKYEPEKLVKLFDARFHISVEYVNARDRFLEKLKGVTDPEEKRKRIGA
EFIQVFEEESARLGPFDYLAQGTLYPDVIESADTNVDPKTGERVAVKIKSHHNVGGLPKD
LRFKLVEPLRKLFKDEVRKVGRSIGLPEEIVRRHPFPGPGLAIRILGEVTAEKLNILRDA
DFIVRDEIHKSGVYHDFWQAFAVLLP-VRSVGVMGDQRTYAYPVVLRFVSSEDGMTADWS
RVPYDLLETISNRIVNEVRGVNRVVYDITSKPPGTIEWE
>Syne6301|56751331
---------------------------------MTLQTEMEAALEVAAL----------N
REMLIILDFGSQYSELIARRIRETQVYSEVLSYRTTADQIRQLSPKGIILSGGPNSVYDD
YAPVCDPEIWNLGIPVLGVCYGMQLMVQQLGGQVDRA-ERGEYGKAALVIDDPTDLLTNV
EPGSTMWMSHGDSVKTMPEGFELLAHTDNTPCAAIADHQRKFYGVQFHPEVVHSVHGMAL
IRNFVYHICDCEPTWTTETFVEEAIREIRARVGDKRVLLALSGGVDSSTLAFLLHRAIGD
QLTCMFIDQGFMRKGEPERLMEVFNEKFKIHVEYIQARDRFLQRLEGITDPEEKRKRIGH
EFIRVFEEESRRLGPFDYLAQGTLYPDVIESADTNVDPKTGERVAVKIKSHHNVGGLPKD
LQFKLVEPLRRLFKDEVRQVGRSLGLPEEIVKRHPFPGPGLAIRILGEVTAEKLNILRDA
DLIVRQEVNRQGYYDEFWQAFAVLLP-VKSVGVMGDKRTYAYPVVLRFVSSEDGMTADWS
RAPYDLLETISNRIVNEVKGVNRVVYDITSKPPGTIEWE
>Anav|75907277
---------------------------------MNTAVTLLTEQAPQPIEEFGQL----E
RQIIIILDFGSQYSELIARRIRETQVYSEVLSYRTSAEHLRQLNPKGIILSGGPSSVYSD
RAPHCDPEIWNLGVPILGVCYGMQLMVNQLGGEVAKA-DRGEYGKASLHIDDPTDLLTNV
EDGTTMWMSHGDSVTKMPPGFEVLAHTDNTPCAAVADHDKKLYGVQFHPEVVHSIGGLAL
IRNFVYHICECEPTWTTAAFVEEAIREVRAKVGDKRVLLALSGGVDSSTLAFLMHKAIGD
QLTCVFIDQGFMRKYEPERLVKLFQEQFHIPVEYVNARDRFLDIMVGVTDPEEKRRRIGH
EFIQVFEETSRNLGPFDYLAQGTLYPDVIESADTNVDPQTGERVAVKIKSHHNVGGLPKD
LRFKLVEPLRKLFKDEVRKVGRSVGLPEEIVQRQPFPGPGLAIRILGEVTADRLNILRDA
DLIVRQEINQRGLYNEYWQAFAVLLP-IRSVGVMGDQRTYAYPIVLRIVKSEDGMTADWA
RVPYDVLEAISNRIVNEVKGVNRVVFDITSKPPGTIEWE
>Artp|284052412
---------------------------------MTVQTSAPEQTLPTPITEPVTSV---N
REMIMILDFGSQYSELIARRIRETEVYSEVISYRTSAKKLADLNLKGIILSGGPSSVYDE
KAPHCDPEIWNLGVPVLGVCYGMQLMVQQLGGEVERA-KLAEYGKASLTIDDPTDLLTNV
EQGSTMWMSHGDSCTRLPPGFEVLAHTGNTPCAAIADHQRQLYGVQFHPEVVHSIGGQAL
IRNFVYHICDCEPTWTTETFVEEAIREIRGKVGDKRVLLALSGGVDSSTLAFLLHQAIGD
QLTCMFIDQGFMRKYEPEKLVKLFDDRFHISVEYVNARDRFLEQLKGVTDPEEKRKRIGG
EFIRVFEEESARLGPFDYLAQGTLYPDVIESADTNVDPKTGERVAVKIKSHHNVGGLPKD
LRFKLVEPLRKLFKDEVRKVGRSIGLPEEIVRRHPFPGPGLAIRILGEVTAEKLNILRDA
DFIVRDEIHKSGVYHDFWQAFAVLLP-VRSVGVMGDQRTYAYPVVLRFVSSEDGMTADWS
RVPYDLLETISNRIVNEVRGVNRVVYDITSKPPGTIEWE
>Cya7425|220905738
---------------------------------MLSSTSEIPAAADPASQAV-------N
RPMIAILDFGSQYSELIARRIRETQVYSEVLSYRTTAAQLQTLNLKGIILSGGPSSVYDA
KAPLCDPEIWNLGIPVLGVCYGMQLMVQQLGGEVERS-ALGEYGKASLLIDDPTDLLTNV
ENETTMWMSHGDSVSQLPAGFKTLAHTDNTPCAAIADHKRKLYGVQFHPEVVHSLGGQAL
IRNFVYHICQCEPTWTTELFVEEAIREIRAKVGDKRVLLALSGGVDSSTLAFLLYRAIGN
QLTCMFIDQGFMRKNEPERLVKLFREQFHIPVEYVNASERFLERLEGVTDPEEKRKRIGH
EFIQVFEEESRRLGPFDYLAQGTLYPDVIESADTNVDPETGERVAVKIKSHHNVGGLPKD
LRFKLVEPLRKLFKDEVRKVGRSLGLPEEIVQRHPFPGPGLAIRILGDITPERLHILREA
DFIVRQEINRSGLYQEFWQAFAVLLP-IRSVGVMGDHRTYAYPIVLRLVSSEDGMTADWS
RAPYELLEKISNRIVNEVPGVNRVVYDITSKPPGTIEWE
>Cya51142|172038179
---------------------------------MTTQTPSLPNKPETLPTNTLDKSL--D
RQMIVILDFGSQYSELIARRIRETQVYSEVLSYRTTAQKLRQLNPKGIILSGGPNSVYDD
RAPQCDPDIWQLGIPVLGVCYGMQLMVKQLGGQVEKA-LRGEYGKASLRIDDPTDLLTNV
EDGSTMWMSHGDSCTRLPEGFSILAHTENTLCAAIADHDKKLFGVQFHPEVVHSVDGIAL
IRNFVYHICECEPTWTTEAFVDETIREIRAKVRDKRVLLALSGGVDSSTLAFLLHQAIGD
NLTCMFIDQGFMRKGEPERLMDIFDKQFHIPVEYVNARDRFLKQLEGVTDPEKKRRLIGH
EFIQVFEEESKRLGPFDYLAQGTLYPDVIESADTNIDPKTGERVAVKIKSHHNVGGLPKD
LRFKLVEPLRKLFKDEVRKVGRSIGLPEEIVRRHPFPGPGLAIRIIGEVTSERLNILRDA
DFVVRDEIGKQGMYHDFWQAFAVLLP-IRSVGVMGDQRTYAHPIVLRLISSEDGMTADWS
RVPYDLLETISNRIVNEVKGVNRVVYDITSKPPGTIEWE
>Lyns|119484405
---------------------------------MAPQTETVTQPQSDTPIVGSV-----N
RQMIVIMDFGSQYSELIARRIRETEVYSEVISYRTTAEQLATLNPQGIILSGGPNSVYDQ
GAPHCDPNIWNLGIPILGVCYGMQLMVQQLGGQVERA-QRAEYGKASLLIDDPTDLLTNV
ENGSTMWMSHADSCTQLPTGFEILAHTENTPCAAIAEHERKLYGVQFHPEVVHSVGGLAL
IRNFVYHICNCQPTWTTEAFVEEAIREVRAKVGDKRVLLALSGGVDSSTLAFLMHRAIGD
NLTCMFIDQGFMRKYEPERLVKLFEEQFHIPVQYVNARERFLTKLNGVTDPEEKRKIIGH
EFIGVFEEESSRLGPFDYLAQGTLYPDVIESADTNVDPQTGERVAVKIKSHHNVGGLPKD
LRFKLIEPLRKLFKDEVRKVGRSIGLPEEIVRRHPFPGPGLAIRIIGEVTPERLRILRDA
DFVVRDEISKQGIYHDFWQAFAVLLP-VRSVGVMGDQRTYAHPVVLRFVSSEDGMTADWS
RVPYDLLEIISNRMVNEVEGVNRVVYDITSKPPGTIEWE
>Prom9211|159902578
------------------------------MKFCLDVFSSLTLCRFLFDMSSDSLLKSQR
SPSIVILDFGSQYSELIARRIRETEVYSIVLSYSTSAAELRKLAPKGIILSGGPSSVYTA
SAPLSDPEIWDLDIPVLGVCYGMQVMVQQLGGHVTAAVGKAEYGKAPLHVDDPTALLTNV
ESGSTMWMSHGDSVDKLPRGFVRLAHTSNTLEAAIALHTKRFYGVQFHPEVVHSTQGMVM
IRNFVYNICCCQPDWTTSTFIDEAISTVRSQVGDKKVLLALSGGVDSSTLAFLLKRAIGD
QLTCMFIDQGFMRKGEPEFLMEFFDQKFKINVQYINARERFISKLQGISDPEDKRKVIGR
EFIRVFEEESERLGPFDYLAQGTLYPDVIESSGTNLDPKTGERIAVKIKSHHNVGGLPKD
LQFKLVEPLRMLFKDEVRKVGRALGLPEEIVGRHPFPGPGLAIRILGEVTDEKLNCLRDA
DLIVREEINRAGLYHEIWQAFAVLLP-VCSVGVMGDQRTYAWPIVVRCVSSEDGMTADWS
RLPDSLLQIISNRVVNEVKGVNRVVLDITSKPPGTIEWE
>Noss|17230338
---------------------------------MNTAVTLLTEQAPQPIEEFGQL----E
RQIIIILDFGSQYSELIARRIRETQVYSEVLSYRTPAEHLRQLNPKGIILSGGPSSVYSD
RAPHCDPEIWNLGVPILGVCYGMQLMVNQLGGEVAKA-DRGEYGKASLHIDDPTDLLTNV
EDGTTMWMSHGDSVTKMPPGFEVLAHTDNTPCAAVADHEKKLYGVQFHPEVVHSVGGLAL
IRNFVYHICECEPTWTTAAFVEEAIREVRAKVGDKRVLLALSGGVDSSTLAFLMHKAIGD
QLTCVFIDQGFMRKYEPERLVKLFQEQFHIPVEYVNARDRFLDIMSGVTDPEEKRRRIGH
EFIQVFEETSKNLGPFDYLAQGTLYPDVIESADTNVDPQTGERVAVKIKSHHNVGGLPKD
LRFKLVEPLRKLFKDEVRKVGRSVGLPEEIVQRQPFPGPGLAIRILGEVTADRLNILRDA
DLIVRQEINQRGLYNEYWQAFAVLLP-IRSVGVMGDQRTYAYPIVLRIVKSEDGMTADWA
RVPYDVLEAISNRIVNEVKGVNRVVFDITSKPPGTIEWE
>Cya8801|218245564
---------------------------------MTTQTPPITNPSEKLPTEPINKAL--N
RQMLVILDFGSQYSELIARRIRETQVYSEVLSYRTTIEQIRQLNPRGIILSGGPNSVYDN
RAPQCDPEIFHLGVPILGVCYGMQLMVQQLGGQVERA-KRGEYGKASLFIDDPTDLLTNV
EDGSTMWMSHGDSCTQLPEGFDILAHTENTSCAAIAHHQKKLFGVQFHPEVVHSVGGIAL
IRNFVYHICQCEPTWTTEAFVEESIREIRAKVGDKRVLLALSGGVDSSTLAFLLHRAIGD
NLTCMFIDQGFMRKGEPERLVEIFDKQFHIPVEYVNARTRFLEQLAGVTDPETKRRLIGH
EFIQVFEEESERLGPFDYLAQGTLYPDVIESADTNVDPQTGERVAVKIKSHHNVGGLPKN
LRFKLVEPLRKLFKDEVRKLGRAIGLPEEIVRRHPFPGPGLAIRIIGEVTAERLNILRDA
DFIVRDEISKQGMYHDFWQAFAVLLP-VRSVGVMGDRRTYAHPIVLRLITSEDGMTADWA
KVPYDLLETISNRIVNEVKGVNRVVYDITSKPPGTIEWE
>Glov|37522184
--------------------------MTSSPTAAARTEGEAAPTVPTQVESGTAQRPGLA
REMVAILDFGSQYSELIARRIRETKVYSEVLSYQTPIAEIRRLAPKGIILSGGPNSVYEA
YAPQCDPALWELGIPILGVCYGMQLMVQQLGGAVERA-ERAEYGKASLFINDPTDLFTNV
EDGTTMWMSHADSVLRMPEGFELLAHTENTPCAAIAHHSRHLYGVQFHPEVVHSRGGMAL
LRNFVYHICGCEPEWTTAAFIEEAIREVRARVGDKRVLLALSGGVDSSTLAFLLHRAIGD
NLTCMFIDQGFMRKNEPERLVKLFKEQFHIPVAYVDAAERFIVRLEGVSDPEQKRKIIGA
EFIRVFESESQRLGPFDYLAQGTLYPDIIESAGENIDPKTGERVAVKIKSHHNVGGLPEN
LRFKLVEPLKRLFKDEVRQVGRALGLPEEIVQRQPFPGPGLAIRVLGELTKDKVDILREA
DFILRQEVNRSGRYNDYWQSFAVLLP-VKTVGVMGDRRTYAYALALRFVTSEDGMTADWA
RVPYDLLEQIANRIVNEVPGINRVVLDITSKPPGTIEWE
>Syns8102|33864583
------------------------------------MSQSSSDGQ--------------R
QPAIVILDFGSQYSELIARRVRETEVFSVVLGYSTSAEELRAMQPKGIVLSGGPSSVYAE
HAPLCDPAIWELGIPVLGVCYGMQLMVQQLGGVVEAASGKAEYGKAPLEVDDPTDLLTNV
TGGSTMWMSHGDSVKALPEGFVRLAHTANTPEAAVAHLQRRLYGVQFHPEVVHSTCGMAL
IRNFVYHICGCEPDWTTSAFIDEAVAVVREQVGEKRVLLALSGGVDSSTLAFLLKKAIGD
QLTCMFIDQGFMRKGEPEFLMDFFDRKFNIHVEYINARQRFISKLKGITDPEEKRKIIGT
EFIRVFEEESKRLGPFDYLAQGTLYPDVIESAGTNVDPKTGERVAVKIKSHHNVGGLPKD
LQFKLVEPLRKLFKDEVRKVGRALGLPEEIVRRHPFPGPGLAIRILGEVTDEKLNCLRDA
DLIVREEIREAGLYHEIWQAFAVLLP-VRSVGVMGDKRTYAWPIVLRCVSSEDGMTADWS
RLPYDLMETISNRIVNEVKGVNRVVLDITSKPPGTIEWE
>Thee|22299961
---------------------------------MTHSTLHQPDTATGQGL---------Q
RQLIVILDFGSQYSELIARRIRETQVYSEVISYRTTAEQLAQLAPKGIILSGGPNSVYDE
NAPQCDPEIWNLGIPILGVCYGMQLMVQQLGGTVERA-IAGEYGKAALFIDDPTDLLTNV
EQETIMWMSHGDSVTELPPGFRVLAHTDNTPIAAIAHPERKLYGVQFHPEVVHSVGGIAL
IRNFVYHICDCEPTWTTAAFVEEAIREVRAKVGDKRVLLALSGGVDSSTLAFLLHRAIGD
QLTCMFIDQGFMRKGEPERLLKLFQEQFHIKVEYVNARDRFLAQLVGVTDPEEKRKRIGH
EFIRVFEEESQRLGPFDYLAQGTLYPDVIESANTNIDPQTGERVAVKIKSHHNVGGLPEN
LRFKLVEPLRKLFKDEVRQVGRSLGLPEEIVQRHPFPGPGLAIRILGEVTPERLEILRDA
DLIVRQEINRAQMYHELWQAFAVLLP-IRTVGVMGDQRTYAYPVVLRFVTSEDGMTADWA
RVPYDLLERISNRIVNEVPGVNRVVYDITSKPPGTIEWE
>Syns9916|116074322
------------------------------------MSQTQPDGQ--------------R
KPAIVILDFGSQYSELIARRVRETEVFSLVLGYSTSAAELREMAPAGIILSGGPSSVYSE
GAPLCDPEIWNLGIPVLGVCYGMQLMVQQLGGVVEAATGKAEYGKAPLEVDDPTDLLTNV
DSGSTMWMSHGDSVKALPEGFVRLAHTANTPEAAVADHNRRLYGVQFHPEVVHSTCGMAL
IRNFVYHVCGCEPDWTTDAFIEEAVALVRDQVGDKRVLLALSGGVDSSTLAFLLKKAIGD
QLTCMFIDQGFMRKGEPEFLMDFFDRKFNIHVEYINARQRFLAKLNGITDPEEKRKIIGT
EFIRVFEEESKRLGPFDYLAQGTLYPDVIESAGTNVDPKTGERVAVKIKSHHNVGGLPKD
LQFKLVEPLRKLFKDEVRKVGRNLGLPEEIVRRHPFPGPGLAIRILGEVTDEKLDCLRDA
DLIVREEIKEAGLYHDIWQAFAVLLP-VRSVGVMGDKRTYAWPIVLRCVSSEDGMTADWS
RLPADLLETISNRIVNEVKGVNRVVLDITSKPPGTIEWE
>PromMED|33860597
------------------------------------MSKKLLKKE--------------R
DPSILILDFGSQYSELIARRIREADVFSLVVSNFTSVKEIQDINPKGIILSGGPSSVYED
NAPKCDAKIFDLGIPILGICYGMQLMVKELGGEVTPAINKAEYGRAPINIDCESDLLSNV
QDKSIMWMSHGDSINNLPEGFIKISHTENTLHAAISNKQKKLFGVQFHPEVIHSEFGMTV
IKNFVYSIAKCKADWTTETFLEETIPRIKQQVGDKRVLLALSGGVDSSTLAFLLNKAIGK
KLTCMFIDQGFMRKGEPEFLMEFFDKKFHIKVEYINARERFIDKLNGITDPEEKRKIIGR
EFIRVFEEESNRLGPFQYLAQGTLYPDVIESAGTNLDPKTGERIAVKIKSHHNVGGLPKD
LQFKLVEPLRKLFKDEVRKVGGALGLPDEIIKRHPFPGPGLAIRILGDVSHEKLNCLRDA
DWIVRDEIKKAGLYNDIWQAFAVLLP-VKTVGVMGDKRTYAWPIVLRCVSSEDGMTADWS
RIPYETLERISNRIVNEVEQVNRVVFDITSKPPGTIEWE
>Scys6803|16331412
---------------------------------MTTQIPVPPVVSDQALPDRISDRL--K
GQIIVILDFGSQYSELIARRIRETEVYSEVLSYRTTAQQLREIKPKGIILSGGPNSVYDQ
GAPECDPEIFQLGVPVLGVCYGMQLMVKQLGGRVERA-KRGEYGKASLHIDDPTDLLTNV
ENDSTMWMSHGDSCVDLPTGFEILAHTDNTPCAAIADHQKALFGVQFHPEVVHSVGGIAL
IRNFVYHICHCEPTWTTAAFIEESIREVRSQVGDRRVLLALSGGVDSSTLAFLLHRAIGD
NLTCMFIDQGFMRKGEPERLVELFDHQFHIPVQYVNARDRFLKQLEGVTDPEEKRRLIGH
EFIQVFEEESNRLGPFDYLAQGTLYPDVIESADSNVDPKTGERVAVKIKSHHNVGGLPKN
LRFKLVEPLRKLFKDEVRKLGRSIGLPEEIVRRHPFPGPGLAIRIIGEVTSERLNILRDA
DFIVRDEISKRGIYHDYWQAFAVLLP-IRSVGVMGDKRTYAHPVVLRFITSEDGMTADWA
RVPYDILEAISNRIVNEVKGVNRVVYDITSKPPGTIEWE
>Syn9902|78183626
------------------------------------MSQPSSDGQ--------------R
QPAIVILDFGSQYSELIARRVRETEVFSVVIGYSTTADELRRMAPKGIILSGGPSSVYAE
HAPVCDPAIWDLGIPVLGVCYGMQLMVQQLGGAVEAATGKAEYGKAPLEVDDPTDLLNNV
ENGSTMWMSHGDSVKALPEGFVRLAHTANTPEAAVANLERKFYGVQFHPEVVHSTCGMAL
IRNFVNHICGCEQDWTTNAFIDEAVALVREQVGQKRVLLALSGGVDSSTLAFLLKKAIGD
QLTCMFIDQGFMRKGEPEFLMEFFDQKFNINVEYINARKRFIDKLKGITDPEDKRKIIGT
EFIRVFEEESKRLGPFDYLAQGTLYPDVIESAGTNVDPKTGERVAVKIKSHHNVGGLPKD
LRFKLVEPLRKLFKDEVRKVGRNLGLPEEIVRRHPFPGPGLAIRILGEVTDEKLNCLRDA
DLIVREEIRDAGLYHDIWQAFAVLLP-VRSVGVMGDQRTYAWPIVLRCVSSEDGMTADWS
RLPYDLMERISNRIVNEVKGVNRVVMDITSKPPGTIEWE
>Trie|113474718
--MCQQKNFSHNYLLVWLITQKIIVTNTRKLIIKVQHNKILIVTLTTQTQKNSDSLTQFN
RQMIVILDFGSQYSELIARRIRETQVYSEVISYRTTAAKLADINPKGIILSGGPNSVYDE
GAPHCDPEIWNLGIPILGVCYGMQLMVKQLGGEVERT-QLAEYGKASVSIDDPTDLLTNI
EEGTTMWMSHGDSVTKMPSGFEVLAHTDNTPCGAIADHNKKLYGTQFHPEVVHSIGGQVL
IRNFVYHICKCEPTWTTEAFVEEAIREIRAKVGDKRVLLALSGGVDSSTLAFLLHQAIGD
KLTCMFIDQGFMRKYEPENLVKIFHESFHISVKYVNARDRFLSILKGVSDPEEKRKLIGH
EFIQVFEEESKRLGPFDYLAQGTLYPDVIESANTNVDPKTGERVAVKIKSHHNVGGLPKD
LRFKLVEPLRKLFKDEVRNVGRSIGLPEEIVRRHPFPGPGLAIRILGEVTDKRLKILRDA
DFIVRDEIRQQGMYHDFWQAFAVLLP-IQSVGVMGDQRTYAYPIVLRFVKSEDGMTADWS
RVPYDLLETISNRIVNEVKGVNRVVYDITSKPPGTIEWE
>Syn9311|113954939
------------------------------------MSSVQSEGQ--------------R
KPAIVILDFGSQYSELIARRVRETEVFSVVLGYSTSAEELRALAPRGIILSGGPSSVYAD
EAPLCDPAIWDLGVPVLGVCYGMQLMVQQLGGQVVAATGKAEYGKAPLKVDDPTALLTNV
ESGSTMWMSHGDSVEALPDGFLRLAHTANTPEAAIANHKRRLYGVQFHPEVVHSTGGMVM
IRNFVYHICGCEPDWTTEAFIDEAVANVRDQVGQKRVLLALSGGVDSSTLAFLLKKAIGD
QLTCMFIDQGFMRKGEPEFLMEFFDRKFNIHVEYINARERFIKKLDGITDPEEKRKIIGT
EFIRVFEEESRRLGPFDYLVQGTLYPDVIESAGTNVDPKTGERVAVKIKSHHNVGGLPKD
LRFKLVEPLRKLFKDEVRKVGRTLGLPEEIVSRHPFPGPGLAIRILGEVTEEKLDCLRDA
DLIVREEVNAAGLYHDIWQAFAVLLP-VRSVGVMGDKRTYAWPIVLRCVSSEDGMTADWS
RLPYDLMEVISNRIVNEVKGVNRVVMDITSKPPGTIEWE
>NoAz|298490690
---------------------------------MNTAVTLPTKQAPQVQENLGAI----N
RQIIVILDFGSQYSELIARRIRETQVYSEVLSYRTTAEHLRQLNPKGIILSGGPNSVYSD
YAPHCDPEIWNLGMPILGVCYGMQLMVNQLGGEVTKA-ERGEYGKAPLYIDDPTDLLTNV
EDGTTMWMSHGDSVTKMPSGFELLAHTENTPCAAIADHDKKLYGVQFHPEVVHSLGGIAL
IRNFVYHICDCEPTWTTAAFVEESIREIRARVGEKRVLLALSGGVDSSTLAFLLYKAIGE
QLTCVFIDQGFMRKLEPERLLKLFQEQFHIPVEYVNARDRFIKAIADIIDPEEKRRRIGH
EFIRVFEETSKKLGHFDYLAQGTLYPDVIESADTNVDPKTGERVAVKIKSHHNVGGLPKD
LRFKLVEPLRKLFKDEVRKVGRSIGLPEEIVQRQPFPGPGLAIRILGKVTAEGLNILRDA
DLIVRQEINQCGLYHDYWQAFAVLLP-IRSVGVMGDKRTYAYPIVLRIVTSEDGMTADWA
RVPYDVLEGISNRIVNEVKGVNRVVYDITSKPPGTIEWE
>Ucyn|284928867
---------------------------------MTTQNSFINNNSETLPINVMGDSFNHN
HQMIVILDFGSQYSELIARRIRETHVYSEVMSYQTDIKKICELNPKGIIFSGGPNSVYSD
FSPQCDRKIWDLGIPILGICYGMQLMVQQLGGQVEKA-KYGEYGKALLRIDDPTDLFTNL
EDGSIMWMSHGDSSTKLPEGFSILAHTENTPCAAIANHDKKLFGVQFHPEVVHSVGGIAI
IRNFVYHICGCEPTWTTKAFVDETIDGIRKKVKDRKVLLALSGGVDSSTLAFLLHQAIGD
NLTCMFIDQGFMRKGEPERLVSIFSKQFHIPVEYVDARERFIKKLEGIVDPEEKRHLIGH
EFIQVFEEESQRLGPFDYLAQGTLYPDVIESADTNINSSTGERVAVKIKSHHNVGGLPKN
LRFKLVEPLRKLFKDEVRRVGQSIGLPEEIVRRHPFPGPGLAIRIIGEVTAERLNILRDA
DFIVRDEISKQGVYHDFWQAFAVLLP-IRSVGVMGDKRTYSHPIVLRFITSEDGMTADWA
KVPYELLEIISNRIVNEVEAVNRIVYDITSKPPGTIEWE
>Syns5701|87301596
---------------------------------MSHPSPSTEQPESS------------R
LPAIVILDFGSQYSELIARRVRETEVYSLVLGYATSVEDIKRLAPKGIILSGGPNSVYDE
GAPLCDPAIWSLGIPVLGVCYGMQLMVQQLGGQVEAA-GRGEYGKAPLYVDDPVDLLTNV
EHGSTMWMSHGDSVQALPPGFSRLAHTDNTPEAAVADHQRRLYGVQFHPEVVHSRGGMAM
IRNFVYHICGCEPDWTTAAFIDEALADVRDRVGDKRVLLALSGGVDSSTLAFLLHRAIGD
QLTCMFIDQGFMRKGEPEFLTEFFDAQFHIRVEYINARDRFLAKLDGVTDPEQKRKIIGA
EFIRVFEEESKRLGPFDYLAQGTLYPDVIESAGTNLDPKTGERVAVKIKSHHNVGGLPKD
LQFKLVEPLRRLFKDEVRKVGRSLGLPEEIVRRHPFPGPGLAIRILGEVSAEKLNILRDA
DLIVREEVQEAGLYHEIWQAFAVLLP-VRSVGVMGDKRTYAYPIVLRCVSSEDGMTADWS
RLPYDLLERISNRIVNEVQGVNRVVLDITSKPPGTIEWE
>YellB|86608644
---------------------------------MIPSASPPSSGLSPLEV---------Q
RQMIVILDFGSQYSELIARRIRETHVYSEILSYRTTAEQLRQLQPQGIILSGGPNSVYEP
AAPVCDPEIWNLGIPVLGVCYGMQLMVQQLGGKVEAA-QKGEYGRAALHILDPTDLLTNL
PENSIMWMSHGDSVTELPPGFHTLASTDNTPCAAIADPRRRLYGVQFHPEVAHSEAGAFL
IRNFVYHICGCEPTWTTAAFLEEAIREVRARVGNKKVLLALSGGVDSSTLAFLLHKAIGD
QLTCVFIDQGFMRKDEPQRLLRLFQEQFHIPVHYVDGQERFLRQLQGVTDPEEKRKRIGA
EFIRVFEEESQRLGPFEYLAQGTLYPDVIESANTHVDPVTGERIAVKIKSHHNVGGLPEN
LRFKLVEPLRKLFKDEVRQLARSLGLPEEIVGRHPFPGPGLAIRIVGEVTKERLETLREA
DMIVRQEINRSGYYPKLWQAFAVLLPEVRSVGVMGDKRTYACPVVVRLVTSEDGMTADWA
RVPYDLLATISNRIVNEVPGINRVVYDITSKPPGTIEWE
>Syn7002|170077976
---------------------------------MLNVTTTPLQKPIDATNTGNSL----Q
RQIIVILDFGSQYSELIARRIRETEVYSEVISYRTSAEQLRQLNPSGIILSGGPSSVYDD
YAPACDPEIWNLGIPVLGVCYGMQLMVKQLGGTVERA-KHAEYGKASIFIDDPTDLLTNV
EEGSTMWMSHGDSCVHLPEGFEILAHTDNTPCAAIAHHGRQLYGVQFHPEVVHSQDGMAL
IRNFVYHICKCEPTWTTEAFVEEAIREIRARVGDQRVLLALSGGVDSSTLAFLLHQAIGD
QLTCMFIDQGFMRKGEPERLVEIFDEQFHIPVAYINARDRFIDKLKGVTDPEEKRRLIGH
EFIAVFEEESKRLGPFDYLAQGTLYPDVIESADTNVDPKTGERVAVKIKSHHNVGGLPED
LRFKLVEPLRKLFKDEVRKVAASIGLPEEIIRRHPFPGPGLAIRIIGEVTAERLNILRDA
DWVVRDEIKKQGVYSDFWQAFAVLLP-IRSVGVMGDKRTYAHPVVLRMITSEDGMTADWA
RPPYELLETISNRMVNEVKGVNRVVYDITSKPPGTIEWE
>Cylr|282899767
---------------------------------MNTAVGLPIDITCQSEENLPDG----D
RQMIVILDFGSQYSELIARRIRETQVYSEVLSYRITPEEIRKMNPKGIILSGGPRSVYSD
YAPQCDPEIWELGIPILGVCYGMQLMVNELGGKVTQA-DRGEYGKASLLIDEPTHLLTNV
ENGVIMWMSHGDSVTTMPPGFELLAHTENTCCAAIANHQRKLYGVQFHPEVVHSQGGLAL
IRNFVYHICDCEPSWTTAAFVENAIQEIRAKVSDRRVLLALSGGVDSSTLAFLLHKAIGD
QLTCVFIDQGFMRKLEPERLLKLFQEQFHIPVEYVNARDRFINAIAGVTDPEEKRRRIGH
EFIRVFEETSKRLGHFDYLAQGTLYPDVIESAGTNVDPKTGERVAVKIKSHHNVGGLPKD
LRFKLVEPLRKLFKDEVRKVGRSLGLPEEIVQRQPFPGPGLAIRILGEVTAERLNILRDA
DLIVRQEINQRNLYNQYWQAFAVLLP-IRSVGVMGDQRTYAYPVVLRIVTSEDGMTADWA
RVPYDVLEAISNRIVNEVKGVNRVVYDITSKPPGTIEWE
>Prom9303|124021760
------------------------------------MSNSQSEGQ--------------R
QPAIVILDFGSQYSELIARRVRETEVYSLVMSYSTSADELRQLAPKGIILSGGPSSVYAE
RAPLCDPNIWDLGIPVLGVCYGMQLMVQQLGGRVEMATGKAEYGKAPLEIDDPTDLLTNV
ENGSTMWMSHGDSVRALPEGFVRLAHTANTPDAAVAYHTRSLYGVQFHPEVVHSTDGMSL
IRNFVYHICGCEPDWTTTAFIEEAVSQVRSQVGDKRVLLALSGGVDSSTLAFLLKKAIGD
QLTCMFIDQGFMRKGEPEFLMDFFDRKFNINVEYINARQRFISKLNGIVDPEEKRKIIGT
EFIRVFEEESNRLGPFDYLAQGTLYPDVIESAGTNIDPKTGERVAVKIKSHHNVGGLPKD
LQFKLVEPLRRLFKDEVRKVGRSLGLPEEIVRRHPFPGPGLAIRILGEVTDEKLNCLRDA
DLIVREEIREAGLYHEIWQAFAVLLP-VRSVGVMGDQRTYAWPIVLRCVSSEDGMTADWS
RLPDELLERISNRIVNEVRGVNRVVLDITSKPPGTIEWE
>Syns7805|88809316
------------------------------------MSQAPNEGQ--------------R
QPAIVILDFGSQYSELIARRVRETEVFSVVLGYSTTAEELRRMAPKGIILSGGPSSVYAE
HAPLCDPEIWNLGIPVLGVCYGMQLMVQQLGGRVVAATGKAEYGKAPLEVDDPTDLLTNV
ANGSTMWMSHGDSVEALPEGFVRLAHTANTPEAAVANHQRRLYGVQFHPEVVHSTCGMAM
IRNFVYHICGCEPDWTTAAFIEEAVKQVRSQVGDKRVLLALSGGVDSSTLAFLLKKAIGD
QLTCMFIDQGFMRKGEPEFLMDFFDRKFNIHVEYINARQRFLEKLKDITDPEQKRKIIGT
EFIRVFEEESRRLGPFDYLAQGTLYPDVIESAGTNVDPKTGERVAVKIKSHHNVGGLPKD
LQFKLVEPLRKLFKDEVRKVGRSLGLPEEIVRRHPFPGPGLAIRILGEVTAEKLNCLRDA
DLIVREEVKEAGLYHEIWQAFAVLLP-VRSVGVMGDKRTYAWPIVLRCVSSEDGMTADWS
RLPYDLMETISNRIVNEVKGVNRVVLDITSKPPGTIEWE
>Syns7803|148238384
---------------------------------MRPPVPRLTGEMSQAPNEGQ------R
QPAIVILDFGSQYSELIARRVRETEVFSVVLGYSTTAEDLRRMAPLGIILSGGPSSVYAE
HAPLCDPEIWNLGIPVLGVCYGMQLMVQQLGGRVVAATGKAEYGKAPLEVDDPTDLLTNV
DNGSTMWMSHGDSVEALPDGFVRLAHTANTPEAAVANLQRRLYGVQFHPEVVHSTCGMAM
IRNFVYHICGCEPDWTTAAFIEEAVKQVRSQVGDKRVLLALSGGVDSSTLAFLLKKAIGD
QLTCMFIDQGFMRKGEPEFLMDFFDRKFNIHVEYINARQRFLDKLKDITDPEQKRKIIGT
EFIRVFEEESRRLGPFDYLAQGTLYPDVIESAGTDVDPKTGERVAVKIKSHHNVGGLPKD
LQFKLVEPLRKLFKDEVRKVGRSLGLPEEIVRRHPFPGPGLAIRILGEVTAEKLNCLRDA
DLIVREEVKEAGLYHEIWQAFAVLLP-VRSVGVMGDKRTYAWPIVLRCVSSEDGMTADWS
RLPYDLMETISNRIVNEVKGVNRVVLDITSKPPGTIEWE
>Cya0110|126660833
---------------------------------MTTQTSSLPNKPETLPTNTLDKSL--D
RQMIVILDFGSQYSELIARRIRETQVYSEVLSYRTTAEKLRQLNPKGIILSGGPNSVYDN
RAPQCDPDIWELGIPVLGVCYGMQLMVKQLGGQVEKA-VRGEYGKASLRIDDPTDLLTNV
EDGSIMWMSHGDSCTRLPEGFSILAHTENTLCAAIADHEKKLFGVQFHPEVVHSVDGIAL
IRNFVYHICECEPTWTTEAFVDETIREIRAKVRDKRVLLALSGGVDSSTLAFLLHQAIGD
NLTCMFIDQGFMRKGEPERLMDIFDKQFHIPVEYVNARDRFLKQLEGVIDPEKKRRLIGH
EFIQVFEEESKRLGPFDYLAQGTLYPDVIESADTNIDPKTGERVAVKIKSHHNVGGLPKD
LRFKLVEPLRKLFKDEVRKVGRSIGLPEEIVRRHPFPGPGLAIRIIGEVTSERLNILRDA
DFVVRDEIGKQGMYHDFWQAFAVLLP-IRSVGVMGDQRTYAHPIVLRLISSEDGMTADWS
KVPYDLLETISNRIVNEVKGVNRVVYDITSKPPGTIEWE
>Mica|166364457
---------------------------------MTTQTPLPTPQETLPSESFTNSL---N
RQIIIILDFGSQYSELIARRIRETNVYSEVLSYRTSAEQLAQINPKGIILSGGPNSVYDP
GAPHCDPEIWNLGVPVLGVCYGMQLMVQQLGGRVERA-KRAEYGKASLFINDPTDLLTNV
EDGSTAWMSHGDSCVELPAGFEILAHTDNTDCAAIADHKKKLFGVQFHPEVVHSVGGIAL
IRNFVYHICKCEPTWTTEAFVEESIREIRAKVGDKRVLLALSGGVDSSTLAFLLHRAIGD
QLTCMFIDQGFMRKGEPERLMQIFNEQFHIRVEYVNARERFLAQVAGVTDPEEKRRRIGH
EFIQVFEEESNRLGPFDYLAQGTLYPDVIESADSNVDPKTGERVAVKIKSHHNVGGLPKN
LRFKLVEPLRKLFKDEVRKLGRSIGLPEEIVRRQPFPGPGLAIRILGEVTADKLNILRDA
DWVVRDEINKQGMYHDFWQAFAVLLP-VRSVGVMGDQRTYAYPIVLRLVSSEDGMTADWS
RVPYDLLETISNRIVNEVKGVNRVVYDITSKPPGTIEWE
>Syns8109|260435923
------------------------------------MSQPSSDGQ--------------R
QPAIVILDFGSQYSELIARRVRETEVFSVVLGYSTSAEELRRMAPKGIILSGGPSSVYAE
HAPLCDPGIWDLGIPVLGVCYGMQLMVQQLGGVVEAATGKAEYGKAPLEVDDPTDLLTNV
DNGSTMWMSHGDSVKALPDGFVRLAHTANTPEAAVAHLQRKLYGVQFHPEVVHSTCGMAL
IRNFVYHVCGCDPDWTTAAFIDEAVGLVREQVGNKRVLLALSGGVDSSTLAFLLKKAIGD
QLTCMFIDQGFMRKGEPEFLMDFFDRKFNIHVEYINARQRFIGKLKGITDPEEKRKIIGT
EFIRVFEEESKRLGPFDYLAQGTLYPDVIESAGTNVDPKTGERVAVKIKSHHNVGGLPKD
LQFKLVEPLRKLFKDEVRKVGRSLGLPEEIVRRHPFPGPGLAIRILGEVTDEKLDCLRDA
DLIVRQEIKEAGLYHDIWQAFAVLLP-VRSVGVMGDKRTYAWPIVLRCVSSEDGMTADWS
RLPYDLMETISNRIVNEVKGVNRVVLDITSKPPGTIEWE
