# Supplementary material for: Genome fluctuations in cyanobacteria reflect evolutionary, developmental and adaptive traits
Source: BMC Evol Biol. 2011 Jun 30;11:187. doi: 10.1186/1471-2148-11-187 (PMC3141437; doi:10.1186/1471-2148-11-187)
Supplement: Additional file 8 — Individual and concatenated alignments for protein groups. Compressed file containing all alignments of individual groups (fasta format) and the concatenated alignment of 285 single-copy genes (phylip format). [file 1471-2148-11-187-S8.GZ › Cyanos1297.faa]

>Syne7942|81299005
--------------------MSVDSPLLLLVDGHSLAFRSYYAFAKGRDGGLRTRTGIPT
SVCFGFLKALLEVMEQQQPKALAIAFDLGGPTFRHEADENYKANRDEAPEDFKIDTDNLV
ALLQ-TLNLPILVEPGYEADDLLGTVAQRGAEAGYRVRILSGDRDLFQLVDPE----GAI
RVLYLGNTFGRSANRE--AAREIDPAAVIDKLGVPPEQVIDFKALCGDSSDNIPGVKGIG
PKTAVDLLQAWGDLDRIYDNLEA--------------IKPAVRKKLESDREAAYHSRKLA
QIVTDIPLAIDWDHYALTGFDEQEVLPWLEKLELQAFRRQVDRLQQLFGGQPPTVEALSD
------------------------ESLDFWTAEET--------AAQQPRWPQLQPQIITT
AAALTDLVTLLEQRDSPEAIVAWDTETTDLDPRLAQLVGIGCAWGEEPDQLAYIPLGHE-
-----------------------EGEQLPLQTVLTALRPILESDRHPKALQNAKFDRLIL
RHQGIELAGVVFDTMLASYLLNPSLGHSLDALADRWL---KLQTRSYSDL-VPKG-----
-K-----TIAQVAIAAVAQYCGSDVHVVQRLIPLLKAGIAES-------PALQFLLETVE
LPLEAVLAEMEDRGIRIDEGYLAELSEHLKGELDRLEGAAHTLAGDR-------------
--------------------------------------------------FNLGSPKQLS
ELLFEKLGLNVKKSRKTKTGYSTDAAVLEKLQ--GDH-PIIDLILEHRTLAKLKSTYVDA
LPSLVAAD-GRIHTDFNQAVTATGRLSSSNPNLQNIPIRTEFSRQIRKAFLPREGWLLAA
ADYSQIELRILAHLSQEPVLLEAYRQGDDVHRLTASLLFDREE---ITSEERRIGKIINF
GVIYGMGAQRFARETGSSTKEAQGFIDRFYDRYPRVFTYLQSLERQAIARGYVETVLGRR
RYFDFEDTGLQKLRGSDPE---SIDLDKIR-PSRFEAQLLRAAANAPIQGSSADIIKVAM
VQLQALL--QSYQARMLLQVHDELVLELPPEEWDSLAPQIQQTMEQAVQLTVPLAVELHA
GHNWMEAK
>PromCC|33240684
------------------MPEDKGKPILLLVDGHSLAFRSFYAFSKGGEGGLQTKEGTPT
SVTYGFLKSLLDNCKLLSPEGVTIAFDTAEPTFRHKADPNYKANRDVAPDIFFQDLAQLQ
KILEESLNLPIFTAPGYEADDVLGTLANKASDNGWQVRILTGDRDLFQLVDDD----RNI
AVLYMGGGPYAKSG----SPAFINEAGVKTKLGVIPTKVIDLKALTGDSSDNIPGIRGVG
PKTAINLLKENGDLDGIFKILDYLETKGEKAT--QGVIKGALKEKLKTGKENAYLSRQLA
EIMINVPIK-ELSNLELTKINQESLKNSLEGLELFSLINQLPNFTASFSKGGFNTNQRSI
SSTDKKSNNKK--NTPD-------EKI----------------EDSGTQPPAIKPQIIET
ESQLKSLVNKLSRCNEPLQPVAIDTETTSLNPFKAELVGLGFCWGENLDDIAYIPLGHN-
--SQGELK-----------DQS-IRQQLPIQNVIQSLTPWLSSSYHPKVLQNAKYDRLIF
LHNGIPLEGVVMDTLLADYLSNSTNKHSLDEIAKREY---GFTPINFKEL-VGKG-----
-E-----TFKDVDIDTASIYCGMDVYLTRKLSFRIRSQLQTKG------SELIQLLEKVE
QPLEPILAEMEARGICIDIPYLKELSKELNQTLKGLEEQAYKSAGFE-------------
--------------------------------------------------FNLNSPKQLG
EILFDKLALDKKKSRKTKTGWSTDANVLERLE--ADH-PLVPLLVEHRTLSKLVSTYVDA
LPQLVEAETGRVHTDFNQAVTATGRLSSSNPNLQNIPIRTEFSRRIRKAFLPQENWKLIS
ADYSQIELRILAHLSGEEILQEAYKNGDDVHTLTAKILLEKES---INSNERRLGKTINF
GVIYGMGAQRFARSTGLNQSEAKDFLNRFKERYPKVFSFLELQERLALSKGYVQTLLGRR
RYFNFDKNGLGRLLGSDPM---NIDLKRAR-RAGMEAQQLRAAANAPIQGSSADIIKIAM
VQLATKLKVSGVAANLLLQVHDELVLEVEPSVIEEVKNIVVSTMENAVHLAVPLVVHASI
GDNWMDAK
>Crow|67923259
------------------MPNPCNLPLLLLIDGHSLAFRAYYAFAKARRGPLRTSTGIPT
SICFGFLNSLIQVIKLEKPEYIAIAFDSSEPTFRHEADVNYKADRKETPEDFIPDIQNLQ
RLLE-ALNITIITAPGYEADDILGTVANRGTENGYRVKIVTGDRDLFQLVNDQ----NNL
SVLYLERNAVRSSSGE--GYTEFKFDDVTEKMGIKPTQVIDYKALCGDKSDNIPGIRGIG
DKTAVKLLNEYETLDEVYNNIEA--------------IKGANKKKLKEGKKEAEHSQFLA
KIVTDAPLDFEIENCELKGFNFDAVKPILENLELKKFVKEINQLQEHFGGNITLEFHDKI
DRSET-------------------HQLSLFDSSSTQVETVNK-IEEEKKESLIKPQIITE
IEQLEELVNKLVTYTNGNIPVAWDTETTALNPREAELVGIGCCWGNKPTDIAYIPIAHK-
-----------------------QGKQLRKEQVFDRLQSILESNNYPKVFQNTKFDRLIF
KHQGINLDGVVLDTMLASYVLHPEKSHKLSELCEQYL--EGITSLDYKDLGIGKK-----
-Q-----TIADLDIETVAEYCGMDAYATFLLVEPLKNELKPL-------STLDKLLLEVE
QPLEPVLAIMEDTGIIIDSEYLGKLSKELEQHLLSLEENAYQAAGEK-------------
--------------------------------------------------FNLGSPKQLG
HILFEKLELNRKKSRKTKTGYSTDHATLEKLK--GDH-PIIDYILEYRTLSKLKSTYIDA
LPELVDKIDQRIHTNFNQSVTATGRLSSSNPNLQNIPIRTEFSRRIRQAFIPQQDWLLVS
ADYSQIELRILAHLSQEQVLLNAYKNADDVHSVTARLLFDKEE---ITPQERTLGKTINF
GVIYGMGSQRFAREAGVSAVEGKEFINKYRQRYAKVFDYLESMKKEAIANGYVTTILGRR
RYFNFFDDNLYRFRGHDPQ---NIDLNKIN-INYNDSQLLRAAANAPIQGSSADIIKIAM
VKIQEIL--DNYQANLLLQVHDELVFEIPHQEWEELEDKIKETMENAVTLTVPLVVEINT
GKNWMEAK
>Syn7335|254423394
------------------------------------------------------------
----------MDNLEAQKPDYAAITFDLSEPTFRHEITDTYKAGRAETPEEFTEDVENLK
ALLS-AFQLPIFSLPGYEADDMIGTLAVRAKGKGYRVKILSGDQDLFQLIDPE----EAI
KVMYLSTTFGSKTS----TTKEYGNAEVLEKLSILPSQVVDYKALCGDTSDNIPGVKGIG
KKTAVKLLDTYGDLETIYASIDE--------------LKGAVKKRLETGKEDAAQSKQLA
KIKTDVPLETDLETCKLEGFNPEDVIPALKQLELQHFVNRLSKLQASFGGESDYQPRPKA
APVPSDFPD----DFED-------PDLAFFSAEETDAV-----TSMGLDSVSIQPMVVTT
DEQLKKLAKTLKAHTDTKQPVAWDTETNSIDPLEADLVGIGCCWGEGPTALAYIPVGHT-
-----------------------AGEQLSMETVLSALKPILEDQQYPKVFQNAKYDRLVL
RRAGVSLTGVVFDPMLASYVLNPENSHNLSDLALRYL---ELTTVSYTDL-VPKG-----
-K-----TIGEVAIAEVAQYCGSDVHTTYRLVPLLKADLQEV-------PDLATLYTEVE
LPVEPVLAKMEATGIRIDKAYLNQFSKQLESDLAGIEKAAYDAAGEE-------------
--------------------------------------------------FNLGSPKQLS
ELFFEKLGLDKRKSRKNKTGYSTDAATLEKLQ--GDH-PVVDSVVEYRTLSKLKSTYVDA
LPALIRPNTGRVHTDFNQAITTTGRLSSSNPNLQNIPTRTAFSRQIRQAFLPKEGWQLVA
ADYSQIELRILAHLSEEPILIKTYREDEDVHRLTATLLFDKDK-DEITVEERRMAKVINF
GVIYGMGAARFAREMDIHRLDAKTFIDRFNQRYPNVFEYLQQMQREAIAYGYVKTIAGRR
RYFNFTTRSLQALKGTDPT---KIDLSSLR-TNGYDAGLLRAAANAPIQGSSADIIKVAM
IRLHELL--KGYQANMLLQVHDELIFEVPPDEWEELQPKIEQTMEDAVSLAVPLKVEAQA
GKNWMEAK
>Syn307|148242768
MQVSPKDAGWQAVGQFQRLMGSTTKPLLLLVDGHSLAFRSFYAFSKGGEGGLSTQDGIPT
SVTYGFLKALLDNCKSLKPQGVVIAFDTAEPTFRHKADETYKANRDVAPDHFFQDVDNLQ
EILKGCLDIPLCLAPGFEADDVLGTLANRGANEGWRVRILSGDRDLFQLVDDQ----RDI
AVLYMGGGPYAKSS----GPTEIREEGVVSKLGVMPNKVVDLKALTGDSSDNIPGVRGVG
PKTAINLLSENGDLDGVYKALEALSDPKAN----SGALKGALKGKLSNDKENAYRSRMLA
EILIDIPLPED-PRLGLGLVELGALRQRLEELELNSLQRQSEKFAELFSAAGQLSLDTGS
S-----------------------ADLSEALSEP---------ESETPTTPPLKPQLITS
SAQLQALVSQLQQRSADAPAVAIDTETTDLNPFRAQLVGLGFCWGEADNDLAYIPIGHSG
-----------------------AEGQLPLAEVLEALAPWLASPTQRKCLQNAKYDRLVL
LRHGLELNGVAVDTLLADYLRDASARHNLEELAQRHY---GFRPTSFSDL-VGKG-----
-Q-----TFADVPIEAAAQYCGMDVHLTYRLAIDLVQQLEQLG------EALPQLLSELE
LPLEPVLAQMEATGIRIDVPYLQELGQSMGDKLQQLEQQAIAAAGEE-------------
--------------------------------------------------FNLASPKQLG
ELLFNTLGLDRKKSRKTKTGWSTDAAVLEKLE--DAH-PVVPLVLEHRTLSKLKSTYVDA
LPQLVESETGRVHTDFNQAVTATGRLSSSNPNLQNIPVRTAYSRQIRKAFLPQKDWTLLS
ADYSQIELRILTHLCGEEALVEAYNSGDDVHALTARLLLDKSE---VSDEERRLGKTINF
GVIYGMGAQRFARATGVSQAEAKEFLSRYKQRYPKVFAFLEWQERLALSRGYVETLMGRR
RPFHFDPQGLGRLKGTDPA---EIDLDVAR-RGGMEAQQLRAAANAPIQGSSADIIKKAM
VDLQQLLLDQQLPARLLLQVHDELVLECAPNALATVQSSVQRTMEQAVSLSVPLVVEIGS
GPNWMEAK
>Syn9605|78213483
------------------MPEATAKPLLLLVDGHSLAFRSFYAFSKGGEGGLATKDGRPT
SVTYGFLKALLDNSKTLQPEGVAIAFDTAEPTFRHKADANYKAHRDVAPEVFFQDLEQLQ
QILETHLQLPLCMAPGFEADDVLGTLANRAADSGWGVRILSGDRDLFQLVDDS----RDI
AVLYMGGGPYAKSS----GPTLIREEGVLGKLGVIPDKVVDLKALTGDSSDNIPGVRGVG
PKTAINLLKDNSDLDAVYATLEEVEAEGPKAS--RGAIKGALKEKLRADRDNAYLSRKLA
EILVDVPLPKE-PSLPLSSVDADGLSSCLEDLELNSLLRQVGGFVAAFSEGGYGANAEAA
AAKPPHRS-----ATTE-------PAAAETATEPV--------TNDDVGVPALKPKLIQT
ETALDALVQRLMACTDSSLPVAFDTETTDLNPFRAELVGIGICWGEDLDALAYIPLGHKG
-----S-------------EDS-IPEQLSLETVLTALAPWLASSNHPKTLQNAKYDRLIL
LRHGIALEGVVIDTLLADYLRDASAKHGLELMAEREF---GFQPTSFTDL-VGKK-----
-Q-----TFADVPLEPASLYCGMDVHVTRRLALLLRHQLETMG------PQLLPLLEQVE
QPLEPVLARMESTGIRIDVPYLQGLSEEMGSTLQQLESDAKAAAGVD-------------
--------------------------------------------------FNLASPKQLG
ELLFDTLGLDRKKSRRTKTGFSTDATVLEKLG--NDH-PVVPLVLDHRVLSKLKSTYIDA
LPQLVEAETGRVHTDFNQAVTATGRLSSSNPNLQNIPVRTEYSRRIRKAFLPQEGWTLLS
ADYSQIELRILTHLSGEKVLQEAYRGGDDVHALTARLLLDKDE---VSPDERRLGKTINF
GVIYGMGAQRFARETGVSQSEAKEFLVKYKQRYPKVFAFLELQERLALSRGYVETILGRR
RPFHFDRNGLGRLLGKDPL---EIDLDVAR-RGGMEAQQLRAAANAPIQGSSADIIKVAM
VQLQDALLRQGLPAQLLLQVHDELVLEVAPDALETTRDLVVRTMEQAFELSVPLVVETGV
GANWMEAK
>Nosp|186686230
-------------MSETFTSVTSTRPTFILVDGHSLAYRSYFAFAKGRDGGLRTKAGIPT
SICFGFVKCLLEVMATQQPQAMAIAFDLGEATFRHEADETYKADRKETPEDFIPDLANLH
ELLN-GFNIPIFTAPGYEADDVLGTLAQRVTAAGYRVKILTGDRDLFQLIDSD----KEI
TVLNFSPDAIKRSTN---SITEFEAEQVKEKMGVLPSQIIDFKALCGDKSDNIPGVKGIG
EKTAVQLLNTYGSLDNIYAALDE--------------IKGATQKKLASGREDADKSRYLA
TIVLDVPIEINLEDCKLKGFDTSVLSPILEKLEFKSFLGKINDLQQRFGGKVEEKQEAKT
DVINPKSELR---DDED-------NDLWFFSASDTA-------AVPQQSTSPITPRIINT
EAKLTELVKLLQTFTTPDIPVAWDTETTALEPRDADLVGIGCCWGMQPDEVAYIPLGHK-
-----------------------TGENLHKDLVLEGLRPILESADYPKALQNAKFDRLVL
KCQGINLAGVVFDPMLASYILNPDSSHNLMDLGQRYL---GLIAKSYLDL-VPKG-----
-K-----TIADIDIPSVADYCGMDAYSTFGLVPKLREELDKI-------PTLSKLLVEVE
QPLEAVLAQMEYTGVRINSAYLKELSQHLETELARLKEEATKIAGEN-------------
--------------------------------------------------FNLGSPKQLS
QILFEKLGLSTKHSRKIQTGFSTDAATLEKLQEDDKS-GFVEAIIEYRTLSKLKSTYVDA
LPALVRPDTQRVHTDFNQAATSTGRLSSSNPNLQNIPIRTAFSRQIRKAFLPEAGWLMVA
ADYSQIELRILAHLSQEPILVQAYQQNEDVHTVTGRLVFEKEK---ITSEERGIAKTINF
GVIYGMGSLRFSRSTGIDKNIANEFIKRFNERYPKVFAYLEQVKKEAIALGYVETILGRR
RYFDFTNNSLRRLKGSNPE---DIDLSKLKNLGPYDAGLLRSAANAPIQGSNADIIKIAM
VRLHEVL--KNYQARLLLQVHDELVFEIPPDEWEELQPQIKSVMENAVQLSVPLLVEARV
GENWMDTK
>PromAS|123968848
---------------MSLKSENSKKPILLLVDGHSLAFRSFYAFSKGIDGGLTTKEGFPT
SVTYGFLKSLLDNCKNISPEGVCITFDTEKPTFRHELDPNYKANRDVAPDVFFQDIEQLE
IILEESLNLPIFKSPGYEADDLLGTIANDASSKGWCVNILSGDRDLFQLVDDQ----KDI
YVLYMGGGPYAKSG----NPTLMNENGVKEKLGVAPERVVDLKALTGDSSDNIPGIKGVG
PKTAINLLKENDTLDGIYQALDKIQQNKDKKY--KGFIKGSVIEKLRNDKHNAFLSRDLA
KINTEVPLILS-NGYELKNINQELLSESLKKLELSTLLRQIDIFNSTFSKGGFDKNNVAK
EEEKAPK------VAGN-------NEL----------------ENSENKIPKINVTVVND
FELLDKLIQRLDKTNQI---VSLDTETNSLNPIDAELVGIGLCLGEENDDLFYIPLGHQ-
-------------------TKKETPDQLSIEDVFSKLRNWIEDPKKEKALQNSKFDRQIF
FNHGLDLKGVTFDTLLADYLLNNQEKHGLSEISFRLF---GFKPPSFKET-VGKN-----
-K-----DFSFVDIDEASIYCGYDVFLTFKIVKIFKESFSKEK------DELIKLFEEIE
LPLEPVLSQMEMNGITIDIPYLDKLSKELKSTLEDIESKVYELADES-------------
--------------------------------------------------FNLSSPKQLG
EILFEKLNLDKKKSRKTKTGWSTDAVVLERLV--DEH-EIIQHLIKHRTLSKLLSTYIDA
LPNLINEKTGRVHTNFNQAATATGRLSSSNPNLQNIPVRTEFSRRIRKAFLPEKNWKLLS
ADYSQIELRILAHLADEEILINAFHKNDDIHSLTARLIFEKEE---ISSDERRVGKTINF
GVIYGMGIKKFARSTGVSTPEAKEFLIKYKERYSKIFKFLELQERLALSKGYVKTIFGRK
REFKFDKNGLGRLLGKDPY---EIDLQAAR-RAGMEAQSLRAAANAPIQGSSADIIKIAM
VQLNKKFTEMNVPAKMLLQVHDELLFEVEPDSLEITTKLVKKTMEDCVKLNVPLLVDVGI
GDNWMETK
>Rapb|282896895
---------------MILDSVDQSYPTIILVDGHSLAFRSYFAFAKSRAGGLRTKSGIPT
NVCFGFMQCLLDVIVKEQPQAIAVAFDLAAPTFRHEADSNYKANRADTPEDFIPDLVNLY
DLLE-ALNIQVITQPGYEADDILGTLAETSVCSGYRVKILSGDRDLFQLIDEN----KGI
SVLNFTPEALKSSSN---GIKEFHTLDVKEKLGVLPTQVVDFKALCGDTSDNIPGVKGIG
EKTAVKLLNIYKSLTEIYANINK--------------ITGANQQKLIAGQESAFHSQYLA
KIVTDVPITIKIQDCHLKGFDTAKIIPILEKLEFKKFLDKIQEIEKKFIHSQSTSLTGET
NNSNTNN------LSLD-------DDLWFFSAADTVNAQKS--QTLKQGSSEIKVRIIDT
EDKLRELVNILEQHKDPENPVAWDTETTDLDPRNANLVGIGCCWGTGENDVAYIPLGHN-
-------------------ITSNLEKNLPLNTVLSTLEKILVSGDYPKTFQNAKFDRLIF
KYQGITLDGVVFDPMLASYVLNPDRTHNLTDLALRYL---GLQLTEYDDI-VQKSGKKER
QK-----TIADISIHTVANYCGKQVYATWQLVGKLREELNEI-------PALFKLLVDVE
QPLEVVLAEMEHRGVIINSAYLQQLSQHIESDLATLEIKATKIAGEK-------------
--------------------------------------------------FNLGSPKQLS
YILFEKLGLSTKYSRKISTGYSTDAATLEKLQEVDQT-GFVDAIIEYRTLAKLKSTYVDA
LPELVNHKTQRIHTNFNQTATATGRLSSSNPNLQNIPIRTAFSRQIRKAFLPESGWLMVA
ADYSQIELRILAHLSQEPMLIQAYSNNQDIHTLTAKLLFDKED---VTSEERRFAKTINF
GVIYGMGVLKFSRSTGVDKNIANEFIQKFNQRYPLVFTYLETIKKQAISQGYVETILGRR
RYFDFTNKTLQQLKGKDLQ---EIELNKLKNLGPYDAGLLRSAANAPIQGSSADIIKIAM
VRLHEVL--RRYQAKLLLQVHDELVFEVPPSEWDELQLQIKSVMENAMKLSVPLVVDIHV
GENWMETK
>YellA|86605248
--------------------MASHPQTLLLVDGHSLAYRSFYAFAHSREGGLRTSTGIPT
SVSFGFLKSLLEVLEKYPPTHIAVAFDTRQPTFRHEADETYKAGRPETPPEFVEDVENLQ
QVLA-ALRIPILAVPGFEADDVLGTLC-RLAPQEYRVQILSGDQDLFQLIDPE----GRI
RVLHLNSKD---------RVSEFGPQEVKEKLGIWPWQVVDYKALCGDPSDNIPGVKGIG
PKRAAELLQRYGSLEEIFNHLGE--------------IPGKIQQYLREGIPAAQHSQFLA
RIHCDVPLSPDWESMRLTGFDPEEVLPLLEKLEFRSFIAQVRKLQATLGGIPAQASQART
TSKDG--------STYD-------EALWFDFP-----------AAPAPSLPAV--CIVDT
AEKLELLRQELLACSGI---VAWDTETTSLDPRDAQLVGIGCCWSER--DVAYLPLGHR-
-----------------------QGSNLDWDLVKQSLQPIWEDPNRPKSLQNCKYDLSIF
RAHSIRLQGIQFDPMLASYVLNPEASHNLADLAASYL---NLPTTSYEKL-LGKA-----
-E-----SLADLPIAKVAEYCGTDAYCAYRLVPILTEKLQQTD------PRLWNLFVQVE
LPLAHVLEEMEWVGIRIDTEFLRQFSQELEKELHSLEQKAYAQAGEV-------------
--------------------------------------------------FNLNSPKQLG
SLLFEKLKLDVRKTRKTATGYSTDASVLEKLE--GDH-PVIETILQYRTLAKLKSTYVDA
LPALVRRDTGRVHTSFNQTVTATGRLSSSNPNLQNIPIRSEFSRRIRQAFVPQEGWLLAS
ADYSQIELRILAHLSQEPTLIECFRSGEDVHTLTARLLFEKQE---VTSEERRLAKTINY
GVIYGMGAQRFARTAGVSLAEAKEFLRRFNERYAGVFAYLRATEAFVEKHGYVETLLGRR
RYF----PNLSQLSGHRKQ------------------AELRAAVNAPIQGSASDIIKVAM
VRLQEKL--QNFRSRLLLQVHDELVFEVEPSEWQDLRPLIQREMEEAVPLSIPLVVDIQI
GHNWKEAN
>Prom9215|157413679
---------------MSLKSENSKKPILLLVDGHSLAFRSFYAFSKGIDGGLTTKEGFPT
SVTYGFLKSLLDNCKNISPQGVGITFDTEKPTFRHELDPNYKANRDVAPDVFFQDIEQLE
IILEESLNLPIFKSPGYEADDLLGTIANDASSKGWCVNILSGDRDLFQLVDDQ----KDI
YVLYMGGGPYAKSG----NPTLMNENGVKEKLGVAPERVVDLKALTGDSSDNIPGIKGVG
PKTAINLLKENDTLDGIYQALDKIQKNNDKKY--KGFIKGSVIEKLRNDKHNAFLSRDLA
KINTEVPLILS-NGYELKNINQELLSESLKKLELSTLLRQIDIFNSTFSKGGFDKNNVAK
EEEKAPK------VTGN-------NEL----------------ENSENKIPKINVTVVND
FELLDKLIQRLDKTNQI---VSLDTETNSLNPIDAELVGIGLCLGEENDDLFYIPLGHQ-
-------------------TKKETPNQLSIEYVFSKLRNWIEDPKKEKALQNSKFDRQIF
FNHGLILKGVTFDTLLADYLLNNQEKHGLSEISFRLF---GFKPPSFKET-VGKN-----
-K-----DFSFVDIDEASIYCGYDVFLTFKIVKIFKERFSKEK------DELIKLFEEIE
LPLEPVLSQMEMNGITIDIPYLDKLSKELKSTLEDIESKVYELAEEN-------------
--------------------------------------------------FNLSSPKQLG
EILFEKLNLDKKKSRKTKTGWSTDAVVLERLV--DEH-EIIQHLIKHRTLSKLLSTYIDA
LPNLINEKTGRVHTNFNQAATATGRLSSSNPNLQNIPVRTEFSRRIRKAFLPEKNCKLLS
ADYSQIELRILAHLADEEILINAFHKNDDIHSLTARLIFEKEQ---ISSDERRVGKTINF
GVIYGMGIKKFARSTGVSTPEAKEFLIKYKERYSKIFKFLELQERLALSKGYVKTIFGRK
REFKFDKNGLGRLIGKDPY---EIDLQSAR-RAGMEAQSLRAAANAPIQGSSADIIKIAM
VQLNKKFIEMNVPAKMLLQVHDELLFEVEQDSLEITTKLVKKTMEDCVKLNVPLLVDIGI
GDNWMETK
>PromN2A|72382587
-------------------MTEIKKPTLLLVDGHSLAFRSFYAFSKGGEGGLTTKDGFPT
SVTYGFLKSLLDNCKSIEPKGVTIAFDTAEPTFRHKEDPNYKANRDVAPDIFFQDLDQLE
EILKESLNLSICKAPGYEADDVLGTLANDAAEKGWSVRILSGDRDLFQLVDDE----RDI
AVLYMGGGPYAKSG----SPKLINEKGVREKLGVNPNKVIDLKALTGDSSDNIPGVKGVG
PKTAINLLNENLDLDGVYKSLQELEKEGEKAK--RGAIKGAVRLKLKADKDNAYLSKKLA
EILIKIPIDPK-VNYNLEGINESKLAENLERLELHSLSKQVSTFKAIFSKDGLSKKDLNP
SSKEINIAND---KTKN-------SELST--------------LNETKEIPKIEPKIIDN
LEELNNFVAQIMKHTDSTKPIAIDTETTSLNPFKAELVGLGFCFGESLKDIVYIPIGHQN
--KEGDLI-----------KIN-QINQLKIEEVIFALQDWFSSNENHKTLQNAKYDRLIL
LRHGIILNGVVIDTLLADYIFDATLKHSLDEIAYREF---GFKPKSFSDV-VKKG-----
-E-----DFSYVDIKSASMYCGMDVYLTRKLAIIYINRLKETS------TKLINLLKEVE
QPLEQVLAEIESTGIIIDTPYLKDLSLELTKKLNTIEKEVYNIAGSE-------------
--------------------------------------------------FNLSSPKQLG
ELLFEKLDLDRKKSRKTKTGWSTDVAVLEKLE--SDH-PIVKMIIEHRTISKLLNTYVDA
LPKLIEKETGRVHTDFNQAVTATGRLSSSNPNLQNIPVRTEFSRRIRKAFLPQKDWKLLS
ADYSQIELRILTHLSGEEVLKNAYLKNEDVHSLTAKLLFEKDA---IDADERRIGKTINF
GVIYGMGAQRFARSTGVSLIEAKYFLSKFKERYPAVFNFLEYQERLALSQGFVETLLGRR
RYFHFNKNGLGRLLGTPPN---EIDLTTAR-RAGMEAQQLRAAANAPIQGSSADIIKLAM
IQLHSALRETGLAAKILLQVHDELVLEVNPKDLEETKLLVKNTMENAVKLSVPLIVETGV
GVNWMEAK
>Syns9917|87124844
------------------MPASPEKPLLLLIDGHSLAFRSFYAFSKGGEGGLATKDGRPT
SVTYGFLKALLDHCKGLRPSGVAIAFDTAEPTFRHEADANYKAHRDVAPEVFFQDLEQLQ
QILRQQLRLPLCLAPGYEADDVLGTLANRAANDGWRVRILSGDRDLFQLVDDQ----RDI
AVLYMGGGPYAKNS----GPSLINEAGVEAKLGVTPASVVDLKALTGDSSDNIPGVKGVG
PKTAINLLKENGDLDGVYQALAEVEAEGPKAS--RGAIKGALKGKLSADRDNAYLSRKLA
EILVDIPLPEE-PDLDLGTVDADGLSARLQELELNSLVRQIPAFVATFSSGGLAANGHLL
GQVGQVQV----------------QDTGTEGATEGVVA-----PATSDSLPLLTPQLIRT
EHQLKALIDRLLLCRDPAQPVALDTETSDLNPFKAQLVGVGVCWGPELDDLAYIPVGHRP
S-AEPSLE-----------DSS-AIQQLPLDTVLAQLAPWLASAEHPKALQNAKYDRLIL
LRHGLPLGGVVMDTLLADYLRDAAAKHGLDAMAERDY---GIQPTLFSDL-VGKA-----
-KDGKASCFAEVEINQAALYCGMDVHLTRRLALDLRQQLAAMG------PRLLPLLDQVE
LPLEPVLALMEATGIRIDHPYLAALSTEMAQTLERLETEAKQAAGME-------------
--------------------------------------------------FNLASPKQLG
ELLFDTLGLDRKKSRRTKTGYSTDATVLEKLE--QDH-PVVPLVLEHRTLSKLKSTYVDA
LPQLVEAETGRVHTDFNQAVTATGRLSSSNPNLQNIPVRTEFSRRIRKAFLPQAGWQLLS
ADYSQIELRILTHLSGEEVLQQAYRDGDDVHALTARLLLEKKA---VTADERRLGKTINF
GVIYGMGAQRFARETGVSQAQAKEFLSKYKERYPKVFAFLELQERLALSRGYVETILGRR
RPFHFDRNGLGRLLGKDPL---EIDLEVAR-RGGMEAQQLRAAANAPIQGSSADIIKLAM
IQLQAALEQQSLPARLLLQVHDELVLEVDPTALERVRQLVVTTMEQAIQLSVPLVVETGV
GANWMEAK
>Prom9312|78779619
---------------MSLKSENSKKPILLLVDGHSLAFRSFYAFSKGIDGGLTTKEGFPT
SVTYGFLKSLLDNCKNISPEGVCITFDTEKPTFRHELDPNYKANRDVAPDVFFQDIEQLE
IILEESLNLPIFKSPGYEADDLLGTIANDASSKGWCVNILSGDRDLFQLVDDQ----KGI
YVLYMGGGPYAKSG----NPTLINENGVKEKLGVVPERVVDLKALTGDSSDNIPGIKGVG
PKTAINLLKENDTLDGIYQALDKILQNNDKKY--KGFIKGSVIEKLKNDKYNAYLSRDLA
KINTEVPLILS-DGYELKNINQELLSESLQKLELSTLLRQIDIFNSTFSKGGFDKNNVAK
VDEKAPK------VSSK-------NEL----------------DNRENKIPKISVTIVNN
FELLDKLIQRLEKTNEI---VSLDTETNSLNPIDAELVGIGLCLGEETDDLFYIPLGHQ-
-------------------TKKETTNQLSIEEVFSKIRTWIEDPKKEKALQNSKFDRQIF
FNHGLDLKGVTFDTLLADYLLNNQEKHGLSEISFRLF---GFKPPSFKET-VGKN-----
-K-----DFSFVDIDEASVYCGYDVFLTFKIVKIFKERFSMEK------DELIKLFEEIE
LPLEPVLSQMEMNGITIDIPYLDKLSKELKSTLEDIESKVYELAEGN-------------
--------------------------------------------------FNLSSPKQLG
EILFEKLNLDKKKSRKTKTGWSTDAVVLERLV--DEH-EIIQYLIKHRTLSKLLSTYIDA
LPNLINEKTGRVHTNFNQAATATGRLSSSNPNLQNIPVRTEFSRRIRKAFLPEKNWKLLS
ADYSQIELRILAHLADEEILINAFHKNDDIHSLTARLIFEKEE---ISSDERRVGKTINF
GVIYGMGIKKFARSTGVSTPEAKEFLIKYKERYSKIFKFLELQERLALSKGYVKTIFGRK
REFKFDKNGLGRLIGKDPY---EIDLQSAR-RAGMEAQSLRAAANAPIQGSSADIIKIAM
VQINKKFIEMNVPAKMLLQVHDELLFEVEPDSLEITTKLVKKTMEDCVKLNVPLLVDIGI
GDNWMETK
>SynsBL|116071085
------------------MPEAVTKPLLLLVDGHSLAFRSFYAFSKGGEGGLATKDGRPT
SVTYGFLKSLLDTGKTFKPQGVAIAFDTAEPTFRHKADTNYKAHRDVAPEVFFQDLEQLQ
QILSDQMRLPLCIAPGYEADDVLGTLANRAADAGWGVRILSGDRDLFQLVDNS----RDI
AVLYMGGGPYAKGS----GPTLIQEDGVVSKLGVMPDKVVDLKALTGDSSDNIPGVRGVG
PKTAINLLKDNIDLDAVYATLAEVEAEGPKAS--RGAIKGALIGKLRSDRDNAYLSRMLA
EILVDIPLPKD-PELGLQQVDAEGLSDRLEDLELNSLVRQVGGFVATFSTGGYGANANSE
AEKTPKRSPAKTKPDSA-------SSTESAAAPQQGSV-----EAEAGAIPCLQPQLIES
NEALQALVQRLMDCTDPEAPIAIDTETTDLNPFKAELVGVGVCWGEANDALAYIPIGHKP
P-SELT-------------EAT-PPQQLPLETVLMALSPWLASPQHPKALQNAKYDRLIL
LRHGLTLNGVVIDTLLADYLRDAAAKHGLDVMSEREF---GFRPTTYGDL-VGKK-----
-Q-----TFADVEIEPASLYCGMDVHVTRRLALQLRQTLQAMG------PQLLPLLEGVE
QPLEPVLAQMEATGIRIDVPYLKTLSDELGSTLNRLETEAKQVAEVD-------------
--------------------------------------------------FNLASPKQLG
ELLFDTLGLDRKKSRRTKTGFSTDATVLEKLE--HDH-PVVPLVLEHRVLSKLKSTYVDA
LPQLVEAETGRVHTDFNQAVTATGRLSSSNPNLQNIPVRTEYSRRIRKAFLPQEGWTLLS
ADYSQIELRILTHLSGEEVLQEAYRTGDDVHALTARLLLDKDE---VSADQRRLGKTINF
GVIYGMGAQRFARETGVSSAEAKEFLTKYKQRYPKVFAFLELQERLALSRGYVETILGRR
RPFHFDRNGLGRLLGKDPL---EIDLDVAR-RGGMEAQQLRAAANAPIQGSSADIIKVAM
VQLQAMLLSQGIPARLLLQVHDELVLEVAPDALDTTRNLVVNTMENAIKLSVPLVVETGV
GRDWMEAK
>Prom9515|123966537
---------------MSLKSQDSKKPVLLLVDGHSLAFRSFYAFSKGVDGGLTTKEGFPT
SVTYGFLKSLLDNCKKVSAEGVCITFDTEKPTFRHELDPNYKANRDVAPDVFFQDIEQLE
IILKESLNLPIFKSPGFEADDLLGTIANDASSKGWCVNILSGDRDLFQLVDDQ----KDI
YVLYMGGGPYAKSG----NPTLMNENGVKEKLGVYPDRVVDLKALTGDSSDNIPGIKGVG
PKTAINLLKENDTLDGIYKTLDIIQKNEDKKY--QGFIKGAVMEKLKNDKFNAYLSRNLA
KIDVEVPLVLN-NGYELNEINQDSLSESLKKLELSTLLRQVDIFNSAFSKGGFNKNNEEK
HKDKESK------DSPS-------TDL----------------EEIENKLPKIKVNIVND
SESLDQLVKRLEITKEI---VALDTETNSLNPLDAELVGIGFCLGEESNDLFYIPLGHQ-
-------------------SQKDEMNQLAIEDVFLNLRTWIESPEKEKTLQNCKFDRQIF
YNHGLNLSGVTFDTLLADYILNNQEKHGLSEICFREF---GFKPPSFKET-VGKN-----
-K-----DFSFVDINHASIYCGYDVFLTYKIAKIFKERFRKEK------KELTKLFKEIE
LPLEQVLSGMEMSGISIDITYLNELSRELKSTLANIEENVFEIAKQE-------------
--------------------------------------------------FNLSSPKQLG
EILFDKLNLDKKKSRKTKTGWSTDAVVLERLV--EEH-EIIPYLIKHRTLSKLLSTYIDA
LPNLINKKTGRVHTNFNQAATATGRLSSSNPNLQNIPVRTEFSRRIRKAFLPEKGWKLLS
ADYSQIELRILAHLANEEILITAFHQNDDIHSLTARLIFEKKD---INSDERRVGKTINF
GVIYGMGIKKFARSTGVSTTEAKEFLIKYKKRYAKIFKFLELQERLALSKGYVETIFGRK
REFKFDKNGLGRLIGKEPY---EIDLQTAR-KAGMEAQSLRAAANAPIQGSSADIIKIAM
VQLNKKLLEMNIPVKMLLQVHDELLFEVKPDFLEITKQLVKETMEDCVKLKVPLLVDIGV
GNNWMETK
>Cya8802|257060804
------------------MQTQQSLPLLILIDGHSLAFRSYYAFAKARKGPLRTSKGIPT
SVCFGFLNSLMQVIESQKPEYLAIAFDRSEPTFRHEADENYKADREETPEDFIIDMANLQ
ELLE-ALNLTIVTFPGYEADDVLGTLANQGSESGYQVKIVSGDRDLFQLVDEA----KNI
SVLYLERNAVKGSSE---GYTEFNSEAVEAKLGIKPVQVVDYKALCGDKSDSIPGIDGIG
EKTAVKLLKEYGTIQEVYNNLDK--------------IKGTLNKKLKDGVKEAEHSQYLA
KIVVDVPVDIDFKNCQLKGFNLSILEPLLQKLELNKFLKQINHLQQKFGGEVKPVDQATS
QPLDHPQQLS---LFPE-------QNLPAHSVEPLV-------IKTIPEVSPITPKIITT
LDDLNHLINKLEQYTDVEYPVAWDTETTSLEPRNAELVGIGCCWGEKSTDIAYIPTGHN-
-----------------------KGNQLKKEAVLQALKPILESDRYPKVFQNTKFDRLIF
YHQGINLKGVVFDTLLASYVLHPEMSHNLSDLCYRYL--SGITSQSYKELAIPKG-----
-K-----TIASLDIETVANYCGLDAYATFLLVSKLKQELKSF-------PSLEKLLLEVE
QPLEPVLAAMEDIGIRIDTDYLQQLSQQLEQDLHIIEQQAYQEAGEI-------------
--------------------------------------------------FNLGSPKQLG
EILFEKLELNRKKSRKTKTGYSTDHATLEKLQ--GDH-PIIDHILDYRTLSKLKSTYVDA
LPALVRPDTQRVHTNFNQTVTATGRLSSSNPNLQNIPIRTEFSRKIRQAFIPQENWLLVS
ADYSQIELRILAHLSQEVVLLEAYRNNQDVHSVTAKLLFDKET---ITPQERNLGKTINF
GVIYGMGAQRFAREAGVSAAEGKTFINKYRQRYAKVFDYLERMKKEAIADGFVTTILGRR
RYFNFITESLQKLKGSDPE---KINLEVLN-INYADAQLLRAAANAPIQGSSADIIKIAM
IKMQEIL--SHYQARLLLQVHDELVFEIPLNEWEELQTKIKETMENAVTLTVPLVVEIHS
GNNWMEAK
>Prom9313|33863427
------------------MPEAANKPLLLLVDGHSLAFRSFYAFSKGGEGGLATKDGTPT
SVTYGFLKALLDNCKGLSPQGIVIAFDTAEPTFRHQADVNYKANRDVAPDIFFQDLKQLQ
EILENNLQLPLCLAPGYEADDVLGTLANQASRDGWGVRILSGDRDLFQLVDDQ----RDI
AVLYMGGGPYAKNS----GPSLIDEAGVLSKLGVAPSKVVELKALTGDSSDNIPGVKGVG
PKTAITLLKENGDLDGIYNALAEVEAEGEKAS--RGAIKGALKSKLSNDRDNAYLSLHLA
EILVDIPLPKA-PRLELGSVDNDGLTDRLSALELNSLVRQVPSFVATFSSGGFKANRHEL
EPSRSAT-----------------SAAEPESSTETK-------ASNDNELPALEPQLITN
PEELQELVKRLMGCRDRLKPVAIDTETTALNPFCAELVGLGVCWGEGLQDLAYIPIGHHP
P-AALL-------------DAD-AACQLPLEAVLKAIAPWLASNDHPKALQNAKYDRLIL
LRHGLALEGVVMDTLLADYLRDAAAKHGLEVMAEREF---KITPTGFSEL-VGKG-----
-Q-----TFADVAIPTASLYCGMDVHLTRRLAIRLRAQLENMG------AQLLPLLEQVE
QPLEPVLALMEATGIRIDLPYLKELSIELGNTLEKLEQQAQEAAGVN-------------
--------------------------------------------------FNLASPKQLG
ELLFETLGLNRKKSRRTKTGWSTDANVLEKLE--ADH-PVVPLVLEHRVLSKLRSTYVDA
LPQLVESETGRVHTDFNQAVTATGRLSSSNPNLQNIPIRTEFSRRIRKAFLPQENWKLLS
ADYSQIELRILTHLSGEEVLQEAFRNGDDVHALTARLLLDKDE---VSEDERRLGKTINF
GVIYGMGAQRFSRSTGLSQAEAKDFLSRYKQRYAKVFTFLELQERLALSKGYVETLLGRR
RPFHFDRNGLGRLLGKDPM---DIDLDVAR-RGGMEAQQLRAAANAPIQGSSADIIKVAM
VQLQQQLTAADLPARLLLQVHDELVLEVDPTALEDVQQLVMQTMEKAVELSVPLVVETGT
GDNWMDAK
>Cya7822|196256580
-------------------MTADTAALFLLIDGHSLAYRAYHAFAHAKAGPLRTSTGIPT
SVCFGFLNSLLQVIETQQPQGVVIAFDRKEPSFRHLLYPNYKGDRKETPEEFIPDLENLK
RLLN-ALNLQMVTVAGYEADDILGTLAEKAASSNYRVKIVTGDRDLFQLVDPE----KQI
SVLYVEKNALKGIAAH--GYTEVDPKVVEEKLGVKPNQVVDFKALCGDKSDSIPGILGIG
EKTAATLLKEYGSLEGIYQNLDQ--------------IKGAVKKKLEAGKEDAQQSRVLA
QLALDVPTDIDLEKCQLKGFDINTIRPLLEKLELKKFLQNINRLQEKFGGTVHPTTDINE
P-----------------------QQLSLFATPVSENIKEVEKTEPVAEVSSIEPQIIDT
SEKLAKLINILEQHTDTHQPVTWDTETTSLDPIEATLVGIGCCWGHQSTDVAYIPLNHT-
-----------------------EGEQLPQTEVLAALRSILESDQYPKAFQNTKFDRIVL
LHQGIQLAGVVFDTMLASYVLRPEDSHKLSDLCHRYL--ENIKSLNYKDLEIPKT-----
-Q-----TIANLDISRVAHYCGMDAYATFKLVPKLLAELEKA-------PDLYNLLIKVE
QPLEPVLAEMENTGVRIDSQYLKAFSQKLEQDLAIFEKKAYEAAGES-------------
--------------------------------------------------FNLGSPKQLS
YILFDKLKLSKSKSRKIKTGYSTDHATLEKLQ--GED-RIIDYILEHRTLAKLKSTYVDA
LPALVHPKTGRVHTDFNQTVTTTGRLSSSNPNLQNIPIKTEFSRQIRQAFIPEEGWLLVS
ADYSQIELRILAHLTQEPLLVEAYQNYQDVHRVTAQLLFDKAN---ITSEERSIGKTINF
GVIYGMGAQRFARAFGLSVQEGKEFIEKYHQKYARVFEYLERVKKEAIAKGFVTTILGRR
RYFEFFDDKLNRLRGEKPE---NLDLKKLE-LNFSDAQLLRAAANAPIQGSSADIIKIAM
VQLQEIL--QQYQARLLLQVHDELVFEVPPHEWEELEVKIKNTMENAVNLTVPLVVEIRS
GKNWMEAK
>Cya7424|218441140
-------------------MTADTAPLLILIDGHSLAFRAYHAFAHTKQGPLRTSTGIPT
SVCFGFLNSLLQVIESQQPQCVIIAFDRKEPSFRHQLDPNYKGDRKETPEEFIPDLENLK
LLLS-ALNLQIVTVAGYEADDILGTLALKASQANYKVKIVTGDRDLFQLVDAQ----KKI
SVLYLEKNAFKASSPN--GYTEVNPAEVEQKLGVKPNQVVDYKALCGDKSDSIPGILGIG
EKTAVTLLKEYGTLEGIYQNLES--------------IKGALKKKLETGEENAKHSRILA
QLALDVPVEFDFNTCQLKGFELETIRPLLEKLELKKFIQNINRLQEKFGGVVSLPSQSNE
S-----------------------QQLSLFPVSGSDSIEQVNQTESITKLNFIEPQLINT
SEKLTQLVKLLKQYTNPAQPVAWDTETTSLEPKDTTLVGIGCCWGEQPTEVAYIPLNHT-
-----------------------EGEQLPQEEVLSALSVILESENYPKVFQNTKFDRIVL
LNKGIKLAGVVFDTMLASYVLRPELSHKLSDLCERYL--ENIKALNYRDLEIPKT-----
-Q-----TIAHLSLEKVAHYCGMDAYATFMLVPKLIAELKQA-------PDLYELLLKVE
QPLEPVLAEMENTGVCIDTAYLNQLSQQLEQDLQILETKAYEAAGES-------------
--------------------------------------------------FNLGSPKQLS
EILFEKLGLNKRKSRKLKTGYSTDHATLEKLQ--GDH-PIIDYILEHRTLAKLKSTYVDA
LPALVHPQTGRVHTDFNQAVTTTGRLSSSNPNLQNIPIRTEFSRQIRKAFITQDDWLLVS
ADYSQIELRILAHLSQEPVLLEAYQNYQDVHRVTAQLLFDKEV---ITSEERSIGKTINF
GVIYGMGAQRFARSMGLSFQEGKDFIDKYHQKYARVFEYLERVKKEAIAKGFVTTIKGRR
RYFEFFDDKLNHLRGEKPE---NLDLDKLN-LNYSDAQLLRAAANAPIQGSSADIIKIAM
VQLHEIL--QHYQARLLLQVHDELVFEIPPDEWEDLQVKIKDTMENAVKLTVPLVVDIRS
GKNWMEAK
>PromN1A|124026294
-------------------MTEIKKPTLLLVDGHSLAFRSFYAFSKGGEGGLTTKDGFPT
SVTYGFLKSLLDNCKSIEPKGVTIAFDTAEPTFRHKEDPNYKANRDVAPDIFFQDLDQLE
EILKESLNLSICKAPGYEADDVLGTLANDAAEKGWSVRILSGDRDLFQLVDDE----RDI
AVLYMGGGPYAKSG----SPKLINEKGVREKLGVNPNKVIDLKALTGDSSDNIPGVKGVG
PKTAINLLNENLDLDGVYKSLQELEKEGEKAK--RGAIKGAVRLKLKADKDNAYLSKKLA
EILIKIPIDPK-VNYNLEGINESKLAENLERLELHSLSKQVSTFKAIFSKDGSSKKDLNP
SSKEINI------ANNK-------TKNSEFST-----------LNETKEIPRIEPKIINN
LEELNNFVAQIIKHTDAKKPIAIDTETTSLNPFKAELVGLGFCFGESLKDIVYIPIGHKN
--KEDDLI-----------EIN-QINQLKIEEVIFALQDWFSSNENPKTLQNAKYDRLIL
LRHGIILNGVVMDTLLADYICDATLKHSLDEIAYREF---GFKPKSFSDI-VKKG-----
-E-----DFSYVDIKSASMYCGMDVYLTRKLAIIYINRLKETS------IKLINLLKEVE
QPLEQVLAEIESTGIIIDTPYLKDLSLELTKRLNTIEKEVYNIAGSE-------------
--------------------------------------------------FNLSSPKQLG
ELLFEKLDLDRKKSRKTKTGWSTDVAVLEKLE--SDH-PIVKIIIEHRTISKLLNTYVDA
LPKLIEKETGRVHTDFNQAVTATGRLSSSNPNLQNIPVRTEFSRRIRKAFLPQKDWKLLS
ADYSQIELRILTHLSGEEVLKNAYLKNEDVHSLTAKILFEKDA---IDADERRIGKTINF
GVIYGMGAQRFARSTGVSLIEAKYFLSKFKERYPAVFKFLEYQERLALSQGFVETLLGRR
RYFHFNKNGLGRLLGTPPN---EIDLTTAR-RAGMEAQQLRAAANAPIQGSSADIIKLAM
IQLHSALRETGLAAKILLQVHDELVLEVNPKDLEETKLLVQNTMENAVKLSVPLIVETGV
GVNWMEAK
>Micc|254412782
----MSQSTPVSNSSPSADSTTAEKPLFILVDGHSLAFRSYYAFAKGRDGGLRTKSGIPT
SVCFGFLKSLLEVISSQQPQAMAVTFDLELPTFRHKADDTYKADRPETPEDFIPDLQNLK
ELLT-ALNLPVLAVPGYEADDVLATLAHRATDEGYQVKILTGDRDLFQLIDPQ----KSI
TVLYLSHKALKSGSST--GLEEYSTQGVKNKLGITPEQVVDYKALCGDKSDNIPGVRGIG
EKTAVKLLNDFGSLEGIYASLDQ--------------IKGAVKTKLETGKQDAEHSKYLA
QLAFDAPVDVELKAGKLEGFDTSVLKPFLQKLEFEFFLKKIDEIQQRFGGNVVEDTGTES
DPSV---------EDNS-------PDLSFWTADETEDY-----QKQAAASCPIQPRIIDT
KDKLDQLVDILENCTNIETPVAWDTETSDLKPRNAELVGIGCCWGLEATDTAYIPIAHN-
-----------------------QGQNLDQQTVLEALRPILERDRYPKVLQNVKFDRLVL
RTQGIKLAGVVMDTMLASYVLNPDNSHNLNSLTERYF--PQIQLKSYKDLKIPKG-----
-K-----TIAELSSKTVANYCGMQVYATFKLVPKLREKLEAI-------PAIEKLLLEVE
QPLEPVLAQMEYQGIRIDTAYLKELSESLEKKLVDIEQNAYKQAGEE-------------
--------------------------------------------------FNLGSPKQLS
ELLFEKLNLDRRKSRKMKTGYSTDHATLEKLQ--GDH-PVIDTILEHRTLSKLKSTYVDA
LPKLVHKDTQRIHTDFNQTITSTGRLSSSNPNLQNIPIRTAFSRQIRKAFLPESGWLLVS
ADYSQIELRILAHLSQEPVLVETYRNNQDIHAVTAKLLFEKET---VTPEERRLGKTINF
GVIYGMGPQRFAREAGVSAAEGKEFIDRLKQRYPKVFGYLEQMKGDAIAKGYVETILGRR
RYFEFNSNRLRDAKGKNPQ---EIDLDEFKGIGQYDSGLLRAAANAPIQGSSADIIKIAM
VKMHEVL--QDYQARLLLQVHDELVFEVPPDEWEELQPKIRETMESAVELTVPLVVDVSE
GENWMEAK
>Prom9202|254526888
---------------MSLKSENSKKPILLLVDGHSLAFRSFYAFSKGIDGGLTTKEGFPT
SVTYGFLKSLLDNCKNISPQGVCITFDTEKPTFRHELDPNYKANRDVAPDVFFQDIEQLE
IILEESLNLPIFKSPGYEADDLLGTIANDASSKGWCVNILSGDRDLFQLVDDQ----KDI
YVLYMGGGPYAKSG----NPTLMNENGVKEKLGVAPERVVDLKALTGDSSDNIPGIKGVG
PKTAINLLKENDTLDGIYKALDKIQQNNDKKY--KGFIKGSVIEKLRNDKHNAFLSRDLA
KINTEVPLILS-NGYELKNINQELLSESLKKLELSTLLRQIDIFNSTFSKGGFDKNNVAK
EEEKAPK------VSGN-------NEL----------------ENSENKIPKINVTVVND
FELLDKLIQRLDKTNQI---VSLDTETNSLNPIDAELVGIGLCLGEENDDLFYIPLGHQ-
-------------------TKKETPNQLSIEDVFSKLRNWIEDPRKEKALQNSKFDRQIF
FNHGLDLKGVTFDTLLADYLLNNQEKHGLSEISFRLF---GFKPPSFKET-VGKN-----
-K-----DFSFVDIGEASIYCGYDVFLTFKIVKIFKERFSKEK------DELIKLFEEIE
LPLEPVLSQMEMNGITIDIPYLDKLSKELKSTLEDIESKVYELAEEN-------------
--------------------------------------------------FNLSSPKQLG
EILFEKLNLDKKKSRKTKTGWSTDAVVLERLV--DEH-EIIQHLIKHRTLSKLLSTYIDA
LPNLINEKTGRVHTNFNQAATATGRLSSSNPNLQNIPVRTEFSRRIRKAFLPEKNWKLLS
ADYSQIELRILAHLADEEILINAFHKNDDIHSLTARLIFEKEQ---ISSEERRVGKTINF
GVIYGMGIKKFARSTGVSTPEAKEFLIKYKERYSKIFKFLELQERLALSKGYVKTIFGRK
REFKFDKNGLGRLIGKDPY---EIDLQSAR-RAGMEAQSLRAAANAPIQGSSADIIKIAM
VQLNKKFIEMNVPAKMLLQVHDELLFEVEQDSLEITTKLVKKTMEDCVKLNVPLLVDIGT
GDNWMETK
>Nods|119512517
-------------MSQTSNPVTATRPTFILVDGHSLAYRSYFAFAKGRDGGLRTKEGIPT
SVCFGFLKCLLEVMTTEQPEAIAIAFDLNLPTFRHEADDTYKADRPGTPEDFIPDLKNLQ
ELLT-GFNLPIFTAPGYEADDVLGTLAQKASAAGYKVKILSGDKDLFQLINPE----QEI
TVLNFSPDALKRSTN---SITEFSIEEVKAKLGVLPTQIVDYKALCGDKSDNIPGVRGIG
EKTAVQLLTKYGSLAEIYAAINE--------------IKGAVQTKLAAGKEDAEKSKYLA
KIVLDVPLEIKLENCKLTGFDTSLLTPILEKLEFKHFLGKIDELQQHFGGEIAETSTATP
T------------DDED-------EDISFFTPAETAA------AILQQPASLIQPRIINT
PEKLKELVKLLETFTNPDIPVAWDTETSDLEPRDATLVGIGCCWGTQPDESAYIPIAHK-
-----------------------FGENLSQDVVFAELSPILTSADYPKTFQNGKFDRLVF
RCQGIKLAGIVFDTMLASYVLNPDTPHNLNDISLRYL---GLILKSYEDL-VPKG-----
-Q-----TIADISIASVGYYCCLQVHATFQLVQKLREELEKF-------PALHKLLLEVE
QPLEAVLAEMEYTGVCINSAYLHELSQQLEIDLAKLEETATSIAGET-------------
--------------------------------------------------FNLGSPKQLS
VILFDKLGLSTKYSRKIKTGYSTDVATLEKLQEVDET-GFVDAMMEYRTLSKLKSTYVDA
LPALVRPDTQRLHTNFNQTVTATGRLSSSNPNLQNIPIRTAFSRQIRKAFLPESGYLMAA
ADYSQIELRILAHLSQEPILLQAYQQNEDIHTVTARLVFEKSD---ITSDERRIAKTINF
GVIYGMGSLRFSRSTGIDKSIANEFIKRFNERYPQVFAYLEGVKKQAISQGYVETILGRR
RYVDFKNDSLRKLKNSKPE---DIDLSKLKNLGPEDAGLLRSAANAPIQGSSADIIKIAM
IRMHEVL--QKYQARLLLQVHDELVFEVPPQEWEELQPQIKSVMENAVTLSVPLLVDVRA
GDNWMETK
>Cyab|254432862
---------------MAPAEPNGPRPLLLLIDGHSLAFRSFYAFSKGGEGGLSTKDGVPT
SVTYGFLKALLDHCKGLEPNGLVVAFDTDVPTFRHDADAAYKAHRDEAPEAFFQDLANLQ
TILRESLDIPLCMAPGYEADDVLGTLANRAADAGWRVRILSGDRDLFQLVDDS----RDI
AVLYMGGGPYAKNS----GPVEVRREGVVSKLGVTPEEVVDLKALTGDSSDNIPGVRGVG
PKTAINLLAAYEHLDGIYAALEALERSGPKAKDPKGVLKGALVGKLKDDRDNAFRSRMLA
EILVNIPLPEA-PRLELGRVDREALRSSLDELELASLARQVDRFAALFSADAGAADATIS
QEAKA--------VAEE-------GALAA--------------PAAAGGPPDLQPQVILS
PEALAALVQRLLGCTDPAAPVALDTETTALNPFQAELVGLGVAWGEGLTELAYIPIGHQP
PVADDLLS-----------ETPTPPRQLPLDEVLTALAPWLASAEHPKALQNAKYDRLIL
LRHGLPLGGVVMDTLLADYLRDANAKHGLEVLAQRNL---GFTPTSYGEL-VPKG-----
-A-----SFAAVPVEAAALYCGMDVHVTRRLSPLLRRQLEELG------PSLPALLDGVE
LPLEPVLAQMEATGIRIDTAYLQELSEELGATLARLEAEARAAAGVE-------------
--------------------------------------------------FNLASPKQLG
ELLFDTLGLDRKKSRRTKTGWSTDANVLEKLE--DDH-PVVPLVLEHRTLSKLKSTYVDA
LPSLMEPETGRVHTDFNQAVTATGRLSSSNPNLQNIPIRTEFSRRIRKAFLPQEGWSLIS
ADYSQIELRILTHLCGEEVLVEAYRNGDDVHALTARLLLDKEA---VTPDERRLGKTINF
GVIYGMGAQRFARETGVSQSQAKDFLSRYKQRYPKVFAFLELQERLALSRGYVETILGRR
RPFAFDPSGLGRHLGKDPM---EIDLEVAR-RGGLEAQQLRAAANAPIQGSSADIIKLAM
VHLQQALSQQALPARLLLQVHDELVLEAAPEALDQVCDLTRQTMERAVQLTVPLVVETGV
GPNWMEAK
>Acam|158335307
-----------------------------MVDGHSLAFRAYYAFAKGREGGLRTSTGIPT
SVCYGFLKNLLDLLKTEKPHYLAIAFDLGGPTFRHKADETYKANRAETPEDFIPDLENLQ
ELLT-AMDLPIVVEPGYEADDVLGTLAYQASQQGFKVKILSGDRDLFQLVQPD----DRV
RILYMS-NIYSAASRSGAPPGSFGPTEVQEKMGVTVEQIVDYKALCGDSSDNIPGVKGIG
DKTAVKLLTEYGTLDNIYASVDQ--------------IKGAVQKKLITGKEAAYHSQFMA
RIVLDVPLKVGPKDFELKGFTSDKVSPVLEKLEFQSFLRQINQLQKQFGGEAIAPPAPTA
SPV----------TDDG-------DDTWFFSAEDTE-------AVQTPPPPQLVPRIVDT
PAKLKELITILESCTDGNQPVAWDTETDSLSPRDAHLVGIGCCWQGEEQAIAYIPVGHK-
-----------------------EGDNLDLETALEGLRPILESDVYPKVLQNAKFDRLVF
QFQGIQLQGVVFDTMLANYVLNPERSHNLTDLSRNYL---QITAKSYKEL-VKKG-----
-Q-----TIADLSITQVAEYCGLDVFTTYQLREKLEAELAAI-------PSLHGLFQEVE
LPLEAVLAVMETSGVRIDQEYLQTLSTQLEADLQRLEAGAYELAGEI-------------
--------------------------------------------------FNLGSPKQLS
EILFGRLELDVKKSRKTKLGYSTDAATLEKLQ--GDH-PIIDVLLEYRTLAKLKSTYVDA
LPMLVRDDTHRIHTDFNQAVTATGRLSSSNPNLQNIPIRTEFSRQIRAAFIPESSWILMA
ADYSQIELRILAHLSQEPRLLEAYRNGQDVHTLTAQLLLEKDQ---IAAEERRLAKIINF
GVIYGMGPHRFAREAGVKYSEAKDFIQRFYDRYPEVFAYLQRMEREAVSQGYVETILGRR
RYFEFDSRGLKKYRGKALEELAEVDLSDIK-MSSYDRGLLRAAANAPIQGSSADLIKIAM
VQLQAAL--EPYKSRLLMQVHDELVLEVPVDEVDDVRSQIKTTMETALPLSIPLVAEVHT
GANWMEAK
>Prom9301|126696667
---------------MSLTSENSKKPILLLVDGHSLAFRSFYAFSKGIDGGLTTKDGFPT
SVTYGFLKSLLDNCKNICPEGVCITFDTEKPTFRHELDPNYKANRDVAPDVFFQDIEQLE
IILEESLNLPIFKSPGYEADDLLGTIANDASSKGWCVNILSGDRDLFQLVDDQ----KDI
YVLYMGGGPYAKSG----NPTLMNENGVKEKLGVAPERVVDLKALTGDSSDNIPGIKGVG
PKTAINLLKENDTLDGIYQALEKIQQNNDKKY--KGFIKGSVIEKLRNDKHNAFLSRDLA
KINTEVPLILS-DGYELKNINQELLSESLQKLELSTLLRQIDIFNSTFSKGGFGKNNLVS
KEEKVPK------ILSN-------NEL----------------ENSENKIPKIKVIIVND
FELLDKLIKRLNKTNQI---VSLDTETNSLNPIDAELVGIGLCLGEENDDLFYIPLGHQ-
-------------------IKKETPNQLSIEDVFSKLRTWIEDPKKEKALQNSKFDRQIF
FNHGLDLKGVTFDTLLADYLLNNQEKHGLSEISFRLF---GFKPPSFKET-VGKN-----
-K-----DFSFVDINEASIYCGYDVFLTFKIVKIFKERFSKEK------DELIKLFKEIE
LPLEPVLSQMEMNGITIDIPYLDKLSKELKSTLEDIENKVFELADEN-------------
--------------------------------------------------FNLSSPKQLG
EILFEKLNLDKKKSRKTKTGWSTDALVLERLV--DEH-EIIQHLIKHRTISKLLSTYIDA
LPNLINEKTGRVHTNFNQAATATGRLSSSNPNLQNIPVRTEFSRRIRKAFLPEKNWKLLS
ADYSQIELRILAHLADEEILINAFHKNDDIHSLTARLIFEKEE---ISSDERRVGKTINF
GVIYGMGIKKFARSTGVSTPEAKEFLIKYKERYSKIFKFLELQERLALSKGYVKTIFGRK
REFKFDKNGLGRLIGKDPY---EIDLQSAR-RAGMEAQSLRAAANAPIQGSSADIIKIAM
VQLNKKFIEMNFPAKMLLQVHDELLFEVEPDSLEITTKLVKKTMENCVKLNVPLLVDIGI
GDNWMETK
>Artm|209523939
-----------------------------------MAFRAYYAFGKSRSGGLRTSTGIPT
SVCFGFLQSLLEVIDIYKPELVAIAFDRAEPTFRHEADANYKADRAETPADFIQDINNLQ
QLLE-AFRIPIFSVAGYEADDVLGTLANRGSAAGYQVKILSGDQDLFQLIDEQ----KQI
TVLHLSHGKGS-------SPQEFAAPQVYEKLSIKPEQVVDYKALCGDQSDCIPGVRGIG
EKTAVKLLAEYGSLDSIYESVNQ--------------IKGAIANKLKQGQELAYHSQNMA
TIICDVPLDINWEDCQLQGFDSQEIIPLLQQLEFQVFIDKIHQLQSQFKGLVDVEINSSN
SEVSYPTELD---SSEDSSENNDDDDLWFFSAEDTA-------LETKAIANSIHPQIIQT
PEALALLVNRLKTHTNPDKPVAWDTETTSLEPRDANLVGIGCCWGSELSDLAYIPLNHT-
-----------------------QGEMLNIEEVLPALRPILESENYPKTLQNAKFDRLIL
RSQGITLKGVVFDTMLASYVINPESSHNLTDLSLRYLPDLGIVAQSYSQL-VPKG-----
-K-----TIADLDINTVANYCGLDVFTTFQITQKMQDILKDV-------PPLNDLLRQVE
QPLEPILAGMEFQGIRIDTDYLNQLSKQLGETLESLEKASHQAAGEV-------------
--------------------------------------------------FNLGSPKQLS
ELLFDRLQLDRKKSRKTKTGYSTDATVLEKLK--HDH-PVINYILEYRTLSKLKSTYVDA
LPELVRSDTGRIHTDFNQAITSTGRLSSSHPNLQNIPIRTEFSRQIRKAFIPESGWLLVS
ADYSQIELRILAHLSQEKMLIEAYNTNQDVHSLTAQLLFDKDE---ITADERRLGKIINF
GVIYGMGSQRFAREVGVSATAGKQFIDRFNSQYPGVFEYLESQKLAAINQGYVETILGRR
RYFE-------SLKGRDRD----------R-LNYQDEQMLRAAANAPIQGSSADIIKIAM
IKLAEIL--KNYQARLLLQVHDELVFEVPLSEWEELQHQIKSTMENCLFLSVPLVVDIHA
GTNWMEAK
>Syne6301|56751326
---------MRLNAGGRIRIMSVDSPLLLLVDGHSLAFRSYYAFAKGRDGGLRTRTGIPT
SVCFGFLKALLEVMEQQQPKALAIAFDLGGPTFRHEADENYKANRDEAPEDFKIDTDNLV
ALLQ-TLNLPILVEPGYEADDLLGTVAQRGAEAGYRVRILSGDRDLFQLVDPE----GAI
RVLYLGNTFGRSANRE--AAREIDPAAVIDKLGVPPEQVIDFKALCGDSSDNIPGVKGIG
PKTAVDLLQAWGDLDRIYDNLEA--------------IKPAVRKKLESDREAAYHSRKLA
QIVTDIPLAIDWDHYALTGFDEQEVLPWLEKLELQAFRRQVDRLQQLFGGQPPTVEALSD
------------------------ESLDFWTAEET--------AAQQPRWPQLQPQIITT
AAALTDLVTLLEQRDSPEAIVAWDTETTDLDPRLAQLVGIGCAWGEEPDQLAYIPLGHE-
-----------------------EGEQLPLQTVLTALRPILESDRHPKALQNAKFDRLIL
RHQGIELAGVVFDTMLASYLLNPSLGHSLDALADRWL---KLQTRSYSDL-VPKG-----
-K-----TIAQVAIAAVAQYCGSDVHVVQRLIPLLKAGIAES-------PALQFLLETVE
LPLEAVLAEMEDRGIRIDEGYLAELSEHLKGELDRLEGAAHTLAGDR-------------
--------------------------------------------------FNLGSPKQLS
ELLFEKLGLNVKKSRKTKTGYSTDAAVLEKLQ--GDH-PIIDLILEHCTLAKLKSTYVDA
LPSLVAAD-GRIHTDFNQAVTATGRLSSSNPNLQNIPIRTEFSRQIRKAFLPREGWLLAA
ADYSQIELRILAHLSQEPVLLEAYRQGDDVHRLTASLLFDREE---ITSEERRIGKIINF
GVIYGMGAQRFARETGSSTKEAQGFIDRFYDRYPRVFTYLQSLERQAIARGYVETVLGRR
RYFDFEDTGLQKLRGSDPE---SIDLDKIR-PSRFEAQLLRAAANAPIQGSSADIIKVAM
VQLQALL--QSYQARMLLQVHDELVLELPPEEWDSLAPQIQQTMEQAVQLTVPLAVELHA
GHNWMEAK
>Anav|75906804
-----------MSENSPSVTTTTTRPTFILVDGHSLAFRSYFAFAKGRDGGLRTKTGIPT
SVCFGFLKSLLEVMATQQPQAMAIAFDLGLPTFRHEADDTYKADRPGTPEDFVPDLKNLH
ELLE-GFNLPIYTAPGYEADDVLGTLAQKATAEGYKVKILTGDRDLFQLVDPE----KEI
TVLNFSPDALKRSTN---SITEVSTEQVKERLGVLPTQVVDFKALCGDKSDNIPGVRGIG
EKTAVQLLSTYGSLDGVYKALNE--------------IKGATQKKLAEGKEDAAKSQFLA
KIVVDVPLEVNLEDCKLVGFDESLLIPILEKLEFTRFLSQINDLQRRFGGTVVEVEKTEV
AAIETT-------KFED-------DDIAFYTAEETQA------IQQNQPASPIQPRIINT
EAKLIELVQILQQFTNPETPVAWDTETSGLEPRDAALVGIGCCWGTEADASAYIPLAHT-
-----------------------KGENLSQDIVLTALRPILESADYPKTFQNAKFDRLVF
LVQGINLTGVVFDPMLASYVLNPDTSHNLTDLTQRYL---GLTIQNYVDL-VPKG-----
-K-----TIADINISAVANYCCLQVYATFQLVAKLREELAKT-------PNLDKLLREVE
QPLESVLATVEYTGVRIDSAYLHELSQQLEIDLAKLQEQATELAGEK-------------
--------------------------------------------------FNLGSPKQLS
YILFEKLGLSTKYSRKIQTGYSTDAATLEKLQEVDET-GFVNAITEYRTLSKLKSTYVDA
LPALVRPDTQRVHTDFNQTATSTGRLSSSNPNLQNIPIRTAFSRQIRKAFLPKSGWLMAA
ADYSQIELRILAHLSQEPLLVQAYQQNEDIHTVTAKLVFEKDD---INSDERRIAKTINF
GVIYGMGSLKFSRSTGIDKNVANEFIKRFNERYAKIFAYLEGVKKQAISLGYVETILGRR
RYFNFDSTSLLNLKGSNPE---DIDLSKLKNLGAKDAGLLRSAANAPIQGSSADIIKIAM
VQIHEVL--KKYQARLLLQVHDELVFEVPPQEWAELQPQIKSVMENAVKLSVPLVVDVRA
GENWMETK
>Artp|284053371
------------------------------------------------------------
------------------------------------------------------------
------------------------------------------------------------
------------------------------------------------------------
-KTAVKLLAEYGSLDSIYESVNQ--------------IKGAIANKLKQGQELAYHSQTMA
RIICDVPLDINWEDCQLQGFDSQELIPLLKQLEFHGFINKINQLQSQFKGLFDVEINSSI
SASSPPTELEISENNDN----NEDEDVWFFSAEDTT-------LETKAIAPSIHPQIIQT
PEALAILVNRLKTHINPEKPVAWDTETTSLEPRDANLVGIGCCWGSELSDLAYIPLNHT-
-----------------------QGEMLNIEQVLEALRPILESEEYPKTLQNAKFDRLIL
RSQGITLKGVVFDTMLASYIINPESSHNLTDLSLRYLPDLGIVAQSYSQL-VPKG-----
-K-----TIADLDINTVANYCGLDVFTTFQITQKMQDILKDL-------PRLNDLLRQVE
QPLEPILAGMEFQGIRIDTDYLNQLSQQLGETLDNLEKTSHQAAGEV-------------
--------------------------------------------------FNLGSPKQLS
ELLFDRLQLDRKKSRKTKTGYSTDATVLEKLK--HDH-PVINSILEYRTLSKLKSTYVDA
LPELVRSDTGRIHTDFNQAITSTGRLSSSHPNLQNIPIRTEFSRQIRKAFIPESGWLLVS
ADYSQIELRILAHLSQEKVLIEAYNTNQDVHSLTAKLLFDRDG---ITPEERRLGKIINF
GVIYGMGAQRFAREVGVSATAGKQFIDRFNSQYPGVFEYLESQKLAAINQGYVETILGRR
RYFE-------SLKGRDRD----------R-LNYQDEQMLRAAANAPIQGSSADIIKIAM
IKLAEIL--KNYQARLLLQVHDELVFEVPLSEWEELEYQIKSTMENCLFLSVPLVVDIHA
GTNWMEAK
>Cya7425|220906286
--------MTSPAAIVQPNLVPETNKTLLLVDGHSLAFRSYYAFARGREGGLRTSTGIPT
SVCYGFLKSLLEVMQIEQPGYLAIAFDLGVPTFRHEAVESYKDGRPETPEDFKPDLENLK
ELLA-ALNLPVLTLATYEADDIIGTLARKASQSNYRVKILSGDQDLFQLINPE----QGV
TVLHLSSTFAPRTPLGTGHPREFGTEQVKEKLGILPSQVVDYKALCGDSSDNIPGVRGIG
PKTAVQLLSQFGSLEQIYQSLDQ--------------IKGATRQKLESGHASALQSQYLA
QIHLDVPLEATPDHLELRGFETSKVIPLLEKLEFQSFMGQISRLQQRFGGGAIAAASEGA
AGSDL--------ADND-------PDLWFFSAADTA-------AAQAQPAVLISPQIIDT
PEKLAALVETLQTCTDPGTPVAWDTETTALSPRDAQLVGIGCCWGPAPDQIAYLPLGHS-
-----------------------QGGNLDLTLALEQLRPLLEDARYPKAFQNTKYDRLVL
KFQGVHLQGVVFDTMLASYVLNPEGSHNLTDLSRKYL---DITAQSYTDL-VEKG-----
-Q-----NLADLSVEAIANYCGLDVYATFQLVPKLRADLLDAN------PKLLDLLLTVE
QPLEPVLAIMETCGIRIDQDYLKQLSQQLEQDLHALEERAYGLAGET-------------
--------------------------------------------------FNLGSPKQLS
ELLFNKLKLDVKKSRKTKLGYSTDAATLEKMQ--GDH-PVIDLILEHRTLAKLKSTYVDA
LPNLVRSDTGRVHTDFNQAITATGRLSSSNPNLQNIPIRTEFSRQIRKAFIPEPGWMLVT
ADYSQIELRILAHLSQEPRLVEAYQQHQDVHKLTAQLLLEKED---INPEERRLAKIINF
GVIYGMGAQRFARESGVSFKQAKGFIDRFYERYPLVFRYLKQMEGQAIALGYVETLLGRR
RYFSFDSRELQQLRGKDPDSLAELDLSQLK-VSQYDRGQLRAAANAPIQGSSADIIKVAM
IKLQQRL--QPYQTRLLLQVHDELVFEMPPSEWEPLRSLIQATMAEAVPLSIPLLAEIHA
GPNWMEAK
>Cya51142|172037170
------------------MSDQSNLPLLMLIDGHSLAFRAYYAFAKARKGPLRTSTGIPT
SVCFGFLNSLIQAIKLENPQYIAIAFDSKEPTFRHEADVNYKADRKETPEDFIPDILNLQ
RLLE-ALNITIITAPGYEADDVLGTVATKGSQEGYRVKIVSGDRDLFQLVNDD----NHL
SVLYLERNAVKSSSGE--GYTEFNVEAVTEKMGIKPTQVIDYKALCGDKSDNIPGVRGIG
EKTAVKLLSEYGTLEAVYNNIEE--------------IKGANQKKLKEGKKEAEHSQYLA
EIVTDAPLEFQIERCELKGFNFDAVKPILEELELKKFIKEINQLQEHFGGNITLEVHEKI
NKNET-------------------HQLSIFDDVPEKVEPVNN-IKEETKESLINPQIITE
IEQLHELVDKLSTFTNANIPVAWDTETTDLNPRQANLVGIGCCWGNNPTDIAYIPIGHK-
-----------------------QGKQLKKEQVLDSLRTILESSDYPKVFQNTKFDRLIF
KHQAINLDGVVFDTMLASYVLHPEKSHKLSELCEQYL--EGITCQNYDELGISKK-----
-Q-----TIADLDIEKVAEYCGMDAYGTFLLVEPLKNELQQV-------PTLEQLLLEVE
QPLEAVLSIMEDTGILIDTEYLGKLSKELEQELSSLEKKAYDAAEEK-------------
--------------------------------------------------FNLGSPKQLG
EILFEKLELNRKKSRKTKTGYSTDHATLEKLK--GDH-PIIDYILEYRTLSKLKSTYIDA
LPELVNKKTKRIHTNFNQSVTATGRLSSSNPNLQNIPIRTEFSRQIRQAFIPQKDWLLVS
ADYSQIELRILAHLSQESVLLNAYQNAEDVHTVTAKLLFEKEE---ITPQERNLGKTINF
GVIYGMGSQRFAREAGVSATEGKEFINKYRQRYAKVFEYLENMKKEAIANGYVTTILGRR
RYFNFFDDNLYRFRGHDPQ---TIDLNKLN-INYNDSQLLRAAANAPIQGSSADIIKIAM
VKIQEIL--NYYQANLLLQVHDELVFEIPEKEWEELNHKIKETMENAVKLTIPLVVEIHA
GKNWMEAK
>Lyns|119494050
------------------------------------------------------------
----------ADTIKTYKPEYLAIAFDLGEPTFRHEADATYKANRSETPEDFIEDICHLQ
AVLE-GLNVPIITAAGYEADDVIGTLAKQGREAGYAVKVLSGDQDLFQLIDGD----EQI
SVLHLSPGKGN-------KTIEFKIQNVVDKLQIKPEQLIDYKALCGDKSDNIPGVRGIG
DKTAVQLLSEYNSLDEIYASLDQ--------------IKAATRKKLEDGKEAAYHSQRMA
TIIQDVPLKISVADCQFSKLDFSQIIPKLKELEFWSFVEEAES-QQVFEETSSQTEDKTI
NSESVSSES----ETSDSEGLDNDEQLSFWSYEETQA------AQKVAEQKLIHPEIIQT
EKQLQELVKILETFTDKNNPVAWDTETTALEPRDAKLVGIGCCWGSEKTEIAYIPLEHK-
-----------------------TGNQLKKETVLEALRPILESNKYPKALQNAKFDRLIF
KVQGINLAGVVFDTMLASYVLNPDDSHNLTELSRKYL-DSGILAKSYKQLSLSKK-----
-Q-----TIADLDIPTAAEYCGLDVYATYLIVPKLRKELQDF-------PELHKLLLDIE
QPLEPVLAEMEYQGIRINVDYLKQLSSQLEKKLEEIEKQAYQEAGTE-------------
--------------------------------------------------FNLGSPKQLS
KLLFETLELSTKKSRKTKTGYSTDAKVLEKLK--GDH-PIIDSILEHRTLAKLKSTYVDA
LPELVHPQTQRIHTDFNQAITTTGRLSSSNPNLQNIPIRTEFSRQIRQAFLPEPGWLLVS
ADYSQIELRILAHLSDEPILVEAYKTNRDIHTVTAQFLFEKDDIKDVTPEERRFGKTINF
GVIYGMGALRFSREMKVNTNKAKEFIERFNQQYEKLFEYLEEQKKQAISQGYVTTLLGRR
RYFHFESPSLKALKESPLE---DIPLDELKKIGQNDAQFLRAAANAPIQGSSADIIKIAM
VKLRDVL--QNYRAKLLLQVHDELVFEVPPEEWEELQPQIKQTMEDAYSLKVPLLVDIHA
GDNWMEAK
>Prom9211|159903755
------------------MTSEQKKPTLLLVDGHSLAFRSFYAFSKGGEGGLATKEGLPT
SVTYGFLKSLLDNCRAISPQGITIAFDTPEPTFRHKTDPNYKANRDIAPPIFFQDLEQLQ
IILEKDLNLSICTAPGYEADDVLGTLANKAADNGWIVRILSGDRDLFQLVDDE----RNI
AIMYMGGGPYGKSG----NPTLINEAGVKTKLGIVPTKVIDFKALTGDSSDNIPGVKGVG
PKTAINLLNENKDLDGVFASLELLESQGEKAY--KGAIKGALKAKLKQGKDNAYLSRHLA
EILVEVPIE-PLPSFKLSEINRENLENSLQKLELNSLVRQMPAFVATFSPGGFSAHKKTI
NTKSSNTSSKN--QQNR-------ENL----------------PDEKEGIPTIMPQIISN
NSELSVLIENLLQLDDPIQPVAIDTETTSLNPFQSELVGIGLCWGERPEQIAYIPLGHI-
--TEDLFE-----------DQS-SNLQLPLIDVIKGLSPWLGSSEHPKVLQNAKYDRLIF
LQYGIPLEGVIMDTLLADYLCDVTHRHSLEAMAKREF---GFTPTNFNEI-VGKD-----
-E-----TFKNVSISTASLYCGMDVYLTRKLYFLKKSNLEEMG------QKLIELLEKVE
QPLEPILADMEARGIRIDIPYLKELSIELNKALKNIEKSAYKIAKTD-------------
--------------------------------------------------FNLSSPKQLG
EVLFEQLGLDKKKSRRTKTGWSTDANVLERLQ--GDN-PIVPLVIEHRTLSKLLSTYVEA
LPQLVEAQTGRVHTDFNQAVTATGRLSSSNPNLQNIPIRTEFSRRIRKAFLPREGWQLLS
ADYSQIELRILAHLSGEASLQEAYRNGDDVHALTAKILLDKES---ITSNERRLGKTINF
GVIYGMGVQRFARSTGVSQSEAKDFLNRYKERYTNVFSYLELQERLALSKGFVETILGRR
RHFHFDKNGLGRLLGKNPL---EIDLKLAR-RAGMEAQQLRAAANAPIQGSSADIIKVAM
VKLDKELKNEGLPANLLLQVHDELVLEVDPTATEQVKALVIHTMEKAVLLNVPLVVEASV
GKNWMDAK
>Noss|17228749
-----------MSENSPTVTTTTTRPTFILVDGHSLAFRSYFAFAKGRDGGLRTKTGIPT
SVCFGFLKSLLEVMATQQPQAMAIAFDLGLPTFRHEADDTYKADRPGTPEDFVPDLKNLH
ELLE-GFNLPIYTAPGYEADDVLGTLAQKATAEGYKVKILTGDRDLFQLVDPE----KEI
TVLNFSPDALKRSTN---SITEVSTEQVKERLGVLPTQVVDFKALCGDKSDNIPGVRGIG
EKTAVQLLSTYGSLDGVYKALNE--------------IKGATQKKLAEGKEDAAKSQFLA
KIVVDVPLEVNLEDCKLVGFDESLLIPILEKLEFTRFLSQINDLQLRFGGTVVETPKTET
SAIETT-------NFED-------DDIAFYTAEETQA------IQQNQPASPIQPRIINT
EAKLIELVQILQQFTNPETPVAWDTETSALEPRDAALVGIGCCWGTETDASAYIPLAHT-
-----------------------KGENLNQDIVLAALRPILESADYPKTFQNAKFDRLVF
LVQGINLTGVVFDPMLASYVLNPDTSHNLTDLTQRYL---GLTIQNYVDL-VPKG-----
-K-----TIADINISAVANYCCLQVYATFQLVAKLREELAKT-------PNLDKLLREVE
QPLESVLATVEYTGVRINSAYLHELSQQLEIDLAKLQEQATELAGEK-------------
--------------------------------------------------FNLGSPKQLS
YILFEKLGLSTKYSRKIQTGYSTDAATLEKLQEVDDT-GFVNAIIEYRTLSKLKSTYVDA
LPALVRPDTQRVHTDFNQTATSTGRLSSSNPNLQNIPIRTAFSRQIRKAFLPESGWLMAA
ADYSQIELRILAHLSQEPLLVQAYQQNEDIHTVTAKLVFEKED---VNSDERRIAKTINF
GVIYGMGSLKFSRSTGIDKNVANEFIKRFNERYAKIFAYLEGVKKQAISLGYVETILGRR
RYFDFTNNSLRKLKGSKPE---DIDLSKLKNLGPYDAGLLRSAANAPIQGSSADIIKIAM
VQIHEVL--KKYQARLLLQVHDELVFEVPPQEWAELQPQIKSVMENAVKLSVPLVVDVRA
GENWMETK
>Cya8801|218247875
------------------MQTQQSLPLLILIDGHSLAFRSYYAFAKARKGPLRTSKGIPT
SVCFGFLNSLMQVIESQKPEYLAIAFDRSEPTFRHEADENYKADREETPEDFIIDMANLQ
ELLE-ALNLTIVTFPGYEADDVLGTLANQGSESGYQVKIVSGDRDLFQLVDEA----KNI
SVLYLERNAVKGSSE---GYTEFNSEAVEAKLGIKPVQVVDYKALCGDKSDSIPGIDGIG
EKTAVKLLKEYGTIQEVYNNLDK--------------IKGTLNKKLKDGVKEAEHSQYLA
KIVVDVPVDIDFKNCQLKGFNLSILEPLLQKLELNKFLKQINHLQQKFGGEVKPVDQATS
QPLDHPQQLS---LFPE-------QNLPAHSVEPLV-------IKTIPEVSPITPKIITT
LDDLNHLINKLEQYTDVEYPVAWDTETTSLEPRNAELVGIGCCWGEKSTDIAYIPTGHN-
-----------------------KGNQLKKEAVLQALKPILESDRYPKVFQNTKFDRLIF
YHQGINLKGVVFDTLLASYVLHPEMSHNLSDLCYRYL--SGITSQSYKELAIPKG-----
-K-----TIASLDIETVANYCGLDAYATFLLVSKLKQELKSF-------PSLEKLLLEVE
QPLEPVLAAMEDIGIRIDTDYLQQLSQQLEQDLHIIEQQAYQEAGEI-------------
--------------------------------------------------FNLGSPKQLG
EILFEKLELNRKKSRKTKTGYSTDHATLEKLQ--GDH-PIIDHILDYRTLSKLKSTYVDA
LPALVRPDTQRVHTNFNQTVTATGRLSSSNPNLQNIPIRTEFSRKIRQAFIPQENWLLVS
ADYSQIELRILAHLSQEVVLLEAYRNNQDVHSVTAKLLFDKET---ITPQERNLGKTINF
GVIYGMGAQRFAREAGVSAAEGKTFINKYRQRYAKVFDYLERMKKEAIADGFVTTILGRR
RYFNFITESLQKLKGSDPE---KINLEVLN-INYADAQLLRAAANAPIQGSSADIIKIAM
IKMQEIL--SHYQARLLLQVHDELVFEIPLNEWEELQTKIKETMENAVTLTVPLVVEIHS
GNNWMEAK
>Glov|37520205
-------------------MPDSSAPVLLLVDGHSLAYRAYFAYVRGGETGLRTSGGTPT
SVSFGFLKLLLDAIERDRPSMVAVTFDTRMPTFRHEVDATYKSGRAETPDEFIDDLQNLR
EILT-ALDLPQFELPGYEADDLIGTLAVHGAGQGYDVKILSGDQDLFQLITDEGAPGGSI
RVLHQNTRT---------GTEEFGPAQVKEKLGIAPRQVVDYKALCGDSSDRIPGVRGIG
AKSAVKLLEEYGSLAQLIEAVDT--------------IPGALGKKLKEGVEDARHSYWMA
TIETNVPLVVDFEACRLVGFDAERVAPLLEKLEFRSFLRQLQRLQRSFGGTPSARPTALN
EDADNPLAGIG--TASE-------DELWF--------------DFAPSVPMDLEVRVVQT
AEDFQAFLDALLAQDGL---VAWDTETNNLDPRHARLVGIGCAW--EPGVAYYLPLAHQ-
-----------------------QGSNLETDAVVAALTPYWQDRERPKVLQNAKYDWLVL
RNYGVALAGIAFDPMLASYVLDPEGKHNLMTLAQNHL---QITMGSYEAL-VPKG-----
-Q-----TIDAVEIAAVSRYCGEDAAVTLRLVPVLQAKLDED-------PRLAGIFKEIE
VPLEPVLARMEERGIRIDKAYLGELAQELDRDLESLEQEAYTLAGSK-------------
--------------------------------------------------FNLGSPKQLS
DLLFNKLGLSAKKSRKTSLGYSTDAAVLEKLR--DDH-PIVEAILSYRTLAKLKSTYVDA
LPLLVDPRTDRVHTDFNQTVTTTGRLSSSNPNLQNIPVRTSFSRRIRRAFVPEPGWLLVA
ADYSQIELRILAHLTQEPVLLEAFQTGGDVHTLTARLLLGREE---VTSEERRLAKIINY
GVVYGMGARRFARETGVSATEAEDFIKAFYRRYPAVFGFMEQTRRMAVEQGYVETLLGRR
RYF----RGLGQLNQRDRE------------------GALRAAFNAPIQGTAADIIKIAM
VRLEQTL--AGRRTRLLLQVHDELVFEMPPEERPEVEPLIRSGMENALDLLVPLKVELNA
GPNWLEAK
>Syns8102|33865236
------------------MPEASTKPLLLLVDGHSLAFRSFYAFSKGGEGGLATNDGRPT
SVTYGFLKSLLDTGKSLKPEGVAIAFDTAEPTFRHKADANYKAHRDVAPEVFFQDLDQLQ
EILRHKLDLPLCMAPGYEADDVLGTLANRAADDGWGVRILSGDRDLFQLVDDN----RDI
AVLYMGGGPYAKNS----GPTLIREEGVLGKLGVMPNKVVDLKALTGDSSDNIPGVRGVG
PKTAISLLKDNNDLDAVYATLEELEAEGPKAS--RGAIKGALKGKLRNDKDNAYLSRKLA
EILVDIPLPQE-PSLPLSTVNAEGLSSCLEDLELNSLLRQVGGFVAAFSEGGYGANADAA
APAQPSSRP----KVTK-------DDRGL--------------EETVGSVPALRPQLIQD
TAALQGLVQRLMTCTDTGSPVALDTETTDLNPFKAELVGIGVCWGEELDALAYIPLGHNG
-----S-------------ADS-QPVQLPLETVVTALAPWLGSEDHPKALQNAKFDRLIL
MRHGLALDGVVIDTLLADYLRDAAAKHGLELMAEREF---GFQPTAYSDL-VGKK-----
-Q-----TFADVPLEAASQYCAMDVHVTRRLALLLRNQLAAMG------AQVLTLLEQVE
QPLEPVLAEMEATGIRIDVPYLQELSTEMGTTLERLETEAKEAAGVD-------------
--------------------------------------------------FNLASPKQLG
ELLFDTLGLDRKKSRRTKTGYSTDATVLEKLG--DDH-PVVPLVLEHRVLSKLKSTYIDA
LPQLVEAETGRVHTDFNQAVTATGRLSSSNPNLQNIPVRTEYSRRIRKAFLPQAGWTLLS
ADYSQIELRILTHLSGEEVLQEAYRSGDDVHALTARLLLDKDE---VSADERRLGKTINF
GVIYGMGAQRFARETGVSQSEAKDFLSKYKQRYPKVFAFLELQERLALSRGYVETILGRR
RPFHFDRNGLGRLLGKEPL---EIDLDVAR-RGGMEAQQLRAAANAPIQGSSADIIKVAM
VQLQAALTSQGLPARLLLQVHDELVLEVEPDALETTRDMVVRTMENAVKLTVPLVAETGV
GANWMEAK
>Thee|22298882
----------------------MSAPHLLLIDGHSLAFRAYYAFSKGRDGGLRTSTGIPT
SVCFGFLKSLLEILEQQQSDHVAIAFDLGEPTFRHAADENYKAGRAETPQDFITDIANLQ
ALLR-ALRLPLLSQPGYEADDVIGTVAHCWRSQGWPVSIVSGDRDLFQLIDRE----GQV
QVLYLGSTLGQRKQ----GLEAFDALKVKETMGVWPEQIVDYKALCGDASDRIPGIKGIG
PKTAVQLLSQYPTLEDIYAHIHEI-------------RPPSLRTKLINGEADARHSRTLA
QIVHDVPLELPLEELHLSPFDWPTLDHLLDQLEFRALRLQLQDWHLRLGGILPDLETDS-
------------------------EETWFFAPTDT--------------PPPLNVQLIET
PEQLQWLMSQLETCTDANHPVAWDTETTALNPRDAALVGLGCCWGAAPDQVAYLPLGHK-
-----------------------EGQNLPLEETLAALRPILEGDRYPKVLQNAKFDRLVL
RFQGIQLRGVVFDTMLASYVINPEASHNLKDLCQRYL---PLQAQSYRTL-VGKD-----
-Q-----TLADLSPATVAQYCGLDVHTTYLLKEKLEADLT---------PRLRQLLLEVE
LPLEPILAEMEATGIRIDSDYLRQLSQELEQQLAALQQQAWDAVGQP-------------
--------------------------------------------------FNLASPKQLS
ELLFGTLGLDTKKTHKTKLGYSTDAATLEKLR--GDH-PVIDLILSHRTLAKLKSTYVDV
LPTLVRPDTGRVHTEFNQAVTATGRLSSSSPNLQNIPIRTEFSRQIRRAFIPEAGWLLVA
ADYSQIELRILAHLSQEPALLAAYQEGADVHRLTAQFLLEKTD---ISSSERRLGKMINF
GVIYGMGPQRFAREAGVSVAEAKVFIQRFYNRYPRVFDYLRQMERLALSQGYVETILGRR
RYFAFESRELQSLRGKPLDVLADVDPSKLK-MSNYERGLLRAAANAPIQGSSADIIKCAM
VKLAPLL--PPEKARLLLQVHDELVLEMTPEAWEHLQTTIPEVMSTAVPLSVPLAVDIYA
AANWLEAN
>Syns9916|116073128
------------------MSPSQDKPLLLLVDGHSLAFRSFYAFSKGGEGGLATKDGVPT
SVTYGFLKALLDNCKSLTPQGVAIAFDTAEPTFRHKADPNYKAHRDTAPEVFFQDLNQLQ
EILRQQLQLPLCMAPGFEADDVLGTLANRAANAGWRVRILSGDRDLFQLVDDS----RDI
AVMYMGGGPYARSS----GPMLINEEGVVAKLGVVPTSVVDLKALTGDSSDNIPGVKGVG
PKTAINLLKENGDLDAVYRVLAEVEAEGPKAS--RGAIKGALKGKLSNDRDNAYLSRQLA
EILVDIPLPEE-PALELGPVDGEGLQQQLEMLELNSLVRQVPAFVATFSTGGLAANRHLV
ESAKTSSSKTKASASSST------SDPDQAAANDPSTS-----PESSASLPDLQPELITT
PAQLTGLVERLMACRDPLAPVAVDTETSDLNPFKAQLVGVGVCWGADLKDLAYIPVGHMA
P-AAPDGE-----------DAAGEPEQLALDAVLQALAPWLASSDHPKALQNAKYDRLIL
LRHGLTLGGVVMDTLLADYLRDAAAKHGLDLMAQRDY---GITPTLFTDL-VGKA-----
-KDGKASSFAAVPVDQAALYCAMDVHLTRRLALDLRQQLTSMG------EQLPALLEQVE
LPLEPVLALMEATGIRIDVPYLQELSAELGATLERLETEAQDVVGTS-------------
--------------------------------------------------FNLASPKQLG
ELLFDTLGLNRKKSRRTKTGWSTDATVLEKLE--GDH-PVVPLLLEHRVLSKLKSTYVEA
LPQLVEAETGRVHTDFNQAVTATGRLSSSNPNLQNIPVRTEFSRRIRKAFLPQEGWQLLS
ADYSQIELRILTHLSGEEVLQQAYRDGDDVHALTARLLLEKDE---VSADERRLGKTINF
GVIYGMGAQRFARETGVSQVVAKDFLAKYKQRYPKVFAFLELQERLALSRGYVETILGRR
RPFHFDRNGLGRLLGKDPL---EIDLDVAR-RGGMEAQQLRAAANAPIQGSSADIIKLAM
VQLQTALQQQGLPAQLLLQVHDELVLEVEPAALDTVRQLVVQTMENAMTLSVPLVVETGS
GANWMEAK
>PromMED|33861696
---------------MSLKSKDSKKPILLLVDGHSLAFRSFYAFSKGVDGGLTTKEGFPT
SVTYGFLKSLLDNCKNINAEGVCITFDTEKPTFRHELDPNYKANRDVAPDVFFQDIEQLE
IILKESLNLPIFKSPGFEADDLLGTIANDASSKGWCVNILSGDRDLFQLVDDQ----KDI
YVLYMGGGPYAKSG----NPTLMNENGVKEKLGVYPERVVDLKALTGDSSDNIPGIKGVG
PKTAINLLKENDTLDGIYKALDIIQKDEDKKY--QGFIKGAVREKLKNDKFNAYLSRDLA
KIDVEVPLVLS-NGYELNQINQDALSESLQKLELSTLLRQVDIFNSAFSKGGFNKNNEEK
QKKKESKVS---------------ASINL--------------EETEHEIPKIKVNIVNN
FKLLDQLVKRLEITKEI---VALDTETNSLNPLDAELVGIGFCLGEEINDLFYIPLSHQ-
-------------------SQKKEMNQLAIEDVFFNLRSWIESPEKEKTLQNCKFDRQIF
YNHGLNLRGVTFDTLLADYILNNQEKHGLSEISFREF---GFKPPTFKET-VGKN-----
-K-----DFSFVDINDASTYCGYDVLLTFKIAKIFKERFNNEN------KDLTKLFKEIE
LPLEPVLSEMEMNGIRIDTTYLNELSGELKSTLENIEENVFEIAKQE-------------
--------------------------------------------------FNLSSPKQLG
EILFEKLNLDKKKSRKTKTGWSTDAVVLERLV--EEH-EIIPFLIKHRTLSKLLSTYIDA
LPNLISEKTGRVHTNFNQAATATGRLSSSNPNLQNIPVRTEFSRRIRKAFLPEKGWKLLS
ADYSQIELRILAHLANEEILINAFHKNDDIHSLTARLIFEKED---INSDERRVGKTINF
GVIYGMGIKKFARSTGVSTTEAKEFLIKYKERYAKIFKFLEFQERLALSKGYVETIFGRK
REFKFDKNGLGRLIGKDPY---EIDLQTAR-KAGMEAQSLRAAANAPIQGSSADIIKIAM
VQLNKKLLEMNIPVKMLLQVHDELLFEVQPDFLEITKDLVKETMEDCVKLNVPLLVDIGV
GNNWMETK
>Scys6803|16331949
------------------MFMSAKSPLLLLVDGHSLAFRAYYAFGLSKKGPLRTTAGIPT
SVCFGFLNSLMQVMESQKPAAIAIAFDRREPTFRHEADGAYKSNRQETPEDFAEDLSYLQ
QLLE-ALNLQTITYAGYEADDILGTLACQGSDAGYQVKILSGDRDLFQLVSPE----KNI
SVLYLTRNPFSSNT----GYDELDWQGVVDKMGVTPAQIVDFKALCGDKSDCIPGINGIG
EKTAIKLLAEYETLEKVYENLAQ--------------IKGALKTRLDNGKDDAMHSQMLA
RIVVDVPLPVTWEDLQLTGFSTDRLVPLLEKLELRTFIDKIQAFHRNFSDNQSPVPMGNE
ADNGEPKKTVKAKKSKEKVNPDDSQQLSLFDGVPVVNQEDG--LITIQLPKQIQPQIITT
IAQLEALVEELKKHTDADFPVAWDTETDSLDPLVANLVGIGCAWGQEPNQVAYIPLKHH-
-----------------------QGEQLSLGIIKDLLGEILGNAIYPKVLQNAKFDRRVL
AHHGIELGGVVLDTMLASYVLQPEETHNLTDLCRRYN--LGLVALSYKDLGLKKD-----
-Q-----TIADLPLETAGQYCGLDCYATYLLASKLQKELDQY-------PELKEILKEIE
QPLEKILAAMEDRGIRIDCDYLQTLSQQLAENLLTIETAAYEAAGES-------------
--------------------------------------------------FNLSSPKQLG
TILFDKLGLDRKKSRKTKTGYSTDHATLEKLQ--GDH-PIIDAILEHRTLAKLKSTYVDA
LPELVNGQTQRIHTDFNQAVTSTGRLSSSNPNLQNIPIRSDFSRQIRRAFLPQKDWLLVS
ADYSQIELRILAHLSQEPVLLQAYGDRQDVHGVTAKLLFGKED---ITPAERNLGKTINF
GVIYGMGAQRFARETGISAVEGREFIDRYHRTYAQVFDYLETMKLEAIAKGYVTTIVGRR
RYFNFVTEALRQLRGKTVT---ELDLVDVK-MNYNDAQLLRSAANAPIQGSSADIIKIAM
VKLAKLL--ESYQTRMLLQVHDELIFEMPPEEWEELAPLIQNTMEQALTLSVPLVVEMHR
GSNWMEAK
>Syn9902|78184270
------------------MPEAVTKPLLLLVDGHSLAFRSFYAFSKGGEGGLATKDGRPT
SVTYGFLKSLLDTGKTFKPQGVAIAFDTAEPTFRHKADTNYKAHRDVAPEVFFQDLEQLQ
QILSDQMKLPLCMAPGYEADDVLGTLANRAADAGWGVRILSGDRDLFQLVDNS----RDI
AVLYMGGGPYAKGS----GPTLIQEDGVVSKLGVMPDKVVDLKALTGDSSDNIPGVRGVG
PKTAINLLKDNIDLDAVYATLAEVEAEGPKAS--RGAIKGALVGKLRSDRDNAYLSRMLA
EILVDIPLPKD-PELGLQQVDAEGLSDRLEDLELNSLVRQVGGFVATFSTGGYGANASSE
AEKTPKRSPAKTNPDST-------SSIGSAAAPQQGSG-----EAEVGAIPPLQPQLIES
NEALQALVQRLMDCTDPKAPIAVDTETTDLNPFKAELVGVGVCWGEANDALAYIPIGHKP
P-SELS-------------EAT-PPQQLPLETVLMALSPWLASPQHPKALQNAKYDRLIL
LRHGLTLNGVVIDTLLADYLRDAAAKHGLDLMSEREF---GFRPTTYGDL-VGKK-----
-Q-----TFADVAIEPASLYCGMDVHVTRRLALQLRQTLQAMG------PQLLPLLEGVE
QPLEPVLAQMEATGIRIDVPYLKTLSDELGSTLNRLETDAKQVAEVD-------------
--------------------------------------------------FNLASPKQLG
ELLFDTLGLDRKKSRRTKTGFSTDATVLEKLE--NDH-PVVPLVLEHRVLSKLKSTYVDA
LPQLVEAETGRVHTDFNQAVTATGRLSSSNPNLQNIPVRTEYSRRIRKAFLPQEGWTLLS
ADYSQIELRILTHLSGEEVLQEAYSTGDDVHALTARLLLDKDD---VSADERRLGKTINF
GVIYGMGAQRFARETGVSSAEAKEFLTKYKQRYPKVFAFLELQERLALSRGYVETILGRR
RPFHFDRNGLGRLLGKDPL---EIDLDVAR-RGGMEAQQLRAAANAPIQGSSADIIKVAM
VQLQAVLLSQGIPARLLLQVHDELVLEVAPDALDTTRNLVVNTMENAVKLSVPLVVETGV
GRDWMEAK
>Trie|113474408
--------------------MVNHSPIALFVDGHSLAFRSYYAFAKSRNGGLKTSTGIPT
SICFGFLKSLLEVINTQKPEYLAIAFDLGKPTFRHEADKNYKADRPEPPEDLIIDLGNLQ
DLLK-AFNLTVITAPGYEADDILGTLAKKASATGFKVKILSGDQDLFQLIDAE----KGI
SVLHLPGGKGS-------IPQEFFPEEVKEKLGILPTQVVDYKALCGDKSDNIPGVRGIG
QKTAVKLLNEYGCLSEIYASLEQ--------------IKGANKKKLVLGKTEAEHSQFMA
KIEVNVPLNIDIEDCKFKKIYPSEIEPILQKLELQHFINKIPHLEQQFNSLVEVKSGLDE
SGIQQQEISQNTLVEIG-------SDDWFFSAEDTKVA-----KQQTSTKSKIKPQIVDT
IEKLNKLVNILKEQKNPHIPVAWDTETTSLEPRDAELVGIGCCWGKNMEDVAYIPTGHK-
-----------------------TDKNLDKVTVLESLKPVLESSEYPKVFQNSKFDRLVF
RCQGIKLTGVFFDTMLASYVLNPEAKHSLEEIYIRYLRNVGINLQSYQDV-VSKN-----
-Q-----TIADLDILKVADYCGTQVWVTFQLVEKLRTELEKADKNKSTEKSLYRLLVDVE
QPLEPVLAEMEFQGIRIDIEYLKKFSVQLKEDLEEIEKRAFKTVDSQVLQKYLQTEIHEI
DFNSFSNQQELKKAISSPILKAYITKLLKEHRQNLENIESQINQVETRDLLNLNSPSQLS
ELLFRILNQNHKKSRRIKTGYSTDVVALEKLQTEPEHHPIIDEILNHRTLYKLFSTYVEA
IPRLVRSDTQRVHTNFNQTQTDTGRLSSSEPNLQNIPIGTKFSRQIRQAFLPKKDWLLVA
ADYSQIELRILAHLSQEPVLIEAYKNNQDVHTVTAKLLFEKEE---ISSEERRVGKTINF
GVIYGMGAQKLARSVKITVKESKQFLEKYKQQYSLVFAYLEKLKKQAIAKGYVETILGRR
RYFELESKTIRDLKDKEPE---EINLQELK-FSQNDAQILRSAANSPIQGSSADIIKIAM
IRLNKIL--TNYQTKLLLQVHDELVFEVPPSELEKMQQLIKSTMENAVTLKVPLIVDIHG
GKNWMETK
>Syn9311|113955418
------------------MSSTSDQPLLLLVDGHSLAFRSFYAFSKGGEGGLATKEGIPT
SVTYGFLKALLDNCKGLKPNSVTIAFDTAEPTFRHKADPNYKAHRDVAPAHFFQDLEQLQ
AILTTQLKLPLCLAPGFEADDVLGTLANRAAADGWSVRILSGDRDLFQLVDDS----RNI
AVLYMGGGPYAKSS----GPTLIDEAGVQAKLGVAPTKVVDLKALTGDSSDNIPGVKGVG
PKTAISLLKDNDDLDGVYRALAEVEEEGPKAS--RGAIKGALKAKLANDKDNAYLSRHLA
EILVDIPLPKE-PKLDLGSVDGDGLSQRLKELELNSLIRQVPNFVATFSSGGLAANAHLL
AKAEEEQRTVKDEAATS-------AQPSGPEAISE--------ASSSQTQPVLRPGIVQT
LDQLKALLTQLMNCRDPLAPVALDTETTDLNPFRAQLVGIGMCWGPGSDDLAYIPVSHQ-
-------------------GDP-IPDQLPLETVLQALAPWLASGEHPKALQNAKYDRLIL
LRHGLPLAGVVMDTLLADYLRDAAAKHGLDAMAQRDY---GISPTLFSDL-VGKA-----
-KEGKASNFSEVPLESAAQYCGMDVHLTRKLAIDLNQQLEALG------PQLPNLLSKVE
LPLEPVLAVMEATGIRIDVPYLEALSCEIGTNLERLEASAKEAAEID-------------
--------------------------------------------------FNLASPKQLG
DLLFNTLGLDRKKSRRTKTGYSTDATVLEKLE--HDH-PVVPLVLEHRVLSKLKSTYVDA
LPQLVEAETGRVHTDFNQAVTATGRLSSSNPNLQNIPVRTEYSRRIRKAFLPQDGWTLLS
ADYSQIELRILTHLSGEEVLQQAYRDGDDVHALTARLLLDKDE---VSPDERRLGKTINF
GVIYGMGAQRFARETGVSQSEAKDFLSKYKQRYPKVFAFLELQERLALSQGYVETILGRR
RPFHFDRNGLGRLNGMDPL---EINLEVAR-RGGMEAQQLRAAANAPIQGSSADIIKLAM
VQLQAKLESKNLPARLLLQVHDELVLETEPEALAVVEELVVQTMKNAIDLSVPLEVETGN
GANWMECK
>NoAz|298489723
-------MPLSSFNNLTSDSTISNNPTFILVDGHSLAFRSYFAFAKGKNGGLRTKAGIPT
SVCFGFIKCLLEVITTQKPQAIAVAFDLGLPTFRHEADDTYKADRLETPEDFIPDLENLN
ELLR-GLNLPIFTAPGYEADDVLGTLSQKASAAGYRVKILSGDRDLFQLIDGD----KGI
TVLNFSPEALKRYAN---SITEFQAEQVKEKLGVLPTQIVDFKALCGDKSDNIPGVRGIG
EKTAVKLLNTYNSLDGIYAKLDE--------------ITGSTQEKLIAGKEDASHSRYLA
QIVVDVPLEVNLEDCQLTGFDTNQLIPILEKLEFNKFLDQINELQQKLGGQVLETKAEEI
NT-----------TQED-------DDLWFFSGEDTA-------NTEKRPDSSIQIRIINT
EDKLQELVAILQKCTNLEKPVAWDTETTALEPRDAALVGIGCCWGTGSDEAAYIPVGHK-
-----------------------IGHNLQLDLVVSALRPILENANYPKTFQNAKFDRLIF
KCQGINLVGVVFDTMLASYLINPDTTHNLSDLSLRNL---GLQLTEYNDI-VTKTGKKEL
QK-----NIADIGIDIVAYYCGTQVYATFQLVDKLRCELNKT-------PDLAKLLVEVE
QPLEAVLAEMEYTGVRINSSYLQELSQQLESELAKLEIQATEIASEK-------------
--------------------------------------------------FNLDSPKQLS
YILFDKLGLSTKYSRKIQTGYSTDAATLEKLQEVDNT-GFVDAIIEYRTSSKLKSTYVDA
LPALVHPQSQRLHTDFNQTATSTGRLSSSNPNLQNIPIRTAFSRQIRKAFLPESGWLMVA
ADYSQIELRILAHLSQEPVLVQAYKQNEDIHTVTAKLVFEKDE---VTSEERRFAKTINF
GVIYGMGSLKFARSTGVDKANANEFIRRFNERYPQVFAYLEKVKKEAISQGYVETILGRR
RYFDFTSKSLKELKGISLE---DIDLSRLKNLGAYNAGLLRSAANAPIQGSSADIIKIAM
VQLHEVL--RNYQARLLLQVHDELVFEVPPQEWGELQLQIKSVMENAMSLSVPLVVDVRA
GDNWMETK
>Ucyn|284928848
------------------MTNQKDLPLLILIDGHSLAFRAYYAFLNSRRGLLKTSTGIPT
SICFGFLNSLMQVIKVEKPKYVAIAFDSKEKTFRHKFDVSYKAGRPETPENFIVDIKNLQ
KVLE-ILNLFTITMPGYEADDILGTLATEASNKGYRVKILSGDKDTFQLISDE----QNI
SVLYLGRSGVNSSSEK--GYTEIISKTVIERLGIASFQVVDYKALCGDKSDNIPGVKGIG
EKTAVKLLTEYKTIESIYENIEH--------------IKGANQKKLKEGKSEAEHSRYLA
KIITNCPLVFNIDEFKLVGFDQATAQNIFEKLELKKFRENINQLQKNLGGEIPHQSLQKV
EEAINEQQ-----------------------------------TNKNNKEICIKPLIIND
ILQLDKLINILTEYQDINYPIAWDTETTGLNPQTAKLVGISCCWGEEVNNIAYIPIEHK-
-----------------------EGEQLSKEKVLEKLRPILENKCYPKVFQNAKFDRLVL
LNQGIQLNGVVFDTMLASYVINPDKSHKLSSLCKQYL--TNISSQDYLELKINKQ-----
-Q-----TIADLDITQVANYCGMDAYSTFLLVKPLKKRLAEI-------PILEKLFLEVE
QSLEKVLSKMENQGILIDIEYLNNLSEQNKVNLLCLEEKIYEEAKEK-------------
--------------------------------------------------FNLESPKQLS
KILFENLQLSTKKSKKITTGYSTNHAILEKLK--GDH-PIIDYLLKYRTLSKLQSTYIDN
LPTLVSNQTHRIHTSFNQSVTSTGRLSSSKPNLQNIPIRTELSRKIRKAFISPKKWLLVS
ADYSQIELRILAHLSQEPLLVKAYCDCQDIHTLSAQLLFDKEE---ITIEERNLGKTINF
GVIYGMGSQRFAREAGVTPTKGKDFIKKYHQRYKKVFQFLENLKIEAITKGYVTTILGRR
RYFNFYSDSLRNLYGCNPD---EINLDELK-YSYSDSQLLRSAANAPIQGSSADIIKVAM
IKIEKLL--RNYQAKLLLQVHDELVFEIPLEELEELQSEIKQIMENSVKLTIPLLVEINS
GINWMEAK
>Syns5701|87302855
---------------------MAEAPMLLLVDGHSLAFRSFYAFAKGGEGGLSTKEGIPT
SVTYGFLKALLENVKGLTPQGVVIAFDTAEPTFRHEADASYKAHRDEAPEQFFADLANLQ
EILAGAMDLPLCMAPGYEADDVLGTLANRAAGAGWRVRILSGDRDLFQLVDDT----RDI
AVLYMGGGPYAKSS----GPVTIRREGVIAKLGVTPEEVVDLKALTGDASDNIPGVKGVG
PKTAISLLNTHRNLDGIYAALDQ--------------QKGALKKKLETDRENAYRSRMLA
EILVDIPLPSE-PRLTLGAVDAAALAQRLEELELFSLARQLAAFERAFSADHQAHQGASG
SATGSSSSA----PADP-------DALASPSVSPSVSPQPD--SGQEGAPPVLEPEIIQT
PAQLEALLVRLMAATDPDQPIALDTETTSLNPFQAELVGVGLCWGEGSSDLAYIPIGHQP
PSPAPSADLLTPASAEPPADSAVLSQQLPLDQVLTALAPWLESARHPKTLQNAKYDRLIL
LRHGLSLEGVVMDTLLADYLRDANAKHGLEVLAERNF---GFTPTSFSEL-VAKG-----
-E-----TFAAVPIAAAARYCAMDVHVTWRLTPLLRGQLQQLG------EALPKLLDQVE
LPLEPVLARMEATGIRIDKPYLATLSEELAGTLASLEAGAREAAGVE-------------
--------------------------------------------------FNLASPKQLG
ELLFETLGLERKKSRKTKTGWSTDAAVLEKLA--GDH-PVVPLVLEHRTLSKLKSTYVDA
LPALVEPETGRVHTDFNQAVTATGRLSSSNPNLQNIPIRTEFSRRIRKAFLPQEGWQLIS
ADYSQIELRILTHLSGEEVLVEAYANGDDVHALTARLLLDKDE---VTADERRLGKTINF
GVIYGMGAQRFARETGVSQSQAKEFLSKYKQRYPKVFAFLELQERLALSRGYVETILGRR
RPFAFDPGGLGRLRGKPPE---EIELEVAR-RAGMEAQQLRAAANAPIQGSSADIIKLAM
VQLDQQLRASGLPARLLLQVHDELVLEAAPEALEPVLAAVKQVMENAVRLLVPLLVDTGV
GPNWMEAK
>YellB|86607628
--------------------MAWQTPTLLLVDGHSLAYRSFYAFAYSREGGLRTSTGIPT
SVSFGFLKSLLEVLDKYTPTHVAVAFDTRQPTFRHEADETYKSGRPETPPEFIEDVENLK
QVLT-ALRIPILVVPGFEADDILGTLS-RLAPQDYRVQILSGDQDLFQLIDTD----GRV
RVLHLNSKD---------RISEFGPEQVKEKLGIWPWQVVDYKALCGDPSDNIPGVKGIG
PKRAVELLERYGSLDEIFDHLDE--------------IQGKVQQYLKEGIPAAHHSQFMA
RIKCDVPLSPDWESMKLTGFDQAELLPLLEKLEFHSFIAQVRKIQTALGGIPTEAEVVGA
FNPTGDPA-----NAPD-------EALWFDFA-----------LDPVPSLPAV--RIIDT
PEQLELLRQELLACPGI---VAWDTETTSLDPRDAQLVGIGCCWSEG--DIAYLPIGHR-
-----------------------QGSNLDWELVKQSLQPLWEDPNRPKSLQNCKYDLSIF
RAHGIRLQGIQFDPMLASYVLDPEASHNLADLAATHL---NLPTTSYKKL-LGKE-----
-Q-----SIADIPISKVAEYCGTDAYCAYRLVPILTEKLQKTD------PRLWDLFIQVE
LPLAQVLEEMEWIGIRVDTEFLRQFSQELEQELQSLEQKAYAQAGET-------------
--------------------------------------------------FNLNSPKQLG
SLLFEKLKLDIRKTRKTATGYSTDASVLEKLE--GDH-PLIETIVQYRTLAKLKSTYVDA
LPALVRSDTGRVHTDFNQTVTATGRLSSSNPNLQNIPIRTEFSRRIRQAFIPQEGWLLTA
ADYSQIELRILAHLSQEPALLEGFRSGEDVHTLTARLLLEKQE---ITSEERRLAKTINY
GVIYGMGAQRFARTAGVSLSEAKQFLQRFNERYAGIFAYLRSTEAFVEKHGYVETILGRR
RYF----PNLSRLTGHRKQ------------------AELRAAVNAPIQGSASDIIKVAM
VRLRQKL--QNFRSRLLLQVHDELVFEVDPSEWQALKPLIQREMEGAVPLSIPLVVDIQI
GHNWKEAN
>Syn7002|170077895
----------------------MTTPLLLLIDGHSLAFRCYYAFAKSRQGALRTSTGIPT
SICFGFLNALVQVIERQKPDAVAIAFDRPEPTFRHTADENYKAQRKPAPDDFRPDFENLL
DLLD-SLNVSRVTAVGYEADDVLATLARQASEAGQQVKILTGDRDLFQLVDPD----KKI
SILYLDTKGVKSG-----SYEEFTPELVEAKLGVKPEQVVDFKALAGDSSDNYKGVQGIG
EKTAIKLIHEFGSLDNIYANLDN--------------IKGATKKRLETDKDAAYHCQKLA
KIAQDAPLDILLNELHLTGFNLEQAIGILTKLELKKFIQDIGRIQQIFGAETIEIPTLES
VQSNNTIVD----EAGN-------AQLSIFAPSDPDQNQAQ--TPPTATISPIQPLIIDT
AEKLTELIDQLKTQTDVNHPVAWDTETTGLDPREVDLVGIGCCWGRDPGNIAYIPIAHH-
-----------------------NGNQLEKTQIFQALKPILETEKYPKVFQNAKFDRAIF
AHQGISLAGVVFDTMLASYVLHPEMKHNLTDLSLRYL--GNIIAKSYKDLGLTKK-----
-Q-----TIADLEISVAAEYCGLDVYTTYLVCQKLKVELKDY-------PDLEKLLEKVE
TPLEPVLCAMENTGIRIDQDYLQQLAEELGADLTDLEIKAYNAADER-------------
--------------------------------------------------FNLNSPKQLG
EILFEKLGLNTKKTRKTKTGYSTNHAVLEKLQ--GDH-PIIDYILEYRTLAKLKSTYIDA
LPTLVSPKTDRIHTDFNQTLTSTGRLSSSNPNLQNIPVRTEFSQRIRRAFIPKENWVLVA
ADYSQIELRILTHLSQEPILLQAYQAGEDVHRVTAQMIFDRDSPQAVTAAERRIGKIINF
GVIYGMGAQRFAREAGVSKEEGRAFIDRYHERYAKVFEYLELVKKQAIAQGYVSTILQRR
RNFDFISNCLIELKGSDPK---AIDLDSLD-YAYNDAQLLRAAANAPIQGSSADIIKVAM
IQIHELL--KDYQARLLLQVHDELVFEMPPEEWEELGSKIKTTMEQAVPLSIPLVVDIHC
GKNWLDAK
>Cylr|282901618
---------------MILDSVDQSYPTIILVDGHSLAFRSYFAFAKSRAGGLRTKSGIPT
NVCFGFIQCLLDVIAKEQPQAIAIAFDLAAPTFRHEADSNYKANRADTPEDFIPDLFNLY
DLLK-ALNIQIITQPGYEADDILGTLAETAVCSGYRVKILSGDRDLFQLIDEN----KGI
TVLNFTPEALKSSAN---GIKEFHTLDVKEKLGVLPTQVVDFKALCGDTSDNIPGVKGIG
EKTAVKLLNTYKSLTEIYANINK--------------ITGTNQQKLIAGQENALHSQYLA
KIVTDVPITIKIQDCDLKGFDTAKIIPILEKLEFKKFLDRIQEIEKKFSHSQSASLTGET
NKSNTDN------LAPD-------DDLWFFSAADTVNAQKS--QTLKQGSSEIKVRIIDT
EEKLGELVNILEQHKDPQNPVAWDTETTDLDPRNANLVGIGCCWGMGENDVAYIPLGHN-
-------------------ITTNLEKNLQLNTVLSTLDKILASRDYPKTFQNAKFDRLIF
KYQGVTLDGVIFDPMLASYLLNPDHTHNLTDLALRYL---GLQLTEYDHI-VQKSGKKEP
QK-----TIADISIHTVANYCGKQVYATWQLVGKLREELNKI-------PALFKLLVDVE
QPLEVVLAEMEHRGVIINSAYLQQLSQYIESDLATLEIKATKIAGEK-------------
--------------------------------------------------FNLGSPKQLS
YILFEKLGLSTKYSRKISTGYSTDAATLEKLQEVDET-GFVDAIIEYRTLAKLKSTYVDA
LPELVNHKTQRIHTSFNQTATATGRLSSSNPNLQNIPIRTAFSRQIRKAFLPESGWLMVA
ADYSQIELRILAHLSQEPMLIQAYSNNQDIHTLTAKLLFDKED---VTSEERRFAKTINF
GVIYGMGVLKFSRSTGVDKNIANEFIQKFNQRYPLVFTYLETIKKQAISQGYVETILGRR
RYFDFTNKTLREFKGKDLQ---EIELNKLKNLGPYDAGLLRSAANAPIQGSSADIIKIAM
VRLHQVL--RPYQTKLLLQVHDELVFEVPPSEWDELQLQIKSVMENAMKLSVPLVVDVHV
GENWMETK
>Prom9303|124022578
------------------MPEAANKPLLLLVDGHSLAFRSFYAFSKGGEGGLATKDGTPT
SVTYGFLKALLDNCKGLSPQGIVIAFDTAEPTFRHQADVNYKANRDVAPDIFFQDLKQLQ
EILENNLQLPLCLAPGYEADDVLGTLANQASRDGWGVRILSGDRDLFQLVDDQ----RDI
AVLYMGGGPYAKSS----GPSLIDEAGVLSKLGVIPNKVVELKALTGDSSDNIPGVKGVG
PKTAITLLKENGDLDGIYNALAEVEAEGEKAS--RGAIKGALKSKLSNDRDNAYLSLHLA
EILVDIPLPKA-PRLELGSVDNDGLTDRLSSLELNSLVRQVPSFVATFSSGGFKANRHEL
EPSKSAT-----------------SPVEPESSTETK-------VSNDNEQPALEPQLITN
PEELQELVKRLMGYRDRLKPVALDTETTALNPFCAELVGLGVCWGEGLQDLAYIPIGHHP
P-AELL-------------EAE-AACQLPLEAVLKAIAPWLASNDHPKALQNAKYDRLIL
LRHGLALEGVVMDTLLADYLRDAAAKHGLEVMAEREF---KITPTGFSEL-VGKG-----
-Q-----TFADVAIPTASLYCGMDVHLTRRLALRLRAQLEDMG------AKLLPLLEQVE
QPLEPVLALMEATGIRIDLPYLQTLSVELGETLERLEEQAREAAGVD-------------
--------------------------------------------------FNLASPKQLG
ELLFETLGLNRKKSRRTKTGWSTDANVLEKLE--ADH-PVVPLVLEHRVLSKLRSTYVDA
LPQLVESETGRVHTDFNQAVTATGRLSSSNPNLQNIPIRTEFSRRIRKAFLPQENWQLLS
ADYSQIELRILTHLSGEEVLQEAFRNGDDVHALTARLLLDKDE---VSSDERRLGKTINF
GVIYGMGAQRFARSTGVSQAEAKDFLSRYKQRYAKVFTFLELQERLALSEGYVETLLGRR
RPFHFDRNGLGRLLGKDPM---DIDLDVAR-RGGMEAQQLRAAANAPIQGSSADIIKVAM
VQLQEKLTAADLPARLLLQVHDELVLEVDPTALEDVQQLVVQTMEKAVELSVPLVVETGI
GDNWMEAK
>Syns7805|88809001
------------------MPETPEKPLLLLVDGHSLAFRSFYAFSKGGEGGLATKDGRPT
SVTYGFLKALLDNSKGLKPEGVAIAFDTAEPTFRHQADANYKAHRDVAPEVFFQDLDQLQ
TILRERLKLPLCLAPGYEADDVLGTLANRAATSGWRVRILSGDRDLFQLVDDQ----RDI
AVLYMGGGPYAKSS----GPTLIDEAGVVAKLGVMPDKVVDLKALTGDSSDNIPGVKGVG
PKTAINLLKENNDLDGVYRVLEEVEAEGPKAS--RGAVKGALKGKLGADRDKAYLSRHLA
EILVDIPLPEE-PVLELGAVDGEGLEEQLQELELNSLVRQIPSFVATFSSGGLTANAHLL
EDASTKR------STSN-------SAVASTDPAPAA-------DIAESTLPQLTPLVICS
QDQLQGLMQQLMGCTNPTEPVAVDTETTDLNPFKAQLVGIGVCWGPWLSDLAYIPVGHQ-
--------------------AP-EGSQLPLEVVLEQLAPWLSSPKHPKALQNAKYDRLIL
LRHGLLLGGVVMDTLLADYLRDAAAKHSLDVMAERDY---GITPTVFSDL-VGKP-----
-KDGKASCFAEVPIDQAALYCAMDVHLTRKLALDLREQLQTSG------QQLTNLLDRVE
LPLEPVLALMEATGIRIDLTYLDTLSKEMGETLTRLEANAKQAAGVD-------------
--------------------------------------------------FNLASPKQLG
ELLFETLGLDRKKSRRTKTGYSTDATVLDKLA--DDH-PVVPLVLEHRVLSKLKSTYVDA
LPQLVEAETGRVHTDFNQAVTATGRLSSSNPNLQNIPIRTEYSRRIRKAFLPQEHWTLLS
ADYSQIELRILTHLSGEEVLQQAYRDGDDVHALTARLLLDKDE---ITADERRLGKTINF
GVIYGMGAQRFARETGVSQAEAKEFLSKYRERYPKVFAFLELQERLALSRGYVETILGRR
RPFHFDRNGLGRLLGKDPF---EIDLDVAR-RGGMEAQQLRAAANAPIQGSSADIIKLAM
IQLQAALQQQSLPARLLLQVHDELVLEVEPSALEDVKALVVSTMETAVELSVPLVAETGS
GSNWMEAK
>Syns7803|148239953
------------------MPETLEKPLLLLVDGHSLAFRSFYAFSKGGEGGLATKDGRPT
SVTYGFLKALLDNSKGLKPEGVAIAFDTAEPTFRHQADANYKAHRDVAPEVFFQDLDQLQ
TILRERLKLPLCLAPGYEADDVLGTLANRAAGSGWRVRILSGDRDLFQLVDDQ----RDI
AVLYMGGGPYAKSS----GPTLINEAGVVAKLGVMPNKVVDLKALTGDSSDNIPGVKGVG
PKTAINLLKENNDLDGVYRVLEEVEAEGPKAS--RGAVKGALKGKLSADRDNAYLSRHLA
EILVDIPLPEE-PVLELGPVDGEGLEEQLQDLELNSLVRQIPSFVATFSSGGLTANAHLL
EEATAKKAKGAPSKAGV-------AESGEAGTDPAATG-----VTSPSTRPELAPQVVST
REQLQSLMQQLMGCTNPSEPVAVDTETTDLNPFKAQLVGIGVCWGAGLSDLAYIPVGHT-
--------------------DP-ALTQLPLEVVLEQLAPWLSSPSHPKALQNAKYDRLIL
LRHGLVLGGVVMDTLLADYLRDAAAKHSLDGMAERDY---GITPTLFSDL-VGKA-----
-KDGKASCFAEVPSDQAALYCAMDVHLTRRLAIDLRQQLQASG------EQLTNLLDQVE
LPLEPVLALMEATGIRIDLSYLDTLSKEMGETLTRLEADAKQAAGVD-------------
--------------------------------------------------FNLASPKQLG
ELLFETLGLDRKKSRRTKTGYSTDATVLDKLA--DDH-PVVPLVLEHRVLSKLKSTYVDA
LPQLVEAETGRVHTDFNQAVTATGRLSSSNPNLQNIPVRTEYSRRIRKAFLPQEHWTLLS
ADYSQIELRILTHLSGEEVLQQAYRDGDDVHALTARLLLEKDD---VSADERRLGKTINF
GVIYGMGAQRFARETGVSQTDAKEFLSKYRERYPKVFAFLELQERLALSRGYVETIMGRR
RPFHFDRNGLGRLLGKDPF---EIDLDVAR-RGGMEAQQLRAAANAPIQGSSADIIKLAM
IQLQAALQQHSLPARLLLQVHDELVLEVEPSALDDVKALVVSTMEKAVELSVPLVAETGV
GSNWMEAK
>Cya0110|126658596
------------------------------------------------------------
------------------------------------------------------------
------------------------------------------------------------
------------------------------------------------------------
------------------------------------------------------------
------------------------------------------------------------
------------------------------------------------------------
--------------------------TTDLNPRQADLVGIGCCWGNQPTDIAYIPIGHK-
-----------------------QGNQLKKQKVLDSLRTILESKNYPKVFQNTKFDRLIF
KHQGINLDGVVFDTMLASYVLHPEKSHKLSELCEQYL--EGITSQNYKELGIGKK-----
-Q-----TIADLEIDKVAEYCGMDAYATFLLVEPLKNELKQV-------SSLEKLLLEVE
QPLEAVLSIMEDTGILIDTEYLGELSKQLEKDLLILEEKAYEVAGGK-------------
--------------------------------------------------FNLGSPKQLG
EILFEKLELNRKKSRKTKTGYSTDHATLDKLK--GDH-PIIDYILEYRTLSKLKSTYIDA
LPELVDTKTKRIHTNFNQSVTATGRLSSSNPNLQNIPIRTEFSRQIRQAFIPQKDWLLVS
ADYSQIELRILAHLSQEPVLLNAYQNTEDVHTVTAKLLFEKEK---ITSQERNLGKTINF
GVIYGMGSQRFAREAGVTAAEGKEFINKYRQRYAKVFEYLESMKKEAIANGYVTTILGRR
RYFNFFDDNLYRFRGHDPQ---TIDLNQLN-INYNDSQLLRAAANAPIQGSSADIIKIAM
VKIQEIL--NHCQANLLLQVHDELVFEIPVKEWEKLENKIKETMENAVKLTIPLVVEIHA
GKNWMEAK
>Mica|166364552
------------------MTSTEQNKLFILIDGHSLAFRAYYAFAKSRSGPLRTSTGIPT
SVCFGFLNSLMQLLETQKPTYLAVAFDLAAPSFRHEADANYKANRQETPEEFRPDLTNLQ
SLLA-AMNIPIVTSPGYEADDVLGTLAKQAGDHGYTVKILTGDRDLFQLVDEE----KKT
TVLYLDINAVKSTSGQ--GYTEFNSQAVTEKLGVTPKQVVDFKALCGDKSDNIPGVRGIG
EKTAIDLLKKYDNLDDIYTNLES--------------IKGMVKTKLLEGKTAAESSRYLA
KIALDAPVSLEEEKFRLRGFNRRLVQPLLARLELKKILQKLDQIQQHLGGTPTLELTSDA
DS----------------------NQLSLFD------------LPPISPPVLIAPDIIDT
IPKLDALLAKLTTFTNPHFPVAWDTETTDLNPRVAKLVGIGCCWGKELNAMAYIPIGHQ-
-----------------------SGDNLNLEIVLEKLRPILASDDYPKVFQNAKFDIDVF
YHQGITVKGLVFDTMVASYVLHPELTHNLEDLCDRYL--TGITSLSYKSLGIPAG-----
-K-----TIADLDIPTTANYCGLDAYATYLLREKLQAELTKI-------PPLYQLFSEIE
SPLVMVLWQMENYGIKININYLKNFSQQLERDLAYIEKNAYESIGET-------------
--------------------------------------------------FNLSSPKQLS
EILFDRLALNRKKSRKTKTGYSTDQSVLEKLQ--GDH-PLVDYILEHRTLSKLKSTYVDA
LPKLAEPKTARVHTDFNQTITSTGRLSSSNPNLQNIPIRSEFSRRIRQAFIPENGYLLVS
ADYSQIELRILAHLSQEPVLLEAYRSNQDVHKVTAQLLFDKRE---ITPEERSLGKTINF
GVIYGMGAQKFARESKLTVEQGRKFIEKYHQRYAQVFEYLENSKKQAITQGYVETILGRR
RYFNFDNPLLKRLRGLSLH---DIDLDSLK-LNNEEAQLLRSAANAPIQGSSADIIKVAM
VKLAEVL--QNYRARLLLQVHDELVLEVPREEWPSLESKIKTTMEEAVSLTIPLLVEIKA
GDNWMETK
>Syns8109|260435580
------------------MPEATVKPLLLLVDGHSLAFRSFYAFSKGGEGGLATKDGRPT
SVTYGFLKALLDNSKTLKPEGVAIAFDTAEPTFRHKADANYKAHRDVAPEVFFQDLEQLQ
QILETHLQLPLCMAPGFEADDVLGTLANRAADSGWGVRILSGDRDLFQLVDDS----RDI
AVLYMGGGPYAKSS----GPTLIHEEGVLGKLGVMPNKVVDLKALTGDSSDNIPGVRGVG
PKTAINLLKDNSDLDAVYATLEQVEAEGPKAS--RGAIKGALKEKLRADRDNAYLSRKLA
EILVDVPLPKE-PSLPLSSVDADGLSSCLEDLELNSLLRQVGSFVAAFSEGGYGANAEAA
AAKTPRR------SASS-------EQPAAEAASAAA-------TQEDVGLPALKPQLIQT
ETDLDALVQRLMACTDSGLPVAFDTETTDLNPFRAELVGIGICWGETLDALAYIPLGHKG
-----N-------------EDS-SPEQLPLETVLTALAPWLASSNHPKTLQNAKYDRLIL
LRHGVALEGVVIDTLLADYLRDAAAKHGLELMAEREF---GFQPTAFTDL-VGKK-----
-Q-----TFADVPLEPASLYCGMDVHVTRRLALLLRHQLEAMG------PQLMPLLEQVE
QPLEPVLARMESTGIRIDVPYLQGLSEEMGSTLQQLESDAKAAAGVD-------------
--------------------------------------------------FNLASPKQLG
ELLFDTLGLDRKKSRRTKTGFSTDATVLEKLG--NDH-PVVPLVLEHRVLSKLKSTYIDA
LPQLVEAETGRVHTDFNQAVTATGRLSSSNPNLQNIPVRTEYSRRIRKAFLPQEGWTLLS
ADYSQIELRILTHLSGEEVLQEAYRSGDDVHALTARLLLDKNE---VSPDERRLGKTINF
GVIYGMGAQRFARETGVSQSEAKEFLARYKQRYPKVFAFLELQERLALSRGYVETILGRR
RPFHFDRNGLGRLLGKAPL---EIDLNVAR-RGGMEAQQLRAAANAPIQGSSADIIKVAM
VQLQDALQRQGLPAQLLLQVHDELVLEVAPNALDATRELVVQTMEQAVALSVPLVVETGV
GANWMEAK
