# Supplementary material for: Genome fluctuations in cyanobacteria reflect evolutionary, developmental and adaptive traits
Source: BMC Evol Biol. 2011 Jun 30;11:187. doi: 10.1186/1471-2148-11-187 (PMC3141437; doi:10.1186/1471-2148-11-187)
Supplement: Additional file 8 — Individual and concatenated alignments for protein groups. Compressed file containing all alignments of individual groups (fasta format) and the concatenated alignment of 285 single-copy genes (phylip format). [file 1471-2148-11-187-S8.GZ › Cyanos1298.faa]

>Syne7942|81299022
-----------------------------MPALMVVGCTSHAGKSLITAAICRLLRRQGW
RVAPFKGQNMALNAYVTASGGEIGYAQAFQAWAAGVEPTIEMNPILLK---PQGDMTS--
QVVLKGRAVGRTLAERYYQDYFEVGWEAICEALEQLQADYD--WIVCEGAGSPAEINLKH
RDLTNLRVAKHLQAPT--LLLVDIDRGGSFAHLIGTLELLDPDERSLIRGFVFNKFRGRR
ELLQSGLDWLEERTGIPVLGVI-PWIDRAFPSEDSLD------LMERR--RRK------T
-QAEVTIAVIRLPRIANFTDFDPLESEPSVQVRYVGLQDELGYPDAVILPGSKTTISDLL
DLQRSGLAQAIRDYAAAGGTVLGICGGFQMMGQHILDLEGTEG-----IEGQFEGLHLFP
TQTWFTAEKTLRQRQTTARSPQ-----AG---LPITGYEIHQGQTRLDSDS------EEF
LPIF-DDPKLGLCD----RNGNLWGTYLHGIFDNGAWRRAWLNSLRHRRGLKALPTSIGH
YQAQRDDLIDALADAVEPYLNLSPLLTAL-------
>PromCC|33240708
----------------------MKNISAGHNALMVLGTSSGAGKSIITTAICRSLLRKGE
VPIPFKGQNMSNNAWVDINNGEMAYSQAVQAWAAGIEPICAMNPVLLK---PQGDCTS--
EVIHLGKSVGVVQAANYYEDWFSSGWEAIQKGLNDIATSYKKHRLILEGAGSPVEINLQH
RDLTNLKLAKHLNAKC--VLVADIERGGVFAQIIGTLALLKPDEKALIQGIIINRFRGDI
SLFEKGRQWIEEESKIPVLGIM-PWLNEIFPPEDSLD------LLERK--HKK------T
-KAEIQIAVIKLPSLSNFADLDPLEAEPTIQLNWIQPGDYLGNPNAVIIPGSKQTLKDLQ
SLQSSGLGNQIKEFASSGGTVFGICGGLQILGEKLEDPLGIEQSFLETSISELEGLSLIP
IKTIFHSKKSLTKKDVISKWP------DE---SRIMGFELHHGESTPTNSQ-----KVKV
KDLC-NETSLGWVN-EECNPIKAAGTYLHGIFDNGTWRRLWINQIRKKANLYELPLLEEN
HDAKREKVINRLTDVFEENINLEYLLKT--------
>Crow|67924103
-----------------------------MKAMMVVGTTSHAGKSFITTAICRILARQGW
HVTPFKGQNMALNAYVTTSGGEIGHAQAVQAWAAGINPRLEMNPILLK---PQGNMTS--
QVILGGKAVGVTTAVDYYEKYFEKGWNVITQSLKSLATEYD--FVVCEGAGSPAEINLKH
RDLTNMRVAKYLNAPT--ILVVDIDRGGAFAHVVGTLQLLEESERALIKGIIINKFRGQR
SLLDSGVEWLENYTGIPVLGVI-PWRDISFSAEDSLD------LLER---PRR------G
-ENEINITVLRLPHIANFTDFEPLDAEKTVSLTYLDLKDNLGYPDAVIIPGSKTTISDLI
ALHGTSMSKKLQDYVAAGGVILGICGGFQMLGKMVLDPEQLEG-----NNISYPGLNLLP
VETVISAEKIIRQRQTCSVYPH-----AG---FLITGYEIHQGITHIVENT-TQPNRTNI
HGLF-EDSSLGIVN----DNQSVWGCYLHGIFDNGAWRRTWLNYLRNRRGLSSLPTGITN
YREQREVILDKLADIVDEFVDLSPLLNK--------
>Syn7335|254422645
---------------------------------------------MLVTALCRILSRKGW
RVSPFKGQNMALNSYVSTTGAEIGYAQAVQAWAAGVSPQAEMNPILLK---PQGNQTS--
QVVLKGRVIGTTTAQRYYEEFFSAGWQAIQESIARLGQEFD--LLVCEGAGSPAEINLKH
RDLTNMRVASYLKAPT--ILIADIERGGVFAHIVGTLELLEPDERALIKGIVINKFRGQR
SILQPGIDWLEKRTGIPVIGVI-PWIDEAFPAEDSLS------LLERT--INK------A
-QSEITVAVIRLPRISNFTDFDALEAEPSVTVKYLSPRDPLGYPDAVVLPGTKTTIADLL
ILQQTGMAEALKNYAAAGGTVMGICGGFQIMGQMLADPEGLEG-----QEGRFNGLGLLP
LRTVITNQKVARQRTVTSKYPQ-----EG---LPVIGYEIHQGKTQLVMAT-EEDSENTF
MPIF-DDRSLGIVD----GEQSVWGTYLHGIFDNGPWRRAWLNRLRQQRGLGSMPTGIAN
YREQRDSLLTSLAVTIEEYIDLSPIIG---------
>Syn307|148242798
--------------------------MTPPTPLMVLGTSSGAGKSLMTAALCRVLKRRGE
QPLPFKGQNMSNNAWVDQSGGEMAYSQALQSWAAGLEPNCAMNPVLLK---PQGNSTS--
EVIHGGESVGMARAETYYQEWFKPGWLAIRQGLEQLRQQHPHGRLVLEGAGSPVEVNLQH
RDLTNLRLAQYLRARC--LLVADIERGGVFAQLVGTLQLLRPVERPLVKGLLINRFRGRQ
ELFDPGVSWLSDNTGVPVLGVM-PWLDELFPPEDSLD------LLERR--GRK------A
-NAELEIAVLRLPSLSNFSDLDPLEAEPSVQLRWVQPGEALGQPDAVVLPGSKQTLRDLK
ALQASGLARELQRFSAGGGAVLGICGGLQMLGRELLDPDGLEGA----AGASAAGLNLLP
LQTRFGGSKALRQRQAVAHWPTA----ES---CPIEGFELHRGSTIALEPL---------
QALC-QEEGLGWVQ------GQVAGSYLHGLLENGRWRRQWLNQLRRRKQLPELAEDQGH
HSLQREELLDRLADAFEANVDLTPLISDP-------
>Syn9605|78212311
------------------------MTGASPRPLMVLGTSSGAGKSLMTAALCRVLQRRGE
QALPFKGQNMSNNAWVDADGGEMAYSQAMQAWAAGLEPCCSMNPVLLK---PRGDSTS--
EVIHGGQSVGIARAEHYYRDWFRPGWKAIRTGLMQLQQQWPQGRLVLEGAGSPVEVNLQR
RDLTNLRLAQYLRANC--LLVADIERGGVFAQIVGTLSLLRPVESPLIKGILINRFRGRR
ELFDEGRRWLEANTGVPVLGVM-PWLNELFPPEDSLD------LLERK--PTR------G
-ATDLEIAVLRLPSLSNFSDLDPLEAEASLRLRWIQPGEPLGEPDAVILPGSKQTLRDLE
AMNSCGLADQLRAYAQAGGSVLGICGGMQMLGRSLSDPEGLEGTD---QRCSQNGLGLLP
LETTFSGTKRLSQRSIDGLWP------ME---TPLSGFELHYGTTIPDAGL---------
QPLS-SDPGLGWWA-PGPKGSSVVGTYLHGLLDNGPWRRAWLNRLREQRGLQPLANDPKN
HSAHRDLLLDRLADAFEQHVNLAPLLQP--------
>Nosp|186681019
-----------------------------MKSIMVVGTTSHAGKSLLTTAICRILSRRGW
RVAPFKGQNMALNAYVTASGGEIGYAQAVQAWAAGVVPWVEMNPILLK---PQGDMTS--
QVIIKGRSVGKVSASDYYEQYFELGWRTIEESLQHLGTEFD--LLVCEGAGSPAEINLKH
RDLTNMRVAKYLNAPT--MLVVDIDRGGAFAHVVGTLELLEPDERALIKGVVINKFRGQR
SLLDPGIKWLEERTGIPVIGVI-PYLQEVFSTEDSLD------LLERQSSSSK------A
-QTDLNIAVIRLPRIANFTDFDPLESESTVSVKYLSPKQDLGHPDAVIIPGTKTTIADLL
LLQKSGMAEAIQHYAASGGTVLGICGGYQMLGQIIADPEGIEG-----QAGRFQGLNLLP
IRTVITGQKIARQRQVSSNYPQ-----QG---LPVNGFEIHQGRSRIEQQG---IDPQSY
HALF-DDINLGLVD----SCQSVWGSYLHGLFDNGPWRRAWLNRLRQQRGLKSLPTGVAN
YREQREQILDSLATEVESHLDLTPFLS---------
>PromAS|123968870
---------------------------------MVLGTSSGAGKSLTVTAICRILKNLGE
EPIPFKGQNMSNNAWVDWEGGEMAYSQALQAFACGINPSAEMNPILLK---PQGNSIS--
EVIHLGKSIGITTASNYYKDWFIPGWEVIKKSLSSIYEKTPNCRLIIEGAGSPVEMNLIH
RDLTNLRVAKYLNANC--ILVTDIERGGVFAQIIGTLELMKPEEKKLIKGIIINRFRGDL
SLFAEGKKWIESKTQIPIIGII-PWLNDSFPPEDSLD------LLEKK--SRH------T
-TAEIKVGIIKLPSISNFSDFDPLENEKSILIEWVRESQNLKKFDFIILPGSKQTIKDQI
YLKESGLSQDIKEYSNNKGNIIGICGGLQMLGTSLEDPFFKEGSKSC-LEQKIKGIGLLP
LKTTFFEKKLTRQISSESLWP------CH---SKINGFEIHNGKTELVESE----NLLKI
RPIF-KDLDLGWYT-EKKEGGTIAGTYIHGIFENDNWRDQYINLIRKSKNLPIFNKKSIS
YKKKRESIIDNLANEFDKHLNITSLLN---------
>Rapb|282895945
-----------------------------MKSIMVVGTTSHAGKSLITTALCRIFSQKGW
RVSPFKGQNMALNAYVTANGGEIGYAQAVQAWAAKIPPMVEMNPILLK---PQGDMTS--
QVIIKGKVVGKVSATDYYEQYFEIGWQTIQESLKQLSSEFD--LIVCEGAGSPAEINLKH
RDLTNMRVAKYLGAST--ILVVDIDRGGAFAHVVGTLELLEPEERDLIKGIIINKFRGMR
SLLDPGITWLEERTGIPVIGVI-PYISEIFPAEDSLD------LLDRK--SSK------K
FQSDLNIAVIRLPRIANFTDFDPLESEPTISVKYISPKQELGYPDAVIIPGTKTTIADLI
VLQKSGMAEAIQQYAASGGTVLGICGGFQMLGQAVADPEGIEG-----PPGKYQGLNLLP
IKTIITGQKTARQRQVISNYPQ-----MG---LPIRGFEIHQGRSRVEEPTDKSTRESPC
QPLF-DDANLGLVD----NCQSIWGTYLHGIFDNGAWRRSWLNRLRQQRGLKSLPTGVAN
YGEHREKILDSLATEIESHLNLIPLALSHLSTDHDD
>YellA|86607289
-------------------------MSSACRSLMVVGTSSHVGKTLLVAALCRLLKKAGK
KVAPFKAQNMSLNAYVTPEGHEIAYAQALQAWAAGIPPAVEMNPILLK---PQGNLTS--
QVVLNGVAVDTCRAGEYYERWFAPAWEAVKTALARLQQQYE--WIICEGAGSPAEVNLKH
RDLANTRVALHLGSPT--WLVADIDRGGALAHVVGTLQLLEPAERALIRGIVINKFRGAR
ELLQPGLDWLENYTGIPVVGVL-PWLDWVLPQEDSMGLEAGPQLWENR--RERAG----R
-GSCLEIAVIRLPQVANFSDFDPLLAEPSVHLRWVHPGQSLGSPDVVILPGSKTTLKDLL
ALQKTGLADQLRLY---SGHIVGICGGLQMLGQTIADPAGLEG-----VAGTYPGLGFLP
LTTVLQPTKVTQQVQTQSRWP------AP---APVQGYEIHQGSTQADPAG--------C
LPIF-EQEGLGWRD----PTGRVWGSYLHGLFDNHRWRRHWLNELRRQKGWDPLPELEGH
YAQQREELLDCLAEAWRPHLEWQQLLE---------
>Prom9215|157413701
---------------------------------MVLGTSSGAGKSLTVTAICRILKNLGE
EPIPFKGQNMSNNAWIDWEGGEMAYSQALQAFACGINPSAEMNPILLK---PQGNSTS--
EVIHLGKSIGTTTAQNYYKDWFIPGWEVIKKSLKSIYELNPNCRLIIEGAGSPVEMNLIH
RDLTNLRVAKYLNANC--LLVTDIERGGVFAQIIGTLELMKPEERKLIKGIIINRFRGDL
SLFEDGKKWIENKTQIPVIGII-PWLNDSFPPEDSLD------LIEKK--SLS------K
-NHEIKVGIIKLPSISNFSDFDPLENEETILIEWIRKSKNLSTYDFIILPGSKQTIKDQK
FLENSGLSQDIRDYSNNEGNIIGICGGLQMLGTTLEDPYFKEGAKNY-SEQKINGIGLLP
LKTTFFKKKLTRQINTKSIWP------CQ---SQINGFEIHNGQTILDDSQ----SSLKI
NPIF-EDLDLGWFK-ENNKGGTIAGTYIHGIFENDSWREQYINLIRKSKNLPILNKKSIS
YKKKRESIIDNLANEFHKHLNLTSFLS---------
>PromN2A|72382610
-----------------------MNIDLKRTPLMVLGTSSGAGKTLIATAICRCLKRKGE
QPIPFKGQNMSNNAWVDTKGREMAYSQALQSWSAGLEPSAEMNPVLLK---PKGDCTS--
EVIHLGKSVGTSRAINYYEDWFDSGWEAIKKGLAILLKSKTDGRLILEGAGSPVEVNLQH
KDLTNLKLAKYLNANC--ILVADIERGGVFAQIIGTIALMKPDEKKLIKGIIINRFRGDK
ALFETGVTWIEKETGIPVLGIL-PWLKEIFPPEDSLD------LLERK--QIN------Q
-GAEIEIAIIKLPRISNFSDLDPFFSDSSIQMRWIEPGQELGEPDVLIIPGSKQTIKDLE
SLNKTGLSNQIKNYAKKGGNIFGICGGLQMLGKSLEDPHQQESINET-STSSNMGMNLLP
IKTTFREIKHTSQREEKVSWP------FS---QNIKGFEMHYGESDLINNK-----DSEI
ISLF-KNSSLGWVI-EKKDKSFVGGTYLHGIFENDEWRRQWINKIRQKKGLNHLKIDEEN
NSDKRERLLDLLTDAFEKNINIDILIK---------
>Syns9917|87125445
---------------------------------MVLGTSSGAGKSLMTAALCRVLRRRGE
TPLPFKGQNMSNNAWVDQAGGEMAYSQALQAWAAGLEPQCAMNPVLLK---PQGDSTS--
EVIHLGQSVGSCRAEHYYRDWFRPGWVAIRQGLCELQAAYPGGRLVLEGAGSPVEVNLQP
RDLTNLRLAQYLRARC--ILVADIERGGVFAQLVGTLALLRPVERPLIRGLLINRFRGRR
ELFDEGRRWLEANTGIPVLGVM-PWLDELFPPEDSLD------LLERR--GRK------R
-SAELEIAVLKLPSLSNFSDLDPLEAEPSVQLRWVDPGAALGQPDAVVVPGSKQTLRDLE
ALQSSDLGKHVHTYAATGGAVFGICGGMQLLGRELLDPEGLEGGNN--TSGSAPGLNLLP
LRTVFGGSKALRQRSSQALWPKNSDPTSAASDIRLEGFELHRGSTTALEP---------C
QSLC-ADDGLGWVQ------ANVAGTYLHGVFESGPWRRRWLNQLRTRKGLPMLSEQQPH
HSRQRDALLDRLADAFEQHVNLEPLLQP--------
>Prom9312|78779642
-------------------MYLEEKLHKIKKPIMVLGTSSGAGKSLTVTAICRILKNLAE
QPIPFKGQNMSNNAWVDWEGGEMAYSQALQAFACGVNPSSEMNPILLK---PQGNSVS--
EVIHLGKSIGTTSAKNYYQDWFIPGWEVIKKSLNSIYKKNPNCRLIIEGAGSPVEMNLKH
RDLTNLKIAKYLKANC--ILVTDIERGGVFAQIIGTLELMKPEEKKLIKGIIINRFRGDL
SLFEEGKKWIEEKTQIPVIGIV-PWLNDSFPPEDSLD------LLENK--SRF------T
-NAEIKVGIIKLPSISNFSDFDPLENEESILIEWIRESQNLKKYDFIILPGSKQTIKDQM
FLEKTGLSHDLREYSNNKGHIIGICGGLQMLGTFLEDPFLKEGSKTF-SEQKIKGIGLLP
LRTTFFEEKLTRQISSESLWP------CQ---SKINGFEIHNGQTELDNTQ----NSLKI
NPIF-KDLNLGWYK-ENKEGGTIAGTYIHGIFENDIWRDQYINLIRMNKKLPALKKRTSS
YKNKREKIIENLANEFNKHLNLSSLLN---------
>SynsBL|116072240
-------------------------MLAMQRPLMVLGTSSGAGKTLMTAALCRVLKRQGE
QPLPFKGQNMSNNAWVDGAGGEMAYSQAMQAWAAGLEPCCAMNPVLLK---PKGDSTS--
EVIHSGQSVGTARAEHYYRDWFRPGWQAIRSGLTELQQQWPEGRLVLEGAGSPVEVNLQR
RDLTNLRLAQYLRANC--LLVADIERGGVFAQIVGTLALLRPVERPLIKGILINRFRGRR
ELFDQGRVWLEDNTGVPVLGVM-PWLNELFPPEDSLD------LLERK--PSR------G
-ATDLDIAVLRLPSLSNFSDLDPLETEATVQLRWVAPGEDLGVPDAVVIPGSKQTLRDLS
AMRSSGLAEALQSYSSGGGHVFGICGGMQMLGQELEDPQGLEGG----GPSSETGLGLLP
LHTIFTDNKALRQRSSAALWPEGN---SP---LQLEGFELHYGRTTASAP---------C
EPLC-DGEGLGWAKHFGEDGGLVAGTYLHGVFENGPWRRRWLNQLRAAKGLPPLTEQQPH
HSRQREALLDRLADAFEEHINLEPLLR---------
>Prom9515|123966560
-------------------MEFTENYNPKNKPIMVLGTSSGAGKSLTVTAICRILKKLGE
EPIPFKGQNMSNNAWVDSNGGEMAYSQALQAFSCGINPSSEMNPILLK---PQGDSTS--
EVIHLGKSVGISTAKDYYKDWFMPGWEVIKKSINIIYEKNKNCRLIIEGAGSPVEMNLIH
RDLTNLRVAKYLDASC--ILVTDIERGGVFAQIIGTLELMKPEERKLIKGILINRFRGDL
SLFKEGKKWIEDKTKIPVLGII-PWLNDKFPPEDSLD------LLERK--SYL------S
-NPEIKVGIIKLPSISNFSDFDPLENENSILIEWISEAQNLNQFDFIIIPGSKQTIKDQL
FLNESGLSKEIKNYSHNNGNIFGICGGLQMLGTVLEDPFFKEGSNFN-SDQSIKGIGLLP
LKTTFLKHKITRQIHSESIWP------NS---TKIIGFEIHNGITKLDSSH---LDTLKT
NHIF-KDFDLGWYK-ENREGGTIAGTYIHGIFENDEWRDHYINLIRKTKNKLTLDKKSRS
YKMKRESIINNLANEFNNHFNISLLLN---------
>Cya8802|257059507
-----------------------------MKAIMVVGTTSHAGKSFITTAICRILARQGW
HVTPFKGQNMALNAYVTPTGGEIGHAQAVQAWAAKITPSVDMNPILLK---PQGNMTS--
QVIIHGQAVGTTSAQEYYEQYFDRGWKAITSSLDCLASEYD--VVVCEGAGSPAEINLKH
RDLTNMRVAHHLNAAT--ILVVDIDRGGAFAHVVGTLQLLEPEEKALIKGIVINKFRGQR
SLLDSGIEWLENYTSIPVLGVI-PWREIMFPSEDSLG------LLDRP--SYR------S
-TTSLKISILRLPHISNFTDFDPLDAETTVNLNYLDLRGTLGYPDAVIIPGSKTTIADLI
ALHTTGMAQQLQDYVSAGGVILGICGGFQMLGQTVFDPDQLEG-----GQKAYKGLNLLP
LETIITSNKIVRQRQIMSNYPY-----SG---LPVTGYEIHQGITQLIQSY-ETEQTILL
DQLF-DDISLGFVN----ESQTIWGCYLHGLFDNGAWRRSWLNYLRQRRGLPSLPTGIAN
YREQREANLDAIADLVEEFVNLKPVFPK--------
>Prom9313|33863453
----------------------------MSTPLMVLGTSSGAGKSLMSAALCRLLLRQGE
TPIPFKGQNMSNNAWVDESGGEMAYSQALQAWAAGLKPQCAMNPVLLK---PQGDSTS--
EVIHLGQSVGTARAETYYEQWFRPGWSVIREALKDLQCSYTHGRLVLEGAGSPVEVNLQR
RDLTNLRLAQFLRARC--LLVADIERGGVFAQIMGTLSLLKPVEKQLIRGLLINRFRGRR
ELFDEGRDWLEAETGIPVIGVM-PWLEELFPPEDSLD------LLERR--GKK------N
-DAEIEIAVLKLPSLSNFSDLDPLEAEPTVQLRWVEPGTFLGMPDAVIIPGSKQTLRDLN
SLNRSGLGSQLQTYAQSGGHVFGICGGMQMLGRTLADPLGLEGVTTTDPSSSMAGLNLLP
LDTVFKRNKALSQCQRITQWP------DN---AKVKGFELHHGNSQLIQGS-----HESV
LPMA-DDPSMGWVS-KNESCGQVAGTYLHGIFENGRWRRLWLNLIRKQKGLADLPTDISN
HEQQREQLLNRLADVFEEHVNINPLLGT--------
>Cya7822|196257002
-----------------------------MKGIMVVGTTSHAGKSFLTAALCRILARRGW
HVAPFKGQNMALNAYVTPAGGEIGFAQAVQAWAAGTTPRVEMNPILLK---PQGDMTS--
QVILKGKVFGKITASDYYDQFFETGWEAITSCLERLSLEFD--LVVCEGAGSPAEINLKH
RDLTNMRVAKHLGAAT--LLVVDIDRGGAFAHIVGTLALLEPEERTLIKGIIINKFRGQR
SLLDSGIKWLEEYTGIPVLGVI-PWSDVLIPAEDSLD------LFERR---IK------P
-NAEINISVLRLPRIANFTDFDPLDSEVSVSLNYVDLHQELGYPDAVIIPGSKTTIEDLM
AIYKSGMAQKLQDYAAAGGVILGICGGFQMLGERVLDPEKLES-----EQQEFNGLNLLP
IETVIIPDKIASQRQVFSNYPQ-----SG---LPISGYEIHQGVTRLVNGV-KQPEKLGC
QALF-NDEKLGLVN----SSHLIWGCYLHGLFDNGAWRRAWLNFLRHRRGLSALPTGIAN
YREQREATLNVIADLVESHLDLTPILSKL-------
>Cya7424|218440563
-----------------------------MKAIMVVGTTSHAGKSFLTTALCRILARRGW
HVTPFKGQNMALNSYVTPTGGEMGFAQAVQAWAAGTAPRVEMNPILLK---PQGNMTS--
QVILMGKVAGQTTASDYYEQYFKPGWEAIASALKRLAFEYD--LVICEGAGSPAEINLKH
RDLTNMRVAQHLGATT--LLVVDIDRGGAFAHVVGTLALLDPEERALIKGIIINKFRGQR
SLLDSGIKWLEDYTGIPVLGVI-PWSEILFPAEDSLD------LFERK---TK------P
-NGEININVIRLPRISNFTDFDALESEPTVSLNYLDLSQELGYPDAVIIPGSKTTIQDLS
ALHTSGMAEKLEQYANAGGIVLGICGGFQMLGRRVLDPNQIEG-----KQEEFAGLNLLP
IETTILPDKITTQRQVFSNHPQ-----SG---LPVTGYEIHQGITRLADGV-KNLENVGC
QALF-NDEKLGIVT----HSQLVWGCYLHGLFDNGAWRRAWLNFLRHRRGLSALPTGIPN
YREQREATLNSVADLVEANVNLSPILSQL-------
>PromN1A|124026318
---------------------------------MVLGTSSGAGKTLIATAICRCLRRKGE
QPIPFKGQNMSNNAWVDTQGREMAYSQALQSWSAGLEPSAEMNPVLLK---PKGDCTS--
EVIHLGKSVGTSKAINYYEDWFDSGWEAIKKGLAILLKSKIDGRLILEGAGSPVEVNLQH
KDLTNLKLAKFLNANC--ILVADIERGGVFAQIIGTIALMKPDEKKLIKGIIINRFRGDK
ALFESGVTWIEKETGIPVLGIL-PWLKEIFPPEDSLD------LLERK--QVN------K
-SAEIEIAIIKLPRISNFSDLDPFFSDSSIQMRWIEPGQDLGNPDVLIIPGSKQTIKDLE
SLNKTGLSNQIKNYAKKGGNIFGICGGLQMLGKTLEDPHKQESIKEQ-NTFSNMGMNLLP
IKTTFGEIKHTSQREEKVSWP------VS---QSLKGFEMHYGESDLINNT-----DSEI
ISLF-KNSSLGWVI-EKKDKSFVGGTYLHGIFENDEWRRQWINKIRQKKGLNHLKIDKEN
NNDKRERLLDLLTDAFEKNINIDILIK---------
>Micc|254409536
-----------------------------MKSLMVVGTTSHAGKSFITTALCRILSRRGW
RVAPFKGQNMALNAYVTLNGGEIGHAQAVQAWAANVTPCVEMNPILLK---PQGDMTS--
QVILMGQVAGKVGAADYYEQYFDRGWQAIQESLRRLSHEFD--FVVCEGAGSPAEINLKH
RDLTNMRVAKHLNAPT--LLVVDIDRGGAFAHIIGTLELLEPDERVLIKGIVINKFRGQR
SLLESGITWLEERTGIPVIGVI-PWINEIFPAEDSLA------LLDRY-NKRK------R
-DSELTVAVIRFPRISNFTDFDALEAESTVNVKYLAPNQSLGYPDALILPGTKTTISDLL
VLHKTGMLEEIKNYAAAGGTVLGICGGFQMLGQTLLDPDGIED-----EPGQYQGLGLLP
IKTIITARKVARQRLVTSNYPQ-----VG---LPVSGYEIHQGRSRLIDSE-STDNKSAY
QPLF-DDPGLGLVD----ITQSIWGTYLHGLFDNGPWRRAWLNQLRHQRGLPSLPTGIPD
YREQREVVLNSLADSVEAHLDLSTIIPNLT------
>Prom9202|254526356
-------------------MDLEAKLHEIRKPIMVLGTSSGAGKSLTVTAICRILKNLGE
EPIPFKGQNMSNNAWIDWEGGEMAYSQALQAFACGINPSAEMNPILLK---PQGNSTS--
EVIHLGKSIGTTTAQNYYKDWFIPGWEVIKKSLKSIYELNPNCRLIIEGAGSPVEMNLIH
RDLTNLRVAKYLNANC--LLVTDIERGGVFAQIIGTLELMKPEERKLIKGIIINRFRGDL
SLFENGKKWIENKTQIPVIGII-PWLNDSFPPEDSLD------LIEKK--SLS------K
-NHEIKVGIIKLPSISNFSDFDPLENEETILIEWIRKSKNLSTYDFIILPGSKQTIKDQK
FLENSGLSQDIRDYSNNGGNIIGICGGLQMLGTTLEDPYFKEGAKNY-SEQKINGIGLLP
LKTTFFKKKLTRQINTKSIWP------CQ---SQINGFEIHNGQTVLDEIQ----SSLKI
NPIF-EDSDLGWFK-ENNKGGTIAGTYIHGIFENDSWREQYINLIRKSKNLPILNKKSIS
YKKKRESIIDNLANEFHKHLNLTSFLS---------
>Nods|119509132
-----------------------------MKAIMVVGTTSHAGKSLISTAICRILSRRGL
RVAPFKGQNMALNAYVTANGGEIGYAQAVQAWAAGVAPWVEMNPILLK---PQGDMTS--
QVIIKGRAVGKVKASDYYEQYFDIGWQAIQESLKHLSTEFD--FLVCEGAGSPAEINLKH
RDLTNMRIAKYLNAPT--ILVVDIDRGGAFAHVVGTLELLDPEERQLIKGIVINKFRGQR
SILEPGIKWLEERIGIPVVGVI-PYFQEVFPAEDSLD------LLERK--SYK------T
-NTDLNITVIRLPRIANFTDFDPLESEPTVAVKFLGMKQDLGHPDAVIIPGSKTTITDLL
LMQKTGMAEAIQNYAASGGTVLGICGGYQMLGQIIADPEGAEG-----QAGRFQGLNLLP
IRTVITGQKIARQRQVSSNYPQ-----MG---LPVNGFEIHQGRSRVEEQG----DKTAY
LPLF-DDPNLGLVD----SCQSIWGTYLHGLFDNGPWRRAWLNRLRQQRGLKSLPTGVAN
YREQREQILDYLATEVETHLNLTPFLP---------
>Cyab|254432136
---------------------------------MVLGTSSGAGKSLMTAALCRALRRRGE
QPLPFKGQNMSNNAWVDEGGGEMAYSQALQAWAAGLEPRCTMNPVLLK---PQGDSTS--
EVIHLGQSVGIARAEHYYRDWFRPGWAAIRQGLRELQAGHPGGRLVLEGAGSPVEVNLQA
RDLTNLRLAQFLRARC--LLVADIERGGVFAQLVGTLALLSPVQRPLIRGLLINRFRGRR
ELFDSGRQWLEQHTGIPVLGVM-PWLDELFPPEDSLD------LLERR--GRK------P
-QADLQITVLKLPSLSNFSDLDPLEAEPSVQLRWQSPEEPLGQPDAVILPGSKQTLRDLA
ALHRHGWKEQLQAHLQRGGQVFGLCGGLQMLGQELQDPEALEG------SGPQVGLGLLP
LRTRYGRSKALRQRHSLALWPAG----PGAA-QELQGFELHRGRTTTIPTE---AEARLP
HPLA-AEGGLGWWQPVGTQGGVVAGTYLHGVFDAGPWRRRWLNLLRQRRGLAPLSEHQPS
HAQQRDALLDRLADAFEAHVDLTPLLNP--------
>Acam|158337367
-----------------------------MGAIMVVGTTSHAGKSIMAAVICRMLKRKGY
QVTPFKGQNMALNAYVTNAGDEIGHAQAVQAWAAGLEPRVEMNPILLK---PQGDMTS--
QVILNGKAVGRTQAADYYRDYFDRGWQAITTALVTLQQEFD--WIVCEGAGSPAEINLKH
RDLTNMRVAKHLNAPT--LLVADIDRGGVFAHIVGTLELLDPDERALIKGFVINKFRGQR
SLLESGITWLEERTGIPVVGVI-PWLEHSLPAEDSLD------LFERR--RTK------P
-NAEVTIAVIRLPRISNFTDFDPLEAEPSVRLQFVGPNQPLGQPDAVIVPGSKTTISDLQ
QLQVSSMADQLRAYSQAGGMVLGICGGLQMLGQTISDPMGTEG-----PPGEFAGLGLLP
LQTTMSGDKITRQRQAQITLPSDCS-ALGEDARTIQGYEIHQGQTQVLQPE-------AV
QAWF-DDPALGVVS----CNHRILGTYLHGIFNNGPWRRVWLNQLRAQKNLLPLPLAIPN
YKVYRDHMLDQVTDAIAPYLNLQPFLGKA-------
>Prom9301|126696690
-------------------MELEAKLHEIKKPIMVLGTSSGAGKSLTVTAICRILKNLGE
EPIPFKGQNMSNNAWVDWEGGEMAYSQALQAFACGINPAAEMNPILLK---PQGNSIS--
EVIHLGKSIGTTTAKNYYKDWFTPGWEVIKKSLKSIYEGNPNCRLIIEGAGSPVEMNLIH
RDLTNLRVAKYLNANC--ILVTDIERGGVFAQIIGTLELMKPEEKKLIKGIIINRFRGDL
SLFEDGKKWIENKTQIPVVGII-PWLNDSFPPEDSLD------LIEKK--SLS------K
-NPEIKVGIIKLPSISNFSDFDPLENEETIFIEWIRKSQNLSKYDFIILPGSKQTIKDQI
FLENSGLSKDIRDYSKNKGNIVGICGGLQMLGTTLEDPYFKEGSKNY-SEQKIKGIGLLP
LKTTFFKKKLTRQIKSKSIWP------CQ---SEINGFEIHNGQTVLDEIQ----SSLKI
NPIF-EDSDLGWYK-ENNKGGTIAGTYIHGIFENDSWREHYINLIRKSKNLPTLNKKSIS
YKEKRQFIIDNLANEFHKHLNLKSFLS---------
>Artm|209524896
-----------------------------MKAIMVVGTTSHAGKSMLVTALCRILRRQNL
RVVPFKGQNMALNSYVTPTGAEMGYAQAVQSWAAGLVPNVAMNPILLK---PQGNMTS--
QVILKGKPLATLKATEYYEKFFDTGWDTITKCLDYLKKEFD--VIVCEGAGSPAEINLKH
RDLTNMRVAQYLQAFT--ILIVDIDRGGAFAHVVGTLELLDPEERALIKGIVINKFRGMR
SLLDSGIEWLEKYTGIPVLGVI-PWVDIAMPAEDSLS------LLERR--SRS------D
-NIDITIAIVKIPRISNFTDFDPLDAESTVKVQYVELNQPLGHPDAVIIPGSKTTIADLL
ALQKSGMASQIQDYVEAGGQVMGICGGYQMLGQQVSDPRGLEG-----KIGDFPGLGLLP
IKTILLSDKVSRQRLVTSNYPE-----IG---FPVEGYEIHQGRTQILDKR-------ET
APLF-DDEDLGVVS----SNRSVWGHYLHGIFDNSPWRRSWLNHLRKPRGLGTLPTGIPN
YREQRDLMLDTLADVVEEYLDLSTILG---------
>Syne6301|56751310
-----------------------------MPALMVVGCTSHAGKSLITAAICRLLRRQGW
RVAPFKGQNMALNAYVTASGGEIGYAQAFQAWAAGVEPTIEMNPILLK---PQGDMTS--
QVVLKGRAVGRTLAERYYQDYFEVGWEAICEALEQLQADYD--WIVCEGAGSPAEINLKH
RDLTNLRVAKHLQAPT--LLLVDIDRGGSFAHLIGTLELLDPDERSLIRGFVFNKFRGRR
ELLQSGLDWLEERTGIPVLGVI-PWIDRAFPSEDSLD------LMERR--RRK------T
-QAEVTIAVIRLPRIANFTDFDPLESEPSVQVRYVGLQDELGYPDAVILPGSKTTISDLL
DLQRSGLAQAIRDYAAAGGTVLGICGGFQMMGQHILDLEGTEG-----IEGQFEGLHLFP
TQTWFTAEKTLRQRQTTARSPQ-----AG---LPITGYEIHQGQTRLDSDS------EEF
LPIF-DDPKLGLCD----RNGNLWGTYLHGIFDNGAWRRAWLNSLRHRRGLKALPTSIGH
YQAQRDDLIDALSDAVEPYLNLSPLLTAL-------
>Anav|75906421
-----------------------------MKSIMVVGTTSHAGKSLISTAICRILSRRGW
RVAPFKGQNMALNAYVTANGGEIGYAQAVQAWAAGVVPWVEMNPILLK---PQGDMTS--
QVIIRGRPVGRVNAADYYEQYFEPGWRAIEESLQHLGTEFD--LVVCEGAGSPAEINLKH
RDLTNMRVAKYLNAPT--LLVVDIDRGGAFAHVVGTLELLEPEERQLIKGVVINKFRGQR
SLLDPGIKWLEERTGIPVVGVI-PYLQEIFPAEDSLD------LLERK--THK------A
-HADLQITVVRLPRIANFTDFDPLESEPTVAVKYISPKQDLGHPDAVILPGTKTTIADLI
LLQKTGMAEAIQNYAASGGTVLGICGGYQILGQMIADPEGIEG-----QAGRYQGLNLLP
IRTVITGQKIARQRQVSSNFPQ-----LG---LPVNGFEIHQGRSRVEPQG----DSQAF
QPLF-DDVNLGLVD----SCQSVWGSYLHGLFDNGPWRRAWLNRLRQQRGLKSLPTGVAN
YREQREQMLDNIATEVENHLDLTLFLP---------
>Artp|284051107
-----------------------------MKAIMVVGTTSHAGKSMLVTALCRIIRRQNL
RVVPFKGQNMALNSYVTATGAEMGYAQAVQSWAAGLVPNVAMNPILLK---PQGNMTS--
QVILKGKPVATLKATEYYEKFFDTGWETITKCLDYLQKEFD--VIVCEGAGSPAEINLKH
RDLTNMRVAQYLQAFT--ILIVDIDRGGAFAHVVGTLELLDPEERALIKGIVINKFRGMR
SLLDSGIEWLEKYTGIPVLGVI-PWVDIAMPAEDSLS------LLERR--SRS------D
-NTDITIAIVRIPRISNFTDFDPLDAESTVKVQYVELNEPLGHPDAVIIPGSKTTIADLL
ALQKSGMAAQIQDYVEAGGQVMGICGGYQMLGQQVSDPRGLEG-----KIGEFPGLGLLP
IKTMLLSDKVSRQRLVTSNYPE-----IG---FPVEGYEIHQGRTQILDKR-------ET
VALF-DDQDLGVVS----SNKAVWGHYLHGIFDNSPWRRSWLNHLRKPRGLGTLPTGIPN
YREQRDLMLDTLADVVEEYLDLSTILS---------
>Cya7425|220908143
--------------------------MAKMNAVMVVGTTSHAGKSLLTAVICRLLARSGQ
RVTPFKGQNMALNAYVTAEGGEIGHAQAVQAWAAGVEPQVEMNPILLK---PQGDMTS--
QVILLGKAIGKVGAADYYREYFDRGWQTIRDSLDKLAQEFD--WVVCEGAGSPAEINLKH
RDLTNMRVARYLNAPT--VLVADIDRGGVFAHIVGTLELLDPEERALIKGIIINKFRGQR
SLLESGITWLEERTGIPVLGVI-PWLDISLPAEDSLD------LFERR--PSR------K
-NAELTIAVIRLPRIANFTDFDPLEAEPSVHLQYLQPGQSLGTPDAVILPGSKTTILDLL
ALEATGMAAQIKTYVAEGGVVLGICGGLQMLGQLISDPSGTEG-----QPGDFPGLGLLP
LATIMQGDKITRQQQAIAHYPQ-----VD---LRVKGYEIHQGKSSITVDL---PGARFI
HQLF-DQPGLGYVN----SEQTVWGSYLHGLLDNGGWRRAWLNCLRQRKGLPPLSLQISD
YQVQREELLDRVTDAIAPYLNLAPLLGEENSKRC--
>Cya51142|172038272
-----------------------------MKAMMVVGTTSHAGKSFITTAICRILARRGW
HITPFKGQNMALNAYVTTTGGEIGYAQAVQAWAAGINPRVEMNPILLK---PQGNMTS--
QVILGGKAAGITTATNYYEQYFDKGWNMIVHSLERLAVEYD--FVVCEGAGSPAEINLKH
RDLTNMRVAKYLNAPT--LLVVDIDRGGAFAHVVGTLQLLDESERALIKGIVINKFRGQR
SLLDSGIEWLENYTGIPVLGVI-PWREISFSAEDSLD------LLERR---RK------E
-QKEINVTILRLPHIANFTDFEPLDAEKTVSISYLDLNEPLGYPDAVIIPGSKTTINDLI
ALHESGIAKQLQDYVAAGGIVLGICGGFQMLGEMVFDPDQLEG-----NNVSYAGLNLLP
IETVITPEKIVRQRHTCSVYPY-----PG---FPITGYEIHQGVTRSSKSP-HQRIKTTN
HPLF-EDGSLGIVN----DNQSVWGCYLHGIFDNGAWRRNWLNYLRNRRGLPSLPTGIAN
YREQRETVLNQLADLVEQYIDLTPLLNN--------
>Lyns|119486297
-----------------------------MKAIMIVGTTSHAGKSMITTALCRILYRRGV
KVTPFKGQNMALNSYVTPAGAEIGYAQVVQAWAAGISPSVAMNPILLK---PQGDMTS--
QVILKGKAVGVVKASEYYEQYFDIGWQAITKCLDHLASEYQ--MIVCEGAGSPAEINLKH
RDLTNMRVAEYLNAKT--LLVVDIDRGGAFAHVVGTLQLLEPQERELVKGIIINKFRGQR
SLLESGITWLEEYTGIPVVGVI-PWVDLPLPAEDSLS------LLDRR--PRN------N
PQSEVTIAVVRLPRIANFTDFDPLDAEPTVNLEYINPQDALGHPDAVIIPGSKTTIADLL
VLQEAGMGEALKKYVAAGGQVMGICGGYQMLGESVVDSQGIEG-----KRGEFPGLGLLP
VKTIMDHHKVSCKRTVTSANPQ-----IG---LSIEGYEIHQGRTQVLDGE-------NT
LPLF-DDRNLGVTN----KQFSVWGHYLHGAFDNSPWRRSWLNHLRTPRGLGTLPTGIPN
YREQREMMLDVLADVVEEYLDLDQILN---------
>Prom9211|159903778
---------------------------------MILGTSSGSGKSLMATAICRFLQSHGE
TVLPFKGQNMSNNAWVDKNNCEMAYSQAVQAWAAKIDPLCCMNPILLK---PKGDSIS--
EVIHLGKSVGVTKAREYYEDWFAPGWKAIQKGLKELKSIHPQGRLIVEGAGSPVEINLKH
RDLTNLRLAQYINANC--LLVADIERGGVFAQLIGTLALLSSSERKLIKGIIINRFRGDS
SLFDTGREWIEKETGIPVLGVM-PWLNELFPKEDSLD------LIERA--KKK------K
-SAEINIVAIRLSSISNFSDLDPLEAESTINIQWVLPGGLLGKPDAVIIPGSKETLKDLQ
ELKASGLGDQIKDYAMSGGNVLGICGGLQILGESLEETYCGENLQAGKSSLKLEGLNLLP
IKTIFKPKKSLINREVLALWP------AK---CQVEGFEIHHGISHLNNVK-----SNET
KPFA-EDPLLGWVI-SDPESGIICGTYLHGVFENGEWRRHWMNEIRQRKGLPLLGIREVN
YRHERDEIINRLADSFAKNIDLSPVL----------
>Noss|17229869
---------------------------MAMKSIMVVGTTSHAGKSLISTAICRILSRRGW
RVAPFKGQNMALNAYVTANGGEIGYAQAVQAWAAGVVPWVEMNPILLK---PQGDMTS--
QVIIRGRPVGRVNAADYYEQYFEPGWRAIEESLQHLATEFD--LVVCEGAGSPAEINLKH
RDLTNMRVAKYLNAPT--LLVVDIDRGGAFAHVVGTLELLDPEERQLIKGVVINKFRGQR
SLLDPGIKWLEERTGIPVVGVI-PYLQEVFPAEDSLD------LLERK--THK------A
-HADLQITVVRLPRIANFTDFDPLESEPTVAVKYISPKQDLGHPDAVILPGTKTTIADLI
LLQKTGMAEAIQNYAASGGTVLGICGGYQILGQMIADPEGIEG-----QAGRYQGLNLLP
IRTVITGQKIARQRQVSSNFPQ-----QG---LPVNGFEIHQGRSRVEPQG----DSQAF
QPLF-DDVNLGLVD----SCQSVWGSYLHGLFDNGPWRRAWLNRLRQQRGLKSLPTGVAN
YREQREQMLDNIATEVENHLDLTPFLP---------
>Cya8801|218246464
-----------------------------MKAIMVVGTTSHAGKSFITTAICRILARQGW
HVTPFKGQNMALNAYVTPTGGEIGHAQAVQAWAAKITPSVDMNPILLK---PQGNMTS--
QVIIHGQAVGTTSAQEYYEQYFDRGWKAITSSLDCLASEYD--VVVCEGAGSPAEINLKH
RDLTNMRVAHHLNAAT--ILVVDIDRGGAFAHVVGTLQLLEPEEKALIKGIVINKFRGQR
SLLDSGIEWLENYTSIPVLGVI-PWREIMFPSEDSLG------LLDRP--SYR------S
-TTSLKISILRLPHISNFTDFDPLDAETTVNLNYLDLRGTLGYPDAVIIPGSKTTIADLI
ALHTTGMAQQLQDYVSAGGVILGICGGFQMLGQTVFDPDQLEG-----GQKAYKGLNLLP
LETIITSNKIVRQRQIMSNYPY-----SG---LPVTGYEIHQGITQLIQSY-ETEQTILL
DQLF-DDISLGFVN----ESQTIWGCYLHGLFDNGAWRRSWLNYLRQRRGLPSLPTGIAN
YREQREANLDAIADLVEEFVNLKPVFPK--------
>Glov|37521341
-----------------------------MAALMVVGTSSHAGKSLLVTALGRLFHRRGV
KVAPFKGQNMALNAYVTAEGHEIGHAQAVQAWACGLEPSVAMNPILLK---PQGNMTS--
QVILKGKPAGVCGAVDYYRDYFEPGWQAVVEALAELQSQYE--LVICEGAGSPAEVNLRH
RDLTNMRVALHLGAPT--LLVTDIDRGGALAHVVGTLQVLPPEERALIKGIVINKFRGSL
ALLQPGLDWLAQYTGVPVVGVL-PWLEMALPEEDSMG------LFDRR--GAR------K
-QAQLEIVVIRLPRIANFTDFDALEAEPSVRVRYVSPDGYLGHPDAIILPGSKATIPDLL
ALEASGMAAQIRAY---GGVILGICGGLQILGSTIDDPEGFEG-----HPGRHPGLGLIE
ATTVFEPLKITRQVQVESRLP------AG---EPVVGYEIHQGQTTFAPT---------L
EALF-AEPHLGVVS----SNRRVWGTYLHGLLDNHAWRRHWLNALRERRGLPQLPVQSGH
YREQREEMFERLADAWEPHLPIDGFAQLAGFASQV-
>Syns8102|33866236
--------------------------MNRKRPLMVLGTSSGAGKSLMTAALCRVLHRRGE
QPLPFKGQNMSNNAWVDADGGEMAYSQAMQAWAAGLEPCCAMNPVLLK---PRGDSTS--
EVIHGGTSVGLARAEHYYRDWFRPGWQAIREGLQTMQQRWPNGRLVLEGAGSPVEVNLQR
RDLTNLRLAQYLRANC--LLVADIERGGVFAQIVGTLALLRPVERPLIKGILINRFRGRR
ELFDEGRSWLEQHTGVPVLGVM-PWLNDLFPPEDSLD------LLERK--PNR------G
-PTDLEIAVLKLPSISNFSDLDPLEAEPSLRLRWVHPGDSLGSPDAVLLPGSKQTLRDLE
TLRSSGLDRQLTAYATNGGSLLAICGGMQLLGQELHDPEQLEGGD---GAGPWPGLGLLP
LTTEFGGTKALRQREVQALWP------GT---TPISGFELHHGSTWASDDL---------
QPIC-NEPGLGWWC-ATPAGGCIAGTYLHGLLDNGPWRRRWLNQLRERKGLAPLITGLPH
HGEHRHQLLERLADAFEQHVDLTPLLQP--------
>Thee|22299259
---------------------------MKAKSLMVVGTTSHAGKSLLAAVICRWLAQQGY
RVTPFKGQNMALNAYVTREGGEIGYAQAMQAWAAGIEPEVAMNPILLK---PQGNMTS--
QVILRGQVVGVTRAADYYRDYFERGWQAITEALADLQQRFD--WIVCEGAGSPAEINLKH
RDLTNMRVATYLGAPT--ILVADIDRGGVFAHIVGTLMLLEPAERALIQGIVINKFRGQR
SLLDSGLQWLEETTGVPVLGVI-PWLERHYAAEDSLD------LWDPR--PQR------Q
-GADLKITVIRLPRIANFTDIDPLLAEPSVAVEFLPPHRPLGRPDAVILPGTKTTIADLQ
VLRETGMAEQLKTYAAQGGTILGICGGWQMLGTAISDPLGLEG-----CPGTYEGLGLMP
LHTQLGPTKCTQQQQTQSLYFN-----CP---EPILGYEIHQGQSEYTGDR------QGW
HPLF-AAPELGLVN----RAGTLWGTYLHGLLENGPWRRHWLNGLRSRRQLPPLPTAIPH
YGEQRTVALDELTKTVMAHLNLRGICKLC-------
>Syns9916|116073200
---------------------------------MVLGTSSGAGKSLMTAALCRVLKHRGE
TPLPFKGQNMSNNAWVDQSGGEMAYSQALQAWAAGLEPQCAMNPVLLK---PQGDSTS--
ELIHLGQSVGRARAETYYEEWFRPGWAAVRQGLQNLQADYPEGRLVLEGAGSPVEVNLQR
RDLTNLRLAQYLRANC--LLVADIERGGVFAQIVGTLNLLRPVERPLIKGILINRFRGRQ
SLFDEGRRWLEAHTGVPVVGVM-PWLDELFPPEDSLD------LLERR--GRK------R
-GAELEIAVLRLPSLSNFSDLDPLEAEPTVQLRWLSPGEELGQPDAVIVPGSKQTLRDLA
SLRNSGLDQSLLRYVQTGGQLVGICGGMQLLGRELHDPDGREGGA---IDSTCPGLDLLP
LRTSFTATKALRQRRSQAHWPASPD-HEA---LMLEGFELHRGSTTALES---------C
APLC-SDPELGWISGDQAQGGVVIGTYLHGVFESGPWRRRWLNLLRQRKGLAPLSENQPH
HSRQRDALLERLADAFEAHVNLGPLLEGP-------
>PromMED|33861716
-------------------MELIEKLQPIKKPLMVLGTSSGAGKSLTVTAIGRILKNSGE
EPIPFKGQNMSNNAWVDWNGGEMAFSQALQAFACGIIPSSEMNPILLK---PQGNSTS--
EVIHLGKSKGITTAKDYYKDWFFPGWGVIKKSLNSIYERYPNCRLIIEGAGSPVEMNLIH
RDLTNLRVAKYLNANC--ILVTDIERGGVFAQIIGTLELMKPDERKLIKGILINRFRGDL
SLFEEGKKWIENKTKIPVLGII-PWLDDKFPPEDSLD------LLEKK--SSL------T
-NPELKVGIIKLPSISNFSDFDPLENEESILIKWVMESQNLNQYDFLIIPGSKQTIKDQK
FLRDSGLSEDIKNYSTNKGNIFGICGGLQMLGTILEDPFFKEGSKIN-CEKSINGIGLLP
LKTTFFQKKITRQINSESIWP------QV---TEINGFEIHNGVTELDNSQ----DTFKI
KPIF-KDLDLGWYK-ENIQGGTIAGTYIHGIFENDDWRDHYLNLIRKGKNLPLLKKRTRS
YKMKRENIIDNLANEFKKNFNISSLLN---------
>Scys6803|16331819
MEPYSHRMECPRSFVFLADSSIQSKQNLTMKAIMVVGTTSHAGKSFLTTGLCRLLRRRGD
RVTPFKGQNMALNAFVTIDGGEMGHAQAVQAWAAGTVPRVAMNPILLK---PQGDMTS--
QVIMLGQAVGTTRAQEYYQNYFDRGWQAIANSLETLAQDFD--VVVCEGAGSPAEINLKH
RDLTNMRVATHLQAAT--ILIADIDRGGVFAHVVGTLQLLEPEERKLIKGIVINKFRGQR
SLLDSGITWLEEYTGIPVLGVI-PYGQNLFSAEDSLD------ILERS--GRP------S
-KEDIRIVVLRLPRIANFTDFEPLEAESGVYVDYLPLEKQLGNPDAVIIPGSKTTIADLQ
ALQNSGMAQQIMDYAQAGGTVMGICGGYQMLGQTIADPENIEG-----NVSNCQGLGLLP
LTTVINQEKITRQCQTITHAPP-----SG---LTVTGYEIHQGLSRRSEHS------QDF
LPMF-DQEELGMVN----AQQNLWGCYLHGLFDNGAWRRCWLNNLRQRRGLDPLPTSIGN
YQEQREGMLDSLADFVETHVNLEPILQSLPEENETP
>Syn9902|78185163
----------------------------MQRPLMVLGTSSGAGKTLMTAALCRVLKRQGE
QPLPFKGQNMSNNAWVDGAGGEMAYSQAMQAWAAGLEPCCAMNPVLLK---PKGDSTS--
EVIHSGQSVGTARAEHYYRDWFRPGWQAIRSGLSELQQQWPEGRLVLEGAGSPVEVNLQR
RDLTNLRLAQYLRANC--LLVADIERGGVFAQIVGTLALLRPVERPLIKGILINRFRGRR
ELFDQGRTWLEDNTGVPVLGVM-PWLNELFPPEDSLD------LLERK--PSR------G
-ASDLDIAVLRLPSLSNFSDLDPLETEATVQLRWVSPGEALGVPDAVVIPGSKQTLRDLS
AMRSSGLAAALQAYSARGGHVFGICGGMQMLGQELEDPQGLEGG----AHSCETGLGLLP
LHTVFTDNKALRQRSSAALWPQGN---TT---LQLEGFELHYGRTTASAP---------C
EPLC-GEAELGWVKRFGEDGGLVAGTYLHGVFESGPWRRRWLNQLRATKGLPPLTEQQQH
HSKQREALLDRLADAFEEHINLEPLLR---------
>Trie|113477396
-----------------------------MKAIMVVGTTSHAGKSLITTAICRILSRRGW
KVTPFKGQNMALNSYVTSTGGEMGHAQAVQAWAAGVTPAIEMNPILLK---PQGDMTS--
QVIIKGKASGTVGAVDYYQQYFDIGWNAIQESLETLSQEFN--MIVCEGAGSPAEINLKH
RDLTNMRVAKHLNAST--ILVVDIDRGGAFAHIIGTLELLEPEERNLIKGIVINKFRGQR
SLLDSGIHWLEKKTNIPVIGVI-PWINEAFPAEDSLS------ILEQR--YNK------H
-TTDITIAIIRLPRISNFTDFEPLEAESSVKIKYIHPNDSLGDPDAIIIPGTKTTINDLL
VLQKSGMAEAIKSYQSSGGIVMGICGGFQMLGEVLIDSQGLEG-----KQGEYKGLELLP
LITTITPKKIASQRQVIANYPL-----GN---LPVIGYEIHQGRTIVTKPD-------IV
KPLF-NDYDLGFVD----SYDSIWGNYLHGIFDNGSWRRSWLNILRHKRGLNSLPTSISN
YREQREIILDSIADKVNEHLDLKPVLT---------
>Syn9311|113953885
--------------------------MTAKPALMVLGTSSGAGKSLMTAALCRVLRRRGE
TPLPFKGQNMSNNAWVDQAGGEMAYSQALQAWAAGLEPECAMNPVLLK---PQGDSTS--
ELIHLGHSVGSARAEHYYRDWFKPGWKAIRQGLEALQSSHPGGRLVLEGAGSPVEVNLQK
RDLTNLRLAQYLRAHC--VLVADIERGGVFAQIVGTLNLLRPVERPLIKGLLINRFRGRR
ELFDEGQRWLEANTGVPVLGVM-PWLDELFPPEDSLD------LLERR--GRK------R
-SAELNIAVLKLPSLSNFSDLDPLEAEPTVQLRWVAPGEELGLPDAVVIPGSKQTLRDLA
AILNSGLGAALQAYNTGGGHVFGICGGMQMLGDELCDPEGLEGGAPS-GNTSQAGLGLLP
LRTVFSADKALRQRSSAALWP------GGSHALEIEGFELHHGLTTINNAS------ETC
KPLC-RDEELGWVKPFSDHGGLVAGTYLHGVFESGPWRRRWLNQLRERKGLAPLSEQQPH
HSRQRDALLDRLADAFEQHINLEPLLNSSNG-----
>NoAz|298492316
-----------------------------MKSIMVVGTTSHAGKSLITTAICRILSRRGW
RVAPFKGQNMALNAYVTPSGGEIGYAQAVQAWAAGVSPLVEMNPILLK---PQGNMTS--
QVILKGRPIGKVSATDYYEQYFDIGWRTIEESLKHLGTEFD--VLVCEGAGSPAEINLKH
RDLTNMRVAKYLDAPT--LLVVDIDRGGAFAHVVGTLELLEPEERALIQGVVINKFRGIR
SILEPGIKWLEERTGIPVIGVI-PYLEEVFPAEDSLD------LLERK--YQK------T
-HAELNIAVIRLPRIANFTDFDPLESEPTISVKYLSPKQDLGHPDALIIPGTKTTIADLS
VLHKSGMAEAIQNYAASGGTILGICGGFQMLGQIVADPEGIEG-----QAGRYQGLNLLP
IKTVITGQKIARQRQVSSNYPQ-----MG---LPVNGFEIHQGRSRIEQPT----DKPTC
QPLF-DDVNLGLVD----NCQSVWGTYLHGIFDNGPWRRAWINRLRQQRGLKSLPTGVAN
YREQREQILDSLATEIESHLNLTPFIS---------
>Ucyn|284929336
---------------------------------MVVGTTSHAGKSFLTTALCRILVRQGW
KVSPFKGQNMALNAYVTQDGKEIGYAQAVQAWAAKIEPRVENNPILLK---PQGNMTS--
QVILNGEVVGVTSAEDYYQNYFKVGWKAIKTSLRSLQSEFD--FCVCEGAGSPAEINLKY
RDLTNMRIAKYLHAST--VLIVDIDRGGAFAHVVGTLQLLDKTERSLIKGIIINKFRGQR
RLLNSGIKWLENYTKIPVLGVI-PWKDIMFPSEDSLD------LLNRV--PEN------S
-SKDISVTILKLPHIANFTDFEPLEYERSVEVKYLDLNQNIGNPDVLIIPGSKTTISDLM
ALHESRMAIQIKEYLKRGGVILGICGGFQMLGEAIFDPNKIEG-----EYKICSGLELLP
METEITSKKIVCKRETFSNYPY-----AG---FSAMGYEIHQGVTSFSKDL-ETTQDSQL
YYLF-DDSTLGVVN----KNLTIWGCYLHGIFENGTWRRMWLNNLRRKKRLPPLSTEVVN
HLEQREKELDNIANLVEDFVDLTPLLK---------
>Syns5701|87301092
-----------------------------MKPLMVLGTSSGAGKSLMAAALCRVLRRRGE
TPLPFKGQNMSLNAWVDAGGGEMAYSQALQAWAAGLEPTVAMNPVLLK---PQGDSTS--
EVIHLGRSVGVCRAEHYYRDWFRPGWAAIRQGLSELQARHPGGRLVLEGAGSPVEVNLQA
RDLTNLRLAQFLRARC--LLVADIERGGVFAQIVGTLALLRPVERPLIRGILINRFRGRR
ELFDEGRSWLERHTGLPVLGVM-PWLDELFPPEDSLD------LLERK--ARK------P
-DAELEIAVLRLPSISNFSDLDPLEAEPSVRLRWVRPGEALGSADAVVIPGSKQTLRDLE
ALRASGLGDDLRRYVSGGGHLFGLCGGLQMLGRRLLDPHGLEGCG---GGVEHAGLGLLP
LITHYGNNKATQQVCAPALWP------PGSS-LALEGFELHRGQSECEDPD-------QC
QPIA-ELSGLGWWR-ADQNGTVVAGTYLHGVFDSGPWRRRWLNQLRRRRGLSPLGEQQPH
HGQQREALLDRLAEAFETHVNLAPLLERE-------
>YellB|86609619
-------------------------MSCSGRSLMVVGTSSHVGKTLLVTALCRILKKAGK
RVAPFKAQNMSLNAYVTPDGKEIAYAQALQAWAAGIPPAVEMNPILLK---PQGNLTS--
QIVLNGVAVGTYRAGEYYERWFAPAWQAVKEALARLQKQYD--WILCEGAGSPAEVNLKH
RDLANMRVALHLGSPT--WLVADIDRGGALAHVVGTLQLLEPEERALIRGIVINKFRGSR
ELLQPGLDWLENYTGIPVVGVL-PWVDWVLPQEDSMGIAANPLLWEDR--RDRAGGQALR
-EGRLEIAVVRLPQVANFSDFDPLLAEPTVHLRWVHPGQSLGSPDVVILPGSKTTLNDLF
ALQKTGLAEQLRQY---SGHIVGICGGLQMLGETIADPEGWEG-----IAGTYSGLGFLP
LTTVLQPTKVTQQVQTQSRWP------AL---APIQGYEIHQGSTQADPSG--------C
LPLF-DRENLGWRD----PTGRIWGSYLHGLFDNHLWRRQWLNWLRRQKGWDPLPELEGH
YAQQREQLLERLADLWQPHLDLGLLME---------
>Syn7002|170078258
-----------------------------MRAIAIFSPSRRSGKSWLITALARSLTRQGL
RVVPFQSQTEITKGYRVSADAEVSQSAAWQAWAAKIQPTTHLNPVLLKACSPPGESKPKF
QLLIQGRGIGTVKRTAYYDSYYDIARPLIRECLMALPPKYD--VLLFDSYRDSLYHPLTS
DTDQNFEILKGLEAPVTGIILIDCTHEGAINQLWGLWQRLSPENRQLIRGVIFNQWQGDR
PQETQTSQWVKTYLKRPVLGYIRPLQNLAFDPESLCT------TVAHN--PVN-----LP
-QNKLRLQVIQLPHLCPYADFDALMGEASVQLEFINPTETLGYPDAVIVPHTSQAIADLD
YLHKYGYPQQLQQYVNAGGTVIGIGNGANLLSKKIALP----------SGDFQPALGLTP
FDSQPHTKAALFPAETFSRFPF-----PN---LPLSGMTLPCDILNYAPSS-------GY
TQLF-ETPNLGLVN----QSQNIWAVYLQGLFNNGPWCRFWLNALRQKRGLSSLPTGIAN
FNERQEAILEALANHLEQYVDPTILLEDAD------
>Cylr|282900152
---------------------------------MVVGTTSHAGKSLITTALCRIFSQNGW
RVAPFKGQNMALNAYVTANGGEIGYAQAVQAWAAKIPPTVEMNPILLK---PQGDMTS--
QVIIKGKVVGKVSATDYYEQYFEIGWQTIQECLKQLSSEFD--LIVCEGAGSPAEINLKH
RDLTNMRVAKYLGAST--ILVVDIDRGGAFAHVVGTLELLEPEERALIKGIIINKFRGMR
SLLDPGITWLEERTGIPVIGVI-PYISEIFPAEDSLD------LLDRK--STK------F
-QSDLNIAVIRLPRIANFTDFDPLESEPTISVKYISPKQELGYPDAVIIPGTKTTIADLI
VLQKSGMAEAIQQYAASGGTVLGICGGFQMLGQVVADPEGIEG-----PPGKYQGLNLLP
IKTIITGQKTARQRQIISNYPQ-----MG---LPIQGFEIHQGRSRVEEPTDKSSHESPC
HPLF-DDANLGLVD----NCQSIWGTYLHGIFDNGAWRRSWLNRLRQQRGLKSLPTGVAN
YGEHREKILDSLAAEIESHLNLSPLTNIDTTRL---
>Prom9303|124022545
-----------------------MSTDGMSTPLMVLGTSSGAGKSLMSAALCRLLLRRGE
TPIPFKGQNMSNNAWVDESGGEMAYSQALQAWAAGLKPQCAMNPVLLK---PQGDSTS--
EVIHLGQSVGTARAETYYEQWFRPGWSVIREALKDLQCSYTHGRLVLEGAGSPVEVNLQR
RDLTNLRLAQFLRARC--LLVADIERGGVFAQIIGTLSLLKPVEKQLIRGLLINRFRGRR
ELFDEGRDWLEAETGIPVIGVM-PWLEELFPPEDSLD------LLERR--GKK------N
-DAEIEIAVLKLPSLSNFSDLDPLEAEPTVQLRWVEPGTFLGTPDAVIIPGSKQTLRDLN
SLNRSGLGSQLQTYAQSGGHVFGICGGMQMLGRTLADPLGLEGVTTTDPSSSMAGLNLLP
LDTVFKRSKALKQCQRITQWP------DN---AKVKGFELHHGNSQLIQGS-----HESV
LPMA-DDPSLGWVS-KNERCGQVAGTYLHGIFENGRWRRLWLNLIRKQKGLADLPTDIPH
HEQQREQLLNRLTDVFEEHVNINPLLGT--------
>Syns7805|88809038
------------MLRCSTLLEAAVSQARTHTPLMVLGTSSGAGKSLMTAALCRVLKRRGE
TPLPFKGQNMSNNAWVDPGGGEMAYSQALQAWAAGREPECAMNPVLLK---PQGDSTS--
EVIHLGRSVGTCRAEHYYRDWFRPGWAAIRQGLHTLQDQRPEGRLVLEGAGSPVEVNLQA
RDLTNLRLAQYLRARC--LLVADIERGGVFAQIVGTLALLRPVERPLIGGLLINRFRGRR
ELFDEGRRWLEQHSGIPVLGVM-PWLDELFPPEDSLD------LLERR--GRK------R
-GAELEIAVLKLPSLSNFSDLDPLEAEPTVQLRWVEPGEPLGTPDAVVIPGSKQTLRDLD
RLHSSGLGSAVQRFARSGGAVFGVCGGMQMLGRELEDPDGLEGQGPA-SSSAVAGLGLLP
LRTRFGGEKALRHRQSNVHWPVHQ---PN---LSVEGFELHRGHTQALEP---------C
SPLC-EDPALGWVADCGDQGGIAAGTYLHGIFDNGPWRRRWLNQLRIRRGLELLSEQQPH
HSRQRDALLDRLADAFETHVNLEPLL----------
>Syns7803|148239994
---------------------------------MVLGTSSGAGKSLMTAALCRVLKRRGE
TPLPFKGQNMSNNAWVDPGGGEMAYSQALQAWAAGREPECAMNPVLLK---PQGDSTS--
EVIHLGRSVGTCRAEHYYRDWFRPGWAAIRQGLHTLENENPEGRLVLEGAGSPVEVNLQA
RDLTNLRLAQYLRARC--LLVADIERGGVFAQIVGTLALLRPVERPLISGLLINRFRGRR
ELFDEGRRWLEQHTGIPVLGVM-PWLDELFPPEDSLD------LLERR--GRK------R
-GAELEIAVLKLPSLSNFSDLDPLEAEPTVQLRWVAPGEPLGTPDAVVIPGSKQTLRDLG
RLHSSGLGSAVQRFARSGGAVFGVCGGMQMLGQELEDPEGLEGQAAAGGNGAMTGLGLLP
LRTRFGGEKALRHRQSSVHWPEHQ---PT---LSVEGFELHRGHTHALEP---------C
SNLC-EDPSLGWVARCGDQGGIAAGTYLHGIFDNGPWRRRWLNQLRIRRGLELLSEQQPH
HSRQRDALLDRLADAFETHVNLEPLL----------
>Cya0110|126660666
--------------------------------MMVVGTTSHAGKSFITTAICRILARRGW
HVTPFKGQNMALNAYVTTTGGEIGYAQAVQAWAAETNPRVEMNPILLK---PQGNMTS--
QVILGGKAAGITTATNYYKQYFEKGWDVIVQSLERLAIEYD--FVVCEGAGSPAEINLKH
RDLTNMRVAKYLNAPT--LLVVDIDRGGAFAHVVGTLELLDDSERALIKGVVINKFRGQR
SLLDSGIEWLESYTGIPVLGVI-PWQDISFSSEDSLD------LLERH---SK------G
-QKDINITVLKLPHIANFTDFEPLDAEKTVSITYLDLQNNLGYPDAVIIPGSKTTINDLI
ALNKSGMAQKLQDYVAAGGIVLGICGGFQMLGDMVFDPDQLEG-----NSVSYPGLKLLP
IETVITPEKIVRQRQTCSVHPY-----LG---FPITGYEIHQGVSRLPKNK-NQPLRTTI
HALF-EDRSLGIVN----DNQSVWGCYLHGIFDNGAWRRTWLNYLRNRRGLPSLPTGIPN
YREQREVVLNQLADLVEEYIDLTPLLNN--------
>Mica|166368453
-----------------------------MKAIMAVGTTSHAGKSFLTAALCRLFNRKGW
QVTPFKGQNMALNAYVTAGGGEMGHAQAVQAWAAGTIPRVEMNPILLK---PQGNMTS--
QVIIKGKAVGVTTAVDYYQNYFEQGWQAIKESLAKLSAEFD--LVVCEGAGSPAEINLKH
RDLTNMRVAKYLDAAT--ILVVDIDRGGAFAHVVGTLELLEPEERALIKGIVINKFRGQK
SLLDSGITWLEDYTKIPVLGVL-PYSDIFLSAEDSLS------LLDRP--AQK------P
-KAELNIIVIRLPHIANFTDFDPLCGEATVNVRYLELQESLGDPDGVIIPGSKTTVADLI
ALNQSGMANQLQAYHQRGGIIFGICGGLQMLGRLILDTDHREG-----PESEAAGLNLLP
LKTVITAEKITRQRQVLSNYPQ-----GG---LPVMGYEIHQGISQWESES-------GY
QKMFEEDASLGIVN----DSLSIWGCYLHGIFDNGSWRRTWLNHLRQRRGLLSLPTGIAN
YCEQREITLDNMANLLEEHLNLQPIFAHL-------
>Syns8109|260436572
------------------------MTHTTPRPLMVLGTSSGAGKSLMTAALCRVLQRRGE
QALPFKGQNMSNNAWVDADGGEMAYSQAMQAWAAGLEPCCAMNPVLLK---PRGDSTS--
EVIHGGQSVGIARAEHYYRDWFRPGWQAIRSGLMQLQQQWPQGRLVLEGAGSPVEVNLQR
RDLTNLRLAQYLRANC--LLVADIERGGVFAQIVGTLALLRPVERPLIKGILINRFRGRR
ELFDAGRQWLEANTGVPVLGVM-PWLNELFPPEDSLD------LLERK--PTR------G
-ATDLEIAVLRLPSLSNFSDLDPLEAEASLKLRWIQPGEPLGEPDAVILPGSKQTLRDLE
ALKSSGLADQLRAYACRGGSVLGICGGMQMLGKTLNDPEGLEGTD---QRGPQSGLGLLP
LATTFSGTKRLSQRSIDGLWP------ME---TPLSGFELHYGTTTPDPGL---------
QPLS-SDSGLGWWA-PGPKGSSVVGTYLHGLLDNGPWRRAWLNRLREQRGLQPLTNDPKN
HSAHRDLLLDRLADAFEQHVNLAPLLQP--------
