# Supplementary material for: Genome fluctuations in cyanobacteria reflect evolutionary, developmental and adaptive traits
Source: BMC Evol Biol. 2011 Jun 30;11:187. doi: 10.1186/1471-2148-11-187 (PMC3141437; doi:10.1186/1471-2148-11-187)
Supplement: Additional file 8 — Individual and concatenated alignments for protein groups. Compressed file containing all alignments of individual groups (fasta format) and the concatenated alignment of 285 single-copy genes (phylip format). [file 1471-2148-11-187-S8.GZ › Cyanos1299.faa]

>Syne7942|81299023
---MGSSFGHLFRISTFGESHGGGVGVVIDGCPPRLEISEAEIQFELDRRRPGQSKITTP
RKEADQCEILSGVVDGK-TLGTPIAIVVRNKDQR---------SQDYSEMQV--------
--AYRPSHADATYDAKYGIRAVAG-GGRSSARETIGRVAAGAIAKKLLREIAGVEIVGYV
KRIKDL-EGQ-IDPETVTLEQ-------VESTIVRCPDEAIAPQMIDLIEAIGREGDSLG
GVVECVA-RRVPRGLGEPV-FD-KLEADLAKACMSLPATKGFEIGSGFAGTEMTGSEHND
AFYTDEQ-GQIRTRTNRSGGTQGGISNGENIVIRVAFKPTATIRKEQETVTNSGEATTLA
ARGRHDPCVLPRAVPMVEAMVALVLCDHL------------LRQQAQCSWW---------
------
>PromCC|33239705
---MGSSFGDLFRVSTFGESHGGSVGVIVEGCPPRLEIDLEKIQEELDRRRPGQSKITTP
RKELDQVEILSGIANRE-TLGTPIAMIVRNRDQR---------PSDYKEMKN--------
--IFRPSHADGTYHLKYGIQAPSG-GGRASARETIGRVAAGAIAKQLLQKVQNTQILAWV
KRIHNI-EAE-IDINTIGFAD-------IESNIVRCPNQDVAKLMIQRIEEISRDGDSCG
GLIECVV-RNVPAGLGMPV-FD-KLEADLSKALMSLPATKGFEVGSGFRGTFLKGSEHND
AFIAGDK-NRLRTATNNSGGIQGGISNGEPIILRVGFKPTATIRKDQQTIDSEGKQITLA
SKGRHDPCVLPRAVPMVEAMVSIVLADHL------------LRQRGQCSLW---------
------
>Crow|67924165
---MGNTFGHLFRITTFGESHGGGVGVIIDGCPPRLNLSESDIQGDLDRRRPGQSKITTP
RKETDTCEIISGVFQGK-TLGTPIAILVRNKDAR---------SQDYNEMAA--------
--KFRPSHADATYEAKYGIRNWQG-GGRSSARETIGRVAAGAIAKKILYQVANVEIIGYV
KRIKNL-EGN-VNPDTVTLEE-------VESNILRCPDQEMAEKMIDLIDQTRRDKDSIG
GVVECIA-RYVPKGLGEPV-FD-KLEADLAKAVMSLPASKGFEIGSGFAGTLLIGSEHND
EFYIDDD-GNIRTKTNRSGGIQGGISNGENIIIRVAFKPTATIGKEQKTVTSESEETTLA
AKGRHDPCVLSRAVPMVEAMVALVLCDHL------------LRWQGQCKVLT--------
------
>Syn7335|254425228
---MGNSFGQLFRITTFGESHGGGVGVTIDGCPPLLEISAEEIQKDLDRRRPGQSRITTP
RKETDTCEILSGVFEGK-TTGTPISILVRNKDAR---------SQDYDEMAK--------
--KYRPSHADATYDAKYGIRNWQG-GGRSSARETIGRVAAGAIARKILLQAAGVEIIGYV
KRIQDI-EAP-LDPDTVTLEQ-------VESNIVRCPNQEVAELMIERIDQIRKAGDSIG
GVVECVA-RHVPKGLGEPV-FD-KLTADLAKAAMSLPATKGFEMGSGFAGTFLTGSQHND
EMYRGED-GTFRTRTNRAGGTQGGISNGENLVLRVAFKPTATIRKEQKTVDTTGQETTLA
GKGRHDPCVLPRAVPMVEAMVALVLCDHL------------MRQQAQCGTLQVC------
------
>Syn307|148243289
---MGSSFGHLFRISTFGESHGGGVGVIVDGCPPRLAIDIEAVQAELDRRKPGQSKITTP
RKEDDRVEALSGLLDGV-SLGTPIAMVVRNKDQR---------PGDYKEMQV--------
--AFRPSHADATYQSKYGIQARSG-GGRASARETIGRVAAGAIAKQMLRQLHGTEVLAWV
KRIHTL-EAN-IDPAVPTLDA-------VESNIVRCPDAAMAEQMIERIESIGRDGDSCG
GVIECVV-RRPPTGLGMPV-FD-KLEADLAKAVMSLPATKGFEIGSGFAGTTLLGSQHND
AFLPTSD-GSLHTATNNSGGIQGGISNGEPIVLRVAFKPTATIRKEQQTINASGEATTLA
AKGRHDPCVLPRAVPMVEAMVALVLADHA------------LRQRGQCG-----------
------
>Syn9605|78211856
-MAMGSSFGDLFRISTFGESHGGGVGVIVEGCPPRLNLSVESIQAELDRRKPGQSHITTP
RKEADQVQVLSGLLDGETTLGTPIAMVVRNKDQR---------PGDYKDMAV--------
--AFRPSHADATYQAKYGIQARSG-GGRASARETIGRVAAGAIAKQLLKQAAGTEILAWV
KRIHNI-EASGIDPQRVQLSD-------VEANIVRCPESAVAERMVERIEAIGREGDSCG
GVIECVV-RHPAVGLGMPV-FD-KLEADLAKAVMSLPATKGFEIGSGFDGTLLKGSEHND
AFLPSDD-GRLKTATNNSGGIQGGISNGEPIVIRVAFKPTATIRKEQQTIDSDGKATTLA
GKGRHDPCVLPRAVPMVEAMVALVLADHL------------LRQQGQCSLW---------
------
>Nosp|186683716
---MGNIFGHLFRISTFGESHGGGVGVVIDGCPPQLEISAEEIQVELDRRRPGQSKITTP
RKEADTCEIISGVFEGK-TLGTPITILVRNQDTR---------PQDYDEMAQ--------
--KYRPSHADATYDAKYGIRNWQG-GGRSSARETIGRVAAGAIAKKILRQVANVEIIAYV
KRIKDL-EGV-VDPNTVTLEQ-------VESNIVRCPDAECGDRMIELIEQIGRQGDSIG
GVVECVA-RNVPKGLGEPV-FD-KLEADIAKGVMSLPASKGFEIGSGFAGTLLTGIEHND
EFYIDQN-DEIRTVTNRSGGIQGGISNGENIILRVAFKPTATIRKEQKTVTREGEETLLA
AKGRHDPCVLPRAVPMVEAMVALVLCDHL------------LRHHGQCKVL---------
------
>PromAS|123967782
---MSSSFGKIFRVSTFGESHGGAVGVILDGCPPKLKVDINLIQNELDRRRPGQSDITTP
RNEEDKIEILSGIKEGF-TLGTPIAMLVRNKDQR---------PGDYDNLEQ--------
--VFRPSHADGTYHLKYGIQASSG-GGRASARETIGRVAAGAVAKQLLKTFCNTEILSWV
KRIHDI-ESD-INKEKISLKQ-------IDSNIVRCPDEKVSTEMIERIKELKRQGDSCG
GVIECLV-RNVPSGLGMPV-FD-KLEADLAKALMSLPATKGFEIGSGFSGTYLKGSEHND
AFIKSDDISKLRTTSNNSGGIQGGISNGENIEMKIAFKPTATIGKEQKTVNAEGKEVLMK
AKGRHDPCVLPRAVPMVDAMVALVLADHL------------LLNHAQCDLINK-------
------
>Rapb|282895845
---MGSTFGHLFRITTFGESHGGGVGVIIDGCPPRLEISPAEIQFELDRRRPGQSKITTP
RKEADSCEILSGVFEGK-TLGTPIAILVRNKDTR---------SQDYDEMSE--------
--KYRPSHADATYDAKYGFRNWQG-GGRSSARETIGRVAAGAIAKKILLQVAGVEIIAYV
KRIKDL-EGT-VDTNIVTLAD-------VESNIVRCPDPEIAPQMIELIEKTGRDGNSIG
GVVECVV-RNVPKGLGEPV-FD-KLEADLAKAVMSLPASKGFEIGSGFAGTLLTGFEHND
EFYIDPH-GDIRTVTNRSGGIQGGISNGENIILRVAFKPTATIRKEQKTVTKEGEETILA
GKGRHDPCVLPRAVPMVDGMVALVLCDHL------------LRHYAQCKLL---------
------
>YellA|86605056
-MANGNSFGVLFCVTTYGESHGGAVGVVVDGCPPRLPLSEADIQAELDRRRPGQSHITTP
RQEADRCQILSGVFQGF-TLGTPIHILVRNQDAR---------PQDYSEMAT--------
--TFRPSHADATYQAKYGIRNWQG-GGRASARETIGRVAAGAIAKKILRLAAGVEILAYV
QRVQDV-EAQ-VDPSSVTAEQ-------VEANIVRCPDPAAAAAMIEKIEAAAREGDSLG
GVVECVA-RNVPRGLGCPV-FD-KLEADLAKAVMSLPASKGFEIGSGFAGTYLTGKQHND
EFYMTPS-G-WRTRSNRSGGIQGGISNGEDIVLRVAFKPTATIRQPQSTVTLDGQETVLA
ARGRHDPCVLPRAVPMVEAMVALVLCDHL------------LRHHAQCRSLALPEVPIPA
VPLPHS
>Prom9215|157412583
---MSSSFGKIFRVSTFGESHGGAVGVILDGCPPKLKVDINMIQNELDRRRPGQSDITTP
RNEEDKIEILSGIKEGL-TLGTPIAMLVRNKDQR---------PRDYDNLDQ--------
--VFRPSHADGTYHLKYGIQASSG-GGRASARETIGRVAAGAVAKQLLKNFCNTEILSWV
KRIHDI-DSD-INKEKISLNK-------IDSNIVRCPDEKISAEMIERIKQLKRQGDSCG
GVIECLV-KNVPSGLGMPV-FD-KLEADLAKALMSLPATKGFEIGSGFSGTYLKGSEHND
AFIKSDDIRKLRTISNNSGGIQGGISNGENIEMKIAFKPTATIGKEQKTVNAEGKEVLMR
AKGRHDPCVLPRAVPMVDAMVALVLVDHL------------LLNQAQCGLIDN-------
------
>PromN2A|72383429
---MGSSFGKLFTISSFGESHGGGVGVIIDGCPPRLELDINEIQNDLNRRRPGQSKITTP
RNESDEVEILSGLLGNK-TLGTPIAMVVRNKDHR---------PKDYSEIKK--------
--TFRPSHADATYQKKYGIQASSG-GGRASARETIGRVAAGSVAKQLLNKSAKTEILAWV
KRIHDI-EAE-IHPSEVTFDE-------IEKNIVRCPNQSAADLMIQRVEAFGKEGDSCG
GVIECVV-RNPPIGIGMPV-FD-KLEADLAKALMSLPATKGFEVGSGFGGTYLKGSEHND
PFLPSDS-NQLKTATNNSGGIQGGISNGEDIVLRVGFKPTATIRKSQKTIDEDGNAITLK
ATGRHDPCVLPRAVPMVEAMVALVLADHL------------LRQRGQCPD----------
------
>Syns9917|87125048
---MGSSFGELFRISTFGESHGGGVGVIVDGCPPRLPLDLAAIQAELDRRRPGQSKITTP
RNEADQVEILSGLLDGV-TLGTPIAMLVRNKDQR---------PQDYREMDV--------
--AFRPSHADATYQAKYGIQARSG-GGRASARETIGRVAAGAIARQLLHTIHGTEVIAWV
TRIHDL-EAK-VDPAQVQRAD-------VEATIVRCPDTAMAERMIERIEAIGRDGDSCG
GVIECVV-RRPPVGLGMPV-FD-KLEADLAKAVMSLPATKGFEIGSGFAGTLLKGSEHND
AFLPSTD-GRLRTATNNSGGIQGGISNGEPILIRVGFKPTATIRREQETINAAGEATTLA
AKGRHDPCVLPRAVPMVEAMVNLVLADHL------------LRQHGQCSLLSSGPES---
------
>Prom9312|78778612
---MSSSFGKIFRVSTFGESHGGGVGVILDGCPPKLKIDIKLIQNELDRRRPGQSDITTP
RNEDDKIEILSGIKEGL-TLGTPIAMLVRNKDQR---------PGDYNNLEQ--------
--VFRPSHADGTYHLKYGIQAGSG-GGRASARETIGRVAAGAVAKQLLKNLCNTEILSWV
KRIHDI-DSD-VNKEKISLNK-------IDSNIVRCPDEKVSAEMIDRIKDLKRQGDSCG
GVIECLV-RNVPSGLGMPV-FD-KLEADLAKALMSLPATKGFEIGSGFSGTYLKGSEHND
SFIKSDDISKLRTTSNNSGGIQGGISNGENIEMKIAFKPTATIGKEQKTVNAEGKEVLMK
AKGRHDPCVLPRAVPMVDAMVALVLADHL------------LLNNAQCGLMKN-------
------
>SynsBL|116072109
---MGSSFGDLFRISTFGESHGGGVGVIVEGCPPRLELDLDEIQTELNRRKPGQSHITTP
RKEADQVEILSGLLDGKTTLGTPIAMLVRNKDQR---------PGDYTDMAV--------
--AFRPSHADATYQSKYGIQARSG-GGRASARETIGRVAAGAIAKQLLRKAAGTEILAWV
KRIHSI-EANGIDPSTVSMQD-------IEANIVRCPEASVASQMIERIEAIGREGDSCG
GVIECVV-RQPAMGLGMPV-FD-KLEADLAKAVMSLPATKGFEIGSGFGGTLLKGSEHND
AFIPGDD-GRLHTATNNSGGIQGGISNGEPIVIRVGFKPTATIRKEQDTIDSDGNATTLA
AKGRHDPCVLPRAVPMVEAMVALTLADHL------------LRQQGQCSLW---------
------
>Prom9515|123965491
---MSSIFGKIFRVSTFGESHGGAVGVILDGCPPKLKINIDLIQNELDRRRPGQSKITTP
RKEDDKLEILSGLKEGI-TLGTPIAMLVRNKDQR---------PEDYNNLEQ--------
--VFRPSHADGTYHLKYGIQAGSG-GGRASARETIGRVAAGAIAKQLLKTLFNTEILSWV
KRIHDI-DSQ-VNKNKLTLSK-------IDSNIVRCPDEKVATKMIQRIKELQQEGDSCG
GVIECLV-KNVPSGLGMPV-FD-KLEADLAKALMSLPATKGFEIGSGFLGTYLRGSEHND
SFVESDDINKLKTKSNNSGGIQGGISNGENIEMKIAFKPTATIGKEQKTVNSDGKEIVMK
AKGRHDPCVLPRAVPMVDSMVALVLADHL------------LLHQAQCSIIK--------
------
>Cya8802|257059516
---MGNTFGHLFRITTFGESHGGGVGVVIDGCPPRLEISESDIQYDLDRRRPGQSKITTP
RHESDTCEIISGVFEGK-TLGTPIAILVRNKDQR---------SQDYDEMSV--------
--KLRPSHADATYEAKYGIRNWQG-GGRSSARETIGRVAAGAIAKKILKQVANVEIIGYV
KRIKDL-EGM-VDPSTVTLEN-------VESNIVRCPDPEMAEKMIDLIDQTRRNKDSIG
GVVECVA-RNIPKGLGQPV-FD-KLEADLAKGVMSLPASKGFEIGSGFAGTLLTGSEHND
EFYLDET-GEIRTTTNRSGGIQGGISNGENIIIRVAFKPTATIGKEQKTVTNTGEETTLA
AKGRHDPCVLPRAVPMVEAMVALVLCDHL------------LRQEGQCGLF---------
------
>Prom9313|33864062
---MGSSFGDLFRISTFGESHGGGVGVIVEGCPPRLELDLQKIQAELDRRKPGQSKISTP
RKEEDQVEILSGLLNNT-TLGTPIAMVVRNKDHK---------PGDYKEMNV--------
--AFRPSHADATYQAKYGIQARSG-GGRASARETIARVAAGAIAKQLLTKAHNTEVLAWV
KRIHTL-EAE-INAQDVSIDD-------VEANIVRCPNQVMAAQMVERIEAISREGDSCG
GVIECVV-RNAPMGLGMPV-FD-KLEADLAKAVMSLPASKGFEIGSGFGGTLLKGSEHND
AFLPSND-GRLRTATNNSGGIQGGITNGESIVIRVAFKPTATIRKDQQTIDADGNTTTLS
AKGRHDPCVLPRAVPIVEAMVSLVLADHL------------LRQQGQCSLW---------
------
>Cya7822|196257684
---MGNTFGHLFRITTFGESHGGGVGVVIDGCPPLLEISEAEIQVELDRRRPGQSKITTP
RQETDTCEIISGVFEGK-TTGTPLAILVRNKDAR---------SQDYDEMSV--------
--KYRPSHADATYDAKYGIRNWKG-GGRSSARETIGRVAAGAIAKKILQQAAGVEIIGYV
KRIKDL-EGI-VDPDTVTLEQ-------VESNIVRCPDQEAAQKMIDLIDQIRREKDSLG
GVVECVA-RYVPKGLGEPV-FD-KLEADLAKAVMSLPASKGFEIGSGFAGTVLTGSEHND
EFYTDEA-GNIRTVTNRSGGIQGGISNGENIIIRVAFKPTATIGKEQQTVTNSGEETTLA
AKGRHDPCVLPRAVPMVEAMVALVICDHL------------LRHQGQCGGLQQADKFKS-
------
>Cya7424|218439315
---MGNIFGHLFRITTFGESHGGGVGVVIDGCPPRIEISETEIQLELDRRRPGQSKITTP
RQESDTCEIISGVFEGK-TLGTSIAILVRNKDAR---------SQDYDEMAL--------
--KYRPSHADATYDAKYGIRNWKG-GGRSSARETIGRVAAGAIAKKILQQVAGVEIVAYV
KRIKDL-EAI-INPETVTLEE-------VESNIVRCPDQDAAQKMIDLIDQTRREKDSIG
GVVECVM-RNVPKGLGEPV-FD-KLEADLAKGMMSLPATKGFEIGSGFAGTLLTGSEHND
EFYTDEA-GNIRTVTNLSGGIQGGISNGENIIIRVAFKPTATIGKEQQTVTQTGEETTLA
AKGRHDPCVLPRAVPMVEAMAALVLCDHL------------LRHHGQCKTV---------
------
>PromN1A|124025017
---MGSSFGKLFTISTFGESHGGGVGVIIDGCPPRLELDINEIQNDLNRRRPGQSKITTP
RNESDEVEILSGLLGNK-TLGTPIAMVVRNKDHR---------PKDYSEIKK--------
--TFRPSHADATYQKKYGIQASSG-GGRASARETIGRVAAGSVAKQLLTKFAKTEILAWV
KRIHDI-EAE-IHPSEVTFDE-------IEKNIVRCPNQSAADLMIQRVEAFGKEGDSCG
GVIECVV-RNPPIGLGMPV-FD-KLEADLAKALMSLPATKGFEVGSGFGGTYLKGSEHND
PFLPSDS-NQLKTATNNSGGIQGGISNGEDIVLRVGFKPTATIRKSQKTIDEDGNAITLK
ATGRHDPCVLPRAVPMVEAMVALVLADHL------------LRQRGQCTD----------
------
>Micc|254410848
---MGNSFGHLFRITTYGESHGGGVGVVIDGCPPQLEISAAEIQFELDRRRPGQSKITTP
RKETDTCEILSGVFEGK-TLGTSISIFVPNKDTR---------PQDYSEMAV--------
--KYRPSHADATYDAKYGIRNWQG-GGRSSARETIGRVAAGAIAKKILKQVANVDIVGYV
KRIHDL-EGI-VDPHTITLEQ-------VESNIVRCPDSECAQRMIEKIELIRREGDSIG
GVVECVA-RNVPKGLGEPV-FD-KLEADLAKGVMSLPASKGFEIGSGFAGTLLTGSEHND
EFYLDDT-GTVRTTTNRSGGIQGGITNGESIILRVAFKPTATIRKEQRTVTSTGEETILA
AKGRHDPCVLPRAVPMVEAMVALVLCDHL------------LRHQGQCHTLKP-------
------
>Prom9202|254527239
---MSSSFGKIFRVSTFGESHGGAVGVILDGCPPKLKVDINLIQNELDRRRPGQSDITTP
RNEEDKIEILSGIKEGL-TLGTPIAMLVRNKDQR---------PRDYDNLDQ--------
--VFRPSHADGTYHLKYGIQASSG-GGRASARETIGRVAAGAVAKQLLKNFCNTEILSWV
KRIHDI-DSE-INKEKISLNK-------IDSNIVRCPDEQVSAEMIERIKQLKRQGDSCG
GVIECLV-KNVPSGLGMPV-FD-KLEADLAKALMSLPATKGFEIGSGFSGTYLKGSEHND
PFIKSDDIRKLRTISNNSGGIQGGISNGENIEMKIAFKPTATIGKEQKTVNAEGKEVLMK
AKGRHDPCVLPRAVPMVDAMVALVLADHL------------LLNQAQCGLIDN-------
------
>Nods|119510501
---MGNTFGHLFRITTFGESHGGGVGVIIDGCPPQLEITAEEIQLELDRRRPGQSKITTP
RKEADTCEILSGVFGGK-TLGTPIAIMVRNKDTR---------PQDYDEMAQ--------
--TYRPSHADATYDAKYGIRNWQG-GGRSSARETIGRVAAGAIAKKILRQVANIEIIGYV
KRIKDL-EGV-IDPNTVTLEQ-------VESNIVRCPDAECCDRMIELIEQIGREGNSIG
GVVECVA-RNVPKGLGEPV-FD-KLEADIAKGVMSLPASKGFEIGSGFAGTLLTGIEHND
EFYIDEN-GEIRTVTNRSGGIQGGISNGENIVLRVAFKPTATIRKEQKTVTKEGEETVLA
AKGRHDPCVLPRAVPMVEAMVALVLCDHL------------LRNHGQCKVL---------
------
>Cyab|254430612
MAAMGSSFGRLFRISTFGESHGGGVGVIVDGCPPRLAVDLELIQRELDRRKPGQSRITTP
RKEDDRVEILSGLLDGQ-TLGTPIAMLVRNKDQR---------PGDYKEMAV--------
--AFRPSHADATYQAKYGIQARSG-GGRASARETIGRVAAGAIAKQLLAKAGGTDVLAWV
KRIHTI-EADGIDPAAVTLED-------VERTIVRCPEPAAAEAMIARIEAIGREGDSCG
GVIECVV-RNPPVGLGMPV-FD-KLEADLAKAVMSLPATKGFEIGSGFSGTLLKGSEHND
AFLPSSE-GRLRTATNNSGGIQGGISNGEAIVIRVAFKPTATIRKEQQTIDASGAATTLA
AKGRHDPCVLPRAVPMVEAMVALVLADHL------------LRQQGQCSLW---------
------
>Acam|158334320
---MGNTFGHLFRITTFGESHGGGVGVVIDGCPPQIEIAAEDIQFELDRRRPGQSRITTP
RKETDTCEIVSGMFQGK-TLGTPITILVRNKDTR---------PQDYSEMAQ--------
--VYRPSHADATYDAKYGIRNWQG-GGRSSARETIGRVAAGAIAKKILQQAAGVEVIGYV
KRIKTV-EAD-IDPDQVTLAQ-------VEANMVRCPNPETAEEMIDLIDQTRRDANSIG
GVVECVA-RQVPKGLGAPV-FD-KLEAELAKAVMSLPACKGFEIGSGFAGTQLTGLEHND
EFYTDET-GRIRTVTNRSGGIQGGISNGENIVLRAAFKPTATIGKPQKTVNQAGEATTLA
AKGRHDPCVLPRAVPMVEAMVALVLCDHL------------LRHHAQCELLTE-------
------
>Prom9301|126695584
---MSSSFGKIFRVSTFGESHGGAVGVILDGCPPKLKIDINLIQNELDRRRPGQSDITTP
RNEEDKIEILSGIKEGL-TLGTPIAMLVRNKDQR---------PADYNNMEQ--------
--VFRPSHADGTYHLKYGIQASSG-GGRASARETIGRVAAGAVAKQLLKTFCNTEILSWV
KRIHDI-DSD-INKEKISLKK-------IDSNIVRCPDEKVSTEMIERIKELKRQGDSCG
GVIECLV-RNVPSGLGMPV-FD-KLEADLAKALMSLPATKGFEIGSGFSGTYLKGSEHND
SFIKSDDSSKLRTTSNNSGGIQGGISNGENIEMKIAFKPTATIGKEQKTVNAEGKEVLMK
AKGRHDPCVLPRAVPMVDAMVALVLADHL------------LLNHAQCDLINN-------
------
>Artm|209527279
---MGNTFGHLFRITTFGESHGGGVGVIIDGCPPRLSLDISEIQQELDRRRPGQSKITTP
RKESDTCEILSGVFEGQ-TLGTPIMIMVKNKDTR---------PQDYDEMAK--------
--KYRPSHADATYDAKYGIRNWQG-GGRSSARETIGRVAAGAIAKKILKQVANVEIIGYV
TRIKDL-EAA-IDPATVTLEQ-------VESNIVRCPHPDRAQQMIQLIEDIRDQGDSIG
GVVECVV-RNAPTGLGSPV-FD-KLEADLAKAVMSLPASKGFEIGSGFAGTLLTGSQHND
EFYIDDT-GAVRTLSNRSGGVQGGISNGELIILRVAFKPTATIRKEQKTVTREGEETTLA
AKGRHDPCVLPRAVPMVEAMVALVLCDHL------------LRHHGQCRTLNPED-----
------
>Syne6301|56751309
---MGSSFGHLFRISTFGESHGGGVGVVIDGCPPRLEISEAEIQFELDRRRPGQSKITTP
RKEADQCEILSGVVDGK-TLDTPIAIVVRNKDQR---------SQDYSEMQV--------
--AYRPSHADATYDAKYGIRAVAG-GGRSSARETIGRVAAGAIAKKLLREIAGVEIVGYV
KRIKDL-EGQ-IDPETVTLEQ-------VESTIVRCPDEAIAPQMIDLIEAIGREGDSLG
GVVECVA-RRVPRGLGEPV-FD-KLEADLAKACMSLPATKGFEIGSGFAGTEMTGSEHND
AFYTDEQ-GQIRTRTNRSGGTQGGISNGENIVIRVAFKPTATIRKEQETVTNSGEATTLA
ARGRHDPCVLPRAVPMVEAMVALVLCDHL------------LRQQAQCSWW---------
------
>Anav|75906812
---MGNTFGHLFRITTFGESHGGGVGVVIDGCPPLLEISPEEIQLELDRRRPGQSKITTP
RKEADTCEILSGVYEGK-TLGTPISILVRNKDTR---------PQDYDEMAQ--------
--KYRPSHADATYDAKYGIRNWQG-GGRSSARETIGRVAAGAIAKKILRQVANVEVIGYV
KRIKDL-EGV-VDPNTVTLDQ-------VESNIVRCPDGELADRMIELIEQTGRQGDSIG
GVVECVA-RNVPKGLGEPV-FD-KLEADIAKAVMSLPASKGFEIGSGFAGTLLTGFEHND
EYYIDEN-GEIRTVTNRSGGIQGGIANGENIILRVAFKPTATIRKEQKTVTREGEETLLA
AKGRHDPCVLPRAVPMVEAMVALVLCDHL------------LRHHGQCKVL---------
------
>Artp|284051518
---MGNTFGHLFRITTFGESHGGGVGVIIDGCPPRLPLDISEIQQELDRRRPGQSKITTP
RKESDTCEILSGVFEGH-TLGTPIMIIVKNKDTR---------PQDYDEMAK--------
--KYRPSHADATYDAKYGIRNWQG-GGRSSARETIGRVAAGAIAKKILKQVANVEIIGYV
KRIKDL-EAA-IEPATVTLEQ-------VESNIVRCPNPDSAKQMIQLIEDIRDQGDSIG
GVVECVV-RNPPTGLGSPV-FD-KLEADLAKAVMSLPASKGFEIGSGFAGTMLTGSQHND
EFYIDDT-GAVRTLSNRSGGVQGGISNGEPIILRVAFKPTATIRKEQKTVTREGEETTLA
AKGRHDPCVLPRAVPMVEAMVALVLCDHL------------LRDHGQCRTLNPED-----
------
>Cya7425|220906785
---MGNTFGHLFRVTTFGESHGGGVGVVIDGCPPLLEISQAEIQAELDRRRPGQSRITTP
RQETDTCEILSGVFEGK-TLGTPIAILVRNKDTR---------PQDYQEMAQ--------
--VYRPSHADATYDAKYGIRNWQG-GGRSSARETIGRVAAGAIAKKILQQVAGVEIIAYV
RRIKDL-EAP-IDPNTVTMEQ-------VESNIVRCPHPDYAEKMIALIDQVRRDANSIG
GVVECVA-RNVPKGLGSPV-FD-KLEADLAKGVMSLPATKGFEIGSGFAGTLLTGQEHND
EFYSEN--GDIRTVTNRSGGVQGGISNGENIIIRAAFKPTATIGQAQRTVNQAGESTILA
AKGRHDPCVLPRAVPMVEAMVALVLCDHL------------LRDRAQCHLLT--------
------
>Cya51142|172039113
---MGNTFGHLFRITTFGESHGGGVGVIIDGCPPRLDLSESDIQGDLDRRRPGQSKITTP
RKETDTCEIISGVFQGK-TLGTPIAILVRNKDAR---------SQDYNEMSV--------
--KFRPSHADATYEAKYGIRNWQG-GGRSSARETIGRVAAGAIAKKILKQVANVEIVGYV
KRIKDL-EGN-VNPDTVTLEE-------VESNIVRCPDADMAEKMIDLIDQTRRDKDSIG
GVVECVA-RYVPRGLGEPV-FD-KLEADLAKAVMSLPASKGFEIGSGFAGTLLTGSEHND
EFYIDDN-GNIRTKTNRSGGIQGGISNGEHIIIRVAFKPTATIGKEQKTVTSESEETTLA
AKGRHDPCVLSRAVPMVEAMVALVLCDHL------------LRWQGQCQVLT--------
------
>Lyns|119484744
---MGNSFGHLFRVTTFGESHGGGVGVVIDGCPPKLNIDVSEIQAELDRRRPGQSKISTP
RKETDTCEILSGVFEGK-TLGTPIAMLVRNKDTR---------PQDYSEMAT--------
--TYRPSHADATYDAKYGLRNWQG-GGRSSARETIGRVAAGAIAKKILKQVVGVEIVGYV
KRIKDL-EGI-VDPDTVNLEQ-------VESNIVRCPDSECAPKMIELIEQIRNQGDSIG
GVVECVA-RNVPKGLGSPV-FD-KLEADLAKGVMSLPASKGFEIGSGFAGTLLSGSEHND
EYYTDEQ-GTIRTVSNRSGGIQGGISNGENIILRVAFKPTATIRKEQRTVTREGEETMLA
AKGRHDPCVLPRAVPMVEAMVALVMCDHL------------LRHQGQCGTLKPED-----
------
>Prom9211|159902788
---MGSSFGDLFRISTFGESHGGGVGVILEGCPPRLAIDVDAIQAELDRRRPGQSKITTP
RNEVDQVEILSGLVDNK-TLGTPISMVVRNKDFR---------PNDYGEMQN--------
--IFRPSHADGTYHLKYGVQAASG-GGRASARETIGRVAAGAIAKQLLRKVNQTEVLAWV
KRIHTI-EAD-VDPNSVQIKD-------IESNIVRCPDPKIAKLMVERIEEVSRDGDSCG
GVIECIV-RNPPAGLGMPV-FD-KLEADLAKALMSLPASKGFEIGSGFSGTFLKGSEHND
AFIPSGK-GILRTATNNSGGIQGGISNGELIVLRVAFKPTATIRKDQKTVDSDGKERTLS
AKGRHDPCVLPRAVPMVESMVALVLADHL------------LRQQGQCGLWQ--------
------
>Noss|17228292
---MGNTFGHLFRITTFGESHGGGVGVVIDGCPPLLEISPEEIQLELDRRRPGQSKITTP
RKEADTCEILSGVYEGK-TLGTPISILVRNKDTR---------PQDYDEMAQ--------
--KYRPSHADATYDAKYGIRNWQG-GGRSSARETIGRVAAGAIAKKILRQVANVEVIGYV
KRIKDL-EGV-VDPNTVTLDQ-------VESNIVRCPDGELADRMIELIEQTGRQGDSIG
GVVECVA-RNVPKGLGEPV-FD-KLEADIAKAVMSLPASKGFEIGSGFAGTLLTGFEHND
EYYIDEN-GEIRTVTNRSGGIQGGIANGENIILRVAFKPTATIRKEQKTVTREGEETLLA
AKGRHDPCVLPRAVPMVEAMVALVLCDHL------------LRHHGQCKVL---------
------
>Cya8801|218246473
---MGNTFGHLFRITTFGESHGGGVGVVIDGCPPRLEISESDIQYDLDRRRPGQSKITTP
RHESDTCEIISGVFEGK-TLGTPIAILVRNKDQR---------SQDYDEMSV--------
--KLRPSHADATYEAKYGIRNWQG-GGRSSARETIGRVAAGAIAKKILKQVANVEIIGYV
KRIKDL-EGM-VDPSTVTLEN-------VESNIVRCPDPEMAEKMIDLIDQTRRNKDSIG
GVVECVA-RNIPKGLGQPV-FD-KLEADLAKGVMSLPASKGFEIGSGFAGTLLTGSEHND
EFYLDET-GEIRTTTNRSGGIQGGISNGENIIIRVAFKPTATIGKEQKTVTNTGEETTLA
AKGRHDPCVLPRAVPMVEAMVALVLCDHL------------LRQEGQCGLF---------
------
>Glov|37522962
----------MLRFLTAGESHGPGLTIIVEGIPADLPLLAEDIDRDLARRQVGFGRGGRM
SIETDRVTFRGGVRLGR-TIGSPIAMTLENRDFKNWEVPMSVSPVDLDDEAVRAQLEAKR
ITRLRPGHADYPGAVKYGLADVRNILERSSARETASRVAAGAIAKQLLRQF-NVHVHSHV
VEIGGVGAGESVRPALPTFEEWKDLFERVDQNDLRC-HPDLYERLRSRVVEAAKGGYTLG
GAVELAAYGEIPVGLGSHVHYDRRIDGLLAGAAMSVHTVKAVEVGIGTAAARETGADVQD
EFINAA--GEIARTSNHAGGIEGGMTNGQPVLLRAYLKPLPTMRKALRSIDLVSREPFEA
HYERSDTCAVPAGGVVCEAMMAIVLAQELQRKLGGDSLGEMLRHAGRTHA----------
------
>Syns8102|33864844
---MGSSFGDLFRISTFGESHGGGVGVIVEGCPPRLDLDVDAIQAELDRRRPGQSHITTP
RKEADQVEVLSGLLDGQTTLGTPIAMLVRNKDQR---------PGDYKDMAV--------
--AFRPSHADATYQVKYGVQARSG-GGRASARETIGRVAAGAIAKQLLAKAAGTEVLAWV
KRIHTI-EAN-VDPQAVTLDA-------IESNIVRCPDASTAAQMVERIEAIGRDGDSCG
GVIECVV-RNPAPGLGMPV-FD-KLEADLAKAVMSLPATKGFEIGSGFSGTLLKGSEHND
AFVPTDD-GRLQTATNNSGGIQGGISNGEPIVIRVAFKPTATIRKEQQTIDSDGKATTLA
GKGRHDPCVLPRAVPMVEAMVALVLADHL------------LRQQGQCSLW---------
------
>Thee|22298006
---MGNTFGHLFRVTTFGESHGGGVGVVVDGCPPRLELSEVDIQKELDRRRPGQSRLTTP
RQESDRCEILSGVFEGK-TLGTPIAILVRNKDTR---------PEDYAEMAQ--------
--VYRPSHADATYDAKYGIRNWQG-GGRSSARETIGRVAAGAIARKILTQVAGTEIIAYV
KRVKDI-EAV-VDPDTVAAAA-------VEANIMRCPDAATAEKMIALVDEVRRQANSIG
GVIECVV-RNVPVGLGSPV-FD-KLEADLAKGVMSLPASKGFEIGSGFAGTLLTGQEHND
EFYTDAQ-GRIRTRTNRSGGVQGGISNGENIILRVAFKPTATIGQAQKTVNRAGEETILA
AKGRHDPCVLPRAVPMVEAMVALVLCDHL------------LRDHAQCHLNF--------
------
>Syns9916|116075682
---MGSSFGDLFRISTFGESHGGGVGVIVDGCPPRLALDLNAIQAELDRRKPGQSKITTP
RKEADQVEILSGLLDGE-TLGTPIAMVVRNKDQR---------PQDYKEMEV--------
--AFRPSHADATYQVKYGIQARSG-GGRASARETIGRVAAGAIAKQLLKKVAGTEVIAWV
KRIHDL-EAV-IDPSTVSSEA-------VEANIVRCPDQPMADRMIERIEAIGRDGDSCG
GVIECVV-RRPPVGLGMPV-FD-KLEADLAKAVMSLPATKGFEIGSGFAGTFLKGSEHND
AFLPSED-GRLRTVTNNSGGIQGGISNGESIVIRVAFKPTATIRKEQQTINAAGEATTLA
AKGRHDPCVLPRAVPMVEAMVNLVLADHL------------LRQQGQCSLW---------
------
>PromMED|33860783
---MGSSFGKNFRVTTFGESHGGAVGVILDGCPPKLKINIDLIQNELDRRRPGQSKITTP
RNEDDKLEILSGLKEGI-TLGTPIAMMVRNKDQR---------PGDYSNLEQ--------
--VFRPSHADGTYHLKYGIQAGSG-GGRASARETIGRVAAGAIAKQLLKNLFNTEILSWV
KRIHDI-DSQ-VNKNKLTLSK-------IDSNIVRCPDDKVAAKMIKRIKELQQDGDSCG
GVIECLV-KNVPSGLGMPV-FD-KLEADLAKALMSLPATKGFEIGSGFLGTYLRGSEHND
SFIESDDISKLKTISNNSGGIQGGISNGENIEMKIAFKPTATIGKEQKTVNADGKEVLMK
AKGRHDPCVLPRAVPMVDSMVALVLADHL------------LLHQAQCSIIK--------
------
>Scys6803|16330007
---MGNTFGSLFRITTFGESHGGGVGVIIDGCPPRLEISPEEIQVDLDRRRPGQSKITTP
RKEADQCEILSGVFEGK-TLGTPIAILVRNKDAR---------SQDYNEMAV--------
--KYRPSHADATYEAKYGIRNWQG-GGRSSARETIGRVAAGAIAKKILAQFNGVEIVAYV
KSIQDI-EAT-VDSNTVTLEQ-------VESNIVRCPDEECAEKMIERIDQVLRQKDSIG
GVVECAI-RNAPKGLGEPV-FD-KLEADLAKAMMSLPATKGFEFGSGFAGTLLTGSQHND
EYYLDEA-GEWRTRTNRSGGVQGGISNGEPIIMRIAFKPTATIGQEQKTVSNIGEETTLA
AKGRHDPCVLPRAVPMVEAMAALVLCDHL------------LRFQAQCKTL---------
------
>Syn9902|78185607
---MGSSFGDLFRISTFGESHGGGVGVIVEGCPPRLELDLDEIQAELNRRKPGQSHITTP
RKEADQVEILSGLLDGKTTLGTPIAMLVRNKDQR---------PGDYSDMAV--------
--AFRPSHADATYQSKYGIQARSG-GGRASARETIGRVAAGAIAKQLLRKAAGTEILAWV
KQIHTI-EAHGIDPSTVSMND-------IEANIVRCPEASVANQMIERIEAIGREGDSCG
GVIECVV-RQPAVGLGMPV-FD-KLEADLAKAVMSLPATKGFEIGSGFSGTLLKGSEHND
AFIPGDD-GRLHTATNNSGGIQGGISNGEPIVIRVGFKPTATIRKEQQTIDSDGNATTLA
AKGRHDPCVLPRAVPMVEAMVALTLADHL------------LRQQGQCSLW---------
------
>Trie|113476451
---MGNIFGHLFRVTTFGESHGGGVGVIIDGCPPKLEINVKEIQYELDRRRPGQSKITTP
RKESDTCEILSGVFEGQ-TLGTPIMIWVRNKDAR---------PQDYQDMAI--------
--KYRPSHADATYDAKYGIRNWQG-GGRSSARETIGRVASGAIAKKILQQYSGVEIVGYV
KRIKNL-EAI-VDPTTVTMEQ-------VESNIVRCPDSECAEKMIELVEKIRDLGDSVG
GVVECIV-RNVPKGLGSPV-FD-KLEADLAKGVMSLPATKGFEIGSGFAGTTMTGSEHND
ELYTDKL-GEIRTVTNRSGGIQGGISNGENIVLRVAFKPTATIRKEQRTVSRQGEETFLA
AKGRHDPCVLPRAVPMVEAMVAIVLCDHL------------LRHYGQCNTLKSENVYGN-
------
>Syn9311|113954606
---MGSSFGKLFRISTFGESHGGGVGVIVDGCPPRLKLDLEAIQADLDRRRPGQSRITTP
RKEADQVEILSGLLDGV-TLGTPIAMVVRNKDQR---------PQDYKDMEV--------
--AFRPSHADATYQVKYGIQARSG-GGRASARETIGRVAAGAIARQLLKQANGTEVIAWV
KQIHDL-EAS-VDPSSVTPEQ-------VEGNIVRCPDAGMAEQMIQRIEAIGQEGDSCG
GVIECVV-RKASTGLGMPV-FD-KLEADLAKAVMSLPATKGFEIGSGFAGTLLKGSAHND
AFLPTQD-GTLHTATNYSGGIQGGISNGEPILIRVAFKPTATIRKEQQTINAAGEATTLS
AKGRHDPCVLPRAVPMVEAMVSLVLADHL------------LRQQGQCSLW---------
------
>NoAz|298490201
---MGSTFGHLFRITTFGESHGGGVGVIIDGCPPGLEISAEEIQFELDRRRPGQSKITTP
RKEADTCEILSGVFEGK-TLGTPIAIFVKNKDTR---------AQDYDEMAQ--------
--KYRPSHADATYDAKYGFRNWQG-GGRSSARETIGRVAAGAIAKKVLHQVADVVVIAYV
KRIKDL-EGV-VDTNTVTLED-------VESNIVRCPDGEIANQMIELIEKTGRDGNSIG
GVVECVV-RNVPKGLGEPV-FD-KLEADLGKAVMSLPASKGFEIGSGFDGTLLTGFEHND
EFYIDEN-GEIRTVTNRSGGIQGGISNGENIILRVAFKPTATIRKQQKTVTKEGEETVLA
GKGRHDPCVLPRAVPMVDAMVALVLCDHL------------LRHYGQCKVL---------
------
>Ucyn|284929524
---MGNTFGKLFRVTTFGESHGGVVGVIIDGCPPCLEISEIDIQKDLNRRRPGQSKITTT
RNETDQCEIVSGIFNGL-TLGTPITILVHNKDFF---------TQDYDELSD--------
--KFRPSHADWTYETKYKIRNWQG-GGRSSARETIGRVAAGAIAKKVLEQFNKVEIISYV
KQVNYL-EAI-INPDKITFEQ-------VENNLIRCPDPKIANQMISLIEDTKKNNDSIG
GVIECVV-RNSPKGLGEPV-FD-KLEADLAKAVMSLPASKGFEIGSGFRGTLMTGSQHND
EFYIDKI-GNVRTKTNNSGGIQGGISNGENIIIRTAFKPIATIGLKQKTVTSGNLEVFLT
SKGRHDPCVLPRAVPMVDAMVALVLCDHL------------LRWQAQCKVLN--------
------
>Syns5701|87301885
---MGSSFGDQFRIQTFGESHGGSVGVIVDGCPPRLALDLEAIQAELDRRKPGQSRITTP
RKEDDRVEILSGLLDGV-TLGTPIAMVVRNKDQR---------PGDYSEMAV--------
--AFRPSHADATYQAKYGIQARSG-GGRASARETIGRVAAGAIAKQLLARAHGTEVIAWV
KRIHTI-EAT-IDPAGVSLDD-------VEANIVRCPDAACAERMIERIEAIGREGDSCG
GVIECVV-RRAPVGLGMPV-FD-KLEADLAKAVMSLPATKGFEIGSGFAGTLQRGSEHND
AFLATGD-GSLRTATNNSGGIQGGISNGETIVLRVAFKPTATIRKAQQTVTSSGEATVLE
AKGRHDPCVLPRAVPMVEAMVALVLADHL------------LRQQAQCSLW---------
------
>YellB|86608978
-MANGNSFGVLFCVTTYGESHGGAVGVVVDGCPPRLPLSEADIQAELDRRRPGQSPITTP
RQEADRCQILSGVFQGF-TLGTPIHILVRNQDAR---------PQDYQEMAT--------
--TFRPSHADATYQAKYGIRNWQG-GGRASARETIGRVAAGAIAKKILRLAAGVEILAYV
QRVKDV-EAQ-VDPSSVTAEQ-------VEANIVRCPDPQAAAAMIQKIEEAAREGDSLG
GVVECVA-RRVPRGLGSPV-FD-KLEADLAKAVMSLPASKGFEIGSGFAGTYLTGKQHND
EFYMTP--GGWRTRSNRSGGIQGGISNGEDIVLRVAFKPTATIRQPQNTVTLNGQETVLA
ARGRHDPCVLPRAVPMVEAMVALVLCDHL------------LRHHAQCGSLVLSEVPLPV
AAAPQA
>Syn7002|170078745
---MGNSFGHLFRITTYGESHGGGVGVVIDGCPPLVEISEAEIQAELDRRRPGQSRITTP
RNEADRCEIMSGVFDGK-TTGTPISILVRNKDQR---------SKDYSEMKE--------
--KYRPSHADFTYDAKYGIRNYEG-GGRSSARETIGRVAAGAIAKKILQQVAGVEIIGYV
KRIKDC-EAVDIDPNQVTLAQ-------VESNIVRCPDAAAAEKMIALIDEIRKQKDSIG
GVVECVA-RNVPVGLGMPV-FD-KLEADLAKGAMSLPASKGFEIGSGFAGTLLTGQEHND
EFTVDDQ-GQIRTKTNRSGGIQGGISNGENIVLRVAFKPTATIGKEQQTATRAGEEATLA
AKGRHDPCVLPRAVPMVEAMVALVLCDHL------------LRHQGQCRTLS--------
------
>Cylr|282898647
---MGSTFGHLFRITTFGESHGGGVGVIIDGCPPRLEISPAEIQFELDRRRPGQSKITTP
RKEADSCEILSGVFEGK-TLGTPIAILVRNKDTR---------SQDYDEMSE--------
--KYRPSHADATYDAKYGFRNWQG-GGRSSARETIGRVAAGAIAKKILLQVAGVEIIAYV
KRIKDL-EGT-VDTNTVTLAD-------VESNIVRCPDAEIAPQMIELIEKTGRDGNSIG
GVVECVV-RNVPKGLGEPV-FD-KLEADLAKAVMSLPASKGFEIGSGFAGTLLTGFEHND
EFYIDPH-GDIRTVTNRSGGIQGGISNGEHIILRVAFKPTATIRKEQKTVTKEGEETVLA
GKGRHDPCVLPRAVPMVDGMVALVLCDHL------------LRHYAQCKLL---------
------
>Prom9303|124024070
---MGSSFGDLFRISTFGESHGGGVGVIVEGCPPRLELDLQKIQAELDRRKPGQSKISTP
RKEEDQVEILSGLLNNT-TLGTPIAMVVRNKDHK---------PGDYKEMNV--------
--AFRPSHADATYQAKYGIQARSG-GGRASARETIARVAAGAIAKQLLTKAHNTEVLAWV
KRIHTL-EAE-INAQDVSIDD-------VEANIVRCPNQVMAAQMVERIEAISREGDSCG
GVIECVV-RNAPMGLGMPV-FD-KLEADLAKAVMSLPASKGFEIGSGFGGTLLKGSEHND
AFLPSND-GRLRTATNNSGGIQGGITNGESIVIRVAFKPTATIRKDQQTIDADGNTTTLS
AKGRHDPCVLPRAVPIVEAMVSLVLADHL------------LRQQGQCSLW---------
------
>Syns7805|88807965
---MGSSFGTLFRISTFGESHGGGVGVILEGCPPRLELDLVAIQAELDRRRPGQSKITTP
RKEADQVEILSGVMDGI-TLGTPIAMVVRNKDQR---------PQDYKEVEV--------
--AFRPSHADATYQAKYGIQARSG-GGRASARETIGRVAAGAIARQILQRSHGTEVVAWV
KRIHDL-EAE-VDASAVTREA-------VEANIVRCPDATMAERMIERIEAIGQEGDSCG
GLIECVV-RRPPVGLGMPV-FD-KLEADLAKAVMSLPATKGFEIGSGFAGTLLKGSQHND
AFLPSDD-GRLRTASNNSGGIQGGISNGEPIVIRVAFKPTATIRKEQQTINDRGEATTLA
AKGRHDPCVLPRAVPMVEAMVNLVLADHL------------LRQQGQCSLW---------
------
>Syns7803|148238694
---MGSSFGTLFRISTFGESHGGGVGVILEGCPPRLELDPLAIQAELDRRRPGQSKITTP
RKEADQVEILSGVMDGL-TLGTPIAMVVRNKDQR---------PQDYKEVEV--------
--AFRPSHADATYQAKYGIQARSG-GGRASARETIGRVAAGAIARQMLQRSHGTDVVAWV
KRIHDL-EAQ-VDASTVTREA-------VDANIVRCPDAEMADRMIDRIEAIGQDGDSCG
GVIECVV-RRPPVGLGMPV-FD-KLEADLAKAVMSLPATKGFEIGSGFAGTLLRGSEHND
AFLPSDD-GRLRTASNNSGGIQGGISNGEPIVIRVAFKPTATIRKEQQTINDRGEATTLA
AKGRHDPCVLPRAVPMVEAMVNLVLADHL------------LRQQGQCSLW---------
------
>Cya0110|126657111
---MGNTFGHLFRITTFGESHGGGVGVIIDGCPPRLELSETDIQVDLDRRRPGQSKITTP
RKETDICEIISGVFEGK-TLGTPIAILVRNKDAR---------SQDYNEMAV--------
--KFRPSHADATYEAKYGIRNWKG-GGRSSARETIGRVAAGAIAKKILKEVANVEIVGYV
KQIKDL-EGN-INPDTVTLKE-------VESNIVRCPDQEMAEKMIDLIDQTRRDKDSIG
GVVECVA-RYVPKGLGEPV-FD-KLEADLAKAVMSLPASKGFEIGSGFAGTLLTGSEHND
EFYIDDN-GNIRTKTNRSGGIQGGISNGENIIIRVAFKPTATIGKEQKTVTSDSEETTLA
AKGRHDPCVLSRAVPMVEAMVSLVLCDHL------------LRWHGQSKVLT--------
------
>Mica|166364651
---MGNTFGRLFRVSTFGESHGGGVGVVIDGCPPRLEISQEEIQIDLDRRKPGQSRIVTP
RRENDICEIISGVFDGK-TLGTPIAILVRNQDAR---------SQDYNEMAE--------
--KFRPSHADATYEAKYGIRNWKG-GGRSSARETIGRVAAGAIAKKILKSVYNVEIIGYV
KRIKDL-EAI-IDPNTVTLDE-------VESNIVRCPNGETAAKMIALIDQIRLDKDSIG
GVVECVA-RNVPKGLGEPV-FD-KLEADLAKGMMSLPASKGFEIGSGFAGTFLTGSEHND
EYFIDNN-GEIRTTSNRSGGIQGGISNGENIIIRTAFKPTATIGKEQKTVTRSGEETTLA
AKGRHDPCVLPRAVPMVEAMMALVLCDHL------------LRFQGQCTISDRFF-----
------
>Syns8109|260435622
-MAMGSSFGDLFRISTFGESHGGGVGVIVEGCPPRLNLSVESIQAELDRRKPGQSHITTP
RKEADQVEILSGLLDGKTTLGTPIAMVVRNKDQR---------PGDYKDMAV--------
--AFRPSHADATYQAKYGIQARSG-GGRASARETIGRVAAGAIAKQLLKQAAGTEILAWV
KRIHTI-EASGIDPLQVQLGD-------VEANIVRCPELAIAERMIERIEAIGREGDSCG
GVIECVV-RHPVIGLGMPV-FD-KLEADLAKAVMSLPATKGFEIGSGFDGTLLKGSEHND
AFVPSDD-GRLKTATNNSGGIQGGISNGEPIVIRVAFKPTATIRKEQQTIDSDGKATTLA
GKGRHDPCVLPRAVPMVEAMVALVLADHL------------LRQQGQCSLW---------
------
