# Supplementary material for: Genome fluctuations in cyanobacteria reflect evolutionary, developmental and adaptive traits
Source: BMC Evol Biol. 2011 Jun 30;11:187. doi: 10.1186/1471-2148-11-187 (PMC3141437; doi:10.1186/1471-2148-11-187)
Supplement: Additional file 8 — Individual and concatenated alignments for protein groups. Compressed file containing all alignments of individual groups (fasta format) and the concatenated alignment of 285 single-copy genes (phylip format). [file 1471-2148-11-187-S8.GZ › Cyanos1301.faa]

>Syne7942|81299068
-------------------------------------------MTLLETELDWLTAIAIN
GVLLAFGLRSRAKLLTREGYLHAAFLGVLIWGSLQAAGYILVLLYLGIGSLLTRWGKARK
EAAGIAEAREGKRGPENVWGSALIGTAA---ALAA------WYWQ----------DWP--
----------AI--------ADLAKLAFVASFATKLADTAGSEVGKAFGKRTFLITTLRP
VPAGTEGAVSLEGTVAGLVAALVMASFGWLFG-----LIS-----TTAIAICVLAALIGT
TAESWIGATFQTRWQWLSNELVNVINTLIGAIAAMLLDLLI-----------
>PromCC|33240473
----------------------------MNQLKIFNVFSKFGYMFVNDVLVDWLTAFSLN
FLLIAFAQRYP--LLTRIGWVHAGILGTILWGCLGWTGWMTVVIYLVLGSLVTKIGYSYK
KARGIAEGRDGRRGPENVWGSAATGAIL---ALLF------KLFS----------SFS--
----------QY--------QYIILIAFASSFSSKLADTFGSEIGKRWGRKTFLITSLKP
VKAGTDGAISFEGTVASLVGSFVMTLVMYVFS-----FVNS----FSAFLIVLLSGFVAT
IAESLFGAIYQDKFKWLTNEVVNFLQTSFASILSIWLALIFLTTS-------
>Crow|67924312
-------------------------------------------MMELSLTNSWIIALIIN
SILLTFAFIVPKKLLTPLGYFNAWILGVIVWGTLSWQGYGVVMFYFLVGSGVTKIGMAEK
EAAGIAEKRSGVRGPENVWGSALIATFC---ALGT------LFFD----------DGW--
--------------------TQLLVLGYVASFSTKLSDTTASEVGKAYGKRTFLITTLKP
VSPGTEGAVSLEGTLAGMVASAVIALVGYGVG-----LVD-----LMGIVYCIIAAFIAT
NLESVIGATLQENLEWMTNEIVNIINTFIGSEGAILLAWLLINFIMDNRL--
>Syn7335|254423648
----------------------------------------------MLLDNPLLVAILLN
TSLIVIAFLLPKKLLTPAGYGNAWLLGIVVWLSFGWQGYVTILFYFFIGSAVTKVGVAEK
EALGIAEARGGVRGPGNVWGSALSAAVCGLIAIALQVLGAQTLAPFDLGTAGTAYPLW--
--------------------QSLLALGFVASLSTKLSDTAATEIGKAYGKRTFLITTLSP
VPKGTEGAVSLEGTLAGVVGSLALAVVAYGTG-----LLEPSLFGPFGILICVAAAFVAT
TAESLIGATIEEKLSWLTHDLVNIINTTIGAIVAIAIGWLST----------
>Syn307|148242552
----------------------------------------------MGAVAAWGLSALIN
AGLILPVTRVP--VLTRSGWWHAWALGTLLGATLGWRGWLAVVLYLALGSAVTKLGFARK
AELGIAEARGGRRGPENVWGSAATGAAL---ALLS------QLPG----------AP---
--------------------THLLLVGFVASFAAKLGDTCGSEIGKRWGRTTISLSRLQV
VTPGTEGAVSLEGTLATLAGAGVFSLIGCSLS-----LVG-----WELLLPISVIAWLAT
LVESLIGSELQPQLPWLSNEGVNALMTAIAAAAAMVVLR-------------
>Syn9605|78212817
---------------------------------------MLRALQHGVMSPLWIQALLVN
SVLIALAQRTT--VLTRSGWVHAAALGTILWGCLGWSGWLAVVAYLCLGSLVTKIGFQNK
QSRGLAEGRGGQRGPENVWGSAAVGAFL---ALLI------GAGV----------EP---
--------------------HELLLVGFAASFAAKLADTFGSEIGKRFGRTTVLITSLRV
VPPGTEGAISLEGTLASAAGSIAMTLVMLALQ-----LIPS----WPVAGLVMLVGLVAT
LGESLLGALVQDRVAWLSNELVNALQTLMAAVLAMLLMAL------------
>Nosp|186681351
------------------------------------------MSSLIDSVNPWLVAVVLN
TILLGLAWIAPKKLLTPAGSFHAWFLAILIWVTLGWQGYTVVMFYFLVGSGVTRIGMAQK
EAEGIAEKRSGARGPENVWGSALTGALC---ALGVGIINSGFILP----------SSQYF
DFAQYKSLVPNTPAALSTSLQSLLLLGYVASFSTKLADTTASEVGKAYGKSTFLITTLKP
VPRGTEGAVSLEGTLAGIVASVAIAFVGWGVG-----LID-----LLGVAWCVLAAFIAT
NLESVIGATLQSKYTWLTNEVVNIFNTLIGAIAAVLLSWTWINIIK------
>PromAS|123968259
------------------------------------------------------------
--------------MTKSGWVSAGILGTILWGCLSWQGWMSVVIYLLFGSLVTKIGFKFK
KAQGIAEKRGGMRGPENVWGSAATGLFL---AIMT------KFNA----------AN---
--------------------VVMFKVGFAASFAAKLADTFGSEIGKRFGKDTYLITSLKK
VDRGTEGGISIEGTLASVLGSIFMSFIMLRLS-----IIST----KYHFIVVVVSGFLAT
LSESIIGAKFQNKYK-LSNELVNAIQTSIASVFAIFALILYSYFLN------
>Rapb|282896475
------------------------------------------MLELFNTINPWLVGGALN
AALLTLVDRIPNKLLTPAGIRHAWLLGVIIWGTLGWPGYLVVGFYFIVGSGVTRIGIKQK
QVQGIAEKRSGARGPENVWGSALIGALC---SLGV------LLFP----------AW---
--------------------SYLLCLGYVASFSTKLSDTTASEIGKAYGRRTFLITTLQP
VPRGTEGAISLEGTLAGMVGSISVAIVGWSVN-----LID-----MPGIFWCAIASFIAT
NLESVIGATLQSKYMWLTNEVVNIFNTLIGAIVAMILAVVFQGVLM------
>YellA|86605883
---------------------------MLWPVPSRPCRWWRALMGQAWLLSQWGVALWLN
LALVALALLSPQKALTRAGVLHAGLLGLLVWGGLGGRGYLVVAAYFLVGTAVTKLGIRRK
QAQGIAEKREGARGPENVWGSALTGAAC---AVGY------ALFA---------------
--------------------HPLWWLGYSASFAAKLADTVSSEVGKAYGRQTFLITTLQP
VPAGTEGAVSLEGSLAGVAAAGGMAALAWGIGGE---WVGGN---LLWLGICWLAGILAT
LAESWMGVVLQPRLAWMSNEVVNGIQTTLAALLAVGLGALLGIGS-------
>Prom9215|157413089
---------------------------------------------MDLIRNQFFVGFCIN
FILIYVFCKIP--LMTKGGWISAGILGTILWGCLSWQGWMSVVIYLLFGSLVTKLGFEFK
KEQGIAEKRGGRRGPENVWGSAATGLFL---AIMT------KFNA----------AN---
--------------------VVMFKIGFAASFAAKLADTFGSEIGKRFGKDTYLITSLKK
VDRGTEGGVSLEGTLASVLGSIFMAFVMLRLS-----IISS----KFHFIVVGVSGFLAT
LSESIIGAKFQNKYK-LSNELVNSIQTSIASVFAIFFFILYSYFLN------
>PromN2A|72381941
------------------------------------------MGNLSFVGGTWVNAFLIN
FLLIFLGQRLP--FLTKKGWIHAGVLGTLLLGSIGWNGWISVCVYLLLGTLVTKIGYKNK
ASRGIAEARGGKRGPENVWGSAATGCSL---ALLS------CFWP----------NF---
--------------------LNLFMVGFASSFSAKLSDTFSSEIGKRFGKRTFLITTLKP
VSPGTEGAISIEGSIAGLLGSFIMTVFMLNLS-----IISG----LSVAFIVFLSGYLAT
FLESYIGAMVQNKINWMTNELVNSIQTSIAAIISIFLYLNFV----------
>Syns9917|87125784
----------------------------------------------------MLTALLIN
TLLIALAQRLP--LLTRNGWIHAGALGTILWGCLGWRGWLAVVLYLALGSLVTKLGFAQK
QAAGLAEARGGQRGPANVWGSALTGAVL---ALLI------GMGV----------GS---
--------------------ERLLLIGFAASFAAKLADTFGSEIGKRWGRTTVLITNLHR
VPAGTEGAISLEGTLASVVGSALMTVVVLALG-----LIAS----PAVAALVASVGVVAT
LLESVLGALVQGRVAWLSNEMVNGIQTALAALLAMGLGLLGSAST-------
>Prom9312|78779054
---------------------------------------------MDLIRNQFFIGFCIN
FILIYIFCKIP--LMTKSGWISAGILGTILWGCLSWQGWMSVVIYLLFGSLVTKIGFKFK
KEQGIAEKRGGRRGPENVWGSAATGLVL---AMMT------KFNP----------AN---
--------------------VVMFKIGFAASFAAKLADTFGSEIGKRFGKDTYLITSLKK
VERGTEGGVSLEGTLASVLGSIFMAFVMLRLS-----IIST----KYHFIVVAFSGFLAT
ISESIIGAKFQNKYK-LSNELVNAIQTSIASVFAIFSIILYSNF--------
>SynsBL|116070638
------------------------------------------------MLWIWIQALVVN
GVLISFAQRTP--LLTTRGWIHAAALGTMLWGCFGWRGWLAVAVYLVLGSLVTRIGFANK
QQRGIAEARDGRRGPENVWGSAAVGAAL---ALIL------AASP-------QDAILW--
--------------------RQVVLIGFSASFAAKLADTFGSEIGKRWGRTTVLITTLRP
VAPGTDGAISLEGTMASAVGSVLMTLALWGLSSTQLPFIPN----AIAAGVVMVVGLLAT
LAESVLGAIVQHRVGWLSNELINALQTLLAAGLAMAWAGLASHLVLPTVAGL
>Prom9515|123965977
------------------------------------------------------------
--------------MTKGGWISAGVLGSILWGCLSWQGWISVVIYLLFGSLVTKIGYKFK
SQKGIAEKRGGKRGPENVWGSAATGLFF---AIMA------ILNS----------SN---
--------------------LLFYKIGFAASFTAKLADTFGSEIGKRFGRDTYLITSFGK
VDRGTEGGISFEGTIASFVGAIFMSSIMLLLS-----IITT----KNQFVIVSISGFLAT
ISESIIGAKFQEKYK-LSNEFVNAIQTSISSVIAIFLSFII-----------
>Cya8802|257061237
----------------------------------------------MEITNPWILGIALN
SVLIVIALIAPKKLLTTAGYIHAWILGVLVWGTLGWKGYTIVMFYFLVGSGVTRIGMAQK
EAEGIAEKRSGMRGPENVWGSALIATIC---AVST------LFVD----------TFW--
--------------------QDLLILGYVASFSTKLSDTTASEVGKAYGKRTFLITTLQP
VPRGTEGAISLEGTLAGIAASGVISLLGLAIG-----LID-----LQGVIFSIIAAFIAT
NLESVIGATLQAKWDWMTNEVVNIINTLIGSIVAILISWVWILYR-------
>Prom9313|33863057
----------------------------------------MLMLFSNPTLVQWLWAFALN
ALLIALAQRLP--LLTSAGWIHAGALGTILWGCLGWRGWLAVVIYLVLGSMVTRLGMAQK
KLAGLAEGRGGRRGPENVWGSAATGAVV---AILI------KLGL----------GS---
--------------------QSLLMIGFAASFAAKLADTFGSEIGKRWGRTTVLITTLRS
VPAGTDGAISLEGTLASALGSLLMTFVMVSLS-----LLPF----GFQAILVALIGLLAT
LMESLLGAIAQNKISWLSNELVNGLQTSFAAVFAIAIAAWLGLAA-------
>Cya7822|196256001
------------------------------------------MLSSIELSNPWLIGIALN
TILVAIAFILPKKLLTPAGYIHAWILGVLIWGTLQWRGYLIVLFYFFVGSAVTRIGMEQK
EKEGIAEKRSGQRGPENVWGSALIAAIC---AILT------LWVD----------PFW--
--------------------QKLLILGYVANFSTKLADTTASEVGKAYGKRTFLITTLQP
VARGTEGAVSLEGTLAGVAASVVIAALAWAMG-----LID-----EIGIVWCVIAAFIAT
NLESLIGATLQSKWDWLTNELVNVINTLIGAVVAILLAYLISF---------
>Cya7424|218441794
------------------------------------------MFSTLELSNPWLIGSILN
AILLAIAFIAPKKLLTPAGYFHAWILGVLVWGTLGWRGYAVVMFYFLVGSTVTRIGMAEK
EKEGIAEKRSGQRGPENVWGSALIATIC---AIVT------LFVE----------PSG--
--------------------QHLLILGYVASFSTKLSDTTASEVGKAYGKRTFLITTLQP
VPRGTEGAVSLEGTLAGVVASVAIAVLAWAIG-----LID-----IIGIVWCIVAAFVAT
NLESLIGATLQSKWDWLSNEIVNIINTFIGAVVAILLGFLIVN---------
>PromN1A|124025433
------------------------------------------MGNLSFVGGTWVNAFLIN
FLLIFLGQRLP--FLTKKGWIHAGVLGTLLLGSIGWNGWISVCVYLLLGTLVTKIGYKNK
ASRGIAESRGGKRGPENVWGSAATGCSL---ALLS------CFWP----------NF---
--------------------LNLFMVGFASSFSAKLSDTFSSEIGKRFGKRTFLITTLKP
VSPGTEGAISIEGSIAGLLGSFIMTVFMLNLS-----IISG----LSVAFIVFLSGYLAT
FLESYIGAVVQNKINWMTNELVNSIQTSIAAIISIFLYLNFV----------
>Micc|254412776
------------------------------------------MLATFNSLNSWLIAVLLN
TVLLAIAWVSPKQLLTRAGVLHAWALGIVIFGTLGWQGYLIVMVYFLVGSAVTRIGMAQK
EAAGIAEKRSGARGPENVWGSALTGTLC---AVGV------LFLD----------EPY--
--------------------RSFLLLGFVASFATKLSDTTASEVGKAYGKRTFLITTLQP
VSPGTEGAVSLEGTLAGAVASAAIAVLGWGVG-----FID-----LTGVYFCVLAAFVAT
NLESVIGATWQSQVEWMTNEVVNFINTLIGAIAAILFIVIWHSIALG-----
>Prom9202|254526508
---------------------------------------------MDLIRNHFFIGFCIN
FILIYIFCRIP--LMTKSGWVSAGILGTILWGCLSWQGWMSVVIYLLFGSLVTKIGFKFK
KAQGIAEKRGGRRGPENVWGSAATGLFL---AIMT------KFNA----------AN---
--------------------VVMFKVGFAASFAAKLADTFGSEIGKRFGKDTYLITSLKK
VDRGTEGGISIEGTLASVLGSIFMAFIMLRLS-----IIST----KYHFIVVVVSGFLAT
LSESIIGAKFQNKYK-LSNELVNAIQTSIASVFAIFALILYSYFLN------
>Nods|119513159
------------------------------------------MLSFIDSANPWLVAIGLN
TILLGLVWISPKQLLTPAGIFHAWFLGVLIWVTLGWKGYLVVGFYFLVGSGVTRIGMAQK
EAAGIAEKRSGARGPENVWGSALTGALC---ALGVGILNSGLLIP---STQSLIPNP---
--------------------QLLLLLGYVASFSTKLSDTTASEVGKAYGKRTFLITTLQP
VARGTEGAVSLEGTIAGVVASIAIACVGWAVG-----LID-----LLGVAWCILAAFIAT
NLESVIGATLQSKYDWLTNEVVNIFNTLIGAIAAILLALIWTITTSAFSA--
>Cyab|254431111
-----------------------------------------MFAPPPQLLSTWLIALALN
AVLIGAAQRLP--LLTAAGWAHAGALGTLLWGTLGARGWLAVVGYLALGSLVTRLGFRRK
QEAGLAEARGGRRGPENVWGSAAAGAAL---AVLS------VLVA----------PVW--
--------------------RPLLLVGFAASFAAKLADTFGSEIGKRWGRHTLLITSLRP
VPPGTEGAVSLEGTAASLAGSALMAAWMAGLG-----LLQG----WGDGLLVTGVGLVAT
LLESVIGATVQPRCGWLTNEMVNGVQTVLAAALAMATRLAIAAA--------
>Acam|158337789
------------------------------------------MIDAIGELNPWLLAALLN
TGLGLVGWKLVSKLLTPTGLVHAWILGVIVWGVLGWPGYGVVLFYFLAGSAVTKIGMAEK
EAAGIAEKRSGARGPENVWGSAASSTLC---ALAT------LVVP----------LPY--
--------------------RPLLCLGYVSGFSTKLSDTTASEIGKAYGNRTFLITTLRL
VPRGTEGAVSLEGTVAGMLASVVIALLAWAVG-----LID-----WIGVVWCVIAAFIAT
NLESVIGATVQSQFKWLTNEVVNGINTLIGSVAAMGMALAWAGLLVR-----
>Prom9301|126696060
---------------------------------------------MDIIKNQFFIGFCIN
FILIYIFCKIP--LMTKSGWISAGILGTILWGCLSWQGWMSVVIYLLFGSLVTKIGFKFK
KEQGIAEKRGGRRGPENVWGSAATGLFL---AIMT------KFNA----------AN---
--------------------VVMFKVGFAASFAAKLADTFGSEIGKRFGKDTYLITSLKK
VERGTEGGISLEGTLASFLGSIFMAFIMLRLS-----IIST----KYHFIVVVVSGLLAT
LTESIIGAKFQNKYK-LSNELVNAIQTSIASFFAIFALVLYSYFIN------
>Artm|209526677
-----------------------------------------MYPQLSLLSNPAVAAIAIN
TLLLGIVALLPKKLLTPSGIVHAWILGVLVWVSLQGPGYMVVGFYFVIGSAVTRIGMAEK
EAAGIAEKRSGARGPENVWGSALTAALC---ALGIWGLRG-LMVD----------SPI--
----------TAIA------TPLLMLGYVASFSTKLSDTCASEVGKAYGKRTFLITTMQP
VPRGTEGAISLEGTVAGVVASLAMAMVGWSVG-----LID-----AMGLLWCIIAAFVAT
NLESLIGATWQNQVGWLTNEVVNFINTLIGAIVAIVLAVVYFQLPIHF----
>Syne6301|56751265
-------------------------------------------MTLLETELDWLTAIAIN
GVLLAFGLRSRAKLLTREGYLHAAFLGVLIWGSLQAAGYILVLLYLGIGSLLTRWGKARK
EAAGIAEAREGKRGPENVWGSALIGTAA---ALAA------WYWQ----------DWP--
----------AI--------ADLAKLAFVASFATKLADTAGSEVGKAFGKRTFLITTLRP
VPAGTEGAVSLEGTVAGLVAALVMASFGWLFG-----LIS-----TTAIAICVLAALIGT
TAESWIGATFQTRWQWLSNELVNVINTLIGAIAAMLLDLLI-----------
>Anav|75910421
------------------------------------------MFSFISSANPWLVGVGLN
TILLSLVWFAPKKLLTPAGVFHAWLLGILIWGTLGWQGYLVVTFYFLVGSGVTRIGMAQK
EALGIAEKRSGARGPENVWGSALTAALC---AVGVGIMNAGLFSP---SSQSLVPSP---
--------------------QSLLLLGYVASFSTKLSDTCASEVGKAYGKSTFLITTLQP
VPRGTEGAVSLEGTLAGVVGSVAIAITGWGVG-----LIS-----PLGIVWCVLAALIAT
NLESVIGATLQSKYTWLTNEIVNILNTLIGAIAAILVAFVWASSFG------
>Artp|284050763
-----------------------------------------MYPQLSLLSNPPVAAIAIN
TLLLGIVALLPKKLLTPSGIVHAWILGVLVWVSLQGPGYMVVGFYFVIGSSVTRIGMAEK
EAAGIAEKRSGARGPENVWGSALTAALC---AVGVLGLKW-LMAD----------SPITA
IA------------------TPLLMLGYVASFSTKLSDTCASEVGKAYGKRTFLITTMQP
VPRGTEGAISLEGTVAGVVASLAMAMVGWSVG-----LID-----AIGLLWCIIAAFIAT
NLESLIGATWQGQVEWLTNEVVNFINTLIGAIVAILLAVVYFQLPIQF----
>Cya7425|220910565
----------------------------------MDDVLFRITITLPTPLIPWIIGVLLN
SGLAVVAILAPKKLLTPAGLFHAWILGILVWGTLGWPGYAVVMFYFLVGSGVTRIGMAEK
EAAGIAEKRSGARGPENVWGSAATGTLC---ALAT------LVTP----------PAY--
--------------------RALLLLGYVASFSTKLSDTTASEVGKAYGKRTFLITTLQP
VPRGTEGAVSLEGTLAGVLASATIAAIGWVVG-----LID-----PLGIGWCMLAAFVAT
NLESVIGATLQSRFGWLTNEIVNGINTTIGAATAIVLAWVWKLLVHP-----
>Cya51142|172036983
------------------------------------------MMMELYLSNSWIIGLIVN
SILIIFAFVVPKKLLTINGYLNAWILGVIVWGTLSWPGYAVVMFYFLVGSGVTKIGMEEK
EAAGIAEKRSGMRGPENVWGSALIATVC---ALGT------LLVD----------APW--
--------------------TQLFLLGYVASFSTKLSDTTASEVGKAYGKRTFLITTLKP
VSPGTEGAISLEGTLAGIVASGVIALVGYLVG-----LIN-----LMGIVYCIIAAFIAT
NLESLIGATLQENLEWMTNEIVNIINTLIGAVVAIVLAWLAINFMTL-----
>Lyns|119491392
-----------------------------------MSNFNLNWNDWLLGSNPWIIAIALN
TILLSLVAIAPKKLLTTAGIIHAGILGVLIWGCLGWQGYLVVVFYFIVGSGVTRIGMAEK
EAAGIAEKRSGARGPENVWGSALTAALC---ALGI------LLVRLLSAESSMTSEI---
--------------------ISLLLLGYVASFSTKLSDTCASEVGKAYGQRTFLITTLQP
VAKGTEGAVSLEGTIAGVVASILMAVVGWGTG-----LMD-----AIGIVWCVCAALIAT
NLESVIGATLQSEVHWLTNEVVNFINTFIGAIVAIGLALVWNYSQTL-----
>Prom9211|159903323
-------------------------------MRRLIDWFFYLLAFSTLSPNEWLIALFLN
TLLITLAQRLP--ILTKLGWFHAGALGTILWGCLGWKGWLSVVIYLFLGSLVTKIGYTYK
KSKGIAEARGGSRGPENVWGSAATGAFL---AVLL------KIFE--------GAGPH--
--------------------LELLCIGFAASFAAKLADTFGSEIGKRWGRRPLLITTFKR
VPAGTDGAISIAGTFASLVGSLLMTSVMSLLS-----FIPN----GYGFLIVVISAFLAT
IAESFLGALVQFRFRWLTNELVNSIQTSFAASIAILLAYTVKTY--------
>Noss|17229104
------------------------------------------MFSFISSANPWLVGLGLN
TILLSLVWFAPKKLLTPAGVFHAWLLGILIWGTLGWQGYLVVTFYFLVGSGVTRIGMAQK
EALGIAEKRSGARGPENVWGSALTAALC---AVGIGIINAGLFSP---SPQSLVPSP---
--------------------QSLLLLGYVASFSTKLSDTCASEVGKAYGKSTFLITTLQP
VPRGTEGAVSLEGTLAGVVGSVAIAIIGWGVG-----LIS-----PLGIVWCVLAALIAT
NLESVIGATLQSKYTWLTNEIVNILNTLIGAIAAMLVAFVWASSFG------
>Cya8801|218247425
----------------------------------------------MEITNPWIIGIALN
SVLIVIALIAPKKLLTTAGYIHAWILGVLVWGTLGWKGYTIVMFYFLVGSGVTRIGMAQK
EAEGIAEKRSGMRGPENVWGSALIATIC---AVST------LFVD----------TFW--
--------------------QDLFILGYVASFSTKLSDTTASEVGKAYGKRTFLITTLQP
VPRGTEGAVSLEGTLAGIAASGVISFLGLAIG-----LID-----LQGVIFSIIAAFIAT
NLESVIGATLQAKWDWMTNEVVNIINTLIGSIVAILIAWVWIVYR-------
>Glov|37520469
------------------------------------------------MLTNWSIALAVN
TLLGALAF--PAKLLTNWGLLNAWALGVLVWGALGWRGYAIILVYFALGTLATRIGFARK
AAKGIAEGRGGRRGPENVWGSAAVAALC---ALGY------IAVP---------------
--------------------NPLWLLAYTASLATKLSDTAASEVGKAYGKTTYLATTLRP
VPAGTEGAVSLEGTLAGVAGSLVLAACGWLVG-----YVS-----GWGLLWCVVAAFVAT
TCESLIGATLQQR-GWLTNEMTNVINTAIGAAVAAGLGMSGS----------
>Syns8102|33865692
---------------------------------MQGPVQDLCLRHCNTASMIWIQALLLN
TVLIAVAQRAP--LLTLAGWVHAGALGTILWGCLGWRGWVAVVAYLVLGSLVTRLGLREK
QERGLAEARGGRRGPENVWGSAATGACL---ALLI------GAGV----------EP---
--------------------GPLLLVGFSASFSAKLADTFGSEIGKRWGRRPVLITTLRS
VPPGTEGAISLAGTLASAAGSVLMTLVMWQLQ-----LLPS----ISVSLVVMLIGLLAT
LAESLLGALAQDRFRWLSNELVNALQTLLAAVMAML--WLGGRI--------
>Thee|22299927
MLTPSALTIKACCSGSNSQVIIICPLSLKSMIRCCQYSRSAVLVDGILLLNPWWMGVLLN
TLLGAIALLTRQKLLTPAGLFHAWLLGVLIWGTLSWQGYLIVMVYFLVGSAVTRLGMAEK
EAAGIAEKRSGARGPENVWGSAFTGTVC---ALLL------VLLP----------QW---
--------------------RQLFLVGFVASFSTKLSDTCASEVGKAYGQRTFLITTLQA
VPRGTEGAVSLEGTLAGLVGATVIALLGWSLG-----LMG-----AITIPICILAAFFAN
VVESLVGATLQGRYPWLSNELVNGINTTVGAGLAMGAIALLRLGV-------
>Syns9916|116074938
------------------------------------------MASDAAGLTTWVTAFALN
GVLIALAQRVP--LLTRAGWCHAAILGTILWGCLGWQGWTAVVLYLALGSLVTKVGFQQK
QRQGLAEARGGRRSPANVWGSAAVGAFL---ALLI------GSGL----------GP---
--------------------KPLLLVGFSASFAAKLADTFGSEIGKRYGRTTVLITTLRR
VPPGTEGAVSLEGTLASAIGSLVMTAVVVAVQ-----LVPA----GPLAWLVAAVGLLAT
LLESLLGALLQERTPWLTNEMVNAIQTAVAAVLGMAAVVVLAS---------
>PromMED|33861226
---------------------------------------------MNLLSNDFLFGFLIN
FILISLFFRVP--LMTKAGWISAGVLGSILWGCLSWQGWISVVIYLFLGSLVTKIGYKFK
NEKGIAEKRGGKRGPENVWGSAATGLFF---AIMV------KLNF----------TN---
--------------------LVFYKIGFAASFAAKLADTFGSEIGKRFGRNTYLITSFRK
VERGTEGGISLEGTAASSLGAIFMSLIMFILN-----IIST----KYQFLIVAISGFLAT
ISESFIGAKFQDKYK-LSNELVNSIQTSISSVIAIFVLIFYLKVST------
>Scys6803|16330187
-----------------------------------MDNSLLSEIWRQSLAFPWLSAVILN
SFLLALAAIAPKKLLTPWGYGHAWVLGVIIWAALGWRGYLVVLAYFFVGSAVTRIGQKEK
EAAGIAEKRSGQRGPENVWGSALTAALC---ALAI------AFGP----------EPW--
--------------------QLWLALGYVASFSTKLSDTTASEVGKAYGKNTFLITTLQP
VPRGTEGAVSVEGTLAGFAAGLALAVLGYGVG-----LIS-----FGGIIFSTLAAFIAT
NLESVIGATLQNKWPWLTNEVVNGINTFLGAAIAIGIEATAQLI--------
>Syn9902|78184763
---------------------------------------------------MWIEALVVN
GVLISFAQRTP--LLTTQGWIHAAALGTILWGSLGWRGWLAVVVYLVVGSLVTRIGFKNK
QRRGLAEAREGRRGPENVWGSAAVGAGL---ALVL------AASP-------EDASLW--
--------------------RQVVLIGFSASFAAKLADTFGSEIGKRWGRTTLLITTLRP
VAPGTDGAISLEGTMASAAGSVVMTFALWGLSSSQLPLIPN----AMAAGVVMVVGLLAT
LAESVMGAVVQNRVGWLSNELINALQTLLAAGLAMGWTALASHLVLPTIAGL
>Trie|113477055
------------------------------------------MLSNINSVNPWLVAILLN
IILLSLVYFAPKKLLTPWGIVHAWILGVLIWGSLGWPGYAVVVFYFLVGSGVTRIGMAEK
QAAGIAEKREGARGPENVWGSALTAAIC---AMGVWVIG--LLYP----------NNF--
----------PIENL-----PLLLMLGYVASFSTKLSDTCASEVGKAYGQRTFLITTLQP
VPRGTEGAVSLEGTLAGVVASFAIAVVGWTVG-----LID-----LTGIVFCVISAFIAT
NLESLIGATMQSQFEWLTNEVVNIINTSIGAIAAIVLAIVWFNKY-------
>Syn9311|113955344
---------------------------------------------------MWGIALLLN
GVLIAMAQRVP--LLTSRGWVHAGILGTILWGCLGWRGWVAVVIYLVLGSLVTRLGFAQK
QKQGLAEARGGRRGPANVWGSALTGTVI---ALVI------GAGI----------GS---
--------------------PTLLLIGFAASFAAKLADTFGSEIGKRWGRTTVLITSLRR
VPAGTEGAVSLEGTLASAAGSLLMMLVMAGLS-----ILTS----PTAMIVVAIVGLVAT
LLESLLGALAQERVTWLTNEIVNGLQTAWAAVLAMLIAVPLGLAG-------
>NoAz|298490620
------------------------------------------MLSVLNSINPWLVGVGLN
TILLGIVAIIPKKLLTPAGIFHAWLLGVIIWGTLGWTGYLVVVFYFIVGSGVTRIGMAEK
EAAGIAEKRSGARGSENVWGSALVAALC---AVGV------LFLP----------EW---
--------------------KFLLCLGYVASFSTKLSDTTASEVGKAYGKRTFLITTLQP
VARGTEGAVSLEGTLAGIVGSVAISLVAWGVN-----LID-----ILGIVFCVVAAFIAT
NLESVIGATLQSKYTWLSNEVVNIFNTLIGAISATIMALIWQSIFV------
>Ucyn|284929005
-------------------------------------------MITSYLDRSWLISIILN
SLLLGFAMIIPKKLLTFSGYLHAWLLGVLIWWLLGWQGYILIMSYFIIGSAITYVGISKK
EKAGIAEKRSGTRGPENVWGSGLTALFC---ALGT------LFSN----------PFY--
--------------------TKLFILGYVASISTKLSDTVASELGKVYGKNTFLITTLRP
ASPGTEGAISLEGTLAGFIASVLIALVGFFIN-----FIN-----LNEVSYCVISAFFAT
NVESVIGATLQNRVSWMNNDVVNIINTLIGALIAFFLYFLETNLF-------
>Syns5701|87302172
--------------------------------------MLPALPSAPPPATQWLLAFVIN
AVLIALAQRLP--LLTRAGWVHAGILGTLLWGSLGWRGWLAVVLYLAMGSTVTRLGIRRK
QQQGLAEGRGGRRGPENVWGSAATGAVL---ALLT------TVPG----------AP---
--------------------APLLMLGFAASFAAKLADTCGSEIGKRWGRTTVLITTLRP
VPPGSEGAISLEGTIASLGGSAVMAAALLVLG-----LLPT----VAAALLVAAVGLVAT
LIESLIGATLQGRLAWLSNELVNGLQTLIAALLAMGLAPLLEL---------
>YellB|86610009
-------------------------------------------MWQAWLLSQWGVALWLN
LALVVLGLLSPQKALTRAGVIHAGLLGLLVWGGLGGRGYAVVAAYFLVGTAVTKLGIRRK
QAQGIAEKREGARGPENVWGSALTGAVC---ALGY------AFFP---------------
--------------------HPLWWLGYSASFAAKLADTVSSEVGKAYGRKTFLITTFQS
VPAGTEGAVSLEGSLAGVAAAAGMAGLAWGIGGE---WVGGS---PFWLVICWLAGILAT
LAESWMGVVLQPRLAWMSNEVVNGIQTTLAALLAVGLGALLGIGS-------
>Syn7002|170078916
------------------------------------------------------------
-----------------------------MWGCLGWQGYGVVLFYFFVGVGVTKIGKNIK
EAAGIAEGRGGLRGPENVWGSALIGTLC---ALGT------LIVP----------ENI--
--------------------KPLLLLGYVASFCTKLSDTSASEVGKAYGKRTFLITTFQA
VPRGTEGAVSLEGTLAGVVASVAIALVGYGVG-----LID-----LLGIFWCVVAAFVAT
NIESVIGATVQEKFAVLTNEVVNILNTLVGATVAIALASLYWAVTS------
>Cylr|282901154
------------------------------------------MLELFNTINPWLVGGALN
AALLTLVDRIPNKLLTPAGIRHAWLLGVIIWGTLGWPGYLVVGFYFIVGSGVTRIGIKQK
QVQGIAEKRSGARGPENVWGSALIGALC---SLGV------LLLP----------AW---
--------------------SYVLCLGYVASFSTKLSDTTASEIGKAYGKRTFLITTLQP
VPRGTEGAISLEGTLAGMVGSILVAIVGWSVN-----LID-----MPGIFWCAIASFIAT
NLESVIGATLQSKYTWLTNEVVNIFNTLIGAIVAMILAVVFQRVLI------
>Prom9303|124023130
------------------------------------------MLFSNPTLAQWLWAFALN
ALLIALAQRLP--LLTSAGWIHAGALGTILWGCLGWRGWLAVVIYLVLGSMVTRLGMAQK
KLAGLAEGRGGRRGPENVWGSAATGAVV---AILI------KLGL----------GS---
--------------------QSLLMIGFAASFAAKLADTFGSEIGKRWGRTTVLITTLRS
VPAGTDGAISLEGTLASALGSLLMTIVMVSLS-----LLSF----GSQAILVALIGLLAT
LMESLLGAIAQNRISWLSNELVNGLQTSFAAVFAIAIAAWLGLAA-------
>Syns7805|88808870
-------------------------------------MAFATPDFPTQEPMLWLTALVVN
GVLISVAQRFP--VLTRAGWCHAGLLGTVLWGALGWRGWLAVVAYLVLGSLVTKLGFARK
RDLGLAEARGGRRGPENVWGSAFTGLVL---AMLV------AAGL----------GS---
--------------------EHLLLVGFAASFAAKLADTFGSEIGKRWGRTTLLITTLRP
VPAGTEGAVSIEGTLASALGSLLMTFVMALLG-----LLTT----ASSVVLVFVVGLVAT
LLESFLGATGQGRWPWLSNEIVNALQTAWAALLAMAAAAFLGVMN-------
>Syns7803|148239820
-------------------------------------MAFPSPDFPTQEPMLWLTALVVN
GVLISVAQRFP--VLTRAGWCHAGILGTVLWGSLGWRGWLAVVAYLVLGSLVTKLGFARK
LDLGLAEARGGRRGPENVWGSAFTGLVL---AMLI------AAGL----------GS---
--------------------ERLLLIGFAASFAAKLADTFGSEIGKRWGRTTLLITTLRP
VPAGTEGAVSVEGTLASAAGSLLMTLVMALLG-----LLTS----ASAIVLVSVVGLLST
LLESLLGATGQGRWPWLSNELVNGLQTAWAALLAMAAVALLGMLH-------
>Cya0110|126658868
-------------------------------------------MMELYLSNSWIISLIIN
SVLIIFAFVVPKKLLTINGYLNAWILGVIVWGTLGWQGYAVVMFYFLVGSGVTKIGIEQK
EAAGIAEKRSGMRGPENVWGSALIATFC---ALGT------LFVE----------APW--
--------------------TQLLLLGYVASFSTKLSDTTASEVGKAYGKKTFLITTLKP
VSPGTEGAVSLEGTLAGIVASGVIALVGYLVG-----LIN-----LSSIVYCIIAAFIAT
NLESLIGATLQEKLDWMTNEIVNIINTFIGSMVAILLAWLVLNFMAI-----
>Mica|166368450
-----------------------------------------------MLTNPWLVAVLLN
TVLLGIAAIAPKKLLTRMGYLHAWVLGVIVWGSLGWRGYLIVLFYFLVGSTVTRIGLARK
EAEGIAEKRAGVRGPENVWGSALAGAIC---AILS------LFAA----------SPW--
--------------------DYLLILAYVASFSTKLADTTASEVGKAYGKTTYLITNFKS
VPRGTEGAVSLEGTLAGLLAATAISLLAWGIG-----AID-----LLGVLWCVIAAFIAT
NIESLIGATLQTRFLWLTNELVNVINTVIGAIVAILLSLLWSFS--------
>Syns8109|260435400
------------------------------------------------MSALWIQALLVN
TVLIALAQRSS--VLTRSGWVHAAALGTILWGCLGWSGWLAVVAYLCLGSLVTKIGFQNK
QSRGLAEARGGQRGPENVWGSASVGAFL---ALLI------GAGV----------EP---
--------------------HELFLVGFAASFAAKLADTFGSEVGKRFGRTTVLITSLRV
VPPGTEGAISLEGTLASAAGSIAMTLVMLALQ-----LVPS----WPVAGLVMLVGLVAT
LGESLLGALVQDRVTWLSNELVNALQTIFAAVLAMLLMAL------------
