# Supplementary material for: Genome fluctuations in cyanobacteria reflect evolutionary, developmental and adaptive traits
Source: BMC Evol Biol. 2011 Jun 30;11:187. doi: 10.1186/1471-2148-11-187 (PMC3141437; doi:10.1186/1471-2148-11-187)
Supplement: Additional file 8 — Individual and concatenated alignments for protein groups. Compressed file containing all alignments of individual groups (fasta format) and the concatenated alignment of 285 single-copy genes (phylip format). [file 1471-2148-11-187-S8.GZ › Cyanos1302.faa]

>Syne7942|81299072
------------------------------------------MYDPAPLCLSPLALDQVE
AARHLDEQTLGGFWAIEAYRREV-----ESDASDLLGLWQGA------------------
----------------------------------------------HLIGLGCSWAIVDE
AHITLLAIAPSHQQQGLGGFLLLALLQAAIRRD-MAWATLEVRVSNQVAIALYQSLGFQE
VGQRPSYYADTGEAARILWLKGLRENSVQEAIAQQWKARQQRLNRQ-GWQLQLPMQLATA
CTEDPDPLATTG----
>PromCC|33240556
---------------------------------------MQKLDLYLQTKVITIGIRDLK
RCIDLDLKTLNGIWNNTQWEKEL-----TDPNRICLGIVKGT------------------
----------------------------------------------DLLALATGWLIMSD
LNITFLAVDPLYQRLGLGIRVLSELINKAKKSG-MKIATIDAKETNIAAKALYKKMDFEE
VRCRYNLYKD-GNNAIIYQRLFY-------------------------------------
----------------
>Crow|67924907
-------------------------------------------MSFLSIRLHQPQFTDLD
ALVALDQCCLGGLWSKNGYQREL-----SSNNSHFWVLSSDLTQ----------------
----------------------------------------------TIIGFGCFWEILEE
AHITLLMITPEYQGQGLGQLLLYGLLRDAVNRD-LERATLEVRVSNQPALCLYQKFGFEV
AGQRKGYYKTTGEDALVLWRKGLQYPEFQQELYIWQQKIDDRLMAN-NLRVTIKN-----
----------------
>Syn7335|254422413
-----------------------------------------------------MVAADIS
AVLALDQRCLGGLWTRSGYEREL-----DSEHSDLLVLVKASSVEPINSRLTQTSPKLVS
TTEPDDAHTPQTSIQSNVDAQISAQSNTLINTQITPSNPSRKGQQVELLGVGCLWAILEE
AHITTLAIDPKYQGQKLGLWLLAQLLQKAYKRG-LTRATLEVRATNKRALSLYQKFDFKE
AGIRKRYYAD-GEDASILWRTGLQTKDCLAQINRYQMQATAQLRKQ-NYRFYTEDFQLI-
----------------
>Syn307|148241888
MLSGARLRLGLLRSTPPAAQGSGLVATGEVLTMSGTTQASTSSHPFSPQDPQPLAACDLA
ACLALDQQALGGFWSQEQWLKEL-----EHPQRLTVGRWDLKQC----------------
----------------------------------------------QLLSLASGWLVAGE
LQVMLVAVQPNQQRRGLGRQVLQALLLRAQELD-CSTASLEVAASNQAAINLYEALGFIN
CGQRSGYYRN-GEDALLKCLDLKQIQVRTDNRPE--------------------------
----------------
>Syn9605|78213153
------------------------------MAASKGNLGIDPAGGEPTAQILRLDPSWQQ
ACLALDQRALNGLWTQEQWRREL-----DDPRRLCIGLVRPD------------------
----------------------------------------------ALMGVACGWLVADE
LQITAVAVDPDRRRSGHGGLLLQALLQRARQHG-AVHATLEVASDNVAALALYAKAGFRT
AGTRSGYYSD-GRDALIQWCRIPLAPIPTSAV----------------------------
----------------
>Nosp|186686025
-------------------------------------------MISLDLEIKLLTPDNLS
AILELDQACFGGLWTLEGYKREL-----DSPNSDLLGLFSPFSSV---------------
----------------------------------------------SLLGMGCFWSILEE
AHITILAVHPQYHRQGLGAALLYSLLKTACDRG-MERATLEVRASNLAAISLYQKFGFKT
AGRRRGYYQDNGEDALILWLPDLQHSKFQTTLDQWYSTISDRLSKS-SWHLLVK------
----------------
>PromAS|123968728
-----------------------------------------------MISIKQINEKDIE
LCCELDRNTIS-LWSKKQWANEF-----KKDGTKIFGLLIKN------------------
----------------------------------------------LVIGICVFQVVLDE
AQINYFVVNQKFREKGFGSYLMIYLIKKCEKLN-LKKLLLEVSQSNVSAERFYSRFDFYT
VGIRKNYYKD-GSHALLKEKKLTTK-----------------------------------
----------------
>Rapb|282896302
------------------------------------------MVKLSELKIEPVTLEHLT
DLLELDQACFDGLWTIEGYRQEI-----ESISSHFLGLFSLIPSH---------------
----------------------------------------------DLLGIGCFWSVLEE
AHITILAVHPEYQGQGLGQALLYSLIKDAVDMG-LERATLEVRVSNTPAISLYKKFGWKT
AGIRPRYYQDNQEDGLILWISQLQHPHFLQTLDKWHVLVQERLGQF-SWLLIQEEN----
----------------
>YellA|86606422
-------------------------------------------MSGTSYRLQVLDLTALP
QLLELDRRCYGGYWGEQGYRAEL-----ERPSSTVIGVVAEPAAAGASCGLGRTEFPPPS
PDLATQTTQ-------------------------------------ALVGFGILWRIEEE
AHIISLAVDPDHRRRGLGRRILEELFNHARAAG-CRWATLEVRASNHAAIHLYESAGFQL
LGRRKGYYS--GEDALVYWKKPI-------------------------------------
----------------
>Prom9215|157413560
----------------------------------MTLDLNYINIHNKMISIKQINKKDID
LCYELDSKTIS-LWSKKQWANEF-----KKEGTKILGLLFKN------------------
----------------------------------------------FVIGICVFQVVLDE
AQINYFVVNQKFRKKGFGSYLMLYLIENCEKLS-LKKLLLEVSQSNVSAERFYTRFDFYT
VGVRKNYYKD-GSHALLKEKKLTTK-----------------------------------
----------------
>PromN2A|72382498
----------------------------------------------MNLKIIQLGEMHLN
DCVDLDQKSSNGLWSKSQWEKEL-----TDPKRICLGIIELQTK----------------
----------------------------------------------KLLGLCSAWLVIDE
LHITFIAVDPRNQRKGIGKFLLSDLIKRSKSLQ-INHIFLEVKQNNEPAKALYNSMGFKT
VGKRSNFYQD-GSDALLLNKETNNRS----------------------------------
----------------
>Syns9917|87124751
------------------------------------------MGEAANSCVRALRATDAA
ACHQLDQAALGGLWSLAQWQREL-----SEPGRIGLGHLEHH------------------
----------------------------------------------GLIALACGWLVVDE
LHITAVAVAPGRRRRGYGRQLLVALMKQGRASG-ARHATLEVASHNRAAVSLYQACGFQT
AGCRRNYYSD-GGDALIQWCRLGGRG----------------------------------
----------------
>Prom9312|78779483
-----------------------------------------------MISIKDINEKDID
LCYELDSNTIS-LWSKKQWANEF-----KKEGIKVFGLLLSN------------------
----------------------------------------------LVIGICVFHVVLDE
AQINFFVVNQKYRERGFGSYLMSYLIKQCEKLN-INKLFLEVSQTNVVAEKFYSRFDFCT
VGIRRNYYKD-GSDALLKEKKLTTK-----------------------------------
----------------
>SynsBL|116072468
------------------------------------------------MAVITLDPSWLA
DCLALDRSALQGLWTKEQWRREL-----EDPRRLCLGWTEAK------------------
----------------------------------------------TLLGVACGWLVADE
LHITLIAVDPSVRRRGHGKRLLSALLQQARQQG-AIHATLEVGTNNLAAIALYANGGFQS
AGTRLKYYSD-GSDALIQWCRINASNS---------------------------------
----------------
>Prom9515|123966413
-----------------------------------------------MISIKEIDHKEFE
LCFELDANTIC-LWTRRQWESEF-----NKKGVKVVGILIGN------------------
----------------------------------------------KIIGIYVVHTIIDE
AQINYFSIKKGFRRKGYGSYLMNYLLKQCEKLN-IQKLLLEVSETNLIAEVFYSKFNFLT
VGRRKNYYKD-GSDAVLKEKIFIK------------------------------------
----------------
>Cya8802|257059310
---------------------------------------------MKSLTLSSPQTEQLS
QLVELDRLCLGGLWTKEGYQREL-----KSPNSSFWVLSADGGR----------------
----------------------------------------------SLLGCGCFWQIVEE
AHITLLMIHPDYQGQGLGQLLLYGLLNNAVQRQ-LERATLEVRVSNQIALSLYEKFGFQV
AGRRKGYYQKTGEDALILWRGDLHRPQFQQDLSRWWPLISDRLTQN-HWQLHWVKG----
----------------
>Prom9313|33863331
----------------------------------------MLKHDIQAMEVIHLGPEQIN
ACMELNQLALNGLWSKQQWIQEL-----IDSRSLCMGVLKSS------------------
----------------------------------------------TLLALACGWLVVDE
LHLTAIGVHPQHRRQGLARLLLSKLLEQGQRTG-AIHATLEVARNNSAARGLYESCGFKT
AGCRHHYYSN-GQDALIQWLSLGKQAEPRQKI----------------------------
----------------
>Cya7822|196254408
-------------------------------------------MSFVKLKLQSAIATQLP
QVVELDQLTLGGLWTLEGYRREL-----ESPNSELLVLSVVDPSTTDPE-----------
----------------------------------------------QIIGCGCFWAILEE
AHITLLAIHPEYQGRGLGKLLLYALLKNAVKRK-LERATLEVREANQVALSVYKKFGFKT
AGRRKGYYQQTGEDALVLWRGDLHYPSFKQELESWQQQIENQLLEQ-GLSLTVVEESLIG
QIS-------------
>Cya7424|218439467
-------------------------------------------MGLVKLKLQAAKIEHLP
QIVELDQLCLGGLWTLEGYGREL-----ESPNSSLFVLSVVDSNTPTPE-----------
----------------------------------------------KLIGCGCFWAILEE
AHITLLGIHPDYQGRGLGQLLLSALLEDAVKRQ-LERATLEVRESNQVALSVYQKFGFKT
AGRRKKYYQQTGEDALILWRGDLHYPSFQKELEIWQEQINHKLIEQ-GFKVIVSQDSLIQ
PIK-------------
>PromN1A|124026197
----------------------------------------------MNLKIIQLREMHLN
DCVDLDQKSSNGLWSKSQWKKEL-----TDPKRICLGVKELQTK----------------
----------------------------------------------KLLGLCSAWLVIDE
LHITFIAVDPMNQRKGIGKFLLSDLIKRSKSLQ-INHIFLEVKQNNESAKALYNSMGFKT
VGKRSNFYQD-GSDALLLNKETHYKS----------------------------------
----------------
>Micc|254414523
---------------------------------------------MSVLEIKPLTTAQLN
AAVDLDQICFGGLWTRSGYEREL-----NSPNSQLLVLEAHNSLEQRPWGCHSAVVMPHD
SLGEDLPTHPPLPN--------------------------------GLVGLGCYWSILEE
AHITILAVHPNYQHQGLGQFLLYALLNDAKQRQ-LEWATLEVKPSNHAALSLYQKFDFIP
AGRRRGYYQDTGEDALILWRKGLQQPEFEQILQERYEQIVSRLTRQ-GWQLFSYL-----
----------------
>Prom9202|254526701
-----------------------------------------------MISIKQINEKDID
LCYELDSKTMS-LWSKKQWANEF-----KKEGTKILGLLVKN------------------
----------------------------------------------FVIGICVFQVVLDE
AQINYFVINQKFRKKGFGSYLMLYLIKNCEKLS-LKKLLLEVSQSNVSAERFYTRFDFST
VGVRKNYYKD-GSHALLKEKKLTTK-----------------------------------
----------------
>Nods|119512927
-------------------------------------------MTSLDLKLKSLTSEDLS
AILELDQACFGGLWTLEGYQREL-----DSPNSELLGLFCPLFPA---------------
----------------------------------------------KLLGMGCFWAILDE
AHITILAIHPQYHRQGLGQVLLYFLLKAACDRG-LERSTLEVRASNLAAISLYQKFGFKI
AGRRKGYYQDNGEDALVLWLSDLQDDSRYQGSFQGEMNCQ--------------------
----------------
>Cyab|254431336
-------------MYGSDAPGSGLGGSVPTGHAEAGGEDVGVKPLQPALQPGSLGPDHLE
ACLELDQASLDRLWTPAQWRQEL-----GDGLRLKRALWRGP------------------
----------------------------------------------QLVAMACGSLVLDE
LHITLVAVRPSQRRQGLGRRVLEDLLREARRRG-AGAATLEVAATNAAALGLYSQLGFRI
LGRRRGYYRD-GADALIQWATLTESAGHELDNTAGQHA----------------------
----------------
>Acam|158335105
----------------------------------------------MLVEVSPLQAPDLA
DAVALDLQIFGGWWSLQGYQQEV-----DRLSSTLVGLKVHQEGSNPTIPDDGTASLP--
----------------------------------------------SLVGIGCLWRVEDE
AHITMLGIHPQYQGRGLGQALLTSLLTLARMEQ-ANRATLEVNVANSAAVKLYQKLGFKT
AGRRPHYYDN-GEDALILWQGSLQTLQFQQSLEEWQRDTEHRLAQWGCTSLNLIWGEPKA
SS--------------
>Prom9301|126696534
-----------------------------------------------MISIKQMHKKDID
LCYELDSNTIS-LWSKEQWANEF-----KKDGTKIFGLLIKN------------------
----------------------------------------------LVIGICVFQVVLDE
AQINYFVVNKKFRKKGFGSYLMGYLIKKCEKLN-LKNLLLEVSQSNVTAERFYSRFDFST
VGIRKNYYKD-GSNALLKEKKINNKIM---------------------------------
----------------
>Artm|209526841
---------------------------------------------MTILQLKLLTPDLLP
AVVELDRLCLGGLWNESGYQREL-----DSPNSDLVIWTHPTQGQPLSGLQPISVQVAQT
PPL-------------------------------------------PVIGIGCLWAIVDE
AHITLLAIHPDYRGLGLGADLLRALLQLAQQRG-LSHATLEVKPSNHIALSLYQKFGFQI
AGRRKKYYADTGEDALILWLSGLPSLI---------------------------------
----------------
>Syne6301|56751261
------------------------------------------MYDPAPLCLSPLALDQVE
AARHLDEQTLGGFWAIEADRREV-----ESDPSDLLGLWQGA------------------
----------------------------------------------HLIGLGCSWTIVDE
AHITLLAIAPSHQQQGLGGFLLLALLQAAIRRD-MAWATLEVRVSNQVAIALYQSLGFQE
VGQRPSYYADTGEAARILWLKGLRENSVQEAIAQQWKARQQRLNRQ-GWQLQLPMQLATA
CTEDPDPLATTG----
>Anav|75907134
-------------------------------------------MISSKLKLQSLTSKDLS
AILELDQACFGGLWTMEGYQREL-----DSPNSDLLGLFSPSSPI---------------
----------------------------------------------KLLGMGCFWSIVGE
AHITILAVHPQYHHQGLGQALLYFLLRTASDRG-LERATLEVRASNEAAISLYQKFGFQT
AGRRRAYYQDNGEDALILWLPDLQYPQFQETLAHWKTIIQDGLQKY-SWSIVNSR-----
----------------
>Artp|284051897
-------------------------------MLILIYLLAFTPASVTILQLKLLTPDLLP
AVVELDRLCLGGLWNQSGYQREL-----NSANSDLVIWTHPTYGQPLSGLQTISVEVPQT
PPP-------------------------------------------PVIGIGCLWAIVDE
AHITLLAIHPDYRRLGLGSNLLRALLQLAQQRG-LSHATLEVKASNDIALSLYQKFGFQI
AGRRNKYYADTGEDALILWLSGLPSLI---------------------------------
----------------
>Cya7425|220910058
---------------------------------------------MPELTLKFADLTLLS
EMVQFDRLCFGGLWSEAGYRREL-----DNSHSLVLVLTTPMHIGQEGAIAAGPAQTTE-
----------------------------------------------TLLAIGCSWTIVEE
AHLILLGVHPHHRQMGLGQLILYGLLSLARQRG-LERATLEVRVSNQAALSLYQKFGFQV
AGRRKQYYLDTGEDGLILWRGSLARPEFEQTLIEWRQSIETDLQRG-GWRLRQNLTDIPL
R---------------
>Cya51142|172038289
-------------------------------------------MSSSFVTLHTPQLTHLD
ELVALDQCCLGGLWTKDGYGREL-----QSPNSHFWVLSSHFTQ----------------
----------------------------------------------TLIGCGCFWEILEE
AHITLLMIDPQYQGQGLGQLLLYGLLRDAVNRK-LERATLEVRVSNQPALSLYRKFGFQV
AGQRKGYYKQTGEDALVLWRSSLHSPQFQQELSTWKQHINERLANN-HWQFSILNQ----
----------------
>Lyns|119487028
---------------------------------------------MVWLELQSLTSEQLP
AAAELDQQCLGGLWTQSGYQREL-----ESPNSDLLAWVVCHDESAMTSAGGHLRFEMQD
SPLIADQ---------------------------------------TLVGVGCLWAILEE
AHITLLLIHPDYQGRGLGQGLLYALLKSAWHRQ-LERATLEVRVSNDKALALYRKFGFKE
AGCRRHYYSDTGEDALILWRSGLQHREFSRTLGSWYQQICDR-----SRQPYSKKH----
----------------
>Prom9211|159903638
------------------------------------------------------------
--MRLNDIALNGLWSKSQWEYEL-----KSDYRHCLGVSEQE------------------
----------------------------------------------SLIAISCGWIVANQ
LDITAVAVDPRYRRLGLGSKILCALINHAKSKG-ATNATLEVNEENIDGINFYRSLGFLQ
VGYRKNYYKD-LSSAILFSLYIDQ------------------------------------
----------------
>Noss|17230490
-------------------------------------------MISSKLKLQSLTSKDLS
AILELDQACFGGLWTMEGYQREL-----DSPNSDLLGLFSPTSSI---------------
----------------------------------------------KLLGMGCFWSIVGE
AHITILAVHPQYHRQALGQALLYFLLRTASDRG-LERATLEVRASNLAAISLYQKFGFQT
AGRRRAYYQDNGEDALILWLPDLQYPQFQKTLAHWETIIRDDLQKY-SWSLVS-------
----------------
>Cya8801|218246260
---------------------------------------------MKSLTLSSPQTEQLS
QLVELDRLCLGGLWTKEGYQREL-----KSPNSSFWVLSADGGR----------------
----------------------------------------------SLLGCGCFWQIVEE
AHITLLMIHPDYQGQGLGQLLLYGLLNNAVQRQ-LERATLEVRVSNQIALSLYEKFGFQV
AGRRKGYYQKTGEDALILWRGDLHRPQFQQDLSRWWPLISDRLTQN-HWQLHWVKG----
----------------
>Glov|37521632
------------------------------------------MEWGQLEKVVAADTAAMA
EMGALLSLGMPGYWSEGMLRSDVA----QQAGHYCLARAVDSG-----------------
----------------------------------------------EALGFAGFQLVLDE
AHLAMLVVHPECRRRGVGTALLHGLLRWAREVG-ARRMTLEVRASNAAAISLYCRFGFET
LGRRERYYGE--EDALVMWTPRIDTPHFTTLLGQVALPWPFA------------------
----------------
>Syns8102|33865471
------------------------------------------------MTVIDLDPSWLA
ACLVLDERALNGFWSAQQWRSEL-----EDPRRLCLGLVRDEK-----------------
----------------------------------------------GLSGVACGWLVVDE
LHITVLAVDPDERQRGHGRRLLTALLQRARQDG-AAHATLEVRSDNIAALSLYHRVGFKT
AGRREKYYRD-GSDALIQWRRLSTEE----------------------------------
----------------
>Thee|22298014
---------------------------------------------MGQLELRRPTIKDLD
SIVQLDQVCLGGFWSHQGYAREL-----ENSHHTLLVVATLD------------------
----------------------------------------------QVWGCGVSWGIADE
LHLVLLMVHPQYRRQGLAGLLLCRLLQLGHQGGDRQWATLEVRASNEAAQRLYQHFGFEL
VGRRPHYYDNPPEDALILWRNHLNTPETGQELQQHWQHWRSRVEAQ-GWSLSDRT-----
----------------
>Syns9916|116073044
----------------------MEANVGSDVFWPNRSMPEGQNGALSCRPPVALNGSDLK
ACLLLDQKALNGLWSPEQWRSEL-----RDSARLCRGLKAGG------------------
----------------------------------------------ELVAMASGWLVVDE
LQITVVAVDPIHRQQGLGVAVLKALLRDARQAG-AQRATLEVASCNQAALSLYRRCGFIT
QGMRRGYYSD-GRDALIQWVELN-------------------------------------
----------------
>PromMED|33861645
-----------------------------------------------MISIKEIDQKDFE
LCYKLDSATIC-LWTKKQWQSEF-----NKSGTKVVAILLKK------------------
----------------------------------------------KIIGIYVVQTIIDE
AQISYFSIKQKFRRKGYGSQLMTYLIKDCEKLN-IKKLLLEVSETNSIAEIFYCKFNFLT
VGRRKNYYKS-GADAVLKEKKFT-------------------------------------
----------------
>Scys6803|16330381
----------------------------------------MVSLLGPKYDLFWPHREELP
QFAQLDQQCLGGMWTLAGYEREW-----DSDHSVLLGIRLIARG----------------
----------------------------------------------NLVAMGAFWQILEE
AHITLLAVAQAHRRQGLGKILLQNLLATAEHRQ-LERATLEVRASNQAAMDLYHQFGFQL
AGCRKRYYPD-GEDALILWKNHLSSPA---------------------------------
----------------
>Syn9902|78184963
------------------------------------------------MAVITLDPSWLA
DCLALDRCALQGLWTEDQWRREL-----EEPRRLCLGWTEDM------------------
----------------------------------------------SLLGVACGWLVADE
LHITVVAVDPSVRRRGHGKRLLSALLQRARQQG-AIHATLEVANHNSAAIALYASGGFQS
AGTRTKYYSD-GSDALIQWCRISPSK----------------------------------
----------------
>Trie|113476063
---------------------------------------------MAIITVEKMSPKHIS
SVIELDRLCFGGLWSAQAYQREL-----ESPNSDLLILVINHHTKDRNEEVMFKSSNFQL
QINYSHQ---------------------------------------SIIGVCCLWAILEE
AHITILGIHPQYQSLGFGQLLLYTLMRSAWERG-LERATLEVAASNVSALSLYYKFGFQY
VGRRRGYYQHTGEDALILWLSHLHEPEFEQTLSEWYRKVVDRIN---GYELIRH------
----------------
>Syn9311|113953999
-----------------MITAGFIRGGHGVVRGGQWGQSKKRRFSPLTQTTIRLNQSHVL
ACLRLDARTLNGLWNSDHWEREL-----SDPQRLCIGIAANAD-----------------
----------------------------------------------DLLAMACGWVVMDE
LQITLIAVAPEQRRRGLGRTVLNQLLADANNAG-AKQAFLDVAEDNLGAKALYSALGFKT
IGRRAGYYRN-GKDALIQSLEMQ-------------------------------------
----------------
>NoAz|298492877
-------------------------------------------MKLLDLKIQSLTPEHLG
ELLELDKACFNGLWTMDGYGREL-----ESPNSHFLGLFSPFSSS---------------
----------------------------------------------GLLGMGCIWSILEE
AHITILAVHPQYHRQGLGQALLYSLLKTASDCG-LERATLEVRASNNGAISLYEKFGFKI
AGRRPCYYKDNEEDALILWVSDLQQPKFFKILDDWHSIVKDRLSQS-CWSVNAEEVKGNS
RLPKMTGEAAAEVGEQ
>Ucyn|284929227
-------------------------------------------MSYESLKLYTPRVNEID
ELVSLDKICLGGLWTLDNYEREL-----QSPNSHFLVLSTNSVG----------------
----------------------------------------------AIIGCGCFWRILEE
AHITLLMINPSYQSQGLGQLLLYSLLKNAVSSH-LEHATLEVRASNKSAIGLYEKFGFKI
AGRRKKYYKKTGEDALIFWKSDLNSPVFQQELSSWKKLINKRLINSCYLPPDLICY----
----------------
>Syns5701|87303421
--------------------------------------MSIEGAGQHELKTQRLSPIHAE
ACHQLDRLCRPRGWDLRQWHQDLEAQDIEGPGRCVLGVLRGS------------------
----------------------------------------------ELVAVASGWLILDE
LQILLVLVHPAQRRIGLARMVLSELMREGHERG-ASGATLEVAASNTAALGLYGSLGFRS
TGRRRGYYRD-GQDALIQWCQLQGTTG---------------------------------
----------------
>YellB|86608688
-------------------------------------------MSGTSYRLQLLDITALP
QLLELDRRCYGGYWGEQGYRAEL-----ERPTSTVIGVVAEPAAVGASCGSGRAEFPLPS
PNPTSPTQVTK-----------------------------------ELVGFGILWRIEEE
AHIISLAVDPEHRQQGLGRRILEELLNQARAAG-CRWATLEVKASNQAAIRLYESAGFQR
LGRRKGYYN--GEDALVYWKKPI-------------------------------------
----------------
>Syn7002|170076730
-------------------------------------------MSAVALSVQPLTEQTLP
QALVLDQLCFGGLWSKDGYLREL-----ESPNSTLLIVPAPHDPN---------------
----------------------------------------------KLLGLGCLWAIVEE
AHITLMAVHPEVQRQGLGQLILLGLLRDAWLRG-LERATLEVKESNQRAIALYEKFGFTL
AGRRKGYYQDTGEDALIMWRKGLDQPEFTVQLEAWGATIAQRLQQN-HWSWSLDA-----
----------------
>Cylr|282900557
------------------------------------------MVKLSELKIEPVTLEHLT
DLLELDQACFDGLWTIEGYRQEI-----ENISSHFLGLFSLIPSH---------------
----------------------------------------------DLLGIGCFWSVLEE
AHITILAVHPEYQGQGLGQALLYSLIKDAVDMG-LERATLEVRVSNTPAISLYKKFGWKT
AGIRPRYYQDNQEDGLILWISQLQHPHFLQTLEKWHVLVEQRLQQF-SWILIQEEN----
----------------
>Prom9303|124022699
----------------------------------------MLKHDIQAMEVIHLGPEQIN
ACMELNQLALNGLWSKQQWNKEL-----IDSRSLCMGVLKSS------------------
----------------------------------------------ALLALACGWLVVDE
LHLTAIGVHPQHRRQGLARLLLSKLLEQGQLTG-AVHATLEVARNNSAARGLYESCGFKT
AGCRHHYYSN-GQDALIQWRSLEKKAEPRQKI----------------------------
----------------
>Syns7805|88808912
-----------------------------------------MQPPPGLRGPHPLGPADLG
ACLALDRIALKGLWTPEQWEREL-----TDESRLVLGLEDEQS-----------------
----------------------------------------------DLIALAAGWLVADE
LQITAVAVAPHQRKRGLGSLIVKALIQRGQLKG-AVEANLDVSSNNPAAIALYGSLGFVT
TGFRRDYYRD-GSDALLQRLKIKTGRDIHTEQTENP------------------------
----------------
>Syns7803|148239870
--------------MERVTEAMGNGKRHVVPEASMEGTPGQAQGPQSCNPPRLLGIRDLE
ACLALDRTALNGLWTREQWTREL-----SDDRRIALGIDDSQQ-----------------
----------------------------------------------QLIALAAGWLVADE
LQITAVAVAPHQRRLGLGAQITKALIQRGGMAG-ALEASLDVASNNQAALALYASLGFVT
TGSRQKYYRD-GSDALLQWLKIEIGRVIRTEQTENPNTFRH-------------------
----------------
>Cya0110|126656089
-------------------------------------------MSFSLIQLRTPQLSDLD
ELVTLDKDCLGGLWTKDGYQREL-----KSSNSHFWVLSSHLTQ----------------
----------------------------------------------TIIGCGCFWEILEE
AHITLLMIAPRYQSQGLGQLLLYGLLRDAVKRK-LERATLEVRVSNQPALSLYRKFGFQV
AGRRTGYYKKTGEDALVLWLSGLHYPQFQQELSTWEQQIKDRLTRH-HWQFSILKQ----
----------------
>Mica|166368656
---------------------------------------------MAKIQLKTPKSEHLA
AMVALDRTSLGGIWTLSGYQREL-----DSPNSELLILTLDRDSE---------------
----------------------------------------------TLIGLACFWAILEE
AHITLLAIYPDYQRQGLGKLLLYKLLEKAVQRQ-LERATLEVRVSNQSAIALYEHFGFRI
AGERKNYYPQTGESALIFWRNDLQTAAFQEQLSKWRQEILSRLVRG-EWQLEEETRAKID
TMGMQ-----------
>Syns8109|260436298
------------------------------MAASKGNLGIDPAGGIPTAQILRLDPSWQQ
ACLALDQRALNGLWTAEQWRREL-----DDPRRLCIGLVQPE------------------
----------------------------------------------ALLGVACGWMVADE
LHITAVAVDPDRRRSGHGGVLLKALLQRARQQG-AVHATLEVASDNVAALALYAKAGFRT
AGTRSEYYSD-GRDALIQWCRISSAPSPTSAV----------------------------
----------------
