# Supplementary material for: Genome fluctuations in cyanobacteria reflect evolutionary, developmental and adaptive traits
Source: BMC Evol Biol. 2011 Jun 30;11:187. doi: 10.1186/1471-2148-11-187 (PMC3141437; doi:10.1186/1471-2148-11-187)
Supplement: Additional file 8 — Individual and concatenated alignments for protein groups. Compressed file containing all alignments of individual groups (fasta format) and the concatenated alignment of 285 single-copy genes (phylip format). [file 1471-2148-11-187-S8.GZ › Cyanos1303.faa]

>Syne7942|81299073
MVST-------PAAPSLNPQYPALFG--TDRPSNSPNQNLFPLTASVTADGQLEVGGCRV
SDLVERYGSPLYILDEQTLRAACQSYRSALAHHYPGAALPIYASKAWNCLAVCALVAQEG
LGIDVVSAGELYTALQA----GVP----SDRLYFHGNNKSLSELAMGVEAGCTIVVDNWQ
ELRNLEAIAAEQ----QREVRVMIRFTPGIECHTHEYIRTGHLDSKFGFDPDQLDALLAA
LV-DQPYLRCIGLHAHIGSQIFELQPHADLAGVLVGAYAKALALGLP-IAELNVGGGLGI
RYTESDDPPSIDEWVRQVSESLVAACQAADLPLPKLICEPGRSLIGTACVTAYQIGSRK-
-----EVPGIRTYLAVDGGMSDNPRPITYQSTYRAVIANRL-NVSDRETVTVAGKHCESG
DVLLKDAELA-PSQPGDILVVLATGAYNYSMASNYNRIARPAAVLVNNGEAQIILARESL
QDLLRQDRLPVGLQA------
>PromCC|33240555
-------------------MAILRPFE-KDQDKSSPNRNIAPITAALDSQERLSIGGCLL
SSLAEKYGTPLYILDELTLRTSCREYKDALSKYYPGDSIPLYASKANSSLIISNIVASEG
MGVDVVSEGELITALKG----GVE----SSNIVFHGNNKSKSELIMAYKNDVIIVLDNQY
DIDQLREIVPFG----KRKAKLMLRFTPGIECHTHEYIKTGHIDSKFGFDPDELESIFLQ
FK-DIEWGELIGLHAHIGSQIFEVQPHKDLADVMASALQTGRKLGHS-LNALNLGGGLGI
RYIASDDPPSISDWVEVIAAAVVKACRERSLDLPLLMCEPGRSIVGSAGLTLYKIGSRK-
-----EIPGIKTYLSVDGGMSDNPRPITYQSEYSACLVDKP-LIRADEVVTIAGKHCESG
DVLLKDFRLP-RSNSGDVLGVFSTGAYNFSMSSNYNRIPKPAAIIVGNGESELIQKRELP
EDLLRNDILPDRFIAKG----
>Crow|67922226
MIAT------PTKTPHTGQDYLPKKV--TETTQLSPNQSLLPLTANINNHDHLEIGGCDL
QTLVEQFASPLYILDETTLRTACHQYRDGFKTYYQGESQVIYASKAWSSLAVVGVIATEN
LGFDVVSGGELYTTQKALTQLGYSCQEIAQKIYFHGNNKSVAELEQALEMGCTIIVDNWL
ELQTLVQLGETI---PNQKTPILIRLTPGIECHTHEYIRTGHLDSKFGFDPNQLETVFSY
IA-EQKSLDCRGLHAHIGSQIFERQPHQDLAGVLVEWLKIGQEYGLT-LSELNIGGGLGI
RYTEDDDPPSIEEWIKAASEAVMKACQRSGIPLPKLIAEPGRSLIGSACVTAYTVGSSK-
-----EIPDIRTYVAVDGGMSDNPRPITYQSSYSVVLGNKM-SAEINETVTVAGKHCESG
DIVIKDAQLP-QTHPGDILVIMGTGAYNYSMASNYNRLPRPAAVLVNNGEANLILKRETY
DDLIRQDCLPEKLLS------
>Syn7335|254424507
MVSTISAVPTPSNLPVSSRQYLL-----EVAADTSPNQTLLPLTADVNDKDHLTVGSCDV
VELLETFGSPLYILDEQTLRTACRQYKQSFEEHYPGESLIVYASKAWNCLAVCAIALQEG
IAIDVVSGGEISTAIAA----GAT----GKMLYFHGNNKSIEELQLGLDADARIVVDNWH
ELKTLEQIAKDA----RTTATILVRLTPGIECHTHEYIQTGHIDSKFGFDPDQLEEVFEF
IANKTEHINCIGLHAHIGSQIFELQPHRDLANVMMRWFQSARQYGLS-IEEIDIGGGLGI
RYTESDDPPSIDEWAKTVCESMTAACTASGLPYPKLLCEPGRSLIGSACVTAYTVGGQK-
-----CVPGIRSYVSVDGGMSDNPRPITYQSVYRVLAASKM-SAPLSETVTLAGKHCESG
DVVIHSAYLP-TLESGEVLVIPATGAYNYSMSSNYNRVPRPAAVLVNQGKADLILRRETY
ADLMSHDCLPDMLRPAAQ---
>Syn307|148241889
------------MVSTSPVATSPLPWAAGGVDLSSPNRNLAPLSTDIDPDGRLRVGECVL
SELAQRFGTPLYVIDERSLRQACTAYREALERHYPGPSLAVYASKANSSLAITAVVASEG
LGLDAVSAGELLTALEG----GMP----PERIVLHGNNKSSEELALAVQNGVTVVVDNWH
DITLLQELAQGR----TEPVALMLRFTPGIECHTHEYIRTGHLDSKFGFDPDQLEQVLTH
LA-GCRWARVQGLHAHIGSQIFEVEPHRDLAAVLADALVLARRLGHE-PSDLNVGGGLGI
RYVASDDPPSIDGWVQVVAEAMVAACRERNLELPRLLCEPGRSLVAPAGVTLYTVGSRK-
-----QIPDLNTYVAVDGGMSDNPRPITYQSEYTACLADRP-GAEATETVTLVGKHCESG
DVLLKQLPLP-ATEPGDVLVVLATGAYNASMASNYNRIPKPAAVLVADGCAELVQRRERP
DELLRYDVLPERLRSVV----
>Syn9605|78213154
----------------MTQTITSQRPFEANRDAESPNRNLTPITTELDGTDRLVVGGCRL
SDLAERYCTPLYVLDEATVRATCRAYREALNKHYAGPSLPIYASKANSSLVMSSLAASEG
LGLDAVSAGELLTALRG----GMP----GDRMVLHGNNKSDEELLLAYANKVTIVVDNQH
DLDRLAELVPAG----SEPARLMLRFTPGIECHTHEYIRTGHLDSKFGFDPDQVEPVLRS
LV-GQPWAQLTGLHAHIGSQIFELEPHRDLAAVMADKLKLARDLGHP-VTDLNVGGGLGI
RYVESDDPPSIEQWIKVVAEAVTSACQERGLELPRLMCEPGRSLVATAGVTLYSVGSRK-
-----TIPNVRTYVAIDGGMSDNPRPITYQSLYTCCLADRP-LAKPDESVNLVGKHCESG
DVLLKDLSLP-TTESGDIVAVFATGAYNASMSSNYNRIPRPAAVLVHDGSAELVQKREQP
DDLLRYDVLPERFNALR----
>Nosp|186686026
MVST-----HPTGVQHSGSQYLPQRR--DTNPNLSPNQELLPLTARVHNHDSLEIGGCDV
TTLVKQFGSPLYILDEETLRSACQQYRDAFKQYYKGESQVLYASKAWNCLAVCAIAASEG
LGIDVVSGGELYTALQA----GVS----PEKIYLHGNNKSREELILAIESGVTIVADNWY
ELRTLVEIAQPG-----QSIRIMLRLTPGIECHTHEYIRTGHLDSKFGFDPNDLDEVFTF
VS-QQSTLDCVGVHAHIGSQIFERQPHQDLAAVMVQWLRDAGKYGLN-ITELNVGGGLGI
KYTESDDPPSIEEWVKAICEVVQEACAVENLPLPKLLSEPGRSLIATACVTAYTVGSSK-
-----VIPEIRTYVAIDGGMSDNPRPITYQSVYRAVVANKM-SSPVTQTVTIAGKHCESG
DILIKNALLP-KTEPGDILVVMGTGAYNYSMASNYNRLPRPAAVVVANGEANLILQRETY
QDLIRQDSLPERLKI------
>PromAS|123968729
-------------------MDEKESFLKQKIDLESPNKNIVPITTSIGGDGKLSVGGCSI
EELVKKYDSPLYILDETTLRMSCRAYKKALEKYYPGETLPIYASKANSSIFMSNLVSSEG
LGLDAVSEGELLTALKG----GVP----NEKIVFHGNNKSDKEIDFAIKNNIKIIVDNDY
DLKRLEEVSNSL----NHDLEIMIRFTPGIECHTHEYIRTGSFDSKFGFGIEYLNNLFAN
IS-DTKHLKLRGIHAHIGSQIFELEPHKDLGEIMVKVILDAKKFGHN-IKELNVGGGLGI
KYTKNDDPPSIDEWVKTISTSVVEACKKHNLDLPKLMCEPGRSIVSTAGITIYKIGAFK-
-----EIPGIRTYLSVDGGMSDNPRPITYQSNYSACLVKNPLNINSKNKYTIAGKHCESG
DVLLKEIELA-NCKTGDLICVFGTGAYNVSMSSNYNRIPRPAALLVCDGEAEIIQKRESP
FDLLRYDVLPDRFIKQN----
>Rapb|282896303
MVST-----YPVKVQPSGYQYLS-------IVDVSPNQQLLPITAKVIDHDFLEIGGCDV
KTLVQQFGSPLYILDELTVRTACQQYRDAFTKYYKGHSQVLYASKAWNCLAVCAIVASEG
LGIDVVSGGELYTALTA----GMS----PDKIYLHGNNKSHHELMFAVETGCTIVVDNWY
ELRTLVAILEQDEQDQAKKIRIMLRLTPGIECHTHEYIRTGHLDSKFGFDPNDLPEVFSF
VS-QQSRLHCVGVHAHIGSQIFERQPHRDLAAVMVQWLREAKQYNLE-LAELNVGGGLGI
KYTESDDPPSIEEWSRAICEVVQNVCAEENLPLPKLLCEPGRSLIATGGVTAYTIGSTK-
-----TIPDIRTYVTIDGGMSDNPRPITYQSVYRAVVANKM-SAPLTETVTLAGKHCESG
DILIKNVQLP-KTEPGDVLVVMTTGAYNYSMASNYNRLPRPAAVLVANGEANLILQRETY
QDIIRQDCLPGRLK-------
>YellA|86607495
--------------------MVSTLGTSTSVEQVSPNQSLLPLTSRTNSQGHLEIGGCDV
VELVRQFGSPLYILDEWTLRHACRLYRDTWARCYPGGSQVLYATKAWNCLAICALALQEG
LGLDVASGGELYTAIQA----GAR----GEELYLHGNAKSAEELAMALEVGCTLVADSLY
ELQQLAALATPA-----RPARLLVRVNPGIDVHTHEYIRTGQTDSKFGIGQWQLPEVFDF
LA-AHPQLQCVGLHAHIGSQIFDLQGHRDLAGVLAQVWRQGLEKGLP-LQELNVGGGLGI
RYVESDDPPSIPEWVEAVATAVQQSFTAAGIPLPKVLCEPGRSVVGPAAVTAYTLGGKKW
IPPSEDLPEGRLYVTIDGGMSDNPRPITYGARYTALLANRP-EAEATQRVTVAGKHCESG
DVLLKDVLLP-NPAPGEVLVVLTSGAYNYSMASNYNRFPRPAAVLVNQGKAQLILRRETY
ADLIRQDILPERLQR------
>Prom9215|157413561
-------------------MEEKQSFLKQKIDLKSPNKNIVPITTTIGEDGKLSVGGCSI
EELVKKYDSPLYILDESTLRKSCRAYKKALEKYYPGESLPIYASKANSSIFMSNLVSSEG
LGLDAVSEGELLTALKG----GVP----NEKIVFHGNNKSDKEIDFAIRNNIKIIVDNDY
DLKRLEGISNLL----NHDLEIMIRFTPGIECHTHEYIKTGSFDSKFGFGIENLNNLFAS
IS-ETKHLNLKGIHAHIGSQIFELDPHKDLGEIMVNVILDAKKFGHN-IRELNVGGGLGI
KYTQNDDPPSIDEWVKTISASVVEACKKHNLDLPILMCEPGRSIVSTAGITIYKIGAFK-
-----EIPGIRTYFSVDGGMSDNPRPITYQSNYSACLVKNPFNINSKNKYTIAGKHCESG
DVLFRDIELA-NCKTGDLICVFGTGAYNNSMSSNYNRIPRPAAILVCDGEAEIIQKRERP
FDLLRYDVLPDRFIK------
>PromN2A|72382497
-------------------MHESKAYE-PNVDIDSPNRNIAPISSEINESKKLVVGGCQL
SELAKKYGTPLYVLDELSLRTACKTYISSLNKHYPGKSLPLFASKANSSLAICAVISSEG
FGLDAVSEGELLTAING----GVK----EKDIVFHGNNKSQDELNFAYSNNVTIVLDNYH
DIELLKNIASDN-----KPAKLMLRFTPGIECHTHEYIRTGHLDSKFGFDPDELKSILEE
LK-TYKWANLTGLHAHIGSQIFEVQPHIDLAGVMADALKLAKEIGHP-VVDLNLGGGLGI
KYVQEDNPPSIEKWVEIISKAVVNACRERNLDLPRLMCEPGRSLVANSGLTIYKIGAKK-
-----VVPGVRTYLSVDGGMSDNPRPITYQSLYSACLVDKP-MNTNFEKVTIAGKHCESG
DVLLKDFLLP-SCESGDFLAVFGTGAYNYSMSSNYNRIPRPATIIVGKGLAELTQRRELP
EDLLQLDVLPDRFIPKN----
>Syns9917|87124750
---------------------MPTPFE-PGSDPQSPNRNLAPVTAALDDEARLMVGGCRL
SALAERYGTPLYVLDEASIRAACRAYREALQRHYPGPSLAVYASKANSSLAMTALVASEG
LGLDAVSAGELLTALEG----GMP----PERIVLHGNNKSDEELLLAYRSGVTVVADNHH
DIERLAQLVPDG----GAPVRLMLRFTPGIECHTHEYIRTGHLDSKFGFDPDQLESVLRS
LK-GAAWAEVSGLHAHIGSQIFELDPHRDLAAVMADALRLARGLGHP-VEDLNLGGGLGI
RYVESDDPPSIDTWVQVVASAVAKACEERQLSLPRLLCEPGRSLVAAAGVTLYRLGSRK-
-----EVPGLRTYLSVDGGMSDNPRPITYQSLYTACLADRP-QAAATETVTLAGKHCESG
DVLLKDVALP-ASASGDVLVVLATGAYNASMSSNYNRIPRPAAVLVHDGEADLIQRRERP
EDLLRYDEIPSRLSPVG----
>Prom9312|78779484
-------------------MEEKKSFLKKKIDLKSPNKNIVPITTTIGNDGKLSVGGCSI
EELVKKYDSPLYILDEITLRNSCRAYKNALEKYYPGKSLPIYASKANSSIFMSNLVSSEG
LGLDAVSEGELLTALKG----GVP----NEKIVFHGNNKSDKEIEFAVRNNIQVIVDNDY
DLERLEGISNSF----NRDLEIMIRFTPGIECHTHEYIRTGSFDSKFGFGIEYLNILFDR
IN-NTKHLKLKGLHAHIGSQIFELDPHKDLGEIMVNVILDAKKFGHN-IQKLNLGGGLGI
KYTENDDPPSIDEWVKTISTSVVKACKKHNLDLPTLMCEPGRSIVSTAGITIYKIGAFK-
-----EIPGIRTYLSVDGGMSDNPRPITYQSNYSACLVSNPFNINSKNKYTIAGKHCESG
DVLFKEIELA-DCKTGDLICVFGTGAYNNSMSSNYNRIPRPAALLVCNGEAEIIQKRESP
FDLLKYDVLPDRFLKQN----
>SynsBL|116072467
----------------MTQTITNARPYEANLDPESPNRNLTPLTTSLDADDRLIVGDCLL
SDLAQRYGTPLYVLDEQTLRSTCRAYRDALKRHYPGPSLPIYASKANSSLVMSSLVASEG
LGLDAVSAGELLTALRG----GMP----GDRMVLHGNNKSDEELLLAYNNNVTVVVDNQH
DLDRLSALIPKD----GNPVRLMLRFTPGIECHTHEYIRTGHLDSKFGFDPDQVEPVLRG
LI-GQSWARLTGLHAHIGSQIFELEPHRDLAAVMADALKLARDLGHP-VEDLNVGGGLGI
RYVKSDDPPSIDRWVQVVAEAVIAACQARSLDLPRLMCEPGRSLVATAGVTLYTVGSRK-
-----TIPGIRTYVAIDGGMSDNPRPITYQSLYTCCVADRP-LAEADETVNLVGKHCESG
DVLLKDLPLP-STKSGDVIAVFATGAYNASMSSNYNRIPRPAAVLVHDGAAELVQKREQP
DDLLRYDVLPQRFHEVR----
>Prom9515|123966414
-------------------MNEKISFLKNKINLSSPNKNIVPITTNIDITEKLNIGGCSI
EDLVKKYESPLYILDEITLRNSCRAYKKALEKYYRGVSLPIYASKANSSLFMSNLVASEG
FGLDAVSEGELLTALKG----GVP----NEKIVFHGNNKSDKEIAFAIKNKIKVIVDNEH
DLKRLEEISNSL----NFDLEIMIRFTPGIECHTHEYIRTGSFDSKFGFGIESLTKLFGV
II-KTKHLKLIGLHAHIGSQIFELEPHKDLGEIMVNVMLQAKKFGHN-IKELNVGGGLGI
KYTQEDDPPSIDEWIKTVSSSIEQACKKNKLDLPLLMCEPGRSIVSTAGVTIYKIGSFK-
-----EIPGIRTYLSVDGGMSDNPRPITYQSNYSACLVNDPLNINSKNKYTVAGKHCESG
DVLFKEIELG-KCKTGDLICVFGTGAYNNSMSSNYNRIPKPAAVLVCNGEAEIIQKRESP
HDLLKNDVLPDRFINQS----
>Cya8802|257058041
MLST------EPRTSHSGQDYLDTNP--LEQVQRSPNQSLLPLTATVNKQDRLEIGGCDL
QTLVKQFGSPLYVLDEATLRTACRQYREAFNTYYQGTSQVIYASKAWSCLAIVSIVASEG
LGFDVVSGGELHTTIKALEAMGWSTEQIAQQIYFHGNNKSHQELIFAIEIGCTIIVDNWL
ELETLVKLGNQT---GTLSIPILLRLTPGIECHTHEYIRTGHLDSKFGFDPNQLDAVFTY
VS-QQPTLDCRGLHAHIGSQIFERQPHQDLGLVMVEWLKKAQNHGLV-LQELNIGGGLGI
RYVESDDPPSIEQWVKTVSESVMKACEIHQLPLPKLIAEPGRSLVGPACVTAYTIGSRK-
-----EIPQLRTYIAVDGGMSDNPRPITYQSRYRTVVANRM-SEPCTETVTIAGKHCESG
DILIKDAQLP-QTQPGDILVVMATGAYNHSMASNYNRLPRPAAVLVQEGEANLIVQRETY
EDLLRQDRLPQRLLS------
>Prom9313|33863330
--------------------MMSSSPYEPGRDPLSPNCNLAPITTELDAQSRLIVGGCQL
SELAECYGTPLYVLDEATLRAACQSYRGALQRHYPGPSLPIYASKANSSLMMSSLVASEG
FGLDVVSAGELLTALKG----GVP----GDCIVLHGNNKSDQELLLAYRNGVTIVADNQH
DLDRLSQLVPVG----ADPAKLMLRFTPGIECHTHEYIRTGHLDSKFGFDPDQLESVLNQ
LL-GCRWARLTGLHAHIGSQIFELEPHQDLADVMAGALQLARRLGHP-VMDLNVGGGLGV
RYVSSDDPPSIDNWVKVVAEAVNQACRSRNLDLPRLMCEPGRSLVAAAGVTLYRVGSRK-
-----TIPGLRTYLSVDGGMSDNPRPITYQSLYTACLADRP-LASPDETITLVGKHCESG
DVLLKDLALP-YASSGDVLVVFATGAYNVSMSSNYNRIPRPAAVLVHSGHSELVQRREQP
EDLLRYDVMPERFLALG----
>Cya7822|196259315
MLTT------DFKPQNSGDQYLPQGT--TDESPLSPNQQLLPLTAKVNSRDCLEIGGCEI
STLVQQYGSPLYILDEFTLRTACQQYREAFKKYYPGQSQVIYASKAWSCMAVCAIIASEG
LGFDVVSGGELYTTLQTLEQMGLD-QEIATKIYFHGNNKSKSELNFALDSGCTIIVDNWL
ELETLVKLGGNR----SKSIRIMLRLTPGIECHTHEYIRTGHLDSKFGFDPHQLEAVLTY
VS-ENPVFNCIGLHAHIGSQIFETQPHYDLAAVLVSCMKAALERGLP-IEELNIGGGLGI
RYTEKDDPPTIEAWVKNVATALSEACQAQQIPLPKLMAEPGRSLIGSACVTAYTVGSRK-
-----EIPDLRTYIAVDGGMSDNPRPITYQSLYRAIIANKM-SSAATETVTIAGKHCESG
DILIKEALLP-KTEPGDILVVMGTGAYNYSMASNYNRLSRPAAVLVNEGEANLILQRETY
EDVLRCDRLPEKLANFPNK--
>Cya7424|218437837
MLTT------DLKPQNSGHQYLPQQT--AEQSSLSPNQQLLPLTAKVNSHDCLEIGGCDL
STLVNQFGSPLYILDEYTLRTACKQYREAFIKYYPGQSQVIYASKAWSCMAVCAVIASEG
LGFDVVSGGELYTTLQTLEQMGLG-DDIATKIYFHGNNKSVTELQFALSVGCTIMVDNWL
ELETLVKLGANL---GEKSVRIMLRLTPGIECHTHEYIRTGHLDNKFGFDPHQLEAVLTY
VS-EHSIFNCIGIHAHIGSQIFETQPHHDLAGVLVGYLKSAIAKGLP-IQELNVGGGLGI
RYTEKDDPPAIEEWVKNVATAIVKACEAEQIPLPKLIAEPGRSLIGSACITAYTVGSRK-
-----EIPELRTYIAVDGGMSDNPRPITYQSLYRAIIANRM-STPQSETVTIAGKHCESG
DILIKDALLP-KAEPGDILVVMGTGAYNYSMASNYNRLPRPAAVLVHQGEANLILKRETY
EDLLRQDRLPDRLVNLKED--
>PromN1A|124026196
-------------------MHGSKAYE-PNVDIDSPNRNIAPITSEINESKKLVVGGCQL
SELAKKYGTPLYVLDEFSLRTACKTYISSLNKHYPGKSLPLFASKANSSLAICAVIASEG
FGLDAVSEGELLTAING----GVK----EKDIVFHGNNKSQDELNFAYSNNVTIVLDNYH
DIELLKNIASDN-----KPAKLMLRFTPGIECHTHEYIRTGHLDSKFGFDPDDLKSILEE
LK-TYKWANLTGLHAHIGSQIFEVQPHIDLAGVMADALKLAKEIGHP-VVDLNLGGGLGI
KYVQEDNPPSIEKWVEIISKAVVKACRERNLDLPRLMCEPGRSLVANSGLTIYKIGAKK-
-----VVPGVRTYLSVDGGMSDNPRPITYQSLYSACLVDKP-MNTNFEKVTIAGKHCESG
DVLLKDFLLP-SCESGDFLAVFGTGAYNYSMSSNYNRIPRPATIMVGKGSAELTQRRELP
EDLLQLDVLPDRFIPKN----
>Micc|254414419
MLLT-----DSTQVQNSGQRYLSAN---SHPDSRSPNQELLPLTATVNSQDCLEIGGCDV
QGLIEEFGSPLYILDEVTVRTACRQYRDAFARYYSGDTLVLYASKAWNCLAICAIAASEG
LGVDVVSGGELYTALEA----GVP----ADKLYFHGNNKSIAELQLAIESHCTIVVDNQL
ELETLADLAQKT--SPDTQVRIMIRITPGIECHTHDYIRTGHLDSKFGFDPHTLDNVFAF
IS-QNPILDCIGLHAHIGSQIFESQPHKDLGAVLVDYLQKAAQFNLS-IQELNVGGGLGI
RYTEDDDPPTIDAWVKGVCEAVVNACNQQQLPLPRLLSEPGRSIIGPACVTAYTIGSRK-
-----EIPQTRTYLAVDGGMSDNPRPITYQSVYRPVVANRM-SAPITETVTIAGKHCESG
DILLKDAQLP-ETQPGDLLVIMGTGAYNYSMASNYNRVPRPAAVLVKDGTAELIVQRETY
QDLIRFDHLPKRLVSQD----
>Prom9202|254525643
-------------------MEEKQSFLKQKIDLESPNKNIVPITTTIGEDGKLSVGGCSI
EELVKKYDSPLYILDESTLRKSCRAYKKALEKYFPGESLPIYASKANSSIFMSNLVSSEG
LGLDAVSEGELLTALKG----GVP----NEKIVFHGNNKSDKEIDFAIRNNIKIIVDNDY
DLKRLEKISNSL----NHDLEIMIRFTPGIECHTHEYIKTGSFDSKFGFGIEYLNNLFAS
IS-ETKHLNLKGIHAHIGSQIFELDPHKDLGEIMVKVILDAKKFGHN-IRELNVGGGLGI
KYTQNDDPPSIDEWVKTISTSVVEACKKHNLDLPILMCEPGRSIVSTAGITIYKIGAFK-
-----EIPGIRTYLSVDGGMSDNPRPITYQSNYSACLVKNPFNINSKNKYTIAGKHCESG
DVLFRDIELA-NCKTGDLICVFGTGAYNNSMSSNYNRIPRPAAILVCDGEAEIIQKRERP
FDLLRYDVLPDRFIKQN----
>Nods|119512926
MVST-----HPTEVQHTGSQYLPQKR--SQNANVSPNQELLPLTAKVNSQDILEIGGCDV
TTLVEQFGSPLYILDEETLRLACQQYRDTFKQYYQGESQVLYASKAWNCLAICAIAASEG
LGIDVVSGGELYTALNA----GVT----PDKLYLHGNNKSREELVLAIESGSTIVADNWQ
ELRILVEMAEAA--PGTSAIRIMLRLTPGIECHTHEYIRTGHLDSKFGFDPNDLDEVFTF
VS-KQPSLNCVGLHAHIGSQIFERQPHRDLAAVMVQWLQKAANYGLN-VTELNVGGGLGI
RYTESDDPPSIEEWVKAICEVVQSACTAANLPLPKLLCEPGRSLIATACITAYTMGSSK-
-----VVPDIRTYVTVDGGMSDNPRPITYQSVYRAVVANKV-SAPLTQTVTIAGKHCESG
DILIKNAQLP-KTEPGDILVIMGTGAYNYSMASNYNRLPRPAAVVVANGEANLILRRESY
QDLIRQDCLPDRLNVQQVIS-
>Cyab|254431387
MVMSSESAA--AVEAPPVQAAGPEPFE-PGRDPASPNRNLTPITTEVDVKGRLQVGGCVL
SDLARTFGTPLYVLDEATLRASCRAYSRALSQAYPGPSLALYASKANSSVAITALVAQEG
LGLDAVSAGELLTALAG----GMP----PERIVLHGNNKSLEELALAADRGVTVVADNWR
DIELLTELAPQL----RQPVRLMLRFTPGIECHTHEYIRTGHLDSKFGFDPDQLETVLQH
LA-ACGWARLTGLHAHIGSQIFELQPHRDLAGVMADGLQLARSLGHP-VTDLNVGGGLGI
RYVVSDDPPTIEDWVRTVAGAVAQACRDRNLELPRLLCEPGRSLVATAGLTLYTVGSRK-
-----TIPGLRTYLAVDGGMSDNPRPITYQSPYTAVLADRP-GAEASETVTVAGKHCESG
DVLLKDIALP-PATSGDLLAVFATGAYNASMASNYNRIPRPAAVLVHDGMADLVQRREQP
EDLLRYDVLPARLTPVI----
>Acam|158333611
----------------MVSLQPPDISSSTPIAETSPNQQILPLSAKIDQTGQMVIGGCLV
TDLVKQFGSPLYIVDELTLRTACQQYRLSFQKFYPGPSQILYASKAWSCMAISALVANEG
LGLDVVSGGELYTALQA----GVD----PETIYFHGNNKSVPELEMALSCGCTIIADNWL
ELEQLTELLDTI-DALPNPPRVMLRITPGIECHTHEYIRTGHLDSKFGFDPNQIDQALSF
AQ-KNPQITWVGFHAHIGSQIFELQPHQDLTSVIVEWLAKAQALGLS-MNELNIGGGLGI
RYVESDDPPSIAQWSEIVCNGISQACQTANIPLPKLLCEPGRSLVGTSCITAYTVGAKK-
-----NIPDIRTYLSVDGGMSDNPRPITYQSVYSAAIANHM-DSSATEIVTVAGKHCESG
DVLLKDIPLP-PSQPGDILVVMGTGAYNYSMASNYNRISRPAAVLVQNGDANLILKRETY
QDLIRQDCLPRHLEP------
>Prom9301|126696535
-------------------MEEKQSFLKQKIDLESPNRNIIPITTSIDSDGKLSVGGCSI
EELVKKYDSPLYILDEITLRNSCKAYKKALEKYYPGKSLPIYASKANSSIFMSSLVSSEG
LGLDAVSEGELLTAIKG----GVP----NEKIVFHGNNKSDKELEFAVRNNIKVIVDNDY
DLERLDEISNAF----NHDLEIMIRFTPGIECHTHEYIRTGSFDSKFGFGIEYLNILFNR
IS-NTKHLKLKGLHAHIGSQIFELDPHKDLGEIMVKVILEAKKFGHN-VEELNVGGGLGI
RYTESDDPPSIDEWVKTISSSVVEACKKNNLDFPTLMCEPGRSIVSTAGITIYKIGAFK-
-----EIPGIRTYLSVDGGMSDNPRPITYQSNYSACLVSNPFNINSKNKYTIAGKHCESG
DVLFKEIELA-ECKTGDLICVFGTGAYNNSMSSNYNRIPRPATLLVKDGEAEIIQKRESP
LDLLKYDVLPDRFIKQN----
>Artm|209526840
-------------MENSGLQYLLNSE--ESTTERSPNQQLLPLTAKVNHQDHLEIGGCDV
AEMVSQFGSPLYILDEVTLRTACRQYREAWAKYYPGESLILYASKAWNCLAICAIVASEG
LGTDVVSGGELYTAKTA----GVS----PDKIYLHGNNKSRSELELAISTGCTVVADNWL
DLTNLVELADEM--SVQSPVRVMIRFTPGIECHTHEYIRTGHLDSKFGFDPNQLDEVFKF
VS-SNPSLCCEGIHAHIGSQIFELQPHQDLAGVLMDAVTKGSQYGLN-ITEVNVGGGLGI
RYTEDDDPPSIESWVSAIASSVVAACEQRQIPLPKLLCEPGRSIIGPAAITAYTIGSRK-
-----EIPDLRTYIAVDGGMSDNPRPITYQSVYRVVIANRM-SAPLTETITVAGKHCESG
DILIQQAHLPGDCQTGDILVVMATGAYNYSMASNYNRLPRPAAVLVNDSLSSIIIQRETY
SDLIRQDRLPERLGDRP----
>Syne6301|56751260
MVST-------PAAPSLNPQYPALFG--TDRPSNSPNQNLFPLTASVTADGQLEVGGCRV
SDLVERYGSPLYILDEQTLRAACQSYRSALAHHYPGAALPIYASKAWNCLAVCALVAQEG
LGIDVVSAGELYTALQA----GVP----SDRLYFHGNNKSLSELAMGVEAGCTIVVDNWQ
ELRNLEAIAAEQ----QREVRVMIRFTPGIECHTHEYIRTGHLDSKFGFDPDQLDALLAA
LV-DQPYLRCIGLHAHIGSQIFELQPHADLAGVLVGAYAKALALGLP-IAELNVGGGLGI
RYTESDDPPSIDEWVRQVSESLVAACQAADLPLPKLICEPGRSLIGTACVTAYQIGSRK-
-----EVPGIRTYLAVDGGMSDNPRPITYQSTYRAVIANRL-NVSDRETVTVAGKHCESG
DVLLKDAELA-PSQPGDILVVLATGAYNYSMASNYNRIARPAAVLVNNGEAQIILARESL
QDLLRQDRLPVGLQA------
>Anav|75907135
MVST-----HPAGVQDAGTQYLPQRR--NTNTNISPNQELLPLTAKANSQGNLEIGGCDV
TTLVEQFGSPLYILDEETLRTACQQYRDGFQKYYPGESQVLYASKAWNCLAVCAIAGSEG
LGIDVVSGGELYTALAA----GVS----PAKIYLHGNNKSREELILAIESGVTIVADNWY
ELRTLASLTHTD-----QPVRIMLRLTPGIECHTHEYIRTGHLDSKFGFDPNDLAEVFEF
VS-QQPNLNCVGLHAHIGSQIFERQPHRDLAAVMVQWLRDANKYGLN-VTELNVGGGLGI
KYVESDDPPSIDEWVKAICEVVQSACAAENLPLPKLLSEPGRSLIATSCVTAYTVGSSK-
-----TIPEIRTYVSIDGGMSDNPRPITYQSVYRAVIANKL-SVSHTETVTIAGKHCESG
DILIKNAQLP-KTEPGDILVVMATGAYNYSMASNYNRLPRPAAVVVANGEANLILQRETY
QDLIRQDCLPERLK-------
>Artp|284051896
-------------MENSGLQYLLNSE--KGTTSISPNQQLLPLTATVNHQDHLEIGGCDV
AEMVSQFGSPLYILDEVTVRTACRQYREAWEKYYPGESLILYASKAWNCLAVCAIVASEG
LGTDVVSGGELYTANMA----GVS----PDKIYLHGNNKSRSELELAISTGCTVVADNWL
DLTNLVELADQM--SVTSPVRVMIRFTPGIECHTHEYIRTGHLDSKFGFDPNQLDEVFKF
VS-SNPSLCCEGIHAHIGSQIFELQPHQDLAGVLMDAVTKGSQYGLN-ITEVNVGGGLGI
RYTEDDDPPSIESWVSAIASSVVAACEQRQIPLPKLLCEPGRSIIGPAAITAYTIGSRK-
-----EIPDMRTYIAVDGGMSDNPRPITYQSVYRVVIANRM-SAPLTETITVAGKHCESG
DILIQQAHLPGDCQTGDILVVMATGAYNYSMASNYNRLPRPAAVLVNEGISTIIIQRETY
SDLIRQDRLPERLGDRP----
>Cya7425|220910057
-----------MVLFPSNVDSISST---PGLPVQSPNQQLLPLTAQTNLQGHLVIGGCDV
VDLVEQFGSPLYILDETTLRQGCQHYQQGMKQFYPGDFQVLYASKAWNCLATCAIVASEG
LGIDVASGGELYTALQA----GVN----PDKIYFHGNNKSLTELELALGNGCAIVADNWL
ELQRLATLADQF----PSPPRVMLRLTPGIECHTHEYIRTGHLDNKFGFDPNQLEPLLEF
AS-KHPQIHWLGFHAHIGSQIFELQPHTDLSAVLVDWLVQAKAAGLG-MNELNVGGGLGI
RYLESDQPPSITEWVKTVTTGIIAACQSRNLPLPKLLCEPGRSLVGPAGLTAYRMGGRK-
-----DVPGIRTYVAVDGGMSDNPRPITYQAVYRAVVGNHM-AAPLAETVTIAGKHCESG
DVLIKDIQLP-ATQPDDIFVVLTTGAYNYSMASNYNRLTRPAAVLVKEGEANLILRRETY
SDLLRQDVLPQRLV-------
>Cya51142|172036266
MIAT------PTKTPHTGQDYLKIKINATDSTKRSPNQSLLPLTANINAHDHLEIGGCDL
QTLVEQFGSPLYILDEMTLRTACRQYRDNFQTYYKGESQVIYASKAWSCLAVVGVIAREN
LGFDVVSGGELYTTQKALTQLGYSCQEIAKKIYFHGNNKSEAELKEAIKVGCTIIVDNWL
ELQTLAQLGNDT---PNLTIPILIRLTPGIECHTHEYIRTGHLDSKFGFDPNQLEAVFTY
IS-QQTSLDCRGLHAHIGSQIFERQPHQDLAGVLVEWLKIGREYGLN-LSELNIGGGLGI
CYTEEDDPPSIEEWVKAVSEAVMKACQRCEIDLPKLIAEPGRSLIGSACVTAYTVGSRK-
-----EIPELRTYIAVDGGMSDNPRPITYQSLYRVALANRM-SAEISETVTIAGKHCESG
DIVIKDAQLP-QTHPGDILVIMGTGAYNYSMASNYNRLPRPAAVMVNQGEANLIVRRETY
DDLIRQDCLPQRLLP------
>Lyns|119487027
-------------MENSGLQYLPQST--QISETRSPNQELLPLSARVNDHDHLEIGGCDV
KLLVERFGSPLYIVDEQTLRAACRQYREALARYYPGESLVLYASKAWSCLAICALVASEG
LGLDVVSGGELYTAITA----NVN----PQTLYLHGNNKSRDEILLAIETGCTIVIDNWL
DLQMLAQLSEQR--STQAPIRVMVRLTPGIECHTHEYIRTGHLDSKFGFDPNQFDAVFSA
IA-QQPGLSCVGLHAHIGSQIFELQPHGDLASVIVEAITKASQYGLN-ISEVNVGGGLGI
CYTEADDPPSIETWAKTVCQAMVKACQQQNIELPKLLCEPGRSIVGPACITAYTVGSQK-
-----QIPGIRTYIAVDGGMSDNPRPITYQSVYRVVLVNRM-SAPLSQTVTVAGKHCESG
DIVIKDAQLP-PCEPGDILAVLATGAYNYSMASNYNRLSRPAAVLVSEGECNLILERETY
QDLIRQDRLPERLAAL-----
>Prom9211|159903637
-------------------MGVSRLFD-LNKDQNSPNRNITPITAELDNSDRMTVGGCLL
SDLANQYGTPLYVIDEASIRSSCRAYRKALKQSYPGDSFVLYASKANSSLAIDRIVASEG
LGIDVVSEGELITALKS----GVA----GEQIVLHGNNKSDKELLLAHESNATIIIDNQH
DIQRLDKLISHK----EGSVRLMLRFTPGIECHTHEYIRTGHLDSKFGFDPEQVSDTFAQ
LK-DYKWAKLVGLHAHIGSQIFELSPHMDLVEVMADFFLRAKDLGHP-IKDLNIGGGLGV
KYIPSDDPPDIYSWVETVSNAVIKAFDTRNIELPRLICEPGRSIIATAGLTLYRIGARK-
-----DIPGGKTYLSIDGGMSDNPRPITYQSTYTACLVDRP-LANTDQVVTIAGKHCESG
DILLNNIALP-TASSGDVLGVFGTGAYNLSMSSNYNRIPRPASVLVNNAQSDLVQVRELP
EDLLRYDRLPDRFIAKG----
>Noss|17230489
MVST-----HPAGVQDAGTQYLPQRR--NTNTNISPNQELLPLTAKANSQGNLEIGGCDV
TTLVEQFGSPLYILDEETLRTACQQYRDGFQKYYPGESQVLYASKAWNCLAVCAIAASEG
LGIDVVSGGELYTALAA----GVS----PAKIYLHGNNKSREELVLAIESGVTIVADNWY
ELRILASLADSE-----EPIRLMLRLTPGIECHTHEYIRTGHLDSKFGFDPNDLAEVFEF
VS-QQPNLNCVGLHAHIGSQIFERQPHRDLAAVMVQWLRDANKYGLN-VTELNVGGGLGI
KYVESDDPPSIDEWVKAICEVVQAACAAENLPLPKLLSEPGRSLIATSCITAYTVGSSK-
-----TIPEIRTYVSIDGGMSDNPRPITYQSVYRAVIANKL-SAPHTETVTIAGKHCESG
DILIKNAQLP-KTEPGDILVVMATGAYNYSMASNYNRLPRPAAVVVANGEANLILQRETY
QDLIRQDCLPERLK-------
>Cya8801|218245017
MLST------EPRTSHSGQDYLDTNP--LEQVQRSPNQSLLPLTATVNKQDRLEIGGCDL
QTLVKQFGSPLYVLDEATLRTACRQYREAFNTYYQGTSQVIYASKAWSCLAIVSIVASEG
LGFDVVSGGELHTTIKALEAMGWSTEQIAQQIYFHGNNKSHQELIFAIEIGCTIIVDNWL
ELETLVKLGNQT---GTLSIPILLRLTPGIECHTHEYIRTGHLDSKFGFDPNQLDAVFTY
VS-QQPTLDCRGLHAHIGSQIFERQPHQDLGLVMVEWLKKAQNHGLV-LQELNIGGGLGI
RYVESDDPPSIEQWVKTVSESVMKACEIHQLPLPKLIAEPGRSLVGPACVTAYTIGSRK-
-----EIPQLRTYIAVDGGMSDNPRPITYQSRYRTVVANRM-SEPCTETVTIAGKHCESG
DILIKDAQLP-QTQPGDILVVMATGAYNHSMASNYNRLPRPAAVLVQEGEANLIVQRETY
EDLLRQDRLPQRLLS------
>Glov|37519679
----------------------------MPADIPSPNQMIAPLETRTDARGHLMIGGCDV
VDLAQRFGTPLYILDEATLRAACTQYVEAFKRHYAGDFRVLYASKAWSNLAICAIVHRCG
LGIDAVSAGEVHTALRA----GVP----GELVYLHGNNKSEAEILLAAEVGATVVADNWL
DLEILSAISAEC------PVRVMVRVAPGIDIHTHEYIRTGHLDSKFGFDPSELAAVLAY
LA-RIPSLRAVGLHAHIGSQSFELAPHGDAAQLLLEWYPKALALGLSDFNELNVGGGLGI
RYTDDDDPPAIDEWVGTICQAVTRTCNTYNLPLPKLLCEPGRSLVGPACATAYTVGSTK-
-----TIPSIRKYFSVDGGMSDNPRPITYKALYTAVVANKM-HDGRREKVTVAGKHCESG
DVLLRDVELP-PLERGDCLVVFSTGAYNCSMASNYNRIPRPAAVLVSDGEATLIVKRESP
DDLLRCDCLPERLQT------
>Syns8102|33865470
----------------MTQAFASQKPYETERDTASPNRNLAPVTTCLDERDRLMVGGCLL
SDLAQRYGTPLYVLDEDTVRGTCRAYRDALKQHYPGPSLPIYASKANSSLLVSSIAASEG
LGLDAVSAGELLTAFQG----GMP----GERMVLHGNNKNDEELLLAYNNDVTIVVDNQH
DLERLAELVPAG----GAPARLMLRFTPGIECHTHEYIQTGHLDSKFGFDPDLLESVLRQ
LV-GKPWAKLTGLHAHIGSQIFELEPHRDLAAVMADALKLARSLGHP-VEDLNVGGGLGI
RYVASDDPPTIEQWVKVVADAVTAACRDRQLELPRLLCEPGRSLVATAGVTLYAVGSRK-
-----TIPGVRTYVAIDGGMSDNPRPITYQSLYTCCLADRP-LAPAEETVNLVGKHCESG
DVLLKDLPLP-TTQSGDIVAVFATGAYNASMSSNYNRIPRPAAVVVQSGSSELFQKREQP
DDLLRYDVLPERFRALP----
>Thee|22299304
----------------------------MISTSLAANQQILPLTAQTNARGHLTIGGCDV
VELVAQFGSPLYILDEFTFRTACRQYQETLQRAYGGESLVLYASKAWNCLATCALAHSEG
LGIDVASGGELYTALSA----GVP----ASHIYFHGNNKSPQELLYALEVNCTIVADNWL
ELERLAAYVEEH--DLSTPPRVMLRLTPGIECHTHEYIRTGHLDSKFGFDPQQFPELLQF
AK-AHPELDWVGLHAHIGSQIFEEQPHLDLCDVLVDWLAQARAAMLP-MRELNVGGGLGI
RYVESDNPPAIAHWIKAISHQLSQACQQRHLPLPKLICEPGRSIVGPAAVTAYTVGSRK-
-----VIPELRTYIAVDGGMSDNPRPMTYQAQYTALCANRM-TTAATETVRVAGKHCESG
DILLAHATLP-PLQANDILVVASTGAYNYSMASNYNRVPRPAAVIVCDGEANLILQRETY
ADLVAHDVLPLRLSTPTP---
>Syns9916|116073043
---------------------MPQAFE-TGCDPLSPNRNLAPVTAGLDDQGRMTVGDCRL
SDLAERYGTPLYVLDEAGIRAACRAYRTALECHYPGPSLAVYASKANSSLALSAIAASEG
LGLDAVSAGELLTALKG----GMP----AERIVLHGNNKSDEELLLAYRNDVMIVADNQH
DLDRLAVLVPAG----ERPARLMLRFTPGIECHTHEYIRTGHLDSKFGFDPDQLEPVLRH
LA-TCGWAKVTGLHAHIGSQIFELNPHRDLAAVMADALKLARGLGHP-VTDLNVGGGLGI
RYVESDDPPSIDAWVQVVAEAVVAACRERSLDLPRLLCEPGRSLVASSGVTLYSIGSRK-
-----EVPGVRTYLSVDGGMSDNPRPITYQSLYTALLADRP-QAEATESITLAGKHCESG
DVLLNDLALP-PSVSGDVLVVLATGAYNASMSSNYNRIPRPAAVLVHDGMAEVIQRRESS
EDLLRYDTLPTRLAPGVPVG-
>PromMED|33861646
-------------------MNVKTSFLKNKINEDSPNKNIVPVTTTINSEHKLFIGECSL
EDLVSKYDSPLYVLDEITLRNSCKAYKKALEKYYPGPSLPIYASKANSSIFMSNLIASEG
FGLDAVSEGELLTALKG----GVP----NEKIVFHGNNKSDKEIEFAIKNNIKVIVDNDH
DLKRLEEISNSF----NHDIEIMVRFTPGIECHTHEYIRTGSFDSKFGFGIESLGRLFEV
IS-KTKHIKLTGLHAHIGSQIFELDPHNDLGKIMVDVILQAKDFGHN-IKELNVGGGLGI
KYTEEDDPPSIDEWIKTVSLSVVKACDKNNLNLPILMCEPGRSIVSTAGVTIYKIGSFK-
-----EIPGIRTYLSVDGGMSDNPRPITYQSKYSACLVNNPLNSNSKNKYTVAGKHCESG
DVLFKELELG-DCKTGDLICVFGTGAYNNSMSSNYNRIPKPAAILVCNGEAEIIQKRESP
HDLLKYDVLPDRFIKQS----
>Scys6803|16332032
MLST------EMPLPTTGSTLLKTPA------SPSPNQNLLPLTAVINKNGELEIGGCSV
PALVEQFGSPLYILDETTLRQAAQQYRQSFQAHYPGSSQVIYASKAWSCLAVVAIAAQEG
LGFDVVSGGELFTTVSALKQLGWDEAEIAEKIYFHGNNKSVQELQEAIAINCTIIVDNWL
ELETLTKLAADS----GAPVKIMLRLTPGIECHTHEYIKTGHLDSKFGFDPNQLEAVFTY
IA-QQPSLHCLGLHAHIGSQIFERQPHKDLGEVLVQWFTKGLTYGLP-LTELNIGGGLGI
CYTESDDPPSIEEWAQVAAISVAKACDRQNIPYPKLIAEPGRSLVGSACVTAYRVGGRK-
-----VVPNIRTYISVDGGMSDNPRPITYQSVYRVALANRM-NDEITETVTVAGKHCESG
DILVKDVALP-AAEPGDIMVVAATGAYNHSMASNYNRLGRPAAVLVNQGQANLILQRETY
TDLLRQDCLPNRLLS------
>Syn9902|78184964
----------------MTQTITNARPYEADLDPESPNRNLTPLTTSLDGDDRLVVGDCLL
SDLAQRYGTPLYVLDETTLRSTCRAYRDALKRHYPGPSLPIYASKANSSLVMSSLVASEG
LGLDAVSAGELLTALRG----GMP----GNRMVLHGNNKSDEELLLAYNNNVTVVVDNQH
DLDRLSALIPHD----GAPVRLMLRFTPGIECHTHEYIRTGHLDSKFGFDPDQVEPVLRG
LV-GQSWAKLTGLHAHIGSQIFELEPHRDLAAVMADALKLARDLGHP-VEDLNVGGGLGI
RYVKSDDPPSIDRWVQVVAEAVIAACQARSLDLPRLMCEPGRSLVATAGVTLYTVGSRK-
-----TIPGVRTYVAIDGGMSDNPRPITYQSLYTCCVADRP-LAETDETVNLVGKHCESG
DVLLKDLPLP-STTSGDVIAVFATGAYNASMSSNYNRIPRPAAVLVHDGAAELVQKREQP
DDLLRYDVLPQRFHKVR----
>Trie|113476062
MVSI------QSVEVNSGLQYLPKST--DSVGQSSPNQELLPLTAKVNNLDHLEIGGWDI
PALVEKFGSPLYIIDEYTLRTACRQYRDGLQKYYPGESLVLYASKAWSSLAVCALCASEG
LGIDVVSGGELYTAIEA----GVN----PDKIYFHGNNKSLAELTFAIETDCIIVVDNWL
ELETLAGLKKQQKDQVQNPTKIMVRFTPGIECHTHEYIRTGHLDSKFGFDPGQLNDVFAF
IS-KEELLLLIGVHAHIGSQIFEVQPHQDLVTVMVDTMTTAMSHNLP-IKEINIGGGLGI
RYTETDDPPSIETWVHKVSTAMVDVCKARQLPLPKLLCEPGRSIIGPACITAYTIGSQK-
-----EIPEIRTYISVDGGMSDNPRPITYQSVYRAIVANRL-SKPSTEVVTIAGKHCESG
DILIKNATLP-VTQPGDCFVVMATGAYNYSMASNYNRLPRPAAVLVAEKEVNIILQRETY
QDLLSKDTLPERIATLPKLTT
>Syn9311|113954614
---------------------MATPYE-SGCDHVSPNRNLAPVSAELDDLGRLMVGGCRL
SELAERYGTPLYVLDEVTIRASAQEYREALKRHYPGDSLAVYASKAHSSLALTGLVASEG
LGLDAVSAGELLTALDG----GMP----PERMVLHGNNKSVEELALAYSHGVMVVADNQH
DLDCLAELVPQG----GGPVRLMLRFTPGIECHTHEYIRTGHLDSKFGFDPDQLQPVLTA
LA-GCAWARVEGLHAHIGSQIFELDPHRDLAAVMADALKLARELGHP-VRDLNVGGGLGI
RYVESDDPPSIDAWVKVVAEAVTLACRERGLELPRLMCEPGRSLVASSGVTVYTVGARK-
-----VVPGIRTYVSVDGGMSDNPRPITYQSLYTACLADRP-LAQADETITLAGKHCESG
DVLLKDLSFP-SCRSGEVLVVLATGAYNLSMSSNYNRIPRPAAVLVNQGEAELIQRREQP
EDLLRYDLMPDRLRSVK----
>NoAz|298492876
MVST-----HPLGIQASGSQYLPQK---LNNTTLSPNQELLPLSARVNRHDSLEIGGCDV
TTLVEQFGSPLYILDEETLRTACRQYHDTFKQHYKDESQVLYASKAWNCLAVCAIVASEG
LGIDVVSGGELYTALNA----GVT----PDKIYLHGNNKSRDELVLAIESGCTIVADNWY
ELKTLVELVTKS-----SPVRIMLRLTPGIECHTHEYIRTGHLDSKFGFDPSDLDEVFAF
VS-KQPSLNCVGLHAHIGSQIFERQPHRDLAAVMVQWLRDAAKYNLE-LKELNVGGGLGI
KYTESDDPPSIEEWSKAICEVVQQACAAENLPLPKLLCEPGRSLIATACVTAYSIGSAK-
-----VIPDLRTYVTIDGGMSDNPRPITYQSVYRSVVANKM-SAALTETVTLAGKHCESG
DILIKNAQLP-KTEPGDILVVMGTGAYNYSMASNYNRLPRPAAVLVANGEANLILQRENY
QDIIRQDCLPERLK-------
>Ucyn|284928894
MVSK------SEHIFRTGQDYISKYT--NEILQKSPNNCLLPLTSKTTEDDFLEIGECNI
KDLVEKFGSPLYILDEKTLRTSCKQYRDNFKLYYKGSSQVIYASKAWSCLSVVGIIATEN
LGFDVVSGGEFHTVQIAMSKLGYSEIEIANRVYFHGNNKSLDELELAIKANCNIVVDNWL
ELQNLVELGSCL---PEKSIRILLRLTPGIECHTHEYIKTGHVNSKFGFNLNDFETVINY
VI-KQKVLNCRGLHSHIGSQIFEKQPHRDLAFILVKLLKKSQELGLT-LSELNIGGGLGI
SYTSDDNPPSIEEWVKNVSESVMEACLDSNLSFPKLIAEPGRSLIGSAGVTAYTVGSRK-
-----EIPGLHTYLAIDGGMSDNPRPITYQSLYSILIGNKM-SEKITETFIIAGKHCESG
DIIIKDAQLP-QTHTGDILVVMGTGAYNYSMASNYNRIPRPAAVLVNHGEANLIVRRETY
DDLVKQDCLPQRLLPNCIL--
>Syns5701|87303422
MTISPVTPADQAVGNGSVPSPAMRPFE-SEADSLSPNRNLTPLTTALDGHDRLQVGGCDL
GELARRYGTPLYVLDEATLRASCRAYQEALAAHYPGPSLALYASKANSSLVLSALVASEG
LGLDAVSAGELLTALQG----GMP----PERIVLHGNNKSDEELSLAVAHGVTVVVDNDH
DLERLAEIAPAA----GRVVPLMLRFTPGIECHTHEYIRTGHLDSKFGFDPDQLESVLQR
LA-GCSWARLTGLHAHIGSQIFELQPHRDLAGVMADALALARSLGHP-VSDLNVGGGLGI
RYVASDDPPTIQEWVKGVAEAVVRACRERDLELPRLLCEPGRSLVATAGLTVYTIGSRK-
-----QIPGLRTYLSVDGGMSDNPRPITYQSSYTAVLAERP-TAVATETVTVAGKHCESG
DVLLKDLALP-PSSSGDLLVVFATGAYNASMASNYNRIPRPAAVLVHGGQAELVQRRERP
DELLLHDVLPERFRPVA----
>YellB|86609104
-----------------MISTLGTPT--HPEQTLSPNQSLRPLTSRINSRGHLEIGGCDV
VELVRQFGSPLYILDEWTLRRACQLYRDTWARCYAGGSRVLYATKAWNCLAICALALQEG
LGLDVASGGELYTALQA----GAK----GEDLYLHGNAKSLDELNLALETGCTLVVDSLY
ELQQVSALTTPA-----RPARLLLRVNPGIDVHTHEYIRTGQTDSKFGIGQWQLPEVFDF
LA-AHPQLQCVGLHAHIGSQIFDLQGHRDLAGVLAQIWRQGLGRGLP-LQELNVGGGLGI
RYIESDDPPSIPEWVETVATAVQQAFAQSGIPLPKVLCEPGRSVIGPAAVTAYTLGGQKR
IPPSDDLPQGRTYITIDGGMSDNPRPITYQARYTALLANRP-EAEATQRVTVAGKHCESG
DVLLKDVLLP-APMAGEVLVVLATGAYNYSMASNYNRFPRPAAVLVNEGEAQLIVRRETY
ADLIRQDVLPERLLR------
>Syn7002|170076731
MLTA-------ASTDNTGRQYLPQNP-----DGLSPNQALMPLTSTVNGQDHLVVGGCDV
TELVKQYGSPLYILDEYTLRTTCCQYRDSFQKYYGGESLVIYASKAWSCMAICAIVDSEG
LGFDVVSGGELYTTLKA----GVS----PQKIYFHGNNKSREELNFALDQGVTIIVDNFF
ELELLKALTGDR----QTTAKIILRLTPGIECHTHEYIRTGHLDSKFGFDPNQIEAAFAL
VS-QAEFLNCIGLHAHIGSQIFEQQPHKDLGDVLAGWYKKAADYGLN-PEILNLGGGLGI
RYTESDDPPSIEAWSQNVAQSLEAACRSHGIPLPKLIVEPGRSLVGSACVTAYTVGSRK-
-----VVPEIRTYVSVDGGMSDNPRPITYQSLYRAVIANRL-SAPCEETVTVAGKHCESG
DVVIKDAQLP-TPQPGDILVVLATGAYNYSMASNYNRIGRPAAVLVNEGEAQLIIRRETL
EDLVRQDCLPERLRQG-----
>Cylr|282900558
MVST-----YPVKVQPSGHQYLSIV---DVPNSVSPNQQLLPVSAKVIDHDFLEIGGCDV
KTLVQQFGSPLYILDELTVRTACQQYRDAFNKYYKGQSQILYASKAWNCLAVCAIVASEG
LGIDVVSGGELYTALTA----GMS----PDKIYLHGNNKSHHELIFAVETGCTIVVDNWY
ELKTLVAILEQE--DQAKKIRIMLRLTPGIECHTHEYIRTGHLDSKFGFDPNDLPEVFSF
VS-QQSRLHCVGLHAHIGSQIFERQPHRDLAAVMVQWLHEAKQYNLE-LAELNVGGGLGI
KYTESDDPPSIEEWSRAICEVVQSVCAEENLPLPKLLCEPGRSLIATGGVTAYTIGSTK-
-----TIPDIRTYVTIDGGMSDNPRPITYQSVYRAVVANKM-SAPLTETVTLAGKHCESG
DILIKNVQLP-KTEPGDVLVVMTTGAYNYSMASNYNRLPRPAAVLVANGEANLILQRETY
QDIIRQDCLPERLK-------
>Prom9303|124022700
--------------------MISSSPYEPGRDLLSPNCNLAPITTELDAQSRLIVGGCQL
SKLAECYGTPLYVLDEATLRAACQSYRGALQRHYPGPSLPIYASKANSSLMMSSLVASEG
FGLDVVSAGELLTALKG----GVP----GDCIVLHGNNKSDQELLLAYRNGVTIVADNQH
DLDRLSQLVPVG----ADPANLMLRFTPGIECHTHEYIRTGHLDSKFGFDPDQLESVLNQ
LL-GCRWARLTGLHAHIGSQIFELEPHQDLADVMAGALQLARRLGHP-VMDLNVGGGLGV
RYVSSDDPPSIDNWVKVVAEAVNQACRSRNLDLPRLMCEPGRSLVAAAGVTLYRVGSRK-
-----TIPGLRTYLSVDGGMSDNPRPITYQSLYTACLADRP-LDSPDETITLVGKHCESG
DVLLKDLALP-YASSGEVLVVFATGAYNVSMSSNYNRIPRPAAVLVHSGHSELVQRREQP
EDLLRYDVMPERFVALG----
>Syns7805|88808911
---------------------MPQPFD-PGCDLKSPNRNLAPITAEIDDQGKLSIGGCVL
SELAERYGTPLYVLDEASIRQACRAYREALERHYPGPSLAIYASKANSSMALTAVVASEG
LGLDAVSAGELITALDG----GMP----ADRMVLHGNNKSSEELALAYRNGVMVVADNQH
DLDLLQTIVPDQ----GEPVRLMLRFTPGIECHTHEYIRTGHLDSKFGFDPDQLEPVLRS
LQ-GASWARVEGLHAHIGSQIFELEPHRDLAAVMADALLLARTLGHP-VEDLNVGGGLGI
RYTASDDPPSIDAWVQVVGSAVASACRERNLELPRLLCEPGRSLVATAGVTLYTVGARK-
-----VVPGIRTYLSVDGGMSDNPRPITYQSQYTACLADRP-QARAEEMVTIAGKHCESG
DVLLKDLAFP-SCSSGDILVVLATGAYNSSMSSNYNRIPRPAAVLISASEAELVQRREQP
EDLLRYDLLPERLRSLV----
>Syns7803|148239869
---------------------MSQPFE-LGCDTTSPNRNLAPITAEIDAQGKLAVGGCAL
SDLAERYGTPLYVLDEASIRQACRAYREALERHYPGPSLAIYASKANSSMALSALVASEG
LGLDAVSAGELITALDG----GMP----AERMVLHGNNKSLEELALAYRSGVMVVADNQH
DLDLLQTIVPEG----GEPVRLMLRFTPGIECHTHEYIRTGHLDSKFGFDPDELEPVLRA
LQ-GAAWARVEGLHAHIGSQIFELEPHRDLAAVMADALGLARELGHP-VRDLNVGGGLGI
RYVSSDDPPSIDAWVQVVGTAVASACQQRNLELPRLLCEPGRSLVAPAGVTVYTVGARK-
-----VVPGIRTYLSVDGGMSDNPRPITYQSQYTACLADRP-KAEAEETVTIAGKHCESG
DVLLKDLPFP-ACTSGEILVVLATGAYNVSMSSNYNRIPRPATVLVKGAEAELVQRREQP
EDLLRYDLLPERLQSVV----
>Cya0110|126659265
MIAT------PTKTPHTGRDYLP-------TNKRSPNQSLLPLTANINDQDHLEIGGCDL
QTLVEQFGSPLYVLDETTLRTACSQYRDYFKTYYQGESQVIYASKAWSCLAVVGVIATEN
LGFDVVSGGELYTTKKSLTRLGYSSQEIAEKIYFHGNNKSEAELKEAIEVGCTIIVDNWL
ELETLVQLGQ--------SVPILIRITPGIECHTHEYIRTGHLDSKFGFDPNQLEAVFTY
IK-KHKIFDCRGLHAHIGSQIFERQPHQDLAGVLVEWLKIGKEYGLN-LSQLNIGGGLGI
CYTEQDDPPSIEEWVKAVSEAVMKACKRCEIDLPQLIAEPGRSLIGSACVTAYTVGSRK-
-----EIPELRTYIAVDGGMSDNPRPITYQSLYRVALGNRM-SAEINETVTIAGKHCESG
DIVIKDAQLP-QTHPGDILVIMGTGAYNYSMASNYNRLPRPAAIIVNQGEANLIVKRETY
DDLIQQDCLPERLLR------
>Mica|166365281
MLST------EPKINNSGQKYL------AYQDCLSPNQTLFPLTAKVNNRDCLEIGGCDV
TTLVERFGSPLYIVDEVTLRTACRQYLQGFQTHYPGESRVIYASKAWNCLALSAVVAREG
LGFDVVSAGEIHTVLTALDQIKKT----DVPIYFHGNNKSIAELEYAIEHNCIIIVDNWL
ELENLVKLGENR---PDTPIPILLRLTPGIECHTHEYIRTGHLDSKFGFDPHQIEAVFDY
VL-AHPLLNCLGLHAHIGSQIFERQPHQDLAAVLADWFKLGLERGLP-LEQLNVGGGLGI
RYLESDDPPSIEEWVQAVSLAVAKACQERGIAYPLLIAEPGRSLIATACVTAYTVGNRK-
-----EIPEIRTYIAVDGGMSDNPRPITYQSVYRAVVANKM-SQECQEVVTIAGKHCESG
DILIKDITLP-KTNPGDILVVLATGAYNYSMASNYNRLPRPAAVIVQNGEANLILERENL
ADLLRQDRLPNRLSLI-----
>Syns8109|260435338
----------------MTQTITSQRPFEANRDAESPNRNLTPITTELDGTDRLVVGGCRL
SDLAERYGTPLYVLDEATVRATCRAYRQALEKHYAGPSLPIYASKANSSLVMSSLAASEG
LGLDAVSAGELLTALHG----GMP----GERMVLHGNNKSDEELLLAYANKVTIVVDNQH
DLDRLAELVPAG----AEPARLMLRFTPGIECHTHEYIRTGHLDSKFGFDPDQVEPVLRS
LV-GQPWSQLTGLHAHIGSQIFELEPHQDLAAVMADKLKLARDLGHP-VSDLNVGGGLGI
RYVESDDPPSIEQWIQVVAEAVTSACQERGLELPRLMCEPGRSLVATAGVTLYSVGSRK-
-----TIPNVRTYVAIDGGMSDNPRPITYQSLYTCCLADRP-LAKPDESVNLVGKHCESG
DVLLKNLALP-TTESGDIVAVFATGAYNASMSSNYNRIPRPAAVLVHDGAAELVQKREQP
DDLLRYDVLPERFNALR----
