# Supplementary material for: Genome fluctuations in cyanobacteria reflect evolutionary, developmental and adaptive traits
Source: BMC Evol Biol. 2011 Jun 30;11:187. doi: 10.1186/1471-2148-11-187 (PMC3141437; doi:10.1186/1471-2148-11-187)
Supplement: Additional file 8 — Individual and concatenated alignments for protein groups. Compressed file containing all alignments of individual groups (fasta format) and the concatenated alignment of 285 single-copy genes (phylip format). [file 1471-2148-11-187-S8.GZ › Cyanos1304.faa]

>Syne7942|81299074
-------------------MGDWLTQTGTWLSS----------------GSGLLLRNALD
ISLVLILFYVILVLIGERRTLWMVRGFIVLM-LAAAISSRLNLTLLNFVLNNLVIGSAVA
MAVLLQSEFRRFLEQLGRGEVAALFRP-NARSQPRAGGVAEEIIEAVKELSQNRTGALIV
IETGS-SIDDRDVNSLGVRLNAEVSSELLQSIFQTSTQLHDGAVLISENRVVAAGVILPL
SEQVISRRLGTRHRAALGITERLNQCICIVVSEETGSISLAEQGILNRPLTSSKLKALLE
ERMSLA----AQREVIAP-DLRSL-----SR-YLYSSSRSVLRHLNL-------------
--------LGSRRGRP----
>PromCC|33240554
-------------------------MNFWWLIN---------------------LRFLLD
ALFASALGVLLFSRVKEPRTLWLLRGYLFLVSLAWFVQRYANLPITSKLIDALVLACSLS
LAILWQGELRRLMELLGTGRLAVLLGN-TQKEFEANTSTVTQLSEAAGRLSQKRRGALIV
LDMGS-DLRPEDFLYAGVPIDAKFSTELLLNLFASETPLHDGAVLVKGNRIISAGVILPL
SRQSISR-YGTRHLAALGITERFERCICVVVSEETGTLSLANQGRLERPITSSRLLDLLK
EFMSSS----TGSAVTKP----NLAVSSSTK-SLSYNPEEASVDLKT-------------
--------DLSPEQK-----
>Crow|67922227
---------------MSSYFLSSQSTEQHWTRP---------------DVIQGLIHNSID
IGLVLLLTYLMLLAIGERRTLYMVRGLIILM-LAAVISEKLQFSLLQFVLEKLVLGAAVA
MAVIFQGEFRRFLELLGQGKILQFFK--RKPSSIKTNNVIDELVEAVRELSQNRTGALIV
IETSG-SIDMRVFVDQGVPIDGEISKALLQTIFQPKTLLHDGAVFIRGTRIISAGVILPL
SDKTFSRQLGTRHRAAMGITESLDQCLCIIVSEETGSISLAEKGVLDRPLTSSKLKELLD
KKFALL----VKGESVAP-GWGLL-----SR-IIGPEGRRFLQTTVR-----TLS-----
--------SNSSEEKK----
>Syn7335|254423708
-----------------------------------------------------MYITFID
IVLVFVLVYTVLSVIRDRRTMWMVQGLMLLM-AATLLSRVVGLRVLSFLMDKILLGASVS
LAVMLVADFRRLLESIGKGEVAQLFIG-QESHLSTANSVIDELVEAVKGLSQNRTGALMI
LETDE-PIEESDFSVPGVRLNAELSRELLQTIFQTTTLLHDGAVLIRGSRILAAGVILPI
SERDASRQLGTRHRAAMGITERVEQCLCVVVSEETGSISVAEKGTLNRPLTSSKLKELLM
EKFSPS----ADADTVAP-QLRSL-----GK-RLSMKAIRFLNTLKRKIRRKLP------
--------SPTPQEKK----
>Syn307|148241890
---------------------------MLWLRM------------------------LLD
LFCAGALGYLLLGRVSEPRTLWLLRGYLLLVALGWLLQRYGNLPLTAKLIEALVLVCGLA
LAILLQGELRRLLELLGTGRLAVLMG--SRPTDLQEAGTVDLLVDTAAQLSKRRCGGLIV
LDLGS-DLRPEDFLNPGVNIDATLSVDLLLNLFSADSPLHDGAVLIQANRVASAGVILPL
SRQSSFTRHGTRHLAALGLTERHDRCLCVVVSEESGTISMASQGRFERPITRERLRELLS
EAVSRR----QARTLPKS--------------SLSGDRSDSTTRVRS-------------
--------------------
>Syn9605|78213155
-------------------------MNVLAVVD---------------------PRLVLD
VLFASSIGFLLFSRVNEQRTLWLLRGWLFLVAMAWFVQRFANLPLTTKLVDALVMACSLS
LAILWQGELRRLMELLGTGRLAVLLGN-PQKEFSASAGTVNQITEAAGRLSQLRRGALIV
VDLGS-DLRPEDFLNPGIPIGAVLSRELMLNLFAADTPLHDGAVLVRGNRIESAGVILPL
SRHSVSR-FGTRHLAALGITERFDRCICIVVSEETGTLSLANQGKLERPITSSRLQELLK
ELFSTA-------ESMPP----------ARR-TVGSAPSESLS-----------------
--------------------
>Nosp|186686027
----------------MRDWWKQWLINLGWSQS--------------------LLLGTLD
IVLVLALTYMILVIISERRTLWMVRGFIILM-LASALSGRLGLPLLSFVLEKLVIGCAVA
MAVALQSEFRRFLEQLGRGEFRQLFQP-DRLAIPKSDSVIDEIVEAVKELSKNRIGALLI
VETTG-PIDERDFSVPGVKLNAEVSKELIQTIFQPKTLLHDGATLIRGSRIVSSGIILPL
SGRTASRQLGTRHRAAMGITERVENCICVVVSEETGSISLAERGTLNRPLTIKKLKESLE
ALLSPT----VDREAVAP-GLLSF-----VR-RIGGKTLALVSRLLG-----LP------
--------STASREKK----
>PromAS|123968730
-------------------------MNFWGIIN---------------------LKLLLD
VLFAVGFGLLLFSRVKEQRTLWLLRGYLFLVSSAWFIQRYAYLPLTSKLIDAVVLACSLS
LAILWQGELRRLMELLGTGRLAVLLGN-PQKEFRATSTTITQLVDTAGKLSQNRRGALIV
VDLGS-DLRPEDFLYSGTNIEAQLSTDLLINLFATDTPLHDGAVLVKGNKIISAGVILPL
SRQGISR-YGTRHLAALGITERFDRCICIVVSEETGTLSLANQGKLERPITSSRLQELLV
NLIGNQ----NTIGTNKS-TLGKN-----SL-SQNTKSSDNIINDSNEKEKEKP------
--------AIFFNKND----
>Rapb|282896304
MGSLAWLLTLVYPDVMRNWWKQWLTTNLEWSQS--------------------LLIGALD
ILFVVGLTYMILVIISERRTLWMVRGFIFLM-LASAISGALNLLLLNFVLEKLVIGCAVA
MAVSLQLEFRRFLEQLGRGEFRQLFQP-HRLTVTKSDSVIDEIVDAIKELSKNRIGALLI
LETTE-PIDERDFSVPGVKLNAQVSKELLQTIFQPKTLLHDGATLIRGSRIISSGIILPL
SGRTASRQLGTRHRAAMGITERVENCICVVVSEETGSISLAERGTLYRPLTIRKLKESLE
ARFSTT----VDREVVAP-GVFGL-----VS-QIASQIFRFVFRLFRLPLSFT-------
--------KKIRLKNDNTTN
>YellA|86607494
----------------------MLAALWAWLQQ-------------------FNVLSLLD
WALAVLLLALALYYTRESRAGVLVRGFMVLL-VLYLAT--ASLPLVHLILDRLLLAAAVA
MGVLFQPEFRRLLEQLARAICVEWPNSTDDDEDDPKEDLVEEVVQAVRELSQNRTGALIV
IEPDQ-PIDSRVFTDKGVPLQARVSRELLQTIFQTSTLLHDGAVIIHRDRIRAAGVILPV
SERTASRQLGTRHRAAMGITEQAN-CLCIVVSEETGSISLAEGGRLERPLTSAKLHELLV
QRLRHP----REAKKRDA-PLQGLWAHPWIH-NGLLRWWGSLPDLAK-------------
--------LLRKPEKTLPKD
>Prom9215|157413562
-------------------------MNFWGIIN---------------------LKLLLD
VLFAVGFGLLLFSRVKEQRTLWLLRGYLFLVSSAWFIQRYAYLPLTSKLIDAVVLACSLS
LAILWQGELRRLMELLGTGRLAVLLGN-PPKEFRATSTTISQLVDTAGKLSQNRRGALIV
VDLGS-DLRPEDFLYAGTNIEAQLSTDLLINLFATDTPLHDGAVLVKGNKIISAGVILPL
SRQGISR-YGTRHLAALGITERFDRCICIVVSEETGTLSLANQGKLERPITSSRLQELLL
NLIGNQ----NSIGTNKS-SLGKN-----SL-SQNTNLSDNIINDSNEKETEKP------
--------AIFVNKKD----
>PromN2A|72382496
-------------------------MNFWWFIN---------------------LRVFLD
VLFASSLGVLLFTRVKEQRTLWLLRGYLFLVSLAWFVQRFANLPITSKLVDALVLACSLS
LAILWQGELRRLMELLGTGRLAVILGN-TQKEFRASSNTFAQLTEAAGRLSQNRKGALIV
VDMGS-DLRPEDFLFSGVPIDAKLSSELILNLFAADTPLHDGAVLVKGNRIISAGVILPL
SRQGISR-YGTRHLAALGITERFDRCICVVVSEESGTLSLANQGRLERPITSSRLLDLLK
ELLDPSNASGSKSNSINS-SLKTT-----SS-NIETKVAQSRVNLVK-------------
--------NNDSKESLN---
>Syns9917|87124749
-------------------------MNVTGVFH---------------------PRLLLD
VLFASGLGFLLFSRVNEQRTLWLLRGYLLLVALAWFVQRFANLPLTSKLIDALVLACSLS
LAVLWQGELRRLMELLGTGRLAVLLGN-PQGKQRATASTVAQLTDAAGRLSKGRRGALIV
VDLGS-DLRPEDFLNPGVAIDALLSSELLLNLFASDTPLHDGAVLVKGSRIMSAGVILPL
SRQGISR-YGTRHLAALGITERFDRCICVVVSEETGTLSLANQGRLERPITSSRLQDLLT
ELMGVS----PQAAATKT-AAMPV-----GR-SVSVGNQDPLT-----------------
--------------------
>Prom9312|78779485
-------------------------MNFWGIIN---------------------LKLLLD
VLFAVGFGLLLFSRVKEQRTLWLLRGYLFLVSSAWFIQRYAYLPLTSKLIDAVVLACSLS
LAILWQGELRRLMELLGTGRLAVLLGN-PTKEFRATSTTITQLVDTAGKLSQNRRGALIV
VDLGS-DLRPEDFLYSGTNIQAQLSTDLLINLFATDTPLHDGAVLVKGNKIISAGVILPL
SRQGISR-YGTRHLAALGITERFDRCICIVVSEETGTLSLANQGKLERPITSSRLQELLV
NLIGNQNSIGINKTSLSKNAL-----------SQKTNPSDIISDINEEESNKS-------
--------EIITAKKD----
>SynsBL|116072466
--------------------------MDVFAEE--------------------NLRIVLD
VLFASAIGFLMLSRVREARTLWLLRGYLFLVATAWFVQRFANLPLTTQLVDALVLACSLS
LAILWQGELRRLMELLGTGRLAVLLGN-PQKEFKAAEGTIAQLTEAAGRLSQQRRGALIV
VDLGS-DLRPEDFLNPGVAIGAQLSRELLLNVFAADTPLHDGAVLVRGNRIESAGVILPL
SRHSVSR-YGTRHLAALGITERFDRCICIVVSEETGTLSLANQGKLERPITSSRLETLLR
ELFSNT----ESRQPARR--------------TVGTSSSDSLT-----------------
--------------------
>Prom9515|123966415
-------------------------MNFWGFIN---------------------LKFLLD
VLFAAGFGLLLFSRVKEQRTLWLLRGYLFLVSFAWFIQRYAYLPLTSKLIDAVVLACSLS
LAILWQGELRRLMELLGTGRLAVLLGN-PPKEFRATSTTVNQLVDAAGKLSQNRKGALIV
VDLGC-DLRPEDFLYSGINIEAQLSTDLLINLFATDTPLHDGAVLVKGNKIISAGVILPL
SRQGISR-YGTRHLAALGITERFDRCICIVVSEETGTLSLANQGKLERPITSSRLQELLI
KFVGNP------KSSANK--------------STFSQNINTSDNITI-------------
--------ENDSNKSD----
>Cya8802|257058042
--------------------MSGDTLGPRWIPS-------------------GFVHNGID
IALVLLLTYLILLAIGERRTLWMVRGLIILM-LAQVISQRLQLRLLEVVLDKLVLGAAVA
MAVIFQGEFRRFLELLGRGQVLQLFK--RRRPTAKADSVVDEIVDAVKELSQNRTGALMV
LETVA-SVDTRVFVNPGVPLNGEVSKELLQTIFQPKTLLHDGAIFIRGSRIISAGVILPL
SERTAHRQLGTRHRAAMGITERVDNCICVVVSEETGSISLAQGGTLNRPLTSSKLKELLE
EKFSLL----AERESTTP-SWGRL-----SR-KINSQVRNLLFS----------------
--------SKSPDDKK----
>Prom9313|33863329
-------------------------MNLWGVVD----------------------PRLLD
VLFASALGVLLFSRVNERRTLWLLRGYLFLVALAWFVQRFENLPLTSKLVDALVLACSLS
LAILWQGELRRLMELLGTGRLAVLLGN-PQNELRATASTVAQLTEAAGRLSQSRRGALVV
VDMGS-DLRPEDFLNPGVLIDAQLSSELLLNLFASDTPLHDGAVLVKGNRIVSAGVILPL
SRQGISR-YGTRHLAALGITERFDRCICVVVSEETGTLSLASQGRLERPITSSRLQDLLK
ELLGSSLGAAATKGASSPVKASAVATQASSRLSVSSSIEEPLP-----------------
--------------------
>Cya7822|196259316
------------------MSGFPDPRLPSWLIQ-----------------------NSVD
IGLVLALTYLMLLVIGERRTLWMVRGLIILM-LAAVISHKLGLTLLSFVLEKLVLGSAVA
MAVIFQAEFRRFLEQLGQGHLLQLFQ--RRSPAPKPDNVIDEIVDAVKELSQNRTGAIMV
LETAS-TVDTRVFVNGGVGINGEVSKELIQTIFQPKTLLHDGAVFIRGSRIVSAGVILPL
SERTASRQLGTRHRAAMGITERVENCICVVVSEETGSISLAERGLLNRPLTSSKLKELLE
ERFSPS----VEREAVAP-GLGRF--------SLLLEPVVEFT-----------------
--------SSIFKKKK----
>Cya7424|218437838
------------------MSGSPDPRIPSWLIQ-----------------------NSVD
IGLVLILTYLMLLVIGERRTLWMVRGLIVLM-LAAVVSHKLGLTLLSFVLEKLVLGSAVA
MAVIFQAEFRRFLEQLGQGHLLQLFQ--RRSPTPKPDNVIDEIVDAVKELSQNRTGALMV
LETAT-TVDTRVFVNSGVTINGELSKELIQTIFQPKTLLHDGAVFIRSSRIVSAGVILPL
SERTASRQLGTRHRAAMGITERLENCICVVVSEETGSISLAERGLLNRPLTSSKLKELLE
ERFSPS----VEREAVAP-GLGRF--------SLLLEPVVEFT-----------------
--------SSIFKKKK----
>PromN1A|124026195
-------------------------MNFWWFIN---------------------LRVFLD
VLFASSLGVLLFTRVKEQRTLWLLRGYLFLVSLAWFVQRFANLPITSKLVDALVLACSLS
LAILWQGELRRLMELLGTGRLAVILGN-TQKEFRASSNTFAQLTEAAGRLSQNRKGALIV
VDMGS-DLRPEDFLFSGVPIDAQLSSELLLNLFAADTPLHDGAVLVKGNRIISAGVILPL
SRQGISR-YGTRHLAALGITERFDRCICVVVSEESGTLSLANQGRLERPITSSRLLDLLK
ELLDPSNASGSKSNSINS-SMKTT-----SS-NIETKVAQSRVNLVK-------------
--------NNDSKESLN---
>Micc|254414542
----------------MPASSSGSFPDSGWVQS--------------------LLLQSVD
VGLVLALTYMVLLIIGERRTLWMVRGLIVLM-LAAAVSNRLGLTLLSFVLEKLVVGSAVA
MAVIFQSEFRRFLEQVGRGEIRQLFQS-QRRPIPKADSVTDEIVDAVKELSQNRIGALII
METNG-TIDERDFSVPGVQLNAELSKELLQTIFQTTTLLHDGAVLIRGSRVAAAGVILPL
SERTASRQLGTRHRAAMGITERVENCLCIVVSEETGSISLAERGGLNRPLTSSKLKELLE
ARFSTA----VDREAVAP-GLRSL-----GR-QVKSQGRLLISRLLR-----LP------
--------SSTSRKKK----
>Prom9202|254526502
---------------------------------------------------------MLD
VLFAVGFGLLLFSRVKEQRTLWLLRGYLFLVSSAWFIQRYAYLPLTSKLIDAVVLACSLS
LAILWQGELRRLMELLGTGRLAVLLGN-PQKEFRATSTTISQLVDTAGKLSQNRRGALIV
VDLGS-DLRPEDFLYAGTNIEAQLSTDLLINLFATDTPLHDGAVLVKGNKIISAGVILPL
SRQGISR-YGTRHLAALGITERFDRCICIVVSEETGTLSLANQGKLERPITSSRLQELLV
NLIGNQ----NSMGTNKS-SLGKN-----SL-SQNTNLSDNIINDSNEKETEKP------
--------AIFVNKKD----
>Nods|119512925
------------------------------------------------------------
---MLALTYMILVIISERRTLWMVRGFIILM-LASALSGRMGLPLLNFVLEKLVIGCAVA
MAVALQSEFRLFLEQVGRGEFQQLFKP-SSLTIPKSDSVIDEIVDAVKELSKNRIGALLI
LETTG-PIHERDFSVPGVKLNADVSKELIQTIFQPKTLLHDGATLIRGSRIVSSGIILPL
SGRTASRQLGTRHRAAMGITERVENCICVVVSEETGSISLAERGTLNRPLTIRTLKESLE
ARLSTT----VDREAVAP-SLLGL-----GR-QMGRKAIGLVSRLLG-----LP------
--------STASRNKK----
>Cyab|254431138
---------------------MTGPWLGGWLRL-------------------VDLRLLLD
LVCATALGVVVLGRVTEARTLWLLRGYLLLVAMAWLVQRYANLPLTTKLVDALVLACSLA
LAILWQGELRRLMELLGTGRLGVLFG--SRRRDQLASGSVAVLSEAAGRLSQARRGALIV
VDLGS-DLRPEDFLNPGLPIDGQLSVDLLLSLFAADTPLHDGAVLVKGNRILAAGVILPL
SRQGLNR-YGTRHLAAMGLTERFDRCLAIVVSEETGTLALASQGRLERPITSSRLHDLLT
QSLALA----GGRSVAKD--------------TPDTRG----------------------
--------------------
>Acam|158333612
-----------------MDGVKEWLINHDWVQT---------------------FRSLID
ISLALALTYMLLLVIAERRTLWMVRGVVFLV-LATVASKLLQFNYLNQLLTFLLIGSAVA
MAVILQSEVRRFLEQLGRGELLKMLRP-AQQVTQNPDNIIDEIVDAIKELSQNRTGALLI
IETRNIPIDERDFSVPGIKLSAEISRELIQTIFQTTTLLHDGAILIRGDRIVSAGVILPI
SEQTASRQLGTRHRAAMGITERVDNCVCIVVSEETGSISLAEQGILRRPLTSSKLRELLA
DRLILS----VDREVVTP-SLRSL-----GR-KIRKQIFSLLSLIFP-------------
--------LLKSRKNI----
>Prom9301|126696536
-------------------------MNFWGIIN---------------------LKLLLD
VLFAVGFGLLLFSRVKEQRTLWLLRGYLFLVSSAWFIQRYAYLPLTSKLIDAVVLACSLS
LAILWQGELRRLMELLGTGRLAVLLGN-PPKEFRATSTTITQLVDTAGKLSQNRRGALIV
VDLGS-DLRPEDFLYSGTNIEAQLSTDLLINLFATDTPLHDGAVLVKGNKIISAGVILPL
SRQGISR-YGTRHLAALGITERFDRCICIVVSEETGTLSLANQGKLERPITSSRLQELLS
KLIGNQ----NSMGANKASLSKNV-----SS-QKTDSSDNIISEINKKESEKS-------
--------EIFTNKKD----
>Artm|209526839
-------------------MSSGQSQDPAWLES--------------------WLVNSID
IGLVFAVAYIVLVIIGERRTLWMVRGFIVLM-LATAISNWANLRLLYIALNSLVTGSAVA
MAVILQSEFRQFLEKLGRGEVLQLFAA-SRKGIPEPDGVIDQIVEAVKELSQNRTGALII
IEIGS-PIDERDFSVPGVRLNAEVSRELLQTIFQPKTLLHDGAVLIRASRVAAAGVILPL
SERIASRQLGTRHRAAMGITEKVAKCVCIVVSEETGSISLADKGVLNRPLTSSKLKELLE
ARSFVA----GDDRTKPPISIDTL-----KR-RIGLKRWSFISQVFR-----FR------
--------SSASREKK----
>Syne6301|56751259
-------------------MGDWLTQTGTWLSS----------------GSGLLLRNALD
ISLVLILFYVILVLIGERRTLWMVRGFIVLM-LAAAISSRLNLTLLNFVLNNLVIGSAVA
MAVLLQSEFRRFLEQLGRGEVAALFRP-NARSQPRAGGVAEEIIEAVKELSQNRTGALIV
IETGS-SIDDRDVNSLGVRLNAEVSSELLQSIFQTSTQLHDGAVLISENRVVAAGVILPL
SEQVISRRLGTRHRAALGITERLNQCICIVVSEETGSISLAEQGILNRPLTSSKLKALLE
ERMSLA----AQREVIAP-DLRSL-----SR-YLYSSSRSVLRHLNL-------------
--------LGSRRGRP----
>Anav|75907136
----------------MRDLGKQWLANLGWSQS--------------------LLLGTLD
IVLVLVLTYMILVIISERRTLWMVRGFIVLM-LASALSGRFGLPLLNFVLEKLVIGCAVA
MAVALQSEFRRFLEQLGRGEFRQLLQP-ANLTIPKSDSVIDEIVEAVKELSKNRIGALLI
LETTG-PIDERDFSVPGVKLNADVSKELIQTIFQPKTLLHDGATLIRGSRIVSSGIILPL
SGRTASRQLGTRHRAAMGITERVENCICVVVSEETGSISLAERGTLNRPLTIRKLKESLE
ARLSPI----VDREAVAP-GLFSL-----GR-QIGEKTLALVSRLPG-----LPRLRRAT
RSLLPRRDKTASQDKK----
>Artp|284051895
-------------------MSSGQSQDPAWLES--------------------WLVNSID
IGLVFAVAYIVLVIIGERRTLWMVRGFIVLM-LATAISNWANLRLLYIALNSLVTGSAVA
MAVILQSEFRQFLEKLGRGEVLQLFAA-SRKGIPESDGVIDQIVEAVKELSQNRTGALII
IEIGS-PIDERDFSVPGVRLNAEVSRELLQTIFQPKTLLHDGAVLIRASRVAAAGVILPL
SERIASRQLGTRHRAAMGITERVAKCVCIVVSEETGSISLADKGVLNRPLTSSKLKELLE
ARSFLA----GDDKTKPPISIDTL-----KR-RIGLKRLSFISKVFR-----FR------
--------SSASREKK----
>Cya7425|220910056
-----------------MKGLPQGLINPNWTQSWLAFEGAIGLLPPFLRPGLTYLLPLLD
VTLVLALTYMVLLVIAERRTLWMVRGFIFLM-LATAASRYIGLQLLNFVLSNLVIGSAVA
MAVILQSEVRRFLEQLGRGNLFRLLRP-TPILTRNADNIVDEIVEAVKELSQNRTGGLIL
IETSNTPIDERDFNTPGVKLNAELSKELIQTIFQTTTPLHDGAVLIRGSCIVAAGVILPL
SDRTASRQLGTRHRAAMGITERVQACACIVVSEETGSISLAEKGILNRPLTSSKLKELLE
AYLTEG----ENGEVASP-GFRSV-----SR-QITERILAAIARLLP-----FR------
--------DFRQKHDR----
>Cya51142|172036265
---------------MSSYFLSSQPPEQQWLGP---------------ELIPEPLYKSID
IGLVLLLTYLMLLAIGERRTLYMVRGLIILM-LAAVISEKFHLTLLSFVIEKLVLGAAVA
MAVIFQGEFRRFLELLGQGKVLQFFR--RKPSASKPNNVVDELVEAVRELSQNRTGALIV
IETTG-SIDMRVFVDQGVPIDGEISKALLQTIFQPKTLLHDGAVFIRGSRIISAGVILPL
SDKTFSRQLGTRHRAAMGITEIVDQCLCIIVSEETGSISLAEKGVLDRPLTSSKLKELLD
KKFALL----VKGESVAP-GWGLL-----SR-LIGPKGRRFLQTTFR-----VLS-----
--------SNSSEEKK----
>Lyns|119487025
------------------------------------------------------------
------------------------------M-LATAISNWANLRLLSIALNSLVTGSAVA
MAVMLQSEFRQFLEQLGRGEVLQLFGR-GRKAIPEPDSVIDQIVEAVKELSQNRTGALII
IETGS-PIDERDFSVPGVKLNAEVSKELLQTLFQPKTLLHDGAVLIRASRVSAAGVILPL
SERMASRQLGTRHRAAMGITERVAKCLCIVVSEETGSISLAEKGVLNRPLTSSKLKELLE
ARSFPS----GDDRKTAPISIGSL-----KR-QIGSKGWALISRVFR-----LR------
--------SSASREKQ----
>Prom9211|159903636
-------------------------MNFGWLIN---------------------LPFLLD
ILFASALGILLFSRVNEQRTLWLLRGYLFLVSLAWFVNRFADLPITSKLIDALVLVCSLS
LAILWQGELRRLMELLGTGRLAVLLGN-PQKEFQASASTVSFLSEAAGKLSQNRRGALIV
LDMGS-DLRPEDFLYPGVPIDAQVSTELLLNLFAADTPLHDGAVLIKGNRIISAGVILPL
SRQTISR-YGTRHLAALGITERFDRCICVVVSEESGTLSLANQGRLERPITSSRLLDLLK
EFLSSP----TGKVVAKVSSSNSGLNDSVSNNLVDDKASKPNTGLSS-------------
--------SIPNKDSLQ---
>Noss|17230488
----------------MRDLGKQWLANLGWSQS--------------------LLLGTLD
IVLVLVLTYMILVIISERRTLWMVRGFIVLM-LASALSGRFGLPLLNFVLEKLVIGCAVA
MAVALQSEFRRFLEQLGRGEFRQLLQP-ANLTIPKSDSVIDEIVEAVKELSKNRIGALLI
LETTG-PIDERDFSVPGVKLNADVSKELIQTIFQPKTLLHDGATLIRGSRIVSSGIILPL
SGRTASRQLGTRHRAAMGITERVENCICVVVSEETGSISLAERGTLNRPLTIRKLKESLE
ARLSPI----VDREAVAP-GLFSL-----GR-QIGDQTLALVSRLPG-----LPRLRRAT
RSLLPRRDKTASQDKK----
>Cya8801|218245018
--------------------MSGDTLGPRWIPS-------------------GFVHNGID
IALVLLLTYLILLAIGERRTLWMVRGLIILM-LAQVISQRLQLRLLEVVLDKLVLGAAVA
MAVIFQGEFRRFLELLGRGQVLQLFK--RRRPTAKADSVVDEIVDAVKELSQNRTGALMV
LETVA-SVDTRVFVNPGVPLNGEVSKELLQTIFQPKTLLHDGAIFIRGSRIISAGVILPL
SERTAHRQLGTRHRAAMGITERVDNCICVVVSEETGSISLAQGGTLNRPLTSSKLKELLE
EKFSLL----AERESTTP-SWGRL-----SR-KINSQVRNLLFS----------------
--------SKSPDDKK----
>Glov|37519678
-----------------MNGPLEQLSGELALRP--------------------LIISILD
WAAVGLLLYLAFQLIRQTRTVWLIRGFLILS-GAFFLSNLLGLTTLNFILDKILIGVAVA
VPVIFQPELRRFLEQLGRGEIFTLLK--PDRVPDFEKEALDELLDAVQDLSEERIGALIV
IEQS--PIDDRLLQDPGDTMDAVLSKSLLLTIFYPKTRLHDGAVLVRDWRIQSASVILPM
STQIPARQLGTRHRAAMGITEQTD-ALCIVVSEETGSISLAERGKLQRPLTVEQLAEALN
RRYRRD----QPPSVFTIPALSDW-----TR-KLFPAS----------------------
--------SSQSGNSD----
>Syns8102|33865469
-------------------------MNVLAVVD---------------------PRLVLD
VLFASAIGFLLFSRVNEARTLWLLRGYLFLVALAWFVQRYANLPLTSKLVDALVLACSLS
LAILWQGELRRLMELLGTGRLAVLLGN-PQKEFRGSAGTVTQITEAAGRLSQQRRGALIV
VDMGS-DLRPEDFLNPGVAIGAQLSRELLLNLFAADTPLHDGAVLVRGNRIEAAGVILPL
SRHSVSR-YGTRHLAALGITERFDRCICIVVSEETGTLSLSNQGKLERPITSSRLEELLR
ELLSSA----ESRPPARR--------------TVVSSSAESLS-----------------
--------------------
>Thee|22299305
--------------------MMALLGNLPWLLL--------------SSETLAKVRTVVD
VVLVLALTYGILRVVAERRTLWMVRGFIVLL-FAASFSRAIELYFLGFVLHNLVIGSAVA
LAVILQGEIRIFLEQLGRGQLLSLMQ--PVVESSLTNDAVDLIVTAVKGLSQDRTGALIL
LETHT-KLSPQDFTHAGIALNARLSPELITCIFQVSSPLHDGAIWVRGSEVVAAKLILPL
SDRTGPWQLGTRHRAALGITERISHCVCVVVSEETGSISLAFKGELQRPLTSSKLGELLR
QYVQNQ----ATETSQPT-----------QR-RHSLKFWKMVWPLR--------------
--------------------
>Syns9916|116073042
------------------------MSWPGWFDA-----------------------RLLD
VLLASALGFLLFSRISEQRSLWLLRGYLLLVALAWLFNRIKLLPLTAALIEALVLACSLS
LAILWQGELRRLMELLGTWRLDVLLAN-PASKLRVKAGTVAQLTDAAGRLSQSRRGALIV
VDLGS-DLRPEDFLNSGITIDAQLSSELILNLFASDTPLHDGAVVVKGNRIVAAGVILPL
SRQGHSR-YGTRHLAALGITERFDRCICVVVSEETGTLSLANHGRLERPITSSRLQDLLT
ELMGVT----PAASVSSASAPVSS-----GR-SVAVANQDTVS-----------------
--------------------
>PromMED|33861647
-------------------------MNFWGFIN---------------------LKFLLD
VLFALGFGLLLFSRVKEQRTLWLLRGYLLLVSFAWFIQRYAYLPLTSKLIDAVVLACSLS
LAILWQGELRRLMELLGTGRLAVLLGN-PPKEFRATSTTVNQLVDAAGKLSQNRKGALIV
VDLGS-DLRPEDFLYSGIKIEAKLSTDLLINLFATDTPLHDGAVLVKGNKIISAGVILPL
SRQGISR-YGTRHLAALGITERFDRCICIVVSEETGTLSLANQGKLERPITSSRLQELLI
KLVGNQ----NTSGTPKSSSNKTN---SYQK-TNTNDTITVEKKLDK-------------
--------QNTIQD------
>Scys6803|16332031
--------------------MSGFPPDLTSLLP--------------------FFHGALD
LGLVIGLFYLLSRVFGENQILWIMRGLLVLM-VAQLVSDRLHLELLKFVLEKFVLGTAVA
LAVIFQAELRRFLELLGQGRFLELLR--RRSSSPPSTDAIDEIVDAVKELSQNRIGALMV
MEAQG-ILDSRIFLNRGVAIDSKLSKELLQTIFQPKTLLHDGAIFIRGSRLVAAGVILPL
SERSASRQLGTRHRAAMGITEKSENCLCIVVSEETGSITLAQGGNLNRPLTSSKLKELLE
TEYAPP----TERESVTP-QLSRL-----SR-SLSNQSWGILRRLLW-----LPS-----
--------STAQNDKK----
>Syn9902|78184965
--------------------------MDVFAEE--------------------NLRIVLD
VLFASAIGFLMLSRVREARTLWLLRGYLFLVATAWFVQRFANLPLTTQLVDALVLACSLS
LAILWQGELRRLMELLGTGRLAVLLGN-PQKEFKAAEGTIAQLTEAAGRLSQQRRGALIV
VDLGS-DLRPEDFLNPGVAIGAQLSRELLLNVFAADTPLHDGAVLVRGNRIESAGVILPL
SRHSVSR-YGTRHLAALGITERFDRCICIVVSEETGTLSLANQGKLERPITSSRLETLLR
ELFSNT----EARQPARR--------------TVGTSSSDSLT-----------------
--------------------
>Trie|113476061
--------------------MKSLFRNSIDMKS--------------------LLLHSID
IGLVLALIYMVLVIIGERRALWMVRGFIVLM-LASALSHLADLKLLSFALQNLVIGSAVS
MAVILQSEFRRFLEQLGQGEIIQMFGH-NRRVLPESNNIIDEIVESIKQLSQNRIGALLI
IETNG-LIDERDFSVPGVKLNAELSKELLQTIFQPKTLLHDGAVLIREHKIISAGVILPL
SEKIASRQLGTRHRAAMGITEQVEKCLCIVVSEETGSISLAEKGILNRPLTSNRLKELLE
ERLFLS----GSEKSTKSLPLVNI-----GR-QIGSKGSQLISWVLH-----QS------
--------PSGPRKKR----
>Syn9311|113952873
----------------------------MAVLQ---------------------LRLLID
VLCASALGFLLFTRVNEQRTLWLLRGYLFLVALAWFVKRFFNLPLTSTLVDALVLACSLS
LAILWQGELRRLMELLGTGRLAVLLGN-PQSKLRATASTVAQLTDAAGRLSKSRRGALIV
VDLGS-DLRPEDFLNPGVTVDAQLSSELVLNLFASDTPLHDGAVVLKGNRIVSAGAILPL
SRQGISR-YGTRHLAALGITERFDRCICVVVSEETGTLSLANQGKLERPITSSRLQDLLT
ELMAAP----VSSTSAKTGSSRSV--------KNISQDSSL-------------------
--------------------
>NoAz|298492875
----------------MRDWWKQWLINLGWSQS--------------------LLFGTLD
IVLVLALTYMILVIISERRTLWMVRGFILLM-LASAFSGTLALPLLNFVLEKLVIGCAVA
MAVALQSEFRRFLEQLGRGEFRLLFQP-NRLAVPKSDSVIDEIVEAVKELSKNRIGALLI
LETSG-PIDERDFSVPGVKLNAEVSKELIQTIFQPKTLLHDGATLIRGSRIVSSGIILPL
SGRTASRQLGTRHRAAMGITERVENCICVVVSEETGSISLAERGTLYRPLTIRKLKESLQ
ARFSPT----VDRDTVAP-GLVSL-----IR-QISGQTLALVSRLLK-----LPSLRHGM
RSLLPRRDTTPSRQKNKTEK
>Ucyn|284928893
--------------------MLGEPPDQRWIPS-------------------GLIHSGID
TSFVLLLTYLMLLVIGERRTLWMVRGLIILM-LVTVISEKLQLTLLKFVLEKLVLGAAVS
MAVVFQGEFRRFLELLGRGKILQLFK--QRRPITKPDNIVDELVEAVRELSQNRTGALIV
IETEA-SIDTRAFVDPGVVVNGEISKALLQTIFQPKTLLHDGAVFIRGSRIISAGVILPL
SDKTFSRQLGTRHRAAIGVTENLDKCLCIVVSEETGSISLAEKGVLDRPLTNSRLKELLQ
QRFSLI----VDSNSVAP-GWDVL-----KH-TINSQGKLFFKRTFN-----ISS-----
--------SNSSEEKK----
>Syns5701|87303423
---------------------------MIWLRL-------------------LDLRLLLD
LLFASALGMLLLARVRESRTLWLLRGWLFLVALVWVVQRFANLPLTTRLLEAVVLGCSLA
LAILWQGELRRLMELLGTGRLDVLLG--NQGVDQEMSGAVAMLTEAAGRLSQGRRGALIL
VDLGS-DLRPEDFLNPGIELDAMLSVDLVLNLFAADTPLHDGALLVRGSRILSAGVILPL
SRQGITR-YGTRHLAALGITERFDRCLCIVVSEETGTLSLARQGKLERPITSSRLRELLT
AALAPS----STKTPAKT-SGGSVVPLPTGR-TVSEDTPESRA-----------------
--------------------
>YellB|86609105
----------------------MLAALWAWLQQ-------------------FNFLSLLD
WALAVFLLALALYYTRESRAGVLVRGFIVLL-VLYLAT--ASLPLVHLILDRLLLGAAVA
MGVLFQPEFRRLLEQLARAIRMEWPSNAGDDEEDPEEDLVEELVQAVRELSQNRTGALIV
IEPEQ-PIDSRVFTDKGVPLQARVSREILQTIFQTSTLLHDGAVVIHRNRIRAAGVILPV
SERAASRQLGTRHRAAMGITEQTN-CLCIVVSEETGSISLAEGGRIERPLTSAKLHELLV
QRLRNP----RDAKKRDA-PLKGLWAHPWFR-NGPLRWWGSLADLTK-------------
--------LFRKPEKTLPKD
>Syn7002|170076732
--------------------------MPDWLFD------------------------IAD
IALTLFLVYVAVFAIRDRRTLWVMRGFLLLM-IADKAAEIYQFEYAAALLDKLLLISAVA
IALVYQTQLKRLLEKLGQGKIMELLRPVEARNTNSENTVLDRIVESVKELSQSRTGALIL
IETTAIPIDKKGIAQPGVPIDAEVSKELLQSIFYDKNPLHDGAILIRDSRVVAAKVFFHL
SEKSGFRQLGTRHLAARSITEQAENCVCVVVSEETGSISLADRGNLNRPLTSNELKELLS
EYFT-T----GDRESVTP-SLGDL-----GR-RLKSQGEDLLKFLRQ-----L-------
--------NLPFTHKD----
>Cylr|282900560
------------------------------------------------------------
---------MILVIISERRTLWMVRGFIFLM-LASAISGALNLILLNFVLEKLVIGCAVA
MAVSLQLEFRRFLEQLGRGEFRQLFQP-HRLTVTKSDSVIDEIVDSIKELSKNRIGALLI
LETTE-PIDERDFSVPGVKLNAQVSKELLQTIFQPKTLLHDGATLIRGSRIVSSGIILPL
SGRTASRQLGTRHRAAMGITERVENCICVVVSEETGSISLAERGTLYRPLTIRKLKESLE
ARFSTT----VDREVVAP-GVFGL-----VS-QIASQIFRFVFRLFRLPLSFA-------
--------KKIRLKNDNTTN
>Prom9303|124022701
-------------------------MNLWGVVD----------------------PRLLD
VLFASALGVLLFSRVNERRTLWLLRGYLFLVALAWFVQRFENLPLTSKLVDALVLACSLS
LAILWQGELRRLMELLGTGRLAVLLGN-PQNELRATASTVAQLTEAAGRLSQSRRGALVV
VDMGS-DLRPEDFLNPGVLIDAQLSSELLLNLFASDTPLHDGAVLVKGNRIVSAGVILPL
SRQGISR-YGTRHLAALGITERFDRCICVVVSEETGTLSLASQGRLERPITSSRLQDLLK
ELIASSSGAAATKGASSPVKASAVATQASSRLSVSSSSEEPLP-----------------
--------------------
>Syns7805|88808910
-------------------MQWRQLFDLVWASV--------------------VQWRLLD
ILCAVLVGFLLFSRVREPRTLWLLRGYLFLVFLAWFFKWSGKLPLTSTFIDALVLACSLS
LAILWQGELRRLMELLGTGRLAVLLGN-PQSRLRTTASTVAQLTEAAGRLSKSRRGALIV
VDLGS-DLRPEDFLNPGVTVDAQLSKELLLNLFASDTPLHDGAVVIKGNRIISAGVILPL
SRQGVSR-YGTRHLAALGITERFDRCICVVISEESGTLSLANQGRLERPITSSRLQDLLT
ELIAAS----VSSASMKVPS---------PR-SVKTGTQESLP-----------------
--------------------
>Syns7803|148239868
---------------------MNVLAVLQWRQL------------YDQLSSSLIQWRLLD
VFCAVLLGFLLFSRVNEQRTLWLLRGYLFLVFLAWFVQWSEKLPLTSTFIDALVLACSLS
LAILWQGELRRLMELLGTGKLAVLLGN-PQSRLRTTASTVAQLTEAAGRLSKSRRGALIV
VDLGS-DLRPEDFLNPGITIDAQLSKELLLNLFASDTPLHDGAVVIKGNRIISAGVILPL
SRQGVSR-YGTRHLAALGITERFDRCICVVISEESGTLSLANQGKLERPITSSRLQDLLT
ELIAAS----VSSAAVKAPS---------PR-SVKKGTQEFLP-----------------
--------------------
>Cya0110|126659264
------------------------------------------------------------
----------MLLAIGERRTLYMVRGLIILM-LAAVISEKFQLTLLSFVIEKLVLGAAVA
MAVIFQGEFRRFLELLGQGKVLQFFQ--RKPSASKPNNVVDELVEAVRELSQNRTGALIV
VETTG-SIDMRVFVDQGVPIDGEISKALLQTIFQPKTLLHDGAVFIRGSRIISAGVILPL
SDKTFSRQLGTRHRAAMGITEIVDQCLCIIVSEETGSISLAEKGVLDRPLTSSKLKELLD
KKFALL----VKGESVAP-GWGLL-----SR-LIGPKGRRFLQTTFR-----TLS-----
--------SNSSEEKK----
>Mica|166365280
----------------MSGFFLDPRRLLSWILS--------------------HGLSVLD
FGLVLLLTYMLLLIIGERRTFWMVRGLIYLM-LASVISDALGLRLLGLVLEKLILGAAVA
IAVIFQSEFRRFLELLGKGQVWELFK--KSSPTPKTDNVIDELVDAVKDLSQNRTGALMV
LETSG-NLDTKVFVNPGVTLNGQVSKELIQTIFQTKTLLHDGAVFIRGDRVVAAGVILPL
SERSTSRQLGTRHRAAMGITERLDNCICIVVSEETGSISLASGGNLDRPLTSSKLKELLE
AKFSPS----GEGEVVAP-SWGRL-----GR-TIGLKGRLILEKFSR-----SP------
--------RATPKDRK----
>Syns8109|260435114
-------------------------MNVLAVVD---------------------PLLVLD
VLFASSIGFLLFSRVNEQRTLWLLRGWLFLVAMAWFVQRFANLPLTTKLVDALVMACSLS
LAILWQGELRRLMELLGTGRLAVLLGN-PQKEFSASAGTVSQITEAAGRLSQLRRGALIV
VDLGS-DLRPEDFLNPGIPIGAVLSRELMLNLFAADTPLHDGAVLVRGNRIESAGVILPL
SRDSVSR-FGTRHLAALGITERFDRCICIVVSEETGTLSLANQGKLERPITSSRLQELLR
ELFSTA-------ESMPP-----------ARRTVGSAPSESLS-----------------
--------------------
