# Supplementary material for: Genome fluctuations in cyanobacteria reflect evolutionary, developmental and adaptive traits
Source: BMC Evol Biol. 2011 Jun 30;11:187. doi: 10.1186/1471-2148-11-187 (PMC3141437; doi:10.1186/1471-2148-11-187)
Supplement: Additional file 8 — Individual and concatenated alignments for protein groups. Compressed file containing all alignments of individual groups (fasta format) and the concatenated alignment of 285 single-copy genes (phylip format). [file 1471-2148-11-187-S8.GZ › Cyanos1305.faa]

>Syne7942|81299075
------------------------------MTSVSNCDLRQ-----RPPDLLPDRLPSHV
AVIMDGNGRWAKQRGLPRIMGHRRGVDSLKQLLRCCDDWGIGALTAYAFSTENWGRPHEE
VDFLMTLFERVLRRELQELMAENVRIRFVGDLENLPTSLQREIDRATSATAQNDGIRFTV
ATNYGGRQELLKACREIAAQVQQGQLAIDAIDESLLSSHLYTAGVTDPDLLIRTSGEKRL
SNFLLWQLAYAEIYVTDTLWPDFDRYEFYLALRDFQSRQRRFGRLT--------------
-----
>PromCC|33240553
------------------------MKTPIAIGAEKKSLITP-----LPASIDPLRLPEHI
AIIMDGNGRWANAKKLPRAMGHSAGVDALKQTLRLCNDWGIGVLTVYAFSTENWSRPKEE
VNFLMTLFERVLKKELEALNLEEVQISFLGDLDQLPTRLQDLINEATELTSGNNGIRFNV
CTNYGGRRELVLAAQKLAQRVLQGDLDPSFIDEHTFAGELLTSSYADPDLLIRTSGEMRI
SNFLLWQLAYAEIHVTDTLWPDFDSISLTKALIDYQSRRRRFGGVDPTVN-DYDQV----
-----
>Crow|67922228
MGSSQSYYRPRGKTLLTNHRSYIVIELIRREEMTQPIVLKD-----LPSDLDPNRFPQHI
AVIMDGNGRWAKRRGLPRIMGHQRGVDTLKDVLRCCSDWGISALTAYAFSTENWGRPLEE
VDFLMTLFERVLRRELEEMMTENVRIRFVGDLDVLSPSLQAEISRSMEDTENNTGVQFTV
ATNYGGRQEIVQSCRAIAQQVKQGLLNLDDINESLFENFLYTKGIPDPDLLIRTSGEMRI
SNFLLWQLAYAEIYVTQTLWPDFDRHTLHDALLNYQQRERRFGKVGKA------------
-----
>Syn7335|254424564
------------------------------MTAK-ALDSSR-----LPTDLAQGQMPSHV
AVIMDGNGRWAKSRGLPRIMGHRKGVDTLKKLLRCCRDWGVEALTAYAFSTENWGRPTKE
VDFLMTLFERVLRQELQEMMEENVRIEFVGDLLALPETLQKEIDRAVTLTKENYGIRFSV
ATNYGGRQEILQACRAIATQVKQGHLNPEDIDESLFSRHLYTSDISDPDLLIRTSGEMRI
SNFLLWQLAYSEFYITDTLWPDFDTSEFHQAMKAFQRRERRFGKVN--------------
-----
>Syn307|148241891
-------------------------MSRLPVAAARPAPTTA-----LPAVLQADQLPVHV
AVIMDGNGRWARQRGLPRVMGHRQGVEALKRTLRLCSDWGIGALTAYAFSTENWSRPGEE
VSFLMTLFEQVLARELEALQKEQVRIRFLGDLAPLPAKLQALITEATERSAANSGIHFNV
CTNYGSRQELVHAARALAAQVQRGELDPDAIDERAFAAQLHTAGQPDPDLLIRTSGEQRL
SNFLLWQLAYAELHVTDVLWPDFDATALTQALVDFQGRQRRFGGVQEEI-----------
-----
>Syn9605|78213156
-------------------------MSRPPATSTDTADRSL-----LPADLDPGRLPQHV
ALIMDGNGRWAKSQGLPRVMGHRAGVEALKSTLRLCSDWGIHALTAYAFSTENWSRPGEE
VNFLMTLFERVLQAELQALEAEQVRIRFLGDLKALPQKLQELIADATARTAGNNGIHFNV
CTNYGGRRELVQAAQRLAQRAAAGELDPDSIDENSIAAELFTAGEQDPDLLIRTSGEHRI
SNFLLWQLAYAEIHVTDVLWPDFNADALKAALLDFQRRHRRFGGLDPIRP----------
-----
>Nosp|186686028
------------------------------MTAQ-QTKLQD-----LPTDLKRELLPQHV
AVIMDGNGRWAKRQGLPRIMGHKRGVDALKDLLRCCQDWGIQALTAYAFSTENWKRPQEE
VDFLMTLFQRVLRQELREMVEENVQIKFVGNLQALPRSLQQEISRSMEETKDNRGIRFSV
ATNYGGRQEILQACQAIAKQVQQGLLQPDEINEQVFESHLYTAGITDPDLLIRTSGEMRL
SNFLLWQMAYGEIYITDALWPDFDRAEFHRALCAYQQRERRFGKV---------------
-----
>PromAS|123968731
----------------------------MSLGKIIDAKNNN-----LSMKIDKQKVPEHV
AIIMDGNGRWATKKGFPRTYGHKKGVSVLKEILKASKKLGCKVLTVYAFSTENWTRPTKE
VDFLINLFIEVLRNEIREIHEESTKIKFIGDITPFPENLKKIISNSESLTKNNNKFLLNV
CVNYGGRQEIVKVAKELALKSSSGEIKPSEVNEELFNSELLTRGIKDPELLIRTSGEKRI
SNFLLWQLAYSEIYISDVMWPDFNEFEFLKAIIDYQSRNRRFGGIESLPNESFEDSHYTL
-----
>Rapb|282896305
------------------------------MTIQ-QTELLY-----LPPDLKPELLPKHV
AVIMDGNGRWAKGQGLPRIMGHKRGVDALKNLLRCCKDWGIQALTAYAFSTENWNRPHEE
VEFLMTLFQGVLRQELREMVEENVEIQFVGNLQALPVALQREISHSMAETRGNQSIKFTV
ATNYGGRQEIVQACQAIAQKVKEGLLNPEEISEELFAGHLYTAGIADPDLLIRTSGEMRL
SNFLLWQMAYAEIYITDTLWPDFGRREFHLALLAYQQRERRFGVV---------------
-----
>YellA|86607493
------------------------------MTLS-PVHLLQ-----LPADLDPQLLPRHV
AVVMDGNGRWAQKRGLPRSVGHQRGVAALKELLRCCHDWGIPLLTAYAFSTENWGRAREE
VDFLMTLFEQVLWQELAEMVQQGVRIQFAGQLSALPRSLQDTILHAVERTQHNEGICLTV
ALNYGGRQEIVQACRSIATLVQQGLLQPDQIDEALFSQFLYTTGLSDPDLLIRTSGEMRI
SNFLLWQMAYTEQYFTPILWPDFDRAAFHQALLSYQSRQRRFGR----------------
-----
>Prom9215|157413563
----------------------------MSLEKVIDYKNSE-----LLMKIDKQKLPKHV
AIIMDGNGRWATRKGLPRSFGHKQGVSVLKKILKAAKNLGCKVITVYAFSTENWTRPTKE
VDFLLNLFSEVLKNEIEEIHEESTKIKFIGDLTPFPKNLKEIISNAESLTKNNNKFLFNV
CVNYGGRQEIVKAAKKLALKSSTGEIKPSEINEELFNSELLTGGIKDPELLIRTSGEKRI
SNFLLWQLAYSEIYISDVLWPEFNEHEFLKAIIDYQSRNRRFGGIESLPNESFEDSQYFS
-----
>PromN2A|72382495
------------------------MTYPSVITTDNSRKVSP-----LPKDLDRLRMPEHI
AVIMDGNGRWAKEKGLPRTIGHTAGVEALKTTLHLCSNWGIGALTVYAFSTENWSRPSEE
VNFLMTLFESVLKRELTNLKLEEVKINFMGDLDPLPIGLKDLIKESVESTSNSKGIHFNV
CTNYGGRRELVRAAQKLAERSVKGELDPSLIDENVFASELFTASEVDPDLLIRTSGEKRI
SNFLLWQLAYAEIHITDVLWPDFNADTLAKALLDYQSRRRRFGGV---------------
-----
>Syns9917|87124748
-------------------------MSQRLAAHSNDPKLRT-----LPADLDASRLPAHI
AVIMDGNGRWAQARGLPRVMGHRAGVEALKTTLRLCSDWGVSALTAYAFSTENWSRPGDE
VNFLMTLFERVLQRELEALEAEQVRIRFLGDLQALPPRLQDLIAEATARTDENAGIHFNV
CTNYGGRRELVRAARHLAEQAARGELDPAQIDENRLAAELFTAGEQDPDLLIRTSGERRI
SNFLLWQLAYAEIHVTEVFWPDFDHAALLAALRDYQSRSRRFGGLQGWSESDALGS----
-----
>Prom9312|78779486
----------------------------MSLEKIIDNKNND-----LSIKIDKQKVPKHV
AIIMDGNGRWATRKGLPRSFGHKQGVSVLKKILKAAKNLGCKVITVYAFSTENWTRPTKE
VNFLINLFSEVLKNEIKEIHEESTKIKFIGDLTPFPKNLKEIISSSESLTKNNNKFLFNV
CVNYGGRQEIVKVAKELALKSSSGEIKPSEINEELFNSELLTGGIKDPELLIRTSGEKRI
SNFLLWQLAYSEIYISDVLWPEFNEHEFLKAIIDYQSRNRRFGGIESLPNESFEDSQYSI
-----
>SynsBL|116072465
-------------------------MSRTPATSTYLTASSL-----CPPELDPARLPAHV
AVIMDGNGRWAKAKGLPRVVGHRAGVEALKSTLRQCSDWGIGALTAYAFSTENWSRPGDE
VNFLMTLFERVLQSELRSLEDEQVRIRFLGDLDGLPEKLQVLIDDATERTAKNTGIHFNV
CTNYGGRRELVRAAQRLAKQAASGTIDPEAIDENSFARELFTAGDQDPDLLIRTSGEYRI
SNFLLWQLAYAEIHVTDVFWPDFNADVLKQALLDYQGRNRRFGGLDPITP----------
-----
>Prom9515|123966416
----------------------------MRSQKISTKENSK-----LSNEIDKLRVPKHI
AIIMDGNGRWASKKGLPRSFGHNKGVNVLKEIIKVSKNLDCQVLTVYAFSTENWTRPSTE
VDFLINLFEKVLKKEITEIHQESIKIKFIGDLSPFPKALKSIINSSETLTKNNKNFTLNI
CVNYGGRQEIVKAAREIAIKSLAGEIKPSEIDEQLFNSQLLTHGIKDPELLIRTSGEKRI
SNFLLWQLAYSEIYITDVLWPDFNEIEFFKAIIDYQSRDRRFGGIQSLPNKSCKDSNYSS
-----
>Cya8802|257058043
------------------------------MTVK-PIVLND-----LPTDLDYLRLPNHV
AVIMDGNGRWAKRRGLPRIMGHQRGVDTLKDLLRCCKDWGVPALTAYAFSTENWGRPLDE
VEFLMTLFERVLRRELREMMEENVRIRFVGNLAVLPPSLQEEIARSMQDTQNNTGIDFTV
ATNYGGRQEIVQACQAIATQVQQGLLNPEDIDESVFEGHLYTKGIAHPDLLIRTSGEMRL
SNFLLWQLAYAEIYVTQTLWPDFNREEFHQALLAYQQRERRFGKI---------------
-----
>Prom9313|33863328
-------------------------MSRRSATSSGHPKVCA-----CPSGLDPYRLPNHV
AVIMDGNGRWAKARGLPRMVGHRAGVEALKRTLRLCSDWGIGALTAYAFSTENWSRPGDE
VNFLMTLFERVLQRELESLEREKVRIRFLGDLEGLPSGLQELISEATELTVRNNGIHFNV
CTNYGGRRELVLAAQKLAQRAARGDLDPTLIDENSFEAELLTAGEVDPDLLIRTSGERRI
SNFLLWQLAYAEIHVTDVCWPDFDEVALTKALFDYQSRCRRFGGLDPIAA-NHLGS----
-----
>Cya7822|196259317
------------------------------MTVK-PIVLQE-----LPTDLDKTRLPQHV
AVIMDGNGRWAKRRGLPRILGHQRGVDALKDLLRCCRDWGVPALTAYAFSTENWGRPIEE
VEFLMTLFERVLRRELKEMMEENVRIRFVGNLEALPSSLQDEIDRSMQETKENTGIEFSV
ATNYGGRQEIIQACRAIASQVKQGEINPEDIDEALFERHLYTSGVPYPDLLVRTSGEMRI
SNFLLWQLAYAEIYVTQTLWPDFDRKEFHLALLNYQQRERRFGKV---------------
-----
>Cya7424|218437839
------------------------------MTVK-PILLQE-----LPSDLDKTRLPQHV
AVIMDGNGRWAKRRGLPRILGHQRGVDTLKDLLRCCRDWGVPALTAYAFSTENWGRPLEE
VEFLMTLFERVLRRELKEMMEENVRIRFLGNLEALPSSLQDEIARSMNETKENTGIQFSV
ATNYGGRQEIVQACRAIATQVQEGKLNPEDIDEELFGHHLYTHEIPYPDLLIRTSGEMRI
SNFLLWQLAYAEIYVTQTLWPDFDRKEFHQALLNFQQRERRFGKV---------------
-----
>PromN1A|124026194
------------------------MTYPSVISTDNSRKVSP-----LPKDLDSLRMPEHI
AVIMDGNGRWAKEKGLPRTIGHTAGVEALKTTLHLCSNWGIGALTVYAFSTENWSRPSEE
VNFLMTLFESVLKRELTNLKLEEVKINFMGDLDPLPIGLKDLIKESVESTSNSKGIHFNV
CTNYGGRRELVRAAQKLAERSVKGELDPSLIDENVFASELFTASEVDPDLLIRTSGEKRI
SNFLLWQLAYAEIHITDVLWPDFNADTLTKALLDYQSRRRRFGGV---------------
-----
>Micc|254414515
----------------------------------MQTILKE-----LPSDLDQERLPKHV
AVIMDGNGRWAKRRGIPRIMGHRRGVDTLKQLLRCCDDWGIQALTAYAFSTENWGRPIEE
VEFLMTLFERVLIRELKEMMEENVRIQFVGNLTALPQSLQNQIERAMTQTQNNTGIQFTV
ATNYGGREEILQACRTIATQVQHGQLQPEDIDEALFSRHLYTANIGDPDLLIRTSGEMRL
SNFLLWQMAYAEFYITDAFWPDFDREAFHQALIAYQKRERRFGKV---------------
-----
>Prom9202|254526616
----------------------------MSLEKVIDNKNSE-----LLMRIDKQKLPKHV
AIIMDGNGRWATRKGLPRSFGHKQGVSVLKKILKAAKNLGCKVITVYAFSTENWTRPTKE
VDFLLNLFSEVLKNEIEEIHEESTKIKFIGDLTPFPKKLKEIISNAESLTKNNNKFLFNV
CVNYGGRQEIVKAAKKLALKSSTGEIKPSEINEELFNSELLTGGIKDPELLIRTSGEKRI
SNFLLWQLAYSEIYISDVLWPEFNEHEFLKAIIDFQSRNRRFGGIESLPNESFEDSQYFS
-----
>Nods|119512924
------------------------------MTAQ-QTELQN-----LPSDLKRELLPKHV
AVIMDGNGRWAKRQGLPRIMGHKRGVDALKDLLRCCKDWGIQALTAYAFSTENWKRPQEE
VDFLMTLFQRVLRQELREMVEENVQIQFVGNLDALPRSLQAEISRSMAETSHNRAIRFTV
ATNYGGRQEILQACRAIAQKVQQGVIQPDEIDEQLFERHLYTAGITDPDLLIRTSGEMRL
SNFLLWQMAYGEIYITDALWPDFDRNEFHRALCAYQQRERRFGKV---------------
-----
>Cyab|254431931
-------------------------MSRALATST-PRQQHP-----LPAGLDPARLPSHV
AVIMDGNGRWARRRGLPRVMGHREGVEALKRTLRLCSDWGVGALTAYAFSTENWNRPGEE
VNFLMALFERVLEREIEGLEREQVRISFLGDLEPLPHRLQHLIADATVRTAGNGGIRFNV
CTNYGGRAELVRAARRLAERAARGELDPASIDEGCFAAELHTAGQLDPDLLIRTSGEQRI
SNFLLWQLAYAELHITEVLWPDFNAEALLSALLDYQNRQRRFGGVDPAC-----------
-----
>Acam|158333613
------------------------------MTLN-SSLPKQ-----LPSDLDVQRLPKHV
AVIMDGNGRWAKQRGLPRIVGHRRGVDTLKSLLRCCKDWGVQALTAYAFSTENWGRPLDE
VEFLMMLFERVLRRELQEMIDEGVQIHFVGDLEALPLTLQTEIQRAMTATKDNHTIKFIV
ATNYGGRREIIQACRNIASKVQHNQINLDDIDESLFERHLYTAGIIDPDLLIRTSGEMRV
SNFLLWQMAYAELYVTKTLWPDFDRDEFHQALKDFQDRHRRFGKVN--------------
-----
>Prom9301|126696537
----------------------------MSLEKVIDDKITD-----LLMKIDKQKLPKHV
AIIMDGNGRWATRKGLPRSFGHKQGVSVLKKILKAAKKLGCKVITVYAFSTENWTRPSKE
VDFLINLFSEVLKNEIDEIHEESTKIKFIGDLTPFPKNLKEIISSSESLTKNNNKFLFNV
CVNYGGRQEIVKVAKELALKSSSGKIKPSEINEELFNSELLTRGIKDPELLIRTSGEKRI
SNFLLWQLAYSEIYISEVLWPDFNEHEFLKAIIDYQSRNRRFGGIESLPNESFADSQYIS
-----
>Artm|209526838
------------------------------MSRK-PRVIHE-----LPADLDRNRLPNHV
AVIMDGNGRWAKRRGLPRTMGHRRGIDALKNLLRYCRDWGINALTVYAFSTENWGRPLEE
VDFLMALFERVLMRELEEMMEEEVRIRFVGNLHRLPGSLRECIEKSMETTRNNEGILLTV
ATNYGGREEIVRACQAIANQVKQGTLEPEAIDGALFEKYLYTAGTSDPDLLIRTSGELRI
SNFLLWQIAYAEIYVTETLWPDFNSHEFHLALCSYQQRERRFGKVGTRE-----------
-----
>Syne6301|56751258
------------------------------MTSVSNCDLRQ-----RPPDLLPDRLPSHV
AVIMDGNGRWAKQRGLPRIMGHRRGVDSLKQLLRCCDDWGIGALTAYAFSTENWGRPHEE
VDFLMTLFERVLRRELQELMAENVRIRFVGDLENLPTSLQREIDRATSATAQNDGIRFTV
ATNYGGRQELLKACREIAAQVQQGQLAIDAIDESLLSSHLYTAGVTDPDLLIRTSGEKRL
SNFLLWQLAYAEIYVTDTLWPDFDRYEFYLALRDFQSRQRRFGRLT--------------
-----
>Anav|75907137
------------------------------MTIQ-QTELQE-----LPLDLKRELLPKHV
AVIMDGNGRWAKRQGLPRIMGHKRGVDALKDLLRCCRDWGIQALTAYAFSTENWKRPQEE
VEFLMTLFQRVLRQELREMVEENVQIQFVGNLAALPRSLQAEISRSMEATKNNRGIRFSV
ATNYGGRQEILQACRAIAQKVQQGLLQPDEIDEEVFERHLYTAGIADPDLLIRTSGEMRL
SNFLLWQMAYGEIYITDTLWPDFDRTEFHRALCAYQQRERRFGKV---------------
-----
>Artp|284051894
------------------------------MNRK-PRVIHE-----LPADLDRNRLPNHV
AVIMDGNGRWAKRRGLPRTMGHRRGIDALKNLLRYCRDWGINALTVYAFSTENWGRPLEE
VDFLMALFERVLMRELEEMMEEEVRIRFVGNLHRLPASLRECIEKSMETTRNNEGILFTV
ATNYGGREEIVRACQAIANQVKQGTLEPEAIDGALFEKYLYTAGTCDPDLLIRTSGELRI
SNFLLWQIAYAEIYVTDTLWPDFNSHEFHQALCSYQQRERRFGKVGTRD-----------
-----
>Cya7425|220910055
------------------------------MTAK-PTLLRD-----LPTDLDAQRLPRHV
AVIMDGNGRWAKRQGLPRILGHRRGVDALKELLRCCKDWGIEALTAYAFSTENWGRPLAE
VEFLMTLFERVLRRELEELIQEGVQIHFVGDLDSLPASLQEEIERAVTATQANQTIRFVV
ATNYGGRREILQACRAIAQEVKQGQLQVEDIDEGLFERHLYTAGMGDPDLLIRTSGEMRI
SNFLLWQLAYSELYVTETLWPDFDRAEFHRALSDFQHRHRRFGRL---------------
-----
>Cya51142|172036264
------------------------------MTVKQPIVLKD-----LPTDLDQTRLPQHI
AVIMDGNGRWAKRRGLPRIMGHQRGVDTLKDLLRCCRDWGIPALTAYAFSTENWGRPLEE
VEFLMTLFERVLRRELQEMMTENVRIRFVGALDVLPPSLQLEIYRSMEDTENNTGVQFTV
ATNYGGRQEIVQSCRAIAQQVKQGLLNLDDINETLFENFLYTKGIPDPDLLIRTSGEMRL
SNFLLWQLAYAEIYVTQTLWPDFDRHILRDALLNYQQRERRFGKVGKS------------
-----
>Lyns|119487024
------------------------------MTAK-QRVVYE-----LPADLDPNRLPKHI
AVIMDGNGRWAKRRGWPRTMGHRQGVETLKELLRCCRDWGIEALTAYAFSTENWGRPLEE
VDFLMALFERVLMRELREMMEEEVRIQFVGNLNALPTSLQAKIEESKQSTRNNHGILFNV
ATNYGGRQEIIRACQEIASQVQQGQLNPDEINEVLFEKHLYTAGLSHPDLLIRTSGEMRI
SNFLLWQMAYAEIYVTDTLWPDFDSSEFHLALCSYQKRDRRFGKI---------------
-----
>Prom9211|159903635
------------------------MTNSSSITSDQKHFAQS-----LPEGLDPLRTPEHI
AVIMDGNGRWAKARGLSRTKGHIAGVDALKATLRLCSDWGLKALTVYAFSTENWSRPSEE
VTFLMALFQRVLKRELEALILQEVRIRFLGDLDQLPGQLQDLITEATVLTSGNKGIHFNV
CTNYGGRRELVKVAQRLAEKSVNGDLDPSLIDENVFAAELCTANDVDPDLLIRTSGERRL
SNFLLWQLAYAEIHVTDVLWPDFDKSSLLKALLDYQSRSRRFGGLQQITS-NRNKT----
-----
>Noss|17230487
------------------------------MTIQ-QTELQE-----LPLDLKRELLPKHV
AVIMDGNGRWAKRQGLPRIMGHKRGVDALKDLLRCCRDWGIQALTAYAFSTENWKRPQEE
VEFLMTLFQRVLRQELREMVEENVQIQFVGNLTALPRSLQAEISRSMEETKNNRGIRFSV
ATNYGGRQEILQACRAIAQKVQQGLLQPDEINEEVFERHLYTAGISDPDLLIRTSGEMRL
SNFLLWQMAYGEIYITDTLWPDFDRTEFHRALCAYQQRERRFGKV---------------
-----
>Cya8801|218245019
------------------------------MTVK-PIVLND-----LPTDLDYLRLPNHV
AVIMDGNGRWAKRRGLPRIMGHQRGVDTLKDLLRCCKDWGVPALTAYAFSTENWGRPLDE
VEFLMTLFERVLRRELREMMEENVRIRFVGNLAVLPPSLQEEIARSMQDTQNNTGIDFTV
ATNYGGRQEIVQACQAIATQVQQGLLNPQDIDESIFEDHLYTKGIAHPDLLIRTSGEMRL
SNFLLWQLAYAEIYVTQTLWPDFNREEFHQALLAYQQRERRFGKI---------------
-----
>Glov|37519677
------------------------------MTTP-HTLLRS-----LPSDLDPNRLPRHV
AAIMDGNGRWASKRNLPRVMGHQAGVSALKELLRCCKDWGIGALTVYAFSTENWKRPQYE
VEFLMALFEKVLNHELSEMVDEGVRIRFVGALAHLPGALQSAIEGAMAATEANTAVEFTV
ATNYGGRQEIVNACRELAEQVRSGRLLPEQIDEKLFAQHLYTRELSDPDLLIRTSGEQRL
SNYLLWQMAYTEIYVADVLWPDFDRAAFHAALQSYQGRQRRFGKV---------------
-----
>Syns8102|33865468
-------------------------MSRPLATSHDTTPSQL-----CPPELDGDRLPVHV
AVIMDGNGRWAEARGLPRMMGHRAGVEALKSTLRLCSDWGIAALTAYAFSTENWSRPGDE
VNFLMTLFERVLQKELRTLEEEQVRIRFLGDLDALPLKLQELIGDATERTAANDGIHFNV
CTNYGGRRELVRAAQRLARQAANGDLMPEDIDENSLAAELFTAGEQDPDLLIRTSGEHRI
SNFLLWQLAYAEIHVTDVFWPDFNAEALKRALLDFQSRSRRFGGLDPLTP----------
-----
>Thee|22299306
----------------------------MSMTLQ-PHSLIE-----LPADLDRDRLPRHV
AVIMDGNGRWAKQRNLPRIMGHQRGVDTLKDLLRCCKDWGIEALTAYAFSTENWGRPLPE
VEFLMTLFEQVLRRELGEMVAEGVQIHFVGDLTCLPKSLQAEIERAVAATANNQKIKFVV
ATNYGGRREIIHACRSIAAQVKAGLLDPADIDEVLFERHLYTGGLPDPDLLIRTSGELRI
SNFFLWQVAYAEIYVTKTLWPDFDRSAFHEALRDYQQRQRRFGRV---------------
-----
>Syns9916|116073041
-------------------------MSHRLAATSNDARAKL-----CPAELDPVRVPAHV
AVIMDGNGRWAQARGLPRVMGHRAGVEALKATLRLCSDWGVKALTAYAFSTENWSRPGDE
VNFLMTLFERVLQRELQALEAEQVRIRFLGDLDALPEKLQALIADATARTANNTGIHFNV
CTNYGGRRELVLAAQALATRAARGELEPSSIDENTLAAELFTAGEQDPDLLIRTSGERRI
SNFLLWQLAYAEIHVTDVFWPDFNREALLEALLDYQGRRRRFGGLDDLRAGALGS-----
-----
>PromMED|33861648
----------------------------MRLNNLQLKNNLN-----LSNKLDKERIPEHI
AIIMDGNGRWATKKGLPRSFGHNKGVSVLKEIIKASKNIDCKVLTVYAFSTENWIRPSNE
VDFLINLFEKVLKKEISEIHQESIKIKFIGDLSPLPNSLKLLIKSSEALTNNNKKFTLNI
CVNYGGRQEIVKAAKEIAIKSSSGKIKPSDIDEQLFNSELLTKGSMDPELLIRTSGEKRI
SNFLLWQLAYSEIYVTDVLWPDFTESEFLKAIIDYQSRNRRFGGIESLSNESFEDSCYSS
LSKND
>Scys6803|16332030
------------------------------MTIK-PVILET-----LPPDLDQQRLPQHV
AVIMDGNGRWAKQRGMPRIMGHQRGVDSLKNLLRCCDDWGIAALTAYAFSTENWGRPLEE
VEFLMTLFERVLRRELKEMMAENVRIRFVGNLTSLPRSLQDEIARSMEDTKNNTGIRFTV
ATNYGGRQEIVHVCQAIAREVQSGKLDPETIDEGVVEKYLYTEGLSHPDLLIRTSGELRI
SNFLLWQMAYAEIYVTSTLWPDFDRQAFHLALRDYQQRHRRFGKV---------------
-----
>Syn9902|78184966
-------------------------MSRTPATSTDLTASSL-----CPPELDSARLPAHV
AVIMDGNGRWAKARGLPRVVGHQAGVEALKSTLRQCSDWGIGALTAYAFSTENWSRPGDE
VNFLMTLFEGVLQKELRSLEEEQVRIRFLGDLDGLPEKLQHLIDKATERTAKNSGIHFNV
CTNYGGRRELVRAAQRLAKQAASGTLDPEEIDENSFARELFTAGDQDPDLLIRTSGEYRI
SNFLLWQLAYAEIHVTDVFWPDFNADVLKQALLDYQGRNRRFGGLDPITT----------
-----
>Trie|113476060
--------------------------------MNQGTCLQD-----LPVDLEPERLPHHV
AVIMDGNGRWAQSRGLPRIMGHRKGVETLKDLLRCCRDWGLEALTAYAFSSENWGRPLEE
VNFLMTLFEKVLRQELQEIVAEDVQIRFVGNLSSLPVSLQAEIKHSMEMTRPNQGIKFTV
ATNYGGRQEIVHACKAIGTQIQKGLLKPEEINEGLFEKYLYTAGISHPDLLIRTSGEMRI
SNFLLWQMAYSEIYVTQTLWPDFNRYEFHRALCAYQKRERRFGKI---------------
-----
>Syn9311|113953314
-------------------------MSQRLATSSDDARIEV-----FPAELIPQRLPAHV
AVIMDGNGRWAQSRGLPRVMGHRAGVEALKATLRRCSDWGVKALTAYAFSTENWSRPGDE
VNFLMTLFERVLERELQALEAERVRIRFLGDLEPLPSRLQSLIEESTKRTASNDGIHFNV
CTNYGGRHELVVAARRLAERAASGELDPSEIDERTLAGELFTADESDPDLLIRTSGEHRI
SNFLLWQLAYAEIHVTDVLWPDFDREALVGAFLDYQSRTRRFGGLVV-------------
-----
>NoAz|298492874
------------------------------MTTQ-QTELQY-----LPSDLKRELLPQHV
AVIMDGNGRWAKSQGLPRIMGHKRGVDALKDLLHCCKDWGIKALTAYAFSTENWKRPQEE
VEFLMSLFQGVLRQELREMVEENVQIQFVGNLQALPTALQEEISRSMAETKDNRSIKFTV
ATNYGGRQEILQACRAIAQKVQQGILNPDEISEELFESHLYTAGITDPDLLIRTSGEMRL
SNFLLWQMAYGEIYITETLWPDFDRKEFQRALCAYQQRERRFGKI---------------
-----
>Ucyn|284928892
------------------------------MTVKQSIVLKN-----LPTDLDQKRLPSHI
AVIMDGNGRWAKNRGLPRIVGHQRGVGTLKDLLRYCRDLGIPALTAYAFSTENWGRPLQE
VEFLMALFETVLHRELQEMMAENVKIRFVGNLEELPSSLQSEIFRSMKNTENNTGVQFTI
ATNYGGRQEIVQSCRTIAMKVKQGLLNINDIDESLFENYLYTKDIPHPDLLIRTSGEMRL
SNFLLWQLAYAEIYVTSTLWPDFTYKTFYEALLEYQHRQRRFGKL---------------
-----
>Syns5701|87303424
-------------------------MSRSPATTD-PIQASAQPSELLPACLDPARLPAHV
AVIMDGNGRWARQRRLPRMMGHREGVEALKRTLRLCSDWGIGALTVYAFSTENWNRPGEE
VTFLMALFERVLARELQALERERVRIRFLGDLEQLPEGLQERIAAAEARTAANTGIHFNV
CTNYGGRRELVQVARRLAERAARGDLDPAAISETHFEAELLTAGEVDPDLLIRSSGEYRI
SNFLLWQLAYAEIHITDVLWPDFNEQALLRAVLDYQGRQRRFGGVEPLLPPSA-------
-----
>YellB|86609106
------------------------------MTLS-PAHLLQ-----LPADLDPQLLPRHV
AVVMDGNGRWAQKRGLPRSVGHQRGVAALKELLRCCDDWGIPALTAYAFSTENWGRAREE
VDFLMTLFEQVLWQELGEMVQQGVRIQFAGQLSALPHSLQETIVHAVACTQHNKGICLTV
ALNYGGRQEILQACRSIATLVQQGLLQPDQIDEALFSQFLYTTGLSDPDLLIRTSGEMRI
SNFLLWQMAYTEQYFTPILWPDFDRAAFHQALLSYQSRQRRFGR----------------
-----
>Syn7002|170076733
-------------------------------------MVHP-----LPADLDPQKLPKHI
AVIMDGNGRWGQQRGLPRIMGHQKGVDTIRNMLTYCQDWGIHALTVYAFSTENWRRPPTE
VEFLMTLFEKVLRREIKIWAAKGIQIRFVGDLTSLPYSLQAEIQRSVIQTQHNNGIQFTV
ATNYGGRQELVQACRAIATKVAAGELRPSDINETLINDHLYTHGIPDPDLLIRTSGEMRL
SNFLLWQMAYSEIYVTPTLWPDFDKTELHRALLAFQQRERRFGKATV-------------
-----
>Cylr|282900561
------------------------------MTIQ-QTELLY-----LPPDLKPELLPKHV
AVIMDGNGRWAKGQGLPRIMGHKQGVDALKNLLRCCKDWGIQALTAYAFSTENWNRPHEE
VEFLMTLFQGVLRQELREMVEENVEIQFVGNLQALPVALQREISHSMAQTRGNQSIKFTV
ATNYGGRQEIVQACQAIAQKVKEGLLNPEEISEELFAGHLYTAGITDPDLLIRTSGEMRL
SNFLLWQMAYAEIYITDTLWPDFDRNQFHQALRAYQQRERRFGGV---------------
-----
>Prom9303|124022702
-------------------------MSRRSATSSGHPKVCA-----CPSGLDPYRLPNHV
AVIMDGNGRWAKARGLPRMVGHRAGVEALKRTLRLCSDWGIGALTAYAFSTENWSRPGDE
VNFLMTLFERVLQRELESLEREKVRIRFLGDLEGLPSGLQELISEATELTVRNNGIHFNV
CTNYGGRRELVLAAQKLAQRAARGDLDPTLIDENSFEAELLTAGEVDPDLLIRTSGERRI
SNFLLWQLAYAEIHVTDVCWPDFDEVALTKALFDYQSRCRRFGGLDPIAA-NHLGS----
-----
>Syns7805|88808909
-------------------------MSRQLATSADQVHSRC-----IPDGLDLSKLPGHL
AVIMDGNGRWAKARGLPRVMGHRAGVEALKSTLRLCSDLGIRALTAYAFSTENWSRPGEE
VNFLMTLFERVLQRELHALESEQVRIRFLGDLEDLPLRLQTLIADAMRRTADNRGIHFNV
CTNYGGRRELVRASRRLAERVALGELEVSQIDENTLAAELYTVGELDPDLLIRTSGERRI
SNFLLWQLAYAEIHVTDVFWPDFGADALFSALLDYQSRCRRFGGLDGVTP-DALGS----
-----
>Syns7803|148239867
-------------------------MSRQLATSADQIESRR-----CPDGLDPSKLPGHI
AVIMDGNGRWANARGLPRVMGHRAGVEALKTTLRLCNDWGIGALTAYAFSTENWSRPGEE
VNFLMTLFERVLQRELNALESEQVRIRFLGDLEALPPRLQALIADATERTASNRGIHFNV
CTNYGGRRELVRASRRLAERVASGELQPSQIDENALAAELYTVGERDPDLLIRTSGEQRI
SNFLLWQLAYAEIHVTEVCWPDFGADALLSALTDYQSRRRRFGGLDGVMP-DVLGS----
-----
>Cya0110|126659263
------------------------------MTVKQPIVLKD-----LPIDLDKTRLPQHI
AVIMDGNGRWAKRRGLPRIMGHQRGVDTLKDLLRCCRDWGIPALTAYAFSTENWGRPLEE
VEFLMTLFERVLRRELQEMMAENVRIRFVGALDVLPPSLQLEISRSMEDTENNTGVQFTV
ATNYGGRQEIVQSCRAIAQQVKQGLLNLDDINENLFENFLYTKGIPDPDLLIRTSGEMRL
SNFLLWQLAYAEIYVTQTLWPDFDRHILHDALLSYQQRERRFGKVGKT------------
-----
>Mica|166365279
------------------------------MTLK-PSLSPE-----LPTDLDKNRLPQHV
AVIMDGNGRWAKNRGLPRIMGHQRGVDALKDLLRCCRDWGIPALTAYAFSTENWGRPLEE
VEFLMTLFERVLRRELEEMMQQNVKIRFIGNLSALPESLRREIAKSQAETSKNSGIQFTV
ATNYGGREEIVQACQAIARQVQQGLVSPEAIDESLFEQYLYTAGIPNPDLLIRSSGEMRI
SNFLLWQMAYAEIYVTDTLWPDFDRVQFHRALKDYQGRHRRFGKL---------------
-----
>Syns8109|260434697
-------------------------MSRPPATSTDTADRSL-----LPADLDPGRLPQHV
ALIMDGNGRWAKSRGLPRVMGHRAGVEALKATLRLCSDWGIQALTAYAFSTENWSRPGEE
VNFLMTLFERVLQAELQALEAEQVRIRFLGDLKALPQKLQELIADATARTAGNNGIHFNV
CTNYGGRRELVQAAQRLAQRAAAGELDPDNIDENSIAAELFTAGEQDPDLLIRTSGEHRI
SNFLLWQLAYAEIHVTDVLWPDFNADALKAALLDFQRRHRRFGGLDPIRP----------
-----
