# Supplementary material for: Genome fluctuations in cyanobacteria reflect evolutionary, developmental and adaptive traits
Source: BMC Evol Biol. 2011 Jun 30;11:187. doi: 10.1186/1471-2148-11-187 (PMC3141437; doi:10.1186/1471-2148-11-187)
Supplement: Additional file 8 — Individual and concatenated alignments for protein groups. Compressed file containing all alignments of individual groups (fasta format) and the concatenated alignment of 285 single-copy genes (phylip format). [file 1471-2148-11-187-S8.GZ › Cyanos1306.faa]

>Syne7942|81299077
---------------------------------MVTSP---------DYYARLRIPSSAS
DRDIRQAYRELSKQYHPDTTTLPLPAALQEFQKLQEAYAVLSDPERRRLYDFQLEQHRWT
--TSRAAALPNPSP--RQPR-----VATVTSDRERTLSAGEIFALFLLSLTVVGCLVLTI
GLGLL-RGEQL-LQT-PSWFQVTTPAADVQAIALPDSEPAAIETPALLAPTSNDNPAAS-
------------
>PromCC|33241077
---------------------------------MNIPK---------SHYELLGVPRTAD
LQTLKKAFHRLSKILHPDTTILPIDEAERQFRNVCEAYELLSDPIKRENYDKSLKRQTLI
NDVSLKERDFEVNNAI---------KSVLDNGNRRPLSGGELLSLFLLGLALAISLLLGV
VVAFL-NGKEL-QVA-PSWLRIRDPLVLPLSYQIRDVDSPISQNTSQSTFIDSS------
------------
>Crow|67923933
------------------------------------------------------------
----------------------------------------------------------MN
--VIQAPSEPSKDPKTGQWS-----TSAYLDASDRPLSGGELFALFILGLTLVGCLVLAI
FIAIV-RGDEV-IP----------------------------NTALPQDYASVTPIFVSE
AHNTTQT-----
>Syn7335|254423664
----------------------------MLDPTSSPPY---------SHYDLLGLRPNAS
VQEIRRAYRDLSKLYHPDTTELESAIATRKFQALNEAYAILSSPEKRLSYDYEIGYSRLS
--VMRPLSANAPSGSSPKSYDPM--ASAYLDSTDRPLSAGELFALFILGITFIGCLILVC
TIGLT-QSDSA-L-----------------------------------------------
------------
>Syn307|148243044
---------------------------------MAPAPA--------SLYALLEVPQEAS
NEQVRQAFRNLSKRFHPDTTELPPDLAAARFQALQEAMVVLGDPQKRRLYDASLKAAELN
--QQRLAQRFTW-------------RPNTDPPPRRDLSGGEWFALVLLALALGFSLVLGV
GLAWW-RGVDL-LQEAPPLL----------------------------------------
------------
>Syn9605|78213570
-------------------------MKDRSSPVSEARP---------SHHERLGVRPGVD
AETLRQAFRRQSKALHPDTTQLPPEQASIAFQELKESYDVL---LRQSQATLSLGAKAPS
---SPPPLQHQSRP-----------DAWQGIGQRRPLSGGEWFSLVLLSIALLLSLVLGL
GVALA-QGRDW-QVS-PSWLADEQTQSTSV-RLQPDGRPAPGEHPAESALSPGA------
------------
>Nosp|186686032
-------------------------------MPQSSKP---------TYYSLLGLHPSAS
VIDIRRAYRELSKRYHPDTTDLPTAIATPKFQQINEAYATLSHPERRLSYDLKIGYSRFG
--VIQPPSDLNHPA--SRSH-DWS-KSAYLDPSDRPLSSGEIFALFMLVLTFVGCLLLAV
AIGLT-RGDAA-FQT------------------RLLQSTPSVQQQINHISQLITLMVIKN
------------
>PromAS|123969208
---------------------------------MKGET---------SYYKILGVNENAS
NHELRKAFCKLSIELHPDTTSLEIDVAKSKFQEVLEAYEHLNNSNLRKIYDDKLKENSRI
KNNTNVLNNLVIDS-----------NNQNLIGNRRPFSNGELFSLFLLIIIISISLIGSI
FIASF-TGKEL-ETM-PLWLIK--------------------------------------
------------
>Rapb|282896307
-------------------------MNQTGEEVQSDRP---------NYYTLLGLHPSAS
VIDIRRAYREMSKHYHPDTTELPDQVATAKFQQLNEAYATLSNPERRLSYDLKIGYYRFG
--VIPSPTNFNDSI--PKPH-DYS-KSMYLEASDRPLSSGELFILLVLGLTIIGCLILVI
LVAFI-RGEPG-FS----------------------------IDL---------------
------------
>YellA|86605822
-------------------------------MRSLTSL---------TYYQRLGLSPGAS
PEDIRRAYRQLSKRYHPDTSPLAPEVAIRCFQELQEAYLVLSNPAKRAIYDASLRAVTAN
--MGSPGA-----------------DSLELRMETRPLSAGELCALLLMGSTFVACLVLAV
ALAWL-REGGV-G-----------------------------------------------
------------
>Prom9215|157414075
---------------------------------MKGET---------SYYKILGVNENAS
NHELRKAFCKLSIELHPDTTSLEIDVAKSKFQEVLEAYEHLNNSNLRKIYDDKLKENSRS
KNNTNLLNNLIIDS-----------NNQNLIGNRRPFSNGELFSLFLLIIIISISLICSI
FIASF-TGKEL-ETI-PLWLIK--------------------------------------
------------
>PromN2A|72382842
---------------------------------MAPSS---------NCYELLGVSPSAN
NAELRKAFRELSKRLHPDTTSLPSDEATRQFQNVCEAYDLLSDPVLRANYDLSIERNNNL
ISQSKEPYLTNIKPV----------QFSKSIGVRRPLSGGELFSLLLLITSIFLSLALGV
FISLL-RGGNL-DFT-PSWLM---------------------------------------
------------
>Syns9917|87125380
--------------------------MEGSEPGVADNR---------TLYDVLAVPPEAD
PDALRRAFRRRSKALHPDTTALPQEQAAQEFQRLCEAYAQLADPVQRRRYDAGLQATVSV
--APVSPPDAVSAD-----------SGWGSVGVRRPLSGGEWLSIVMLVAALLLCLLLGV
GGAWL-RGVEL-QVA-PSWLQQEQTWDQFEPLSRRDDRPAAGPDPSESAFSALSGALVGE
PGGQPQR-----
>Prom9312|78779951
---------------------------------MKSET---------SYYKILGVNENAS
NHELRKAFCKLSIELHPDTTSLEIDVAKSKFQEVLEAYENLNNFNLRKIYDEKIKEKSRS
KNSTNVLNNLVMDS-----------NNQNLIGNRRPFSNGELFSLFLLIIIISISLICSI
FIASF-TGKEL-DTI-PIWLIK--------------------------------------
------------
>SynsBL|116071159
-------------------------MKDQIKSVPDVSI---------SHYQRLGVAPGVD
PEALRQAFRRKSKALHPDTTALPEAQASLAFQQLKESYALLADPGRRDAYDAMLRETTAR
PHVVQKATS----------------DPWNGIGERRPLSGGEWFSLVLLSLALLLSLLLGL
GVAVV-QGRDW-QVS-PSWLTDEQTLRTSNLRSDAVPPSTGEFTTQSALPPSA-------
------------
>Prom9515|123966887
---------------------------------MKGKI---------TYYKILGVDENAS
NHELRKAFCKLSLELHPDTTSLELEDAKNKFQKVLEAYENLNNSNLRKLYDEKLQVNS--
--QKPSKPNLNVMNTLVMDA-----NNNQLEGNRRPFSNGEMFSLFLLITIIFISLLFAI
LIASF-TGKEI-ESI-PTWLLR--------------------------------------
------------
>Cya8802|257061603
------------------------MTEQQTKARSTSRKIPPQTRFANSYYAILGLHPSAS
VIEIRRAYRQLSKQYHPDTTTLPTEVATSHFQRLNEAYGTLSNPERRSLYDLKIGYSRWN
--VIQTPPQSPPQS--SQES-----HSAYLDPNDRPLSSGEIFALLILGLTLVGCLMLAI
AIAIL-RGDDI-LP----------------------------QTALPSAYSSL-PWFMAF
LCP---------
>Prom9313|33863762
------------MGNQNIVLSRMELFTGKGDDVLRVADQLLVLTLAKSHYERLGVARSAD
VETIHLAFRRRSKVLHPDTAPLPAEQAAKQFQLLCEAYELLTDPVRRQAYDASLMAEGLL
--AASSSVGTDALP--SRSS-----SATKGVGVRRPLSGGEWFSLLLLGLTLMFSLLIGF
GVAWA-HGREL-QVL-PSWLNSEQTTGRISITGAINVVVASRTDAFGSPFPRFS------
------------
>Cya7822|196257824
MNEPIFANLVRIHTRHSLILSENVVNQQQTTTRLKSKELPLQSRLANTHYAILGLHPSAS
VIEIRRAYRELSKLYHPDTTALAPEVAKTKFHRLNEAYATLSNPERRSLYDLKIGYSRWN
--VIQTPQDLNRSG--EQQQ-QWS-KSAYLDPSDRPLSAGEIFALLILGVTLLGCLALAI
LMALL-RGDPL-VP----------------------------PSALPNTNFSLLFPFIGF
------------
>Cya7424|218437538
MSK---------YTKE--IERENVVNQQQTTTRSHSKKLPIQTRFANSYYAILGLHPSAS
PIEIRRAYRELSKRYHPDTTELPPEEAKTKFHRLNEAYGTLSNPDRRSLYDLKIGYSRFN
--VIQAPPDDTLSS--EQKQ-QWS-KSAYLDPNDRPLSGGEIFALLMMGITLIGCLLLAI
LIAFL-RGDQL-IP----------------------------PSALPSGTISFIGQFIKF
------------
>PromN1A|124026578
---------------------------------MAPSS---------NCYELLGVSPSAN
NAELRKAFRELSKRLHPDTTSLPSDEATRQFQNVCEAYDLLSDPVLRANYDLSIERNNNL
ISQNKEPYLTNIKPV----------QFSKSIGVRRPLSGGELFSLFLLITSIFLSLALGV
FIALL-RGGNL-DFT-PSWLM---------------------------------------
------------
>Micc|254414582
------------------------MAQDWVKQKTRTSKELQSI----TYYGILGVHPSAS
ALDIRRAYRELSKRYHPDTTDLPKETAKTKFQQLNEAYATLSSPERRILYDRTIRYSRVN
--VIQPPPGLNRPV--VRSRVDHS-SSAYLDPTDRPLSPGELFALFILGITFVGCLVLAI
VIGLT-RGDNA-FQV-SGISLSSRVTTPPLSQLQRIPRYPPSNQLFSPSNPPSIPIFVPS
LNL---------
>Prom9202|254526884
---------------------------------MKSEA---------SYYKILGVSQNAS
NHELRKAFCKLSIELHPDTTSLEIDVAKRKFQQVLEAYENLNNSNLRKIYDEKIKEKSRS
KNNTIFLNNLVIDS-----------TKQNLIGNRRPFSNGELFALFLLIIIISICLIFSI
FIASF-TGKEL-DTI-PIWLIK--------------------------------------
------------
>Nods|119511373
------------------------MTENGTKRQISKNT---------TYYGLLGLHPSAS
VIDIRRAYWELSKQYHPDTTELPATVATSKFQQINEAYATLSSPERRLSYDTKIGYSRFG
--VIQAPTDLNHPV--RQPY-DYS-KSMYLDASDRPLSAGEIFVLFVLGLTLAGCVLVAI
AVAVI-RGESN-IPT--------------------QVTQPQISHISQVSTPGQVKIIEF-
------------
>Cyab|254430931
----------------------------MPLPPFGASP---------SHYSLLQLPSSAS
TEELRQAFRSLSKLYHPDTTALPVEEAAEAFQRLKQAYAVLSNPESRRRYDEELRRARAA
--VGPPSPLTAPPAPTLRTV-----PSARPMSVRRALSGGEWLALLLLGLALVLSLVLGV
GLALA-RGMEL-ARL-PSWW-------------------------------------PPG
------------
>Acam|158333615
---------------------------------MSMDS---------NFYQLLDLSPGAS
SDEIHDAYRRKSKVYHPDTTALPKETAIQKFQQLNDAYRVLSSPELRKSYDYRLGVSPAK
YTSVQKVRSSDNPL-----------ASSQVQIQERPLSSGELVALLILCITFLGCLILAV
VLGFA-RGEMM-FVGLATLYLI--------------------------------------
------------
>Prom9301|126697002
---------------------------------MKGET---------SYYKILGVNENAS
NHELRKAFCKLSIELHPDTTSLEIDVAKTKFQEVLEAYEHLNNSNLRKIYDDKLKENSKS
RNNTNVLNNLVIDS-----------NNQNLIGNRRPFSNGELFSLFLLIIIISISLICSI
FIASF-TGKEL-DTI-PLWLIK--------------------------------------
------------
>Artm|209526836
------------------------------------------------------------
-MEIRRAYRELSKRYHPDTTDLSEDCAKAKFQELNEAYSILSNPDRRQIYDQTISTTR--
--VITPPTEINYRHHSRPSKSRHSSATEAIAAENRPLSPGELFALLMMAVSLISCLGLAI
AIAMF-RSDIT-L-----------------------------------------------
------------
>Syne6301|56751256
-----------------------MSASPSADSAMVTSP---------DYYARLRIPSSAS
DRDIRQAYRELSKQYHPDTTTLPLPAALQEFQKLQEAYAVLSDPERRRLYDFQLEQHRWT
--TSRAAALPNPSP--RQPR-----VATVTSDRERTLSAGEIFALFLLSLTVVGCLVLTI
GLGLL-RGEQL-LQT-PSWFQVTTPAADVQAIALPDSEPAAIETPALLAPTSNDNPAAS-
------------
>Anav|75907139
-------------------------------MPKSSEP---------TYYSLLGLHPSAS
VIDIRRAYRELSKRYHPDTTELPAALATRQFQQINEAYATLSNPDRRLNYDLKIGYSRFG
--VIQAPADLNRPA--SYTY-DYS-KSAYLDASDRPLSSGEIFALFILGLTLVGCLLLAI
TIAFI-RGDAL-FPT---------------------------PLQQSTATLQQSITYLSQ
ICSLL-------
>Artp|284051892
----------------------MTNKQARSQRYHRSGPKPWPGSIQPTHYTLLGLHPSAS
SMEIRRAYRELSKRYHPDTTDLSEDDAKAKFQKLNEAYSILSNPDRRQMYDQTISTNR--
--VITPPTEINYRNHSRPPKSRHSSATEAIAAENRPLSPGELFALLMMAVSLISCLGLAI
AIALF-RSDIT-L-----------------------------------------------
------------
>Cya7425|220910053
------------------------MSEDQFRSSTDNAKTQGSRSERVTYYDLLELTPAAS
VQDIRRAYREKSKLYHPDTTTLPTAIATEKFQQLNQAYATLSCPEQRLFYDRRLGFAPSL
--GASSTTSLSGQR--RKNQSKYR-SSAYLEPGERPLSPGELFALFILGLTFIGCLLLAI
AVGLT-RGELA-LQS-NTLPEVRSIFSLPV------------PTPMPKSSQTSPSASPSP
ELPLPLSPVSKL
>Cya51142|172035371
------------------------MTEQQTTKQSTSRKSPVQMPFANSHYAILGLHPSAS
VIEIRRAYRELSKRYHPDTTELPSAMATAKFQRLNEAYGVLSNPQARSLYDLQIGYSRWN
--VIQTPSEPIKNPKTGQWS-----HSAYLDASDRPLSGGELFALFILGLTLLGCLVLAI
FIAIL-RGDEV-IP----------------------------TTALPQDYASVVPILLSE
VHNTTQTLITLL
>Lyns|119487022
----MRVSEYSEQICKSSVQLKITVKGQKVHSAYTNRSASGRRSWADTHYGLLGLHPSAS
SIEIRRAYRELSKRYHPDTTELSKTVATAKFQHLNEAYATLSNPERRQAYDLKIRYSRYN
VIQASHPLENSRGSSCHSS------SSAYLDPTDRPLSPGELFAVLMMALSLIACLILAI
AIGLA-RSEFS-LE----------------------------PIQPPGVLINGLRLLVTS
HR----------
>Prom9211|159904135
---------------------------------MTSSG---------SYYELLGISRSAD
AYALRKAFHRLSKDLHPDTTALPVDEAAQRFRELCEAYELLSDPLRREAYDKTLDNEISD
--ELELPKSQKLNS--KVPS-----KIKFDAAPRRPFSGGELFALLLLCITLLLSLMLGV
GFALL-DGREL-QVS-PSWLKTEQALTVLNPLGIRDANTSSSYNSFKSAFFDIDRTLALR
TGGS--------
>Noss|17230485
-------------------------------MPKSSEP---------TYYSLLGLHPSAS
VIDIRRAYRELSKRYHPDTTELPAALATRQFQQINEAYATLSNPDRRLNYDLKIGYSRFG
--VIQAPSDLNRPA--SYSY-DYS-KSAYLDASDRPLSPGEIFALFILGLTLVGCLLLAI
TIAFL-RGDAL-FPP---------------------------PIQQSISYLSQLTVLANF
KF----------
>Cya8801|218248535
------------------------MTEQQTKARSTSRKIPPQTRFANSYYAILGLHPSAS
VIEIRRAYRQLSKQYHPDTTTLPTEVATSHFQRLNEAYGTLSNPERRSLYDLKIGYSRWN
--VIQTPPQSPPQS--SQES-----HSAYLDPNDRPLSSGEIFALLILGLTLVGCLMLAI
AIAIL-RGDDI-LP----------------------------QTALPSAYSSL-PWFMAF
LCP---------
>Glov|37523081
-------------------------------MWEMKRP---------DYYRVLGVPPGAS
ERDIRQAYRLLSKQYHPDISPLAPEEALEKFKLLNEAYATLSHPTKRSHYDLTLGLTRTA
--VLQQQQQQQQQR--PVPP-RRR-PSGRFDISERPLSPTEIFALFILGIAFAASLLLVA
FIDWI-NG----------------------------------------------------
------------
>Syns8102|33865161
-------------------------MNDRQTPVSEPDL---------SHYERLGVSTQAS
QASLRQAFRRRSKALHPDTTTLPVAEAAKNFQQLKESYEFLADPERRRHYDEQLRQRLQP
--QRPAAPQPTDTV-----------DQWDGIGERRPLSGGEWTALLLLGLALLLSLVVGL
GVAGV-QGRAW-QVS-PDWLS--------------DVSSAPIEHPAESAFHQGAGGLAHQ
PQR---------
>Thee|22297662
------------------------------MAHLSPSR---------THYDILEVAPTAS
LAEIRRAYREKSKLYHPDTTTLPLAIAREEFHRLNEAYAVLTNPEQRQWYDLQLRLRSQS
KPLSTTAIGASSRAQGSV-------RSTAVPTDDRPLSPGELFALFILGLTFVSCLVLAV
IVGLSQQGQEWILQIVSRISEVG-------------------------------------
------------
>Syns9916|116073719
---------------------------------MSSAQ---------SHYERLGVAPEAD
ALTLRQAFRRRSKALHPDTTALPAAEAARQFQKLREAYDLLQDPRQRAAYDAGLAAAD--
--QVSPVPTPSPVA--QRHS-----DGWGHVGERRPLSGGEWWALVLLVLALAFCLLLGL
GGAWA-RGLEL-QVQ-PSWMVAEQTSPQPLNRARSDEPPAARPDAPEPAFVAGP------
------------
>PromMED|33862030
---------------------------------MKGEI---------TYYKILGVNENAS
NNELRKAFCKLSIELHPDTTSLELEDAKNKFQKVLEAYENLNNSNLRKIYDEKLQVNS--
--KKPNKTNLNVLNPLVMDA-----NNQQLVGNRRPFSNGEMFSLFLLIIIILISLFLAI
LIASF-AGKEI-QSI-PTWLLR--------------------------------------
------------
>Scys6803|16329410
------------------------MSSNPHSTQSRPRPGVAPSPFADSYYGVLELHPAAS
PVAIRRAYRELSKRYHPDTTLLTPDIATVKFQRLNEAYAVLSNPDRRSVYDLQIGYSRWN
--VIQVPPDPLQGQNSAASTSLGR-NSAYLDASDRPLSAGEFFALALLGLTLGGCLALAL
LIAWL-RGDPLVIPSLLPWFIN--------------------------------------
------------
>Syn9902|78184195
-------------------------MKDQIKSVPDVSI---------SHYQRLGVAPGVD
PEALRQAFRRKSKALHPDTTALPEAQASLAFQQLKESYALLADPGRRDAYDAMLRETTAR
PHVVQKSTS----------------DPWNGIGERRPLSGGEWFSLVLLSLALLLSLLLGL
GVAVV-QGRDW-QVS-PSWLTDEQTLRTSNVRSDVVLPPTGEFTTESALPPSA-------
------------
>Trie|113476056
-----------------------------MSKYTNLGV---------SYYSLLGLHPKAS
NQEIRRAYRELSKHYHPDTTDMPQLLATAKFQEINEAYATLVDSNRRLEYDKKIKHLYIN
DFEQKINFNTDFVSNSKWKN-----LSSYIDSTDRPLSPGELFALLIMGITLFGCLIIAI
IIGLM-RPELT-IQ----------------------------SINLPGI-----------
------------
>Syn9311|113952969
----------------------------------MSAS---------THYERLGVDRGVD
AETLRRAFRRRSKTVHPDTTTLPAEEAARQFQLLREAYVQLADPSLRRIYDAQLIQQDQL
WQQRLTPPPSHVV------------PPSTAIGERRPLSGGEWLSLLMLLGALLLCLSLGV
GVAWS-RGIEL-QVQ-PSWLVAEQTQDEPLIREVLDGVDASSRNSFKSAFASGS------
------------
>NoAz|298492872
-------------------------------MPQSREI---------IYYALLGLHPSAS
VIDIRRAYRELSKQYHPDTTELPAIVATEKFQQINEAYATLSHPERRLRYDLKIGYSRFG
--VIQAPTDLNHRA--SRPH-DWS-KSMYLDASYRPLSSGEIFVLFVLGLTFVGCMILAL
AIGVL-RGESS-L-----------------------------------------------
------------
>Ucyn|284929552
--------------MHTKNNCNKTNISQQDVKHSVLSYESLQNLFPNSYYAVLGVHPSTS
ISEIRKIYRELSKLYHPDTTVLSPSLAKLEFQRLNESYQILSNPQKRLFHDVKIGYIYLN
--TIQNPIKSSLDIKKHQY------SSAYLDPYDRSLSGGEIFAVLVLGFTILGCLILSI
VITIL-KKNGV-TL----------------------------HIM---------------
------------
>Syns5701|87301281
--------------------------MVAGGEHPVTGP---------SLYGLLGLPSTAT
PQDLRQAFRSLSKLYHPDTTTLPLAEAQDQFRRLQEAYLVLGDPQRRSAYDSQLRLALLQ
RVEALSPPADELRR---------------PVSVRRAFSGGEWFALMLLALALLFSLALGL
GLAWW-RGVEL-VTQ-PPLSTPISAPASDPIERHTEGSTAGLPGDELLTAPSDAPLQPPA
AGAGAVAE----
>YellB|86607651
-------------------------------MRSLTSL---------TYYQRLGLSPGAS
PEAIRRAYRQLSKRYHPDTSPLAPEVAIRCFQELQEAYLVLSNPTKRAIYDASLRAVTAN
--TGSLSMTGSLGA-----------DSLELRMETRPLSAGELCALLLMGSTLVVCLVLAG
VLAWL-RESGA-S-----------------------------------------------
------------
>Syn7002|170077165
------------------------MARSSQQSRTTEKVLDVKTRIAQSHYGLLGLSPTAS
PLEIRQRYRELSKQFHPDTTVLPEAEATAKFQRLNEAYGILSSPERRSLYDLQIGFSRYS
--VIQPLQNEQGERGYS--------NSAYLDPTDRPLSAGEIFALFIMGLTFVGCVLLAI
ALGVS-RQNLN----------------------------------LEGLF----------
------------
>Cylr|282900563
-------------------------MNQTGEELPSDRP---------NYYTLLGLHPWAS
VIDIRRAYREMSKHYHPDTTELPDQVATAKFQQINEAYATLSNPERRLSYDLKIGYYRFG
--VIPSPTNFNDSIPKPHDYS----KSMYLEASDRPLSSGELFILLVLALTIIGCLILVI
LVAFI-RGEPG-FS----------------------------IAL---------------
------------
>Prom9303|124022161
------------MGNQNIVLSRMELFKGKGDDFLRVADQLLVLTLAKSHYERLGVARSAD
VETIHLAFRRRSKVLHPDTAPLPAEQAAKQFQLLCEAYELLTDPVRRQAYDASLMAEGLL
--AASSSVGTDALP--SMSS-----SATKGVGVRRPLSGGEWFSLLLLGLTLMFSLLIGF
GVAWA-HGREL-QVW-PSWLNSEQTAGRISITGVINVVVASRTDAFGSPFPRFS------
------------
>Syns7805|88807345
------------------------------MPSSVQDL---------SHYERLGVPKGAD
SEMLRQAFRRRSKAVHPDTTRLPAQDAARQFRLLREAYEQLADPRLRRLYDAALEERNAS
PVAAIEPPLPVPHA----------------IGQRRPLSGGEWTSLLLLTGAMLICLLLGV
GVAWN-RGLAL-QVQ-PSWLVAEQTRITDVDPGGFDGTTPSVRDSAEPAFVAGS------
------------
>Syns7803|148240386
------------------------------MPPSVQDL---------SHYERLGVPKGAD
SEMLRQAFRRLSKAVHPDTTRLPAQDAARQFRLLREAYEQLADPRLRRLYDAALEERKAT
PVAAMQASLPVPSA----------------IGQRRPLSGGEWTSLLLLAGALLLCLLLGV
GVAWN-RGLAL-QVQ-PSWLVEEQTRIIDGNPGGFDGTASSARNSPEPALIAGS------
------------
>Cya0110|126658449
---------------------------------MPFAN---------SHYAILGLHPSAS
VIEIRRAYRELSKRYHPDTTELPSAMATAKFQRLNEAYGVLSNPQKRSLYDLQIGYSRLN
--VIQDPSIQRKNPKTGQWS-----NSAYLDASDRPLSGGELFALFILGLTLMGCLVLAI
FIAIL-RGDEV-IP----------------------------NTALSQNYASVVPIFASK
VYYTTQTLITLL
>Mica|166363747
------------------------MTFERDNSQTTSRVIAANSRFADTYYAILGLHPSAS
VIEVRRAYRELSKRYHPDTTELSPEVATVKFQRLNEAYATLSNPDRRSLYDLQIGYSRWN
--VIQTIPDSDEPIAN---------RSAYLDPTDRPLSSGEIFALFILALTLLGCLLVAV
IIAML-RGENA-VTVAQLFLI---------------------------------------
------------
>Syns8109|260434675
-------------------------MKDRPSPVSEARP---------SHHERLGVRPGVD
AETLRQAFRRQSKALHPDTTQLPPEQASIAFQQLKESYDVL---LRQSQATLSLGAQAPS
---SPSPLQRQSRP-----------DAWQGIGQRRPLSGGEWFSLVLLTIALLLSLVLGL
GVALA-QGRDW-QVS-PSWLADEQTQNTSV-RSQFDGRPAPGEHPAESALSPGA------
------------
