# Supplementary material for: Genome fluctuations in cyanobacteria reflect evolutionary, developmental and adaptive traits
Source: BMC Evol Biol. 2011 Jun 30;11:187. doi: 10.1186/1471-2148-11-187 (PMC3141437; doi:10.1186/1471-2148-11-187)
Supplement: Additional file 8 — Individual and concatenated alignments for protein groups. Compressed file containing all alignments of individual groups (fasta format) and the concatenated alignment of 285 single-copy genes (phylip format). [file 1471-2148-11-187-S8.GZ › Cyanos1307.faa]

>Syne7942|81299088
---------MTASQTGPTTTAIAQRASELRQLLQQASYAYYVLDQPVMEDAVYDRLYREL
QDLEQQHPSLITPDSPTQRVGEQPATGFESVQHRIPLYSLENAFDAEELRSWDQRWRKL-
------------------------------------------APDVPADAGYVCELKIDG
AAIALSYENGLLVRGATRGDGTRGEEITANLRTIKSIPLRLQTDQ---PPEW--LEVRGE
AFLSLTRFKQLNTEREKHGEALFANPRNAAAGTLRQLDPRIVAERQLDFFAYSIQGPNDW
A--------------------------------------------NLDQAASLDCLQSLG
FRVEPHRQTCPTLAEVEQYFSDWDARRRDLPYLTDGVVVKLQSRRLQDELGFTQ-KFPRW
AIALKYPADEAPTQLQHVTVQVGRTGALTPVAEFSPVALAGTTVSRATLHNADRLRELDL
HIGDTIVVRKAGEIIPEVVRVLTDLRPADAKPVVLPEKCPECGQPVQRPEEEAVTRCVNS
TCPAIVRGALTHWASRDALDIEGLGEKLVDQLVSKGLVNAIADLYRLDAPLLASLERFGE
KSAQNLVQAIAKSRQQPWSRVLYGLGIRHVGSVNAKNLAATFTSAEALAQATP---DELA
AVYGIGSEIADAVHQWFTVATNQNLIAALEQAGLQLHGEA--------------------
---------------------------------ASPRSQALAGQTFVLTGTLPTLSRNEA
KALIEAAGGKVSGSVSKKTSYVVAGEEAGSKLEKAIALNIPQLNETQLLDLL---AQAEG
-----
>PromCC|33241290
--------------MAET--NHSKRISELRSLLNKANHAYYILDSPLIEDAVFDRLYREL
IELEKQYPSLVTPDSPSQRLGNKPATKFESIKHRIPLQSLDNAFNFDELNYWHSRMQKH-
---------------------------------------------LKSHSAMVCELKIDG
NALALSYVNGVLTRGATRGDGAEGEEITANVKTIVSIPLSLHLQN---PPAW--VEIRGE
AFIPNKVFISLNKERLKEEKQLFANPRNACSGTLRQLDSRIVASRHLDFFAYTIHLPDDW
IP--GETDPKK----------------------------------PKGQWEALLWLKAAG
FRVNPNAKLISQPDQVEKFCIDWEKRRHQLPYTTDGIVIKIDDFKLQKTLGITQ-KAPRW
AIALKYPAEEAPTQLNKLIFQTGRTGTVTPVAEFNPIPLGGTLVSKATLHNANRLSELDI
HEGDTIVIRKAGEIIPEVIRVIKELRPNNAKKLVLPEKCPECNSKLLKETGEAATKCLNN
DCPAILRGVLRHWVSKGAMNIDGFGTKLVEQLVKRKIIKSIAGIYELKEKNLENLERMGT
KSAEKLLIEINNSKKQPWHKQLYGLGILHIGEANAKAIAEVFPSISLLADAAIASPESIS
NIYGIGSEITESLHKWFNCSINQNLIKELKDLGIALERVNE-------------------
--------------------------EGAIDNILMQEKLQFSGKTFVITGTMPSLSRANL
EELIEREGGKVNSSVSSKTNYLVAGEKPGNKLKKAKELGIKVINEQELMTLI---SN---
-----
>Crow|67920947
--------------------MIEQRIQQLRQQLQKANYAYYVLDNPIMEDAVYDQLYREL
DTLEKENTHLITSDSPTQRVGDKPASQFVSLAHNIPLYSLENAFNLENLQAWQKRWQRY-
-----------------------------------------SEKENIESAEYVCELKIDG
SALALTYENGLLIRGVTRGDGTTGEDITQNVRTIRSIPLKLNLEN---PPPI--IEVRGE
AFLPLDEFDRINQQREENGEALFANPRNAAAGTLRQLDPKIVDQRRLQFFAYTLHLE---
--------TTD----------------------------------INSQWESLNYLQNSG
FLVNTHRKLCPSLEEVADYFQQWETERKDLPYMTDGVVVKINDYSLQKVLGFTQ-KFPRW
AIALKYPAEEAPTIVKDIIVNVGRTGAVTPMAVMEPVHLAGTTVQKATLHNSDRIKQLDI
RVGDTVIIRKAGEIIPEVVRVLDDLRPPNTQLYQMPSHCPECDSTLKRPPNEAVTRCMNL
SCGAILRGSLVHWASRDALDIRGLGEKIVILLINNGLVNSLADLYDLTPEKIANLERMGS
KSANNLIEAIEGSKKQPFSRVLYGLGIRYVGSVTAGLLAENFPSMEQLSQASF---SDLS
SVYGVGEEIAQSIIDWFSIEKNCDLIQQLEKVGLQLEATKS-------------------
------------------------KTPT-----VDSPLTPFAGKTFVITGTLPSLKRNEA
KALIMEAGGKVTSSVSKRTDYLLLGENPGSKLTQAEKLGITQLSEAEFLTLV---KK---
-----
>Syn7335|254422498
MVQEQAERASAQTAGLPPDLEIETRAAELRSQLQKASYAYYVLDAPELPDSVYDRLYREL
QTLEDQYPGLQTSDSPTQRVGAEPAEQFTSVRHNIPLYSLENAFDTEEYLDWQARWQRL-
-------------------------------------------EPDVGETTAVAELKIDG
NALALTYENGMLIRGVTRGDGIAGEDITQNVRTIRTIPLRLHIENGQAPPPV--VEVRGE
AFLPLDVFDDINQKRQAEGTALFANPRNAAAGTLRQLDAKIVAERQLDFFAYTVLMPE--
----GTGDLDA----------------------------------PTTQWTALDLLQTLR
FRVNPHRKLCQRAAEVASYYDEWEEKRHDLPYLTDGVVVKLDSFELQDRLGFTN-KFPRW
AIALKYPAEEVPTTLNKITVQVGRTGAITPVAELSPVQLAGTTVSRATLHNADRLIELDL
HLGDTVVVRKAGEIIPEVVRVLSDLRPKGAKAYQLPTNCPVCDQPVVKPEGEAVTRCVNQ
SCPAILSGSLRHWASRDALDISGLGERLVQSWIDQSVVTSIADLYDLTLEDLLPLERMGK
QLANKLLQAIALSKQKPWAKVLYGLGIRLVGSTNAQILANRFPSVAMLAAADE---SVIA
QIYGIGPEIAQSVRQWFQLPANQQLIARLEAAGLQLEATPQ-------------------
--------------------------------KIDQRPQPLMGKSFVLTGTLPTLKRAEA
KAQIQAAGGRVSGAPSAKTDYVVVGENAGSKQAKADELGLKQLTEAELIELL---SSS--
-----
>Syn307|148243508
-------------MAFTA--QQQLRAAELRQLLNRAAHAYYVLDAPEFEDAVYDRLYREL
LDLEQQHPDLLSADSPTQRVGGPPAEGFSSVEHRIGMLSLDNAFNAEELQAWDARLGRQ-
-----------------------------------------LEDNPERQREYVCELKIDG
NALALSYADGVLVRAATRGDGSRGEEITANVRTIQAVPLRLQLKQ---PPAW--VEVRGE
AFIPDDTFEAINAERQQRGEALFANPRNACAGTLRQLDPKAVAARRLDFFAYTVHLP---
------ADEMG----------------------------------PKSQWDALQWLETAG
FRVNPHRERTSGADGVVAFYDRWEEQRHQLPYATDGVVVKLDALERQQLAGFTQ-KAPRW
AIALKYAAEEAPSRLLRLVAQVGRTGVVTPVAEFEAVPLAGTSVSRATLHNADRLEELDL
HSGDTIVVRKAGEIIPEVLRVLPELRPEGAEQLELPSHCPECGSLLVRESGEAATRCVNS
SCPAILRGALRHWVSRQAMDVDGLGGKLIEQLVDRGLVRSIADLYRLDAALLASLERMGE
QSASNLIEALAASRQRPWHRLLYALGIHHIGSVNAKTLAAAFPSWEALQSASE---EALN
ELYGIGPEISQSMQQWCSTEANQSLMAELAALELPLASDDS-------------------
------------------------SAES------AGAIGALTGQTLVLTGTLPNLSRLEA
QALIEAAGGKVTGSVSKKTNYVVAGSEAGSKLQKAEKLGVAVIDEAELKALL---S----
-----
>Syn9605|78214056
----------------MA--DPHERAAELRHLLNRAGHAYYVLDAPEMEDTVYDRLYREL
LELEQNDPGLQRPDSPTQRVGGAPAEGFTSVEHRVGMLSLDNAFNRDDLRAWHERLLKV-
-----------------------------------------LDRPSDSRLPLVGELKIDG
NALALSYRNGVLERAATRGDGSRGEEITANVRTISSIPLRLQIEN---PPEW--VEVRGE
AFIPDATFAAINAEREQRDEALFANPRNACAGTLRQLDPKVVAARRLDFFAYTLHLP---
-------GDAQ----------------------------------PPGQWAALEWLNSAG
FRVNPNRELCGDLAAIQRFCDHWEQGRHDLPYATDGVVVKLDDLQLQDEAGFTQ-KAPRW
AVALKYPAEEAPTRLLRVGAQVGRTGAITPVAEFEAVPLAGTSVSRATLHNADRIAELDL
HLGDTIVVRKAGEIIPEVVRVLPELRPSDATPVQLPQQCPECGSNLVREGDEAATRCVNS
SCPAILRGGLRHWVSKGALDVDGLGSKLIEQLVDRGLVGSLADLYRLDAALLASLDRMGD
KSATNLVEALKASKQQPWHRQLYGLGIRHIGEVNAKALAAAFFSIDSLATAALEAPEQIA
ELHGIGPEISASLGQWLHTPANQQLLQDLRSVGFSLEASTS-------------------
------------------------EQEA-ASQAGADADGVLQGKTLVLTGTLPNLSRSEA
KALIETAGGKVSGSVSKKTDYLVAGEAAGSKLTKAESLGVTVLSEADLTALL---QP---
-----
>Nosp|186680717
-------------MTQIK--PEVKRTEELRQLLQQASYAYYVLDTPIMEDSVYDQLYREL
QQLEIQYPELTAPDSPTQRVGERPATQFTSVRHNIPLYSLENAFNIDELQGWDQRWRRQ-
-------------------------------------------VPKIDSVEYVTELKIDG
SALALTYQDGILVRGTTRGDGVMGEDITQNVRTIRSIPLRLNFEG---LEILERVEVRGE
AFLPLEVFKQINEERQKAGEQLFANPRNAAAGTLRQLDSRIVAKRRLAFFGYTLHIP---
----GRDDTSI----------------------------------ANTQWEALELLEKMG
FQVNPNHKLCASIAEVAKYYEYWDTERLNLPYMTDGVVVKLNSFKLQEQLGFTQ-KFPRW
AIALKYPAEEAPTRVENIAVNVGRTGALTPLAEMRPVQLAGTTVSRATLHNSDRIAQLDI
RIGDTVIVRKAGEIIPEVVRVLKELRPAETEPFVMPTHCPVCDQAVVRESGEAVTRCVNA
SCAAILKGSIEHWVSRDALDIKGLGEKLVHQLVDKVLVHSVADLYELTAEKLCALERMGQ
KSAEKLVDAIAQSKNQPWSRVLYGLGIRHVGSVNAQLLTQKYFTVEQLATAKQ---SDIE
GIYGIGAEIAQSVYQWFRIDANQRLIERLQAEGLQLTAPEE-------------------
------------------------TKA------FGDGNQIFAGKTFVVTGTLPTLKRDEA
KALIQKAGGKVTDSVSKKTDYLVVGEDAGSKLEKALSLGITQLSEAQLLEML---NE---
-----
>PromAS|123968278
---------------MKT--YLEERIEWYDDN--------YRNGNALISDKQFDQLEKNL
LRTN-------------------PNCDYFKKKNKIVLPSLEKDSIDEFLKG---------
---------------------------------------------LLVDTRLLIEPKIDG
CAVALQYRDGTLEKAISR----KGADVTSKLIKVQDIPNNLPLRG------V--LQVRGE
LYAPNQ--SPNISQKI-------------ASGFLRAKEGF---SESLSFCAFQIL-----
---------NS----------------------------------TLNQYESKKSLSKLG
FTI-PQDISCNFTSQVEVFRKQWLEGKLFSKYPTDGIVVKINSRKLQLIREKSNLDYPYW
QVAIKR------------------------------------------------------
------------------------------------------------------------
------------------------------------------------------------
------------------------------------------------------------
------------------------------------------------------------
------------------------------------------------------------
------------------------------------------------------------
-----
>Rapb|282896837
----------MGLTIQLH--AESQRVEELRKLLQQAGYAYYVLDSPIMEDTIYDRLYREL
QELEKKYPNLVTSDSPTQRVGERPATHFSSVRHNIPLYSLENAFNVEELQTWNQRWIRH-
----------------------------------------LPTPHSLTKVEYVAELKIDG
AALALTYQNGVLVKGATRGDGITGEDITPNVRTIRSIPLRLNFDG---IEPIEKVEVRGE
VFLPLEVFKQINQKRQKAGEQLFANPRNAVAGTLRQLDPRVVAQRQLDFFAYTLHIP---
----GLDDRSI----------------------------------ANTQWESLELLQKLG
FRVDVNHKLCSSVDEVAQYYQYWNTERLNSPYMTDGVVVKLNAFKLQEQLGFTQ-KFPRW
AIALKYAAEEAPTRVENIMVNVGRTGALTPLAEMRPVQLAGTTVSRATLHNSDRLRELDI
RIGDTVIVRKAGEIIPEVVRVIKELRPNETKPFIMPTNCPVCGQPVVRELGEVVTRCVNA
SCPAILKGEIEHWVSRDALDIKGIGEKLVHQLVDKGLVHSVADLYSLTEEQLCGLERMGK
RSAEKLVQVIRESKNQPWSRVLYGLGIRHVGNVNAQLLSEKFTTVDKLATAKQ---SDIE
GVYGIGVEIAQSVYQWFHISANQNLITRLQSIGLQFDQTQL-------------------
------------------------IYN------AAATKPDLVNKIFVITGTLPTLKRDEA
KSLIQKAGAKVTDSLSKKTDFVVVGDKAGSKLEKARALGIKQLDEAELLEML---SCEGT
NAPET
>YellA|86605509
---------------MDP--KLEQRARELRALLQKASIAYYVHDAPILEDSVYDRLYREL
QELERAYPELITPDSPTQRVGEKPAEQFPTVSHRIPLYSLENAFNLEELKEWQERLWRV-
----------------------------------------LGRTPEEGELEYVCELKIDG
AALALTYVDGLLQRGATRGDGQSGEDITPNIRAIPSIPLRLATAA---PPPV--LEVRGE
AYLPIAEFERINRERCSAGDPPFANPRNCAAGTLRQLDSRVVAARKLSFFAYALHWPEGW
----PSGDP------------------------------------PQTQWECLQRLKDLG
LPVNPLSQVCRGLEEVVQFYERW--RQAQLPYACDGVVVKLNSLRLQEEAGFTQ-KFPRW
AIALKYPAQEVPTRIRAIVASVGRTGAVTPVAELEPVLLAGTTVSRASLHNADRLEELDV
HIGDTAIVRKAGEIIPEVVGILKELRPPDAVPYRLPSHCPECGTLLVRPAGEAITRCPNP
ACPAKIRGQLQHWASRDAMDIEGLGEKRVAQLVEKLGVRTVADLYRLTPEHLESLEGMGS
RSSQKLVQAIQRSRQQPWERVLYGLGIPHVGVVTAQILAQHFPAPELLAQARA---EDIA
QIYGIGAEIAEAVVAWFADPAHQKLLQELRELGIPALPRQA-------------------
---------------------------------APAVSQVLAGKKFVITGTLPTLSRQQA
KAWIESRGGKVTASVSRQTDYVVVGSDPGSKLKQAQALGIPLLSEAELLALD---PK---
-----
>Prom9215|157413113
---------------MKT--YLEERIEWYDDN--------YRNGNALISDKQFDQLEKNL
LRTN-------------------PNCDYFKKKNKLVLPSLEKDSIDEFLKG---------
---------------------------------------------LLVDTRLLIEPKIDG
CAVALQYRDGTLEKAISR----KGVDITSKLIKVQDIPNNLPLRG------V--LQVRGE
LYAPNQ--SPNISQRI-------------ASGFLRAKEGF---SERLSFCAFQIL-----
---------NS----------------------------------TLNQYESKKNLSKLG
FTI-PQDISCNFTSQVEVFRKQWLEGKLFSKYPTDGIVVKINSRKLQLIREKSNLDYPYW
QVAIKR------------------------------------------------------
------------------------------------------------------------
------------------------------------------------------------
------------------------------------------------------------
------------------------------------------------------------
------------------------------------------------------------
------------------------------------------------------------
-----
>PromN2A|72383117
------------MNSNFN--QHFERIKELRALLNKANYSYYVLDSPEIDDSVYDQLYREL
IEIENIHPSLITDDSPSQRLGGVPSKGFKNVEHNIPLLSLDNAFNLNEVEAWYGRISKL-
I------------------------------------SSENKNIKKVYDPELICELKIDG
NAISLRYENGILTRATTRGDGKTGEDITTNIRTISTIPLRLLLEN---PPLW--VEIRGE
AFMPNNIFNKLNIERKNNDQPLFANPRNSCAGTLRQLDPKIVASRKLDFFAYSLYFPENW
EP--TDNNFKK----------------------------------PISQSESLEFLKNIG
FKVNTTYETTKTLNEANKYYKYWEVKKDFLAYATDGIVVKIDKFEIQNLLGATN-KAPRW
AIAVKYPAEEKATKLRKIIFQVGRSGAVTPVAEFESIELAGTSVNRATLHNAKRLASLDL
HYEDTIIVRKAGEIIPEVIRVIKEFRKVDAKLVQLPQNCPECNSKLILESNEAITKCINY
RCAAKLKGLLRHWVSKGSMNIDGLGEKIINQLVNEGYVKSIADLYKLEIDSLLELERFGE
KSANNLLIEINESKNKNWHKQLYGLGIPHIGEANAKSLSNNFNSIEELNAIAKESPEKIS
NIYGFGNEMKDAIVKWFDDSNNQTLIKELKAIGFSLKESLD-------------------
------------------------SNY------NSNQSNVFDGKSFVLTGTLDSLTRDEA
KELIESAGGKVSSSISKKTDFLVSGEKAGSKLNKAQELGVKIINENELKLLL--------
-----
>Syns9917|87123447
---------------MTR--PSGERARELRTLLNRAAHAYYVLDAPEMEDPVYDRLYREL
VELEQADPSLCSPDSPTQRVGGPPAAGFQSVRHRIGLLSLDNAFNIGELEAWYARLLRV-
L------------------------------------DREPGAGAPLPALPMVGELKIDG
NALALSYEQGVLVRAATRGDGEQGEAITANVRTIGAVPLRLQLEQ---PPEW--LEVRGE
AFIPDGTFSAINAEREARGEALFANPRNACAGTLRQLDPKVVAARRLDFFAYTLHLPEGW
QA--GAGDPAR----------------------------------PSSQWESLQWLKRAG
FKVNPNAELLPSLAAVEGFFAQWQEGRKALPYATDGVVVKLNDLRLQDAAGFTQ-KAPRW
AIALKYPAEEAPSKLLRLTCQVGRTGVVTPVAEFEAVPLAGTSVSRATLHNADRLAELDL
HADDTIVVRKAGEIIPEVVRVLTELRPANAARLELPHTCPECGSELVREEGEAATRCVNS
SCPAILRGALRHWVSKGALDVDGLGSKLIEQLVDRGLVSSIADLYRLDGALLASLERMGQ
KSADNLVAALAASKAQPWHRQLYGLGIHHVGEVNAKALAAAFPSAADLAAAAADHADAIT
AVFGIGAEIAQSLQQWFATAANLNLLAELERLGFSLSSSEE-------------------
------------------------ELQA--AAERSAASAQLSGQTFVLTGTLPSLSRSQA
KELIEAAGGKVSGSVSKKTSYVVAGEEAGSKLSKAESLGVPVLDEAGLQALL---AAS--
-----
>Prom9312|78779078
---------------MKT--YFEERIEWYDDN--------YRNGNALISDKQFDQLEKNL
LRTN-------------------PNCDYFKKRSKLVLPSLEKDSIDRFLEG---------
---------------------------------------------LLADTRLLIEPKIDG
CAVALQYRDGILEKAISR----KGTDVTTKLIKVQDIPNHLPLRG------V--LQVRGE
LYASNQT--PNISQRM-------------ASGYLRAKEGF---PERLSFCAFQIL-----
---------NS----------------------------------TLNQYESKKSLSELG
FTI-PQDISCNFTSQVQVFRKQWIEGKLFREYPTDGIVVKINSRKLQLIREKSNLDYPYW
QVAIKS------------------------------------------------------
------------------------------------------------------------
------------------------------------------------------------
------------------------------------------------------------
------------------------------------------------------------
------------------------------------------------------------
------------------------------------------------------------
-----
>SynsBL|116071920
----------------MP--DQSERASELRNLLNTAAHAYYVLDTPTMEDAVYDRLYREL
LELEQTTPSLKTADSPTQRVGGAPAEGFTNVEHRIGLLSLDNAFDRDDLNAWNERLLRA-
-----------------------------------------IDRPLGSPLELVSELKIDG
NALALSYRNGVLERAATRGDGQRGEEITANVRTISAIPLRLQLDN---PPEW--VEIRGE
AFIPDNTFAEINAERESRGEALFANPRNACAGTLRQLDPKVVAARRLDFFAYTLHLP---
-------AQAQ----------------------------------PSSQWDALAWLENAG
FRVNPNRSLCADLAEINRFSDHWEQGRHDLPYATDGVVVKLNSLVLQDEAGFTQ-KSPRW
AIALKFPAEEAPSRLLRVVVQVGRTGVITPVAEFEPVALAGTSVSRATLHNADRIAELDL
HLGDTIVVRKAGEIIPEVVRVLPELRPSSATPVQLPEHCPECGSNLVREGDEAATRCVNS
SCPAILRGGLRHWVSKGALDVDGLGSKLIEQLVDQGLVSSIADLYRLDAALLSSLDRMGE
RSANNLIEALTLSRQRSWARQLYGLGIHHIGEVSAKAITAEFPDANSLMEAACTTPDSIT
AIYGIGTELAQSLQQWFSNPANQQLLNDLRSQGFRFAVDEN-------------------
------------------------DHGH---VGVAASDQHLTGLTFVLTGTLSTLSRSEA
KERIEASGGKVTGSVSKNTDYLVAGEEAGSKLTKATTLGITILDEAALHDLL---KKSQA
K----
>Prom9515|123966480
---------------MTI--YLEERIEWYDHN--------YRMGTPLISDVQFDQLEANL
YRVN-------------------PKANYFHKKSILPLPSLPKDKISEFLEG---------
---------------------------------------------LLPNTRLIIEPKIDG
CAIGIQYIDGQLIKAISR----KGDDVTNKIKEILDVPNEIKVKG------L--IQVRGE
LFAPLENERPTYSQRK-------------AGGYLRNEASK---NDHLSFCGFQII-----
---------NG----------------------------------RLNEHDSLVYLKKLG
FTI-PEYKSLKYLTQVEMYRKQWAEKKLFTQYPTDGIVVKLNSRKLQLIREKSVGCYPYW
QMAINF------------------------------------------------------
------------------------------------------------------------
------------------------------------------------------------
------------------------------------------------------------
------------------------------------------------------------
------------------------------------------------------------
------------------------------------------------------------
-----
>Cya8802|257060505
------------MTIATP--EIQQRVQQLRQQLQKANYAYYVLDNPIMEDSVYDQLYREL
QDLESQYPILITPDSPTQRVGDQPAAQFNSIRHNIPLYSLENAFNLQELQKWEERWQRY-
--------------------------------------------DQVSNSDYVCELKIDG
SALALTYENGILIRGVTRGDGITGEEITQNVRTIRSIPLKLTLEN---PPSR--VEIRGE
AFLPLNEFDRLNGERKQAGEPLFANPRNAAAGTLRQLDSKVVSERRLQFFAYTLHLP---
-------EDNS----------------------------------LSSQWESLEWLKKMG
FLVNPNCQLCPTLEAVADYFCHWETTRHDLPYMTDGVVVKINDYALQNQLGFTQ-KFPRW
AIALKYPAEEAPTRVKEIIVNVGRTGAVTPMAIMEPVHLGGTIVQRATLHNRDRVSELDI
RVGDTVIIRKAGEIIPEVLRVLPELRLPNSQPYQMPSHCPECGSTLVRPVGEAVTRCVNS
SCPAILRGSVVHWASRDALDIRGLGEKIVSLLVENGLITSITDLYQLTPEKVAALDRMGT
KSAQKLINAIEGSKHQSWSRVLYGLGIRYVGNVTAKLLTDNFPSVEVLSQASV---PTLA
SVYGVGEEIAQSVFDWFKIAENQTLIEQLKIAGLQLENIAS-------------------
------------------------QAVS-----LTAASEKVAGKTFVLTGTLPTLKRNEA
KALIEKAGGKVTGSISSKTDYLVVGEEAGSKLAKAQELGITQLSEADLLKFL---TN---
-----
>Prom9313|33864448
------------MTPTSI--TPPKRAAELRQLLNQAAHSYYVLDTPTMEDAVYDRLYREL
LNLEAKDSSLLTPDSPTQRIGGAPAQGFASVQHRIPLLSLDNAFNVDELTGWYVRLAKL-
L------------------------------------GHQTNPKTPQPDLSMVGELKIDG
NALALSYEHGVLIRAATRGDGANGEEITANVRTIASIPLRLQLVH---PPAW--LEVRGE
AFIPNSTFADINTARGKRGDVAFANPRNACAGTLRQLDPKVVASRQLDFFAYTLHLPDNW
QA--KAHDPAR----------------------------------PMNQWAALQWLQAIG
FKVNPNTALLADLTAVENFFKLWDEDRHQLPYATDGVVVKLNDLQLQETAGFTQ-KAPRW
AIALKYAAEEAPSKLLRLTCQVGRTGAVTPVAEFEAIPLAGTSVSRATLHNANRVSELDL
HSGDTIVVRKAGEIIPEVIGVLRELRPAGAQTLKLPHICPECRSDLVREEDEAATRCVNS
SCPAILRGTLRHWVSKGALDVDGLGSKLIEQLVNRGLVQSIADLYALEASLLASMDRMGS
KSTANLITALQASKSKPWHKQLYGLGIHHVGEVNAKALAKKFPSAATLATAACKAPEQIT
SVFGVGNEIAQSLQQWFATPANQQLLAKLKQLGISLEANED-------------------
------------------------ELAH--DTDQNQRTVSLEGQTFVLTGTLPTLSRSEA
QALIEASGGKVNNSVSKNTSYVVAGVAAGSKLNKAEKLEVTVLNQEELLKLL---AS---
-----
>Cya7822|196258498
------------MASATP--EIQQRVEQLRSELQKASYAYYVLDNPIMEDAVYDQLYREL
ENLETQYPELITPDSPTQRVGDKLSEQFTSVKHHIPLYSLENAFNLEEFTRWQERWQRI-
-------------------------------------------APETKQFEYVCELKIDG
SAIALTYENGLLVRGVTRGDGVVGEEITQNIKTIRSIPLRLQSDH---PPAR--VEVRGE
AFLPVEEFERINQEKAATGESLFANPRNAAAGTLRQLDPKIVDRRRLQFFAYTLYIV---
----DTENQSY----------------------------------PQTQWESLEFLQKIG
FLVNPNRKLCQSLEDVEQYYQHWDTRRRNLPYMTDGVVVKINDYDLQKQLGFTQ-KFPRW
AIALKYAAEEAPTRVKNITVNVGRTGAVTPMAIMEPVQLAGTTVQKATLHNSDRVAQLDI
RVGDTVIIRKAGEIIPEVVRVISELRPANTQPYQMPTHCPECNSTLVRPKGEAVTRCVNS
SCPAILRGSLVHWCSRDALDIRGLGEKVVILLIENELVKSIVDLYGLKAEQIASLERMGT
KSANNLVNAINKSKQQPWSRVLYGLGIRYVGNVTAKILTDNFPTVEQLSRASF---ASLE
SVYGIGSEIAQSVSDWFKIEANLTLVKQLQQAGLQFETATV-------------------
------------------------TKNT-----SESTPTPLKGKTFVITGTLPSLKRNEA
QQLIEEAGGKVTGSVSAKTDYLVVGEDAGSKLAKAQQLGIIQLSEEALLAMI---QGKNP
P----
>Cya7424|218439827
------------MPSATP--EIKQRVDQLRSQLQKASYAYYVLDNPIMEDVVYDQLYREL
QNIETQYPELITPDSPTQRVGDKLSEQFISVNHNIPLYSLENAFNLQEFARWQERWQRL-
-------------------------------------------TPDVTQFEYVCELKIDG
SAIALTYENGLLVRGVTRGDGIVGEEITPNIKTIRSIPLKLALDN---PPVR--IEVRGE
AFLPIEEFERINQEKQTAGESLFANPRNAAAGTLRQLDPRIVDRRRLQFFAYTLYVI---
------DSPST----------------------------------PTTQWESLEDLQQMG
FLVNPNRKLCQSEAEVDQYYQLWDTERHNLPYMTDGVVVKLNDYQLQQQLGFTQ-KFPRW
AIALKYPAEEAPTQVKNITVNVGRTGAVTPMAIMEPVQLAGTTVQKATLHNSDRVAQLDI
RVGDTVIIRKAGEIIPEVVRVIEELRPPNTQPYQMPTQCPECHSTLVRPKGEAVTRCVNS
SCPAILRGSLVHWCSRDALDIRGLGEKVVILLIDNGLVHSIADLYHLKVEQIASLERMGT
KSANNLINAINKSKQQPWSRVLYGLGIRYVGSVTAKLLSDNFKSVEQLSQASF---TSLE
SVYGIGAEIAQSVYDWFKIEANQTLIKNLQQAELQFETLSE-------------------
------------------------TPKY-----PPISSTPLAGKTVVITGTLPSLKRNEA
QELIEKAGGKVTNSVSSKTDYLLVGEDAGSKLTKAQQLGISQLSEEQLLKMI---NPQE-
-----
>PromN1A|124026855
------------MNSNFN--QHFERIKELRALLNKANYSYYVLDSPEIDDAVYDQLYREL
IEIENIHPSLITDDSPSQRLGGVPSKGFKNVEHNIPLLSLDNAFNLNELESWYGRISKL-
I------------------------------------SSENKNIKKVDDLELICELKIDG
NAISLRYENGILTRAATRGDGKTGEDITTNIRTISTIPLRLLLEN---PPSW--VEIRGE
AFMPNNIFNKLNIERKNTDQPLFANPRNSCAGTLRQLDPKIVASRKLDFFAYSLYFPENW
EP--TDNNFKK----------------------------------PISQSESLEFLKNIG
FKVNTTYETTKTLNEANKYYKYWEVKKDFLAYATDGIVVKIDKFDIQNLLGATN-KAPRW
AIAVKYPAEEKATKLRKIIFQVGRSGAVTPVAEFESIELAGTSVNRATLHNAKRLASLDL
HYEDTIIVRKAGEIIPEVIRVIKEFRKVDAKLVQLPQNCPECNSKLILESNEAITKCINY
GCEAKLKGLLRHWVSKGSMNIDGLGEKIINQLVNEGYVKSIADLYKLEIDSLLELERFGE
KSANNLLIEINESKNKNWHKQLYGLGIPHIGEANAKSLSNNFNSIEELNAIAKESPEKIS
NIYGFGNEMKDSIVKWFDDSNNQTLIKELKAIGFSLKESLD-------------------
------------------------SNY------NSNQSNVFDGKSFVLTGTLDSLTRDEA
KELIESAGGKVSSSISKKTDFLVSGEKAGSKLNKAQELGVKIINENELKLLL--------
-----
>Micc|254411541
----------------MT--NVKQRVQELRNLLQQASYAYYVRDNPMMEDAVYDQLYREL
QDLESQYPELVTPDSPTQRVGEKPASEFSSVRHNIPLYSLENAFNLEELAKWQERWQRY-
-------------------------------------------APDVKNVEYVCELKIDG
SAIALTYKDGVLVRGVTRGDGVTGEDITQNIRTIRSIPLRLSTET---PPPI--VEVRGE
AFLPLDVFEGINREREAAGEALFANPRNAAAGTLRQLDPKIVDRRQLDFFAYTLHLPGSE
----EQETVPT----------------------------------LKSQWEALEFLRDLG
FRVNPNRKRCASLAEVEEYYQYWDSQRRDLPYMTDGVVVKLNSFSLQEQLGFTQ-KFPRW
AIALKYPAEESPTLVQNVTVQVGRTGALTPVAELKPVQLAGTTVSRATLHNRDRIEELNL
HLGDTVIVRKAGEIIPEVVRVLPELRPPEAKPVQMPTDCPVCHQPVVRPPGEAVTRCINA
SCPAIVKGSLNHWASRGALDINGLGEKLVNQLVDSGLVHSVADLYQLTLDQLTNLERMGE
KSAQKLINQIEQSNTQPWSRVLYGLGIRYVGTVNAQILAQQFPSVDQLAAARV---TDIE
SVYGIGSEIAQSVNDWFRVPSNQTLINRLREANLQLAGEPK-------------------
------------------------VASA------EAKSQPLQGKTFVITGTLPTLKRDDA
KKLIQNAGGKVTSSVSSKTDYVLVGEDAGSKLEKAQELGINQISESDLLQWL---NE---
-----
>Prom9202|254526990
---------------MKT--YLEERIEWYDDN--------YRNGNALISDKQFDQLEKNL
LRTN-------------------PNCDYFKKKNKLVLPSLEKDSIDEFLKG---------
---------------------------------------------LLVDTRLLIEPKIDG
CAVALQYRDGTLEKAISR----KGVDVTTKLIKIQDIPNNLPLRG------V--LQVRGE
LYAPNQ--SPNISQRI-------------ASGFLRAKEGF---SERLSFCAFQIL-----
---------NS----------------------------------TLNQYESKKNLSKLG
FTI-TQDISCNFTSQVDVFRKQWLEGKLFSKYPTDGIVVKINSRKLQLIREKSNLDYPYW
QVAIKR------------------------------------------------------
------------------------------------------------------------
------------------------------------------------------------
------------------------------------------------------------
------------------------------------------------------------
------------------------------------------------------------
------------------------------------------------------------
-----
>Nods|119512036
-------------MIQSQ--SEVKRVEELRQLLQQASYAYYVLDAPMMEDAVYDQLYREL
QELEIKYPEFITPDSPTQRVGEKPATHFTSVRHNIPLYSLENAFNIDELQIWDQRWRRQ-
-------------------------------------------TPKIEAVEYVSELKIDG
SALALTYENGILVRGVTRGDGVVGEDITQNVRTIRSIPLRLNFAG---AKSLEKIEVRGE
VFLPLEVFKQINAERQKAGEHIFANPRNAAAGTLRQLDPRIVAQRRLDFFAYTLHIS---
----GMDDASI----------------------------------ANTQWEALELLEKMG
FPVNPNHKLCRSLTEVAQYYQSWDTKRLNLPYMTDGVVVKLNPFKLQEQLGFTQ-KFPRW
AVALKYAAEEAPTRVENISVNVGRTGALTPLAQMRPVQLAGTTVSRATLHNSDRILQLDI
RIGDTVIVRKAGEIIPEVVRVLTELRPDDTVPFIMPTHCPVCGQPVVRESGEAVTRCVNA
SCAAILRGEIEHWVSRDALDIKGMGEKLVHQLVDRHLVNSVADLYDLTTERLCALERMGQ
KSAQKLIDAIAQSKNQPWSRVLYGLGIRHVGSVNAQLLTQKYPTVEELATAKQ---SDIA
GIYGIGAEIAQSVYQWFRIDANHVLIERLKAEGLQLAATEE-------------------
------------------------TTT------AADVNQNLAGKTFVITGTLPSLSRDEA
KALIQKAGGKVTNSVSKKTDYLLVGEDAGSKLEKAQALGITQLSEALLLEML---SN---
-----
>Cyab|254430924
------------MAGAPE--PLRDRIAELQRLLTQAAHAYYVLDAPVMEDPVYDRLYREL
LELEQAHPELIRPDSPTQRVGGSPAEGFRSVEHRIALLSLDNAFSTEELEAWYARLLKV-
L------------------------------------DRTPAAGEPLPDLAMVGELKIDG
NALALSYREGLLERAATRGDGERGEEITANVRTIQSVPLRLRLQA---PPAW--VEVRGE
ALIPDGTFAAINAERLARGEPAFANPRNACAGTLRQLDPQVVADRRLDFFAYTLHLPDDW
QP--GPGDPPR----------------------------------PSSQWESLAWLRAAG
FKVNPNAELLADLAAVEAFFTRWEPERRQLPYATDGVVVKLDDLRLQADAGFTQ-KAPRW
AIALKYAAEEAPSRLLRLSCQVGRTGVVTPVAEFEPVALAGTSVSRATLHNADRLAELDL
HAGDTIVVRKAGEIIPEVVRVLPELRPAAARRLELPRHCPECGSELVREAGEAATRCVNS
SCPAILRGALRHWVSKAALDVDGLGSKLIEQLVDRGLVRSIAGLYRLDAALLASLERMGG
EVGGQSGGGPGRLETAALAPPALRPRHPPRGRGECQGPRQGFSERRRSGGGRR-------
--RRVRADHGGVRHRRRDRPEPAAVVPHPRQPGAAGGAGGA-------------------
------------------------GLQPGGQSRGGRRWSGGGGRRRSLGG--PHLRAHRH
PAQPQPPPGP--------------GADRGRR-RQGHGLGEQ---EDQLRGGR--------
-----
>Acam|158334366
------------MNTVSS--SDQARVQELRQLLQKASYAYYGLDAPLMEDAVYDQLYHEL
VDLEAQYPQLITPDSPTQRVGERPATQFVSVQHRIPLYSLENAFDRGDMDTWDERWHKL-
------------------------------------------VPNLSQEPGYVTELKIDG
SALALTYENGLLVRGTTRGDGTKGEEITQNVRTIRSIPLRLNIEH---PPEW--LEVRGE
AFLGLQVFDQINRDRIQAGEAEFANPRNAAAGTLRQLDSKVVAERKLDFFAYTIHISG--
----PTDDLAL----------------------------------PQTQWQALETLKQLG
FRVNPNRRQCESLAEVQTYYDDWSLKRLDLPYLTDGVVIKLDNLGVQDELGFTQ-KFPRW
AIAWKYPPEEAATRIEQITVNVGRTGALTPVAEFKPVQLAGTTVSRATLHNRDRISELDI
HIGDTVVVRKAGEIIPEVLRVLPELRPAGAQPYQMPTACPSCGQPAVQLETEAVTRCVNA
SCPAILRGSLIHWVSRGALDIDGLGEKIVGQLTDSQMVQSVADLYELNEDKLMDLDRMGT
KLARKIVSAIATSKQQPWHRVLYGLGIRHVGSVNAQLLTENYPTVDALMAVDG---DKIA
TIHGIGPEIAQSVYEWFQTPTNQTLIQRLQSAGLQFEAIVS-------------------
---------------------------------ESTQPQTLSGKTFVITGTLPTLKRDQA
KQMIQDAGGKVTGSVSKNTSYVVVGADAGSKLTKAQSLGINQLSEADLLALL---Q----
-----
>Prom9301|126696079
---------------MKT--YLEERIEWYDDN--------YRNGNALISDKQFDQLEKNL
LRTN-------------------PNCDYFKKKNKLVLPSLEKDSIDEFLKG---------
---------------------------------------------LLADTRLLIEPKIDG
CAVALQYRDGTLEKAISR----KGTDVTSKLIKIQDIPNNLPLQG------V--LQVRGE
LYAPNQ--SPNISQRI-------------ASGFLRAKEGF---SQSLSFCAFQIL-----
---------NS----------------------------------TLNQYESKKSLSKLG
FKI-PQDISCNFTSQVEVFRKRWLEGKLFSEYPTDGIVVKINSRKLQLIREKSNLDYPYW
QVAIKR------------------------------------------------------
------------------------------------------------------------
------------------------------------------------------------
------------------------------------------------------------
------------------------------------------------------------
------------------------------------------------------------
------------------------------------------------------------
-----
>Artm|209527955
-------MNDQTPKTPTP--EISQKLEQLRLTVQRASYAYYVLDAPTMEDGVYDRLYREL
QELETQYPELISPDSPTQRVGEKPATQFESVRHNISLYSLENAFNMAELQAWDEKWRRF-
-----------------------------------------LGNWAAEDNNYICELKIDG
SAIALTYHDGILVRGATRGDGVTGEDITQNIKTIRSIPLKLHLDN---PPPV--VEVRGE
AFLYNRIFAEINQERQKNGEPLFANPRNAAAGTLRQLDSRIVAARHLDFFAYTLHLD---
--------SPN----------------------------------LHDHWDCLELLPKMG
FKVNPNRQLCQSLLEVQQYFNTWETQRRELPYMTDGVVVKLNSLSLQKQLGETR-KFPRW
AIALKYPAEELPTKIISVTFQVGRTGALTPVAELEPIQLAGTTVKRATLHNQDRLTELDL
HIGDTVIVRKAGEIIPEVVRVLPDLRPTGAKLVTMPTHCPECGETVVKTPPEAVTRCINS
SCPAIVRGSIIHWCGRRALDINGIGEKLVQQLVETQLVRSVADLYHLNMDQLVALERQGQ
KSAQKILEAIAASKKQPWHRVLYGLGIRYVGEVNAELLAQNFPSCQSLAAASS---AQIE
GVYGIGAEIATSVYQWFQNPANISLCDRLEQSGLQLASVPS-------------------
------------------------TALK-----STPQAQPFAGKTFVLTGTLPTLTREEA
KSIIEKAGGKVTNSVTQKVDYLLLGDKPGSKLAKAQNLGIAELSELELLEMA---K----
-----
>Syne6301|56751245
---------MTASQTGPTTTAIAQRASELRQLLQQASYAYYVLDQPVMEDAVYDRLYREL
QDLEQQHPSLITPDSPTQRVGEQPATGFESVQHRIPLYSLENAFDAEELRSWDQRWRKL-
------------------------------------------APDVPADAGYVCELKIDG
AAIALSYENGLLVRGATRGDGTRGEEITANLRTIKSIPLRLQTDQ---PPEW--LEVRGE
AFLSLTRFKQLNTEREKHGEALFANPRNAAAGTLRQLDPRIVAERQLDFFAYSIQGPNDW
A--------------------------------------------NLDQAASLDCLQSLG
FRVEPHRQTCPTLAEVEQYFSDWDARRRDLPYLTDGVVVKLQSRRLQDELGFTQ-KFPRW
AIALKYPADEAPTQLQHVTVQVGRTGALTPVAEFSPVALAGTTVSRATLHNADRLRELDL
HIGDTIVVRKAGEIIPEVVRVLTDLRPADAKPVVLPEKCPECGQPVQRPEEEAVTRCVNS
TCPAIVRGALTHWASRDALDIEGLGEKLVDQLVSKGLVNAIADLYRLDAPLLASLERFGE
KSAQNLVQAIAKSRQQPWSRVLYGLGIRHVGSVNAKNLAATFTSAEALAQATP---DELA
AVYGIGSEIADAVHQWFTVATNQNLIAALEQAGLQLHGEAA-------------------
----------------------------------SPRSQALAGQTFVLTGTLPTLSRNEA
KALIEAAGGKVSGSVSKKTSYVVAGEEAGSKLEKAIALNIPQLNETQLLDLLAQAEG---
-----
>Anav|75906538
-------------MVQTH--SEVKRVEELRRLLQQASYAYYVLDAPVMEDAVYDQLYREL
QQLEIQHPELVTPDSPTQRIGERPATQFLSVRHNIPLYSLENAFNVEELQAWDQRWRRQ-
--------------------------------------------VAPTEAEYVAELKIDG
SAIALTYENGILVRGATRGDGVTGEDITQNVRTIRSIPLRLSFDG---IENIGKVEVRGE
AFLPLEVFKQINEERQKAGEQLFANPRNAAAGTLRQLDSKIVARRRLDFFAYTLHIS---
----GMDDASI----------------------------------ANTQWEALELLQKMG
FRVNSQHQLCQSLAEVADYYRYWDTERLNLPYMTDGVVLKLNSFKLQEQLGFTQ-RFPRW
AVALKYPAEEAPTRVENIAVNVGRTGALTPLAQMRPVQLAGTTVSRATLHNSDRIAQLDI
RIGDTVIVRKAGEIIPEVVRVLKELRPVDTQPFIMPTHCPVCGQPVVRETGEAVTRCVNA
SCAAILKGSIEHWVSRDALDIKGVGEKLVHQLVDKELVHSVADLYSLTNEQLFVLERMGE
KSAQKLIEAIAQSKNQPWSRVLYGLGIRHVGSVNAQLLSEKYRAVAELSSAKQ---SDIA
GIYGIGAEIAQSVYQWFRISANQRLIERLQAAGLQFANTEE-------------------
------------------------ISA------VDNANLKLVGKTFVITGTLPTLKRDEA
KALIQKAGGKITESVSKKTDYLVVGEDAGSKLEKAQTLGIKQLSEAELLKIL---A----
-----
>Artp|284053772
--------MIVNHQTPTP--EISQKLAQLRLTVQRASYAYYVLDAPIMEDGVYDRLYREL
QELENQYPELISPDSPTQRVGEKPAAQFQSVTHNIPLYSLENAFNMAELQAWDEKWRRF-
-----------------------------------------LGDSLPQDPKYICELKIDG
SAIALTYHNGILVRGVTRGDGVTGEDITQNVKTIRSIPLKLHLDN---PPPV--VEVRGE
AFLSNHIFVQINQERQQTGEPLFANPRNAAAGTLRQLDPRIVADRRLDFFAYTLHLD---
--------SPN----------------------------------LHDHWDCLEFLQKMG
FKVNPNRQLCQSLLEVQQYFDAWDTQRQQLPYMTDGVVVKLNSLSLQKQLGETR-KFPRW
AIALKYPAEELPTKIISVTFQVGRTGALTPVAELEPIQLAGTTVKRATLHNQDRLTELDL
HIGDTVIVRKAGEIIPEVVRVLPDLRPTGAKLVTMPTHCPECGETVIKTPAEAVTRCINS
SCPAIVRGSIIHWCQRPALDINGIGEKLVHQLVDAQLVRSVADLYDLNMDQLLELDRMGE
KSAQKILAAIATSKQQPWHRVLYGLGIRHVGKANADLLAQNFPSCQSLAAASS---AQIE
GVYGIGAEIATSVYQWFQNPANISLCDRLQQAGLQLTSVPS-------------------
------------------------TAPK-----STPQAQPFAGKTFVLTGTLPTLSRDQA
KSMIENAGGKVTNSVTKKVDYLLLGEKPGSKLKKAQDLAIANLSESDFLAMI---KSANF
-----
>Cya7425|220906114
MSNLEHEAERVEMAAATT--EIRQRVLELRQLVQRASYAYYVLDAPILEDVVYDQLYREL
QDLETQYPELLTPDSPTQRVGEQPATQFVSVQHRIPLYSLENAFAVADMQAWQDRWQRQ-
G------------------------------------QAIGEQSATLRSPEYVCELKIDG
SALALTYENGVLVRGATRGDGVYGEDITANVRTIRSIPLRLDWPD---PPPI--VEVRGE
AFLPLDVFHRLNQEREQAGESLFANPRNAAAGTLRQLDARIVAKRRLDFFAYTLHLPLAS
ARSATQPAAAQQLDLLAVAQSDPAVAAQQLDLSSASQAESVTTHLPQTQWQSLELLQQIG
FRVNPHRQLCPTLADVRQYYDHWNHGRLDLPYMTDGVVVKLNSLRLQEHLGFTQ-KFPRW
AIAWKYEPEQAVTEVLNISVNVGRTGALTPVAELRPVQLAGTTVSRATLHNRDRLAELDL
HIGDKVVIHKAGEIIPEILQVFPELRPADARPYQLPTHCPECGQPVVQPVDEAVTRCLNV
SCPAIVRGAIVHWVGRDAMDIDGVGEKLVRQLVDRGLVNSVADLYRLTVAQLLTLERMGN
KLAEKVVAAIAKSQSRPWSRVLYGLGIRHVGSVNAQVLTTAFPSVERLMAASA---EDIE
AVHGIGPEIAQSIVQWFQTPANHSLIEQLSAAGVQLAQDTV-------------------
------------------------AVPP------SQLPQPLAGKTFVLTGTLPTLSRDEA
RSMIGQAGGKVTDSVSKKTDFLVVGADAGSKLDKAGQLGIPCLSESQLLELL---EET--
-----
>Cya51142|172036733
-------------MTITP--EIKQRVTQLRQQLQKANYAYYVLDDPIMEDAVYDQLYREL
DSLEKEHPQLITPDSPTQRVGDQPASQFVSVTHNIPLYSLENAFNLEELKAWEKRWQRS-
-----------------------------------------YEKEEFTSVEYVCELKIDG
SALALTYENGLFVRGVTRGDGTTGEEITQNVRTIRSIPLKLNIDN---PPPI--VEVRGE
AFLPLDEFDRINQEREEKGDALFANPRNAAAGTLRQLDPKIVDQRRLQFFAYTLHLE---
--------EAE----------------------------------ISSQWESLNYLENSG
FLVNPHRKLCQFLDEVEAYFKQWETARKDLPYMTDGVVVKINNYSLQKALGFTQ-KFPRW
AIALKYPAEEAPTLVKNIVVNVGRTGAVTPMAVMEPVHLAGTTVQKATLHNSDRIAQLDI
RVGDTVIIRKAGEIIPEVVRVLKELRPPNTQPYEMPDRCPECDSPLIRPSGEAVIRCMNL
SCEAILRGSLVHWASRDALDIRGLGEKIVVLLIENGLVNSIADLYYLTPETIANLERMGS
KSADNLIKAIEGSKQQPFSRVLYGLGIRYVGSVTANLLVENFPSIDQLSQASF---ASLS
SVYGVGEEIAQSIIDWFSIEKNCDLIKQLKKVGLQLETTSS-------------------
------------------------EQIT-----VEPSLTPFSGKTFVITGTLPTLTRNEA
KALIEQAGGKVTGSVSKKTDYLLVGEKAGSKLTQAEKLGINQLSEADLLRLL---NSE--
-----
>Lyns|119487266
------------MEQLTS--EIQQRVQKLSQQLHLASYAYYVLDAPIIEDAIYDQLYREL
QQLETDYPQLITPDSPTQRVGEKPATQFTSVRHNIPLYSLENAFNTEELKAWDGRWKKV-
-------------------------------------LKTEDKEINYSEPLYICELKIDG
SALALTYENGILVRGTTRGDGVTGEEITQNVKTIRSIPLRLKLES---PPSI--VEVRGE
AFLSLNIFAKINQERQQKDESLFANPRNAAAGTLRQLDSRIVRSRQLDFFAYTVHLE---
------GEEIN----------------------------------LKTQWDCLELLQEMG
FKVNPNRQLCHSLTEVQNYFEDWDSRRQNLSYMTDGVVVKINPLSLQEQLGFTQ-KFPRW
AIALKYPAEEAPTKLLAVTVQVGRTGALTPVAELEPLQLAGTTVQRATLHNSDRIAELDL
HIGDTVIVRKAGEIIPEVVRNLPELRPTNAQPFQMPTHCPECGQAVVKPQTEAVTRCINT
SCPAILRGSLIHWCSRDAVDINGVGEKLVQQLVERKLISSVADLYELTVEKLTQLERIGE
KSATKIVNAVTESKTQPWARVLYGLGIRHVGSVNAELLTQKFLTVEQLADSTP---ADIE
GVYGIGTEIAFSVEEWFKVPANQALIERLKQQGLNLASQPS-------------------
------------------------PESS----LSQKQDLNLSGKTFVLTGTLPNLKRDEA
KKLIQNAGGKVTGSVSSKTDYVVVGEDAGSKLKKAQELEILQLSEAELLELL---EKPA-
-----
>Prom9211|159904348
------------MEQNSS--NLSKRSFELRKLLNRANHAYYVLDTPLMEDTVYDRLYREL
LNIEKNHPSLITADSPSQRLGSTPAKEFVKVEHKIPLMSLDNAFNFEELQDWDLRIRKL-
L------------------------------------NQKNNFGILKTSIDFACELKIDG
SALALSYANGVLVQAATRGDGVAGEEITANVKTITSIPLSLDIEN---PPSW--LEVRGE
AFLPKQTFDGINLLRKQQREALFANPRNACAGTLRQLDPQIVASRQLDFFAYKMYLPKDW
DP--QGENIHQ----------------------------------PEAQDAALKWLKKAG
FKVNPNTKIFKSLHEVQSFFDIWEKKRHKLPYTTDGVVVKVNNFKLQEMLGVTQ-KSPRW
AIALKYPAEEAPTKLINLSYQVGRTGTVTPVAEFEPIPLAGTIVRKATLHNADRLQSLDL
HNEDTIVVRKAGEIIPEVVCVLKELRPQNSTRLYLPSNCPECDEKLVRGTDQAATKCVNN
LCPAIIQGALRHWVSKKAMNIDGVGSKVIEQLVNKGIVKSIPDLYELNYQMLFGLERMGE
KSAHKVIESIEKSKTQPWNKQLYGLGILHIGEGNAKLLANAFASEDELSHAAINSPERIA
KIHGIGNEMVESLQEWFEDESNQRIISRLKELGVQLKSTAN-------------------
------------------------DSGA-IKSVINSSNKEVLGKRFVLTGTMESINRDVA
QEMIEKAGGKVNSSISSKTTYLITGSNPGSKLSKAKELGIKIINEEDFFNLL---SK---
-----
>Noss|17229209
-------------MIQTH--SEVKRVEELRRLLQQASYAYYVSDAPIMEDAVYDQLYREL
QQLEIQHPELVTPDSPTQRIGERPATQFLSVRHNIPLYSLENAFNVEELQAWDQRWRRQ-
--------------------------------------------VAPTEAEYVAELKIDG
SAIALTYQNGILVRGATRGDGVTGEDITQNVRTIRSIPLRLNFDG---IEKVEKVEVRGE
AFLPLEVFKQINEERQKAGEQLFANPRNAAAGTLRQLDSRIVARRRLDFFAYTLHIS---
----GMDDASI----------------------------------ANTQWEALELLQKMG
FRVNPNHKLCQSLAEVADYYKYWDTERLNLPYMTDGVVLKLNSFKLQEQLGFTQ-RFPRW
AVALKYPAEEAPTRVENIAVNVGRTGALTPLAQMRPVQLAGTTVSRATLHNSDRIAQLDI
RIGDTVIVRKAGEIIPEVVRVIKELRPADTQPFIMPTHCPVCGQPVVRETGEAVTRCVNA
SCPAILKGSIEHWVSRDALDIKGVGEKLVYQLVDKGLVHSVADLYDLTTERLFALERMGE
KSAQKLIEAIAQSKNQPWSRVLYGLGIRHVGSVNAQLLSEKYRAVAELSSAKQ---SDIE
GIYGIGAEIAQSVYQWFRINANQSLIERLQAAGLKLANTEE-------------------
------------------------IPV------MNNGILKLNGKTFVVTGTLPTLKRDEV
KALIQKAGGKVTDSVSKKTDYLVVGEDAGSKLEKAQALGIAQLTETQLLEIL---EE---
-----
>Cya8801|218248171
------------MTIATP--EIQQRVQQLRQQLQKANYAYYVLDNPIMEDSVYDQLYREL
QDLESQYPILITPDSPTQRVGDQPAAQFNSIRHNIPLYSLENAFNLQELQKWEERWQRY-
--------------------------------------------DQVSNSDYVCELKIDG
SALALTYEDGILIRGVTRGDGITGEEITQNVRTIRSIPLKLTLEN---PPSR--VEIRGE
AFLPLNEFDRLNGERKQAGEPLFANPRNAAAGTLRQLDSKVVSERRLQFFAYTLHLP---
-------EDNS----------------------------------LSSQWESLEWLKKMG
FLVNPNCQLCPTLEAVADYFRHWETARHDLPYMTDGVVVKINDYALQNQLGFTQ-KFPRW
AIALKYPAEEAPTRVKEIIVNVGRTGAVTPMAIMEPVHLGGTIVQRATLHNSDRVSELDI
RVGDTVIIRKAGEIIPEVLRVLPELRLPNSRPYQMPSHCPECGSTLVRPVGEAVTRCVNS
SCPAILRGSVVHWASRDALDIRGLGEKIVSLLVENELITSIADLYQLTPEKVAALDRMGT
KSAQKLINAIEGSKRQSWPRVLYGLGIRYVGNVTAKLLTDNFPSVEVLSQASV---PTLA
SVYGVGEEIAQSVFDWFKIVENQTLIEQLKIAGLQLENIAS-------------------
------------------------QAVS-----LTPSSGNIAGKTFVLTGTLPTLKRNEA
KALIEKAGGKVTGSISSKTDYLVVGEEAGSKLAKAQELGITQLSEADLLKFL---TN---
-----
>Glov|37520296
-----------MSTTVPP--EIEEHTRTLRALLHRWGYAYYVLDAPEVSDAIYDQHYREL
VDLESRYPELVSPDSPTRRVGERPASAFVSVTHRVPMFSLENAFSQAELEKWGERLLRA-
---------------------------------------------IGPGLEFICELKIDG
SATALSYEDGVLVRGATRGDGVEGEEITQNLRTIRAIPLKLLGGE---VPAV--LEVRGE
AFIPRDEFERINQERQAAGEKLFANPRNACAGTLRQLDSRVVASRRLGFFAYTAHY----
---------GR----------------------------------AESQWEALAELESHG
FRVNPHRSLCRDLAEVRTFCEHWENHRHELPYDTDGVVVKVNAFDHQREVGFTS-KFPRW
AIAFKYPAEEKSTVVEAIAVQVGRTGALTPVAELQPVAVAGTTVSRATLHNQDRIESLDV
RVGDTVIIRKAGEIIPEVVRVIGELRPPEAVPYVFPQTCPECGTAVVRAPGEAAVRCPNP
RCPALIRGKLGHWCA--ALEIDGIGDKLIARLVSLGLVHTVADLYELSAEQLAGLERLGA
RSAAKIVEQLDRSHRQPWSRVLYGLGLRHIGASVSVELARAFASADALARADL---AAIA
SLYGFGEELARSVVEWFAQAENRALLERLKAHGLQLAGGGR-------------------
----------------------------------AAQSSALAGLTFVITGTLPTLSREEC
TALIESHGGKVTSSVSSRTSYVVAGEKAGSKLARAQDLKVAVLDEEQLRALIETREMP--
-----
>Syns8102|33866919
----------------MA--EQQQRAAELRSLLNRAAHAYYVLDAPVMEDTLYDRLYREL
QQLEQADPSLLSADSPTQRVGKAPATGFHSVEHRIPLQSLDNAFDHGELKAWHERLLKV-
-----------------------------------------LDRADDSPLPLVGELKIDG
NALALSYRHGVLERAATRGDGSSGEEITANVRTISSIPLRLQIDD---PPEW--VEVRGE
AFIPDDTFAAINNERAAHGDALFANPRNACAGTLRQLDPKVVAARRLDFFAYTLHLP---
-----SDHSNS----------------------------------PECQWDVLAWLEQAG
FRVNPNRELCDGLNGIERFCDRWEQQRHQLTYATDGVVVKLNDLRLQDEAGTTQ-KAPRW
AIALKYPAEEAPSKLLKLAVQVGRTGAVTPVAEFEPVALAGTSVSRATLHNADRIAELDL
HLGDTVVVRKAGEIIPEVVRVLPELRPTGAVPLELPDHCPECGSNLVRDDSEAATRCINS
SCPAILRGGLRHWVSKGALDVDGLGNKLIQQLVERGLVRSIADLYRLDAALLASLERVGE
KSAANLVAALEQSKQQPWHRQLYGLGIRHIGEVNAKALAAAYPNSASLAAAEP---ESIA
ALHGIGPEISSSLQQWHANPPNQRLLEDLRAVGLSLEANTS-------------------
------------------------ELNA-NSTGEGNSSGALLGKTLVLTGTLPNLSRSDA
KTLIEGAGGKVSGSVSKKTDYLVAGEAAGSKLSKAESLGVEILTEAELQKLL---ST---
-----
>Thee|22298400
-------------MVLKE--PPAERIQQLRRLLQRASYAYYALDQPIMEDEVYDQLYREL
QELEAAYPEYITPDSPTQRIGEAPVSQFESVSHRIPLYSLENAFTFADMVAWQERWQRY-
-------------------------------------WRTLRQEEPLPPAEYVCELKMDG
VALALTYENGLLVRGATRGDGQRGEDVTSNVRTIRPIPLRLALDN---PPPV--VEVRGE
AFLPLERFHQLNQERQAQGEPPFANPRNAAAGTLRQLDPRIVAQRQLDFFAYALHLPEGG
SVPLGENQAGE----------------------------------PQSQRQVLYALQHLG
FRVNPHHADCPDLEAVKAYYDRWQTARHQLPYLTDGIVVKLNDLKLQQTLGFTQ-KFPRG
SIAWKYEPEQAITDVLAITVQVGRTGALTPVAELAPVQLAGTTVSRATLHNADYIAELDL
HIGDKVVIHKAGEIIPEIVRVFPELRPPTARPFTMPTACPECHQPVVRPANEAVSRCGNP
RCPAIVRGQIRHWASRDALDIQGLGEKLVQQLVTKELVRTPADLYRLTAAQLLSLERMGQ
KSADKLLVAIANSKQQPWPRVLYGLGIRHVGSVNAQLLADRFKSVEELATATV---ADLC
GVDGIGEEIAQAVQEWFQDPDHQSLIADLQALGLQLAAALH-------------------
------------------------PAQK-----ALTTEKSLNGKRFVITGTLPTLTREQA
KALIQKHGGHVSESVSRQTDYLVVGEKAGSKLRRAQELGIPCINETELIQMC---R----
-----
>Syns9916|116074145
---------------MTA--ASAQRAQELRGLLNTAAHAYYVLDAPVMEDPVYDRLYREL
LELESADPSLVTVDSPTQRVGGTPAEGFSSVRHRIGLLSLDNAFNAEELGAWYGRLLRV-
L------------------------------------DREPSEGQPRPALAMVGELKIDG
NALALSYENGVLVRAATRGDGEQGEDITANVRTIGSVPLRLQLDQ---PPAW--LEVRGE
AFIPDGVFDGINADRQQRGEALFANPRNACAGTLRQLDPKVVAARRLDFFAYTLHLPDDW
QG-------QR----------------------------------PTSQWDSLQWLRDAG
FKVNPNAELLPDLDAVEAFFNSWDGGRRQLDYATDGVVVKLDNLRLQDAAGFTQ-KAPRW
AIALKYPAEEAPSKLLRLTCQVGRTGVITPVAEFEAVPLAGTSVSRATLHNADRLDELDL
HAGDTIVVRKAGEIIPEVVRVLKELRPTSAERLQLPHTCPECGSTLVREAGEAATRCINS
SCPAILRGALRHWVSKGALDVDGLGSKLIEQLVDRGLVQSIADLYRLDAALLSSLERMGQ
KSAENLVSALAASRQQGWARQLYGLGIHHVGEVNAKALAATFPDADLLQTAACNAPESIT
AVFGIGDEIAQSLQQWFANPSNLQLLNGLREQGFSLALSAD-------------------
------------------------EQRR---AEAASSERHLSGSTFVLTGTLPTLSRSQA
KELIEAAGGKVSGSVSKKTSYVVAGDEAGSKLTKAESLGLTILDETGLQALL---GSPQS
A----
>PromMED|33861216
---------------MKT--YLEERLEWYDHN--------YRIGNSLITDKQFDQLEKNL
LRID-------------------PDCDYFTNKKSLPLPSLKKNSIDEFLEG---------
---------------------------------------------LLPDTRLLIEPKIDG
IAIALQYRDGTLEKSISR----KGIDVTNKIAEIQDIPLKLPVSG------I--LQIRGE
LFTPNR--SPNFSQRI-------------ASGFVRAAAGS---PEGISFCGFQII-----
---------NG----------------------------------KLNQYETIQYLKKLG
FNT-PDIKSCNYTSQVQVFRKQWLDKKIFTEYPTDGIVVKINSRKLQLIREKSKIDYPHW
QIAIKD------------------------------------------------------
------------------------------------------------------------
------------------------------------------------------------
------------------------------------------------------------
------------------------------------------------------------
------------------------------------------------------------
------------------------------------------------------------
-----
>Scys6803|16329180
-----------------M--TTPDRLLQLRQQLQKASYAYYVLDAPVMEDSVYDQLYREL
QRLEAENPELITPDSPTQRVGEQPASQFRSVAHNIPLYSLENAFNVQELQQWQERWQRI-
-------------------------------------------APTIEKAEYVCELKIDG
SAIALTYENGLLVRGVTRGDGTTGEEISQNIKTIRSIPVKLNLDN---PPPT--VEVRGE
AFLPLEEFNRINHEREAQGESLFANPRNAAAGTLRQLDPKIVHQRRLQFFAYTLHLP---
------GQEDK----------------------------------IQSQWQALEYLKKAG
FMVNPHCQLCKGLDEVVAYFEDWEGARQRLPYMTDGVVVKINQYPLQRELGFTQ-KFPRW
AIALKYPAEETPTVVKAIEVNVGRTGAVTPLAVMEPVQLAGTTVQRATLHNQDRIQELDI
RVGDTVIIRKAGEIIPEVVRVMTELRPENTTPYIFPSHCPACGSPLVRPLEEAVIRCVNS
SCSAILQGSLIHWASRNALDIQGLGEKVVITLLENRLVNSVADLYGLQVEQLLGLERFAQ
KSAEKLIAAIEVSKSQPWSRILFGLGIRHVGQVNAKLLSQQFPTVEKLSQASI---PDLE
GVYGIGPEIAEAVVNWFRNPGNQQLIQDLEELGLVLANQGI-------------------
------------------------DQTK-------TDSGKLKGKTFVLTGTLPNLSRLEA
QELIEQSGGKVTSSVSTKTDYVLLGDKPGSKAAKAESLGIKLLSEAEFLQLL---EP---
-----
>Syn9902|78185772
----------------MP--DQSERATELRNLLNTAAHAYYVLDTPTMEDAVYDRLYQEL
LELEQNTPSLKTADSPTQRVGGAPAEGFTSVEHRIGLLSLDNAFNRDDLSAWNERLLRA-
-----------------------------------------IDRPLGSPLDLVSELKIDG
NALALSYRNGVLERAATRGDGQRGEEITANVRTISAIPLRLRLDN---PPEW--VEIRGE
AFIPDNTFAEINAERESRGEALFANPRNACAGTLRQLDPKVVAARRLDFFAYTLHLP---
-------TQEQ----------------------------------PASQWDALTWLENAG
FRVNPNRALCADLADINRFSDHWEQARHDLPYATDGVVVKLNNLVLQDEAGFTQ-KSPRW
AIALKFPAEEAPSRLLRVVVQIGRTGVITPVAEFEPVALAGTSVSRATLHNADRIAELDL
HLGDTIVVRKAGEIIPEVVRVLPELRPSSATPVQLPEHCPECGSNLVREGDEVATRCVNS
SCPAILRGGLRHWVSKGALDVDGLGSKLIEQLVDQGLVRSIADLYRLDAALLGSLDRMGE
RSANNLIEALKLSRQRSWARQLYGLGIHHIGEVSAKAITAEFSDSNSLMEAACTAPERIT
AIYGIGTELAQSLQQWFSNPANQHLLDDLRSQGFRFALDDN-------------------
------------------------DPGR---LGAAASEQHLKGLTFVLTGTLPTLSRSEA
KERIETCGGKVSGSVSKKTDYLVAGEEAGSKLTKATTLGIKILDEDRLQAML---KDSP-
-----
>Trie|113475951
------------MAKLTL--EVEQYTQNLREKLQEAGYSYYVLDQPIMEDAVYDHLLREL
QELESQYPQLIVSDSPTQRVGEKPATKFVSVKHNIPLYSLENAFNIQELKSWQERWQRQT
LLENQRLTLPLRGEVKIKNSIDESDNFSTVNSLAPVITGSNFDEIDLASVDYICELKIDG
SALALTYENGLLVRGATRGDGIMGEDITQNVKTINSIPLKLKVDN---PPLL--VEVRGE
AFLSINVFENINAEREKIGEIIFANPRNAAAGTLRQLDSKIVAKRRLDFFAYTLYLEE--
----NESNFLQ----------------------------------FYTQSQCLELLKKLG
FKVNPNGQVCSSLNEVEAYYQYWDKQRENLPYLTDGVVVKLNSLSLQEKLGFTQ-KYPRW
AIALKYPAEEIPTIVQGVTVQVGRTGAITPVAELKPVQLAGTTVQRASLHNSDRLAELDL
HIGDTVIVRKAGEIIPEVVRVLPELRPKKAQRFQMPTHCPECSQPLIKPRNEAVTRCINT
SCPAILRGSLAHWASRAALDINGLGEKLVQQLVNSGLVKSVADLYNLTMEDLTSLERMGK
KSANKLIEAMGTSKAQPWRRVLYGLGIRHVGTVNAELLTQKFPTVAQLSQAKA---TDIE
TVHGIGPEIAQYVEQWFRVPANQNLVERLKIAGVTMETKDSTSGMAKLTETVLAIQNLAA
RQNLVARQNLENLVERLKIAGVTMETKDSTSDVVEVQSGLLRGKTFVLTGTLPTMRRDEA
KNLIQNAGGKVTSSVSSKTDFIVVGEDGGSKLEKAKKLGVKELSESELLEAL---AVTGI
-----
>Syn9311|113954059
-------MSNSQPPRSSS--SSQERAEELRRLLNRAAHAYYVLDAPDMEDPVYDQLYREL
QDLEHQDSTLVSADSPTQRVGGRLADGFRSVSHRISLFSLDNAFNRDELHGWYSRLLKA-
L------------------------------------DRTPAAGSPPPTLPMVGELKIDG
NALALSYENGVLVRAATRGDGEQGEEITANVRTISSIPLRLHLEP---VPAW--VEVRGE
AFIPDATFHAINNERLSRDESLFANPRNACAGTLRQLDPSVVAARRLDFFAYTLHLPDEW
-------QERR----------------------------------PLTQWDALQWLGDAG
FKVNPNAGLLPDLQAVEQFFDTWDTERRQLDYATDGVVVKLNDLRLQDAAGFTQ-KAPRW
AIALKYPAEEAPSKILRISYQVGRTGVITPVAEFEPVGLAGTSVSRASLHNADRLVELDL
HDGDTIVVRKAGEIIPEVVRVLPELRPALAQPLEITKTCPACGSTLVRESNESATRCINS
SCPAILRGALRHWVSKGAMDIDGLGSKLIEQLVDRGLVQSIADLYRLDMALLGSLERMGS
KSAENLIQALNASRSQGWAKQLYGLGIHHVGDVNAKAITTAFPNADSLNQAACHAPESIT
AIFGVGKEIAQSLQQWFSSPANQRLLDELRSLGFSLSLNEE-------------------
------------------------EQSR---ATTAAANHHLTGSTFVLTGTLPTLTRSQA
KEQIEACGGKVSGSVSKKTSYLVAGEEAGSKLTKAQELGVSILDEEALQNML---RGST-
-----
>NoAz|298492390
-------------MMQMT--SEAQLVRELRLLLQQASYAYYVLDAPVMEDMVYDRLYREL
QELETQYPYLVTPDSPTQRVGERPATHFTSVRHNIPLYSLENAFNVEELQGWDQRWRRH-
----------------------------------------LMAQYYPVEVDYVAELKIDG
AALALTYQNGILVRGATRGDGVMGEDITQNVRTIRSIPLRLNFDG---LENIEKVEVRGE
VFLPLEVFKQINEKRQKAGEQLFANPRNAVAGTLRQLDSRIVAQRQLDFFAYTVHIP---
----GMDDASI----------------------------------ANTQWEALELLQRLG
FRVDTNHRLCHSIREVAEYYEYWDTERLNSPYMTDGVVVKLNTFKLQEQLGFTQ-KFPRW
AIALKYAAEQAPTRVNNITINVGRTGALTPLAEMRPVQLAGTTVSRATLHNSDRIQQLDI
RIGDTVIVRKAGDIIPEVVRVIKELRPSDTAPFIMPSHCPICGQPVVRESGEAVTRCVSA
SCAAILKGEIEHWVSRDALDIKGMGEKLVHQLVDKELVLSVSDLYKLIKEELCALERMGQ
KSAQKLVNAIAQSKNQPWSRVLYGLGIRHVGSVNAQLLTEKFTTVEQLAAAKQ---SDIE
GVYGIGAEIAQSVYQWFRTPANQTLISRLQDIGLQLANTAE-------------------
------------------------TKP------VGEINPNLAGKIFVVTGTLPTLKRDEA
KVLIQKAGGKVTDSVSRKTDFLVVGADAGFKVKKAQSLGITQLTETQLLKML---EVSEN
-----
>Ucyn|284929444
--------------MNNL--NIQKTIIKLRKHLQQANYAYHVLNESIMEDSVYDQLYRQL
YNLEQRNPNLISSDSVTQRVGEKPALHFNSVKHDIPLYSLENAFNLQELEAWENRNQKY-
-----------------------------------------LKSQENQLIKYIAELKIDG
SALSLTYENGLLTRGLTRGDGIVGEDITQNIRTIFSIPLHLNLDD---PPSI--MHVNGE
AFLPLDEFKRINKQKQKEGKSLFANPRNAAAGTLRQLDSKIVSERKLQFFAYSLYAD---
--------NLD----------------------------------IKSQWDTLKFLQECG
FLVNPYYRLCKSLDTVTNYFNEWKSAKKHLPYMTDGVVIKINSHILQKELAYTQ-RFPRW
AIALKYPAEEISTVVEDIIFNTGRTGAVTPMAVMNPVLLGGTIVRKATLHNIDRIAQLGI
CIGDTVTIRKAGEIIPEVIRVLKTLRHHKTKVFQISERCPKCNSMLVSFSNEAVVRCINN
SCPAILKGNLIHWSSRDAVDISGLGEKIIDLLISNGLVNSISDLYHLNFQEVSNLERMGI
KSAENLIKSIESSKTKSWTKVLYGLGIHHVGYTTAILLTENFSSVQQLLQAPY---DTLV
TIKGIGKEVAYSIRSWFSLEENQKLISELDKNGFVLENKNL-------------------
------------------------GINQ-----NKPDKQIFFNITFVITGSLNTLKRSEI
KNLIENFGGKVVNSVTKKTNYILVGENPGSKLAEGMKLNIIRLNETDFLRIL---KDANI
EINEI
>Syns5701|87301433
---------------------MRALAEELRRLLNRAAHAYYVLDSPEMEDAVYDRLYREL
EQLERLHPELISPDSPTRRVGGSPAEGFQAVRHRIGLLSLENAFSIEELEAWYGRLLKV-
L------------------------------------DRSAPPGEALPALPMVGELKIDG
NALALSYEHGLLVRAATRGDGESGEEITANVRTIQSVPLRLLLED---PPEW--VEVRGE
ALIPDGTFAEINAERAGRGEPLFANPRNACAGTLRQLDPQVVAARRLDFFAYTLHLPDDW
RPAPGSGDPGR----------------------------------PRSQWESLRWLAAAG
FRVNPNAALCPDLAAVEAFFAAWEHKRRDLPYATDGVVVKLDDLRLQADAGFTQ-KAPRW
AIALKYAAEEAPSRLLRLVAQVGRTGVVTPVAEFEPVPLAGTSVSRATLHNADRLAELDL
HAGDTIVVRKAGEIIPEVVRVLAELRPPGAAPLQLPSSCPECGSALVREEGEAATRCVNS
SCPAILRGALRHWVSKGAMDVDGLGAKLVEQLVDRGLVRSIADLYRLDAALLASLERMGE
TSAANLVEALEASKQQPWHRQLYGLGIHHVGAVNAKALARAFPSAETLGMAAAEQPEVIT
AVFGIGGEIAESLRQWFATAANGALLAELQALGIPLAAAER-------------------
------------------------EQGVEGEGGGPGGAGHLSGQTFVLTGTLPSLSRSQA
QALIEAAGGKVSGSVSKKTSYVVAGAEAGSKLTKAEALGVAVLDEEGLRALLEELEGTA-
-----
>YellB|86608809
---------------MDP--KLEERARELRTLLQKASIAYYVHDAPILEDSVYDRLYREL
QELERAYPELVTPDSPTQRVGEKPAEHFPTVFHRIPLYSLENAFNPEELEEWQERLLRVL
G------------------------------------RAPVPDSRTEGELEYVCELKIDG
AALALTYIEGLLERGATRGDGQAGEDITPNVRAIRSIPLRLATAD---PPPV--LEVRGE
VYLALAEFERINQERRSAGDPPFANPRNCAAGTLRQLDSRVVAARKLSFFAYALHWPEGW
----PAGDP------------------------------------PQTQWQCLQQLKELG
FPVNPLSQVCRGLGEVIQFYERW--RGAQLPYASDGVVVKLNSLRLQEEAGFTQ-KFPRW
AIALKYPAQEVPTRIRAIVASVGRTGAVTPVAELEPVPLAGTLVSRASLHNADRLRELDV
HIGDTAIVRKAGEIIPEVVGILKELRPADAVPYSLPSQCPECHTPLVRPPGEAVTRCPNP
ECPAKLRGQLQHWASRDALDIEGLGEKRAAQLVESLGVRTVADLYRLTPEQLQGLEGMGS
RSSQKLVQAIQRSRQQPWERVLYGLGIPHVGVVTAQILAGHFPTPELLAQASA---ETIA
QIYGIGAEVAEAVVAWFAEPAHRRLLQELQALGIPALPQQE-------------------
---------------------------------NPAVSQILAGKKFVITGTLPTLSRQQA
KAWIESRGGKVTASVSRQTDYVVVGSDPGSKLEQAQQLGIPLLTEAELLALD---PTVES
GDLHP
>Syn7002|170079241
---------------MSD--APPTRLAQLRSQLQKAAYAYYVLDAPFMEDAVYDQLYREL
VALETAHPQLITPDSPTQRIGDQPATQFTSVKHNIPLYSLENAFDFGELTQWEQRWQRA-
-----------------------------------------LAGEIPSDSGYVCELKIDG
SAIALTYENGILVRGATRGDGVTGEEITQNLRTIRTIPLRLNLDN---PPPL--VEVRGE
AFLPLETFEKINQEREKAGENLFANPRNAAAGTLRQLDSRIVAARKLDFFAYTLHLP---
----ESHNSPQ----------------------------------LNSQWEALEFLKKMG
FRVNPNRELCPNLTAVKNYFEKWDEGRKKLPYLTDGVVVKLNDFSLQAELGFTQ-KFPRW
AIALKYAAEEAPTTVKDIIVNVGRTGAVTPMAVMEPVQLAGTTVQRATLHNEDRIKELDL
RIGDTVVIRKAGEIIPEVLRVLVDLRPEATIPYEFPSHCPECNSALVRPPGEAVARCVNS
SCPAILRGSLVHWAGRDALDIQGLGEKNVILLIEHGLVQSIADIYDLTSEQLQSLPRMGQ
KSAANLIQAIAHSKNQDYARVLYGLGIRFVGKVNAEILAQNFPTLEQLQKASF---AQLQ
GVYGIGEEIAQSVVDWFRVDANQQLIEKLQQAGLTFAQTQT-------------------
------------------------AQTQ--TA-QTQANHQISGKTFVITGTLPTLKRTEA
AEKIKAAGGKVTSSVSKNTDYLVAGDNAGSKLDKARQLGIQELNENQLLELL---V----
-----
>Cylr|282899989
----------MSLTIQIN--AESQRVEELRKLLQQASYAYYVLDSPIMEDTIYDRLYREL
QELEKKYPNLVTTDSPTQRVGERPATHFSSVRHNIPLYSLENAFNVEELQSWNQRWIRH-
----------------------------------------LPTPHSLTEVEYVAELKIDG
AALALTYQNGVLVRGATRGDGITGEDITPNVRTIRSIPLRLNFDG---IELIEKVEVRGE
VFLPLEVFKQINQKRQKAGEQLFANPRNAVAGTLRQLDPRVVAQRQLDFFAYTLHIP---
----GLDDRSI----------------------------------ANTQWESLQLLQKLG
FRVDVNHKLCSSVDEVAQYYQYWNTERLNSPYMTDGVVVKLNAFKLQEQLGFTQ-KFPRW
AIALKYAAEEAPTRVENIMVNVGRTGALTPLAEMRPVQLAGTTVSRATLHNSDRLRELDI
RIGDTVIVRKAGEIIPEVVRVIKELRPNDTEPFIMPTNCPVCGQPVVRELGEVVTRCVNA
SCPAILKGEIEHWVSRDALDIKGIGEKLVHQLVDKGLVHSVADLYNLTEEQLCGLERMGK
RSAEKLVQVIRESKNQPWSRVLYGLGIRHVGSVNAQLLSEKFTTVDKLASAKQ---SDIE
GVYGIGVEIAQSVYQWFHISANQNLIIRLETIGIQLATGKS-------------------
------------------------------VHARTEPNPQIAGKTFVITGTLPTLKRDEA
KAMIQKAGGKVTDTVSKKTDFIVVGADAGSKLEKAQSLGIKQLDEANLLEMLMIQEPVKS
-----
>Prom9303|124024594
------------MTPTSR--TPPERAAELRQLLNQAAHSYYVLDTPTMEDAVYDRLYREL
LDLEVKDSSLLTPDSPTQRIGGAPAQGFASVPHRIPLLSLDNAFNVDELTGWYVRLVKL-
L------------------------------------GYQTNPKTPQPDLSMVGELKIDG
NALALSYEHGVLIRAATRGDGANGEEITANVRTIASIPLRLQLVH---PPAW--LEVRGE
AFIPNSTFADINTARGERGDVAFANPRNACAGTLRQLDPKVVASRQLDFFAYTLHLPDNW
QA--KADDPAS----------------------------------PMNQWAVLQWLQAIG
FKVNPNTALLTDLTAVEHFFKLWDEARHQLPYATDGVVVKLNDLQLQETAGFTQ-KAPRW
AIALKYAAEEAPSKLLRLTCQVGRTGAVTPVAEFEAIPLAGTSVSRATLHNANRVSELDL
HSGDTIVVRKAGEIIPEVIGVLRELRPAGAQTLKLPHICPECRSDLVREEGEAATRCVNN
SCPAILRGTLRHWVSKGALDVDGLGSKLIEQLVNRGLVQSIADLYALEASLLASMDRMGN
KSTENLITALQASKSKPWHKQLYGLGIHHVGEVNAKALAKKFPSAATLANAACKAPEQIT
SVFGVGNEIAQSLQQWFATPANQELLAKLKQLGISLEANED-------------------
------------------------ELAH--DTDQKQRTVSLQGQTFVLTGTLPTLSRSEA
QALIEAAGGKVNSSVSKNTSYVVAGAEAGSKLNKAEKLRVTVLNEEELLKLL---AS---
-----
>Syns7805|88809499
---------------------MQERAAELRQLLNRAAHAYYVLDAPDLEDAVYDRLYREL
LDLESAHPELVEADSPTQRVGGSPAEGFRSVTHRVPLFSLDNAFSADELRGWYTRLIKV-
L------------------------------------DREPPSDSPLPALAMVGELKIDG
NALALSYENGVLVRAATRGDGDQGEEITANVRTIASIPLRLHLDH---PPAW--VEVRGE
ALIPDSTFAAINGERAARDEPLFANPRNACAGTLRQLDPKVVAARRLDFFAYTLHLPEEW
SG-------QR----------------------------------PASQWESLRWLEDAG
FRVNPNAALLPNLEAVEQFFSDWDSRRHDLNYATDGVVVKLNDLRLQDAAGFTQ-KAPRW
AIALKYPAEEAPSRLLKLTCQVGRTGVVTPVAEFEPVSLAGTSVSRATLHNADRLQELDL
HSGDTIIVRKAGEIIPEVLRVLPELRLEGALPLELPHHCPSCGSDLVRESGEAATRCVNS
SCPAILSGALRHWVSKGALDVDGLGSKLIEQLVERGLVRSIADLYRLDTALLTSLERMGE
KSASNLVAALEQSRSQPWSRQLYGLGIHHVGEVNAKALASAFPDADSLADAAVLQPEAIT
GLHGIGPEIAQSLQQWFSTSANQDLLQQLRDVGLTLAASDQ-------------------
------------------------ERQT--LADRSNGSGQLSGQTFVLTGTLPSLSRSQA
QALIEAAGGKVSGSVSKKTSFVVAGDEAGSKLEKAKSLGVSVLDEAALMLLI---QDSAD
SIHPL
>Syns7803|148240764
-------------MSIPQ--GLQERAAELRQLLNRAAHAYYVLDAPDLEDSVYDRLYREL
LDLEAAHPELVEADSPTQRVGGSPAEGFRSVTHRIPLFSLDNAFSAEELRGWYTRLLKV-
L------------------------------------DREPPSGSPLPALAMVGELKIDG
NALALSYDNGVLVRAATRGDGDQGEDITANVRTIASIPLRLHLDP---PPAW--VEVRGE
ALIPDNTFAAINSERAARDEPLFANPRNACAGTLRQLDPKVVAARRLDFFAYTLHLPEDW
SG-------ER----------------------------------PTSQWESLRWLEDAG
FRVNPNAALLPDVDSVEQFFGDWDSRRHDLNYATDGVVVKLNDLRLQDAAGFTQ-KAPRW
AIALKYPAEEAPSRLLKLTCQVGRTGVVTPVAEFEPVSLAGTSVSRATLHNADRLQELDL
HSGDTIIVRKAGEIIPEVLRVLPELRPEGALPLELPQQCPSCGSDLVRESGEAATRCVNS
SCPAILSGALRHWVSKGALDVDGLGSKLIEQLVERGLVRSIADLYRLDTALLTSLERMGE
KSAGNLVAALAQSRTQPWSRQLYGLGIHHVGEVNAKALASAFADAHSLADAAVQRPEAIT
DLHGIGPEIAQSLQQWFNTSANQDLLQQLRAVGLTLAASDQ-------------------
------------------------ERQA--LADRNNGKGHLNGQTFVLTGTLPSLSRSQA
QALIEGAGGKVSGSVSKKTSFVVAGDEAGSKLDKANTLGVSVLDEAALMLLI---QNSAD
TIHLL
>Cya0110|126659779
------------MKVENL--GVEQRVTQLRQQLQKANYAYYVLDDPIMEDAVYDQLYREL
DNLEKEHPQLITPDSPTQRVGDKPASQFVSVTHNIPLYSLENAFNLDELKAWKNRWQRY-
-----------------------------------------SEKEDLDTIEYVCELKIDG
SALALTYENGLLIRGVTRGDGTTGEDITQNIRTIRSIPLKLNLDN---PPPM--IEVRGE
AFLPLDEFDRINQEREEKGEALFANPRNAAAGTLRQLDPKIVDQRRLQFFAYTLHLE---
--------ETE----------------------------------ISSQWQSLNYLQNSG
FLVNPHRKLCQSLDEVADYFKQWETARKDLPYMTDGVVVKINDYSLQKALGFTQ-KFPRW
AIALKYPAEEAPTIVKDIIVNVGRTGAVTPMAVMKPVHLAGTTVQKATLHNSDRISQLDI
RVGDTVIIRKAGEIIPEVVRVLKELRPPDTQPYEMPDRCPECNSLLIRPPEEAVLRCMNL
SCNAILKGSLVHWSSRDALDIRGLGERIVVLLIDNELVNSIADLYYLTPEKIANLERMGS
KSADNLIKAIEGSKQQPFSRVLYGLGIRYVGSVTANLLTENFLSIDQLSQASF---TSLC
SVYGVGGEIAQSIIDWFSIQKNYDLIQQLKKVGLQLEITSS-------------------
------------------------EKNT-----VESSLTPLSGKTFVITGTLPTLNRTEA
KTLIEKAGGKVTGSISKKTDYLLLGENAGSKLIKAQELGITQLSEADLLAFL---QTE--
-----
>Mica|166364069
-------------MTIPL--EIQQRCQQLKTELQRASYAYYVLDDPFIPDSVYDQLYREL
EDIEKRYPQLITPDSPTQRVGDKISSQFVSVRHNIPLYSLENAFNLEELNKWGNRWQRY-
-------------------------------------------VNETQDTEYVCELKIDG
SALALTYENGFLVRGVTRGDGVTGEDITPNVRTIRSIPLRLNIDN---PPAI--VEVRGE
AFLPLDTFDKINQEREEKRESLFANPRNAAAGTLRQLDPKIVDKRRLQFFAYTLHLD---
--------DNN----------------------------------ITNQWQSLDRLESMG
FLVNPHRQLCPSLQQVAQYYQDWQEKRHQLAYMTDGVVVKINDLQRQNRLGFTQ-KFPRW
AIALKYPAEEVPTVVKDIIINVGRTGAVTPMAVMEPVQVAGTTVQRATLHNSDRVAELDI
RVGDTVIIRKAGEIIPEVVRILPELRPNHTSPFQMPTNCPECQSPLVRPVGEAVTRCVNS
SCPAILRGSVVHWASRDALDIRGLGEKVVILLIEQGLVTAISDLYSLEKTEIAKLDRMGE
KSALNLITAMAQSKNQSWSRVLYGLGIRYVGSVNAKILAESFRTVEELANASV---TDLA
SIYGIGEEIAQSVYDWFRIEANRDLVAKLQAAGLQFAAAAK-------------------
---------------------------------TTTTKATLAGKTFVITGTLPTLKREEA
KELIEKAGGKVTGSVSKKTDYLVLGEAAGSKLEKALELGITQLTEAQLLELI---KA---
-----
>Syns8109|260436246
----------------MA--DPHERAAELRHLLNRAGHAYYVLDAPVMEDAVYDRLYREL
LELEQNDPGLQRPDSPTQRVGGDPAEGFTNVEHRVGMLSLDNAFNRDDLRAWHERLLKV-
-----------------------------------------LDRPNDTRLPLVGELKIDG
NALALSYRNGVLERAATRGDGSRGEEITANVRTISSIPLRLQIEN---PPEW--VEVRGE
AFIPDATFAAINAEREQRGEALFANPRNACAGTLRQLDPKVVAARRLDFFAYTLHLP---
-------GDAQ----------------------------------PPGQWAALEWLNTAG
FRVNPNRELCGELAAIQRFCDHWEQGRHDLPYATDGVVVKLDNLQLQDEAGFTQ-KAPRW
AIALKYPAEEAPTRLLRIGAQVGRTGAITPVAEFEAVALAGTSVSRATLHNADRIAELDL
HLGDTIVVRKAGEIIPEVVRVLPELRPSDATPVQLPQQCPECGSNLVREGDEAATRCVNS
SCPAILRGGLRHWVSKSALDVDGLGSKLIEQLVERGLVGSLADLYRLDAALLASLDRMGD
KSATNLVEALEASKQQPWHRQLYGLGIRHIGEVNAKALAAAFFSIDSLAAAALEAPEQIA
ELHGIGPEISASLGQWLRTPANQQLLQDLRSVELSLEASAS-------------------
------------------------EQEA-ASQAGADADGVLQGKTLVLTGTLPNLSRSEA
KALIEAADGKVSGSVSKKTDYLVAGEAAGSKLTKAESLGVTVLSEADLTALL---QP---
-----
