# Supplementary material for: Genome fluctuations in cyanobacteria reflect evolutionary, developmental and adaptive traits
Source: BMC Evol Biol. 2011 Jun 30;11:187. doi: 10.1186/1471-2148-11-187 (PMC3141437; doi:10.1186/1471-2148-11-187)
Supplement: Additional file 8 — Individual and concatenated alignments for protein groups. Compressed file containing all alignments of individual groups (fasta format) and the concatenated alignment of 285 single-copy genes (phylip format). [file 1471-2148-11-187-S8.GZ › Cyanos1308.faa]

>Syne7942|81299100
--------------------------------MLNLLLGDPNVRKVKKYKPLVTEINLLE
EDIEPLSDKDLIAKTAEFRQKLDK-----------VSHSPAAEKELLAELLPEAFAVMRE
ASKRVLGLRHFDVQMIGGMILHDGQIAEMKTGEGKTLVATLPSYLNALSGKGAHVVTVND
YLARRDAEWMGQVHRFLGLSVGLIQQGMSPEERRRNYNCDITYATNSELGFDYLRDNMAA
VIEEVVQRPFNYAVIDEVDSILIDEARTPLIISGQVDRPSEKYMRASEVAALLQRSTNTD
SEE-EPDGDYEVDEKGRNVLLTDQGFINAEQLLGVSDLFDSNDPWAHYIFNAIKAKELFI
KDVNYIVRGGEIVIVDEFTGRVMPGRRWSDGLHQAVESKEGVEIQPETQTLASITYQNFF
LLYPKLSGMTGTAKTEELEFEKTYKLEVTVVPTNRVSRRRDQPDVVYKTEIGKWRAIAAD
CAELHAEGRPVLVGTTSVEKSEFLSQLLNEQGIPHNLLNAKPENVEREAEIVAQAGRRGA
VTISTNMAGRGTDIILGGNADYMARLKLREYWMPQLVSFEEDG-FGI-AGVAGLEG-GRP
AAQ-GFG--SPNGQK----PRKTWKAS-SDIFPAELSTEAEKLLKAAVDLGVKTYGGNSL
SELVAEDKIATAAEKAPTDDPVIQKLREAYQQVRKEYEAVTKQEQAEVV---ELGGLHVI
GTERHESRRVDNQLRGRAGRQGDPGSTRFFLSLEDNLLRIFGGDRVAKLMNAFRVEEDMP
IESGMLTRSLEGAQKKVETYYYDIRKQVFEYDEVMNNQRRAIYAERRRVLEGRELKEQVI
QYGERTMDEIVDAHINVDLPSEEWDLEKLVNKVKQFVYLLED-LEAKQLEDLSPEAIKIF
LHEQLRIAYDLKEAQIDQIQPGLMRQAERYFILQQIDTLWREHLQAMEALRESVGLRGYG
QKDPLLEYKSEGYELFLEMMTAIRRNVIYSMFMFDPQ----PQ---ARPQAEVV------
-------------
>PromCC|33241250
--------------------------------MLKLLLGDPNARKLKRYQPILTDINLFE
DEIASLNDDELRGKTSDFRTRLDK------------SSDSSIQ-ECLDDLLPEAFAVVRE
ASKRVLGMRHFDVQLIGGMVLHEGQIAEMKTGEGKTLVATLPSFLNALTGRGVHIVTVND
YLARRDAEWMGQVHRFLGLSVGLIQQDMTPIERRKNYECDITYATNSELGFDYLRDNMAN
DINEIVQRDFQFCIIDEVDSILIDEARTPLIISGQIERPQEKYQKAAEVVSTLQRAAEMG
KDGIDPEGDYEVDEKQRTCTLTDEGFAKSEELLKVKDLFDPKDPWAHYITNALKAKELFV
KDVNYIVRNEDAVIVDEFTGRVMPGRRWSDGQHQAIEAKEELPIQPETQTLASITYQNFF
LLYPRLAGMTGTAKTEEVEFEKTYKLETTVIPTNRPRSRADWVDQVFKTESAKWRAVANE
TVEIHKKGRPVLVGTTSVEKSEVLSALLGEQDVPHNLLNAKPENVEREAEIIAQAGRAGA
VTIATNMAGRGTDIILGGNSDYMARLKVREVLFPKLVKPEDSHKPPV-PLQRRKDS----
--SVGFGKEENNSKDKKVNHSNDVRAQ-ENLYPCVLTDSTEQVLLDLEHQLIKEWGDRVL
SPIELEDRISTAAEKAPTQDPLVQSLREAISLVKSEYDVVVKQEEVHVR---EAGGLHVI
GTERHESRRVDNQLRGRAGRQGDLGSTRFFLSLGDNLLRIFGGDRVAALMNAFRVDEDMP
IESGMLTRSLESAQKKVETYYFDIRKQVFEYDEVMNNQRRAVYSERHRVLEGDELKKQVI
GYGERTMQEIVYAYVNPELPSEEWDLKQLVGKVKEFVYLLDD-LKPKDIEALNIDELQAF
LQEQLRNAYDLKESQIEESRPGLMREAERFFILQQIDTLWREHLQSMDALRESVGLRGYG
QKDPLIEYKNEGYDMFLEMMTNMRRNVIYSMFMFQPA----PP---SDKE----------
-------------
>Crow|67924440
--------------------------------MLKALFGDPNTRKIKKLQPIVAEINLLE
EDIQQLSDEKLREKTVEFREMLDK------------ANNDEELEDILEDILPEAFAVVRE
AGKRVLGMRHFDVQLLGGMVLHQGQIAEMKTGEGKTLVATLPAYLNGLTGKGVHIVTVND
YLARRDAEWMGQVHRFLGLTVGLIQSGMNPEERKKNYACDVTYTTNSELGFDYLRDNMAT
AMAEVVQRPSNYCIIDEVDSILIDEARTPLIISGQVERPTEKYLQAAEIAKKLEL-----
QENEEDPKDYEVDEKARNVLMTDQGFENAEQLLGVTDLYDQENPWAHYIFNAIKAKELFT
KDVNYIVKNKEVVIVDEFTGRVLAGRRWSDGLHQAIEAKEGVPIQKETQTLATITYQNFF
LLYNKLSGMTGTAKTEETELEKVYNLQVTIVPTNRPPQRYDYADVVYKNEIAKWKAVAAE
VEELHEQGRPILVGTTSVEKSEVISNLLQQSNIPHNILNARPENVERESEIVAQAGRQQA
VTIATNMAGRGTDIILGGNSDYMARLKIREYLMPQIVMPEDDNLMAG----GTGGN-GSR
RPQ-GFG--EDS-------KKKKWQPS-ADIFPTQLSQETENLIKVAVKFAVTEYGQQSL
SELEAEEKIAIASENAPTDDPVIEKLREVYKAIREEYDALTDKEQEEVV---EKGGLHVI
ATERHESRRIDNQLRGRAGRQGDPGSTKFFLSLEDNLLRIFGGDRVSGLMEAFRVEEDMP
IESKMLTRSLEGAQKKVETFYYDTRKQVFEYDEVMNNQRRAIYAERRRVLEGLDLKEQVL
QYAEKTMDEIVDAYVNPELPPEEWDVGNLVSKVKEFVYLLED-MTAEDMEDMTVPEMKIF
LHEEARKAYDIKEDQVDKVRPGLMREAERFFILQQIDTLWREHLQSMDALRESIGLRGYG
QKDPLIEYKQEGYEMFLEMMIDIRRNVVYSLFQFQPQ----SQ---VQAV----------
-------------
>Syn7335|254422692
--------------------------------MLKRLLGDPNTRKLKRYQPDIKEVNLLE
EEVQALSDNELAGKTAEFRQRLEN------------GEE-------IDDILTEAFAVVRE
AAKRVLGMRHYDVQLLGGMVLHDGQIAEMKTGEGKTLVSTLPAYLNAISGKGVHIVTVND
YLARRDAEWMGQVHRFLGLSVGLIQQGMSPKERKKNYACDITYGTNSEFGFDYLRDNMAT
QMTDVVQRPFNFCVIDEVDSILIDEARTPLIISGQVERPGEKYTKAAEVAAQLEG-----
-----DEVDYEVDEKARNVLLTDEGFEKAESLLNVTDLFDPKDPWAHYIFNAIKAKELFT
KDVNYIVRNGEIVIVDEFTGRVMAGRRWSDGLHQAIEAKEHVEIQPETQTLASITYQNFF
LLYPKLSGMTGTAKTEEAEFEKIYKLEVTIIPTNRPSQRRDLPDVVYKTENAKWNAIAQE
CAEMHETGRPVLVGTTSVEKSEVLSALLSDLKVPHNLLNAKPENVERESEIVAQAGRSGS
VTIATNMAGRGTDIILGGNADYMARLKVREYFMPRLVKHEDDDKFGVAQVSAAKNS----
RQKAGFA--DKK-------KVKTWKVA-PQIFPTDLSPEIKNNLKEAVDFAVKTYGAQSL
SELAAEDKIAVAAEKAPSDEPVIQKLRDVHNQVLEAYEAITSAAHDEVI---QLGGLHVI
GTERHESRRVDNQLRGRAGRQGDPGSTKFFLSLEDNLLRIFGGDRVAGLMNAFRVEEDMP
IESGMLTRSLEGAQKKVETYYYDIRKQVFEYDEVMNNQRRAIYAERHRVLEGQALKELVL
GYAVQTMDDIVEAYVNPELPSEEWDLASVVSKVQEFVYLLSD-LTPDQLENLSMGEMKTF
LAEQVRIAYDLKEAQVDMIKPGLMREAERFFILQQIDTLWREHLQQMDALRETVGLRGYG
QKDPLIEYKSEGYEVFLEMMTGIRRNVVYTLFQFQPQ----PQ---PAAKQSEMV-----
-------------
>Syn307|148241185
MHRAHALEALCRSWQHPPKASPSPRSPFCHCPMLKLLLGDPNARKLKRYQPLVSDINLLE
EDIAPLSDEDLRRRTSEFRQQLEN------------AGSLERQRPVLDQLLPEAFAIVRE
AGKRVLGMRHFDVQLLGGMVLHDGQIAEMKTGEGKTLVATLPSYLNALTGRGVHVVTVND
YLARRDAEWMGQVHRFLGLSVGLIQQDMSPAERRQNYGCDVTYATNSELGFDYLRDNMAT
DISEVVQREFQYCVIDEVDSILVDEARTPLIISGQVERPQEKYNQAAALALQLDRAAEMS
KDGIDPEGDYEVDEKQRSVILTDEGYAKAESILGVEDLFNAADPWAHYVTNALKAKELFI
KDVNYITRDNEVVIVDEFTGRVMPGRRWSDGLHQAVEAKESMPIQPETQTLASITYQNFF
LLYPRLAGMTGTAKTEEVEFEKTYKLEVTVVPTNRTRARRDLVDQVYKTETGKWRAVAQE
TAEVHRTGRPVLVGTTSVEKSEVLSALLQEEGIPHNLLNAKPENVEREAEIVAQAGRTGA
VTIATNMAGRGTDIILGGNTDYMARLKVREALLPRLVRPEEGHRPPV-PLQREASS----
----GFAAAASAPAK----PPSEARAL-GRLYPCELSPDTDAALADVARELVKLWGDRTL
TVLELEDRISSAAEKAPSEDAGIMQLRQVLAQIRADYDAVISTEQASVR---ETGGLHVI
GTERHESRRVDNQLRGRAGRQGDPGSTRFFLSLEDNLLRIFGGDRVAGLMNAFRVEEDMP
IESGMLTRSLEGAQKKVETYYYDMRKQVFEYDEVMNNQRRAVYVERRRVLEGRDLKKQVL
GYGERTMDDIVEAYVNPELPPEEWDLSHLTNKVKEFVYLLQD-LEPQQLAGLSMEELKAF
LHEQLRIAYDLKEAEIEQLKPGLMREAERFFILQQIDSLWREHLQSMDALRESVGLRGYG
QKDPLIEYKNEGYDMFLEMMTQVRRNVIYSMFMFQPQ----PA---PAQEDEAVV-----
-------------
>Syn9605|78211636
--------------------------------MLKLLLGDPNARKLKRYQPIVSDIQLLE
EEIAPLSDDELRGRTAAFQERLAN------------AGSLANQRPILDEILPEAFAVVRE
AGKRVLGMRHFDVQLIGGMVLHEGQIAEMKTGEGKTLVATLPSYLNALTGRGVHVVTVND
YLARRDAEWMGQVHRFLGLSVGLIQQDMRPEERRRNYNCDITYATNSELGFDYLRDNMAA
DISEVVQREFQYCVIDEVDSILIDEARTPLIISGQVERPQEKYQQAAEVANALARAAELS
KDGIDPEGDYEVDEKQRSCTLTDEGFAKAEQMLGVADLFNPQDPWAHYITNALKAKELFV
KDVNYIVRDGEAVIVDEFTGRVMPGRRWSDGQHQAIEAKEALAIQSETQTLASITYQNFF
LLYPRLAGMTGTAKTEEVEFEKTYKLETTIVPTNRVRARQDWADQVYKTEAAKWRAVANE
TAEIHKNGRPVLVGTTSVEKSELLSSLLAEQEIPHNLLNAKPENVERESEIVAQAGRAGA
VTIATNMAGRGTDIILGGNSDYMARLKLREVLLGRLVKPEEDHTPPV-PLQRSAPG----
----GFS--DAA-------APSLPRSG-ESLYPCPLTDDTDQALGQLARDLVKAWGDRAL
TVIELEERIATAAEKAPTEAPQIQALREAIARVKGEYDAVVKQEESRVR---EAGGLHVI
GTERHESRRVDNQLRGRAGRQGDPGSTRFFLSLGDNLLRIFGGDRVAGLMNAFRVEEDMP
IESGMLTRSLEGAQKKVETYYYDIRKQVFEYDEVMNNQRRAVYSERRRVLDGRALKKQVI
GYGERTMGEIVEAYVNPDLPPEEWDLDQLVGKVKEFIYLLED-LTPDQVQGLGMEELKAF
LQEQLRNAYDLKEGQIEQQRPGLMREAERFFILQQIDTLWREHLQAMDALRESVGLRGYG
QKDPLIEYKNEGYDMFLEMMTNMRRNVIYSMFMFQPQ----AP---KN------------
-------------
>Nosp|186681427
--------------------------------MLKLLLGDPNARKLKKYQPSVTEINLLE
EEIKVLSDEELKGKTAEFKQRLAK------------GEA-------LDDLLPEAYAVVRE
AGRRVLGLRHFDVQLLGGIILHVGQIAEMKTGEGKTLVATLPSYLNALTGKGVHVITVND
YLARRDAEWMGQVHRFLGLSVGLIQSSMTPSERQKNYDCDITYVTNSEVGFDYLRDNMAT
SMADVVQRPFNYCVIDEVDSILIDEARTPLIISGQVERPTEKYLQAAEIAFTLKK-----
------DEHYDVDEKARNVLLTDEGFAEAENLLGVTDLFDPEDPWAHFVFNAIKAKELFL
KDVNYIVRNGEVVIVDEFTGRVLPGRRWSDGLHQAIEAKEHEEIQPETQTLATITYQNLF
LLYPKLGGMTGTAKTEEPEFEKIYKLEVAVIPTNRDRRREDLSDMVFKTEAGKWGAIARE
CAEMHELGRPVLVGTTSVEKSELLSRLLKQLEIPHELLNARPENVEREAEIVAQAGRKGA
VTIATNMAGRGTDIILGGNSEYMARLKLREYFMPRIVMPEDEDSFGV-QRPAGLPT-GHG
GGQ-GFV--PGK-------KVKTWRAS-PEIFPTQLTKETEKLLKDAVEIAVREYGDRSL
PELEAEDKVAVAAEKAPIDDPVILKLREAYNRVKQEYEQFTTREHDEVV---GIGGLHVI
GTERHESRRIDNQLRGRAGRQGDPGTTRFFLSLEDNLLRIFGGDRVAGLMNAFQVEEDMP
IESGMLTRSLEGAQKKVETYYYDIRKQVFEYDEVMNNQRRAIYAERRRVLEGQDLKEQVI
KYAEKTMDDIVDYYINIDLPSEEWELEKLVEKVKEFVYLLAD-LQPNQLEDMTVGEIKAF
LHEQVRIAYDLKEAQIDQVQPGLMRQAERFFILQRIDTLWREHLQQMDALRESVGLRGYG
QKDPLIEYKSEGYELFLDMMVNIRRDVVYSLFMFQPQ----PQ---QMMQASSEMV----
-------------
>PromAS|123969381
--------------------------------MLKLLLGDPNTRKLKRYQPIVEEINFLE
EEISQLTDDELRKETQNLKSNISA------------ELDFKKQKELLEEFLPKAFAIVRE
ASKRVLDMRHFDVQLIGGMVLNECQIAEMKTGEGKTLVATLPCYLNALTGKGVHVVTVND
YLARRDAEWMGQVHRFLGLSVGLIQQDMNPVERKKNYDCDITYATNSELGFDYLRDNMAT
DISEVVQRKFNYCVIDEVDSILIDEARTPLIISGQVERPQEKYQKAAELSLALIKAKELS
KDGIDPEGDYEVDEKQRSCILTDQGFAKCEEYLGVNDLYNPQDPWAHYITNALKAKELFI
KDVNYIIKNEEAVIVDEFTGRVMPGRRWSDGQHQAIEAKESLKIQPETQTLASITYQNFF
LLYPGLAGMTGTAKTEEVEFEKTYKLESTVIPTNQIRKRQDWSDQVFKTEIGKWKAVAKE
TAKIHRDGRPVLVGTTSVEKSELLSSLLSAEKIPHNLLNAKPENVEREAEIVAQAGRAGA
VTIATNMAGRGTDIILGGNSDYMARLKLKEILIPLLVKPDNEHKPPI-PKQRNSKS----
--KGGFSRKAGSNL-----KKKISNSS-TNLFPCKLDEVIEKKLSLLSDELVKNWGDKQL
SVLELDDRIATAAEKAPTDDKLIRLLRESLSDVKNEYEKVLIHEEEKVR---EAGGLHVI
GTERHESRRVDNQLRGRAGRQGDLGSTRFFLSLDDNLLRIFGGDRVANLMNAFRVDEDMP
IESGMLTRSLESAQKKVETYYYDIRKQVFEYDEVMNNQRKAVYGERLRVLKGIDLKRQVI
GYGERTMIEIVDAYINPDLPPEEWNIEQLISKVKEFIYLLDD-LKVEDINLLSIEELKNY
LQEQLRIAYDLKESQIDKIRPGLMREAERFFILQQIDNLWREHLQSMDSLRESVGLRGYG
QKDPLIEYKNEGYDMFLEMMTNMRRNVIYSMFMFQPK----TD---KNDKN---------
-------------
>Rapb|282896998
--------------------------------MLKLLLGDPNARKLKKYQHYITEINLLE
EDVKLLSDDELRGKTAEFKQRLNK------------GES-------LEEILPEAFAVVRE
ASSRVLGLRHFDVQLLGGVILHTGQIAEMKTGEGKTLVATLPSYLNALSNKGVHVVTVND
YLARRDAEWMGQIHRFLGMSVGLIQSTMIPIERKKNYDCDITYVTNSEVGFDYLRDNMAT
SMEEVVQRPFNYCVIDEVDSILIDEARTPLIISGQVERPTEKYLQAAEIAFTLKK-----
------DDHYEVDEKARNVLLTDDGFAEAENLLGVTDLFDPENPWAHFVFNGIKAKELFL
KDVNYIVRNGEVVIVDEFTGRVLPGRRWSDGLHQAIEAKERVEIQPETQTLATITYQNLF
LLYPKLAGMTGTAKTEEAEFEKIYKLEVSVIPTHRTRKRQDLSDMVFKTESGKWGAIARE
CEEMHKGGRPVLVGTTSVEKSELLSRLLQEKGIPHELLNARPENVEREAEIVAQAGRRGA
VTIATNMAGRGTDIILGGNSEYMARLKLREYFMPRIVRPGDDQ-FSI-QRASGLPIGNGN
GSGQGFV--PGK-------KLKTWRVS-GGIFPTELSQVTENLLKEAVEVAVNAYGSRAL
SELEAEDKVAIAAEKAPTDDAVVQKLRDAYQTIKQEYEKFTEAEHVEVV---NNGGLHVI
GTERHESRRIDNQLRGRSGRQGDPGTTRFFLSLEDNLLRIFGGDRVAGLMNAFQVEEDMP
IESGLLTRSLEGAQKKVETYYYDIRKQVFEYDEVMNNQRRAIYAERRRVLEGEDLKEQVV
KYAEKTMDDIVNYYINPELPSEEWDLEKLVGKVKEFVYLLAD-MQPAQLQDMGVGEIKAF
LHEQSRIAYDMKEAEIDQIQPGLMRQAERFFILQRIDTLWREHLQQMDALRESVGLRGYG
QKDPLIEYKSEGYELFLDMMVNIRRDVVYSLFMFQPQ----QQ---SAVQTSEIV-----
-------------
>YellA|86605469
-----------------------------MLQALQKLLGDPNERKIRKYLPVVKLINSLE
IEIASLSDAELRAKTTEFRQRLDR------------GES-------LDDLLPEAFAVVRE
AAKRVLNLRHYDVQLIGGMVLHEGQIAEMKTGEGKTLVATLPAYLNGLTGKGVHIVTVNG
YLARRDSEWMGQVHRFLGLTVGLVQEGMSTDEKRRSYHCDITYCTNSELGFDYLRDNMAT
DIKEVMQRPFNYCIIDEVDSILIDEARTPLIISGQMARPSEKYLKAAQVARELIR-----
------DEHYEVDEKARNVILTDEGFEAAERLLGVSDLFDPKDPWAHFVFNAVKAKELFI
RDVHYIVRNQEVVIVDEFTGRVLPGRRWSDGLHQAVEAKEGVPIQNESQTLATITYQNLF
LLYPKLSGMTGTARTEEAEFSKTYNLEVTVIPTNRPIRRKDAPDLVYKTENAKWKAVAEE
IAHMHAQGRPVLVGTTSVEKSERLSAMLKEMGIPHNLLNAKPENVEREAEIIAQAGRKGA
VTIATNMAGRGTDIILGGNAEYMARLKLRERLMPKLVQLDPDNPLGS-ASTTSRGG-GQ-
----GFG--PASPK-----PKKSWTVVSPNFYPCELSARTSQALDEVVAAAVAKYGLNRL
PELVVEDLIAVASEKAPVQDPLILQLREVYNSIKAEYEKVTEAEHEEVV---RLGGLHVI
GTERHESRRIDNQLRGRAGRQGDPGSSRFFLSLEDNLLKIFGGERVAKLMDMFRVDEDMP
IEHPLLSSSLENAQRKVEVYYFDLRKQVFEYDEVMNNQRRAIYSERRRILEGENLKPKIL
DYMRKTVEEIVRAHVNPELPPEEWEIDKLTAKMQEFVPLLKENLKADDLRDLSYQEILDH
LIKQAELAYEAKEAFLDTFEPGLMRKAERFFLLQQVDTLWREHLQQMEALREAVGLRGYG
QRDPLIEYKNEGYELFLEMMDNIRRNTVYNLFVFTPQLVQVPQ---VAQAVPAQAVAASP
ETGGVVEADFAED
>Prom9215|157414246
--------------------------------MLKLLFGDPNTRKLKRYQPIVEEINFLE
EEISQLTDDDLRKETQNLKSKISS------------ELDFKKQKELLEEFLPKAFAIVRE
ASKRVLDMRHFDVQLIGGMVLHECQIAEMKTGEGKTLVATLPCYLNALTGKGVHVVTVND
YLARRDAEWMGQVHRFLGLSVGLIQQDMNPVERKKNYDCDITYATNSELGFDYLRDNMAT
DVNEVVQRKFNYCVIDEVDSILIDEARTPLIISGQVERPQEKYQKAAQLSLKLVKAKELS
KDGIDPEGDYEVDEKQRSCILTDQGFAKCEEYLGVNDLYNPKDPWAHYITNALKAKELFI
KDVNYIIKNNEAVIVDEFTGRVMPGRRWSDGQHQAIEAKESLQIQPETQTLASITYQNFF
LLYPGLAGMTGTAKTEEVEFEKTYKLESTVIPTNQLRKRKDWSDQVFKTEIGKWKAVAKE
TANIHRDGRPVLVGTTSVEKSELLSSLLSEEKIPHNLLNAKPENVEREAEIVAQAGRAGA
VTIATNMAGRGTDIILGGNSDYMARLKLKEILIPLLVKPDNEHKPPI-PKQRNSKS----
--KGGFS--KKASSK----LKKNISNSSTSLFPCKLDEAIEKQLSLLSDELVKNWGDRQL
SVLELDDRIATAAEKAPTDDDLIKLLRESLSAVKKEYEKVLTHEEEKVR---KAGGLHVI
GTERHESRRVDNQLRGRAGRQGDLGSTRFFLSLEDNLLRIFGGDRVANLMNAFRVDEDMP
IESGMLTRSLESAQKKVETYYYDIRKQVFEYDEVMNNQRKAVYGERLRVLKGNDLKRQVI
GYGERTMSEIVDAYINPDLPPEEWNIDQLISKVKEFIYLLDD-LKSEDINLLSIEELKNY
LQEQLRIAYDLKESQIEKIRPGLMREAERFFILQQIDNLWREHLQSMDSLRESVGLRGYG
QKDPLIEYKNEGYDMFLEMMTNMRRNVIYSMFMFQPK----TE---VNEKK---------
-------------
>PromN2A|72383058
--------------------------------MFGQLLGDPNKRRLKNYYPIVSEINILE
EDISVLSDEELRGSTNEFRQRLEK------------AENSDKQLKILDELLPNAFAVVRE
ASKRVLGMRHFDVQLIGGMVLHEGQIAEMKTGEGKTLVSTLPSYLNALTGKGVHVVTVND
YLAKRDAEWMGQVHRFLGLEVGLIQQDMNPRERKKNYQCDITYATNSELGFDYLRDNMAA
DKAEIVQRDFQFCVIDEVDSILIDEARTPLIISGQVERPQEKYQKAAEVVMKLQRASELG
KDGIDPEGDYEVDEKQRSCVLTDDGFAKTEELLEVKDLFDPKDPWAHYVTNALKAKELFT
KDVNYIVRNGEAVIVDEFTGRVMPGRRWSDGQHQAIEAKENLAIQPETQTLASITYQNFF
LLYPRLSGMTGTAKTEEVEFDKTYKLKTSVIPTNKKVSREDWVDQVFKTENAKWRAVAKE
TSLINKQGRPILVGTTSVEKSELLSTLLAEENIPHNLLNAKPENVERESEIVAQAGRKGA
VTIATNMAGRGTDIILGGNSEYMAKLKIKQVLSSRLVKPEDRHNPPV-PLQRDKAS----
----GFKSLEVKAEA----KTSNQSSSLNNLFPVILSDKTDNELGQLAAKLVKEWGDRAL
TLGELEDYIATAAEKTPTKDENILAIRRAIHSIKTEYEVITNNEEKLVT---EAGGLHVI
GTERHESRRVDNQLRGRAGRQGDFGSTRFFLSLEDNLLRIFGGDRVAGLMNAFRVEEDMP
IESGMLTRSLEGAQKKVETYYYDIRKQVFEYDEVMNNQRKAVYSERRRVLKGQELKSQVI
SYGEKTMGEIVDAYINEELPPEEWELDKLVGKVQEFIYLLND-LKSSELIGLDTNQLKVF
LQEQMRNAYDLKEAQLEETHPGIMREAEKFFMLQQLDTLWREHLQSMDSLRESVGLRGYG
QKDPLIEYKNEGYDMFLEMMINFRRNVIYSMFMFQPT----TK---KVES----------
-------------
>Syns9917|87123256
--------------------------------MLKLLLGDPNARKLKRYQPIVSDINLLE
EEIAPLSDDDLRRRTADFRQRLEN------------AGSLDNQRPLLDELLPEAFAVVRE
AGKRVLGMRHFDVQLIGGMVLHEGQIAEMKTGEGKTLVATLPSFLNALTGRGVHVVTVND
YLARRDAEWMGQVHRFLGLSVGLIQQDMTPTERRRNYGCDITYATNSELGFDYLRDNMAT
DISEVVQREFQYCVIDEVDSILIDEARTPLIISGQVERPQEKYQQAAQVAAALERAAEMG
KDGIDPEGDYEVDEKQRSCTLTDEGFAKAEQLLGVSDLYDPQDPWAHYITNALKAKELFI
RDVNYIVRDGEAVIVDEFTGRVMPGRRWSDGQHQAIEAKEGLAVQPETQTLASITYQNFF
LLYPRLAGMTGTAKTEEVEFEKTYKLETTIVPTNRPRARQDLADQVYKTEQAKWRAVARE
TAEIHRQGRPVLVGTTSVEKSELLSALLAEEAIPHNLLNAKPENVEREAEIVAQAGRSGA
VTIATNMAGRGTDIILGGNSDYMARLKLREVLLPRLVRPEEGHRPPV-PLQRSAEG----
--GGGFAAKAAPASGPHGHAPSEAKAI-GSLYPCQLSDDTDQALADLARDLVKAWGDRAL
SVIELEDRIATAAEKAPTEDEAIAALRAAIARVKAEYDVVVKQEEARVR---EAGGLHVI
GTERHESRRVDNQLRGRAGRQGDPGSTRFFLSLGDNLLRIFGGDRVAGLMNAFRVEEDMP
IESGMLTRSLEGAQKKVETYYYDIRKQVFEYDEVMNNQRKAVYTERRRVLEGRELKKQVI
GYGERTMNEIVEAYVNPDLPPEEWDLSQLVSKVKEFVYLLED-LEAEQLKGLSLDELKAF
LQEQLRNAYDLKESQIEQQRPGLMREAERFFILQQIDTLWREHLQAMDALRESVGLRGYG
QKDPLIEYKNEGYDMFLEMMTNMRRNVIYSMFMFQPA----PA---AAPAAAEGVTPA--
-------------
>Prom9312|78780117
--------------------------------MLKLLLGDPNTRKLKRYQPIVEEINFLE
EEISKLTDDELRQETHNLKSQISS------------ESDIKQQKELLDESLPKAFAIVRE
ASKRVLDMRHFDVQLIGGMVLHECQIAEMKTGEGKTLVATLPCYLNALTGKGVHVVTVND
YLARRDAEWMGQVHRFLGLSVGLIQQDMSPVQRKKNYDCDITYATNSELGFDYLRDNMST
DINEVVQRPFNYCVIDEVDSILIDEARTPLIISGQVERPQEKYQKASELALALVKAKEIG
KDGIDPEGDYEVDEKQRSCILTDQGFAKCEEYLAVSDLYNPKDPWAHYITNALKAKELFI
KDVNYIIKNNEAVIVDEFTGRVMPGRRWSDGQHQAIEAKESLKIQPETQTLASITYQNFF
LLYPGLAGMTGTAKTEEVEFEKTYKLESTVIPTNQIRKREDLPDQVFKTEIGKWKAVARE
TAQIHRAGRPVLVGTTSVEKSELLSSLLAEEKIPHNLLNAKPENVEREAEIVAQAGRAGA
VTIATNMAGRGTDIILGGNSDYMARLKLKEILIPLLVKPNNEHKPPI-PKQRSSKS----
--KGGFS--SKVGSN----LTKNIPDYSTSLFPCKLDEEIQKKLSVLSDELVKNWGDRQL
SVLDLDDRIATAAEKAPTEDKMIKLLRESLSRVKDEYEKVLTHEEKKVR---EVGGLHVI
GTERHESRRVDNQLRGRAGRQGDFGSTRFFLSLEDNLLRIFGGERVANLMNAFRVDEDMP
IESGMLTRSLESAQKKVETYYYDIRKQVFEYDEVMNNQRKAVYSERLRVLQGTDLKRQVI
GYGERTMYEIVEAYINPDLPPEEWDIAQLISKVKEFIYLLDD-LKADDVKLLSIEELKNY
LQEQLRTAYDLKESQIEQIRPGLMREAERFFILQQIDNLWREHLQSMDSLRESVGLRGYG
QKDPLIEYKNEGYDMFLEMMTNMRRNVIYSMFMFQPK----TD---KDDKN---------
-------------
>SynsBL|116071711
--------------------------------MLKLLLGDPNARKLKRYQPLVSDITLLE
EEIAPLSDDDLRRRTAAFQERLAN------------AGTLVNQRLILDEILPEAFAVVRE
AGKRVLGMRHFDVQLIGGMVLHEGQIAEMKTGEGKTLVATLPSYLNALTGRGVHVVTVND
YLARRDAEWMGQVHRFLGLSVGLIQQDMRPEERRRNYACDITYATNSELGFDYLRDNMAA
DISEVVQREFQFCVIDEVDSILIDEARTPLIISGQVEREQEKYQQAAQLAASLERSAEMG
KDGIDPEGDYEVDEKQRSCTLTDEGFAKAEKTLGVQDLFDPQDPWAHYITNALKAKELFV
KDVNYIVRDDEAVIVDEFTGRVMPGRRWSDGQHQAIEAKEKLQIQPETQTLASITYQNFF
LLYPRLAGMTGTAKTEEVEFEKTYKLQTTIVPTNRIRARQDWADQVYKTEVAKWRAVANE
TAEIHKKARPVLVGTTSVEKSELLSSLLAEQDIPHNLLNAKPENVERESEIVAQAGRAGA
VTIATNMAGRGTDIILGGNSDYMARLKLREVLLGRLVKPEDGPLPSL-PVQDSASA----
---TGFS--ETS-------ATASPRAG-ASLYPCELSESTDQVLAQLARDLVKAWGDRAL
SVLDLEERIATAAEKAPTEDAEIQSLREAIALVRGEYDAVVKEEEARVR---DAGGLHVI
GTERHESRRVDNQLRGRAGRQGDPGSTRFFLSLGDNLLRIFGGERVAGLMNAFRVEEDMP
IESGMLTRSLEGAQKKVETYYYDIRKQVFEYDEVMNNQRRAVYSERRRVLDGRALKKQVI
GYGERTMNEIVEAYVNPDLPPEEWDLDQLVGKVKEFIYLLED-LTPAQVNGLGMDELKAF
LQEQLRNAYDLKEGQIEQQRPGLMREAERFFILQQIDTLWREHLQAMDALRESVGLRGYG
QKDPLIEYKNEGYDMFLEMMTNMRRNVIYSMFMFQPA-----A---PQSGG---------
-------------
>Prom9515|123967061
--------------------------------MLKLLLGDPNTRKLKRYQPIVEEINLLE
EEVSILTDDELRNETHNLKSKVSL------------EINIKRQNEKLEEILPKAFAIVRE
ASKRVLEMRHFDVQLIGGMVLHEGQIAEMKTGEGKTLVATLPCYLNALTGKGVHVVTVND
YLARRDAEWMGQVHRFLGLSVGLIQQDMSPAERKKNYACDITYATNSELGFDYLRDNMAT
EIEEVVQRKFNYCVIDEVDSILIDEARTPLIISGQIERPQEKYQKAAELALSLIKAKELS
KDGIDPEGDYEVDEKQRSCILTDQGFAKCEESLKVNDLYDPQDPWAHYITNALKAKELFV
KDVNYIIKKDEAVIVDEFTGRVMPGRRWSDGQHQAIEAKEGLKIQPETQTLASITYQNFF
LLYPGLAGMTGTAKTEEVEFEKTYKLESTVVPTNQVRKRQDWADQVFKTEIGKWKAVANE
TAEIHRNGRPVLVGTTSVEKSELLSSLLFEQQIPHNLLNAKPENVEREAEIVAQAGRSGA
VTIATNMAGRGTDIILGGNSDYMARLKLKETLMPLLVKPDNEHKPPI-PQQRSSKA-GG-
----GFA--SKSESI----SNKNSKSSGASLFPCQLGEDTTRKLSLLSNELVKSWGERTL
TILELDDRIATAAEKAPTEDKLIQSLRDALSDVKNEYEKVLVHEEENVR---KAGGLHVI
GTERHESRRVDNQLRGRAGRQGDLGSTRFFLSLEDNLLRIFGGDRVANLMNAFRVDEDMP
IESGMLTRSLESAQKKVETYYYDIRKQVFEYDEVMNNQRKAVYNERLRVLKGSDLKKQVL
GYGDRTMEEIVEAYINPDLPPEEWDIEQLISKVKEFIYLLNN-LKSTDVSVLSVEELKNY
LQEQLRIAYDLKEAQIEQFRPGLMREAERFFILQQIDNLWREHLQSMDSLRESVGLRGYG
QKDPLIEYKNEGYDMFLEMMTNMRRNVIYSMFMFQPQ----SE---KETKS---------
-------------
>Cya8802|257058984
--------------------------------MLKTLFGDPNARKLKKFQPFVTEVNLLE
EEIQKLSDEELKYKTVEFREALDK------------ARNDEELEDILDEILPEAFAVVRE
AGIRVLGMRHFDVQLLGGIVLHKGQIAEMKTGEGKTLVATLPAYLNGLTGKGVHVVTVND
YLARRDAEWMGQVHRFLGLSVGLIQGGMNPEERKKNYGCDITYTTNSELGFDYLRDNMAT
AMAEVVQRPFNYCIIDEVDSILIDEARTPLIISGQVERPTEKYLQAAAIAAQLLK-----
QESEDDPGDYEVDEKARNVLMTDAGFEKAEQLLNVQDLYDQDNPWAHYIFNAIKAKELFT
KDVNYMIRNNEIVIVDEFTGRVLPGRRWSDGLHQAIEAKEGVEIQRETQTLATITYQNFF
LLYPKLSGMTGTAKTEETELEKVYNLQVTIIPTNRISRRYDLPDVVYKTEDAKWQAVAGE
VEELHHQGRPILVGTTSVEKSEVLSKLLQQKKIHHNLLNARPENVERESEIVAQAGRKGA
VTIATNMAGRGTDIILGGNADYMARLKIREYLMPQIVMPEDDDLMAG----VSGNG-GR-
RPQ-GFG--TSKK------KGKNWSPSDADIFPTKMSQETEEILKEAVKFAVEQYGQQSL
TELEAEEKIAIASENAPTDDPVVEKLRVVYKAIRKTYETVTDQEHDEVV---ELGGLHVI
GTERHESRRIDNQLRGRAGRQGDPGSTKFFLSLEDNLLRIFGGDRVAGLMNAFRVEEDMP
IESQMLTRSLEGAQKKVETFYYDTRKQVFEYDEVMNNQRRAIYAERRRVLEGLDLKEQVL
QYAEKTMDEIVDAYVNPELPPEEWDIPNLVGKVKEFVYLLKD-VTPQDMEDMTVSEMKIF
LHEEVRKAYDIKEYEVDQIRPGLMREAERFFILQQIDTLWREHLQTMDALRESIGLRGYG
QQDPLIEYKQEGYEMFLEMMIDIRRNVVYSLFQFQPQ----GQ---PQTV----------
-------------
>Prom9313|33862356
--------------------------------MLKLLLGDPNARKLKRYQPIVTDINILE
EDIALLSDDQLRSKTADFRQQFEN------------VVSFAKQRALLDELLPEAFAVVRE
AAKRVLGMRHFDVQLIGGMVLHEGQIGEMKTGEGKTLVATLPSYLNALTGRGVHVVTVND
YLARRDAEWMGQVHRFLGLSVGLIQQDMSPAERRRNYACDITYATNSELGFDYLRDNMAT
DLSEVVQREFQYCVIDEVDSILIDEARTPLIISGQVERPQEKYQQAADVAAALERAAEQG
KDGIDPEGDYEVDEKQRSCTLTDEGFAKAEQNLRVRDLFDPADPWAHYITNALKAKELFV
RDVNYIVRDGEAVIVDEFTGRVMPGRRWSDGQHQAIEAKEQLAIQPETQTLASITYQNFF
LLYPRLAGMTGTAKTEEVEFEKTYKLETSVIPTNQPRARADWVDQVYKTESAKWRAVANE
TAEIHKQGRPVLVGTTSVEKSELLSSLLSEQEIPHNLLNAKPENVEREAEIVAQAGRAGA
VTIATNMAGRGTDIILGGNSDYMARLKLREVLLPRLVRPEEGHRPPV-PLQRAAET----
--GGGFAAKAAASNGSHGHVLSEARAI-GSLYPCSLTDDTDQFLAELARELVKVWGDRAL
SVIELEDRISTAAEKAPTDDAQIAALRESIARVKTEYDVVVTQEEVRVR---EAGGLHVI
GTERHESRRVDNQLRGRAGRQGDLGSTRFFLSLEDNLLRIFGGERVASLMNAFRVEEDMP
IESGMLTRSLEGAQKKVETYYYDIRKQVFEYDEVMNNQRRAVYAERRRVLEGRGLKKQVI
GYGERTMDDIVEAYVNPDLPPEEWDLGQLVSKVQQFVYLLED-LKPEQLQGLSMEELKSF
LQEQLRNAYDIKEGQIEQQRPGLMREAERFFILQQIDTLWREHLQAMDALRESVGLRGYG
QKDPLIEYKNEGYDMFLEMMANMRRNVIYSMFMFQPA----AS---GQEQA---------
-------------
>Cya7822|196254747
------------------------------------------------------------
------------------------------------------------------------
------------------------------------------------------------
------------------------------------------------------------
-MAEVVQRPFSYCIIDEVDSILIDEARTPLIISGPIERPTEKYYQAAEIVKQLVK-----
QEVEDGPGDYEVDEKARNILLTDDGFKKAEELLGVKDLYDQENPWAHYIFNAIKAKELFL
KDVNYIVRNGEVVIVDEFTGRVLPGRRWSDGLHQAIEAKERVEIQQETQTLATITYQNFF
LLYPKLSGMTGTAKTEETELEKVYNLQVTIIPTNRPSQRYDLPDAVYKGEGGKWRSVADE
VEELHKMGRPILVGTTSVEKSELLSRLLREKEIPHNLLNARPENVERESEIVAQAGRKGA
VTIATNMAGRGTDIILGGNSDYMARLKIREYLMPKIVRPDDDELAVSVPSLGGRRR----
--PQGFA--SDR-------KVKTWKAS-ADIFPTELSEATVKGLKEAVKIAVEYYGEQSL
AELETEEKIAIASENAPTDDPVIQKLRQVYKKIRGEYEIFTSQEHKEVV---ELGGLHVI
GTERHESRRIDNQLRGRAGRQGDPGSTRFFLSLEDNLLKIFGGDRVARLMEALQVEEDMP
IESGMLTRSLEGAQKKVETYYYDIRKQVFEYDEVMNNQRKAIYAERRRVLEGLDLKEQVL
QYAEKTMDEIVEAYVNPDLPPEEWDLNTLVSKVKEFVYLLQD-VEPADIEDMTVFEIKNF
LHEEVRKAYDVKEQEVDHVRPGLMRDAERFFILQQIDTLWREHLQGMESLRESIGLRGYG
QKDPLIEYKQEGYEMFLEMMIDIRRNVVYSLFQFKPQ----GQ---PQAV----------
-------------
>Cya7424|218437045
--------------------------------MLKALFGDPNTRKLNKFQSLVTETNLLE
EEIKKLSDEELKRKTDEFREELEK------------ASNDRELEEILDEILPEAFALVRE
ASLRVLGMRHFDVQLMGGIVLHKGQIAEMKTGEGKTLVSTLPAYLNGLTGKGVHIVTVND
YLARRDAEWMGQVHRFLGLSVGLIQSGMSPEDRKKNYACDITYTTNSELGFDYLRDNMAT
SMAEVVQRPFNFCVIDEVDSILIDEARTPLIISGPIDRPTEKYIQASQIAKQLVK-----
QEVEDGPGDYEVDEKARNILLTDEGYKKAEQLLGVKDLFDQDNPWAHYIFNAIKAKELFT
KDVNYIVRGGEVVIVDEFTGRVLAGRRWSDGLHQAIEAKERVEIQQETQTLATITYQNFF
LLYPKLSGMTGTAKTEETELEKVYNLQVTIIPTNRPSQRYDLPDAVYKAERGKWMAVAEE
VEELHQKGRPILVGTTSVEKSELLSNLLRQKEIPHNLLNARPENVERESEIVAQAGRKGA
VTIATNMAGRGTDIILGGNSDYMSRLKIREYLMPKLVKPEEDELAVNVPSLGGKRS----
RPQ-GFA--SDK-------KVKTWKAS-PDIFPTELSEETVKALKEAVKIAVDQHGQQSL
GELEAEEKIAIASENAPTDDIVIQKLREVYKKIRAEYEIFTSKEHNEVV---ELGGLHVM
GTERHESRRIDNQLRGRAGRQGDPGSTRFFLSLEDNLLKIFGGDRVARLMDALQVEEDMP
IESGMLTRSLEGAQKKVETYYYDIRKQVFEYDEVMNNQRKAIYAERRRVLEGLDLKEQVL
QYAEKTMDEIVEAYVNPDLPPEEWDLNTLVSKVKEFVYLLQD-VAPSDIEDMTFMEMKNF
LHEEVRKAYEVKEQEVDRVRPGLMRDAERFFILQQIDTLWREHLQGMESLRESIGLRGYG
QKDPLIEYKQEGYEMFLEMMIDIRRNVVYSLFQFKPQ----GQ---PQAV----------
-------------
>PromN1A|124026800
--------------------------------MFKKLLGDPNTRKLKRYFPLVSDVNIFE
EDLLSLSDDDLRTRTSEFRSKLEK------------VSSPNEELSLLDELLPEAFAVVRE
ASKRVLGMRHFDVQLIGGMVLHEGQIAEMKTGEGKTLVATLPSYLNALTGRGVHVVTVND
YLARRDAEWMGQIHRFLGLSVGLVQQSMAPLERKKNYECDITYATNSELGFDYLRDNMAA
DKSEIVQRDFQFCVIDEVDSILIDEARTPLIISGQVERSQEKYKQAAQVVENLKRAIDTS
KDGIDPEGDYEVDEKQRSCILTDEGFANTEKLLNVQDLFDPKEPWAHYVTNALKAKELFI
KDVNYIVRNDEAVIVDEFTGRVMPGRRWSDGQHQAIEAKENLSIQPETQTLASITYQNFF
LLYPRLSGMTGTAKTEEVEFEKTYKLQTTVVPTNRKISRQDWVDQVFKTEAAKWRAVAKE
TADIHQKGRPVLVGTTSVEKSELLSTLLSEQQVPHNLLNAKPENVEREAEIVAQAGRAGA
VTIATNMAGRGTDIILGGNSDYMARLKIKEILSNRLVKPEEGHKPPVSPQRKTKSA----
----GFK--EEKNKNLSISKQNQSKSF-LNIFPVSLTEDTDAKLASLASKLVKEWGDRSL
SSIELDDYIATAAEKTPTQDKNIKELRIAIQLIKNEYEEVLSQEETNVR---RVGGLHVI
GTERHESRRVDNQLRGRAGRQGDLGSTRFFLSLEDNLLRIFGGDRVAGLMNAFRVEEDMP
IESGMLTRSLEGAQKKVETYYYDIRKQIFEYDEVMNNQRKAVYSERRRVLDGRELKLQVI
GYGQRTMEEIVEAYVNEDLPPEEWNLTNLVSKVKEFIYLLED-LKPEDLLGLNKNELKDF
LKEQLRNAYDMKEAKVEQSHPGIMRQAERFFILQQLDTLWREHLQSMDSLKESVGLRGYG
QKDPLIEYKNEGYDMFLEMMVNMRRNVIYSMFMFQPA----QK---KVEA----------
-------------
>Micc|254416702
--------------------------------MLKNLLGDPNTRKLKRYQPFVADINVLE
EDIRSLSDEQLQGKTAEFKQQLEK------------ATTDREREELLEDLLPEAFAVVRE
AAWRVLGMRHFDVQLLGGVVLHRGEIAEMKTGEGKTLVSTLPAYLNALSGKGVHIVTVND
YLARRDAEWMGQVHRFLGLTVGLIQSGMGPAERQRNYACDITYATNSELGFDYLRDNMAT
SMSEVVQRPFNYCIIDEVDSVLIDEARTPLIISGQVERPTQNYMKAAQIAKMLQP-----
------EEHYEVDEKARNVILTDEGFIEAEKLLEVGDLYDPENPWAHYIFNAIKAKELFT
NDVNYIVRNDEVVIVDEFTGRVLQGRRWSDGLHQAIEAKEGVEIQKETQTLATITYQNFF
LLYPKLAGMTGTAKTEEAEFEKIYNLRVTIIPTNKPPGRRDMSDVVYKTEEAKWKAVARE
CADMHEQGRPVLVGTTSVEKSEVLSRLLSQLDVPHNLLNARPENVERESEIVAQAGRKGA
VTIATNMAGRGTDIILGGNADYMSRLKVREYFMPQIVIPEEEDSFAA----MAGGG-GKR
SQAQGFA--PGK-------KVKTWKVS-PQIYPTQLSPETEQKLIEAVKFAVQQYGERSL
PELEAEEKIAIAAENAPTDDPVIQKLREVCRAVRKEYEAFTHKEHDEVIYTEPIGGLHVI
GTERHESRRIDNQLRGRAGRQGDPGSTKFFLSLEDNLLRIFGGDRVAGMMNAFRVEEDMP
IESGMLTRSLEGAQKKVETFYYDTRKQVFEYDEVMNNQRRAIYAERRRVLEGLDLKEQVI
QYAEKTMDDIVDAYVNPDLPPEEWDIASLVSKVQEFVYLLQD-LQPEHLDDMTVTEIKTF
LHEEVRKAYDIKEAQIDQIQPGLMRQAERFFILQQIDTLWREHLQSMDALRESVGLRGYG
QKDPLIEYKQEGYETFLEMMIDIRRNVVYSLFQFQPQ----VQ---PQAV----------
-------------
>Prom9202|254526956
----------------------------------------------------MEEINFLE
EEISQLTDDELRKETQNLKSKISS------------ELVFKKQKELLEEFLPKAFAIVRE
ASKRVLDMRHFDVQLIGGMVLHECQIAEMKTGEGKTLVATLPCYLNALTGKGVHVVTVND
YLARRDAEWMGQVHRFLGLSVGLIQQDMNPFERKKNYDCDITYATNSELGFDYLRDNMAT
DVNEVVQRKFNYCVIDEVDSILIDEARTPLIISGQVERPQEKYQKAAQLSLKLVKAKELS
KDGIDPEGDYEVDEKQRSCILTDQGFAKCEEYLGVNDLYNPKDPWAHYITNALKAKELFI
KDVNYIIKNNEAVIVDEFTGRVMPGRRWSDGQHQAIEAKESLQIQPETQTLASITYQNFF
LLYPGLAGMTGTAKTEEVEFEKTYKLESTVIPTNQVRKRKDWSDQVFKTEIGKWKAVAKE
TANIHRDGRPVLVGTTSVEKSELLSSLLFEEKIPHNLLNAKPENVEREAEIIAQAGRAGA
VTIATNMAGRGTDIILGGNSDYMARLKLKEILIPLLVKPDNEHKPPI-PKQRNSKS----
--KGGFS--KKASSN----LKKDISNSSTSLFPCKLDEAIEKQLSLLSDELVKNWGDRQL
SVLELDDRIATAAEKAPTDDDLIKLLRESLSAVKKEYEKVLTHEEEKVR---KAGGLHVI
GTERHESRRVDNQLRGRAGRQGDLGSTRFFLSLEDNLLRIFGGDRVANLMNAFRVDEDMP
IESGMLTRSLESAQKKVETYYYDIRKQVF-------------------------------
------------------------------------------------------------
-----------------------------------------------DTTR---------
------------------------------------------------------------
-------------
>Nods|119511252
--------------------------------MLKLLLGDPNARKLKKYQPYISEINLLE
EDIAALSDEELKGKTGEFKERLAK------------GET-------LDDILPEAFAVVRE
AGRRVLGLRHFDVQMLGGVILHSGQIAEMKTGEGKTLVATLPSYLNALTGKGVHVITVND
YLARRDAEWMGQVHRFLGLSVGLIQSSMIPSERQKNYACDITYVTNSEIGFDYLRDNMST
SMADVVQRPFNYCVIDEVDSILVDEARTPLIISGQVERPTEKYLQAAEIASRLQV-----
------DEHYEVDEKARNVLLTDEGFAESENLLGVTDLFDPEDPWAHFMFNAIKAKELFL
KDKHYIVGNKEVVIVDEFTGRVLPGRRWSDGLHQAIEAKEHVDIQPETQTLATITYQNLF
LLYPKLGGMTGTAKTEEPEFEKIYKLEVAVIPTNRVRRRQDWPDMVFKTEPGKWRAIAGE
CAEMHELGRPVLVGTTSVEKSEYLSQLLKQMEIPHELLNARPENVEREAEIVAQAGRRGA
VTIATNMAGRGTDIILGGNSEYMARLKLREYFMPRIVRPEDEDVFGV-QRAAGLPT-GHG
GGQ-GFV--PGK-------KVKTWRAS-PEIFPTELTKETEQLLKDAVEVAVREYGDRSL
PELEAEDKVAVAAEKAPIDDPVILRLREAYNRVKEEYEQFTESEHNEVI---ELGGLHVI
GTERHESRRIDNQLRGRAGRQGDPGSTRFFLSLEDNLLRIFGGDRVAGLMNAFQVEEDMP
IESGMLTRSLEGAQKKVETYYYDIRKQVFEYDEVMNNQRRAIYAERRRVLEGQDLKEQVI
KYAEKTMDEIVDFYINPDLPSEEWELQKLVDKVKEFVYLLAD-MEPTQLEDMGVSEIKAF
LHEQVRIAYDLKEAQIDQIQPGLMRQAERFFILQRIDTLWREHLQQMDALRESVGLRGYG
QKDPLIEYKSEGYELFLDMMVNIRRDVVYSLFMFQPQ----PQ---PVAQPSSEMV----
-------------
>Cyab|254430686
--------------------------------MLKLLLGDPNARKLKRYQPVVSDVNLLE
EEIAPLSDDELRGLTGEFRQKLASHQEECRSRGLTLEATLERERNLLDDLLPQAFAVVRE
AGKRVLGMRHFDVQLIGGMVLHDGQIAEMKTGEGKTLVATLPSYLNALTGRGVHVVTVND
YLARRDAEWMGQIHRFLGLSVGLIQQDMTPYDRRDNYACDITYATNSELGFDYLRDNMAT
DIAEVVQRDFHYCVIDEVDSILIDEARTPLIISGQVERPQEKYQKAAEVAERLVRAAELG
KDGIDPEGDYEVDEKQRSCTLTDEGFAKAEEMLGVSDLFDPADPWAHYINNALKAKELFI
KDVNYIVRGSDAVIVDEFTGRVMPGRRWSDGQHQAIEAKENLPIQPETQTLASITYQNFF
LLYPRLAGMTGTAKTEEVEFEKTYKLEVTVVPTNRPRSRADWTDQVYKTEPAKWRAVALE
IAEVNNSGRPVLVGTTSVEKSELLSALLAEQQIPHNLLNAKPENVEREAEIVAQAGRAGA
VTIATNMAGRGTDIILGGNSDYMARLKLREVLLPVLVRPEEGHRPPV-PLQRSAEVSGFG
GGRGGKG--ASPNGS----APSEARAI-GALYPCELPEEQELALVTLSRELVKAWGDRSL
TVLELEDRIAQAAEKAPTDDPQIQQLRECINAVKATYDAVVKQEEARVR---EAGGLHVI
GTERHESRRVDNQLRGRAGRQGDPGSTRFFLSLEDNLLRIFGGDRVAGLMNAFRVEEDMP
IESGMLTRSLEGAQKKVETYYYDIRKQVFEYDEVMNNQRKAVYAERRRVLEGRELKQQVI
GYGERTIDDIVEAYVNPDLPPEEWDLSRLVAKVKEFIYLLED-LEPEQLKGLGTEELKAF
LQEQMRNAYDIKEGQIEQQRPGLMREAERFFILQQIDTLWREHLQAMDALRESVGLRGYG
QKDPLIEYKNEGYDMFLEMMTQMRRNVIYSMFMFQPA----PA---PQGATV--------
-------------
>Acam|158334267
--------------------------------MLKTLLGDPNKRKLKKYQPDVVEINLLE
EEVEVLSDQELRAKTDEFKERLKN------------GET-------LDDLLPETFAVVRE
ASKRVLGMRHFDVQLLGGMILHDGQIAEMKTGEGKTLVSTLPAYLNALTGKGVHAITVND
YLARRDAEWMGQVHRFLGLSVGLIQQSMSPTERKKNYACDITYGTNSEIGFDYLRDNMST
SIEEVVQRPLNYCVIDEVDSVLIDEARTPLIISGQVERPTEKYLDASKVANALQP-----
------EEHYEVDEKARNVILTDEGFVEAEKILGVSDLFDPEDPWAHYVFNAIKAKELFI
NDVNYIVRNDEIVIVDEFTGRVMPGRRWSDGLHQAIEAKEKVEIQNETQTLATITYQNLF
LLYDKLAGMTGTAKTEEAEFEKIYKLEVTIVPTNRSNQRQDISDVVYKSEEAKWLAVANE
CADMYEVGRPILVGTTSVEKSEVLSKLLLERNIPHNLLNAKPENVERESEIVAQAGREGR
VTIATNMAGRGTDIILGGNAEYMARLKVREYLMPRIVQPEDDNPLSM-MQVKLPEA----
GSQ-GFG--GD--GQQKGMQRKTWKVS-PEIFPTTISKDAESLLKEAVNAAVKQYGEQSL
PELQAEDLMAVASEKAPTDDPVIQKLREVYNLILEEYEAFTSKEHDKVV---ERGGLHVI
GTERHDSRRIDNQLRGRAGRQGDPGSTRFFLSLQDNLLRIFGGDRVAGLMNAFRVEEDMP
IESRILTSSLENAQKKVETYYYDIRKQVFEYDEVMNNQRRAIYAERRRVLEGEDLKERVI
EYAEQTMDDIVEAYVNPELPPEEWNLEQLVDKTKEFVYLLED-LEASHIADLSMPEMKMF
LREQVRIAYDQKESEVNEMEPTLMRQAERFFILQQIDMLWREHLQQMDALREAVGLRGYG
QQDPLIEYKSEGYEVFLDMMTAIRRNVVYSLFQFRPQ----RQ---PEPSEVA-------
-------------
>Prom9301|126697168
--------------------------------MLKLLLGDPNTRKLKRYQPIVEEINFLE
EEISQLTDDELRKETQNLKSTISA------------ELDLKKQKELLEEFLPKAFAIVRE
ASKRVLDMRHFDVQLIGGIVLNECQIAEMKTGEGKTLVATLPCYLNALTGKGVHVVTVND
YLARRDAEWMGQVHRFLGLSVGLIQQDMNPLERKKNYDCDITYATNSELGFDYLRDNMAT
DINEVVQRKFNYCVIDEVDSILIDEARTPLIISGQVERPQEKYQKAAELSLELLKAKELS
KDGIDPEGDYEVDEKQRSCILTDQGFAKCEEYLGVSDLYNPQDPWAHYITNALKAKELFI
KDVNYIIKNEEAVIVDEFTGRVMPGRRWSDGQHQAIEAKESLKIQPETQTLASITYQNFF
LLYPGLAGMTGTAKTEEVEFEKTYKLESTVIPTNQTRKRQDWSDQVFKTEIGKWKAVAKE
TAQIHREGRPVLVGTTSVEKSELLSSLLSEEKIPHNLLNAKPENVEREAEIVAQAGRAGA
VTIATNMAGRGTDIILGGNSDYMARLKLKEILVPLLVKPDNEHKPPI-PKQRSSKS----
--KGGFS--KKAVTN----LKKNISNSSTSLFPCKLDEAFEKKLSVLSDELVKSWGDRQL
SVLELDDRIATAAEKAPTDDNSIKLLRESLSDVKKEYEKVLIHEEEKVR---EAGGLHVI
GTERHESRRVDNQLRGRAGRQGDLGSTRFFLSLDDNLLRIFGGDRVANLMNAFRVDEDMP
IESGMLTRSLESAQKKVETYYYDIRKQVFEYDEVMNNQRKAVYGERLRVLKGIDLKRQVI
GYGERTMIEIVDAYINPDLPPEEWNIDQLISKVKEFIYLLDD-LKSDDINLLSIEELKNY
LQEQLRIAYDLKESQIEKIRPGLMREAERFFILQQIDNLWREHLQSMDSLRESVGLRGYG
QKDPLIEYKNEGYDMFLEMMTNMRRNVIYSMFMFQPK----TD---VNEKN---------
-------------
>Artm|209523661
--------------------------------MLKALLGDPNARKIKKYQPVVTDVNILE
EDVRSLSDEGLKAKTGEFKEMLAK------------AKNREEREQILEEILPLAFAVVRE
ASRRVLGMRHFDVQVLGGMILHKGEIAEMKTGEGKTLVSTLPAYLNGLSGHGVHIITVND
YLARRDAEWMGQVHRFLGLSVGLIQQGMGPEERKKNYSCDITYATNSEVGFDYLRDNMAT
SMEEVVQRPFNYCIIDEVDSVLIDEARTPLIISGQVERPSEKYMRAAEVAKALQK-----
-----DKEHYEVDEKARNVLLTDEGFAAAEEFLGVKDLYDPNDPWAHFVFNALKAKELFI
KDVNYIVRDDEVVIVDEFTGRVMQGRRWSDGLHQAIEAKEGVEIQPETQTLATITYQNFF
LLYPKLSGMTGTAKTEEAEIEKIYNLQVTVVPTNRPTARADLSDMVYKTEQGKWLAIATE
CAQMHNMGRPVLVGTTSVEKSELLSGLLSQQEVPHNLLNAKPENVERESEIVAQAGRKGA
VTIATNMAGRGTDIILGGNADYMARLKLREYFMPRIVKPQDERELAI-PQIGGGPR--RN
KPQ-GFA--AAD-------KPKVWKVA-AGIFPTELSVETQEKLRSAVDFAVSVYGERSV
PELMAEDILAVASEKAPTTDVVVQRIREVYQAIVAEYEVFTHEEHDEVV---SLGGLHVI
GTERHESRRVDNQLRGRAGRQGDPGSTRFFLSLEDNLLRIFGGERVAAMMTAFQVEEDLP
IESKLLTRSLENAQKKVETYYYDIRKQVFEYDEVMNNQRRAIYAERRRVLEGQDLKEQVI
KYGEKTMDDIVEAYINPDLPSEEWDLETLVAKVKEFVYLLKD-LTSEQLFDMTVEEIKTF
LYEQLRNAYDIKEAQVNQIRPGLMRDAERFFILQQIDTLWREHLQQMDALRESVGLRGYG
QKDPLVEYKREGYELFLDMMTDIRRNVIYSMFQFQPQ----PA---VA------------
-------------
>Syne6301|56751232
--------------------------------MLNLLLGDPNVRKVKKYKPLVTEINLLE
EDIEPLSDKDLIAKTAEFRQKLDK-----------VSHSPAAEKELLAELLPEAFAVMRE
ASKRVLGLRHFDVQMIGGMILHDGQIAEMKTGEGKTLVATLPSYLNALSGKGAHVVTVND
YLARRDAEWMGQVHRFLGLSVGLIQQGMSPEERRRNYNCDITYATNSELGFDYLRDNMAA
VIEEVVQRPFNYAVIDEVDSILIDEARTPLIISGQVDRPSEKYMRASEVAALLQRSTNTD
SEE-EPDGDYEVDEKGRNVLLTDQGFINAEQLLGVSDLFDSNDPWAHYIFNAIKAKELFI
KDVNYIVRGGEIVIVDEFTGRVMPGRRWSDGLHQAVESKEGVEIQPETQTLASITYQNFF
LLYPKLSGMTGTAKTEELEFEKTYKLEVTVVPTNRVSRRRDQPDVVYKTEIGKWRAIAAD
CAELHAEGRPVLVGTTSVEKSEFLSQLLNEQGIPHNLLNAKPENVEREAEIVAQAGRRGA
VTISTNMAGRGTDIILGGNADYMARLKLREYWMPQLVSFEEDG-FGI-AGVAGLEG-GRP
AAQ-GFG--SPNGQK----PRKTWKAS-SDIFPAELSTEAEKLLKAAVDLGVKTYGGNSL
SELVAEDKIATAAEKAPTDDPVIQKLREAYQQVRKEYEAVTKQEQAEVV---ELGGLHVI
GTERHESRRVDNQLRGRAGRQGDPGSTRFFLSLEDNLLRIFGGDRVAKLMNAFRVEEDMP
IESGMLTRSLEGAQKKVETYYYDIRKQVFEYDEVMNNQRRAIYAERRRVLEGRELKEQVI
QYGERTMDEIVDAHINVDLPSEEWDLEKLVNKVKQFVYLLED-LEAKQLEDLSPEAIKIF
LHEQLRIAYDLKEAQIDQIQPGLMRQAERYFILQQIDTLWREHLQAMEALRESVGLRGYG
QKDPLLEYKSEGYELFLEMMTAIRRNVIYSMFMFDPQ----PQ---ARPQAEVV------
-------------
>Anav|75908343
--------------------------------MLKLLLGDPNARKLKKYQPYITEINLLE
EDIKVLSDEDLKGKTAEFKQRLAK------------GET-------LDDILPEAFAVVRE
AGRRVLGLRHFDVQMLGGVILHSGQIAEMKTGEGKTLVATLPSYLNALTGKGVHVITVND
YLARRDAEWMGQVHRFLGLSVGLIQSSMTPSERQKNYECDITYVTNSEVGFDYLRDNMAT
SMADVVQRPFNYCVIDEVDSILVDEARTPLIISGQVERPTEKYVQAAEIALTLQK-----
------DEHYEVDEKARNVLLTDEGFAQAEELLGVTDLFDPEDPWAHFVFNAIKAKELFL
KDVNYIVRNGEVVIVDEFTGRVLPGRRWSDGLHQAIEAKEHVDIQPETQTLATITYQNLF
LLYPKLGGMTGTAKTEEAEFERIYKLEVTIIPTNRIRRREDLSDLVFKKEIGKWQAIARE
CAEMHELGRPVLVGTTSVEKSEYLSQLLREQGIPHELLNARPENVEREAEIVAQAGRRGA
VTIATNMAGRGTDIILGGNSEYMARLKLREYFMPRIVRPDDEDVFGV-QRAAGLPT-GHG
AGQ-GFV--PGK-------KVKTWKAS-PEIFPTQLSKEAEQLLKEAVDFAVREYGDRSL
PELEAEDKVAVAAEKAPTNDPVIQKLRDAYKRIKQEYEEFTSTEHDEVV---SRGGLHVI
GTERHESRRIDNQLRGRAGRQGDPGSTRFFLSLEDNLLRIFGGDRVAGLMEAFNVEDDMP
IESGMLTRSLEGAQRKVETYYYDIRKQVFEYDEVMNNQRRAIYAERRRVLEGQDLKEQVI
KYAEKTMDEIVDYYINVDLPSEEWELDKLVDKVKEFVYLLSD-MQASQLEDMGVSEIKAF
LHEQVRIAYDLKEAQIDQIQPGLMRQAERFFILQRIDTLWREHLQQMDALRESVGLRGYG
QKDPLIEYKSEGYELFLDMMVNIRRDVVYSLFMFQPQ----PQ---PVVQTSSEMV----
-------------
>Artp|284050534
--------------------------------MLKALLGDPNARKIKKYQPVVTDVNILE
EDVRSLSDEGLKAKTGEFKEMLAK------------AQNRGEREQILDEILPLAFAVVRE
ASRRVLGMRHFDVQVLGGMILHKGEIAEMKTGEGKTLVSTLPAYLNGLSGHGVHIITVND
YLARRDAEWMGQVHRFLGLSVGLIQQGMGPEERKKNYSCDITYATNSEVGFDYLRDNMAT
SMEEVVQRPFNYCIIDEVDSVLIDEARTPLIISGQVERPSEKYMRAAEVAKGLQK-----
-----DKDHYEVDEKARNVLLTDEGFAAAEEFLGVKDLYDPNDPWAHFVFNALKAKELFI
KDVNYIVRDDEVVIVDEFTGRVMQGRRWSDGLHQAIEAKEAVEIQPETQTLATITYQNFF
LLYPKLSGMTGTAKTEEAEIEKIYSLQVTVVPTNRPTARADLSDMVYKTEQGKWLAIATE
CAQMHNMGRPVLVGTTSVEKSELLSGLLSQQEVPHNLLNAKPENVERESEIVAQAGRKGA
VTIATNMAGRGTDIILGGNADYMARLKLREYFMPRIVKPQDERELAI-PQIGGGPR--RN
KPQ-GFA--AAD-------KPKVWKVA-AGIFPTELSVDTQEKLRSAVDFAVSVYGERSV
PELQAEDILAVASEKAPTTDVVVQRIREVYQAIVAEYEVFTHEEHDEVV---SLGGLHVI
GTERHESRRVDNQLRGRAGRQGDPGSTRFFLSLEDNLLRIFGGERVAAMMTAFQVEEDLP
IESKLLTRSLENAQKKVETYYYDIRKQVFEYDEVMNNQRRAIYAERRRVLEGQDLKEQVI
KYGEKTMDDIVEAYINPDLPSEEWDLETLVAKVKEFVYLLKD-LAAEQLFDMTVEEIKTF
LYEQLRNAYDIKEAQVNQIRPGLMRDAERFFILQQIDSLWREHLQQMDALRESVGLRGYG
QKDPLVEYKREGYELFLDMMTDIRRNVIYSMFQFQPQ----PA---VA------------
-------------
>Cya7425|220909028
--------------------------------MLKTLLGDPNKRKLKKYQPDVVEINLLE
PEMQALSDQELQSKTGEFKRQLEQ------------GKS-------LDELLPEAFAVVRE
ASRRVLGLRHFDVQLLGGMILHDGQIAEMKTGEGKTLVSTLPAYLNALTGKGVQIITVND
YLARRDAEWMGQVHRFLGLSVGLIQQSMPPQERQKNYACDITYATNSEIGFDYLRDNMAT
SMAEVVLRPFHYCVIDEVDSVLIDEARTPLIISGQVERPTEKYLRATAIADALQK-----
------EEHYEVDEKARNILLTDEGFIEAEKLLGVKDLFDSQDPWAHYIFNAVKAKELFI
KDVNYIIRGGEIVIVDEFTGRVMPGRRWSDGLHQAIEAKEGLDIQNESQTLATITYQNLF
LLYPKLAGMTGTAKTEEAEFEKIYKLEVTVVPTNRATGRRDLPDVVYKNEMAKWRAVAAE
CAEFHQAGRPVLVGTTSVEKSEVLSQLLNQAGIPHNLLNAKPENVERESEIVAQAGRKGA
VTIATNMAGRGTDIILGGNADYMARLKVREYFMPRIVMPESDDPLAM-MRIMMGDG-NAS
GGQ-GFA--PQGNR-----PQKTWKAS-PNIFPTKLSRETEQLLKAAVDFAVKQYGERSI
PELQAEDIVAIASEKAPTEDPVVQRLREAYNQIRSEYETFTHQEHDEVV---QFGGLHVI
GTERHESRRVDNQLRGRAGRQGDPGSTRFFLSLEDNLLRIFGGDRVAGLMNAFRVEEDMP
IESRILTGSLENAQRKVETYYYDIRKQVFEYDDVMNNQRRAIYAERRRVLEGEDLKERVL
EYAERTMDDIVEAYVNPDLPPEEWDLNSMVGKVKEFVNLLAD-LEPQQLEDLSMAEMQMF
LHEQVRIAYDRKEAEIDQLQPGLMRQAERFFILQQIDTLWREHLQAMDALRESVGLRGYG
QQDPLVEYKSEGYELFLDMMTAIRRNVVYSLFQFQPQ----YQ---PPEEMPSEVV----
-------------
>Cya51142|172036860
--------------------------------MLKALFGDPNTRKIKKLQPIVAEINLLE
EDIQHLSDEQLKEKTVEFREMLDK------------ANNDEELEDILEEILPDAFAVVRE
AAKRVLGMRHFDVQLMGGMVLHQGQIAEMKTGEGKTLVATLPAYLNGLTSRGVHIVTVND
YLARRDAEWMGQVHRFLGLTVGLIQSGMNPEERKKNYACDVTYTTNSELGFDYLRDNMAT
AMAEVVQRPPNYCIIDEVDSILIDEARTPLIISGQVERPTEKYIKAAEIAKQLEK-----
QESEEDPKDYEVDEKARNVLMTDQGFEKAEQLLGVGDLYDQENPWAHYIFNAIKAKELFT
KDVNYIVKNKEVVIVDEFTGRVLAGRRWSDGLHQAIEAKEGVPIQRETQTLATITYQNFF
LLYNKLSGMTGTAKTEETELEKVYNLQVTIVPTNRPSQRYDFPDVVYKTEPAKWKAVAAE
VEEMHKMGRPILVGTTSVEKSEVISALLQQSNIPHNILNARPENVERESEIVAQAGRKGA
VTIATNMAGRGTDIILGGNSDYMARLKIREYLMPQIVMPEDDNLMAG------GMG-SNN
RRPQGFG--QDS-------KKKKWQPS-ADIFPTDLSPETQNMLKEAVKFAVDQYGQQSL
SELEAEEKIAIASENAPTDDPVIEKLREVYKLIRKQYDAFTDKEHDEVV---DKGGLHVI
ATERHESRRIDNQLRGRAGRQGDPGSTKFFLSLEDNLLRIFGGDRVAGLMNAFRVEEDMP
IESKMLTRSLEGAQKKVETFYYDTRKQVFEYDEVMNNQRRAIYAERRRVLEGLDLKEQVL
QYAEKTMDEIVDAYVNPELPPEEWDVENLVSKVKEFVYLLED-ITAKDMEDMTVAEMKIF
LHEEVRKAYDIKEDQVDKVRPGLMREAERFFILQQIDTLWREHLQSMDALRESIGLRGYG
QKDPLIEYKQEGYEMFLEMMIDIRRNVVYSLFQFQPQ----GQ---PQAV----------
-------------
>Lyns|119486318
--------------------------------MLKALLGDPNARKLKKYQPIVTDINVLE
EEIHALSDQELTAKTGEFREILAK------------AKSRDEREQILDEILPEAFAVTRE
AALRVLGMRHFDVQLLGGMILHKGEIAEMKTGEGKTLVATLPAYLNALSGHGVHIITVND
YLARRDAEWMGQVHRFMGLSVGLIQQGMSPEERQRNYGCDITYATNSEVGFDYLRDNMAT
SMDDVVQRPFNFCIIDEVDSVLIDEARTPLIISGQVERPSQKYIRAAQVAKTLQP-----
------EEDYEVDEKARNVLLGDEGFAKAEELLGVRDLYDPNDPWAHFVFNAVKAKELFT
KDVNYIVREDEVVIVDEFTGRVMPGRRWSDGLHQAIEAKESVDIQPETQTLATITYQNFF
LLYPKLSGMTGTAKTEEVEFEKIYNLQVTIVPTNRTTGRVDLSDVVYKTELGKWSAIAEE
CAQMNEVGRPVLVGTTSVEKSELLSRLLAERQIPYNLLNAKPENVERESEIIAQAGRKGA
VTISTNMAGRGTDIILGGNADFMARLKMREYFMPRIVKPEDERELAM-KRAFSGGG-GSG
GGQ-GFG--GD--PK----KGKSWKVS-PQIFPTQLSRETEQQLKETVEFAVSQYGERSL
SELLAEDKLAIASEKAPTTDPVIQRLREVYKTIVAEYENFTEREHDEVV---QLGGLHVI
GTERHESRRIDNQLRGRAGRQGDPGSTRFFLSLQDNLLRIFGGDRVAGLMDAFHVDEDMP
IESRLLTRSLENAQKKVETYYYDIRKQVFEYDEVMNNQRRAIYAERRRVLEGQDLKEQVI
KYGEQTMNDIVDAYINPDLPSEEWDLENVVSKVKEFVYLLSD-LNADQLIDLSVDEIKTF
LHEQLRNAYDIKEAQVNQIKPGLMREAERFFILQQIDTLWREHLQQMDALRESVGLRGYG
QKDPLIEYKREGYEQFLDMMTDIRRNVIYSMFQFQPQ----PA---TTV-----------
-------------
>Prom9211|159904308
--------------------------------MLKLLLGDPNARKLKRYLPIVSDINLLE
EEISPLTDDELRAKTADFRERLAK------------VSGLEKQRELLDEILPEVFSVVRE
ASKRVLGMRHFDVQLIGGMVLHEGQIAEMKTGEGKTLVATLPSFLNALTGRGVHVVTVND
YLARRDAEWMGQVHRFLGLSVGLIQQDMTPLERRKNYECDITYATNSELGFDYLRDNMAS
DMSEIVQRKFQFCIIDEVDSILIDEARTPLIISGQIERPQEKYQKAAEVVASLIRAAEMG
KDGIDPEGDYEVDEKQRTCTLTDEGFARSEELLKVNDLYDPKDPWAHYITNALKAKELFV
KDVNYIVRNGEAVIVDEFTGRVMPGRRWSDGQHQAIEAKEKLNIQSETQTLASITYQNFF
LLYPRLAGMTGTAKTEEVEFEKTYQLETTVIPTNRPRSRNDWVDQVYKTEAGKWRAVANE
TAEVHKKGRPVLVGTTSVEKSELLSSLLAEEQIPHNLLNAKPENVEREAEIVAQAGRAGA
VTIATNMAGRGTDIILGGNSDYMARLKLREVLLPKLVKPEDGHKPPV-PLQRRSES----
---SGFG--EDKDVTTDNSKPLSASSALGTLYPCVLTEDTEKVLIDLERKLVADWGDRAL
TAIELEDRISTAAEKAPTNDASIQLMRDAISLVKSEYDVVVQKEEVQVR---EAGGLHVI
GTERHESRRVDNQLRGRAGRQGDLGSTRFFLSLGDNLLRIFGGDRVASLMNAFKVDEDMP
IESGMLTRSLESAQKKVETYYYDIRKQVFEYDEVMNNQRRAVYSERRRVLDGFGLKKQVI
GYGEKTMEEIVYAYVNPDLPSEEWDLAQLVSKVKEFVYLLND-LKPDQLEGLDIDELKAF
LQEQLRNAYDLKEAQIEEQKPGLMKEAERFFILQQIDTLWREHLQAMDALRESVGLRGYG
QKDPLIEYKNEGYDMFLEMMTNMRRNVIYSMFMFQPA----PE---SDKE----------
-------------
>Noss|17232343
--------------------------------MLKLLLGDPNARKLKKYQPYITEINLLE
EDIKVLSDEDLKGKTAEFKQRLAK------------GET-------LDDILPEAFAVVRE
AGRRVLGLRHFDVQMLGGVILHSGQIAEMKTGEGKTLVATLPSYLNALTGKGVHVITVND
YLARRDAEWMGQVHRFLGLSVGLIQSSMTPSERQKNYECDITYVTNSEVGFDYLRDNMAT
SMADVVQRPFNYCVIDEVDSILVDEARTPLIISGQVERPTEKYVQAAEIALTLQK-----
------DEHYDVDEKARNVLLTDEGFAQAEELLGVTDLFDPEDPWAHFVFNAIKAKELFL
KDVNYIVRNGEVVIVDEFTGRVLPGRRWSDGLHQAIEAKEHVDIQPETQTLATITYQNLF
LLYPKLGGMTGTAKTEEAEFERIYKLEVTIIPTNRIRRREDLSDLVFKKEIGKWQAIARE
CAEMHELGRPVLVGTTSVEKSEYLSQLLREQGIPHELLNARPENVEREAEIVAQAGRRGA
VTIATNMAGRGTDIILGGNSEYMARLKLREYFMPRIVRPDDEDVFGV-QRAAGLPT-GHG
AGQ-GFV--PGK-------KVKTWKAS-PEIFPTQLSKEAEQLLKEAVDFAVREYGDRSL
PELEAEDKVAVAAEKAPTDDSVIQKLRDAYNRIKHEYEEFTSTEHDEVV---GRGGLHVI
GTERHESRRIDNQLRGRAGRQGDPGSTRFFLSLEDNLLRIFGGDRVAGLMEAFNVEDDMP
IESGMLTRSLEGAQRKVETYYYDIRKQVFEYDEVMNNQRRAIYAERRRVLEGQDLKEQVI
KYAEKTMDEIVDYYINVDLPSEEWELDKLVDKVKEFVYLLSD-MQANQLEDMGVSEIKAF
LHEQVRIAYDLKEAQIDQIQPGLMRQAERFFILQRIDTLWREHLQQMDALRESVGLRGYG
QKDPLIEYKSEGYELFLDMMVNIRRDVVYSLFMFQPQ----PQ---PVVQTSSEMV----
-------------
>Cya8801|218245936
--------------------------------MLKTLFGDPNARKLKKFQPFVTEVNLLE
EEIQKLSDEELKYKTVEFREALDK------------ARNDEELEDILDEILPEAFAVVRE
AGIRVLGMRHFDVQLLGGIVLHKGQIAEMKTGEGKTLVATLPAYLNGLTGKGVHVVTVND
YLARRDAEWMGQVHRFLGLSVGLIQGGMNPEERKKNYGCDITYTTNSELGFDYLRDNMAT
AMAEVVQRPFNYCIIDEVDSILIDEARTPLIISGQVERPTEKYLQAAAIAAQLLK-----
QESEDDPGDYEVDEKARNVLMTDAGFEKAEQLLNVQDLYDQDNPWAHYIFNAIKAKELFT
KDVNYMIRNNEIVIVDEFTGRVLPGRRWSDGLHQAIEAKEGVEIQRETQTLATITYQNFF
LLYPKLSGMTGTAKTEETELEKVYNLQVTIIPTNRISRRYDLPDVVYKTEDAKWQAVAGE
VEELHHQGRPILVGTTSVEKSEVLSKLLQQKKIHHNLLNARPENVERESEIVAQAGRKGA
VTIATNMAGRGTDIILGGNADYMARLKIREYLMPQIVMPEDDDLMAG----VSGNG-GR-
RPQ-GFG--TS--KK----KGKNWSPSDADIFPTKMSQETEEILKEAVKFAVEQYGQQSL
TELEAEEKIAIASENAPTDDSVVEKLRVVYKAIRKTYETVTDQEHDEVV---ELGGLHVI
GTERHESRRIDNQLRGRAGRQGDPGSTKFFLSLEDNLLRIFGGDRVAGLMNAFRVEEDMP
IESQMLTRSLEGAQKKVETFYYDTRKQVFEYDEVMNNQRRAIYAERRRVLEGLDLKEQVL
QYAEKTMDEIVDAYVNPELPPEEWDIPNLVGKVKEFVYLLKD-VTPQDMEDMTVSEMKIF
LHEEVRKAYDIKEYEVDQIRPGLMREAERFFILQQIDTLWREHLQTMDALRESIGLRGYG
QQDPLIEYKQEGYEMFLEMMIDIRRNVVYSLFQFQPQ----GQ---PQTV----------
-------------
>Glov|37521405
------------------------------MAWWNKLFGDPQERKVKKYQPRVAEMNALE
AEVAALSDDQLRAKTAVFQKRVADQLQGVDLDALEIRERRRRIDVALDGVISEAFAVVRE
AAKRVIGLRHYDVQLIGGLVLHEGQIAEMKTGEGKTLVATLPAYLNALTGRGVHIVTVND
YLARRDSEWMGQVHRFLGLSVGLIQQSMTPSERAQNYAADITYGTNSELGFDYLRDNMAT
NAGELVQRSFNYCIIDEVDSILVDEARTPLIISGMVAKPAEKYMRANEVATALER-----
------NTHYEVDEKQRNVTLTDEGFIAAEQMLSTEDLFSPRDPWAHFVFNAVKAKELFN
KDVQYIVRNDEVVIVDEFTGRVMPGRRWSEGLHQAVEAKEMVTIQNETQTMASITYQNFF
LLYPKLAGMTGTALTEEAEFGKIYSLEVTAIPTNRKVVRTDMSDQVYKTENGKWQSVAAE
IAEMNKNGRPVLVGTTSVEKSEVLSALLKEKGIAHNLLNAKPENVERESEIVAQAGRKGG
VTIATNMAGRGTDILLGGNPEYMARLKLKEVLFPALVIDDEDAFSPMMRLLNNGNS----
RGT-GFA--AT--------SKKKALPK-AEIFPCELSESTKQQLKAAVDYAVAMLGADSQ
PALQVEELIAVASEKGPTDDPVIQHLREIYRAIYKEYQVVTDREHDEVV---KLGGLHVI
GTERHEARRVDNQLRGRSGRQGDPGSTRFFLSLGDNLLRIFGGERVAGLMEAFKVEEDMP
IESGLLTKSLENAQRKVETFYYDQRKQVFEYDEVMNNQRKAIYAERRRALEGQDLSAVVR
EYIDQTVDEIVRAHVNAERPPEEWELPALIQDLQQLIPLLENQLDAVKLGEFSAVELEED
LKSQALLAYETREEYINAIQPDLMREAERYFILNQIDTLWREHLQQMDSLREMIGLRGYG
QKDPLIEYKNEGYELFLQMLVEVRRNVVFALYHFQPQ----YN---PPIDPDYVDSEYV-
-------------
>Syns8102|33864622
--------------------------------MLKLLLGDPNARKLKRYQPIVSDINLLE
EDIFPLSDDALRDKTAAFQEQLAS------------AGSLENQRPILDEILPEAFAVVRE
AGKRVLGMRHFDVQLIGGMVLHEGQIAEMKTGEGKTLVATLPSYLNALTGRGVHVVTVND
YLARRDAEWMGQVHRFLGLSVGLIQQDMRPEERRRNYNCDITYATNSELGFDYLRDNMAA
DISEVVQREFQYCVIDEVDSILIDEARTPLIISGQVQRPQEKYQQAAQVAQALTRAAEMG
KDGIDPEGDYEVDEKQRSCTLTDEGFAKAEQMLGVQDLFDPQDPWAHYITNALKAKDLFV
KDVNYIVRDGEAVIVDEFTGRVMPGRRWSDGQHQAIEAKEALPIQAETQTLASITYQNFF
LLYPRLAGMTGTAKTEEVEFEKTYKLETTIVPTNRVRARQDWPDQVYKTETAKWRAVANE
TVDIHKNGRPVLVGTTSVEKSELLSALLAEQEIPHNLLNAKPENVERESEIVAQAGRAGA
VTIATNMAGRGTDIILGGNSDYMARLKLREVLLGRLVKPEENHKPPV-PLQRNAAA----
----GFS--EA--------PTASATPSRDSLYPCVLTDDTDQTLAQLARDLVKAWGDRAL
TLIELEERIATAAEKAPTDDPNIQALRAATARVKGEFDAVVKQEEQRVR---EAGGLHVI
GTERHESRRVDNQLRGRAGRQGDPGSTRFFLSLGDNLLRIFGGDRVAGLMNAFRVEEDMP
IESGMLTRSLEGAQKKVETYYYDIRKQVFEYDEVMNNQRRAVYSERRRVLDGRALKKQVI
GYGERTMNEIVEAYVNPDLPPEEWDTAQLVAKVKEFVYLLED-LTPEQVQGLGMDELKAF
LQEQLRNAYDIKEGQVEQQRPGLMREAERFFILQQIDTLWREHLQAMDALRESVGLRGYG
QKDPLIEYKNEGYDMFLEMMTNMRRNVIYSMFMFQPA----AP---QQSQV---------
-------------
>Thee|22299394
--------------------------------MLKALFGDPNQRKVKKYQPLVVEINLLE
EQVQALSDSELQAKTAEFRQRLDN------------GET-------LDDLLPEAFAVVRE
ASRRVLGMRHFDVQLIGGMILHDGQIAEMKTGEGKTLVATLPAYLNALTGKGVHIVTVND
YLARRDAEWMGQVHRFLGLTVGLIQQQMAPQERQKSYACDITYATNSEIGFDYLRDNMAT
SMVEVVQRPFNYCIIDEVDSVLIDEARTPLIISGQVERPTEKYLKAAEIARLLKK-----
------DEHYEVDEKARNVLMTDEGFIEAEKLLGVSDLYDPQDPWAHYIFNAIKAKELFQ
RDVNYIVRNGEVVIVDEFTGRVMVGRRWSDGLHQAIEAKEGLEIQNESQTLATITYQNLF
LLYPKLAGMTGTAKTEEAEFEKIYKLEVTVVPTNRPSQRRDFPDVVYKTERAKWLAVASE
CAEVHATGRPVLVGTTSVEKSELLSQLLRELEIPHNLLNAKPENVEREAEIIAQAGRKGA
VTISTNMAGRGTDIILGGNADYMARLKVREYFMPRIVMPPSDDPMMLLGLKMDRGG-GQ-
----GFS--QG--------AQKNWKAS-PGLFPCEMSKEAEKLLRHAVDVAVKTYGERSL
PELQAEDMLAIASEKAPTEDPVIQALRDAFNRIREEYEVVTKKEHEEVV---ALGGLHVI
GTERHESRRIDNQLRGRAGRQGDPGSTRFFLSLEDNLLRIFGGDRIASIMNAMRIDEDMP
IESPLLTRSLENAQRKVETYYYDIRKQVFEYDEVMNNQRRAIYAERRRVLEGEDLKDRVL
EYAEKTMDDIIAAYVNPDLPPEEWDLEGLVAKVQEFVYLLAD-LRPEHLAHLSVPEMQAF
LHEQVRTAYEQKEAQIEAIQPGLMRQAERFFILQQIDLLWREHLQQMDALRESVGLRGYG
QEDPLVEYKREGYELFLDMMVMIRRNVVYSLFQFQPQ----VA---PPPEQVSSSSEQG-
-------------
>Syns9916|116074371
--------------------------------MLKLLLGDPNARKLKRYQPIVSDINLLE
EEIAPLSDDELRGKTAAFQERLAN------------AGSLKNQRPILDEILPEAFAVVRE
AGKRVLGMRHFDVQLIGGMVLHEGQIAEMKTGEGKTLVATLPSYLNALTGRGVHVVTVND
YLARRDAEWMGQVHRFLGLSVGLIQQDMDPFTRRQNYACDITYATNSELGFDYLRDNMAN
DISEVVQREFQYCVIDEVDSILIDEARTPLIISGQVERPQEKYQQAAQVVEALERAAEMG
KDGIDPEGDYEVDEKQRSCTLTDDGFAKVEELLGVSDLYNPQDPWAHYITNALKAKELFV
RDVNYIVRDDEAVIVDEFTGRVMAGRRWSDGQHQAIEAKEGLPIQAETQTLASITYQNFF
LLYPRLAGMTGTAKTEEVEFEKTYKLETTIVPTNRVRARKDLADQVYKTETAKWRAVAKE
TAQIHRDGRPVLVGTTSVEKSELLSTLLAEESIPHNLLNAKPENVEREAEIVAQAGRSGA
VTIATNMAGRGTDIILGGNSDYMARLKLREVLLPRLVKPEEGHRPPV-PLQRSGEA----
---SGFAAKAAPATGPHGNAPSEARAI-GNLYPCQLSEDTDQSLVDLAKDLVKAWGDRTL
SVIELEDRISTAAEKAPTEDPQIATLRAAIARVKAEYDVVIKQEEALVR---EAGGLHVI
GTERHESRRVDNQLRGRAGRQGDPGSTRFFLSLGDNLLRIFGGDRVAGLMNAFRVEEDMP
IESGMLTRSLEGAQKKVETYYYDIRKQVFEYDEVMNNQRRAVYTERRRVLDGRELKKQVI
GYGERTMNEIVEAYVNPDLPPEEWDVGQLVGKVKEFVYLLED-LEPGQLQGLSMEDLKAF
LQEQLRNAYDLKEGQIEQERPGLMRQAERFFILQQIDTLWREHLQAMDALRESVGLRGYG
QKDPLIEYKNEGYDMFLEMMTNMRRNVIYSMFMFQPA----PA---AAEPTANV------
-------------
>PromMED|33862195
--------------------------------MLKLLLGDPNTRKLKRYQPMVEEINLLE
EDVSILTDDELRNETHNLKSNISS------------ELNIKKQKELLEETLPKAFAIVRE
ASKRVLEMRHFDVQLIGGMVLHEGQIAEMKTGEGKTLVATLPCYLNALTGKGVHVVTVND
YLARRDAEWMGQVHRFLGLSVGLIQQDMSPAERKKNYACDITYATNSELGFDYLRDNMAT
EIEEVVQRKFNYCVIDEVDSILIDEARTPLIISGQIERPQEKYQKAAELSLSLIKAKELS
KDGIDPEGDYEVDEKQRSCILTDQGFAKCEEALKVNDLYDPKDPWAHYITNALKAKELFV
KDVNYIIKKDEAVIVDEFTGRVMPGRRWSDGQHQAIEAKEGLKIQPETQTLASITYQNFF
LLYPGLAGMTGTAKTEEVEFEKTYKLESTVVPTNQIRKRQDWADQVFKTELGKWKAVANE
TAEIHRNGRPVLVGTTSVEKSELLSSLLFEQQIPHNLLNAKPENVEREAEIVAQAGRSGA
VTIATNMAGRGTDIILGGNSDYMARLKLKETLMPLLVKPDNEHKPPI-PQQRNSKS-GG-
----GFS--ANVDSI----ANKNTKSGVDSLFPCQLGEDIKRKLSLLSNELVKNWGDRSL
TILELDDKIATAAEKAPTEDKLIQSLRESLSEVKNEYEKVLIHEEENVR---NAGGLHVI
GTERHESRRVDNQLRGRAGRQGDLGSTRFFLSLEDNLLRIFGGDRVANLMNAFRVDEDMP
IESGMLTRSLESAQKKVETYYYDIRKQVFEYDEVMNNQRKAVYNERLRVLKGNDLKKQVI
GYGERTMEEIVEAYINPDLPPEEWDIDQLISKVKEFIYLLND-LKSEDVSVLSIEELKNY
LQEQLRIAYDLKEAQIEKFRPGLMREAERFFILQQIDNLWREHLQSMDSLRESVGLRGYG
QKDPLIEYKNEGYDMFLEMMTNMRRNVIYSMFMFQPK----SE---KVTNN---------
-------------
>Scys6803|16331549
--------------------------------MLKALFGDPNTRKLKKFQPYVAEVNLYE
EDIEKLSDDELKYKTVEFREALDK------------ARSDAETEEILDEILPEAFAVVRE
AGKRVLGMRHFDVQLLGGIILHKGQIAEMKTGEGKTLVATLPSYLNGLTGKGVHVVTVND
YLARRDAEWMGQIHRFLGLTVGLVQSGMNPEERKKNYACDITYTTNSELGFDYLRDNMST
AMIEVVQRPFNFCIIDEVDSILIDEARTPLIISGQVERPTEKYLQASDIAAQLEP-----
------EIHYEVDEKQRNVLMTDEGFEKAEQLLQTTDLFDKNDPWAHYIFNAIKAKELFL
KDVNYIVRNGEVVIVDEFTGRIMVGRRWSDGLHQAIEAKERVEIQKESQTLATITYQNFF
LLYPKLSGMTGTAKTEETELEKVYNLQVTITPTNRPSSRQDWPDVVYKNEEAKWKAVALE
CEELHQQGRPILVGTTSVEKSEVISRLLQSSGIHHNLLNARPENVERESEIVAQAGRKGA
VTIATNMAGRGTDIILGGNSDYMARLKVREYLMPKIVRPEDDELGAG-V--TGWVS-GRE
KPQ-GFG--NQNGKK----KVKTWQVS-PDIYPTTISQETEDLLKKAVKFAVDQYGLQSL
TELEAEDKLAIASEKGPTDDPVILKLREVYNQIRREYEVLTSAEHKEVV---ELGGLHVI
GTERHESRRVDNQLRGRAGRQGDPGSTRFFLSLEDNLLRIFGGDRVAGLMNMFRVEEDMP
IESKMLTGSLEGAQKKVETYYYDIRKQVFEYDEVMNNQRKAIYAERRRVLEGLDLKEQVL
VYAEKTMDEIVDAYVNPELPPEEWDVENMLDKAKQFVYLLED-LTVEDLGDMTVWEMKTF
FHEEVRKAYDLKETQVDKVRPGLMREAERYFILQQIDNLWREHLQSMEALRESIGLRGYG
QKDPLIEYKQEGYEMFLEMMIDIRRNVVYSLFQFQPQ----QQ---PQAV----------
-------------
>Syn9902|78183707
--------------------------------MLKLLLGDPNARKLKRYSPIVSDINLLE
EDISPLSDDELRSRTSDLRQRLFN------------AGDLHNQIPILDELLPEAFSIVRE
ASKRVLGMRHFDVQLIGGMVLHEGQIAEMKTGEGKTLVATLPSYLNALTGRGVHVVTVND
YLARRDAEWMGQVHRFLGLSVGLIQQDMRPEERRRNYACDITYATNSELGFDYLRDNMAA
DISEVVQREFQFCVIDEVDSILIDEARTPLIISGQVEREQEKYQQAAQLAASLERSAEMG
KDGIDPEGDYEVDEKQRSCTLTDEGFAKAEQTLGVQDLFDPQDPWAHYITNALKAKELFV
KDVNYIVRDDEAVIVDEFTGRVMPGRRWSDGQHQAIEAKESLQIQPETQTLASITYQNFF
LLYPRLAGMTGTAKTEEVEFEKTYKLQTTIVPTNRIRARQDWADQVYKTEVAKWRAVANE
TADIHKKARPVLVGTTSVEKSELLSSLLTEQDIPHNLLNAKPENVERESEIVAQAGRAGA
VTIATNMAGRGTDIILGGNSDYMARLKLREVLLSRLVKPEDGPLPSL-PVQDSATA----
---SGFS--EAS-------ATVAPRVS-ASLYPCELSGPTDQLLAQLARDLVKAWGDRAL
SVLDLEERIATAAEKAPTDDAQIQSLREAIAFVRGEYDAVVKEEEARVR---DAGGLHVI
GTERHESRRVDNQLRGRAGRQGDPGSTRFFLSLGDNLLRIFGGERVAGLMNAFRVEEDMP
IESGMLTRSLEGAQKKVETYYYDIRKQVFEYDEVMNNQRRAVYSERRRVLDGRALKKQVI
GYGERTMNEIVEAYVNPDLPPEEWDLDQLVGKVKEFIYLLED-LTPAQVNGLGMDELKAF
LQEQLRNAYDLKEGQIDQQRPGLMREAERFFILQQIDTLWREHLQAMDALRESVGLRGYG
QKDPLIEYKNEGYDMFLEMMTNMRRNVIYSMFMFQPA-----A---PQNQN---------
-------------
>Trie|113478019
--------------------------------MFKKLLGDPNARKLKKFQPWVTDINILE
EDIQKLSDEELKAKTGEFRQALEK------------AKTKDEEKAILEEILPEAFAVVRE
AGKRVLSMRHFDVQLLGGIILHQGQIAEMKTGEGKTLVATLPAYLNGLTGKGVHVITVND
YLARRDAEWMGQVHRFLGLSVGLIQQGMNPEERKKNYTCDITYATNSEVGFDYLRDNMAT
NMEEVVQRPFNFCIIDEVDSVLVDEARTPLIISGQVERPSEKYIKAAEIAAALSK-----
-----EKEHYEVDEKARNVLLSDEGFAEAEQLLAVQDLYNPEDPWAHFVFNALKAKELFI
KDVNYIVRDDEVVIVDEFTGRVMPGRRWSDGLHQAIEAKERVDIQPETQTLATITYQNFF
LLYPKLSGMTGTAKTEEAEFEKIYNLQVTIIPTNKPTGRKDLSDVVYKTEVGKWKSIAQE
CAEMHKEGRPVLVGTTSVEKSELLSRLLGEGKIPHQLLNAKPENVERESEIVAQAGRGGA
VTIATNMAGRGTDIILGGNAEYMAKLKLREYLMPKVVKPEDDDGLGMVRVSGLKKS----
HVAKGFD--PQQ-------KVKTWKVS-PQIFPVKLSQETEGMLKLAVNLAVKEWGERAL
PELVVEDKVAIAAEKAPTTEPVIEKLREVYNLIRQEYENYIEREHNQVV---GCGGLHVI
GTERHESRRIDNQLRGRAGRQGDPGSTRFFLSLEDNLLRIFGGDRVAGMMQAFGVEEDMP
IESGLLTRSLEGAQKKVETYYYDMRKQVFEYDEVMNNQRRAIYAERRRVLEGRDLKEQVI
KYAEQTMDDIVEAYINPELPSEEWELDKLVEKVKQFVYLLAD-LTPEQLFDLSMEDIRTF
MHEQVRNAYDIKEAQVNQIRGGLMRDAERFFILQQIDTLWREHLQQMDALRESVGLRGYG
QKDPLIEYKSEGYELFLDMMTDIRRNVVYSLFQFQPQ----PA---VQTTAAETV-----
-------------
>Syn9311|113952715
--------------------------------MLKLLLGDPNARKLKRYQPIVSDINLLE
EEIEPLSDDDLRRRTAEFRQRLEA------------AGSLDKQRPLLDDLLPEAFAVVRE
AGKRVLGMRHFDVQMIGGMVLHEGQIAEMKTGEGKTLVATLPSYLNALTGRGVHVVTVND
YLARRDAEWMGQVHRFLGLSVGLIQQDMTPAERRINYGCDITYATNSELGFDYLRDNMAA
DINEVVQREFQFCVIDEVDSILIDEARTPLIISGQVERPQEKYEKAAEVANALERAAEMG
KDGIDPEGDYEVDEKQRSSTLTDEGFTKAEALIGVADLYNPQDPWAHYITNALKAKELFV
RDVNYIVRDGEAVIVDEFTGRVMPGRRWSDGQHQAIEAKEGLAIQPETQTLASITYQNFF
LLYPRLAGMTGTAKTEEVEFEKTYSLQTAIVPTNRVRARQDWVDQVYKTETAKWRAVAKE
TAEVHKQGRPVLVGTTSVEKSELLSALLAEENIPHNLLNAKPENVEREAEIVAQAGRAGS
VTIATNMAGRGTDIILGGNSDYMARLKLREVLLPRLVRPEDDHRPPV-PLQRSEEG----
--GGGFSA-TAPASGPHGNAPSEAKAI-GNLYPCQLTEETDQALVELAKQLVKAWGDRAL
SVIELEDRIATAAEKAPTEDPEIAQLRASIAQVKGEYDAVVKQEEMGVR---EAGGLHVI
GTERHESRRVDNQLRGRAGRQGDPGSTRFFLSLGDNLLRIFGGERVAGLMNAFRVEEDMP
IESGMLTRSLEGAQKKVETYYYDIRKQVFEYDEVMNNQRKAVYTERRRVLDGRELKKQVI
GYGERTMNEIVEAYVNPDLPPEEWDVSQLVSKVKEFVYLLED-LQPDQLQGLSMDDLKAF
LQEQLRNAYDLKEGEIEELRPGLMREAERFFILQQIDTLWREHLQAMDALRESVGLRGYG
QKDPLIEYKNEGYDMFLEMMTNMRRNVIYSMFMFRPA----PP---AAAQATTA------
-------------
>NoAz|298491903
--------------------------------MLKLLLGDPNARKLKKYQPYITEINLLE
EEIKALSDDELKGKTAEFRQRLAK------------GET-------LDDILPEAFAVVRE
SGRRVLGLRHFDVQLLGGVILHSGQIAEMKTGEGKTLVATLPSYLNALTGQGVHVITVND
YLARRDAEWMGQVHRFLGLSVGLIQATMNPTERKKNYDCDITYVTNSEIGFDYLRDNMAT
SMPEVVQRPFNYCVIDEVDSILVDEARTPLIISGQVERPTEKYLQAAEIAFTLQK-----
------DEHYDVNEKDRNVILTDEGFAEAESLLGVTDLFDPENPWAHFVFNAIKAKELFL
KDVNYIVRNDEVVIVDEFTGRVLPGRRWSDGLHQAIEAKEHVEIQPETQTLATITYQNLF
LLYPKLGGMTGTAKTEEVEFEKIYKLEVTVIPTNRIRRREDLSDMVFKTEPGKWRAIAKE
CAEMYENGRPVLVGTTSVEKSELLSRLLKEINIPHELLNARPENVEREAEIVAQAGRRGG
VTIATNMAGRGTDIILGGNSEYMARLKLREYFMPRIVSPEDEDVFSM-QRASGLPM-AAS
GGAQGFV--PGK-------KVKTWRAS-PEVFPTQLSKETEQLLKEAVEVAVKAYGSRSL
PELEAEDKVAVAAEKAPTDDPVIQKLREAYQRIKHEYEEFTSSEHDDVV---SRGGLHVI
GTERHESRRIDNQLRGRAGRQGDPGTTRFFLSLEDNLLRIFGGDRVAGLMNAFQVEEDMP
IESGMLTRSLEGAQKKVETYYYDIRKQVFEYDEVMNNQRRAIYAERRRVLEGQDLKEQVI
KYAEKTMDDIVNYYINPDLPSEEWELEKLVEKVKEFVYLLAD-MQASQLEDMGVSEIKAF
LHEQARIAYDMKEAQIDQIQPGLMRQAERFFILQRIDTLWREHLQQMDALRESVGLRGYG
QKDPLIEYKSEGYELFLDMMVNIRRDVVYSLFMFQPQ----PQ---PTVQTSEIV-----
-------------
>Ucyn|284929294
--------------------------------MFKTLFGDPNTRKIKKFHPVVAEINALE
ADIHKLSDQQLKYKTNEFRELLET------------VNSDEELRNILNEILPEAFAVVRE
ASIRVLGMRHFDVQLIGGMVLHKGQIAEMKTGEGKTLVGTLPAYLNGLTKKGVHIVTVND
YLARRDAEWMGQVHRFLGLSVGLIQSGMNPEERRKNYSCDITYTTNSELGFDYLRDNMAT
SMSEVVQRPPYYCIIDEVDSILIDEARTPLIISGQVERPTEKYLKATEIAKHLEK-----
QLSEDDQKEYEVDEKARNVLMTDQGFEKAEKLLGVQDLYDQENPWAHYIFNAVKAKELFT
KDVNYIVKNQEVVIVDEFTGRVLAGRRWSDGLHQAIEAKEEVPIQKETQTLATITYQNFF
LLYNQLSGMTGTAKTEETELEKIYNLQVTIIPTNRPSQRHDNPDVVYKTEKAKWKAVAQE
VEEFHKLGRPILVGTTSVEKSDVISALLQEKNIPHNILNARPENVERESEIVAQAGRKGA
VTIATNMAGRGTDIILGGNSDYMARLKIREYLMPQVVIPEDNNLTKEKKISNTNSR----
----GFG--QDQ-------NKKKWQPS-VDIFPTQLSQKTQELIKSVVKFAVDKYGLQSV
TELEAEEKIAIASENAPTEDVFVLKLREVYKIIRQEYDVYTDAEHDEVV---KLGGLYVM
ATERHESRRVDNQLRGRSGRQGDPGTTKFFLSLEDNLLRIFGGDRVVGLMNAFRVEEEMP
IESKMLTRSLEGAQKKVETFYYDTRKQVFEYDEVMNNQRRAIYAERRRVLEGLDLKEQVL
QYAEKTMDEIVDAYVNPELPPEEWDVKNLVNKIKEFVYLLKD-IVAEDVEEMTVGEMKIF
LHEEVRKAYDIKENQVDKTRPGLMREAERFFILQQIDTLWREHLQSMDALRESIGLRGYG
QKDPLIEYKQEGYEMFLEMMVDIRRNVVYSLFQFQPQ----EQ---PPTV----------
-------------
>Syns5701|87301640
--------------------------------MLKLLLGDPNARKLKRYQPIVSDINLLE
EEIAPLSDDELRSKTADFRLRLEK------------ANSPSSQRQLLDELLPEAFAVVRE
AGKRVLGMRHFDVQLVGGMVLHEGQIAEMKTGEGKTLVATLPAYLNALTGAGVHVVTVND
YLARRDAEWMGQVHRFLGLSVGLIQQDMAPPDRRRNYACDITYATNSELGFDYLRDNMAN
DIEEVVQRQFHYCIIDEVDSILVDEARTPLIISGQVERPQEKYMRAAEIAAALERAEGMA
KDGIDPEGDYEVDEKQRNVTLTDEGYAKAEAMLGVLDLFDPADPWAHYITNALKAKEMFV
KDVNYIVRGADAVIVDEFTGRVMPGRRWSDGQHQAIEAKEMLPIQPETQTLASITYQNFF
LLYPRLAGMTGTAKTEEVEFEKTYKLEVTVVPTNRPRSRQDLVDQVYKNEAAKWRAVALE
TAEIHRASRPVLVGTTSVEKSELLSGLLTQQGIPHNLLNAKPENVEREAEIIAQAGRAGA
VTIATNMAGRGTDIILGGNSDYMARLKLREVLLPRLVRPEDEHQPPV-PLPRQTAA----
---AGFG--QDSSAAPLM-APSEARAI-GGLYPCTLSEESERELAHLARELVKVWGDRAL
TVLELEDRIAQAAEKAPAEDPQIQQLRRTIARVRAEYDAVVKQEEDQVR---QAGGLHVI
GTERHESRRVDNQLRGRAGRQGDPGSTRFFLSLEDNLLRIFGGDRVAGLMNAFRVEEDMP
IESGMLTRSLEGAQKKVETYYYDIRKQVFEYDEVMNNQRKAVYAERRRVLEGRELKLQVI
GYGERTMSDIVEAYVNPDLPPEEWDLGQLVAKVQEFVYLLED-LTPEQLSGLNTEELKAF
LREQLRNAYDLKESQIEQDRPGLMREAERFFILQQIDTLWREHLQAMDALRESVGLRGYG
QKDPLIEYKNEGYDMFLDMMTSMRRNVIYSMFMFQPR----IS---PAEQPASTASQA--
-------------
>YellB|86609886
-----------------------------MLQTLQKLLGDPNDRKIRQYRPVVKLINSLE
IEIASLSDAELKAKTTEFRQRLDR------------GES-------LDDLLPEAFAVVRE
AAKRVLNLRHYDVQLIGGMVLHEGQIAEMKTGEGKTLVATLPAYLNGLTGKGVHIVTVNG
YLARRDSEWMGQVHRFLGLTVGLVQEGMSPEEKRRSYNCDITYCTNSELGFDYLRDNMAT
DIKEVMQRPFNYCIIDEVDSILIDEARTPLIISGQVARPSEKYLRAAQVARELIR-----
------DEHYEVDEKARNVILTDEGFEAAERLLGVSDLFDPKDPWAHFVFNAVKAKELFI
KDVHYIVRNQEVVIVDEFTGRVLPGRRWSDGLHQAVEAKEGVPIQSESQTLATITYQNLF
LLYPKLSGMTGTARTEEAEFGKTYNLEVTVIPTNRPIRRKDAPDLVYKTERGKWQAVAEE
IAHMHAQGRPVLVGTTSVEKSERLSAMLKEMGIPHNLLNAKPENVEREAEIIAQAGRKGA
VTIATNMAGRGTDIILGGNAEYMARLKLRERLMPKLAQLDADNPLGS-VQMVGRGG-GQ-
----GFG--GTAPK-----PKKSWTVVSPNFYPCELSARTNQALDEVVAAAVTKYGLNRL
PELVVEDLIAVASEKAPVQDPLILQLREVYNSIKAEYEKITEAEHEEVV---RLGGLHVI
GTERHESRRIDNQLRGRAGRQGDPGSSRFFLSLEDNLLKIFGGERVAKLMDMFRVEEDMP
IEHPLLSSSLENAQRKVEVYYFDMRKQVFEYDEVMNNQRRAIYSERRRILEGENLKTKIL
DYVRKTVGEIVRAHVNPELPPEEWEIDKLTAKMQEFVPLLKQNLKVEDLQDLSYEQILDY
LIKQAELAYEAKEAFLDTFEPGLMRKAERFFLLQQVDTLWREHLQQMEALREAVGLRGYG
QKDPLIEYKNEGYELFLEMMDNIRRNTVYNLFIFTPQIVQVPQASRPAPAPTAAASPDPS
SASGVVEADFTEE
>Syn7002|170077875
--------------------------------MFKKLFGDPNARKLKRFQPLVAEINLLA
EDFANLTDEALAQKTVEFRAKLDK------------ANSDEETEEILDEILPEAFAVVRE
AAWRVLQMRHYDVQLLGGIVLHKGQIAEMRTGEGKTLVATLPAYLNGLTGKGVHVVTVND
YLARRDAEWMGQVHRFLGLTVGLIQSSMGPAEKIENYRCDITYTTNSELGFDYLRDNMAT
TIQEVVQRPFNYCIIDEVDSILVDEARTPLIISGQIERPTEKYLQAAEIAKQLVP-----
QVEEDGPGDYEVDEKARNVLMTDEGFAKAEQLLGVTDLYDEQNPWAHYIFNAVKAKELFK
KDVNYIVRGDEVVIVDEFTGRIMPGRRWSDGLHQAIEAQEGVTIQKETQTLANITYQNFF
LLYPKLSGMTGTAKTEETEFEKVYNLEVTIIPTNRPTKRQDLADVVYKNEKAKWRAVAEE
CAQMHETGRPVLVGTTSVEKSEIISAYLHELGIPHNLLNARPENVEKESEIVAQAGRKGA
VTIATNMAGRGTDIILGGNSEYMARLKMREYFMPQIVKPEDEGNFAI-----AGSG-KNS
GGQ-GFD--TNNKQ-----KKKTWKTT-LDIYPTELPTDLEQQLKEAVKFAVDQYGNQSL
TELEAEEKLAIASENAPTADPVVQKLRTVYHAIEKTYHDLTSVEHDEVI---QNGGLHVI
GTERHESRRIDNQLRGRAGRQGDPGSTRFFLSLEDNLLRIFGGDRVAGLMNAFRVEEDMP
IESKMLTNSLEGAQKKVETFYYDARKQVFEYDEVMNNQRRAIYAERRRVLEGQDLKEQVI
QYAEKTMSEIVEAYVNPELPPEEWKLDKLLDKAKEFIYLLED-LEPKDIEDMTVPEIKTF
LHEEVRKAYDLKEAQVEKSQPGLMRQAERFFILQQIDTLWREHLQAIDALRESVGLRGYG
QKDPLIEYKQEGYEMFLEMMIDIRRNVVYSLFQFQPQ----RQ---PQQPQAV-------
-------------
>Cylr|282900465
--------------------------------MLKLLLGDPNARKLKKYQHYITEINLLE
EDVKLLSDDELRGKTAEFKQRLNK------------GET-------LEEILPEAFAVVRE
ASSRVLGLRHFDVQLLGGVILHTGQIAEMKTGEGKTLVATLPSYLNALSNKGVHVVTVND
YLARRDAEWMGQIHRFLGMTVGLIQSTMIPIERKKNYDCDITYVTNSEVGFDYLRDNMAT
SMEEVVQRPFNYCVIDEVDSILIDEARTPLIISGQVERPTEKYLQAAEIAFTLKK-----
------DDHYEVDEKARNVLLTDDGFAEAENLLGVTDLFDPENPWAHFVFNAIKAKELFL
KDVNYIVRNGEVVIVDEFTGRVLPGRRWSDGLHQAIEAKERVEIQPETQTLATITYQNLF
LLYPKLAGMTGTAKTEEAEFEKIYKLEVSVIPTHRTRKRQDLSDMVFKTEPGKWGAIARE
CEEMHKGGRPVLVGTTSVEKSELLSRLLQEKGIPHELLNARPENVEREAEIVAQAGRRGA
VTIATNMAGRGTDIILGGNSEYMARLKLREYFMPRIVRPEDDQ-FSI-QRASGLPT-GNG
SGQ-GFV--PGK-------KSKNWRVS-REIFPTDLSQVTEKLLKEAVEVAVNAYGSRAL
SELEAEDKVAIAAEKAPTDDAVVQKLRDAYQTIKQEYEKFTEAEHVEVV---NNGGLHVI
GTERHESRRIDNQLRGRSGRQGDPGTTRFFLSLEDNLLRIFGGDRVAGLMNAFQVEEDMP
IESGLLTRSLEGAQKKVETYYYDIRKQVFEYDEVMNNQRRAIYAERRRVLEGEDLKEQVI
KYAEKTMDDIVNYYINPELPSEEWDLEKLVGKVKEFVYLLAD-MQPTQLEDMGVGEIKAF
LHEQSRIAYDMKEAEIDQIQPGLMRQAERFFILQRIDTLWREHLQQMDALRESVGLRGYG
QKDPLIEYKSEGYELFLDMMVNIRRDVVYSLFMFQPQ----QQ---PAVQTSEIV-----
-------------
>Prom9303|124021864
--------------------------------MLKLLLGDPNARKLKRYQPIVTDINILE
EDIALLSDDQLRSKTADFRQQFEN------------VVSFPKQRVLLDELLPEAFAVVRE
AAKRVLGMRHFDVQLIGGMVLHEGQIGEMKTGEGKTLVATLPSYLNALTGRGVHVVTVND
YLARRDAEWMGQVHRFLGLSVGLIQQDMSPAERRRNYACDITYATNSELGFDYLRDNMAT
DLSEVVQREFQYCVIDEVDSILIDEARTPLIISGQVERPQEKYQQAADVAAALERAAEQG
KDGIDPEGDYEVDEKQRSCTLTDEGFAKAEQNLKVRDLFDPADPWAHYITNALKAKELFV
RDVNYIVRDGEAVIVDEFTGRVMPGRRWSDGQHQAIEAKEQLAIQPETQTLASITYQNFF
LLYPRLAGMTGTAKTEEVEFEKTYKLETSVIPTNQPRARADWVDQVYKTESAKWRAVANE
TAEIHKQGRPVLVGTTSVEKSELLSSLLSEQEIPHNLLNAKPENVEREAEIVAQAGRAGA
VTIATNMAGRGTDIILGGNSDYMARLKLREVLLPRLVRPEEGHRPPV-PLQRAAET-GG-
----GFAAKAAASNGSHGHVLSEARAI-GSLYPCSLTDDTDQFLAELARELVKVWGDRAL
SVIELEDRISTAAEKAPTDDAQIAALRESIARVKTEYDVVVTQEEVRVR---EAGGLHVI
GTERHESRRVDNQLRGRAGRQGDLGSTRFFLSLEDNLLRIFGGERVASLMNAFRVEEDMP
IESGMLTRSLEGAQKKVETYYYDIRKQVFEYDEVMNNQRRAVYAERRRVLEGRGLKKQVI
GYGERTMDDVVEAYVNPDLPPEEWDLDQLVSKVQEFVYLLED-LKPEQLQGLSMEELKSF
LQEQLRNAYDIKEGQIEQQRPGLMREAERFFILQQIDTLWREHLQAMDALRESVGLRGYG
QKDPLIEYKNEGYDMFLEMMANMRRNVIYSMFMFQPA----PA---PAQEAANV------
-------------
>Syns7805|88809925
--------------------------------MLKLLLGDPNARKLKRYQPIVSDINLLE
EEVAPLSDEDLRRRTAEFRQRLDN------------AGSLENQRPVLDELLPEAFAVVRE
AGKRVLGMRHFDVQLIGGMVLHEGQIAEMKTGEGKTLVATLPSFLNALTGRGVHVVTVND
YLARRDAEWMGQVHRFLGLSVGLIQQDMTPAERRRNYGCDITYATNSELGFDYLRDNMAA
DINEVVQRQFQYCVIDEVDSILIDEARTPLIISGQVERPQEKYQKAAEVAAALTRAAEMG
KDGIDPEGDYEVDEKQRSCTLTDEGFAKAEQMIGVADLYDPQDPWAHYITNALKAKDLFT
RDVNYIVRDGEAVIVDEFTGRVMPGRRWSDGQHQAIEAKEALPIQPETQTLASITYQNFF
LLYPRLAGMTGTAKTEETEFEKTYKLETTIVPTNRVRARQDWVDQVYKTEEAKWRAVAKE
TAEVHQQGRPVLVGTTSVEKSELLSALLAEENIPHNLLNAKPENVEREAEIVAQAGRSGA
VTIATNMAGRGTDIILGGNSDYMARLKLREVLLSRLVRPEEGHRPPV-PLQRSGAE----
-GGGGFAAKAAPASGPHGHAPSEARAI-GSLYPCQLTEGTDQALADLARDLVKAWGDRAL
TVIELEDHIATAAEKAPTDDPAIAALRAAIARVKGEYDEVVKQEEQRVR---EAGGLHVI
GTERHESRRVDNQLRGRAGRQGDPGSTRFFLSLGDNLLRIFGGDRVAGLMNAFRVEEDMP
IESGMLTRSLEGAQKKVETYYYDIRKQVFEYDEVMNNQRKAVYTERRRVLEGRELKKQVI
GYGERTMNEIVEAYVNPDLPPEEWDVTQLVSKVQEFVYLLDD-LQPDQLQGLSMEELKAF
LQEQLRNAYDLKEGQIEQQRPGLMREAERFFILQQIDTLWREHLQSMDALRESVGLRGYG
QKDPLIEYKNEGYDMFLDMMTNMRRNVIYSMFMFQPA-----K---PQSVSEAIA-----
-------------
>Syns7803|148238477
--------------------------------MLKLLLGDPNARKLKRYQPIVSDINLLE
EEVSPLSDDDLRRRTAEFRQRLDN------------AGSLDQQRPVLDELLPEAFAVVRE
AGKRVLGMRHFDVQLIGGMVLHEGQIAEMKTGEGKTLVATLPSFLNALTGRGVHVVTVND
YLARRDAEWMGQVHRFLGLSVGLIQQDMTPAERRRNYGCDITYATNSELGFDYLRDNMAA
DINEVVQREFQYCVIDEVDSILIDEARTPLIISGQVERPQEKYQKAAEVAAALTRAAEMG
KDGIDPEGDYEVDEKQRSCTLTDEGFAKAEQMIGVADLYDPQDPWAHYITNALKAKDLFT
RDVNYIVRDGEAVIVDEFTGRVMPGRRWSDGQHQAIEAKEALAIQPETQTLASITYQNFF
LLYPRLAGMTGTAKTEETEFEKTYKLETTIVPTNRVRARQDWVDQVYKTEEAKWRAVAKE
TAEVHQQGRPVLVGTTSVEKSELLSALLAEEDIPHNLLNAKPENVEREAEIVAQAGRSGA
VTIATNMAGRGTDIILGGNSDYMARLKLREVLLSRLVRPEEGHRPPV-PLQRSGAE----
-GGGGFAAKAAPASGPHGHAPSEARAI-GSLYPCQLTEDTDQALADLAKDLVKAWGDRAL
TVIELEDHIATAAEKAPTDDPAIAALRAAIARVKGEYDDVVKQEEQRVR---EAGGLHVI
GTERHESRRVDNQLRGRAGRQGDPGSTRFFLSLGDNLLRIFGGDRVAGLMNAFRVEEDMP
IESGMLTRSLEGAQKKVETYYYDIRKQVFEYDEVMNNQRKAVYSERRRVLEGRELKKQVV
GYGERTMNEIVEAYVNPDLPPEEWDVTQLVSKVQEFVYLLDD-LQADQLQGLSMDELKAF
LQEQLRNAYDLKEGQIEDQRPGLMREAERFFILQQIDTLWREHLQSMDALRESVGLRGYG
QKDPLIEYKNEGYDMFLDMMTNMRRNVIYSMFMFQPA----PP---AGQSAGQRTTA---
-------------
>Cya0110|126656214
--------------------------------MLKALFGDPNTRKIKKLQPIVAEINLLE
EDIQQLSDEQLTEKTVEFREMLDK------------ANNDEELEDILEEILPDAFAVVRE
AAKRVLGMRHFDVQLMGGMVLHQGQIAEMKTGEGKTLVATLPAYLNGLTGKGVHIVTVND
YLARRDAEWMGQVHRFLGLTVGLIQSGMNPEERKKNYACDVTYTTNSELGFDYLRDNMAT
AMAEVVQRPPNFCIIDEVDSILIDEARTPLIISGQVERPTEKYVKAAEIAKKLEI-----
QESEEDLKDYEVDEKARNVLMTDQGFEKAEQLLGVGDLYDQENPWAHYIFNAIKAKELFT
KDVNYIVKNKEVVIVDEFTGRVLAGRRWSDGLHQAIEAKEGVPIQRETQTLATITYQNFF
LLYNKLSGMTGTAKTEETELEKVYNLQVTIVPTNRPSQRYDFPDVVYKTEPAKWKAVAAE
VEDMHQQGRPILVGTTSVEKSEVISALLQQSNIPHNILNARPENVERESEIVAQAGRKGA
VTIATNMAGRGTDIILGGNSDYMARLKIRQYLMPQIVMPEDDNLM------TGGMG-GNN
RRPQGFG--QDS-------KKKKWQPS-ADIFPTELSPETQNMIKDAVKFAVDEYGQQSL
SELEAEEKIAIASENAPTEDPVIEKLRQVYKAIRKEYDAFTDAEHEEVI---ELGGLHVI
ATERHESRRIDNQLRGRAGRQGDPGSTKFFLSLEDNLLRIFGGDRVAGLMNAFRVEEDMP
IESKMLTRSLEGAQKKVETFYYDTRKQVFEYDEVMNNQRRAIYAERRRVLEGLDLKEQVL
QYAEKTMDEIVDAYVNPELPPEEWDVENLVSKVKEFVYLLED-ITAKDMEDMTVAEMKIF
LHEEVRKAYDIKEDQVDKVRPGLMREAERFFILQQIDTLWREHLQSMDALRESIGLRGYG
QKDPLIEYKQEGYEMFLEMMIDIRRNVVYSLFQFQPQ----GQ---PQTA----------
-------------
>Mica|166365937
--------------------------------MLKALLGDPNARKIKKFQPLVTEINLLE
EDIKNLSDEELRSKTSEFKERLDK------------ARNYDEREEILEEILPEAFAIVRE
AGIRVLGMRHFDVQLLGGMVLHKGQIAEMKTGEGKTLVATLPAYLNGLTGKGVHVVTVND
YLARRDAEWMGQVHRFLGLSVGLIQAGMSPEERKKNYACDITYTTNSELGFDYLRDNMAT
VMGEVVQRPFNYCVIDEVDSILIDEARTPLIISGPIDRPTEKYILAAEIAKQLVR-----
QKVEDGPGDYEVNEKDRNVLMTDEGFKRAEELLGVTDLYDQENPWAHYISNAIRAKELQK
KDVNYIVRSGEIVIVDEFTGRVLPGRRWGDGLHQAVEAKEGVEIQQETQTLATITYQNFF
LLYPKLSGMTGTAKTEETELEKVYNLQVTIIPTNRVSRRQDLADVVYKNEQAKWNAVAEE
CQQMHEQGRPVLVGTTSVEKSEVLSLLLQGRNIPHNLLNARPENVERESEIVAQAGRAGA
VTIATNMAGRGTDIILGGNSDYMARLKIREYLMPKLVMPEDDNLAFSLPSLGERNR----
--PQGFA--PGK-------KKKNWRAS-AEIFPTELPKEVENALKEAVKFAVDTHGTQSL
PELEVEEKIAIAAEKAPTDDPVIQKLREVYKLIRKSYEDYTGKEHDEVV---ERGGLHVI
GTERHESRRIDNQLRGRAGRQGDPGSTHFFLSLEDNLLRIFGGDRVAGLMDAFRVEEDMP
IESGMLTRSLEGAQRKVETFYYDARKQVFEYDEVMNNQRRAIYAERRRVLEGMDLKEQVL
QYAEKTMDEIVMAYVNPELPAEEWDLEKLISKSQEFVYLLAD-ITAKDVEEMSVNDIKMF
LHEEVRKAYEIKERQVDSIRAGLMRDAERYFILQQIDMLWREHLQAMEALRESIGLRGYG
QKDPLIEYKQEGYEMFLEMMIDIRRNVVYSLFQFQPQ----GQ---PQAVASEQ------
-------------
>Syns8109|260434761
--------------------------------MLKLLLGDPNARKLKRYQPIVSDINLLE
EEIAPLSDDELRGRTAAFQKRLAT------------AGSLTNQRPILDEILPEAFAVVRE
AGKRVLGMRHFDVQLIGGMVLHEGQIAEMKTGEGKTLVATLPSYLNALTGRGVHVVTVND
YLARRDAEWMGQVHRFLGLSVGLIQQDMRPEERRRNYRCDITYATNSELGFDYLRDNMAA
DMSEVVQREFQYCVIDEVDSILIDEARTPLIISGQVERPQEKYQQAAQVANALVRAAELG
KDGVDPEGDYEVDEKQRSCTLTDEGFANSEQMLGVADLFNPQDPWAHYITNALKAKELFV
KDVNYIVRDGEAVIVDEFTGRVMPGRRWSDGQHQAIEAKEALSIQPETQTLAAITYQNFF
LLYPRLAGMTGTAKTEEVEFEKTYKLETTIVPTNRVRARQDWADQVYKTEAAKWRAVANE
TVEIHNCGRPVLVGTTSVEKSELLSSLLAEQEIPHNLLNAKPENVERESEIVAQAGRAGA
VTIATNMAGRGTDIILGGNSDYMARLKLREVLLGRLVKPEEDHKPPV-PLQRSIPA----
----GFT--DA--------PVLVSTASRDSLYPCALTDDTDQALGQLARDLVKAWGDRAL
TVIELEERIATAAEKAPTDDPQIQALRLAIARVKGEYDAVVKQEEARVR---DAGGLHVI
GTERHESRRVDNQLRGRAGRQGDPGSTRFFLSLGDNLLRIFGGDRVAGLMNAFRVEEDMP
IESGMLTRSLEGAQKKVETYYYDIRKQVFEYDEVMNNQRRAVYSERRRVLDGRALKKQVI
DYGERTMDEIVEAYVNPDLPPEEWDLNQLVGKVKEFIYLLED-LNPDHVQGLGMDELKAF
FQEQLRNAYDLKEGQIEQQRPGLMREAERFFILQQIDTLWREHLQAMDALRESVGLRGYG
QKDPLIEYKNEGYDMFLEMMTNMRRNVIYSMFMFQPA----SR---SSDQ----------
-------------
