# Supplementary material for: Genome fluctuations in cyanobacteria reflect evolutionary, developmental and adaptive traits
Source: BMC Evol Biol. 2011 Jun 30;11:187. doi: 10.1186/1471-2148-11-187 (PMC3141437; doi:10.1186/1471-2148-11-187)
Supplement: Additional file 8 — Individual and concatenated alignments for protein groups. Compressed file containing all alignments of individual groups (fasta format) and the concatenated alignment of 285 single-copy genes (phylip format). [file 1471-2148-11-187-S8.GZ › Cyanos1310.faa]

>Syne7942|81299106
-------------------------------------------------MTQVVPGIAPH
GGQLIQRIATAAE-RQEFLAQADHLPRVQLDERALSDLVMIAIGGFSPLNGFMGQTDYES
VVDDMRLANGLPWSVPITLSVTEEVAEPLKEGGWVRLDDAQGRFVGVLELTQKYRYNKVH
EATNVYRTDEE----QHPGVAVVY-AQGPINLAGPIWLLQRDAHPLFPSYQIDPIASRQQ
FADRGWKTVVGFQTRNPIHRAHEYIIKCALETVD----GLFL-HPLVGATKSDDIPADVR
MRCYEIMLEHYFPQDRVILAINPSAMRYAGPREAIFHALIRKNYGCTHFIVGRDHAGV--
----GNYYGTYDAQHLFDEFKPEELGILPMKFEHAFYCTRTQAMASTKTSPSSPEERIHL
SGTKVRELLRKGELPPPEFSRPEVAAELIRAMRSDSEVAAV-
>PromCC|33239708
------------------------------------------MTSNQSLTNSRTEVIEPY
GGTLQNLMVPSNS-QEAIKQSASK--KIDCSDRNACDIELLLIGGFSPLQGFMNQKDYDS
VVNSNRTADGKLFGLPIVLDTDRE---DLKIGDKVLL-CYKNQSLAVLTIEDKWLPDKVL
EAKGCYGTTSL----EHPAVKMIAIERKKFYLAGKLEGLEL-PKRIFPCKT--PSEVRKE
LPHN--QDVVAFQCRNPIHRAHYELFTQALHAENVSKGAVVLVHPTCGPTQQDDIPGSIR
FATYERLAAE-VKNPMIRWAYLPYSMHMAGPREALQHMIIRRNYGCSHFIIGRDMAGCKS
QLTGEDFYGPYDAQEFAKACAS-ELEMQTVPSLNLVY-TEEEGYVTADHAQSCGLHIKKL
SGTQFRKMLRNNEEIPEWFAFRSVVEVLRGG-----------
>Crow|67924591
--------------------------------------------------MTHTDGIAPH
GGHLINRIATPAE-KEEFLAQADKLPIITLDKRATSDLVMIAIGGFSPLKGFMERADYET
VVEEMHLSNGVPWSIPVTLSVSEEVADSLKEGNWVRLDDPSGNFIGVLELTQKYHYNKTH
EAVNVYRTDES----KHPGVKVIY-DQGAVNLAGPVWLLERDDHLLFPKYQIDPAESRKL
FQERGWSTVVGFQTRNPIHRAHEYIQKCALEVVD----GLFL-HPLVGATKSDDIPADVR
MRCYEIMMDNYFPQNRVILAINPSAMRYAGPREAIFHAIVRKNYGCTHFIVGRDHAGV--
----GDYYGTYDAQHIFDEFDAEALGIVPMKFEHAFYCKRTGQMATSKTSPSAKEERIHL
SGTKVREMLRRGEMPPAQFSRPEVAAELIKAMQG--------
>Syn7335|254424054
-------------------------------------------------MTEMKDGIAPH
GGTLVNRLASAEQ-KEKFLSKADSLPRVTLDKRAASDLVMIAIGGFSPITGFMSQADYEP
VVTDMRLASGLPWSVPVTLSVSEAIANPLEIGSLVRLDDENGRFIGVLELSEKYSYDKKK
EAINVYRTDED----AHPGVKVVY-DQGEINLAGDVWLLERDPHPLFPNYQIDPAESRKQ
FRERGWKTVVGFQTRNPIHRAHEYIQKCALETVD----GLFL-HPLVGATKSDDIPADVR
MRCYEIMMENYFPQDRVILAINPSAMRYAGPREAIFHALIRKNYGCTHFIVGRDHAGV--
----GDYYGTYDAQAIFDEFEPGELGITPMKFEHAFYCTRTTTMATTKTSPAKPEERIHL
SGTKVRAMLREGKQPPPEFSRPEVAAELIKAMKA--------
>Syn307|148243293
-----------------------------------------------MTSTAPQALIAPH
GGTLVDLRLPADQ-WEAAIAGVDH--RVECSDRNACDVELLMVGGFSPLRGFMGEEDYRS
VVESNRTTSGLLFGLPIVMDTDRD---DIAVGQRLLL-SYQGRNLAVMTVESKWEPDKAR
EALGCYGTSSL----EHPAVRMIATERGRFYLGGSIVGMEL-PQRPFPCKT--PAEVRSG
LPSG--EDVVAFQCRNPIHRAHYELFTRALHAENVSENGVVLVHPTCGPTQGDDIPGAVR
FQTYERLAEE-VDNSRIRWAYLPYSMHMAGPREALQHMIIRKNYGCTHFIIGRDMAGCKS
SVSGDDFYGPYQAQDFARENAP-ELGMQTVPSLNLVY-TDEEGYVTAEHAEASNLHVKKL
SGTQFRKMLRSGEDIPEWFAFRSVVDVLRAA-----------
>Syn9605|78211852
------------------------------------------MTARASAPAQRSVVIAPY
GGTLVDLMVAEVD-RAAVKATATK--TIECSDRNACDVELLCVGGFSPLRGFMHQEDYDA
VVSGHRLAAGQLFGLPIVMDTDRD---DVVVGDKLLL-TYKGQDLAVFEVEDKWEPNKVA
EAKGCYGTTSI----EHPAVRMITMERKRFYMGGSLQGLAL-PERVFPCKT--PAEVRAG
LPEG--EDVVAFQCRNPIHRAHYELFTRALHAQNVSDNAVVLVHPTCGPTQQDDIPGAVR
FQTYERLATE-VNNDSIRWAYLPYAMHMAGPREALQHMIIRRNYGCTHFIIGRDMAGCKS
SLTGDDFYGPYDAQNFAKECAP-ELTMETVPSLNLVY-TQEEGYVTAEHAEARGLHVKKL
SGTQFRKMLRGGEEIPEWFAFKSVVEVLRAA-----------
>Nosp|186685502
-------------------------------------------------MSHNPDAIAPH
GGQLVNRIATPEQ-REEFLSKADFLPRVQLDDRAVSDVEMIAIGAFSPLTGFMSQEDYDR
TVTEMRLANGLVWSIPITLSVTEEVASPLQEGGLIRLDNSRGEFIAVLQLTQKYNYDKTR
EAINVYRTDDV----KHPGVQVLY-SQGTVHLAGDIWLLQREPHPQFPTYQIDPSASRQL
FKDKGWKTIVGFQTRNPIHRAHEYIQKCALEIVD----GLFL-HPLVGATKEDDIAADVR
MRCYEILLEHYYPLDRVTLAINPAAMRYAGPREAIFHALVRKNYGCTHFIVGRDHAGV--
----GDYYGTYDAQYIFDEFAPGELGIVPMKFEHAFYCTRTKQMATSKTSPSRPEERIHL
SGTKVREMLRRGELPPPEFSRPEVAAELARAMRIEVPV----
>PromAS|123967785
------------------------------------------MELQQKTKTDNNGLIPPY
GGELKNLIIKDKSLKNELISKATY--EFECSERNACDVELLMVGAFSPLEGFMDANNYNS
VIKNNRNTSGLLFGLPIVFDSNNE---KVKTGETILL-TYKKQKIAVLEVSSKWEPDKSL
EAELCYGTNSL----DHPAVKMIFNERGRFYIGGRVYGFEL-PTREFPCKT--PEEVRST
LPPN--HDVVAFQCRNPIHRAHYELFTNALLSENVSSKSVVLVHPTCGPTQQDDIPGKVR
YLTYKELEEE-ISDERIKWAFLPYSMHMAGPREALQHMIIRRNYGCTHFIIGRDMAGCKS
SSTGEDFYGPYDAQNFANKCAD-ELMMQTVPSKNLVY-TKEKGYITAEEAKELNYEIMKL
SGTEFRKKLRNGEPIPEWFAFKSVVDVLRRS-----------
>Rapb|282896567
------------------------MHQAFDNLLIDWQQNYKLLNYGRTTLSYHRDAIAPH
GGQLINRVASPEQ-KEFFLAKAEFLPRVILDERAVSDLEMIAIGGFSPLTGFMNQLDYNR
VVEEMRLANGVVWSIPITLSVTEEVASPLQVGGLVRLDNSQGEYIGVLELSEKYAYNKKR
EAVNVYRTDEA----QHPGVQVVY-AQGSVNLAGDIWLLQRDAHSHFPTYQIDPAASRQM
FREKGWKTIVGFQTRNPIHRAHEYIQKCALETVD----GLFL-HPLVGATKEDDIPADVR
MRCYEILIEHYYPLDRVILAINPAAMRYAGPREAIFHAIVRKNYGCTHFIVGRDHAGV--
----GDYYGTYDAQYIFDEFEPSELGIVPMKFEHAFYCTRTKQMATTKTSPSTPVERVHL
SGTKVREMLRRGELPPPEFSRPEVAAELARAIRIEKPALV--
>YellA|86606223
-------------------------------------------------MTVSGDAIPPH
GGTLVNRIASPEQ-AQELRSKAEHCPILHLDERAQSDLEMIAIGGFSPLTGFMGREDYQS
VLETMHLANGLAWSLPVTLPVSAEIAADLKEGQTIALANAEGRLLGLLELTEKFTYDKTR
EAQQVYRTTDE----QHPGVKVLY-QQGSVYLAGPVTLLQRDPHPLFPAYQIDPAQSRQL
FRERGWKTIVGFQTRNPIHRAHEYIQKCALEIVD----GLFL-HPLVGATKSDDIPAEVR
MRCYEVLIEKYYPKERVILAINPAAMRYAGPREAIFHALVRKNYGCTHFIVGRDHAGV--
----GNYYGPYDAQHIFDEFRPEELGIIPLKFEHAFYCTVTGTMATAKTSPSQPHQRIHL
SGTKVREMLRRGEIPPPEFSRPEVAQLLAEAMRERGQPE---
>Prom9215|157412586
------------------------------------------MELQQKTKTDTNGLIPPY
GGELKNLIIKDKNLKNDLISKAAY--EFECSERNACDVELLIVGAFSPLEGFMDENNYNS
VIKNNRDLNGLLFGLPIVFDSNND---KVKAGEKILL-TYKKQKIAVLEVSSKWEPDKSL
EAELCYGTNSF----DHPAVKMIFNERGRFYIGGRIYGFEL-PIREFPCKT--PEEVRST
LPSN--YDVVAFQCRNPIHRAHYELFTNALLSENVSPNSVVLVHPTCGPTQQDDIPGKVR
YLTYKELEEE-ISDQRIKWAFLPYSMHMAGPREALQHMIIRRNYGCTHFIIGRDMAGCKS
SATGEDFYGPYDAQNFANKCAE-ELMMKTVPSKNLVY-TKEKGYITAEEAKELNYEIMKL
SGTEFRKKLRDGDPIPEWFAFKSVVDVLRRS-----------
>PromN2A|72383432
----------------MVEFNENNFLNMGPLSGRISRLLKEKMTSKQSSNKNLAGLIKPY
GGELINLMASDQE-AKELKKNSFK--TLNCSDRNACDIELLLIGAFSPLNGFMNEKNYNS
VVKQNRLESGLLFGLPIVMDTDRE---DINPGDSVLL-NYKDQELAILEIQEKWTPDKVI
EAKFCYGTTSL----EHPAVRMISMERKKYYLGGSIKGLEL-PKRVFTCQT--PAQVREN
LPSG--EDVVAFQCRNPIHRAHYELFTRALEANNVSKNGVVLVHPTCGPTQEDDIPGSVR
FQTYEKLASE-VNNPKIRWSYLPYSMHMAGPREALQHMIIRRNYGCTHFIIGRDMAGCKS
SLDGEDFYGPYDAQNFANECCQ-ELEMQTVPSLNLVF-TEEEGYVTADYAKEKGLHIKKL
SGTQFRKMLRSGEEIPEWFAFKSVVDVLRAA-----------
>Syns9917|87125052
-------------------------------------------MTATTSSSQASGVIAPY
GGTLVDLMVPASE-QAAVKASAST--SIECSDRNACDVELLVVGGFSPERGFMHRADYEA
VVAGHRTTSGYLFGLPIVMDTDRQ---DLAIGDKVLL-TYQGQDLAVLTIEDKWEPDKVV
EAKGCYGTTSL----EHPAVRMIATERRRFYLGGLVQGLEL-PKRVFPCKT--PAEVRAG
LPEG--EDVVAFQCRNPIHRAHYELFTRALHASNVSENAVVLVHPTCGPTQQDDIPGTVR
FQTYERLAAE-VENPRIRWAYLPYAMHMAGPREALQHMIIRRNYGCTHFIIGRDMAGCKS
SLTGEDFYGPYDAQNFAKECAP-ELMMETVPSLNLVY-TEEEGYVTAEHAEARGLHVKKL
SGTQFRKLLRSGEEIPEWFAFRSVVDVLRAA-----------
>Prom9312|78778615
------------------------------------------MELQQKTTRYPNGLIPPY
GGELKNLIIKDNNLKNNLISKVTY--EFECSERNACDVELLMVGAFSPLEGFMDENNYKS
VIQNNRDTTGLLFGLPIVFDSNNE---EVKAGETILL-TYKKQNIAVLEVSSIWEPDKSL
EAELCYGTNSL----DHPAVKMIFNERGRFYIGGRVYGFEL-PIREFPCKT--PEEVRAT
LPSN--YDVVAFQCRNPIHRAHYELFTNALLSDNVSPNSVVLVHPTCGPTQQDDIPGKVR
YLTYKELEEE-ISDERIRWAFLPYSMHMAGPREALQHMIIRRNYGCTHFIIGRDMAGCKS
SSTGEDFYGPYDAQNFANKCSK-ELMMQTVPSKNLVY-TKEKGYITAEEAKESNYQIMKL
SGTEFRKKLRNGEPIPEWFAFKSVVDVLRRS-----------
>SynsBL|116072105
------------------------------------------MTASASASAQRSGVIAPY
GGTLVDLMVPSAE-HAALKASATK--TLECSDRNACDVELLVVGGFSPLRGFMHQEDYNA
VVSGHRTSAGHLFGLPIVMDTDRD---DVVVGDKLLL-TYKGQELALLEVEDKWEPNKVA
EAQGCYGTTSL----EHPAVRMIAMERKCFYLGGTLKGLEL-PSRVFPCKT--PAEVRSD
LPHG--EDVVAFQCRNPIHRAHYELFTRALHAQNVSANAVVLVHPTCGPTQQDDIPGSVR
FETYERLAAE-VNNERIRWAYLPYAMHMAGPREALQHMIIRRNYGCTHFIIGRDMAGCKS
SLSGDDFYGPYDAQNFAKECAP-ELTMETVPSLNLVY-TQEEGYVTAEHAEARGLHVKKL
SGTQFRKMLRGGEEIPEWFAFKSVVEVLRSS-----------
>Prom9515|123965494
------------------------------------------MNSQKESIRDSKGIILPY
GGELKDLIIKDKKLITKLFSQVSY--EHECSDRNACDVELLMVGGFSPLEGFMDKEDYKS
VIKSHRNTKGLLFGLPIVFDTNKE---EIREGETILL-TYKKQKLAFLEVSSKWEPDKSV
EAEFCYGTNSL----DHPAVKMIFNERGRYYIGGKIYGLEL-PNRDFPCKT--PEEVRDL
LPAN--FDVVAFQCRNPIHRAHYELFTNALQSDNVSSNSVVLVHPTCGPTQQDDIPGKVR
YLTYKKLEEE-ISNENIKWAFLPYSMHMAGPREALQHMIIRRNYGCTHFIIGRDMAGCKS
SSTGEDFYGPYDAQNFANKCSK-ELMMQTVPSRNLVY-TLEKGYITAEEAKEKNYQIMKL
SGTEFRKKLRNGDSIPEWFAFKSVVDVLRKS-----------
>Cya8802|257058468
-------------------------------------------------MSTHTDGIAPH
GGHLINRIATAAE-RQEFLDQADHLPQIQLDERATSDLVMIAIGGFSPLKGFLERADYET
VVEDMRLTNGLVWSIPVTLSVSEEIADPLKEGNWVRLNDPEGNFIGVLELTQKYHYNKAH
EAKNVYGTEDS----QHPGVQVVY-EQGAVNLAGPVWLLQRDAHPLFPKYQIDPIESRQG
FKERGWNTIVGFQTRNPIHRAHEYIQKCALEVVD----GLFL-HPLVGATKSDDIPADVR
MRCYEIMMEKYFPQDRVILAINPSAMRYAGPREAIFHALVRKNYGCTHFIVGRDHAGV--
----GDYYGTYEAQEMFDQFKPEELGIVPMKFEHAFYCTRTQQMATTKTSPSLKEERIHL
SGTKVREMLRRGELPPPEFSRPEVAAELINAMQNQGK-----
>Prom9313|33864066
------------------------------------------MIASPSASAQSPGVIAPY
GGKLVDLMVATDQ-QEAVKASANY--VLECSDRNACDLELLVGGGFSPERGFMHQGDYDA
VVAGHRTLSGYLFGLPIVMDTDRE---DVAIGDRVLL-SYKGQDLAVLQVEDKWEPDKVV
EAKGCYGTTSL----EHPAVRMIATERKRFYLGGTLQGLEL-PKRIFPCKS--PAQVRAE
LPAG--EDVVAFQCRNPIHRAHYELFTRALHASNVSENAVVLVHPTCGPTQEDDIPGGVR
FQTYERLAAE-VDNPRIRWAYLPYAMHMAGPREALQHMIIRRNYGCTHFIIGRDMAGCKS
SLSGDDFYGPYDAQNFAQECAV-ELAMETVPSLNLVF-TEEEGYVTAEHAEARGLHVKKL
SGTQFRKMLRSGEEIPEWFAFRSVVEVLRAT-----------
>Cya7822|196257573
------------------------------------------------MSIQTVNGIAPH
GGQLVNRVATPAE-RDEFLEQADRLPRVQLDERATSDLVMIAIGGFSPLHGFMEYADYES
VVEDMRLTNGLPWTIPITLSVPEEVADPLKEGSWIRLDDSEGRFIGVLELTQKYRYNKAH
EAIHVYKTDDH----QHPGVKVVY-EQGPINLAGPVWLLERDPHREFPKYQIDPAVSRQL
FQEKGWQTIVGFQTRNPIHRAHEYIQKCALEIVD----GLFL-HPLVGATKSDDVPADVR
MRCYEIMLDKYFPQDRVLLAINPSAMRYAGPREAIFHALIRKNYGCTHFIVGRDHAGV--
----GDYYGTYDAQYIFDEFKAEEIGIVPMKFEHAFYCTRTGQMATTKTSPSTKEERIHL
SGTKVREMLRRGELPPPEFSRPEVAAELIRAMEKQS------
>Cya7424|218437753
------------------------------------------------MSTHTTEGILPH
GGQLVNRIATPAE-RDEFLEQADHLPRVQLDERATSDLIMIAIGGFSPLHGFMEYADYES
VVEDMRLSNGLPWSIPITLSVSEEIADPLKEGSWIRLDDAEGKFIGVLELTQKYRYNKAH
EAVNVYKTDEH----QHPGVKVVY-EQGAINLAGPVWLLQRDPHPQFPKYQIDPAESRQL
FLEKGWKTIVGFQTRNPIHRAHEYIQKCALEVVD----GLFL-HPLVGATKSDDIPADVR
MRCYEIMLDKYFPQDRVMLAINPSAMRYAGPREAIFHALIRKNYGCTHFIVGRDHAGV--
----GDYYGTYDAQYIFDEFKPEEIGIVPMKFEHAFYCKRTAQMATTKTSPSLKEERIHL
SGTKVREMLRRGELPPPEFSRPEVATELINAMQKQS------
>PromN1A|124025020
---------------------------MGPLSGRISRLLKEKMTSKQSSNKNLAGLIKPY
GGELINLMASDQE-AKELKKNSFK--TLNCSDRNACDIELLLIGAFSPLNGFMSEKNYNS
VVKQNRLESGLLFGLPIVMDTDRE---DINPGDSVVL-NYKDQELAILEIQEKWTPDKVI
EAKFCYGTTSL----EHPAVRMISMERKKYYLGGSIKGLEL-PKRVFTCQT--PAQVRKN
LPSG--EDVVAFQCRNPIHRAHYELFTRALEANNVSKNGVVLVHPTCGPTQEDDIPGSVR
FQTYEKLASE-VNNPKIRWSYLPYSMHMAGPREALQHMIIRRNYGCTHFIIGRDMAGCKS
SLNGEDFYGPYDAQNFANECCQ-ELEMQTVPSLNLVF-TEEEGYVTADYAKEKGLHIKKL
SGTQFRKMLRSGEEIPEWFAFKSVVDVLRAA-----------
>Micc|254416813
-------------------------------------------------MSKHSDGIAPH
GGQLINRIASEQQ-RSEFLEKADSLPRVQLDAWAASDLDLIAIGGFSPLTGFMEQGDYES
VVDNMRLANGLPWSIPVTLSVNEDVAEPLKEGDLVRLDDQNGRFVGVLELTQKYRYDKKR
EAMNVYRTDEE----KHPGVKVVY-NQGDVNLAGPVWLLQRYPHPLFPKYQIDPAQSRTL
FKERGWKTVVGFQTRNPIHRAHEYIIKCALEIVD----GLFL-HPLVGATKSDDIPADVR
MRCYEIMMDNYFPQNQVILAINPAAMRYAGPREAIFHAIVRKNYGCTHFIVGRDHAGV--
----GDYYGTYDAQHIFEEFEPDELGIIPLKFEHAFYCEVTETMATAKTSPSTPDQRIHL
SGTKVRELLRKGELPPPQFSRPLVAAELAKAMKVED------
>Prom9202|254527158
------------------------------------------MELQQKNKTYANGLIPPY
GGELKNLIIKDKNLKNDLISKATY--EFECSERNACDVELLMVGAFSPLEGFMDENNYNS
VIKNNRDLNGLLFGLPIVFDSNND---NVKAGEKILL-TYKKQKIAVLEVSSKWEPDKSL
EAELCYGTNSF----DHPAVKMIFNERGRFYIGGRVYGFEL-PIREFPCKT--PEEVRST
LPSN--YDVVAFQCRNPIHRAHYELFTNALLSENVSPNSVVLVHPTCGPTQQDDIPGKVR
YLTYKELEQE-ISDERIKWAFLPYSMHMAGPREALQHMIIRRNYGCTHFIIGRDMAGCKS
SATGEDFYGPYDAQNFANKCAD-ELMMKTVPSKNLVY-TKEKGYITAEEAKELNYEIMKL
SGTEFRKKLRDGDPIPEWFAFKSVVDVLRRS-----------
>Nods|119512163
-------------------------------------------------MSQHPDAIAPH
GGQLVNRIATPEQ-KAEFLSKADFLPRVQLDARAVSDLEMIAIGGFSPLTGFMNQSDYTR
VVKEMRLANGLAWSIPITLSVTEEVAEPLPEGGLIRLDNANGEFIGVLQLTQKYIYDKTQ
EAINVYRTDDA----KHPGVQVVY-NQGSVNLAGDIWLLQRDPHSQFPTYQIDPAASRQM
FREKGWKTIVGFQTRNPIHRAHEYIQKCAMETVD----GLFL-HPLVGATKEDDIPADVR
MRCYEILLEHHYPQDRVILAINPAAMRYAGPREAIFHALVRKNYGCTHFIVGRDHAGV--
----GDYYGTYDAQYIFEEFEPGELGIVPMKFEHAFYCTRSKQMATTKTSPSKPEERVHL
SGTKVREMLRRGELPPPEFSRPEVAAELARAMQKSVNS----
>Cyab|254432835
-----------------------------------------------MSTSTLAALIAPH
GGTLVDLMVAEAD-REAVRASAGR--AVECSDRNACDVELLVVGGFSPLRGFMHEEDYDA
VVAGHRTTSGLLFGLPIVFDTDDE---TIAIGDRLLL-TYRGQDLAVLTVESKWEPDKAR
EAQGCYGTTSI----EHPAVRMISGERGRFYLGGQVQGLAL-PERVFPCKT--PAEVRAT
LPAG--QSVVAFQCRNPIHRAHYELFTRALDAANVSDQAVVLVHPTCGPTQDDDIAGAVR
FQTYERLAAE-VNNPRIRWAYLPYSMHMAGPREALQHMIIRKNYGCTHFIIGRDMAGCKS
SLTGSDFYGPYQAQDFARDNAP-ELGMETVPSLNLVY-TEEEGYVTAEHAEARGLHVRKL
SGTQFRQMLRGGEEIPEWFAFRSVVEVLRAAA----------
>Acam|158337680
-------------------------------------------------MTQHQDAIAPH
GGSLINRVASETQ-KQDLLAKGDSLPRVQLDKRATSDLEMIAIGGFSPLSGFMGQADYEQ
VVHHMHLDNGLPWSIPVTLSVDEGVADSLNVGDLVRLDDPTGAFVGVLELTEKYTYDKTQ
EAVQVYKTDEM----KHPGVKVVF-EQGAVNLAGPVWLLERQAHPQFPSYQIDPAASRQL
FRERGWNTIVGFQTRNPIHRAHEYIQKCALETVD----GLFL-HPLVGATKSDDIPADVR
MRCYEIMMEHYFPEDRVILAINPAAMRYAGPREAIFHALVRKNYGCTHFIVGRDHAGV--
----GDYYGTYDAQHIFDTLDAQALGITPMKFEHAFYCKKTLSMATTKTSPSGPEDRVHL
SGTKVREMLRRGELPPPEFSRPEVASELAAAMKA--------
>Prom9301|126695587
------------------------------------------MELQQKTKTDPNGLIPPY
GGELKNLIIKDNSFKNDLISKATY--EFECSERNACDVELLMVGAFSPLEGFMDENNYKS
VIENNRDTSGLLFGLPIVFDSNND---EVKAGETILL-TYKNQKIAILEVSSIWEPDKSL
EAEFCYGTNSL----DHPAVKMIFNERGRFYIGGKVYGFEL-PVREFPCKT--PEEVRSS
LPSN--YDVVAFQCRNPIHRAHYELFTNALLSDNVSSNSVVLVHPTCGPTQQDDIPGKVR
YLTYKELEEE-ISDERIKWAFLPYSMHMAGPREALQHMIIRRNYGCTHFIIGRDMAGCKS
SSTGEDFYGPYDAQNFANKCAD-ELMMQTVPSKNLVY-TKEKGYITAEEAKEFNYEIMKL
SGTEFRKKLRNGEPIPEWFAFKSVVDVLRRS-----------
>Artm|209523396
-------------------------------------------------MAHHQDAIAPH
GGKLINRMASAEQ-RAELLDKADTLPRVQLDERSQSDLELIAIGGFSPLTGFMEQEDYTN
VVHNMRLSNGLPWSVPITLSVTEEEAAHLSEGSLIRLDSPEGKFVGVLELTQKYTYDKEQ
EAIHVYRTNDN----KHPGVKVVY-EQGPVNLAGPVWLLKREAHPLFPNYQIDPADSRSL
FREREWKTIVGFQTRNPIHRAHEYIQKCALETVD----GLFL-HPLVGATKSDDIPADVR
MRCYEILMERYYPQNRVILAINPAAMRYAGPREAIFHAMVRKNYGCTHFIVGRDHAGV--
----GDYYGTYDAQHIFDEFEPAELGITPMKFEHAFYCTLTKGMATSKTSPSNPEQRIHL
SGTKVREMLRRGEMPPPEFSRPEVAAELIKAMRVPSEA----
>Syne6301|56751226
-------------------------------------------------MTQVVPGIAPH
GGQLIQRIATAAE-RQEFLAQADHLPRVQLDERALSDLVMIAIGGFSPLNGFMGQTDYES
VVDDMRLANGLPWSVPITLSVTEEVAEPLKEGGWVRLDDAQGRFVGVLELTQKYRYNKVH
EATNVYRTDEE----QHPGVAVVY-AQGPINLAGPIWLLQRDAHPLFPSYQIDPIASRQQ
FADRGWKTVVGFQTRNPIHRAHEYIIKCALETVD----GLFL-HPLVGATKSDDIPADVR
MRCYEIMLEHYFPQDRVILAINPSAMRYAGPREAIFHALIRKNYGCTHFIVGRDHAGV--
----GNYYGTYDAQHLFDEFKPEELGILPMKFEHAFYCTRTQAMASTKTSPSSPEERIHL
SGTKVRELLRKGELPPPEFSRPEVAAELIRAMRSDSEVAAV-
>Anav|75908599
-------------------------------------------------MSQHPEAIAAH
GGQLVNRVATPAQ-REEFVSKAEFLPRVQLDERAVSDLEMIAIGGFSPLTGFMNQEDYDR
VVSEMRLANGLVWSIPITLSVSEEVASSLQEGGLVRLDNPAGDYIGVLQLTQKYRYDKTR
EAINVYRTDDA----KHPGVQVLY-NQGAVNLAGDIWLLERSSHPLFPDYQIDPVASRQM
FRDKGWKTIVGFQTRNPIHRAHEYIQKCALETVD----GLFL-HPLVGATKEDDIAADVR
MRCYEILLEHYYPEDRVILAINPAAMRYAGPREAIFHALVRKNYGCTHFIVGRDHAGV--
----GDYYGTYDAQYIFDEFEPGELGIVPMKFEHAFYCTRTKQMATTKTSPSRPEERVHL
SGTKVREMLRRGELPPPEFSRPEVAAELARAMRVQVLA----
>Artp|284053568
-------------------------------------------------MTHHQDAIAPH
GGKLINRMASAEQ-RAELLEKADTLPRVQLDERSQSDLELIAIGGFSPLTGFMEQADYSN
VVHNMRLSNGLPWSVPITLSVTEEEAAHLSEGSLIRLDSPKGKFVGVLELTQKYTYDKEH
EAIHVYRTNDN----KHPGVKVVY-DQGPVNLAGPVWLLQRESHPLFPNYQIDPADSRSL
FREREWKTIVGFQTRNPIHRAHEYIQKCALETVD----GLFL-HPLVGATKSDDIPADVR
MRCYEILMERYYPKNRVILAINPAAMRYAGPREAIFHAMVRKNYGCTHFIVGRDHAGV--
----GDYYGTYDAQHIFDEFEPAELGITPMKFEHAFYCTLTKGMATSKTSPSTPEQRIHL
SGTKVREMLRRGELPPPEFSRPEVAAELIKAMRVPSEA----
>Cya7425|220905699
--------------------------------------------------MHQTDAIAPH
GGQLINRIATPEQ-RQEFLDKADHLPRLQLDQRAVSDLEMIAIGGFSPLTGFMAQQDYDR
VVNEMHLSNGLPWSIPITLSVAAEVAAPLKIGSLVRLDDWTGRFVGVLQLTEKFTYDKRH
EALMVYRTNDAIGKNKHPGVAVVY-KQGEINLAGPVWLLQRDSDPRFPNYQIDPAESRTL
FRDKGWKTIVGFQTRNPIHRAHEYIIKCALETVD----GLFL-HPLVGATKEDDIPADVR
MRCYEIMLDHYFPHDRVILAINPAAMRYAGPREAIFHALVRKNYGCTHFIVGRDHAGV--
----GDYYGTYDAQHIFDEFAPESLGITPMKFEHAFYCLRTQSMATTKTSPSTREERIHL
SGTKVREMLRRGELPPPEFSRPEVAAELARAMQVAESYQI--
>Cya51142|172039571
MSNHLGYKSLHFNSVFSQNCLFPIYIRLLHPKFSDPGRINPDSYYKNIIKMTHTDGIAPH
GGQLINRIASPAE-KAEFLAQADKLPKITLDERATSDLVMIAIGGFSPLKGFMERADYET
VVEDMHLSNGVPWSIPVTLSVSEEVADSLQEGNWVRLDDPNGNFIGVLELTQKYHYNKTH
EAVNVYKTDES----KHPGVKVIY-DQGAVNLAGPVWLLQRDEHPLFPKYQIDPAESRKL
FRERGWSTVVGFQTRNPIHRAHEYIQKCALEVVD----GLFL-HPLVGATKSDDIPADVR
MRCYEIMMDNYFPQDRVILAINPSAMRYAGPREAIFHAIVRKNYGCTHFIVGRDHAGV--
----GDYYGTYDAQHIFDEFDPDALGIVPMKFEHAFYCKRTGQMATTKTSPSSKEERIHL
SGTKVREMLRRGEMPPPQFSRPEVAAELIKAMQH--------
>Lyns|119486537
-------------------------------------------------MSQQKDAIAPH
GGELINRIASPEK-RQEFLEKADFLPVVQLDERSLSDLEMIAIGGFSPLTGFMEQADYET
VVSDMRLSNGSPWSVPITLSVSQEVATPLVEGNFIRLNSPSGKFVGVLKLTQKYTYDKEK
EALNVYRTTED----KHPGVKVVY-EQGPINLAGPVWLLERDDHPLFPQYQLDPAVSRAL
FWERGWKTIVGFQTRNPIHRAHEYIQKCALETVD----GLFL-HPLVGATKSDDIPADVR
MRCYEILMAGYYPKDRVILAINPAAMRYAGPREAIFHALVRKNYGCTHFIVGRDHAGV--
----GDYYGTYDAQHIFEEFEPSELGIIPMKFEHAFYCTLSGGMATSKTSPSKPEQRIHL
SGTKVREMLRRGEMPPPEFSRPEVAAELVKAMQG--------
>Prom9211|159902790
------------------------------------------MTSNQSHPKRQSEVIAPY
GGSLVDLMLPKAD-QEKVKKNVRG--KLECSDRNACDIELLVIGGFSPLRGFMLKDDYES
VIKNHRTTSGDLFGLPIVMDTDRE---DLVIGDQVLL-TYKGQDIAVLKIEEKWEPDKML
EAKGCYGTTSL----EHPAVRMIAMQRKRFYLGGAVHGLEL-PKRVFPCKT--PAELRKE
LPKD--EDVVAFQCRNPIHRAHYELFTRALDADNVSKNAVVLVHPTCGPTQEDDIAGEVR
FQTYERLASE-VNNPRIKWAYLPYSMHMAGPREALQHMIIRRNYGCTHFIIGRDMAGCKS
SLNGDDFYGPYEAQDFAKKYST-ELSMDTVPSLNLVF-TEEEGYVTAEHAKSCNLHIKKL
SGTEFRKMLRNGEDIPEWFAFKSVVEVLRKA-----------
>Noss|161353734
-------------------------------------------------MSQHPDAIAAH
GGQLVNRVATPAQ-REEFVSKAEFLPRVQLDERAVSDLEMIAIGGFSPLTGFMNQEDYDR
VVSEMRLANGLAWSIPITLSVSEEVASSLQEGSLIRLDNPAGDYIGVLQLTQKYRYDKTR
EAINVYRTDDA----KHPGVQVLY-NQGAVNLAGDIWLLERSSHPLFPDYQIDPVASRQM
FRDKGWKTIVGFQTRNPIHRAHEYIQKCALETVD----GLFL-HPLVGATKEDDIAADVR
MRCYEILLEHYYPEDRVILAINPAAMRYAGPREAIFHALVRKNYGCTHFIVGRDHAGV--
----GDYYGTYDAQYIFDEFEPGELGIVPMKFEHAFYCTRTKQMATTKTSPSRPEERVHL
SGTKVREMLRRGELPPPEFSRPEVAAELARAMRVQVLA----
>Cya8801|218245432
-------------------------------------------------MSTHTDGIAPH
GGHLINRIATAAE-RQEFLDQADHLPQIQLDERATSDLVMIAIGGFSPLKGFLERADYET
VVEDMRLTNGLVWSIPVTLSVSEEIADPLKEGNWVRLNDPEGNFIGVLELTQKYHYNKAH
EAKNVYGTEDS----QHPGVQVVY-EQGAVNLAGPVWLLQRDAHPLFPKYQIDPIESRQG
FKERGWNTIVGFQTRNPIHRAHEYIQKCALEVVD----GLFL-HPLVGATKSDDIPADVR
MRCYEIMMEKYFPQDRVILAINPSAMRYAGPREAIFHALVRKNYGCTHFIVGRDHAGV--
----GDYYGTYEAQEMFDQFKPEELGIVPMKFEHAFYCTRTQQMATTKTSPSLKEERIHL
SGTKVREMLRRGELPPPEFSRPEVAAELINAMENQGK-----
>Glov|37520653
------------------------------------------------MSSAPKQTIAPH
GGTLINQVATAEQ-RQKYQDGAGGFKRVRIDDRAVSDLELIAIGGFSPLTGFMGSEDYHS
VVEKMRLTSGVVWSIPITLPVSAEVAETLEIGESLGLEDSTGTLVGILDLAEKYTYDKLR
EAEMVYRTTDE----KHPGVKVVY-GQGDVYLAGPIMLLERRPHPLFASRQLDPADSRQA
FIDKGWRSVVGFQTRNPIHRAHEYIQKCALEIVD----GLFL-HPLVGATKSDDIPADVR
MHCYEVLIEKYYPLDRVILAINPAAMRYAGPREAIFHALVRKNYGCTHFIVGRDHAGV--
----GDYYGTYDAQYIFYEFEPQDLGITPLMFEHAFYCKRIAGMATTKTSPSGPEDRIHL
SGTKVRAMLREGLEPPPEFTRPEVARILIEAIQKQGQ-----
>Syns8102|33864840
------------------------------------------MTASAPASAQRSGVIAPY
GGSLVDLMVPQEE-REAVKATTTK--SLECSDRNACDVELLVVGGFSPLRGFMHQEDYDA
VVSGHRLVAGQLFGLPIVMDTDRE---DVVVGDTVLL-TYKGQNLAVLQVEAKWEPNKVV
EAKGCYGTTSI----EHPAVRMITMERKRFYLGGSLNGLEL-PQRVFPCKT--PAEVRAG
LPDG--EDVVAFQCRNPIHRAHYELFTRALHAQNVSENAVVLVHPTCGPTQQDDIPGAVR
FQTYERLAAE-VNNDRIRWAYLPYAMHMAGPREALQHMIIRRNYGCTHFIIGRDMAGCKS
SLTGDDFYGPYDAQNFAKECAP-ELTMETVPSLNLVY-TEEEGYVTAEHAEARGLHVKKL
SGTQFRKMLRGGEEIPEWFAFKSVVEVLRAA-----------
>Thee|22298588
--------------------------------------------MSPSATVQTKDAIAPH
GGILVNRILSPAQ-KQAWLARADQLPRVTLDERAVSDLELIAIGGFSPLTGFMGQADYER
VVEEMYLSNGLPWSIPITLSVSAEVAAPLEIGQTIRLDNAAGQFLGILELTEKYTYDKRR
EARCVYRTEDD----KHPGVKVVY-EQGEVNLAGPIWLLERHPHPQFPNYCIDPVDSRAL
FRAKGWRTIVGFQTRNPIHRAHEYIQKCALEIVD----GLFL-HPLVGATKEDDIPADVR
MRCYEIMLEHYFPKDRVILAINPAAMRYAGPREAIFHALVRKNYGCTHFIVGRDHAGV--
----GDYYGTYDAQQIFDEFDPGALGIIPLKFEHAFYCTRTQSMATSKTSPSKPEERIHL
SGTKVREMLRRGELPPPEFSRPEVAAELARAMRQPQLRP---
>Syns9916|116075677
----------------------------------------------MTVSSAPNGVIAPY
GGTLVDLMAPDAE-KAAIKASATK--TLECSDRNACDVELLVVGGFSPERGFMHQADYDA
VVAGHRTTSGYLFGLPIVMDTDSD---DVAVGDNVLL-TYKGQDLAVLTVEDKWEPNKVV
EAKGCYGTTSI----EHPAVRMITMERKRFYLGGLIQGLEL-PKRVFPCKT--PAEVRAG
LPNG--EDVVAFQCRNPIHRAHYELFTRALHAQNVSENAVVLVHPTCGPTQQDDIPGTVR
FQTYERLAEE-VNNERIRWAYLPYAMHMAGPREALQHMIIRRNYGCTHFIIGRDMAGCKS
SLTGDDFYGPYDAQNFAKECAP-ELSMETVPSLNLVY-TEEEGYVTAEHAETRGLHVKKL
SGTQFRKMLRSGEEIPEWFAFKSVVDVLRAA-----------
>PromMED|33860786
------------------------------------------MNSQQESKRDSKGLIPAY
GGELKELIIKDEELKLKLLSQVSY--QHECSDRNACDIELLMVGGFSPLEGFMDKEEYKS
VIKSHRDTKGLLFGLPIVFDTNNA---QIKEDETILL-TYKKQKLAILKVSSKWEPDKAE
EAEFCYGTNSL----DHPAVKMIFNERGRYYIGGKVYGLEL-PNRDFPCKT--PKEVRDL
LPAN--FDVVAFQCRNPIHRAHYELFTNALQSENVSSNSVVLVHPTCGPTQQDDIPGKVR
YLTYKKLEEE-ISNKKIKWAFLPYSMHMAGPREALQHMIIRRNYGCTHFIIGRDMAGCKS
SSTGEDFYGPYDAQTFANECAE-ELLMKTVPSKNLVY-TIEKGYITAEEAKEKKYQIMKL
SGTEFRKKLRNGDSIPEWFAFKSVVDVLRKS-----------
>Scys6803|16330927
-------------------------------------------------MTTSLAAIAPH
GGQLINRLAPEAE-RQEFLAIADKLPRVQLDERATSDLVMIAIGGFSPLKGFMEQDDYEL
VVEEMKLSNGLPWSVPVTLSVTEEVAAPLEVGSWVRLDNSAGKFIGVLELTQKYHYNKAH
EAKNVYRTDDQ----AHPGVKVIY-DQGPVNLAGPIWLLEREPHPLFPKYQIDPAASRQL
FAERGWKTIVGFQTRNPIHRAHEYIQKCALEVVD----GLFL-HPLVGATKSDDIPADVR
MRCYEIMVDNYFPKERVILGINPSAMRYAGPREAIFHALIRKNYGCTHFIVGRDHAGV--
----GDYYGTYDAQEIFDEFAPEALGIVPMKFEHAFYCKKTLQMATTKTSPSGPEDRIHL
SGTKVRALLRDGQLPPPEFSRPEVAQELIRAMQGES------
>Syn9902|78185611
------------------------------------------MTASASASAKRSGVIAPY
GGTLVDLMVPSAD-QPALKASATK--TLECSDRNACDVELLVVGGFSPLRGFMHQEDYDA
VVSGHRTSAGHLFGLPIVMDTDRD---DVVVGDKLLL-TYKGQELALLEVEDKWEPNKVV
EAQGCYGTTSL----EHPAVRMIAMERKCFYLGGTLKGLEL-PSRVFPCKT--PAEVRSD
LPHG--EDVVAFQCRNPIHRAHYELFTRALHAQNVSENAVVLVHPTCGPTQQDDIPGSVR
FETYERLAAE-VNNDRIRWAYLPYAMHMAGPREALQHMIIRRNYGCTHFIIGRDMAGCKS
SLTGDDFYGPYDAQNFAKECAP-ELTMETVPSLNLVY-TQEEGYVTAEHAEARGLHVKKL
SGTQFRKMLRGGEEIPEWFAFKSVVEVLRSS-----------
>Trie|113476232
-------------------------------------------------MNQHLNGIPAH
GGHLINRIATPAE-RQEFIEKAESLPKIQLDKRALSDLEMIAIGGFSPLNGFMDKDDYES
VVVDMRLKNGLPWSIPVTLSVSEEVADSIKEGSWVGLSSPEGEFAGVLELTQKFHYNKAH
EAINVYSTQEI----KHPGVKVLY-DAGPVNLAGPVWLLERHPHPLFPKYQIDPAESRKL
FQEKNWKTIVGFQTRNPIHRAHEYIQKCALEVVD----GLFL-HPLVGATKSDDIPADVR
MRCYEIMLEKYFPENRVMMAINPSAMRYAGPREAIFHALVRKNYGCTHFIVGRDHAGV--
----GDYYGTYDAQYIFDEFEPRELDIVPMKFEHAFYCTRTQGMATSKTSPSTGEERIHL
SGTKVREMLRRGELPPPEFSRPEVAAELAKAMKI--------
>Syn9311|113954935
-------------------------------------------MTASSSSSQRSGVIAPY
GGTLVDLMASATE-HAALKASATT--SIECSDRNACDVELLVVGGFSPERGFMHQADYDS
VVAGHRTTSGYLFGLPIVMDTDRE---DVAVGDKVLL-TYKGQDLAVLTVGDKWEPDKVV
EAKGCYGTTSL----EHPAVRMIATERRRYYLGGLIQGLQL-PERVFPCKT--PAEVRAG
LPDG--EDVVAFQCRNPIHRAHYELFTRALHAQNVSENAVVLVHPTCGPTQQDDIPGAVR
FQTYERLAAE-VDNSRIRWAYLPYAMHMAGPREALQHMIIRRNYGCTHFIIGRDMAGCKS
SLSGDDFYGPYDAQNFAKECAP-ELTMETVPSLNLVF-TDEEGYVTAEHAEARGLHVKKL
SGTQFRKMLRSGEEIPEWFAFRSVVEVLRAS-----------
>NoAz|298490707
-------------------------------------------------MSYHPDAIAPH
GGELINRVASSEQ-REVFLSKGDFLPRVTLDERALSDLEMIAIGGFSPLISFMNQADYDR
VVTEMRLANGLVWSIPITLSVTEENAAPLQAGGLVRLDNPNGEFIGVLELSEKYSYDKKR
EAINVYRTDDV----KHPGVEVLY-NQGSVNLAGDIWLLQRDSHPQFPSYQIDPAPSRQM
FREKGWKTIVGFQTRNPIHRAHEYIQKCALETVD----GLFL-HPLVGATKEDDIAADVR
MRCYEILMEHYYPLDRVILAINPAAMRYAGPREAIFHALVRKNYGCTHFIVGRDHAGV--
----GDYYGTYDAQYIFDEFAPEELGIVPMKFEHAFYCTRTKQMATTKTSPSRPEERVHL
SGTKVREMLRRGELPPPEFSRPEVVAELARAMSIPQAALAEP
>Ucyn|284929356
--------------------------------------------------MTQVSIILPH
GGQLIDCIAPLNK-REEFLSQQNNLPKLLLDERAVSDLVMIAIGGFSPLTGFMEEEDYRS
VVENMHLSNGTPWSIPITLPVKEEVANCFREGDLIRLDNSDGEFIGVLELTQKYKYQKSK
EAIKVYKTEDE----KHPGVQVLY-GQGEINLAGPVWLLKRNSHKLFPKYQIDPKESRKL
FQEKKWSTIVGFQTRNPIHRAHEYIQKCALEVVD----GLFL-HPLVGATKSDDIPADVR
MKCYEIMIDNYFPQERVTLAINPSAMRYAGPREAIFHAIIRKNYGCTHFIVGRDHAGV--
----GDYYGTYDAQEIFNEFDSSALGILPMKFEHAFYCKKTQQMATSKTSPSKEEDRVHL
SGTKVREMLRKGNMPPIEFSRPEVAKELIKAMKN--------
>Syns5701|87301888
------------------------------------------MTTAAPSGRPSTGLIPPH
GGTLVNLIVPAEQ-REAVKVGVDR--VLECSHRNACDVELLMVGGFSPLLGFMHQEDYEA
VVQGNRTTSGLLFGLPIIFDTADA---TIKVGERLLL-TYQGQELAVLTVESVWEPDKVK
EAKGCYGTTSL----EHPAVRMIATERGRYYLGGALQGLEL-PQRVFPCRT--PAQVRAE
LPHG--EDVVAFQCRNPIHRAHYELFTRALHATNVSEGGVVLVHPTCGPTQEDDIAGEVR
FQTYERLAAE-VANPRIRWAYLPYAMHMAGPREALQHMIIRKNYGCTHFIIGRDMAGCKS
SLSGEDFYGPYDAQDFARENAP-ELGMETVPSLNLVY-TEEEGYVTAEHAQARGLHVKKL
SGTQFRQMLRSGEEIPEWFAFRSVVEVLRSA-----------
>YellB|86608548
-------------------------------------------MSQSQSTLPAGDTIPPH
GGTLINCIAPPEQ-AQELRSKAEHCPILYLDERAQSDLEMIAIGGFSPLTGFMGREDYQA
VLETMHLANGLAWSLPVTLPVSSEVAAGLKEGQMIALASAEGKILGLLELTEKFTYDKTY
EARQVYRTTDE----QHPGVKVLY-EQGSVYLAGPVTLLQRDPHPLFPAYQIDPAQSRQL
FRERGWRTIVGFQTRNPIHRAHEYIQKCALEIVD----GLFL-HPLVGATKSDDIPADVR
MRCYEVLIEKYYPKERVILAINPASMRYAGPREAIFHALIRKNYGCTHFIVGRDHAGV--
----GNYYGTYDAQHIFDEFQPGELGIIPLKFEHAFYCTVTGTMATAKTSPSQPHQRIHL
SGTKVREMLRRGEVPPPEFSRPEVARLLAEAMRERG------
>Syn7002|170077958
-------------------------------------------------MSTPSGLIAPH
GGQLINRIASDAE-KQEFLAQGDRLPRITLDARAQSDLEMIAIGGFSPLKGFMEQKDYEL
VVEEMHLSNGLPWSVPVTLSVSEEIADPLKEGNWVRLDDANGRFIGVLELTEKYHYNKAH
EAINVYRTDEE----KHPGVKVVY-EQGAVNLAGPVWLLERDDHPLFPKYQIDPAASRAA
FQERGWKTVVGFQTRNPIHRAHEYIIKCALETVD----GLFL-HPLVGATKSDDIPADVR
MRCYEIMLENYFPQERVILAINPSAMRYAGPREAIFHALIRKNYGCTHFIVGRDHAGV--
----GDYYGTYDAQKIFDEFDPQALGITPMKFEHAFFCKKTEQMATSKTSPSGPEDRIHL
SGTKVREMLRRGELPPPQFSRPLVAAELAKAMHD--------
>Cylr|282899146
------------------------MHQAFDNLLIDWQQNYKLLNYGRITLSYHRDAIAPH
GGELINRVASPEQ-KEFFCAKADFLPRVILDERAVSDLEMIAIGGFSPLTGFMNQVDYNR
VVEEMRLANGVVWSIPITLSVTEEVASPLQVGGLVRLDNSQGEYIGVLELSEKYTYNKKR
EAANVYRTDEA----QHPGVQVVY-AQGSVNLAGDIWLLQRDAHPHFPTYQIDPAASRQM
FREKGWKTIVGFQTRNPIHRAHEYIQKCALETVD----GLFL-HPLVGATKEDDIPADVR
MRCYEILIEHYYPLDRVILAINPAAMRYAGPREAIFHAIVRKNYGCTHFIVGRDHAGV--
----GDYYGTYDAQYIFDEFQPSELGIVPMKFEHAFYCTRTKQMATTKTSPSTPGERVHL
SGTKVREMLRRGELPPPEFSRPEVAAELARAMRIGQTALV--
>Prom9303|124024075
------------------------------------------MIASPSASAQSPGVIAPY
GGTLVDLMVATDQ-QEAVKASANH--VLECSDRNACDLELLVGGGFSPERGFMHQGDYDA
VVAGHRTLSGYLFGLPIVMDTDRE---DVAIGDRVLL-SYKGQDLAVLQVEDKWEPDKVV
EAKGCYGTTSL----EHPAVRMIATERKRFYLGGTLQGLEL-PKRIFPCKS--PAQVRAE
LPAG--EDVVAFQCRNPIHRAHYELFTRALHASNVSENAVVLVHPTCGPTQQDDIPGGVR
FQTYERLAAE-VDNPRIRWAYLPYAMHMAGPREALQHMIIRRNYGCTHFIIGRDMAGCKS
SLSGDDFYGPYDAQNFAQECAG-ELAMETVPSLNLVF-TEEEGYVTAEHAEARGLHVKKL
SGTQFRKMLRSGEEIPEWFAFRSVVEVLRAT-----------
>Syns7805|88807969
-------------------------------------------MTASTTSTQSSGVIAPY
GGTLVDLMVPESD-RASVKASATT--SVECSDRNACDVELLIVGGFSPERGFMHQADYAA
VVEGHRTTSGHLFGLPIVMDTDRD---DVTVGDKVLL-TYKGQDLAVLTVEDKWEPDKVV
EAKGCYGTTSL----EHPAVRMIATERRRFYLGGVIQGLEL-PKRVFPCKT--PAEVRAG
LPAG--EDVVAFQCRNPIHRAHYELFTRALDASNVSEKAVVLVHPTCGPTQQDDIPGAVR
FQTYERLAAE-VDNPRIRWAYLPYAMHMAGPREALQHMIIRRNYGCTHFIIGRDMAGCKS
SLTGDDFYGAYDAQNFAKECAP-ELTMETVPSLNLVY-TEEEGYVTAEHAEARGLHVRKL
SGTQFRKMLRSGEEIPEWFAFRSVVEVLRAS-----------
>Syns7803|148238690
-------------------------------------------MTASTTSTQPSGVIAPY
GGTLVNLMVAEAD-RGAVKATATT--SLECSDRNACDVELLCVGGFSPLRGFMHQEDYDA
VVGGHRLAAGQLFGLPIVMDTDRD---DIEVGSSVLL-TYKGQDLAVLQVEAKWEPDKVA
EAKGCYGTTSI----EHPAVRMITMERKRFYLGGSLKGLEL-PQRVFPCKT--PAEVRAG
LPEG--EDVVAFQCRNPIHRAHYELFTRALHAQNVSENAVVLVHPTCGPTQQDDIPGAVR
FQTYERLAAE-VNNDRIRWAYLPYAMHMAGPREALQHMIIRRNYGCTHFIIGRDMAGCKS
SLTGDDFYGPYDAQNFAKECAP-ELTMETVPSLNLVY-TEEEGYVTAEHAEARGLHVKKL
SGTQFRKMLRGGEEIPEWFAFRSVVEVLRAS-----------
>Cya0110|126660281
--------------------------------------------------MTHTDGIAPH
GGQLINRIATTAE-KEEFLAQADKLPRITLDKRATSDLVMIAIGGFSPLKGFMEKADYET
VVEEMHLSNGVPWSIPVTLSVSEEVADSLKEGNWVRLDDPNGNFIGVLELTQKYHYNKTH
EAVNVYKTDES----KHPGVKVIY-DQGAVNLAGPVWLLQRDEHPLFPKYQIDPAESRKL
FKERGWSTVVGFQTRNPIHRAHEYIQKCALEVVD----GLFL-HPLVGATKSDDIPADVR
MRCYEIMMDNYFPQDRVILAINPSAMRYAGPREAIFHAIVRKNYGCTHFIVGRDHAGV--
----GDYYGTYDAQHIFDEFDPDALGIVPMKFEHAFYCKRTGQMATTKTSPSSKEERIHL
SGTKVREMLRRGEMPPPQFSRPEVAAELIKAMQN--------
>Mica|166364480
-------------------------------------------------MTVLTEGIAPH
GGQLINRIATAAE-KAEFLALAEKLPRVSLDERALSDLVMIAIGGFSPLKGFMEQDDYEK
VVDDMRLINGLPWAIPVTLSVREEVADPLKEGNWIRLDDSEGNFVGVLELTQKYRYNKAH
EAVNVYRTDDQ----KHPGVKVLY-EQGEINLAGPIWLLQRDPHPQFPKYQIDPLQSRKM
FHEKAWKTIVGFQTRNPIHRAHEYIQKCALEVVD----GLFL-HPLVGATKSDDVPADVR
MRCYEIMMDKYFPQDRVILAINPSAMRYAGPREAIFHAIIRKNYGCTHFIVGRDHAGV--
----GDYYGTYDAQYIFDEFEPGELGIVPMKFEHAFYCTRTSGMATTKTSPSLPEERIHL
SGTKVRELLRKGELPPPEFSRPEVAAELIRAMQGS-------
>Syns8109|260435925
------------------------------------------MTASASAPPQRSGVIAPY
GGTLVDLMVAEAH-RAAVKATATK--TIECSDRNACDVELLCVGGFSPLRGFMHQEDYDA
VVSGHRLAAGQLFGLPIVMDTDRD---DVVLGDKLLL-TYKGQELAVLEVEDKWEPNKVA
EAKGCYGTTSI----EHPAVRMITMERKRFYLGGSLQGLAL-PERVFPCKT--PAEVRAG
LPEG--EDVVAFQCRNPIHRAHYELFTRALHAQNVSDNAVVLVHPTCGPTQQDDIPGAVR
FQTYERLAAE-VNNDSIRWAYLPYAMHMAGPREALQHMIIRRNYGCTHFIIGRDMAGCKS
SLTGDDFYGPYDAQNFAKECAP-ELTMETVPSLNLVY-TQEEGYVTAEHAEARGLHVKKL
SGTQFRKMLRGGEEIPEWFAFKSVVEVLRAA-----------
