# Supplementary material for: Genome fluctuations in cyanobacteria reflect evolutionary, developmental and adaptive traits
Source: BMC Evol Biol. 2011 Jun 30;11:187. doi: 10.1186/1471-2148-11-187 (PMC3141437; doi:10.1186/1471-2148-11-187)
Supplement: Additional file 8 — Individual and concatenated alignments for protein groups. Compressed file containing all alignments of individual groups (fasta format) and the concatenated alignment of 285 single-copy genes (phylip format). [file 1471-2148-11-187-S8.GZ › Cyanos1311.faa]

>Syne7942|81299121
-----------------------MKTLTLVAPAKINFYLEILG-----DRPDG--FHELA
MVMQSIALGDRLHLRQRQ--------GQGFQLGCDRADLEVDERNLILKAAQRLQRSFPQ
I-----GGVDFFLEKRIPIGAGLAGGSTDGAAALVGLDIFSGLGLTQPELEAIAAELGSD
MPFCVAGGTQLCTSRGEQLTPL------------PPLPSLSLVLAKFESLSVSTPWAYGR
YREQFGDRY----------LQTEPARRDRLQALHAGPLLQAMSAGDPVAIA-QHLRNDLE
AVVLPEYPQVAELRSVLGNCS---GILAAQMSGSGPSVFGIAENPTAAQAAVEQVRQAIA
DPDLKLWVTQTISHGIQTETLLR-----
>PromCC|33240214
-------------MNINYSELSSSRSLSVIAPAKINLHLEVLG-----FRKDG--FHELA
MLMQSINLFDEIDFLKTD--------NGEITLTSDDPNLSTGDDNLILKAAQLIQTCSSD
KN----VGAEIHLKKNIPIGAGLAGGSSDAAATLVGLNSLWGIGSSEKQLEKLGSELGSD
VPFCLRGGTQFCFGRGESLEMI-----------PEIKQSMAVVLVKDPLVEVSTPWAYSK
FKEIYGNDY----------LKMEEDFEKRRQSLRDASWLNPLNCTNP-----PPLQNDLQ
KVIEPITPAVRNALEFLSSLE---GVLSLAMSGSGPSCFGIFADLNGAQIALEENRNKLK
LSGLDAWCCAFKSSGVSL---RL-----
>Crow|67924114
--MNLQFNLYPLSIIHCSTHELKMRTYQLIAPAKINLYLEIVG-----DRPDG--YHELV
MILQSIDLGDRLEIRSNG--------TQKINLHCNHPLVPLDNTNIAYKAAQLMSEEFTQ
AFANY-GGVNITIDKQIPVAAGLAGGSTDGAAVLVGLNLLWELGLTIPQLQKLGEKLGSD
VPFCVSGGTAIATGRGEKLDAI------------QDLDNLWVVLAKYNNLSVSTPWAYKT
YKQQFAETY----------INDREEIKSRSSHIHSGSFVQAISHKDGEKIG-QLLHNDLE
KVVLPEYTQVTQLRDILQQA----GGLGTMMSGSGPTVFTLCQSQTEAETIKKIAREKIE
DPNLEFWVTQLSSNGVSI---ISE----
>Syn7335|254425117
------------------------------------------------------------
MVMQSVALADRITLRPLN--------TPTIQIQCDHPQVPTDSANLAYQAVALLQERLPH
RTNQK-GGVEITIEKKIPVGAGLAGGSSNAAAVLFGLDILWDLGLTRVELQELGSELGSD
VPFCLAGGCAIATGRGEEVNLL------------YKNNSLHAVLAKYNSLSVSTPWAYQT
YREQFGHTYIP--------VDRFTSLEKRRARVHSGSMVQAIGKKQSQAIG-SNLYNDLE
KIVLPAHPKVALLKSTMTALAAQFNALGTLMSGSGPTLFTLSETPEQAQSMAKALRQSVS
DSDLMVYTAPFTAHGIET---LS-----
>Syn307|148242413
-----------------------MSSLSLRAPAKINLHLEVLG-----LRDDG--FHELA
MVMQTLDLADELAVDSAP--------AGELSLSCSDPQLPVDGSNLIVKAAEALRRHCGR
PE----LSAQLSLTKRIPIGAGLAGGSSDGATALLLLNRYWDLQLSAAELHNLAAQLGSD
VAFCLQGGTQLCFGRGERLEAI------------AVAAKPAVLLIKNPNVSVSTPWAYGL
CKERLGSGY----------LSSEADFERQRQALRQSPLLAWLKAEQQQL---PPLRNDLQ
QVVAPENASVQKGLALLASAG---DPLQVAMSGSGPSLFALYRDQPAAAAAQSALAPALA
ENGFEHWICQSTAERHG-----------
>Syn9605|78212719
-------------------------MITVSAPAKVNLHLEVLG-----LRSDG--FHELA
MVMQSIDLADRLSFQNTA--------DAQLSLTCDDASLSVGDDNLILRAAQLLRDRSGF
SE----LGASIHLEKRIPIGAGLAGGSSDGAAALVGLNALWGLGHSTADLERMAAELGSD
MPFCVAGGCQLCFGRGEQLEAV-----------PPTPQPLAVLLVKDPTVSVSTPWAYKR
CRELKQSHY----------LADEAAFEQRRQALRSVDWLQPLRSDLP-----PPLRNDLQ
DVVAPETAAVRSALDLLDSVP---QSLAVAMSGSGPSCFGLFSDLASCRHAQDQLATQLE
RAGLKAWSCALRSDGVRI---EA-----
>Nosp|186685004
-----------------------MRSYSLIAPAKINLYLEIIG-----DRPDG--YHELA
MILQSIGLSDQIDVRSIS--------TDSIRVHCNHPQVPTDKSNLAYRAAELMVRQFPE
AFAKY-GGVEITVNKQIPVAAGLAGGSTNAAAVLVGIDLLWKLGLTQSELEELGGTLGSD
VPFCVAGGTAIATGRGEQLSPL------------PSLDNIYIVLGKYRSLEVSTPWAYKT
YRQQFGHSY----------IIDTDNLAARASAVHSGAIVKAILHKDTREIA-QKLHNDLE
RVVLPAYPQVLHLREVFANQE---GVLGTMMSGSGPTVFALFESQQQAELVLQQVREAII
DEDLELFVTRTITHGIKV---TSSV---
>PromAS|123968461
------------------MQDFAKKKINIKSPAKINLHLEVIG-----KREDG--FHELA
MIMQNIDLADYLEFEINN--------EGLIKLESDCNDLSLSDDNLIVKSANLLRKKSNI
D-----YGANIFLRKNIPIGAGLAGGSSNAAATLIGLNNLWDLKLDQETLCSLASTLGSD
IPFFINGGIQLCFGRGEILEKL------------DSTLEYGAILLKNPNVSVSTAETYKK
YSNRFCDQY----------LTDREMIENIRKNLRDNGLNNLNFDNQH-----LSIKNDLQ
LVVENENDSVKQALYLLSKLE---NCLTFSMSGSGPTCFALFKDKETAKKELTANSKLFK
DKGYDSWVCTFLEKGITF---I------
>Rapb|282896423
-----------------------MRHYSLTAPAKINLYLEIIG-----DRADG--YHELA
MILQSINLADKVDLHVAN--------TQTIRVFCDHPEVPTDESNLAHRAAVLMASNFPT
AFSNF-GGVDITVKKRIPVAAGLAGGSTNAAAVLVGIDLLWGLGLTQSQLEELGANLGSD
VPFCIGGGTAIATGRGEQLSPL------------PSLNNMYLVLAKYKSLAVSTPWAYQS
YREQFGTKY----------IKNHQDFNQRTKAVHGAEIVQAIAAQDVGGIS-HKLHNDLE
KVVLPAYPQVLQLRELFGKQP---EVLGTMMSGSGPSVFAIVESKEHAETVKEKITVAIN
DSDLELFVTQTIGHGIQL---ETGH---
>YellA|86605006
-----------------------MQACTLIARAKINLYLEILG-----SRPDG--YSEVA
MILQSITLADRVHLQRRP--------HGILLI-CDHPEVPADARNLAYRAAELLQRECRA
E-----LGVEIQLEKQIPVAAGLAGGSADAAAVLVGLNQLWGLGLTVGELQSLAARLGSD
IPFCVQGGTQLATGRGEVLQPL------------ADWEGIPLLLAKPRHLGVSTAWAYQA
FRAHRAASL----------PSAGASLPTLPQ------VLAALERRDLLALA-RSLRNDLE
QPVLAEHAIVGKLRQALLEA----GALGSLMSGSGPTVFGIMASLERAAQARDSLCHHF-
-PEVDFWVTQFAPTGILLEPDPQALRLP
>Prom9215|157413293
------------------MQDLAGKKIIIKSPAKINLHLEVIG-----KREDG--FHELA
MIMQNIDLFDYLEFQINN--------EGLIKLESDCTDLSLSSDNLIVKSANLLRKKLNI
D-----CGANIFLRKNIPIGAGLAGGSSNAAATLIGLNKLWDLNVDQKTLFSLASTLGSD
IPFFINGGIQLCFGRGEILEKL------------DSNFDYGVILLKNPNVSVSTAETYSK
YSNRFCYQY----------LTNGEMIENIRNNLRDNGLNNLNFDKQH-----LTIKNDLQ
LVVENDNDSVKEALYLLSKLE---NCLTFSMSGSGPTCFAIFKDIETAKKELNANSKLFE
DKGYDAWVCTFFEKGITF---I------
>PromN2A|72382119
----------------MVPSKANEDFLIANAHAKINLHLEVLG-----IRSDG--FHELA
MVMQSINLSDQLKMIKRV--------DNTINLKSNNKEISNGDDNLIIKAAKLLRNKVEN
QE----LGVDIELEKNIPIGAGLAGGSTDAAATLLGLNKLWKLNLKIDELENLSKEIGSD
IPFCISGGRQICFGRGEILEKL-----------KFDQIQLGLVLVKDPSIQVSTPVAYKK
YKEQFGESY----------LEDDRDFEIKRNSIRSIDWSDQSLFDNR-----KEIQNDLQ
KSIRPMTPEVEKSLNLLSSLP---DSRLVSMSGSGPSCFALFQNYDQANKVLKEHVNEFE
RAGLSAWACSMMSNGVEL---RNEFT--
>Syns9917|87124271
----------------------MTATVRVSAPAKINLHLEVLG-----LRPDG--FHELA
MVMQSIDLADELLCENTA--------DASLQLSCDRPELSCGADNLILRAAELLRQRSGF
AE----LGARLHLRKRIPIGAGLAGGSSDGAATLVALNTLWGLGHSQADLERMAAELGSD
MPFCVSGGTQLCFGRGERLEPLP--------AAAEASEPLGIVLVKDPGVSVSTPWAYGE
CRRLRGASY----------LEGEAAFEQRRSALRQASWLPLAQAASPPP---PPLRNDLQ
DVVAPQTPAVQTALKLLQALP---GQLRVAMSGSGPSCFALFPGRPQADGALEQGMPQFQ
AAGLEAWSCSFLGHGAKL---LA-----
>Prom9312|78779251
------------------MQDLAKTKINIKSPAKINLHLEVIG-----KREDG--FHELA
MIMQNIDLSDYLEFEINN--------EGLIKLESDCNDLSLSDDNLIVKSANLLRKKSNI
D-----YGANIFLRKNIPIGAGLAGGSSNSAATLIGLNKLWDLNLGQEALCSLASTLGSD
IPFFINGGIQLCFGRGEVLEKL------------DSNFEYGVILLKNPNVSVSTAETYKK
YSNRFCHQY----------LTDREMIENIRKNLRENGLNNLNLDNQH-----LSIKNDLQ
LVVENENDSVKQALYLLSKLE---NCLTFSMSGSGPTCFALFKDIETAKKELTANYKLFR
NKGYDSWVCTFLEKGITF---I------
>SynsBL|116070729
------------------MNRLPIAMLTVTAPAKVNLHLEVLG-----LRSDG--FHELA
MVMQSIDLADSLQFTNTA--------DAQITLRCDDPSLSTGADNLVLKAAMLLRSRSGF
SE----LGVSMHLEKRIPIGAGLAGGSSDGAAALVGLNALWGLGYTPAALESMAAELGSD
MPFCVAGGTQLCFGRGELLEPV-----------APTTEGLAVLLVKDPLVSVSTPWAYQR
CKELKGMDY----------LEGEMAFEQCRQNLREAPWLQPLRAECP-----PPLRNDLQ
VVVAPETQAVQASLQLLKMLP---NTLAVAMSGSGPSCFALFRDQDQCDQAAADLGPQLK
AAGLKAWTCSFRSDGVRI---AS-----
>Prom9515|123966248
------------------MTKLSTTKICVKSPAKINLHLEIIG-----KREDG--YHELA
MIMQNIDLFDYIEFENNQ--------IGDIELKSNNKDLSLKDDNLIIKAANYVKDISKK
KD----LGANIFLKKNIPIGAGLAGGSSNAAATIIGLNKLWDLDLDNETMLSLSSKLGSD
VPFFINGGCQFCFGRGEILENY------------NSKFDYGVILLKNPNISISTADTYKK
YSKEYCSNF----------LTESEKTNDIRNDLRINGFNDLNSSNQI-----IKVKNDLQ
IIVEKENDSVKKALYLLSNLQ---NCLSFSMSGSGPTCFALFKDINKANEVFEQNHKMFN
NNGFEAWVCKLINSGITF---L------
>Cya8802|257058912
--------------------MCAMQTYTLMASAKINLYLEIIG-----DRPDG--YHELV
MILQSIDLGDRLELRPNG--------TQTFRLNCSHPQVPTDNTNLAYRAAQLMKQEFSQ
AFANY-GGVDITLDKHIPVAAGLAGGSTDAAAVLVGLDLMWELGLTLPELQELGGKLGSD
VPFCIAGGTAIATGRGEKLDPI------------EDIDHLWVVLGKYQSLEVSTPWAYQT
YRQKFGDAY----------ISDRPAVESRTFKVHSGPLVKAISHKDNTKIG-QLLHNDLE
KVVLPEYPQVNHLREVMQQA----GGLGTMMSGSGPTVFTLCESQEAAETIKNQARLAIE
DADLKFWVTKLSSNGIKV---L------
>Prom9313|33862893
-------------MSISNPSAASEHLVSVSAPAKINLHLEVLG-----LRSDG--FHELA
MVMQSIELADQLHFRNTA--------DGSISLRCDDSSLSTAGDNLIVRAAHLLRERSGF
SD----LGAAIELQKRIPIGAGLAGGSSDGAATLVGLNGLWNLNFSQGQLEGFAAELGSD
MPFCLAGGSQLCFGRGERLESL-----------QAMKASMAVVLVKDPSVSVSTPWAYGR
CKELFSSRY----------LSKESDFEQRRQQLRESSWLNPLRADDP-----PPLRNDLQ
EVVAPEVSAVQTTLKLLTDLP---GSLAVSMSGSGPSCFALFADVASAQAALQLQQPAFA
AAGLSSWCCAFRCEGIKL---EA-----
>Cya7822|196256589
-----------------------MHAYTLIAPGKINLYLEIIG-----DRPDG--YHELI
MILQSIDLADRLTLRSNG--------LQKCRLSCSHPQVPLDETNLAYRAAVLMEQEFPK
EFANY-GGVDITIDKQIPVAAGLAGGSTDGAAVLVGLNLIWQLGLTQLELQNLAALLGSD
LPFCVSGGTAIATGRGEKLDQI------------NNLANLYLVLAKYDSIAVSTPWAYQT
YRQQFSDSY----------INHLSGIEAKTHQVHAGPLVGAIVHKDGAKIG-QLLHNDLE
KVVLPAYPQVAQLRETMQQA----GGLGTMMSGSGPTVFTLCESREQAAEIQQKIRQKLP
DSDLQLWVAQLSNRGIQV---ETAS---
>Cya7424|218441369
-----------------------MHAYTLIAPGKINLYLEIIG-----DRPDG--YHELI
MILQSIDLADRITLRPNG--------VQQFRLYCSHPQVPTDESNLAYRAAKLMQQEFPK
QFDNF-GGVDITIDKRIPVAAGLAGGSTNGAAVLVGLNLIWQLGLTQPELQGLASLLGSD
VPFCVSGGTAIATGRGEQLDPI------------YDLDNLWVVLAKYTSIAVSTPWAYKT
YRQLFNNTY----------ISDRERIQARTHQVHAGPLMGAILQKDGAKIG-RLLHNDLE
KVVLPEYPQVAHLRETMAKM----GGFGTMMSGSGPTVFTLCESYAQAEKIKQHIRENIS
DIDLQLWVAQLSNMGIQV---EIAG---
>PromN1A|124025655
----------------MEPSKANEDFLIAKAHAKINLHLEVLG-----IRSDG--FHELA
MVMQSINLSDQLKMIKRV--------DNTINLKSNNKEISNGDDNLIIKASKLLRNKVEN
QE----LGVDIELEKNIPIGAGLAGGSTDAAATLLGLNKLWKLNLKTDELENLSKEIGSD
IPFCISGGRQICFGRGEILEKL-----------KFDQIQLGLILVKDPSIQVSTPVAYKK
YKDQFGESY----------LEDDRDFEIKRNSIRSIDWSDQSLFDNR-----KEIQNDLQ
KSVRPITPEVEKSLDLLSSLP---DSRLVSMSGSGPSCFALFQNYDQANKVLKEHVNEFE
RAGLSAWACSMMSNGVEL---RNEFI--
>Micc|254416592
-----------------------MRSYSLIAPAKINLYLEILG-----DRADG--YHELA
MILQSIELADQVSVRAIG--------TQTIQVHCDHPQVPLDKTNLAYRAVELMSQQFPD
CWAQF-GGVEVTINKNIPVAAGLAGGSTNAAAVLVGLNMLWQLGLTQPELQELAAKLGSD
VPFCLAGGTAIATGRGEELDPL------------PNLDSFYLVLAKHQNLAVSTAWAYQT
YRSQFSHTYGRSEGVDKSIITETINLPTR---VHSGSMVQAISNKNFAKIG-QLLYNDLE
QVVLPNYPQVLQLRQAFENN----GALGTMMSGSGPTVFALCQSQEQAQALLQHAQSEIP
DPNIGFWVTKFASHGIQI---VS-----
>Prom9202|254525560
------------------MQDLAGKKIIIKSPAKINLHLEVIG-----KREDG--FHELA
MIMQNIDLFDYLEFQINN--------EGLIKLESDCTDLSLSSDNLIVKSANLLRKKSNI
D-----FGANIFLRKNIPIGAGLAGGSSNAAATLIGLNKLWDLNVDQQTLFSLASTLGSD
IPFFINGGIQLCFGRGEILEKL------------DSNFDYGVILLKNPNVSVSTAETYKK
YSNRFCYQY----------LTNREMIENIRNNLRDNGLNNLNFDKQH-----LTIKNDLQ
LVVENDNDSVKQALYLLSKLE---NCLTFSMSGSGPTCFAIFKDIETAKKELNAKSKLFE
DKGYDAWVCTFFEKGITF---I------
>Nods|119511389
-----------------------MRSYNLIAPAKINLYLEIIS-----DRPDG--YHELA
MILQSIELADKINVQSLS--------TDRIRVNCNHPQVPTDKSNLAYRAAALMAAKFPE
ALAQY-GGVEITINKQIPVAAGLAGGSTNAAAVLIGIDLLWKLGLTKPELEELGATLGSD
IPFCVAGGTVIATGRGEKLSPL------------PSLDHIYIVLAKYRSLEVSTAWAYKT
YRQEFGNTY----------LKDTENLAARAAAVHSEVIVKAILNKDTREIA-QKLHNDLE
RVVLAAYPQVLQLRELFATQP---GVLGTMMSGSGPTVFALVESEAQAQAVKLQMRAAIP
DEDLELFVTRTITHGIQV---ASSI---
>Cyab|254430929
-----------------------MADLIVWAPAKVNLHLEVLG-----QRQDG--FHELA
MLMQSIDLVDALRLSPTA--------DGALTLSCDDPGLPVDGDNLIVKAAALLRSRAGL
PE----LGARMHLQKRIPVGAGLAGGSSDGAAALVGLNSLWGLGLPEAELLELAARLGSD
VPFCLAGGTQLCFGRGERLEPQ----------DAAGAAGLAVLLLKHPQASVSTPWAYGR
CRELRQASY----------LHSEADFAQRRDALRRSPLLLALREGVQAPGTFPPLRNDLQ
AVVEPEVASVQAGLALLRRLK---QPLAVAMSGSGPTVFALFEHLDQALEAQAGLAAAIE
SDGFASWACRLRGRGVSL---EG-----
>Acam|158334915
-----------------------MHAYTLKAPAKINLLLEIIG-----DRPDG--FHELV
MVMQSVNLADIVELQPLS--------GDRIELFCNHPQVPCDQSNLAHRAARLMQEQFPG
K-----GGVAITIDKKIPIGAGLAGGSADAAAVLVGLDLMWGLGLTQAELHTYAAKLGSD
IPFCVSGGTALALGRGEELTPL------------PDLDQLYAVLAKYRSLSVATPWAYKT
YRQQFSESY----------ARDPEALEKRRREGHSVELLAAISHRDSQKVP-QYLYNDLE
KVVLPEHPQVQEIRDLFQSF----GALGTMMSGSGPTVFGLADSRSKAELMATQLQTALP
DPDLEILVTKFCSSGIQL---LS-----
>Prom9301|126696264
------------------MQDLAKPKIKIKSPAKINLHLEVIG-----KREDG--FHELA
MIMQNIDLSDYLEFEINN--------EGLIKLESDCNDLSLSDDNLIVKSANLLRKNSNI
N-----YGANIFLRKNIPIGAGLAGGSSNAAATLIGLNKLWNLDLDHGTLCSLASTLGSD
IPFFINGGIQLCFGRGEILEKL------------DSNFEYGVILLKNPNVSVSTAETYKK
YSNRFCDNH----------LNDRKMIENIRKNLRDNGLNKLNFDNQH-----LFIKNDLQ
LVVENENDSVKQALYLLSKLE---NCLTFSMSGSGPTCFALFKDIETAKKELTANSKFFK
DKGYDSWVCTFLEKGITF---I------
>Artm|209526259
-----------------------MRSVTLIAPAKINLYLEIIG-----SRPDG--FHELA
MVLQTISLSDRITINPIG--------IDAITIRSNDPSLPNDHSNLAYRAAALMVKQFPD
MMARY-GGIEIEINKRIPVAAGLAGGSSNAAAVLVGLDLIWDLGLTQDELQTLGAEIGSD
VPFCISGGTALATGRGEVLSPL------------LNLDNLYVVLAKFRNIAISTPWAYQT
YRQQFSSSY----------ISEADDLKSRQQRVHSGPMVAAIMKRDGAKIG-QLLHNDLE
KVALPEYPQVADLRDAFIAQ----GVLGAMMSGSGPTVFALVESQAEADRVSDAVQNQIA
NQNLLLWTTKFVSTGIHL---AES----
>Syne6301|56751212
-----------------------MKTLTLVAPAKINFYLEILG-----DRPDG--FHELA
MVMQSIALGDRLHLRQRQ--------GQGFQLGCDRADLEVDERNLILKAAQRLQRSFPQ
I-----GGVDFFLEKRIPIGAGLAGGSTDGAAALVGLDIFSGLGLTQPELEAIAAELGSD
MPFCVAGGTQLCTSRGEQLTPL------------PPLPSLSLVLAKFESLSVSTPWAYGR
YREQFGDRY----------LQTEPARRDRLQALHAGPLLQAMSAGDPVAIA-QHLRNDLE
AVVLPEYPQVAELRSVLGNCS---GILAAQMSGSGPSVFGIAENPTAAQAAVEQVRQAIA
DPDLKLWVTQTISHGIQTETLLR-----
>Anav|75911083
-----------------------MRSYKLIAPAKINLYLEIIG-----DRPDG--YHELV
MILQSIDLADEIEIHSLS--------SETIRVHCNHPQVPTDKSNLVYRAAELMATKFPE
AFAKY-GGVDITVHKHIPVAAGLAGGSTNAAAVLVGIDLLWNLGLTQTELEELGSILGSD
VPFCVAGGTVIATGRGEQLSPL------------PNLDHIYIVLGKYRSLEVSTAWAYKT
YRQEYGSTY----------LRDTNDLASRAAAVHSGSIVKAIVEKDAVAIA-QKLHNDLE
KVVLPSYPQVLQLRELFASQP---SVIGTMMSGSGPSVFALCENQAQAEQVQQQVRQTIP
DEDLELFVTRTITHGIQV---LGNE---
>Artp|284053578
-----------------------MRSVTLIAPAKINLYLEIIG-----SRPDG--FHELA
MVLQTISLSDRITINPIG--------IDAITIRSNDPSLPNDHSNLAYRAAALMVKQFPD
MMARY-GGIEIEINKRIPVAAGLAGGSSNAAAVLVGLDLIWDLGLTQDELQTLGAEIGSD
VPFCISGGTALATGRGEVLSPL------------LNLDNLYVVLAKFRNIAISTPWAYQT
YRQQFSSSY----------ISEADDLKSRQQRVHSGPMVAAIMKRDGAKIG-QLLHNDLE
KVALPEYPQVADLRDAFITQ----GVLGAMMSGSGPTVFALVESQAEADRVSDAVQNQIA
NQNLLLWTTKFISTGIHL---AAS----
>Cya7425|220906011
-----------------------MRAYTLIAPAKINLFLQIIGDHLQQDQPTG--YHNLV
MVLQSVSLSDELQLRPLSGEARSLRLDPPILLHCDHPQVPLDQTNLVYRAAALMWQKFPG
Q-----AGVEITLHKRIPIGAGLAGGSTDAAAVLVGLNLMWELGLTQLELQELGSQLGAD
VPFCIRGGTSLAVGRGDQLSPL------------PDLEGIYVVLGKYHDLSVSTPWAYQT
YRQQFQASY----------AQTLEEQEQRRQQGGSGALLKAIAHRDGGQIG-QLLHNDLE
KVVLPAYPRVEYLRQQFANQ----SPLGTMMSGSGPTVFALADSAAAAEEIYAGVRGAIA
DPYLDLWICQLCNQGIQV---QPL----
>Cya51142|172036232
MTERSFGAISEPLKLLIVNLEIIMRTYRLIAPAKINLYLEIIG-----DRPDG--YHELV
MILQSIELGDQIEIRSNG--------TQTINLHCNHPLVPRNQTNISYRAAQLMVDQFPE
RFANY-GGVDITIDKQIPVAAGLAGGSTDGAAVLLGLNLLWELGLTIPQLQSLGEKLGSD
VPFCVRGGTAIATGRGEKLDPI------------QDLDSLWVVLAKYNNLSVSTPWAYKT
YKQQFGHTY----------INDLTGIQSRSSQLHSGSFVQAISDKDGKKIG-QLLQNDLE
KVVLPEYPQVAQLKEILQQA----GGLGTMMSGSGPTIFTLCQSQSEAETIKKTARQAIQ
DPNLEFWVTQLSSNGIQV---I------
>Lyns|119485100
-----------------------MRSYSLIAPAKINLYLEIIG-----DRPDG--YHELA
MVLQSISLADKVDIRPIE--------IDTIFVQCNHAAVPNDQTNLAYRAAALMAQQFPE
AMAQY-GGVEITIDKQIPVAAGLAGGSTDAAAVLVGLDLLWKLGLTQGELEDLAAQIGSD
IPFCIKGGTALATGRGEVLSPL------------VNLDNLSVVLAKYRSLGISTPWAYKT
YRTQFSETY----------VREAEDLQSRRQRVHSGGMVSAIMQRDSAKIG-QLLHNDLE
KVALPEHPEVLQLREAFASQ----NVLGTMMSGSGPTVFALTESPQQALEVAKTVRNQLA
NPDLDFWTAQLSSTGITL---A------
>Prom9211|159903253
---------------MNKVSSSIAESLKVYASAKINLHLEVLG-----LRKDG--FHELA
MVMQSIDLVDEIEITKTN--------DELISLNSDNPELDNGDGNLIIKAAKLIRSRSGL
RD----LGALIYLRKKIPIGAGLAGGSSDGAATLVGLNSLWGLNFSNNQLEDMAAELGSD
VPFCISGGAQLCFGRGECLEPL-----------DKSDPTLAIVLVKDPSVSVSTPWAYSR
YKQLNESTY----------LSKEIDFQEKRMALRKASWLRPLNASNP-----PPLINDLQ
EVVAPATPAVEKALQFLRSLK---GVLSVAMSGSGPSCFAIFSDLDQARIALEENQEELR
KQCLEGWCCALNSKGVRF---AK-----
>Noss|17230722
-----------------------MRSYKLIAPAKINLYLEIIG-----DRPDG--YHELV
MILQSIDLADEIEIHSLS--------SETIHVHCNHPQVPTDKSNLVYRAAELMVTRFPE
AFTKH-GGVDITVHKHIPVAAGLAGGSTNAAAVLVGIDLLWNLGLTQTELEELGSTLGSD
VPFCVAGGTVIATGRGEQLSPL------------PSLDHIYIVLGKYRSLEVSTAWAYKN
YRQEYGSTY----------LRDTNDLASRAAAVHSGSIVKAIVEKDAVAIA-QRLHNDLE
KVVLPSYPQVLHLRELLASQP---GVIGTMMSGSGPSVFALCETQAQAEQVQQQVRQTIP
DEDLELFVTRTITHGIQV---VGNG---
>Cya8801|218245864
--------------------MCAMQTYTLMASAKINLYLEIIG-----DRPDG--YHELV
MILQSIDLGDRLELRPNG--------TQTFRLNCSHPQVPTDNTNLAYRAAQLMKQEFSQ
AFANY-GGVDITLDKHIPVAAGLAGGSTDAAAVLVGLDLMWELGLTLPELQELGGKLGSD
VPFCIAGGTAIATGRGEKLDPI------------EDIDHLWVVLGKYQSLEVSTPWAYQT
YRQKFGDAY----------ISDRPAVESRTFKVHSGPLVKAISHKDNTKIG-QLLHNDLE
KVVLPEYPQVNHLREVMQQA----GGLGTMMSGSGPTVFTLCESQEAAETIKNQARLAIE
DADLKFWVTKLSSNGIKV---L------
>Glov|37519671
-----------------------MKTVRLRAAAKINLYLEILG-----VRPDN--FHELV
MVLQSVDLADTVTLRAAP----------TTRVSCSHPLVPNDRTNLAVRAVEVLQKHTGI
D-----EGVEIVIEKRIPVASGLAGGSTDAAAVLAGLNVLWDLGLTQRQLQSLGAQIGSD
IPFCVTGGTALAMGRGEVLSPL------------PALKGVYLVLAKLADLQVSTAWAYQT
YRREY--------------LSEGTAPRAR-----TSALLSAVASQEVARIA-PLLHNDLE
RAVLPAYPQVSALREHLVSA----GALGAMMSGSGPAVFGLARDRAHAEAVCAVLAG---
EPGLELFVCKTQQAGILMEESESSDL--
>Syns8102|33865587
------------------MRPPLMGTITVTAPAKVNLHLEVLG-----IRSDG--FHELA
MVMQSIDLADRLSFQTTA--------DAALTLSCDDPSLSLGEDNLVIRAAQLLRSRSGF
NE----LGAAIHLEKRIPIGAGLAGGSSDGAAALVGLNALWGLGHSRSDLQRFAAELGSD
MPFCVAGGSQLCFGRGELLEPL-----------PAVQESLAVLLVKDPRVSVSTPWAYRR
CRELQGDRY----------LSGEDAFEQRRQVLRDMAWTQPIRAAEP-----PPLQNDLQ
EVVEPETPAVQAALRLLSTLE---GTLAVAMSGSGPSCFALFADPTSCAAAQATLEQQLA
AEGLQSWCCNLRPDGVRI---EA-----
>Thee|22298043
-------------------------MYRLLAPAKINLFLQIIG-----NCLDGSGYHELV
MVMQAVSLMDRLELIPRR--------DREIKVHCTNPAVPCDQRNLAYKAAALLQQHFPD
R-----DGVEIFIEKRIPLGAGLAGGSTNAAAVLVGLDLLWQLGLTQGELQTLAAQLGAD
VPFCLQGGTALALGRGEQLTPL------------ADLQGLTVILGKYRSLSVATPWAYQT
YRQEFAATY----------AQTPSEQEKARQEGGSAILLQAIQQHDIAPLA-ANLRNDLE
KVVLPRYPLVAELKEQFLAA----GAIASMMSGSGPTVFALAPSADEGYRIMQRVRRALP
DPDLDLWVCECCPHGIQL---ETS----
>Syns9916|116074645
----------------------MTATVRVLAPAKINLHLEVLG-----LRADG--FHELA
MVMQSIDLADELICDNTA--------DGQIHLSCDVEGLSTGGDNLITRAAELLRSRSGF
NE----LGASIQLKKKIPIGAGLAGGSSDGAAALVALNILWGLGHAPADLEVMAAELGSD
MPFCIRGGTQLCFGRGEQLEPC-----------SPADQAMGIVLVKDPSVSVSTPWAYGE
CRRLRGASY----------LEGDAAFAERRQGLRASDWLNPLRPDTP-----PPLQNDLQ
TVVAPQTASVRTALALLEALP---GQLRVAMSGSGPSCFALFANREQADQALEAHRSSFE
QAGLACWSCSMQPEGVKL---AP-----
>PromMED|33861489
------------------MSKLSTTKICVKSPAKINLHLEIIG-----KRKDG--YHELA
MIMQNIDLSDYIEFENNQ--------IGEIKLKSNSKDLSLDEDNLIIKAANYIKDMSKN
KE----LGANIFLKKNIPIGAGLAGGSSNAAATLVGLNKLWDLDLDYETIFILSAKLGSD
VPFFIEGGCQFCFGRGEILEKY------------SSNFDFGVILLKNPNISISTVDTYKK
YSQEFCPKY----------FTETEKTNKIRNDLRVNGFNDFKLSEQR-----INVKNDLQ
VIVERENNSVKKALYLLSNLQ---NCLSYSMSGSGPTCFALFKDINIANEVFEQNYKMFN
NNGFEAWVCKLINSGITL---L------
>Scys6803|16329257
-----------------------MHSYTLHAPAKINLFLEILG-----DRPDG--FHELV
MVLQSIALGDKITVRANG--------TDDIRLSCGDSPLANDATNLAYRAAQLMINNFPQ
AHDNY-GGVDITLTKHIPMAAGLAGGSADAAAVLVGLDLLWNLGLTRPELEQLAAQLGSD
IPFCIGGGTAIATGRGEILDPL------------PDGNCFWVVLAKHRSIEVSTPWAYQT
YRQKFGKNY----------LNDDQSQRARRKTIHAGPLLQGIQHRNPGQIA-SHIHNDLE
KVVLPAHQPVAQLRQVLQSA----GGLGTMMSGSGPSVFTLCREQAEAEQVLAIAKEKLN
DPDVDFWLTHTIGHGIQI---MNN----
>Syn9902|78184855
-------------------------MLTVTAPAKVNLHLEVLG-----LRSDG--FHELA
MVMQSIDLADSLQFTNTA--------DAQITLRCDDSSLSTGADNLVLKAAELLRARSGF
NE----LGVSMYLEKRIPIGAGLAGGSSDGAAALVGLNALWGLGYTAEALESMAAELGSD
MPFCVAGGTQLCFGRGELLEPV-----------PPTAEGLAVLLVKDPLVSVSTPWAYQR
CKELKGKNY----------LEGEVAFEQRRRDLREAPWLQPLRAGCP-----PPLRNDLQ
VVVAAETQAVQVSLQLLQTLP---TPLAVAMSGSGPSCFALFGDQDQCDQAAADLSPKLK
AAGLKAWACSLRSDGVRI---AS-----
>Trie|113478075
-----------------------MRSYSLIAPGKINLYLEIIG-----DRPDG--YHELA
MVLQSISLADKIHIRSIG--------IETIVVRCDHPLVPQDVDNIAYRAASLMSKEFPE
VFARY-GGVEITINKYIPMAAGLAGGSTNAAAVLVGLDLMWELGLTHRELQELGARLGSD
VPFCIGGGTALGTRRGEILSPL------------PNLDHIYVVLAKYKNLSISTPWAYKT
YRQKFGHTY----------ISDTESQKSSRQRVHSGPMVSAIVEHNYKEVG-ELLHNDLE
KVALSEYPQLLKLREAFASE----NVLGTMMSGSGPTMFALTESQSQAEEVRAAVKEKMA
DPDLEFWIAQFNSSGISI---AH-----
>Syn9311|113955450
----------------------MTATVRVTAPAKINLHLEVLG-----QRSDG--FHELA
MVMQSIDLADQLDCSNRA--------DGLIQLSCDQPGLSCGNDNLVFRAAALLRQRSGF
HE----LGAQIHLRKRIPIGAGLAGGSSDGAAALLALNTLWGLGHTHDHLCAMAAELGSD
MPFCLAGGIQLCFGRGECLESV-----------PAAEQSLGVVLVKNPTVSVSTPWAYGE
CRRLKGDHY----------LSDEVAFAQRRQDLRAASWLNPLRAAEP-----PPLRNDLQ
DVVEPQTASVQMALRLLQDLP---GQLRTAMSGSGPSCFALFPNRLDADQALDVARDSFA
QAGFDAWSCSFVGHGAKL---MP-----
>NoAz|298492283
-----------------------MRSYSLIAPAKINLYLEIIG-----NRPDG--YHELA
MILQSIDIADQINLQAAS--------TEEIHVYCNHPQVPADQSNLAYRAAELMARQFPD
VFSNF-GGIDITVTKRIPVAAGLAGGSTNAAAVLVGIDLLWDLGLTKSELEELGATLGSD
VSFCISGGTAIATGRGELLSPL------------PSLNQIHLVLAKYLSLEVSTPWAYKT
YRQEFGNSY----------VKNTEDLVARANAVHSGEMVKAILDKDAAKIS-QKLHNDLE
KVVLPAYPQVLQLRELFATQE---GVLGTMMSGSGPSVFAIVESKAQAEIVKQQIRTAIP
DEDLELFVTQTIANGIQI---LQGTGNR
>Ucyn|284929414
-----------------------MKTCNLLAPAKINLYLEILG-----ERFDN--YHELI
MVLQSIELSDYIKINFNG--------TQNINLYCNNLLVPLNETNIAYRAAQLIIKKFPN
SLNLY-GGVDIIIDKRIPVAAGLAGGSTDGAAVLLALNLLWKLDLNDYELQKLGEELGSD
VPFCINGGTAIATGKGEIINPI------------NKLDNLWIVLAKYQNFSISTPWAYQK
HKEQFGKCY--------------EKNDKKKNSNNFELLINAIDQKDGQKIG-NLLYNDLE
KVVLSEHLMITELKSFMEKM----GGLGTMMSGSGPTIFTLCQSREQAEEIKNIIVKTFQ
DPNLELFISKLSSNGINN---IKS----
>Syns5701|87302769
-------------MVDPFSANTRSAPLLVEAPAKINLHLEVLG-----LRADG--FHELA
MVMQSVDLADRLAIQPRD--------DGAIVLHCPGSTLPSDGGNLVVRAAERLREHAGR
PE----LGATMQLEKRIPIGAGLAGGSSDGAAALLGLNQLWGLQLDNGSLQQLAAELGSD
VPFTLCGGTQLCFGRGEILEPVPLPEEGPRVLGPQGPEELAVLLIKDPAASVSTPWAYGR
CRELRGDFY----------LERESDFEQRRQSLREGALLTALHGERAL----PPLRNDLQ
VVVEPEQESVRAGLRLLRQTI---EPLAVAMSGSGPSLFALFAGLERAEAAREQLRDALA
DGGFEAWCCRCSSRGARI---IEPGQAP
>YellB|86608859
-----------------------MQACTLIARAKINLYLEILG-----SRPDG--YSEVA
MVLQSIHLADRLQLKSRP---------HGIHLTCDRPEVPTDARNLAYQAAELLQKECHS
A-----AGVEIHIEKHIPVAAGLAGGSADAAAVLVGLNQLWGLGLTVGELQSLAARLGSD
IPFCIQGGTQLATGRGEVLEPL------------ADWEGIPVLLAKPKHLGVSTAWAYQA
FRSRREI------------LGATAPSEPALPTLPQA--LAALSRQDPPALA-RSLRNDLE
QVVLPEYAIVGELRQALLSA----GALGSLMSGSGPTVFGIMPSLELAAQARDTLRRQFQ
D--VEFWVTQFAPTGILLQPDPCSLSPS
>Syn7002|170079011
-----------------------MSAYLLTAPAKINLYLEILG-----DRPDG--FHELV
MVMQTIGLYDRIEVRQNR--------SGDINLYCQHPEVPLTASNIAYRAAQLMMTRFAD
IYARVGGGVDITIEKNIPVAAGLAGGSTDGAAVLVGLNLLWDLGLTQPELQTLAAELGSD
VPFCIGGGTVIATGRGEILDPL------------PDLDGIPIVLAKYSNIAVSTPWAYQT
YRAQFGEHY----------LQDAASWRTRMTQIHAGGLIKAIQQKNIQAIA-HELHNDLE
KVVLPEFPQVQQLRDCFTKH----GAIGTMMSGSGPSVFALCETLAQAQALKVQVAQELN
DPALDLWVTHIASPGIQA----DFR---
>Cylr|282899538
-----------------------MRQYSLIAPAKINLYLEIIG-----ARADG--YHELA
MILQSISLADQIDLHAAN--------TQTIRVFCDHPQIPTDESNLAHRAAVLMASNFPT
AFSNF-GGVDITVKKRIPVAAGLAGGSTNAAAVLVGIDLLWGLGLTQSQLEELGANLGSD
VPFCIGGGTAIATGRGEQLSPL------------PSLNNMYLVLAKYKSLAVSTPWAYQT
YREQFGAEY----------IKNHQDFTQRTKAVHAAEIVQAIAVQDVEVIS-HKLHNDLE
KVVLPAYPQVLQLRELFAKQP---EVLGTMMSGSGPSVFAIVESKQDAETVKEKITVAIN
NSDLELFVTQTIGHGIQL---ETRH---
>Prom9303|124023320
-------------MSISSPSAASGHLVSVSAPAKINLHLEVLG-----LRSDG--FHELA
MVMQSIELADQLHFRNTA--------DGTISLRCDDSSLSTAGDNLIVQAAHLLRERSGF
SE----LGAAIELQKRIPIGAGLAGGSSDGAATLVGLNGLWNLNFSQGQLEGFAAELGSD
MPFCLAGGSQLCFGRGERLESL-----------QAMQASMAVVLVKDPSVSVSTPWAYGR
CKELFRSRY----------LSQESDFEQRRQQLRESSWLNPLRADDP-----PPLHNDLQ
AVVAPEVFAVQTTLKLLSDLP---GSLAVAMSGSGPSCFALFADVDSAQAALKRQQPAFD
AAGLSSWCCAFRSEGIKL---EA-----
>Syns7805|88808455
----------------------MTASVCVTAPAKINLHLEVLG-----LRADG--FHELA
MVMQSIDLKDELRCENTA--------DGTLSLTCDEPDLSCGDDNLILRAARLLRERSGF
SE----LGARMHLSKRIPIGAGLAGGSSDGAAALVALNELWGLGLVESQVERLAADLGSD
MPFCVAGGTQLCFGRGERLEPL-----------PPVEAELGLLLVKDPEVSVSTPWAYGE
YRRQRGHQY----------LQDEASFERRRQDLRSARWLHPLGQDI------PPLRNDLQ
TVVAPLTPSVRNAMKCLRPQQ---GCLQVAMSGSGPSSFGLFLDRSGADRAKEAVEAQLD
GLGLRSWSCSLIPHGVKL---MS-----
>Syns7803|148239701
----------------------MTAPVCVTAPAKINLHLEVLG-----LRADG--FHELA
MVMQSIDLQDQLHCENTS--------DGSISLRCDASELSCGEDNLIVRAARLLRERSGF
SE----LGARMHLKKHIPIGAGLAGGSSDGAAALVALNELWGLSLDASQLERFAAELGSD
MPFCVAGGTQLCFGRGERLEPL-----------PPLEAQLGILLVKDPDVSVSTPWAYSE
CRRQRGSTY----------LQDEAAFEARREALRAAQWLHPLGGEA------PPLRNDLQ
TVVEPLTPSVRDALQCLASLP---NCLQAAMSGSGPSCFALFHNRGEADRAKDQVQTQLD
QLGLRSWSCSLIPHGVKL---MA-----
>Cya0110|126657115
-----------------------MRTYQLIAPAKINLYLEIIG-----DRPDG--YHELV
MILQSIILSDRIEIRSNG--------TQAINLHCNHPLVPLDQTNIAYHAAQLMVDQFPE
RFANY-GGVDITIDKQIPVAAGLAGGSTDGAAVLLGLNLLWELGLTIPQLQQLGEKLGSD
VPFCVRGGTAIATGRGEKLDPI------------QDLDNLWVVLAKYNNLAVSTPWAYQT
YKQQFGHTY----------INDIAGIQSRTSQLHSGSFVQAISDKDGKKIG-ELLQNDLE
KVVLPEYPQVAQLKEVLKQA----GGLGTMMSGSGPTVFTLCQSQTEAETIKKTARQKIE
DPSLEFWVTQLSSSGISI---ISEQ---
>Mica|166363193
-----------------------MHSYTLLAPAKINLYLEIVG-----DRPDG--FHELV
MVMQTVALCDRITLRPNG--------LQEFRLFCHHPLVPQDSSNLAHRAATLMAKEFPR
LFANY-GGIDITIEKYIPVAAGLAGGSTNAAAVLVGIDLIWELGLTRPELETLAARLGSD
TSFCVTGGTVICTGRGEILDPI------------APLTGLWVILAKYDHLSVSTPWAYQS
YRQKFQDTY----------LSSPEDFHHRRQQVSSGALVQAIAQKKPAAIG-KFIHNDLE
KVVLPEFPLVAELRQVLGDL----GGLGTMMSGSGPTVFTLCSSQEVAETIVKEAREILV
APDLQFWIAPITDTGIQV---T------
>Syns8109|260434977
-------------------------MITVTAPAKVNLHLEVLG-----LRSDG--FHELA
MVMQSIDLADRLSFQNTA--------DAQLSLTCDDASLSVGDDNLILRAAQLLRDRSGF
SE----LGASIHLEKRIPIGAGLAGGSSDGAAALVGLNALWGLGHSPADLERMAAELGSD
MPFCVAGGCQLCFGRGEQLEAM-----------PPTPQPLAVLLVKDPTVSVSTPWAYKR
CRELNQSHY----------LADEAAFEQRRQALRSVEWLLPLRSELP-----PPLRNDLQ
EVVAPETAAVRSALDLLNSVP---QSLAVAMSGSGPSCFALFSDLASCRQAQEQLTPQLD
LAGLKAWSCALRSDGVRI---EA-----
