# Supplementary material for: Genome fluctuations in cyanobacteria reflect evolutionary, developmental and adaptive traits
Source: BMC Evol Biol. 2011 Jun 30;11:187. doi: 10.1186/1471-2148-11-187 (PMC3141437; doi:10.1186/1471-2148-11-187)
Supplement: Additional file 8 — Individual and concatenated alignments for protein groups. Compressed file containing all alignments of individual groups (fasta format) and the concatenated alignment of 285 single-copy genes (phylip format). [file 1471-2148-11-187-S8.GZ › Cyanos1312.faa]

>Syne7942|81299122
--------------------------MPARKRFGQHWLRSEAILDRIVAAAELRPS----
----DR------VLEIGPGRGALTQRLLA-AVDGLVAVELDRDLIGQLQQRFGQAEN---
FCLLEGDILQLDWTAAIADRPRFANPSKVVANIPYNITGPILQSLLGTIAQPRRPAFERL
VLLVQQEVADRLCATPGQRAYGALSVRVQYLASCERVCAVPPKSFSPPPKVQSTVICLKP
-RPWPQVCNN-PGRLEKLLNQGFSAKRKMLRNNLKSLY-SSEQIEAAFAAHQIAPEARAE
TLSIDQWIGLCTDLGDPTDSAINPTA--------------------
>PromCC|33240213
---------------------MPFSGHVPRKRFGQHWLRDDSILEKILLAADLQEE----
----DR------ILEIGPGRGALTEKLLESNVKLVHGVELDAELIVGLKQRFAGQSR---
FTLQEGDALSVSLLP-----HDGIAANKVVANIPYNITGPLLERLIGRLGRSSEVKYQRL
VLLVQKEVAKRILALPGQSSFSAMSVRLQLLAKCQSVCEVHPSSFSPQPKVYSEVIILDP
LEKDERLDFLVERRVASIVQIAFLSRRKKLRNTLTKIC-PLDELEPLAYRQGINLNQRPQ
ELAPMIWVQLARELERWDRSKKK-----------------------
>Crow|67923799
-------------------------MPQPRKRFAQHWLRSETALEQIIQAANLKNS----
----DR------LLEIGPGTGILTRRLLP-LVDSVLAVELDWDLCKKLVKSFGNYDN---
FLLLQGDILKLDITTEAQDFPKFLPINKVVANIPYNITSPILEKLLGRISSPKTPFYDLI
VLLIQKEVAQRIVAYPGNKTYGALSVKMQYLADCNYICDVPRKAFSPPPKVDSAVITFRP
-RVLANSAVD-PKRLETLINLGFSNRRKMLRNNLKSLI-DSDRLGKFLREIDLNEQVRAE
KLDINQWIALSNHFSQQ-----------------------------
>Syn7335|254422682
MPARTGRKTSANPAPRNDPRAGPKVGKRARKRFGQHWLCSDQVLNQIVRAGELAEG----
----DL------VLEIGPGQGVLTQRLLD-TSAKVLAVEIDRDLCLQLSDQFIADMASGQ
FRLIESDFLELNFDQALLDF-ELDRPNKVVANIPYYITAPILEKLLGTMRSPNPFPFSNI
VLLVQKEISDRLCAQPGTRANGALTIRVQYLAECEEICLVPPSAFKPTPKVDSAVVRLRP
-RPFLTPAED-PIFLSQLVKLGFSQKRKMLRNNLQSIV-DRDTLSALLESLSLNPQTRAE
GLGVGEWVALSNAVGKLKSEV-------------------------
>Syn307|148242414
---------------------MAFSGHHARKRFGQHWLKDESVLQRIVAAAALQPD----
----DH------VLEVGPGRGALTAQLLASPAASVQAVELDRDLVAGLQQRFAAEPR---
FQLQSGDVLALPQLG-----DGERRPTKVVANIPYNITGPLLERLVGRLDRPVEPPYQRL
VLLVQQEVARRISARAGQSSFSALSVRMQLLAHCRSVCPVPPRCFQPPPKVQSEVISLDP
LPADQRPPQAVAKQVEHLLRLAFSARRKMVRNTLASAA-PAVGLEVWLADAGLTPQQRPQ
EIAAQQWVALAAALQPAL----------------------------
>Syn9605|78212718
---------------------MGFSGHHARKRFGQHWLLDESVLQRIIEAADLQST----
----DR------VLEVGPGRGALTERLLAAGLKAVHAIELDRDLVQGLRDRFVVQPG---
FSLHQGDVLEAPLEL-----SDGRIADKVVANIPYNITGPLLERLVGRLDRPVDPPYQRL
VLLVQKEVAERIRARPGHSSFSALSVRMQLLARCHSVCPVPPRCFQPPPKVQSEVICLEP
LPASERVMPDLAARVESLLKQAFLARRKMLRNTLAGVA-EPNRLKDLAASAGFSLQQRPQ
ELAPATWVALARGLNRGD----------------------------
>Nosp|186685005
-------------------------MIRPRKVFAQHWLKSEKALDAIIKAAECTES----
----DRSPKGDCILEIGPGTGILTRRLLP-LVQSLIAVEIDRDLCQLLSKQLGKTEN---
FLLLQGDFLTLDLPSYLVAFPNFQKPNKVVANIPYNITGPIIEKLLGTIANPNPEPFDSI
VLLVQKEVAERLYAKPGSKTFGALSVRVQYLAECELICTVPASAFHPAPKVDSAVVRLRP
-RKIEIPALN-PRQLETFLKLGFGAKRKMLRNNLQSVI-ERDRLSHLLEQLKINPQARAE
DISVQQWVILANELAVASGEQGVGNR--------------------
>PromAS|123968460
---------------------MNSKNHHQKKRFGQHWLVNKKILEKIKEIAVLNQN----
----DF------ILEIGPGKGALTSKLLDSEIKKLHAIELDKDLINLLNDKFNNNDK---
FSLQQGDILTVNLDS------INKKITKVIANIPYNITGPILDIFIGRLGITRNYNYEKI
IFLMQKDVVDRILSKEGSPNAGALSVRMQLLSKIKKICDVPPSSFSPPPKVFSSLVVFEP
IKNHLRLDISIEKNIDKLLRISFNSRRKMLRNTLNSIL-SNEEINELSESSKVCFNLRPQ
DISIEQWIKLAENCIKIKK---------------------------
>Rapb|282896422
-------------------------MVRPQKQFAQHWLRSEKALNSIVKAAECQAN----
----DR------ILEIGPGTGILTKRLLP-LVDSLLAVEIDRDLCELLAKKLGAREN---
FLLLQGDFLTLGIASQLTAFPKFQRQNKVVANIPYNITGPIIEKLLGTIADPNPQPFDSI
VLLIQKEVAQRLYAKPGSRNFGALSVRVQYLAECEFICTVPASAFYPPPKVDSVVVRLLP
-RNMEIGAND-PKLLENMLKLGFGCKRKMLRNNLQSVI-DRESLTKLLEGLNINPHVRAE
EISVSQWVSLVNSLNTTSLMSVHTQPK-------------------
>YellA|86605619
-------------------------MPYPRKRFGQHWLKDPAVHEAIVRAAQLPPP----
----QR--DPAWVLEIGPGTGQLTQRLLA-QGVHVVAVEIDRDLCRLLQKRFADQPR---
FHLVEGDFLRLPLPP---------QPRLLVANIPYNLTGPILEKVLGSPAQPVRQ-FERI
VLMVQKELAERLQAGPGSKAYGALSVRVRYLAECELICRVPPSAFRPPPQVESAVVRLTP
-RPAPTPARD-PRWFSQLVCQGFSARRKQLVNALGGLV-DRQTVAAALAQLRLSPTARAE
ELDLPDWLALSDLLLEQTPRMAAVSGEGKPR---------------
>Prom9215|157413292
---------------------MNSKNYHQKKRFGQHWLVNKKILEKIKEIAVLNEN----
----DF------ILEIGPGKGALTAKLLDSKIKKLHAVELDNDLINLLNDKFNNNDK---
FSLQHGDILSVNLDS------INKKITKVIANIPYNITGPILDIFIGRLGIIRNCNYEKI
IFLMQKDVVDRILSKEGSPNAGALSIRMQLLSKIKKICDVPPSSFSPPPKVFSSLVVFEP
INDNLRLDISLEKYIDKLLRISFNSRRKMLRNTLNSIL-SNEEMNELSESSKVCFKLRPQ
DISINQWIKLAENCIKIKK---------------------------
>PromN2A|72382118
---------------MGGDNTLNDFRHIPRKRFGQHWLKDQGVLDQIVKAAELNPE----
----DC------VLEVGPGKGALTEKLIESQARFIQAIELDRDLVVGLKKRFSHQNK---
FSLREGDILSAPLDA-----ENGLTINKVVANIPYNITGPLLKRLIGELRKAPDNCFETL
VLLMQKEVAQRLLARPGTSNFSALSVRIQLLAKCQDVCDVPSKCFQPAPKVDSKVVMIKP
FASIDPDFYEVGNLLEKLLKHAFAGRRKKLRNTIGSFVTSNDQIKEFFAYRGISLDQRPQ
EISPSNWFGLAKALKETCVIENGTFQSK------------------
>Syns9917|87124270
---------------------MTFSGHTARKRFGQHWLRDDQVLERILQAADLQAG----
----DR------VLEVGPGRGALTERLLASPVASVHAVELDRDLVVGLRQRFAAEPR---
FSLQEGDVLAVALEG-----PGGCRATKVVANIPYNITGPLLERLVGRLDRPVDPPYQSL
VLLVQKEVAERIRARPGQSSFSALSVRMQLLAYCSSVCPVPPRCFQPPPKVQSEVVRLDP
LPADQRLPVELARDVERLLRMAFLARRKMLRNTLAPLA-APDQLQALAGAAGIDLQQRPQ
EIAPAAWVALARGLNQADPAASMP----------------------
>Prom9312|78779250
---------------------MNSKNYHQKKRFGQHWLVNKKILEKIKEIAVLNEN----
----DF------ILEIGPGKGALTSKLLDSEIKKLHAIELDKDLINLLNDKFNNNDK---
FSLQQGDILSVNLDS------INKKITKVIANIPYNITGPILDIFIGRLGIIRNYNYEKI
IFLMQKDVVDRILSKEGSPNAGALSIRIQLLSKIKRICDVPPSSFSPPPKVFSSLVVFEP
IKNDLRLDISLEKYIDKLLRISFNSRRKMLRNTLNSIL-SNEEINELSESSKVCFNLRPQ
DISIHQWIKLAENCIKIKKKI-------------------------
>SynsBL|116070730
---------------------MSFSGHTARKRFGQHWLRDARVLDQIVSAARLQQD----
----DR------VLEVGPGRGALTERLLASAAAQIHAIELDRDLVQGLHDRFGAQSR---
FSLREGDVLDAPLHL-----GDGGFANKVVANIPYNITGPLLARLIGRLDRPVEPTYDCL
VLLLQKEVAERIRAQPGRSSFSALSVRMQLLADCSLVCPVPPRCFQPPPKVQSEVILLKP
FPPERRLPIDLASRVEALLKQAFQARRKMLRNTLAGVI-EPQILEPLAASVGISLQQRPQ
EVAAEAWVALARGLNQDV----------------------------
>Prom9515|123966249
---------------------MNFKNHHQKKRFGQHWLVNNLILEKIKEVAELDEK----
----DF------ILEIGPGKGALTSKLLDSKISRLHAVELDKDLIDLLNNKFRNDKK---
FSLQQGDILSTNLDS------INKKITKVIANIPYNITGPILDIFIGRLGIVSKNNYKKI
IFLMQKDVVDRILSKESSKNAGAMSVRMQLISNIKRICDVPPSSFNPPPKVFSSLVVFEP
LRPEKRLDIKLERYIDKLLQISFNSRRKMIRNTLNSIL-SEDEIKKLAELSEICFNSRPQ
DISINKWIKLAEGCIKITNKN-------------------------
>Cya8802|257062209
-------------------------MPQPRKRFAQHWLRSETALDQIIEAAQLNMS----
----DL------VLEIGPGTGILTRRLLP-LVQSIVAVELDRDLCYRLAKSFGNFNH---
FLLLEGDILSLDLTTQLEQFPQFQPINKVVANIPYNITSPILEKLLGSIAHPQHPSYELI
VLLMQKEVAQRIVASPQSKAYGALSVRTQYLAQCDYICEVPSKAFDPPPKVDSAVIRLTP
-RSLETPAIN-PQKLDQLVKLGFANRRKMLHNNLKSII-DRDHLTLLLDQLQINPQVRAE
ELSLEQWIMFSNLLETVS----------------------------
>Prom9313|33862894
---------------------MAFSGHHARKRFAQHWLIDAAVLTQILDAADVQPD----
----DR------LLEVGPGRGALTERLLASSASAVHAVELDRDLVSGLKQRFADQAR---
FSLQEGDVLSVPLTL-----ADGRAATKVVANIPYNITGPLLERLLGRLDRPVDHPYQRL
VLLLQKEVAQRIRALPGQSCFSALSVRLQLLARCTTVCPVPPRSFKPPPKVHSEVILIEP
LAPEQRLEPLLAKRVESLLRQAFLARRKMLRNTLAKVL-PAAELNALADDLGISLQQRPQ
ELSPATWVELARGLNRADLVDPEP----------------------
>Cya7822|196254508
------------------------MNNRPRKRFAQHWLRSEQALSEIIQAAQLKNT----
----DR------LLEIGPGTGILTRRLLP-EVESVVAVEIDRDLCKKLVKSLGQLDN---
FLLLQGDILSLDLTTELAPFPKFTPFNKVVANIPYNITGPILEYLLGTISEPGHQKYELI
VLLMQKEVAERLTAKPGTKAYSALSIRVQYLAACEWICEVPARAFYPPPKVDSAVVRLRP
-QRVARPANN-PRQLDTLVKLGFANRRKMLHNNLKGII-ELERLTELLEKLEINPQCRAE
ELSLEQWIELSNQLTINTNHDLSL----------------------
>Cya7424|218441380
------------------------MNPRPRKRFAQHWLRSEQALDQIIEAAQLQQS----
----DH------ILEIGPGTGILTRRLLP-EVNSVVAVEIDRDLCQKLGKSLGKLDN---
FLLLQGDILSLDLESHLVNFPKFNHPHKVVANIPYNITGLILEYLLGTIAEPTQKNYELI
VLLIQKEVAERLTAKPGTKAYGALSIRVQYLAQCEWICEVPARAFYPPPKVDSAVVRLRP
-QLVSNPANN-PKQLDTLIKLGFANRRKMLYNNLTSVI-DRDQLTQLLEKLHINPQCRAE
DLSLEQWIEFSNQFVVGL----------------------------
>PromN1A|124025654
---------------MGGDNTLNDFRHIPRKRFGQHWLKDQGVLDQIVKAAELNPE----
----DC------VLEVGPGKGALTEKLIESQAKFIQAIELDRDLVIGLKKRFNHQNK---
FSLREGDILSAPLDA-----ENGVTINKVVANIPYNITGPLLKRLIGELRKAPENSFETL
VLLMQKEVAQRLLARPGNSNFSALSVRVQLLAKCQDVCDVPSKCFQPAPKVDSKVVMIKP
FASIDPDFYEVGNLLEKLLKHAFAGRRKKLRNTIGSFVTSNDQIKEFFAYRGISLDQRPQ
EISPSNWFGLAKALKETCVIENGTFQSK------------------
>Micc|254416619
------------------------MTPKAHKQFAQHWLRSEKALNQIITAAKLQPR----
----DR------LLEIGPGTGVLTRRLLG-EVESLVAVEIDRDLCQRLVKSLGQNEN---
FLLLQGDILSLNLAEHLAAFPHFQSPNKVVANIPYNITGPILQTLLGTIAQPITPAFELI
VLLVQKEVAQRLCAKPGSKAFGALSVRVQYLADCDWICDVPAIAFSPPPKVDSAVVRLRP
-RIVDPSADN-PQQLETLVKLGFASKRKMLRNNLKSLC-DRDKINQLLEQVDSHPQARAE
DLSVSQWVALANRLNEIAGEAREAGEAM------------------
>Prom9202|254525470
---------------------MNSKNYHQKKRFGQHWLVNKIILEKIKEIAVLNEN----
----DF------ILEIGPGKGALTAKLLDSKIKKLHAVELDNDLINLLNDKFNNNAK---
FSLQHGDILSVNLDS------INKKITKVIANIPYNITGPILDIFIGRLGIIRNCNYEKI
IFLMQKDVVDRILSKEGSPNAGALSIRMQLLSKIKKICDVPPSSFSPPPKVFSSLVVFEP
IKDNLRLDISLEKYIDKLLRISFNSRRKMLRNSLNSIL-SNEEINELSESSKVCFKLRPQ
DISINQWIKLAENCIKIKK---------------------------
>Nods|119511388
-------------------------MIKPRKSFAQHWLKSEKALDAIIKAAECHQSD---
----DR------VLEIGPGTGILTRRLLP-LVRSLVAVEIDFDLCKQLAKQLGKKEN---
FLLLQGDFLTLDLPSHLAPFPNFQQPNKVVANIPYNITGPIIEKLLGTIANPNPEPFDSI
VLLVQKEVADRLYAHPGSRTFGALSVRVQYLADCEFICTVPAGAFYPPPKVDSAVVRLRP
-RTIETPALN-PRKFENLVKLGFSAKRKMLRNNLQSVV-ERDRLTHLLEQLEINPQVRAE
DLSVQQWVRLANQLTVNTEQ--------------------------
>Cyab|254431695
-MASTAAARPGEQAGGITSPAMTFAAHRARKRFGQHWLTDAAVLDRIVAAAALAPG----
----ER------VLEIGPGRGALTQRLLASDAAAVAAVELDRDLVAGLQQRFGRDAR---
FELHQGDALTLALP----------PADKVVANIPYNITGPLLERLVGRLDHPVQPPYRRL
VLLLQREVAERIRCSPGSASYSALSVRMQLLGECRSVCAVPPRCFQPPPKVQSEVIVIEP
HGPARLPEAALARTTEQLLRRSFAARRKMLRNSLVGLV-PEPELQGLAREAGINLQQRPQ
EIEPAAWLRLAAGLNRSTNARLPSSESHG-----------------
>Acam|158334916
-------------------------MPRPRKRFAQHWLKSQAVLRQIIAAAKIQGC----
----DR------ILEIGPGRGVLTRELLA-QAQSVVSVELDRDLCKSLRHTFNDQEN---
FTLLELDFLNLDVAAELTE----PLPNKVVANIPYNITSPILSKLLGRIDAPAQPVYETV
VLLIQKEVADRLVAEPGSKIFNGLSVRSQYLADCELICPVPASAFKPAPKVESAVVRLTP
-RPYPQPVQN-PQWLSTLLKVGFSSRRKMLRNNLKSLV-DRDQLSECLNTLNISLQARAE
DLSVTQWIALSDSVHPSQV---------------------------
>Prom9301|126696263
---------------------MNSKNYHQKKRFGQHWLVNKKILEKIKEIAVLNEN----
----DF------ILEIGPGKGALTSKLLNSEIKKLHAIELDKDLINLLNDKFNNNDK---
FSLQQGDILSVNLDS------INKKITKVIANIPYNITGPILDIFIGRLGIIRKYNYEKI
IFLMQKDVVDRILSKEGSPNAGALSIRMQLLSKIKRICDVPPSSFSPPPKVFSSLVVFEP
IKNDLRLDISLEKYIDKLLRISFNSRRKMLRNTLNTIL-SNEEINELSESSKVCFNLRPQ
DISIDQWIKLAENCIKIKK---------------------------
>Artm|209526260
-----------------------MPSPQPRKRFAQHWLRSPATLNHILEAADLSLG----
----DR------ILEIGPGTGILTERLLP-KVSSVVAVEIDRDLCVQLAKKFGKIDN---
FLLLQGDILNFDLNGYLSGFPKFQNPNKVVANIPYNITGPIIEGLLGTIAKPAVKPFDAI
VLLVQKEVGARLCAKPSSKAFGALSVRVQYLAECDWICHVPATAFYPPPKVDSAVVRLRP
-RPIASPAQN-PQLLETLVKLGFSTRRKMLRNNLKSQV-EPQTLNQLLETLDINPQVRAE
DLSLQQWVQLSNLLLAPQ----------------------------
>Syne6301|56751211
--------------------------MPARKRFGQHWLRSEAILDRIVAAAELRPS----
----DR------VLEIGPGRGALTQRLLA-AVDGLVAVELDRDLIGQLQQRFGQAEN---
FCLLEGDILQLDWTAAIADRPRFANPSKVVANIPYNITGPILQSLLGTIAQPRRPAFERL
VLLVQQEVADRLCATPGQRAYGALSVRVQYLASCERVCAVPPKSFSPPPKVQSTVICLKP
-RPWPQVCNN-PGRLEKLLNQGFSAKRKMLRNNLKSLY-SSEQIEAAFAAHQIAPEARAE
TLSIDQWIGLCTDLGDPTDSAINPTA--------------------
>Anav|75911082
-------------------------MVRPRRVFAQHWLKSEKALDAIVKAAECSTN----
----DR------ILEIGPGTGILTRRLLP-LVEALLAVEIDRDLCKLLVKQLGQKEN---
FLLLQGDFLTLDLVANLLTFPKFQKPNKVVANIPYNITGPIIEKLLGTIANPNPEPFDSI
VLLIQKEVAERLYAKAGSRTFGALSVRVQYLADCEFICDVPAGAFHPPPKVDSAVVRLRP
-RQIQIPARD-PKRLENLVKLGFGAKRKMLRNNLQSVV-DRDRLSQLLEQLNINPQARAE
DISTQQWVELANLLGVE-----------------------------
>Artp|284053579
-----------------------MPSPQPRKRFAQHWLRSPATLNHILEAADLSLA----
----DR------ILEIGPGTGILTERLLP-KASSVVAIEIDRDLCVQLAKKFGKIDN---
FLLLQGDILSFDLNAHLSAFPQFQHPNKVVANIPYNITGPIIEGLLGTIAKPALKPFDAI
VLLVQKEVGDRLCAKPSSKAFGALSVRVQYLAECDWICHVPAKAFYPPPKVDSAVVRLRP
-RPIASPAQN-PQLLETLVKLGFSTRRKMLRNNLKSQV-EPQILNQLLETLDINPQVRAE
DLSLQQWVQLSNLLLAPNNQ--------------------------
>Cya7425|220908859
-----------------------MAKIRPRKQFGQHWLRSDRALQRILAAAELSVE----
----DT------VLEIGPGRGVLTRSLLD-RVKSLLAIEIDRDLYSFLQSEFAGKNN---
LRLVQGNFLELELEKLLTEETGIGFPNKVVANIPYNITGPILEKLLGTIAQPNPQPFELI
VLLVQKEVADRLAAHPNSSAYGGLSVRVQYLAQCELICPVPAGAFYPPPKVDSAVIRLRP
-YHPPTGATH-PAFLDQLVRMGFATRRKMLRNNLKSVV-ERDRLSELLQQLDLNPQARAE
DLSLSQWINLSNLLEAERSPEQLDRLGY------------------
>Cya51142|172037411
-------------------------MPQPRKRFAQHWLRSETALEQIIQAANLKKS----
----DR------LLEIGPGTGILTRRLLP-LVQSLIAVELDWDLCKKLVKSLGDEDN---
FLLLQGDILKLDIATEAQQFPKFLPINKVVANIPYNITSPILDKLLGRISSPKQPSYDLI
VLLIQKEVAQRIIAYPGSKNYGALSIKMQYLADCNYICDVPKKSFYPPPKVDSAVITFRP
-RSLLNSATN-PKYLETLINLGFSSRRKMLRNNLQSLI-DRDLLTEFLTEIDLNEQVRAE
NLDLNQWIALSNYFSQ------------------------------
>Lyns|119485101
-------------------------MSYPRKQFAQHWLRSPTALNQIVNAAQLSTD----
----DH------LLEIGPGTGVLTERLLT-LAQTVLAVEIDRDLCKKLVPKFGKRDN---
FLLLQGDILTLRLEDYLQDFPNFQNPNKVVANIPYNITGPILEKLLGNIAQPNPQPYDLM
VLLVQKEVAQRLCAGPGSRTFGALSVRVQYLAKCEFICDVPSKAFYPPPKVDSAVVRLRP
-RCIEYPAES-PKHLEMAVKLGFASKRKMLRNNLQSVI-DRDQLTQILEQLEVNPQARAE
DLSVEQWVSLSNRLVHLTS---------------------------
>Prom9211|159903252
---------------------MSFSGHSARKRFGQHWLKDVAILEKIVEAAELCEN----
----DR------VLEIGPGRGALTHKLLNSKVSLVHAIELDTDLVVGLRERFFHETR---
FSLKGGDALKISLLP-----PDGIEVNKVVANIPYNITSPLLERLIGKLGFFPETRYERL
VLLLQKEVADRILAMPGQSSFSAMSVRVQLLCKSRSVCDVSPKCFKPSPKVHSKVVVIEP
FAFSERLNVDIEKRVESLLRTAFLGRRKKLRNTLASIR-PLNQLESLADQLGISLNQRPQ
EISPMMWVSLAKRIHDMDKLVGEIQS--------------------
>Noss|17230721
-------------------------MVRPRKLFAQHWLKSEKALDAIVKAAECSTN----
----DR------ILEIGPGTGILTRRLLP-AVQSLVAVEIDRDLCELLAKQLGKKEN---
FLLLQGDFLTIDLAANLGSFPKFQKPNKVVANIPYNITGPIIEKLLGTISNPNLEPFDSI
VLLIQKEVAERLYAKSGSRTFGALSVRVQYLADCEFICDVPASAFHPPPKVDSAVVRLRP
-RQIEIPVND-PKRLENLVKLGFGAKRKMLRNNLQSVV-DRDRLSQLLEQLNINPQARAE
DISTQQWVKLANLLGVE-----------------------------
>Cya8801|218249123
-------------------------MPQPRKRFAQHWLRSETALDQIIEAAQLNMS----
----DL------VLEIGPGTGILTRRLLP-LVQSIVAVELDRDLCYRLAKSFGNFNH---
FLLLEGDILSLDLTTQLEQFPQFQPINKVVANIPYNITSPILEKLLGSIAHPQHPSYELI
VLLMQKEVAQRIVASPQSKAYGALSVRTQYLAQCDYICEVPSKAFDPPPKVDSAVIRLTP
-RSLETPAIN-PQKLDQLVKLGFANRRKMLHNNLKSII-DKDHLTLLLDQLQINPQVRAE
ELSLEQWIMFSNLLETVS----------------------------
>Glov|37521560
--------------------------MYTLKRFGQHWLNDGAVLDRIVAAAGLACG----
----DR------VLEIGPGLGSLTARLLR-QV-PVVAVEIDRRAVAQLQRQFGGDKR---
FVLVEGDILREALPE---------PANVVVANIPYNISGPILAKLTGSLAQPIRR-FRTI
VLLVQKELGQRIAAPPGSRTYGALSVRLQYLAECELLFEVPSHCFTPPPKVDSAVIRLTP
-RPFALQADD-PAHLDALVTRAFATRRKMLKNCLKGWV-ETEKLLAAFASLDISPDARAE
DLSVERFVQLSNRLAESDYPSGAARGDRRA----------------
>Syns8102|33865586
---------------------MAFQGHQARKRFGQHWLKDQTVLDRIVAAADLQPS----
----DR------VLEVGPGRGALTERLLSSPAAAVQAVELDRDLVDGLRERFAGDPR---
FSLRQGDVLELPLQL-----EDGVAASKVVANIPYNITGPLLDRLVGRLDRPVEPPYQRL
VLLVQKQVAERIRARPGHSSFSALSVRMQLLARCTTVCPVPPRCFQPPPKVQSEVIQIDP
LPADKRLPSDIARRVESLLRQAFLARRKMLRNTLASLA-PEPQLQALAAAAGFQLHQRPQ
ELAPQVWVALARGLNQGIDAASADGHDHGDGSGQGESSPGGARDQI
>Thee|22298201
-------------------------MIRARKRFGQHWLRSEAILAQIIAAAELHPG----
----DR------VLEIGPGRGALTRPLLV-SGAEVVAVELDRDLCGQLRRQF-DSER---
FQLIEGDILRLDLAP--------LGCNKVVANIPYNITGPLLGHLLGSIARPRRPAFERL
ILLVQKEIGDRLMASPGSKAYGALSVRVQFLATCEKVCAVPPRAFQPPPKVDSVVVCLRP
HRTLPRVGS--PQWLETLLKQGFATRRKMLANALKSLV-EPEQVRQALLQLGRDANSRAE
ALSLEDWLALSEVLRQLQQN--------------------------
>Syns9916|116074644
MTAITAPVDLLTDPVILQAGAMSFSGHTARKRFGQHWLRDERVLDHILEASGLQAD----
----DR------VLEVGPGRGALTERLLRSPAAAVHAVELDRDLVAGLRDRFGSDGR---
FSLREGDVLDVPLTL-----PDEGLATKVVANIPYNITGPLMERLIGRLDRPVDPPYQRL
VLLVQKEVAERIRARPGHSSFSALSVRMQLLAQCSTVCPVPPRCFQPPPKVQSEVIRLDP
LPMQQRPEPALARRVESLLKQAFLARRKMLRNTLAGLC-PPEQLQMLAAAAGIDLQQRPQ
EVAPAAWVELARGLNQADSAA-------------------------
>PromMED|33861490
---------------------MNFKNHHQKKRFGQHWLVNNLILEKIKEVAELEEK----
----DF------ILEIGPGRGALTSKLLDSKISRLHAIELDEDLIDLLNNKFRNDKN---
FSLQQGDILSTNLDS------INKKITKVIANIPYNITGPILDIFVGRLGIISKNNYNKI
IFLMQKDVVDRILAKDGNTNAGAMSVRMQLISNIRRICDVPPSSFDPPPKVFSTLVVFEP
LRPEMRLDIKLEKYLDKLLRISFNSRRKMIRNTLNSIL-SAEEIEKLSESSQICFNSRPQ
DISINKWIKLAEACIKITNKNQ------------------------
>Scys6803|16329260
------------------------MAFRPRKRFGQHWLNHEPTLQAIVAAADIQSGAPQS
GSLRDR------LLEIGPGMGVLTKQLLA-TGNPVVAVELDRDLCLKLRKKLGQREN---
FLLLEGDVLILDLNALLQDFPQFSPLNKVVANIPYNITSPILELLLGTIQKPRVPGFETI
VLLVQKEIAERLTAQPSTKAYGALSVRMQYLARVDWIVDVPPKAFTPPPKVDSAVIRLTP
-YPVEQLPGD-RRLLDQLLCLGFANRRKMLRNNLKGLI-APEQLTTLLEQLALPSTARAE
DLSLEQWLELTNLLPTFLPPT-------------------------
>Syn9902|78184856
---------------------MSFSGHTARKRFGQHWLRDARVLDQIVEAARLQQD----
----DC------VLEVGPGRGALTERLLASPAAQIHAIELDRDLVRGLHDRFGSESR---
FSLREGDVLEAPLHL-----VDGGFANKVVANIPYNITGPLLARLIGRLDRPVEPTYDCL
VLLLQKEVAERIRAKPGRSSFSALSVRMQLLADCSLVCPVPPRCFQPPPKVQSEVILLKP
FPPERRLPIDLASRVEALLKQAFQARRKMLRNTLAGVI-DPQVLEPLAASVGISLQQRPQ
EVAAEAWVALARGLNQDV----------------------------
>Trie|113474554
------------------------MTIQPRKRFAQHWLLSDKALNKIIQAAELSES----
----DR------ILEIGPGTGVLTHRLLP-LAASVVAVEIDRDLCQKLVKKFGRVKN---
FLLLQGDILSLDLETNLAQFIGFQNPHKVVANIPYNITGLILEKLLGTISQPLTNTYDLI
VLLLQKEVADRICAKPDSKAYSSLSVKIQYLAKCEFICDVPAKAFYPPPKVDSAVIRLRP
-QLIEPQANN-PKQMEMLVKLGFASKRKMLRNNLKAVV-ERDRLFELLENLKVNPQSRAE
DLTVQEWVTLANSLEHFLHSHNKLLK--------------------
>Syn9311|113953175
---------------------MTFSGHTARKRFGQHWLINERVLDRIVEAAELQDG----
----DR------VLEVGPGRGALTERLLASAAAAIHAVELDRDLVAGLQQTFASHPK---
FSLQEGDVLSVPLEL-----SGGVPANKVVANIPYNITGPLLDRLIGRLDRPVDFSYQRL
VLLVQHEVAQRIRARPGHSNFSALSVRMQLLGRCSHVCPVPPRCFQPPPKVQSEVICIDP
FPPERRPTAALSRGVERLLKMAFLSRRKMLRNTLAPVG-STDLLQSLAEEAGISLQQRPQ
DVAPEAWVALAKGLNQVDSVA-------------------------
>NoAz|298492284
-------------------------MVQPRKQFAQHWLKSEKALNTIVKAAECQET----
----DR------VLEIGPGTGILTRRLLP-LVHSLLAVEIDPDLCKLLVKQLGEREN---
FLLLQGDFLTLNVPSQLTAFSKFQKQNKVVANIPYNITGPIIEKLLGTIASPNPEPYDSI
VLLVQKEVAERLYAKPGSRSFGALSLRVQYLADCELICSVPAGAFYPPPKVDSAVVRLLP
-RQIEIPVND-PKKLENLVKLGFGSKRKMLRNNLQSVV-DRDRLTQLLEQLEINPQVRAE
DLSVSQWVTLVN-LGTGDWRLGTG----------------------
>Ucyn|284928980
-------------------------MIYPRKRFGQHWLKDNTVLERIIKSAHLTKI----
----DK------VLEIGPGTGILTSRLLP-EVSSVTAIEVDRDLYEQLVKKFHYCKN---
LLLLQEDILKIDLFTEISNYNLFWPMNKVVANIPYNITNPILEKLLGSVSEPYNLPYEII
VLLVQKEVAKRITALPGNKMYGALSAKIQYLAHCNYICDVPSKAFYPAPKVDSAIITLRP
-HILDSSVLN-RPHLEKLINLGFSSRRKMLHNNLKSIM-DIKYITEFLEKNNLDLKVRAE
NLSINQWIELSNYLYLLKSK--------------------------
>Syns5701|87302768
---------------------MSFGGHHTRKRFGQHWLTDAAVLERIVAAAELQPG----
----ER------VLEVGPGRGALTERLLATALGELHAIELDRDLVAGLRQHFAGDER---
FQLLEGDVLRLNLP----------PADKVVANIPYNITGPLLERLVGRLDRPLASPYRRL
VLLVQQEVGERIRAVAGSSAFSALSVRLQLLAHCRSVCAVPPRCFQPSPKVMSEVIVIDP
LPPSERLEPELAGRLEGLLKRCFAARRKMLRNSLAGLW-PEDELSERAERAGVSLRQRPQ
ELSPQRWVELTRQLCPRPQFPRESSSPIPEKTAHG-----------
>YellB|86608465
-------------------------MPYPRKRFGQHWLKDPAVHEAILRAAQLNDL----
----ERGADPTWVLEIGPGTGQLTRRLLA-QGVQVVAVEIDRDLCRLLRKRFADQPR---
FHLVEGDFLRLPLPP---------QPRLLVANIPYNLTGSILEKVLGSPAQPVRQ-FERI
VLLVQKELAERLQAGPGSKAYGALSLRTQYLADCELICRVPPTAFKPAPKVESAVIRLTP
-RPAPTPVRD-PCWFNHLLRQGFSTRRKKLVNALGSLV-EREVVAAALAQLRLNPDARAE
ELDLPHWLALSDLLLEKAPKRAVVPQEEQEPG--------------
>Syn7002|170077519
--------------------------MRPRKRFGQHWLTDQQILDEIVAAANLQPT----
----DR------VLEIGPGKGALTSRLLP-QVEALLSVEIDRDLCKYMVKNYGDRPN---
FLLLEADYLQTDINEFLGDFPQFQNPRKVVANIPYNITGPILEKLLGTIDRPNSNPFESI
VLLIQKEVGDRLVAHPCTKAFGALTLRVQYLADCETVCVVPPKAFYPKPKVESVVVRLRP
-RPLAQPAQN-PKLLATLIKVGFASKRKMLRNNLKSLY-NPEILDPIFADLDISPQARGE
EVDLLQWIALSDRLNDYPKE--------------------------
>Cylr|282899539
-------------------------MVRPQKQFAQHWLRSEKALNSIVKAAECQVN----
----DR------ILEIGPGTGILTKRLLP-LVDSLLAVEIDRDLCELLAKKLGAREN---
FLLLQGDFLTLGIASQLTAFPKFQRQNKVVANIPYNITGPIIEKLLGTIADPNPQPFDSI
VLLIQKEVAQRLYAKPGSRNFGALSVRVQYLAECEFICTVPASAFYPPPKVDSAVVRLLP
-RNMEIGAND-PKLLENMVKLGFGCKRKMLRNNLQSVI-DRESLTKLLEGLNINPHVRAE
EISVSQWVSLVNSLNTTSLMSVHTQPK-------------------
>Prom9303|124023319
---------------------MAFSGHHARKRFAQHWLIDAAVLTQILDAADVQPD----
----DR------LLEVGPGRGALTERLLASSASAVHAVELDRDLVSGLRQRFADQAR---
FSLQEGDVLSVPLTL-----ADGRAANKVVANIPYNITGPLLERLLGRLDRPVDHPYQRL
VLLLQKEVAQRIRALPGQSCFSALSVRLQLLAHCTTVCPVPPRSFKPPPKVHSEVILIEP
LAPEQRLEPLLAKRVESLLRQAFLARRKMLRNTLAKVL-PAAELNALADDLGISLQQRPQ
ELSPATWVELARGLNRADLVDPEP----------------------
>Syns7805|88808454
---------------------MSFGGHSPRKRFGQHWLRDERVLDQILDASELGSD----
----DR------VLEVGPGRGALTQRLLASTAAAVHAVELDRDLVAGLQDRFADSPQ---
FSLREGDVLEVPLTL-----PDGQRATKVVANIPYNITGPLLERLIGRLDQPIDPPYQRL
VLLVQKEVAERIRARPGASSFSALSVRMQLLAHCSSVCSVPPRCFQPPPKVHSEVIRLDP
LPQEQRPDPVTCRRVECLLKQAFLARRKMLRNTLSVSQ-PLCELEEITLKAGIDLRQRPQ
EVAPNAWVKLARGLNQADSAASSP----------------------
>Syns7803|148239702
---------------------MSFGGHTPRKRFGQHWLRDERVLDRILDASDLGDD----
----DR------VLEVGPGRGALTERLLASSAAAVHAVELDRDLVAGLQDRFGDSPR---
FSLREGDVLAVPLTL-----PDGQRATKVVANIPYNITGPLLERLIGRLDQPVDPPYQRL
VLLVQKEVAERIRARPGASSFSALSVRMQLLAKCSSVCPVPPRCFQPPPKVHSEVIRLDP
LPLEQRPDPVICRRVERLLKQAFLARRKMLRNTLTVSQ-PLSELETITQQAGIDLRQRPQ
EVAPHAWVELARGLNQADSAASSL----------------------
>Cya0110|126657589
-------------------------MPQPRKRFAQHWLRSETALEQIIQAANLKNS----
----DR------LLEIGPGTGILTRRLLP-LVQSLIAVELDWDLCKKLVKSLGNEDN---
FLLLQGDILKLDIATEAEQFPKFLPINKVVANIPYNITSPILEKLLGNIASPENPPYDLI
VLLIQKEVAQRIVASPGSKNYGALSIKMQYLADCNYICDVPKKSFYPPPKVDSAVITFRP
-RPLLNSAIN-PKQLETLINLGFSSRRKMLRNNLQSLI-DRDLLTKFLTEIDLNEQVRAE
NLDLNQWIALSNHFSQ------------------------------
>Mica|166363194
------------------------MKIQPRKRFGQHWLKDESILDRIIGAANLQSE----
----DR------VLEIGPGTGILTRRLLD-GAQLVVAVEIDRDLWTILNKKFGQQDN---
FHLIPGDFLSLKPEQ-------LPPVNKVVANIPYNITGPILEKLLGSIAHPFTPPYQSI
TLLVQKEVAERLVAVPSTKAYSALSVRIQYLADCQWICDVPWRAFSPPPRVDSAVIQLLP
-RVLPNNVSN-AAFLSTLISWGFANRRKMLRNNLKNCL-DSDRLSQILTQLEINPLARAE
DLSLSQWIDLAEKLGQLPKF--------------------------
>Syns8109|260434330
---------------------MGFSGHHARKRFGQHWLRDESVLQRIIEAADLQST----
----DR------VLEVGPGRGALTERLLAAGLKAVHAIELDRDLVDGLQERFEAQPG---
FSLHQGDVLEAPMEL-----SDGRIADKVVANIPYNITGPLLERLVGRLDRPVDPPYQRL
VLLVQKEVAERIRARPGHSSFSALSVRMQLLARCRSVCPVPPRCFQPPPKVQSEVICLEP
LPASERVEPALAARVESLLKQAFLARRKMLRNTLAGVA-EPDRLKELAASAGFSLQQRPQ
ELAPATWVALARGLNRGD----------------------------
