# Supplementary material for: Genome fluctuations in cyanobacteria reflect evolutionary, developmental and adaptive traits
Source: BMC Evol Biol. 2011 Jun 30;11:187. doi: 10.1186/1471-2148-11-187 (PMC3141437; doi:10.1186/1471-2148-11-187)
Supplement: Additional file 8 — Individual and concatenated alignments for protein groups. Compressed file containing all alignments of individual groups (fasta format) and the concatenated alignment of 285 single-copy genes (phylip format). [file 1471-2148-11-187-S8.GZ › Cyanos1313.faa]

>Syne7942|81299130
---------------------------------------------MAKHRLDALLVERGL
CPSRQQAQRLIRAGEVR-VAQAIVDKPGSLVAEDAVIEVAAKPPYVSRGGEKLAKALATF
PIALSDRICLDAGISTGGFTDCLLQAGASKVYGIDVGYGQVDWKIRTDPRVLLRERTNIR
NLQPTDLY------------GSDDV---------WPDLAVADLSFISLTKVLLTLGQLLR
S--------PRELILLVKPQFEVGREKVGKGGVVRDRKDHVTAIAQVLESAQGLGWHGQG
LTWSPLLGPAGNVEYLLWLSEAET-------------TWAGDRA------AIEALTTEAI
ATLRAG-------------
>PromCC|33241066
--------------------------------------------MTKKNRLDVHLLTKGL
APSREQAQKLIRAGKVRDAVGNILDKPGQEVSKELEIIVQSSPRFVSRGGEKLDAALTQF
PIEVSKRICIDAGISTGGFTDCLLKRGASLVYGIDVGYGQIAWTLRNDSRVVLRERTNIR
YLKHSDLY------------GPSDP---------LPSLAVADLSFISLRIVLPAIKSLLQ
KS-------KQEALLLVKPQFEVGPERVGKGGVVRDAQSHMDALNAIIDFSRSKDWKTKG
AIASPIKGPAGNHEYLLWLSNEGV----------------EQKL------NTKKLVVDTL
NLKS---------------
>Crow|67926067
---------------------------------------------MSKLRLDLLLVKRDL
CSSRQQAQRCIRAGEVK-VNQRIIDKPGTEVEITADIELKAKPPYVSRGGLKVEKALKSF
NIAVKDRICLDGGISTGGFTDCLLQAGARQVYGVDVGYGQVAWSLRQDPRVILKERTNFR
YLSPEDLY-------------QDNP---------RADLGVMDLSFISLTKVLGPLWNLLL
E--------PREVILLIKPQFEVGRSRVGKKGVVRDPQDHSQAIYQVLQTTYSLGWLCCG
LTVSPITGPAGNKEYLAWLRCDRG-------------CQDYSLD------IITQLTTGNL
SELVA--------------
>Syn7335|254424480
--------------------------------MTIQSTLFILLQALAKQRIDILLVEQGL
CPSRQQAQRLIRAGEVK-IAQQIIDKPGTLVATDAVIELKQKPPFVSRGGEKLAKALKTF
NVRVEGKTCLDGGISTGGFTDCLLQANARRVYGVDVGYGQVAWKIRQDPRVTLKERTNIR
HLTSSELY-------------DDKQ---------IATLGVMDVSFISLAKVLPAFWALLD
S--------PREVVLLVKPQFEVGREKIGKKGVVRDSKDQASAILQVIQVAKRLGWHYRG
LTWSDTVGPAGNIEYLLWLRDDEK------------VVPWPNVE------EVGELTRRAK
QILT---------------
>Syn307|148242995
--------------------------------------------MARRQRLDLRLVELGL
VASRQKAQQLIRAGKVR-LGDAVLDKPGHEISLEAVPEVTLPPRFVSRGGEKLAAALEAL
PVQVEGRCCLDAGISTGGFSDCLLQHGASRIYGIDVGYGQTAWSLRQDPRVVLRERTNLR
HLTPEDLY------------GPGDP---------QPDLAVADLSFISLSRVLEPMQGLLA
GGP------QTEAVLLVKPQFEVGRERVGKGGVVRDPKAHADAIALVAAAAEPLQWFPQG
LVGSPITGAAGNHEYLLWLGPKAE----------------LDSS------AWTGLIEEVV
QRTNA--------------
>Syn9605|78213715
--------------------------------------------MASKQRLDLELLTRGL
VSSRQQAQQLIRAGKVRDGSGNLLDKPGTEVTPERELVVEQPPRFVSRGGEKLLEGLRAF
PVPVKERVCLDGGISTGGFTDCLLQHGASRVYGVDVGYGQTAWSLRTDERVVLRERTNLR
HLQPDDLY------------GAGDP---------WPSLAVTDVSFISLRLILPALRRLLR
GP-------ETDALVLVKPQFEVGKSRVGKGGVVRDPAAHRDAIESVIAAAAESGWQPQG
LVASPITGPAGNHEYVLWLGEGDA-------------AVFPDLD---------VLVAQTL
HG-----------------
>Nosp|186685337
---------------------------------------------MAKQRLDTLLVELNL
CSSRALAQRLIQAGEVT-VNQQLVDKPGTEVDISAQINIKERSPFVSRGGEKLSKALSVF
AIPVAERICLDGGISTGGFTDCLLQAGAKQVYGIDVGYGQVDWRLRNDSRVILRERTNLR
QLRPDELY------------SENDP---------IPDLAVVDVSFISLTKILPALWQLTQ
A--------NREAVLLVKPQFEVGRSRVGKKGVVRDPNDQADAIFQVLQVAHGLGWKYKG
LTWSPITGPAGNIEYLLWLAMESE-------------IPLPDLE------AIKQITQSAT
TDLRKS-------------
>PromAS|123969198
--------------------------------------------MIKKSRLDLYLLNKGL
CETRQKAQGLILAGKVRDINGKVLDKPGQQVLIGSEFFIDSEPMFVSRGGEKLLEAFKKL
EIKVKDKICIDAGISTGGFTDCLLQQGAKLVYGIDVGYGQTAWKIRNNPKVILFERTNIR
NLKPNDLL------------SRSNE---------LPNFVVADLSFISLKLVFKSIGNLLE
GD-------CIEGIFLIKPQFEVGKDKVSKGGVVRNPKFHIEAIESVIYSAKNFQWNIKN
LIASPLVGPAGNHEYLAWMTLGSQ------------SNKSIDSE------YIQNLVKETL
-------------------
>Rapb|282897035
MNSKEDFFGRQTANFPLHRFEHYCLDMRRFLQAVKYTLYPLCWIKKMKERLDLLLLKLEL
CGSRQQAQRLIQAGEVM-VNQQTIDKPGAEIDISAEIQIKERPPFVSRGGEKLAKAIKMF
EISVRERICLDGGISTGGFTDCLLQNGAKQVYGIDVGYGQVDWKIRNDGRVILKERTNLR
ELQPEQLY------------LGLDS---------FADLAVVDVSFISLSKVLPAVWRLTQ
T--------PKEAVLLVKPQFEVGKNRVGKKGVVRDDKDHAQAIFQVLQTALQLGWNYRG
LTFSPITGPAGNIEYLLWLSMIGE-------------VSQPELI------IIEDLTKKAV
KELTAK-------------
>YellA|86606220
--------------------------------------------MADRVRLDTWLVERGY
FSSRQQAQRAILAGEVF-LNGVRAEKAGTWVSGDPVVHIQAKSAFVSRGGEKLQGALQAF
PIQVQGRICLDAGISTGGFTDCLLQRGAQRVYGVDVGYGQLAWSLRTDPRVILRERTNLR
YLQPADLY------------GTEVP------TPNWPDLAVVDLSFISLTKVLDPLWKLLR
S--------PREALLLVKPQFEAGRGQVGKRGVVRDPAIHARVLQTVMQAAVSRGWRVQG
YTWSPITGSAGNIEYWLWLAEGEG-------------IPLPDTG------ALQQMSEQAR
AALHP--------------
>Prom9215|157414065
--------------------------------------------MIKKSRLDLYLLNKGL
CETRQKAQGLILAGKVRDINGKVFDKPGQQVLIGSEFFIDSEPMFVSRGGEKLLEAFKKL
EIKVKDKICIDAGISTGGFTDCLLQHGAKLVYGIDVGYGQTAWKIRNNPKVILFERTNIR
NLKPNDLL------------SKSNE---------LPNFVVADLSFISLKLVFKSIGNLLE
GD-------CIEGIFLIKPQFEVGKDKVSKGGVVRNPKFHTEAIQSVIFAAKNFQWNIKN
LIASPLVGPAGNHEYLAWMTLGSQ------------SNNSINHE------YIRNLVNKTL
-------------------
>PromN2A|72382832
--------------------------------------------MTKKSRLDLHLLTKGL
VKTRQEAQNLIRAGKVKTINGQILDKPGQEVLRDLEIEVTQPLRYVSRGGEKLAEAFNQF
PLDIKNRICLDAGISTGGFTDCLLQQGAAKVYGVDVGYGQTAWSIRNDPRVVLLERTNIR
HLTPEKLF------------NDGDP---------IPDFAVADLSFISLKIVLPSIKSLLQ
SD-------RSELLVLVKPQFEVGKDKVGKGGVVRDHSLHAEAVEGVVNESKKYGWNPKG
LIASPLKGPAGNQEYLLWMGDEVK--------------GNIELE------KLFNVF----
-------------------
>Syns9917|87125397
------------------------------------------------------------
------------------------------------------------------------
-----------------------------------MGYGQTAWSLRTDDRVILRERTNLR
RLTPEELF------------EAADL---------RPTLAVADVSFISLGLVLPALRGLLQ
AE-------GAEAVVLVKPQFEVGRERVGKGGVVRDPDAHVVALQGVIAAAEPLGWSPHG
LVASPITGPAGNHEYLLWLAEGKP-------------QTPLQLQ------AIETLVRTTL
AG-----------------
>Prom9312|78779941
--------------------------------------------MIKKSRLDLYLLNKGL
CETRQKAQGLILAGKVRDINGKVLDKPGQQVLIGSEFFIDSEPMFVSRGGEKLLEAFKKL
EIKVKDKICLDAGISTGGFTDCLLQQGAKLVYGIDVGYGQTAWKIRNNPKVILFERTNIR
KLKPNDLL------------SRSNE---------LPNFVVADLSFISLKLVFKSIGNLLE
GD-------CIEGIFLIKPQFEVGKDKVSKGGVVRNPKFHTEAIEAVIYAAENFQWNIKN
LIASPLVGPAGNHEYLAWMCLRSE------------SNPRINSE------YIQNLVKETL
-------------------
>SynsBL|116071316
--------------------------------------------MGSKQRLDLELVARGL
VASRQQAQQLIRAGKVRDGVGTVLDKPGHDVKDSLQLQVEHPPRFVSRGGEKLLAGLEAF
PVAVDERICLDGGISTGGFTDCLLQHGAKRVYGIDVGYGQTAWSLRTDDRVVLRERTNLR
HLQPEALY------------GEADP---------WPTLAVTDVSFISLRLILPALRRLLR
GS-------EAEALVLVKPQFEVGRDRVGRGGVVRDPAAHCDAIGTVVAAAQTLDWHPQG
IVASPITGPAGNHEYVLWLGANRM----------------ETGL------DFQRLVDNTL
S------------------
>Prom9515|123966876
--------------------------------------------MIKKSRLDLYLLSQGL
CETRQKAQGLILAGKVKDINGKIFDKPGQQVITGTEFIIESEAQFVSRGGEKLLEAFKKL
NINVKGRVCIDAGISTGGFTDCLLQQGAKMVYGIDVGYGQTAWEIRKNPKVILFERSNIR
NLKPLDIY------------SEESL---------LPNFVVADLSFISLNLVFEPINNLLF
GD-------FIEGIFLIKPQFEVGKDRVSKGGVVRKAEYHIEAIESVLNTAEKLQWNIKG
LVASPLVGPAGNHEYLAWMSKTGI------------SNPIINFK------YIENLVRETL
-------------------
>Cya8802|257062155
---------------------------------------------MTKQRLDTLLVERNL
CSSRQEAQGLIRAGEVK-VNQQVIDKPGTPVESTAEIELQAKPRYVSRGGYKLEKALNTF
DIAVTGRICLDGGISTGGFTDCLLQFGAKQVYGVDVGYGQVAWTLRQDERVILKERTNFR
YLTSDSLY------------G-DNP---------FADLGVMDVSFISLTKVLEPLWHLLV
S--------PREVILLIKPQFEVGRSRVGKKGVVRNPKDHAQAIDQVLQTANNLGWYYQG
LTESPIKGPAGNVEYLLWLRCDRS-------------QDSPQIE------TLEEFTQGII
I------------------
>Prom9313|33863749
--------------------------------------------MSHKQRLDLQLLMKGL
ASSRHQAQQLIRAGKVRDGNGQLLDKPGHEVSQELELQVEQPPRFVSRGGEKLLGALREF
PLNVEGRVCLDGGISTGGFTDCLLQHGAARVYGIDVGYGQTAWNLRNDSRVVLRERTNLR
TLSPDQLY------------GAEEP---------LPSLAVADLAFISLRLVLPAIKKLLK
PD-------HSEAVLLVKPQFEVGRERVGKGGVVRDALAHVDALKSVIDTSRSLGWWPKG
LIASPITGPAGNHEYLLWLGDEIL----------------VDLP------VLERLVAQTL
A------------------
>Cya7822|196255361
---------------------------------------------MSKQRLDNRLVELNL
CDSRQQAQRLIRAGEVK-VNQQIIDKPGTEVDPSAEIVLQAKPPYVSRGGEKLKKALEVF
QIPVEGRICLDGGISTGGFTDCLLQAGAKRVYGVDVGYGQVAWSLRSDERVILKERTNFR
YLTYSDLY-------------LDQP---------PADLGVMDLSFISLTKVLQPLWELLV
P--------PREVILLVKPQFEVGRERVGKKGVVRNAQDQAQAIFGVWQAAQGLGWSYGG
ISWSPITGPAGNIEYLLWLKMTSE-------------KNCLSLE------MIQELTEKAL
QVFSG--------------
>Cya7424|218437902
---------------------------------------------MAKQRLDNLLVTLNL
CSSRQLAQRLIRAGEVR-VNQQIIDKPGTEVDPGAEIQLQAKPLYVSRGGEKLKKAIEFF
KIPVEGRICLDGGISTGGFTDCLLQYGAKRVYGVDVGYGQVAWSLRQDQRVILKERTNFR
YLTYSELY------------SEDDP---------PADLGVMDLSFISLTKVLHPLWELLV
S--------PREVVLLIKPQFEVGRDRVGKKGVVRNPKDHAQAIFGVWQGAKGLGWNYGG
LTWSPITGPAGNVEYLLWLSMTAE-------------QDDPQLE------MIEALTKEGV
KSPQ---------------
>PromN1A|124026568
--------------------------------------------MTKKSRLDLHLLTKGL
VKTRQEAQNLIRAGKVKTINGQILDKPGQEVLKDLEIEVTQPLRYVSRGGEKLAEAFNQF
PLDIKNRICLDAGISTGGFTDCLLQQGAAKVYGVDVGYGQTAWSIRNDPRVVLLERTNIR
HLTPEKLF------------NDGDP---------IPDFAVADLSFISLKIVLPSIKSLLQ
SD-------RSELLVLVKPQFEVGKDKVGKGGVVRDHSLHAEAVEGVVNESKKYGWNPKG
LIASPLKGPAGNQEYLLWMGDEVK--------------GNIELE------KLFNVF----
-------------------
>Micc|254409976
----------------------------------------------MKQRLDTLLVDLNL
CESRQQAQRLILAGEVR-VNQQLVDKPGTEIETTAEIKINQKSPYVSRGGEKLVKALDEF
GIAVAGRICLDGGISTGGFTDCLLQKGAKRVYGVDVGYGQVAWTLQNDDRVILKERTNLR
YLQPADLY---GEPLGIDEEDKEEI---------YPDLGVVDVSFISLTKILEALWNLLQ
A--------PREVVLLVKPQFEVGRERVGKKGVVRDPKDQAGAIAQILPAAQNLGWVYQG
LTWSPITGPAGNIEYLLWLGMDSQ-------------IQSPDLS------EIQGITQLAT
AYFREKH------------
>Prom9202|254526244
--------------------------------------------MIKKSRLDLYLLNKGL
CETRQKAQGLILAGKVRDINGKVFDKPGQQVLIGSEFFIDSEPMFVSRGGEKLLEAFKKL
EIKVKDKICIDAGISTGGFTDCLLQHGAKLVYGIDVGYGQTAWKIRNNPKVILFERTNIR
NLKPNDLL------------SKSNE---------LPNFVVADLSFISLKLVFKSIGNLLE
GD-------CIEGIFLIKPQFEVGKDKVSKGGVVRNPKFHTEAIQSVIFAAKNFKWNIKN
LIASPLVGPAGNHEYLAWMTLGSQ------------SNNSINNE------YIRNLVNKTL
-------------------
>Nods|119511719
---------------------------------------------MVKQRLDTLLVDLNL
CSSRALAQRLIQAGEVT-VNQQVVDKAGTEVDTAAQIKVKERSRFVSRGGEKLIKALDAF
PISTTGRICLDGGISTGGFTDCLLQAGAKQVYGIDVGYGQVDWGLRNDPRVILRERTNLR
NLTPEDLY------------SEADE---------IPDLAVVDVSFISLTKILPALWRLTK
S--------PRDAVLLVKPQFEVGKSRVGKKGVVRDPHDQADAIFQVLQVACQLGWKYKG
LTWSPITGPAGNIEYLLWLGMESD-------------SPPPDLD------AIKQMTQSAI
ANLA---------------
>Cyab|254431691
--------------------------------------------MARKQRLDLELVARGL
AETRQRAQQLIRAGMVR-SGERVLDKPGTDVTADLPLQVQRPPRFVSRGGEKLEAALQAF
PIRTQGRVCLDGGISTGGFTDCLLRHGAARVYGIDVGYGQTAWSLRTDARVVLKERTNLR
HLTPEQLF------------QPGDP---------RPDLAVADVSFISLCLVLPALVGLLA
SASPRP---PADLLLLVKPQFEVGKARVGKGGVVRSAEAHAEAINGVITSAASLGLRAQG
LVASPLTGPAGNHEYLLWLRSVAEGDVQGAEPTGFEGDWALSADPAEREATIQKLVASTL
ATS----------------
>Acam|158338042
---------------------------------------------MAKQRLDTLLVSLEL
CTSRQQAQRVIRAGEVK-VNDQIIDKPGTEVQLTAEIQVKQKSPFVSRGGHKLEKALAEF
PIQIQDRICLDGGISTGGFTDCLLQAGAQQVYGIDVGYGQVAWKLRNDPRVILKERTNLR
HLQPADLF------------TEDAT---------IPDLGVIDVSFISLTKVLPALWQLLQ
P--------PREMVLLVKPQFEVGKDRVGKHGVVRDSHAHRDAIAQVYQAASALGWHYAG
VTWSPLPGPKGNIEFLLWLQQEGS---------------GPSPQ------TFLEIAVDAQ
KTLSQQPK-----------
>Prom9301|126696992
--------------------------------------------MIKKSRLDLYLLKSGL
CETRQKAQGLILAGKVRDINGKVWDKPGQQVLIGSEFFIDSEPMFVSRGGEKLLEAFKKL
EIKVKDKICIDAGISTGGFTDCLLQQGAKLVYGIDVGYGQTAWKIRNNPKVILFERTNIR
NLKPNDLL------------SRSNE---------LPNFVVADLSFISLKLVFKSLSNLLE
GD-------CIEGIFLIKPQFEVGKDKVSKGGVVRNPKFHTEAIESVICAANNFHWNIKN
LIASPLVGPAGNHEYLAWMSLRSE------------SNPMINRE------YIQNLVNETL
-------------------
>Artm|209525994
----------------------------------------------MKQRLDTLLVDRHL
SDSRQQAQRLIRAGEVM-VNRQVVDKPGTEVDISATIDVKARSPYVSRGGEKLAEALEKF
AINVTDRICIDAGISTGGFTDCLLQRGAKQVYGIDVGYGQVDWRLRNDRRVILRERTNFR
YLTREQLY------------HQEDY-----TRNSFADLGVVDVSFISLTKILPALWELLQ
P--------PREVVLLVKPQFEVGKGRVGKKGVVRSPLDQAEAILGVGSKAESMGWEYRG
LTASPIQGPAGNIEYLLWLSDQGE--------------AIPSLD------AIAKMTEFTQ
IQFQNGQAKN---------
>Syne6301|56751203
---------------------------------------------MAKHRLDALLVERGL
CPSRQQAQRLIRAGEVR-VAQAIVDKPGSLVAEDAVIEVAAKPPYVSRGGEKLAKALATF
PIALSDRICLDAGISTGGFTDCLLQAGASKVYGIDVGYGQVDWKIRTDPRVLLRERTNIR
NLQPTDLY------------GSDDV---------WPDLAVADLSFISLTKVLLTLGQLLR
S--------PRELILLVKPQFEVGREKVGKGGVVRDRKDHVTAIAQVLESAQGLGWHGQG
LTWSPLLGPAGNVEYLLWLSEAET-------------TWAGDRA------AIEALTTEAI
ATLRAG-------------
>Anav|75910708
---------------------------------------------MAKQRLDNLLVELNL
CNSRTLAQRLIQAGEVT-VNEQVIDKPGTEVDVAAQIKIKERSRFVSRGGEKLAKGLELF
AISVNGRVCLDGGISTGGFTDCLLQAGAKLVYGIDVGYGQTDWGLRNNPQVILRERTNLR
QLQPEDLY------------GDGDA---------IPDLAVVDVSFISLTKILPALWQLTQ
P--------PREAVLLVKPQFEVGKSRVGKKGVVRDPHDQADAIFQVWQAADKLGWKYKG
LTWSPITGPAGNIEYLLWLNMESE-------------TPPPDLN------AIQQVTQLAM
TDIKSG-------------
>Artp|284051997
----------------------------------------------MKQRLDTLLVDRHL
SESRQQAQRLIRAGEVM-VNRQVVDKPGTEVDISATIDVKVRSPYVSRGGEKLAEALDKF
AINVTDRICIDGGISTGGFTDCLLQRGAKQVYGIDVGYGQVDWRLRNDSRVILRERTNFR
YLTREQLY------------HQEDY-----TKNSFADLGVVDVSFISLTKILPALWELLQ
P--------PREVVLLVKPQFEVGKGRVGKKGVVRSPLDQAEAILGVGSKAESIGWKYRG
LTASPIQGPAGNIEYLLWLSDEGE--------------AIPSLD------AIAKMTEFTQ
IQFKNGQGKN---------
>Cya7425|220907439
---------------------------------------------MSKQRLDTLLVDRQL
CDSRQQAQRLIRAGEVR-VNQQVIDKPGTEVDVQAQIQVKQRSPFVSRGGEKLAQALNTF
AIPVADRICLDGGISTGGFTDCLLQAGAKRVYGVDVGYGQVDWKLRNDPRVILKERTNLR
YLQPEQLY------------PEGEP---------YANLGVVDVSFISLTKILPALTLLLA
E--------PKEVVLLVKPQFEVGRDRVGK-GVVRDPQAQIAAIAQVLNAALDSGWYYRG
LVASPLLGPAGNREFLLWLDHISQ-------------TPAPDLS------TLAEVVEQPR
ET-----------------
>Cya51142|172035830
---------------------------------------------MSKLRLDLLLVERNL
CSSRQQAQRCIRAGEVK-VNQRIIDKPGTEIEITADIELKQKPPYVSRGGLKLEKALKMF
KIAVEGRICLDGGISTGGFTDCLLQAGAKQVYGVDVGYGQVAWSLRQDQRVILKERTNFR
YLIPEELY-------------QDNP---------KADLGVMDVSFISLTKVLEPLWNLLQ
E--------PREVILLIKPQFEVGRSRVGKKGVVRDPQDQSQAIYQVLQTAYTLGWFCCG
LTVSPITGPAGNTEYLAWLRCDHG-------------TQDYSLP------IITELTIGNL
TELIL--------------
>Lyns|119486986
---------------------------------------------MAKQRLDTLLIDRNL
CSSRHIAQRLIRAGEVM-VNQQVIDKPGTEIDLEAQIKVKQRSPFVSRGGEKLIKALDYF
KINVSERICIDGGISTGGFTDCLLQAGAKRIYGIDVGYGQVDWRLRTDPRVILLERTNLR
HLTPEQLYSQSEHSISPLAKKDIEPDTKESDLESYADLAVVDVSFISLTKVLPALWHLLQ
L--------PREVVLLVKPQFEVGKGRVGKKGVVRSPFDQADTIFQVCSTAETLGWKYRG
LTGSPLQGPAGNIEYLLWLSVEGE--------------PFPDLD------FIQQTAQSTQ
EDLSRSSSKSSIRS-----
>Prom9211|159904124
--------------------------------------------MAQKIRLDLHLLNKGL
VQSRQQAQRLIRAGKVRDMTGKILDKPGQEVFGESKLLVENPKRFVSRGGEKLLAGLQAF
PIKIDGRICLDGGISTGGFTDCLLQHGASRVYGIDVGYGQIAWSLRNDSRVVLRERTNLR
NLKPEDLY------------GPKDR---------LPNLAVADLSFISLRLVLPAIKNLLS
EK-------DNDALLLVKPQFEIGRNRVGKGGVVKDINAHIEVLSNIVDFSVAEGWIPKG
IVASPITGPAGNHEYLLWLSSFGN----------------KGLL------NIKELVRETL
ASLES--------------
>Noss|17228401
------------------------------------------------------------
---------------MT-VNEQIIDKPGTEVDVAAQVKIKERSRFVSRGGEKLAKGLELF
AISVNGRVCLDGGISTGGFTDCLLQAGAKLVYGIDVGYGQTDWGLRNNPQVILRERTNLR
QLQPKDLY------------GDGDA---------IPDLAVVDVSFISLTKILPALWQLTQ
P--------PREAVLLVKPQFEVGKSRVGKKGVVRDPHDQADAIFQVWQAAEKLGWKYKG
LTWSPITGPAGNIEYLLWLNMESE-------------MPPTDLN------AIQQVTKSAM
TDLGNS-------------
>Cya8801|218249068
---------------------------------------------MTKQRLDTLLVERNL
CSSRQEAQGLIRAGEVK-VNQQVIDKPGTPVESTAEIELQAKPRYVSRGGYKLEKALKTF
DIAVTGRICLDGGISTGGFTDCLLQFGAKQVYGVDVGYGQVAWTLRQDERVILKERTNFR
YLTSDSLY------------G-DNP---------FADLGVMDVSFISLTKVLEPLWHLLV
S--------PREVILLIKPQFEVGRSRVGKKGVVRNPKDHAQAIDQVLQTANNLGWYYQG
LTESPIKGPAGNVEYLLWLRCDRF-------------QDSPNLN------TFEEFTQGII
I------------------
>Glov|37522750
-----------------------------------------MAERPARLRLDQILVERGL
AESRQKAQALIRAGQVR-VGGERFDKPGSLCPVDSEVSVAAGSPFVSRGGEKLTGALARF
DVHIEGRVCLDGGISTGGFADCLLQRGAARVYGIDVGYGQVAWKLRTDPRVVLKERTNLR
HLRPAELY------------GPGDP---------WPDLATADLSFISLKLVLGPIWQLLL
V--------PREVLLLVKPQFEAGRERVGKNGVVRDPAVHREVIADVWSVSQALGWGFRG
LCPSPITGPAGNREYWLWLSMEAG--------------HFLAPE------TIEAVVREVA
ATR----------------
>Syns8102|33865018
--------------------------------------------MAAKQRLDLELLSRGL
VVSRQQAQQLIRAGKVRDGAGTLLDKPGTEVAAALELRVEQPPRFVSRGGEKLLAGLKAF
PIATEGRVCLDGGISTGGFTDCLLQHGASRVYGVDVGYGQTAWSLRTDERVVLRERTNLR
HLQPEQLY------------GAEDP---------WPSLAVTDVSFISLRLVLPALRRLLQ
PAGGL----CPEALVLVKPQFEVGKDRVGKGGVVRDPVAHRDAIELVMAAAAELGWYPQG
IVASPITGPAGNHEYVLWLAEAEG----------------ALLP------DLEPLVATTL
AS-----------------
>Thee|22299000
-------------------------------------------MTPRKQRLDSLLVERHL
CESRQQAQRWIRAGAVH-VNHIPIDKPGTLVAVDATIQVKAKPAYVSRGGEKLAHALGVF
PVVVRDRVCLDGGISTGGFTDCLLQAGAQLVYGIDVGYGQVDWKLRQDPRLILRERTNLR
YLTPADLY------------TDDGP---------RPDLGVVDVSFISLTKVLPALWELLL
P--------PRELIALIKPQFEVGRDRLGKNGVVRDAKARQEAVDQVITAAAALGWQCYG
VTPSPILGPAGNQEFLAHFCCGAN----------------GVLE--------NEMVSSS-
-------------------
>Syns9916|116073707
---------------------------------MFGFPLCFYDEMAHKTRLDQHLLTLGL
VPTRQQAQQLIRAGKVRDGCGQLLDKPGQQVAPDLAVRVEQPPRFVSRGGEKLLGALEVF
PIQVEGRVCLDGGISTGGFTDCLLQHGASRVYGIDVGYGQTAWSLRTDPRVVLKERTNLR
RLTPEELY------------GPNDP---------RPDLAVADVSFISLRLVMPAMQALLT
TE-------SSEALLLVKPQFEVGKERVGKGGVVRDPAAHCDAIRDVLESAGSLGWTAYG
LVGSPITGPAGNHEYLLWLRACAPLLPWTAGPHAGQAVVALEKE------QIAKVVDTTL
ASAR---------------
>PromMED|33862020
--------------------------------------------MIKKSRLDLYLIYKGL
CETRQKAQGLILAGKVKDINGKIFDKPGQQVLIGTEFIIESEPQFVSRGGEKLLEAFKKL
KINVKDRVCIDAGISTGGFTDCLLQQGAKMVYGIDVGYGQTAWKLRKNPKVKLFERSNIR
NLKPLDIY------------SEESL---------LPNFVVVDLSFISLKLVLQPINNLLS
GD-------FIEGIFLIKPQFEVGKDRVSKGGVVRKAEYHIEAIESVINAANQLQWNIQG
LVASPLVGPAGNHEYLAWMSKFGI------------SNPIINTK------FIENLVKETL
-------------------
>Scys6803|16331005
------------------------------------------MAKADKQRLDALLVAKGL
CESRALAQRLIRAGEVK-VNQQLVDKPGTLVTMDVAVELAQRPPYVSRGGEKLAKALTEF
AIDVTGRICLDGGISTGGFTDCLLQRGATKVYGVDVGYGQVAWKLRQDDRVILRERANFR
YLTPQDLY-------------GDQP---------WPDLGVMDLSFISLTKVMAPLWSLLA
P--------PREVVLLVKPQFEVGREKIGKKGVVRDAQAQAEAIDQVWRSGQSLGWQFNG
LTFSPITGPAGNVEYLLWLSQSAV------------NASAPTLA------QLGEITQKTL
DSFRN--------------
>Syn9902|78184053
------------------------------MSCFLWDRVCFYDGMASKQRLDLELVARGL
VASRQQAQQLIRAGKVRDGAGTVLDKPGHDVKDTLQLQVEHPPRFVSRGGEKLLAGLAAF
PISVQERICLDGGISTGGFTDCLLQHGAKRVYGVDVGYGQTAWSLRTDDRVVLRERTNLR
HLQPEALY------------GEADP---------WPTLAVTDVSFISLRLILPALRRLLH
GS-------DAEALVLVKPQFEVGRDRVGRGGVVRDPVAHCDAIEMVITAAEELDWFAQG
IVASPITGPAGNHEYVLWLGANRT---------------APEYD-------LQRLVKSTL
Q------------------
>Trie|113477291
---------------------------------------------MPKQRLDVLLVERNL
CSSRQKAQVLIRAGEVM-VNQQIVDKPGTEVDLESNIKVKQKSLYVSRGGYKLAKALEYF
SISISNRICLDGGISTGGFTDCLLQAGAKLIYGIDVGYGQVDWKLRNDSRVILKERTNIR
YLTPQELYGDSLILNYELQENTKEI---------YPSLAVVDVSFISLAKILPALWELLI
P--------PRETILLVKPQFEVGKERVGKKGVVRSYNDQAEAIFQVCCSANNLGWKYAG
LTWSPIQGPAGNIEYLLWLNLDSE--------------LLVDRS------AIADITKLAR
QKFNHNL------------
>Syn9311|113953905
--------------------------------------------MVRKQRLDLHMLTLGL
AASRQQAQQLIRAGKVRDHRGQLLDKPGQTVLIDLELIVEQPPRFVSRGGEKLLAALEAF
PVSVEGRTCLDGGISTGGFTDCLLQHGAHRVYGIDVGYGQTAWSLRIDERVVLRERTNLR
RLTATELY------------GPEDE---------LPTLAVADVSFISLSLVLPAIRALLK
PQ-------GSEALVLVKPQFEVGRDRVGKGGVVRDGLAHRDAIASVIASAHSLGWNALG
VVGSPITGPAGNHEYLLWLSELEP--------------QQISDE------KVRQVIQDTL
KSEG---------------
>NoAz|298492205
---------------------------------------------MVKQRLDTLLVDLGL
SPSRQQAQRLIQAGEVR-VNQQVIDKAGTEVDITAQIQVKQRPPFVSRGGEKLGKALEFF
GISVTRRICLDGGISTGGFTDCLLQAGAIQVYGIDVGYGQVDWKIRTDERVILKERTNLR
QLQPEELY------------PENAT---------SPDLAVVDVSFISLTKVLPAVWRLTQ
F--------PKEAVLLVKPQFEVGKNRVGKKGVVRDAKDHAEAILQVLKTALELGWKYKG
LTWSPITGPAGNIEYLLWLGMESE-------------TISLALD------AVEEMTKSAV
ADFR---------------
>Ucyn|284928717
----------------------------------------------MKKRLDILLVEKNL
YTSRQQAQRCIRAGEVK-INQRIIDKPGTEINIKAEIEVKIKPPYVSRGGKKLEKALKTF
QVSVVDRICLDGGISTGGFSDCLLQSGARLVYGIDVGYGQVAWSLRQNKRIFLKERTNIR
YLTPDILY-------------EKNI---------QANLGVVDVSFISLTKILEPLSRLLT
S--------PKEVILLVKPQFEVGKSKIGKNGVVRDLKDHCEAICKIIEVSYGLGWLYCG
LTHSPIKGPAGNTEYLLWLRSDYG-------------SQNYFSN------QVEAICSQYL
-------------------
>Syns5701|87301271
--------------------------------------------MAGKQRLDQHLVALGL
AASRQQAQQLIRAGRVR-SGDRVLDKPGQEVAPELVPEVEQPPRFVSRGGEKLVAALETF
PLQVQGRVCLDGGISTGGFSDCLLQHGAERVYGIDVGYGQTAWSLRTDPRVVLRERTNLR
RLTPEQLY------------GPDDP---------WPDLAVADVSFISLALVLPALRALLR
PS-------GAEAVLLVKPQFEVGRERVGKGGVVRDPVAHAEAITAVIAAAAALDLWPWG
LIASPLTGPAGNHEYLLWLRSEPA-----------PADAPVTAE------SIRALVSCTL
SAG----------------
>YellB|86608551
--------------------------------------------MAKRVRLDSWLVERGY
FSSRQQAQRSILAGEVF-LNGVRAEKPGTWVSGDPAVQVQSGPAFVSRGGEKLQGALQTF
PVQVQGRICLDAGISTGGFTDCLLKRGAQRVYGVDVGYGQLAWSLRTDARVILKERANLR
HLQPEDLY------------GSEAP------PQSWPDLAVVDLSFISLTKVLAPLWNLLR
F--------PREALLLVKPQFEAGRDQVGKKGVVRDPVVHARVLETVMRSAVAQGWQVQG
YTWSPITGPAGNIEYWLWLAEGEG-------------IPLPSGS------ALQQMSEQAR
ATLHA--------------
>Syn7002|170077101
---------------------------------------------MAKQRLDLLLVERKL
CESRQQAQRVIRAGEVK-VKQQIVDKPGTLVPADVDIEVQAKPPFVSRGGEKLAKAIAHF
QITVKDRICLDGGISTGGFTDCLLQAGAQQVYGIDVGYGQVAWKIRQDPRLILRERTNFR
HLTPGDLY------------PESTK---------RPTLGVMDLSFISLTKVLPTLWSLLD
E--------PKEVILLVKPQFEVGRAQVGKNGVVRDPQAQAQAIFSVLEAAQKLGWHPQG
LTYSPITGPAGNVEYLLWLSTDTP-------------QIDLDLE------ALKQLTKTAI
ATLSKPANPDGSTTANITE
>Cylr|282901320
--------------------------------------MYLRSLRNMKERLDLLLLKLEL
CSSRQQAQRLIQAGEVM-VNQQIIDKPGTEIDTSAEIQIKERPLFVSRGGEKLAKAIKLF
EISVRERICLDGGISTGGFTDCLLQNGAKQVYGIDVGYGQVDWKIRNDGRVILKERTNLR
ELQPEQLY------------LGLDS---------FADLAVVDVSFISLSKVLPAVWRLTQ
T--------PKEAVLLVKPQFEVGKNRVGKKGVVRDAKDHAQAILQVLETALQLGWNYRG
LTFSPITGPAGNIEYLLWLSMIGE-------------VSQPELI------TVEELTKKAV
RELITK-------------
>Prom9303|124022176
--------------------------------------------MSHKQRLDLQLLMKGL
ASSRHQAQQLIRAGKVRDGNGQLLDKPGHEVSQELELQVEQPPRFVSRGGEKLLGALLEF
PLNVEGRVCLDGGISTGGFTDCLLQHGAARVYGIDVGYGQTAWDLRNDPRVVLRERTNLR
TLSPDQLY------------GAEEP---------LPSLAVADLAFISLRLVLPAIKKLLK
PD-------QSEAVLLVKPQFEVGRERVGKGGVVRDALAHVDALQSVIDTSRSLGWWPKG
LIASPITGPAGNHEYLLWLGDETL----------------ADFP------VLERLVAKTL
A------------------
>Syns7805|88807360
-------------------------------MTLFGFELCFYEAVPRKQRLDLHLLTLGL
AASRQQAQQLIRAGKVRDRHGQRLEKPGFEVAEDMVVRVEQPPRFVSRGGEKLLAALLAF
PLEVQGRVCVDGGISTGGFTDCLLQHGARRVYGIDVGYGQTAWSLRTDQRVVLQERTNLR
RLIPEQLF------------AEDDP---------RPTLAVADVSFISLHLVLPALSGLLQ
VDDQGDRWCGCDAVLLVKPQFEVGRDRVGKGGVVRDPVAHCDAITHVIAAGNALDWRARG
LVGSPITGPAGNHEYLLWLSGSGD--------------PSVTRD------VIEGEVTATL
NR-----------------
>Syns7803|148240372
--------------------------------------------MPRKQRLDLHLLTLGL
AASRQQAQQLIRAGKVRDRHGQRLEKPGFEVTEDTVVRVEQPPRFVSRGGEKLLGALQAF
PIEVEGRVCVDGGISTGGFTDCLLQHGATRVYGIDVGYGQTAWSLRTDERVVLKERTNLR
RLTPEELF------------AEGDS---------RPTLAVADVSFISLQLVLPALSGLLQ
LDQQGERCCGCEAVLLVKPQFEVGRERVGKGGVVRDPAAHRDAIASVIAAGRALNWKARG
LVGSPITGPAGNHEYLLWLGGSGD--------------SSVTSE------VTEAVVTATL
NS-----------------
>Cya0110|126657190
-------------------------------------------------------MERNF
CSSRQQAQRCIRAGEVK-VNQRIIDKPGTEVKITADIELKQKPPYVSRGGLKLEKALKLF
KIPVEDRICLDGGISTGGFTDCLLQVGAKQVYGVDVGYGQVAWSLRQDQRVILKERTNFR
YLTPEELY-------------QGNP---------KADLGVMDVSFISLIKVLEPLWNLLQ
E--------PREVILLIKPQFEVGRSRVGKKGVVRDPHDHTQAIYQVLQTAYTFGWFCCG
LTVSPITGPAGNTEYLAWLRCDRG-------------THNYSLD------IITQLTIGNL
TELTL--------------
>Mica|166368024
------------------------------------------------------------
---------------MK-VNHQIIDKPATEIDPEAAIEVKQKLPYLSRGGEKLAKALELF
AIDVRERICLDGGISTGGFTDCLLQKGAKRVYGVDVGYGQVAWSLRQDERVILLERTNFR
YLTPEKLY------------GQEKP----------ADLAVMDLSFISLTKVLPTLWTLLN
P--------PREAILLVKPQFEVGREKVGKKGVVRDHQDQAGAIFQVLQAAEALGWFYRG
LTWSPITGPAGNVEYLLWLSTDIG-------------QVSPSLS------AIAEITQEAI
EQF----------------
>Syns8109|260435183
--------------------------------------------MASKQRLDLELLTRGL
VSSRQQAQQLIRAGKVRDGSGTLLDKPGTEVTPERELRVEQPPRFVSRGGEKLLAGLKAF
AVPVEGRVCLDGGISTGGFTDCLLQHGATRVYGVDVGYGQTAWSLRTDERVVLRERTNLR
HLQPDDLY------------GADDP---------WPSLAVTDVSFISLRLILPALRRLLR
GP-------DTDALVLVKPQFEVGKSRVGKGGVVRDPAAHRDAIQSVIAAAAESGWQPQG
LVASPITGPAGNHEYVLWLGEGDA----------------AVLP------DFDALVAQTL
KG-----------------
