# Supplementary material for: Genome fluctuations in cyanobacteria reflect evolutionary, developmental and adaptive traits
Source: BMC Evol Biol. 2011 Jun 30;11:187. doi: 10.1186/1471-2148-11-187 (PMC3141437; doi:10.1186/1471-2148-11-187)
Supplement: Additional file 8 — Individual and concatenated alignments for protein groups. Compressed file containing all alignments of individual groups (fasta format) and the concatenated alignment of 285 single-copy genes (phylip format). [file 1471-2148-11-187-S8.GZ › Cyanos1314.faa]

>Syne7942|81299135
-----------------------------MSLALPQWLT-LVPT-------------ATW
NRPARLLHWLTFFWLVCGLLILLSASYDLALNESGNGFAYLIRQGVWLILGLLGFSWAIA
TPIQRFARWAPWGMGLCLVGLALTLVA---GATINGASRWLVIGPLQ-IQPSELMKPCLI
LQGAVVFGSWFRLSWAQRGFWLAMFLLTLGIILKQPNLSTATLCGSLLWIIALAAGLPLA
QLLLTVIGGGAIGVVSVFRNSYQMERILSFLNPWRD--PLDKSYQLVQSLLAIGSGGTWG
TGYGLSVQKLSYLPIQNTDFIFAVYAEEFGLVGSLLFLLFLCCFGTVGFWVALRSRRVLN
QLVATGCTTLLVLQSLLNIGVASGALPTTGLPLPFISYGGNALLSSLFVAGLLIRVALEM
DEEIAN----------------------------------------------------SP
GPT-----------------------TPLKTIRRRSPA------------
>PromCC|33241060
----MRSPTIKRIDRGALSRKISQDYLARKVDIIPFWQR-FIPL-------QW----ELW
PSEARLLLALMIFWSVSGLFILGSASWWVASKEMGDGAYFIKRQMIWLLTSWGFAWLTIS
ISLRKWLKMSKSCLLICLLLVGATLVF---GSNINGSSRWLIIGSIT-IQPSELVKPFLI
LQAANLFGQWERLNNGKKFLELSLFGTLILLILKQPNLSTAALIGILIWMMALSAGVSLK
NLFSAAFLGISIGTFSIATNQYQLLRVTSFLNPWDD--PQGNGYQLIQSLLAIGSGGLFG
EGYGLSTQKLLYLPFLNTDFVFAVFAEEFGFAGSFMLIMFFILIAFLGLRISLRSRNNYS
KLIAIGCSTMLIGQSIFHLAVTSGSMPTTGLPLPFISYGGNSLLSSFIIGSLLVRCSLES
TGFIGG----------------------------------------------------IK
VQK-----------------------KLN---------------------
>Crow|67921393
-----------------------------------MLSY-IIPIFDP----TV----EKW
SAQARFLRWLTFLWLSLGLITLFSASYPVALAETGNGWYYMIRQSIWIWIGLQGFNVIVR
SPLQYFIRLAPFGIYFFLGLILATLVP-GLGHEVYGATRWIKLGPVL-VQPSELMKPCLV
IQSAYIFGFWERHPWRVRLQWVGIFGVILACILLQPNLSTTALCGMSLWLIALASGIPSM
YLTTTALGGLLTAFVSISLREYQRKRITAFLDPWAD--PLGNGYQLVQSLMAVGSGGTFG
VGYGQSVQKLFYLPIQYTDFIFSVYAEEFGFVGSIILLLLLFTYSTFALRVAVNCLHRVK
RLIAIGVMVMMVGQALLNIGVATGGLPTTGLPFPLWSYGGSSTLASLTLAALLIRVARES
NEADIL----------------------------------------------------PL
KKT-----------------------VKG---------------------
>Syn7335|254421953
----------------------------MNLSFAAGLRTDVTQFF------SV----QDW
AIEARLLRWMTLLWLSVGLVVLYSASYHAAEDDYGRGSHYFSVQLVWMLIGLVISRYITR
HPLQQIMRLSGWLLLVFMLLVMATHIP-GVGISVNGATRWLPLGPFL-IQPSELMKPFLV
LQSAQLFGKWHRLTNQTRLIWLGIFTLGLLSILAQPNLSTTAVCGMTIWLIALAAGLPYR
QLILTASSGLVAALVSISIKSYQRDRITSFLDPWAD--PAGKGYQLVQSILAIGSGGLGG
AGYGFSAQKEFFLPIQYTDFIFSVFAEEFGFIGSAVLLIFFAIYSTLALVVAVQSQKTVH
RLVAIGCMVLLVGQSLINIGVATGSLPTTGLPLPLFSYGGSSVIASLITAALLIRVARES
RDANVL----------------------------------------------------PL
RSL-----------------------SRSKS-------------------
>Syn307|148242989
----------------------------MARGTQGLLTL------------PI----NLW
PAETRLLLGLIATWSVFGLLVLASASWWVSQQELGDALYTIKRQLIWMLAGWALFSVVVR
TPLKRWLQLAAPALLIGTGLVALTLII---GTTVNGASRWLVLGPIQ-LQPTELIKPFIV
LQGAVLFSQWRRLALDQRVLWMAILGGIILLILKQPNLSTASLTGLVLWLMALASGLPLH
WLVGIAGLGLTAGTTSILINDYQRLRVTSFLDPWQD--PLGNGYQLVQSLLAIGSGGLSG
SGYGLSTQKLMYLPIQTTDFIFAVYAEEFGFVGSVVVLLFLAVFALMGLRVALRSRGNQL
RLVAIGCTTILVGQSIMNIAVASGAMPTTGLPLPLVSYGGNSLLASLFIAGLLVRCSLES
ADPLSL------------------------------------------------------
SSR-----------------------PSRS--------------------
>Syn9605|78213717
--------MSKRLGQATTLQRASGRRGQQEAQKSTLIQR-LLPL-------PW----QLW
PAEARLLMGLAGFWSVAGLVVLASASWWVALREMGDGGFYLKRQAIWLMASWSLLGITIS
TNLRRWLRWSGPGLWIGCLLIAATLVM---GTTVNGASRWLVLGPLQ-MQPSELVKPFVV
LQAANLFAPWNRMSLDQKLLWLGSFGGLLLLILKQPNLSTAALMGLTLWMVAIAAGLRWR
SLLGTALAGSLLGTSSILINEYQRIRVVSFLDPWND--PMGDGYQLVQSLLAIGSGGWMG
QGYGLSTQKLQYLPIQSTDFIYAVFAEEFGFVGSVLLLLFLMLVAWVGLRVTLRCRSNQA
RLVAIGCSTILVGQSILNIAVASGAMPTTGLPLPLISYGGNSLISSLVILGLLIRCSLES
TGLIGG----------------------------------------------------RS
HGL-----------------------QRSLGRR-----------------
>Nosp|186684928
----------------------------------MNLRR-LIPIFDS----SV----SNW
ALEARLLRWLTLIWLFVGLIMLFSASYPVADARQGDGLYYFKRQLLWVLVSLIGFNIIVN
LPLQKILGVSHWFLLLFLALIFVTLIP-GLGKKAFDAARWIAIGPIP-IQPSELIKPFLV
LQSARLFGQWERISWRVRFAWLGIFGLVLLGILAQPNLSTTALCGMTIWLIALAAGLPYK
YLGGTAIGGVMLAILSISIKEYQRKRVMSFLNPWAD--ATGDGYQLVQSLLAVGSGRTWG
AGFGLSQQKLFYLPIQDTDFIFAVFAEEFGFVGSMVLLALLATFATLGLIVALKAKNTVH
RLVAIGVTIVMVGQSLLHIGVATGSLPTTGLPLPMFSYGGNSMIASLIAAGLLIRVARES
NEAEVV----------------------------------------------------PL
RKP-----------------------LLENGRRRGSFQKNKN--------
>PromAS|123969192
----MAISQEKIKYKRISKRKKTFSS-TYKKNLSNLTES-LFPL-------PW----TIW
PYEAKILVVLIAVWSILGICILGSSSWWVASREMGNWAYFLKKQIIWTIPGISIFYFVLN
TKIKNLLKLSRIIFFILFFLIFLTNIA---GITVNGSSRWLVLGNLR-LQPSELIKPFLI
LEASNLFAHWNLVKNDKKLVSIFSFGLLILLILKQPNLSTASLTGILFWVMGLCGGVKLS
SLCSFASLGFITGCISILNNEYQKLRVTSFLNPWKD--QQESGFQLVQSLLAIGSGGLFG
QGFGLSIQKLQYLPFMYTDFIFAIFAEEFGLLGCTLFLGFLAVFSYITVRIALKCRNNYT
KLVSIGCGVLLIGQSIMHIAVATGSMPTTGLPLPFISYGGNSLIASFFIAGMLLRCSLES
TGFIGM----------------------------------------------------IS
TRK-----------------------TLN---------------------
>Rapb|282898220
----------------------------------MNLRQ-LIPFFDH----SP----GNW
APEARLLRWLTLLWLVLGLIMLFSASYPVASERQGDGLYYFKRQIIWVFVGLILFNWIVN
TPLSKILAASHWFLFLFLLLIFLILVP-GVGKKAFDAARWIAIGPIP-IQPSELIKPFLV
LQSARLFAQWENLSSQVRLFWLGVFCLVLLGILAQPNLSTTALCGMTIWFIALASGIPYR
YLVGTALGGFFLALLSMSIKEYQRRRVTSFLNPWAD--PTGDGYQLVQSLLAVGTGQTWG
VGFGMSQQKLFYLPIQDTDFIFAVFAEEFGFVGGMVILLLLGVFATLGLIIAFKAKNPVH
KLVATGMTVLIIGQSLLHIAVTTGAIPTTGLPLPMFSYGGNSMVASLMACSLLIRIARES
SEAEIL----------------------------------------------------AL
KKS-----------------------H-----------------------
>YellA|86605663
-----------------------MPALTSTPALSTVATT-SAPAAKP----LW----DPW
NAEARWLRWLTLVWLGMGLAMLFSASYPVAQQTTGDGLYFFKRQVLWSGLGLVCFTILVR
IPLQRWFPWAGILCLLGIGLVWATHVP-GLGVSRLDASRWLDLKVIPIIQPAELLKPLLV
LQGSWVFGRWFYHPLWFRGVWVGLFALALLGILIQPNLGTTAICGLTLWVMAWTAGLPLF
TLLATAGLGILAAGVSILSKDYQRRRILAFLDPWGN--AQGDGYQLVQSLLAIGSGGWWG
KGYGLSLQKLFYLPIQYTDFIFAVYAEEFGLVGSLFFLGLLSAYTWVSLRVMRRCLDLPA
RLVVCGCLMFLVGQALLNIGVVSGLLPTTGVPLPLFSYGGSSILAGLIMAGLLVRAAREV
G-----------------------------------------------------------
--------------------------------------------------
>Prom9215|157414059
----MEISQEKIKYKRISKRKKSLSSADFQKNQNNLIES-IIPL-------PW----TIW
PYEAKILVILVGIWSTLGICILGSSSWWVASREMGNWAYFLKKQIIWTIPGIGLFYFVLN
TNIRNLLKFSRIIFYILFFLIFLTNTN---GITVNGSSRWLMLGFVR-LQPSELIKPFLI
LEASNLFAHWNLIKNDKRLISIFSFGVLILLILKQPNLSTASLTGILLWVMGLCGGVKLS
SLCSFASLGFITGCISIFNNEYQKLRVTSFINPWKD--QQESGFQLVQSLLAIGSGGLFG
QGFGLSMQKLQYLPFMYTDFIFAIFAEEFGLLGCTLFLGFLAVFSFISLRISLKCRNNYT
KLVAMGCGVLLTGQSIMHIAVATGSMPTTGLPLPFISYGGNSLMASFFIAGMLVRCSLES
TGLIGM----------------------------------------------------IS
TRK-----------------------TLN---------------------
>PromN2A|72382826
-------MSNISNKKIHSKTRRKNTFESKDYLDNLLSNK-ILPL-------PW----SFW
PKEGRLIMGLIAFWSISGIFILGSASWWVATREMGEGAYYIKRQLIWLVASWSIFYLAIN
INLKNWLKLSGPCLFIGMVLIASTSFF---GSTVNGSTRWLIIGPVQ-IQPSELIKPFII
LQSAKLFGQWERINSEKKIFWLTIFASILVLIIKQPNLSTAALIGILLWMIALASGIKFR
NLFNTAISGFFIGATSIFFNTYQQNRVMSFIDPWKD--PQGSGYQLIQSLYAIGSGGLLG
EGYGLSMQKLQYLPYRSTDFIFAVFAEEFGFFGSVLLLSFLLVVAYLTLKISLNCRNNYS
KLISIGSGTILVGQSIMHIAVSSGAMPTTGLPFPMVSYGGNSLISSLLIAALLVRSSIES
SELLIK----------------------------------------------------NP
SNR-----------------------LLAR--------------------
>Syns9917|87125405
----------MALRSSRVLTRRSQPAERATERSAGFWQR-HLPL-------DW----SLW
PAEARLLISLTAIWSIAGLLILASASWWVASREMGEGAYYVKRQLIWMGASWMLLISAIS
TDLRRWMKIAGPALWLGILLVGATLVF---GSTVNGASRWLVIGPIQ-IQPSELVKPFVV
LQAASLFAHWKRSAADQKLLWLGSFGALILLILKQPNLSTAALTGLLLWLMAFSAGLRLR
TLFGTALLGGLLGFASIMINEYQRLRVISFLDPWQD--PQGNGYQLVQSLLAIGSGGLFG
EGFGLSTQKLQYLPIQSTDFIFAVYAEEFGFIGSLMLILFLMLVGFLGLRVALRCRSNQA
RLTAIGCTSLLVGQSVMNLAVASGSMPTTGLPLPMISYGGNSLLSSLLIAGLLIRCSLES
TGLVGS----------------------------------------------------RR
LKR-----------------------SSERSPQGGPAAR-----------
>Prom9312|78779935
----MEISQEKIKYKRISKRKKTFSS-NYKKNLSNVTES-IVPL-------PW----TIW
PYEAKILIVLIGIWSILGICILGSSSWWVASREMGNWAYFLKKQIIWTIPGIGLFYFVLN
TNIRNLLKFSRIIFYILFFLIFLTNFT---GITVNGSSRWLVLGNLR-LQPSELIKPFLI
LEASNLFAHWNLVKNDKKLISIISFGLLILLILKQPNLSTASLTGILLWVMGLCGGVKLS
SLCSFASIGFITGCISILNNEYQKLRVTSFINPWKD--QQESGFQLVQSLLAIGSGGLFG
EGFGLSIQKLQYLPFMYTDFIFAIFAEEFGLVGCTLFLGFLAIFSYISLIISLKCRNNYT
KLVAIGCGVLLTGQSIMHIAVATGSMPTTGLPLPFISYGGNSLIASFFIAGMLVRCSLES
TGLIGM----------------------------------------------------IS
TRK-----------------------TLN---------------------
>SynsBL|116071318
------------MLNASAPRRRSASRQRVKQEKNGILQR-LMPL-------PW----QLW
PAEARLLVGLAAFWSVAGLVVLASASWWVALREMGDGAFYVKRQTIWLLASWSLLGLTVS
IDLRRLLKWAGPGLWMGCILIAATLVM---GTTVNGASRWLVVGPLQ-IQPSELVKPFVV
LQAANLFASWTRMNIDQKLLWLASFGGLLLLILKQPNLSTAALMGLTLWMVALAAGLRWR
SLIGTAFAGGALGTASILINEYQRLRVVSFLDPWKD--PMGDGYQLVQSLLAIGSGGVMG
QGYGLSTQKLQYLPIQSTDFIYAVFAEEFGFVGSLMLLLFLMLVAWVSLRVALRCRSNQA
RLVAIGCCTILVGQSILNIAVASGAMPTTGLPLPMISYGGNSLMSSLVIMGLLIRCSLES
TGLIGR----------------------------------------------------RS
NAP-----------------------RTTI--------------------
>Prom9515|123966870
--------MEISKAAKKYSHSFERNRTFDSRIKPNYLRNNFLPL-------PW----EIW
PYEGKILLILICIWSIFGLFILGSASWWVASKEMGDWAYYLKRQIIWCIPGLTIFYFVLN
TNIRDLLKTSKIIFYFLIILIISTIFF---GSTVNGSSRWLIMGPLQ-IQPSELIKPFAI
LEAANLFAHWNLIKKNKKLISLSTFGLLILLIMKQPNLSTAGLTGILFWVMGLCGGVKYS
SLFSVASLGFLSGCISILSNEYQKLRVISFIDPWKD--SEGNGYQLIQSLLAIGSGGLFG
QGFGLSTQKLQYLPIQSTDFIFAIFAEEFGLLGSTLLLGFLVLLSYVSLRIAIKCRNNYT
KLVAIGCVTLLIGQSILHIAVATGMMPTTGLPLPFVSYGGNSLLSSFFVIGMLLRCSLES
TGFIGI----------------------------------------------------IS
ARK-----------------------SLN---------------------
>Cya8802|257061125
-------------------MSLNGMVRANLESKNTVLRY-IIPIFDP----DV----QHW
SGEARFLRWLTFLWLSIGLICLFSASYAVAEAETGNGWYYMIRQLIWVWVGLQGFNWIVR
SPLEYPLKLSPWCIFLVLGLILSTLIP-GLGENINGATRWIKLGPIL-IQPSELMKPFLV
LQSALLFGRWERLPWRVRLTWLGVFCVILASILLQPNLSTTALCGMSLWLIAVASGIPAM
YLTSTALGGASIAILSISLREYQRKRVTAFLDPWAD--PMGNGYQLVQSLMAVGSGGPFG
AGYGMSQQKLFYLPIQYTDFIFSVFAEEFGFVGGIILLLLLLTYATFGLRVAMKCRHRVK
RLIAIGAMVIMVGQSLLNIGVATGALPTTGLPFPLFSYGGSSTLASLTLAALLIRVARES
NEADII----------------------------------------------------PL
RKP-----------------------SINP--------------------
>Prom9313|33863742
----MSSSSVLSRRSQKQRQGALRLSRNDGSDQLSFWQK-RLPL-------PW----ALW
PAEGRLLLTLFAFWSLAGLMVLGSASWWVATREMGEGAYYLKRQLIWMAASWSLLGLAVS
TSLRRWLKLAGPALWLSCFLVAATLVI---GSTVNGASRWLVIGPLQ-IQPSELVKPFVV
LQAANLFAHWQRIRSDEKLLWLGIFGALLLLILKQPNLSTAALTGMLLWLMALAAGLRLR
TLLATAMAGGLLGTTSILINEYQRIRVISFLDPWQD--PQGSGYQLVQSLLAIGSGGWFG
EGFGLSTQKLQYLPIQSTDFIYAVFAEEFGFVGSVMMLLFLMLVAFLGLRVALSCRTNQS
RLVAIGCTTILVGQAVINVAVASGVMPTTGLPLPMVSYGGNSLLSSVMIAGLLIRCSLES
TGLLGG----------------------------------------------------RS
PRQ-----------------------RRQSIG------------------
>Cya7822|196254950
------------------------MIARGKNSSNLRWIRYLFPFFES----NV----ETW
SVEARLLRWLTLLWLSIGLIIQFSASYPVY------GPNNVIRQLIWLWIGMIGFNFITR
SPLRYFLNIAPWMVLLVLGMILSTLVP-GLGETVNGATRWIKIGPIL-IQPSELMKPFLV
LQSARIFGDWFRLSWKIRLQWVGLFGVVLAGILIQPNLSTTALCGITLWLIALASGLPMF
YLLSTAIGGGLTGFISISLQEYQRRRVLSFMNPWAD--PRGDGYQLVQSLLAIGSGGNWG
VGYGMSQQKQFYLPFADTDFIFAVYAEEFGFIGGILLLLLLMAFATVALSVALKCRHRVK
RLVAMGAMTILVGQSLLNIGVATGSLPTTGLPLPLFSYGGSSSLASLFLAGLLIRVARES
SEAEVV----------------------------------------------------PM
KNR-----------------------RATVNE------------------
>Cya7424|218439966
----------------------MVARARGKTWSKVVWLRYIFPFYEP----NV----ENW
AAEARLLRWLTLLWLLIGLIVQFSASYPV------NGPNNVIRQLIWVWLGMIGFNFVTR
TPLKYTLNIAPWMVLLVLGMILSTLVP-GLGETINGATRWIKLGPIL-IQPSEIMKPFLV
LQSARIFGDWFRLTWRTRLLWIGIFGLVLAGILLQPNLSTTALCGISLWLIALASGLRLS
YILTTAIGGGLTGFISISLQEYQKRRVMSFMNPWAD--PRGDGYQLVQSLLAVGSGGSWG
VGYGLSQQKQFYLPFADTDFIFAVYSEEFGFIGGILLLFLLMAFATVSLSVALKCEHRVK
RLVAMGAMIILVGQALLNIGVAIGALPTTGLPLPLFSYGGSSSLASLFLAGLLIRVARES
NEAEVV----------------------------------------------------PI
KNR-----------------------------------------------
>PromN1A|124026562
-------MSNISNKKIHSKTRRKNTFESKDYLGNLLSNK-ILPL-------PW----SFW
PKEGRLIMGLIAFWSISGIFILGSASWWVATREMGEGAYYIKRQLIWLVASWSIFYLAIN
INLKNWLKLSGPCLFIGMVLIASTSFF---GSTVNGSTRWLIIGPVQ-IQPSELIKPFII
LQSAKLFGQWERINSEKKIFWLTIFASIVVLIIKQPNLSTAALIGILLWMIALASGINFR
YLFNTAISGFFIGATSIFFNAYQQNRVMSFIDPWKD--PQGSGYQLIQSLYAIGSGGLFG
EGYGLSMQKLQYLPYRSTDFIFAVFAEEFGFFGSILLLLFLLVVAYLTLKISLNCRNNYS
KLISIGSGTILVGQSIMHIAVSSGAMPTTGLPFPMISYGGNSLISSLLIAALLVRSSIES
SELLIK----------------------------------------------------NP
SNR-----------------------LLAR--------------------
>Micc|254412993
----------------------------------MTLRN-LISWIHP----SA----KDW
AIDARLLRWLTFLWLLVGLAVLFSASYPSADAEFGDGLYYFKRQLIWITLGMIAFNFFVR
SPLRYILKIAHWIMLMLLGLILIILIP-GVGTTVNGATRWLSLGPVP-LQPSELIKPFLI
LQSACIFGQWQQISVRVRLFWLGMFALVLLGILLQPNLSTTALCGMTLWLIALAAGLPFS
YLGGTALGGVLLATISISIKEYQRRRVMSFLNPWAD--PMNDGYQLIQSLLAVGSGGTWG
SGFGLSQQKLFYLPIQYTDFIFAVFAEEFGFVGSTLLLLLIVAYATLATIVALKTRHPVH
RLVAIGAMIVIVGQSLLNIGVATGVLPTTGLPFPFFSYGGSSMIANLCSAGLLIRVARES
SEAQVV----------------------------------------------------SL
QAR-----------------------RQSPPQRRRRQRTQLQRMRD----
>Prom9202|254526232
----MEISQEKIKYKRIAKRKKSLSSADFQNNQNNLIKS-IIPL-------PW----TIW
PYEAKILVILVGIWSTLGICILGSSSWWVASREMGNWAYFLKKQIIWTIPGICLFYFVLN
TNIRNLLKFSRIIFYILFFLIFLTNTN---GITVNGSSRWLIIGFVR-LQPSELIKPFLI
LEASNLFAHWNLIKNDKKLISIFSFGILILLILKQPNLSTASLTGILLWTMGLCGGVKLS
SLCSFASLGFITGCISILNNEYQKLRVTSFINPWKD--QQESGFQLVQSLLAIGSGGLFG
QGFGLSMQKLQYLPFMYTDFIFAIFAEEFGLLGCTLFLGFLAVFSFISLRISLKCRNNYT
KLVAMGCGVLLTGQSIMHIAVATGSMPTTGLPLPFISYGGNSLMASFFIAGMLVRCSLES
TGLIGM----------------------------------------------------IS
TRK-----------------------SLN---------------------
>Nods|119509908
------------------------------------------------------------
------------MWLFVGLIMLFSASYPVAESSYGDGLYYIKRQLVWVFVALIGFNIIVN
LPLRKILGNTHWFIAVCLLLIFGTLIP-GLGKEALGAARWIAVGTIT-LQPSELIKPFLV
LQSARLFGQWERLNWSVRLTWLGIFGLVLLGILAQPNLSTAALCGMTIWLIALAAGLPYK
YLGGTAFGGVMLALMSISLKEYQRRRVMSFLDPWAD--PRGDGYQLVQSLLAVGSGQTWG
AGFGLSQQKLFYLPIQDTDFIFSIFAEEFGFVGSIVLLILLAIFATLGLIVALKAKNLVN
RLVAIGITTVIIGQSLLHIAVATGALPTTGLPLPMFSYGGNSMLSSLASMALLIRVARES
SEAEVV----------------------------------------------------PL
RKP-----------------------QSEKLRQRRILQKK----------
>Cyab|254431612
------MASFRPGSSTLSRSAALPNRPGRRPHQGDLARS-LLPW-------PW----AQW
PAEARLLLALVGLWSVMGLLVLGSASWWVAEREMGDGAFYIKRQIIWMVASWGLLWMAVR
TSIRRWLHLAPLALLIGTLLVAATLVV---GSTVNGASRWLVLGPIQ-LQPSELVKPFVV
LQGAALFAHWRRISLDQKLLWLGVFGGLILLILKQPNLSTAALSGLLLWLMALAGGVGYP
LLLGAAGAGGLLGTASILINEYQRLRVISFLDPWRD--AQGDGYQLVQSLMAIGSGGLLG
EGFGLSTQKLQYLPIQTTDFIFAVYAEEFGFVGSAVLLLFLLLFGFVGLRVALSCRSNQQ
RLVAMGATTLLIGQSILNIAVASGAMPTTGLPLPLISYGGNSLMASLLICGLLIRCSLES
GGLTPE----------------------------------------------------PR
RRR-----------------------LQPSR-------------------
>Acam|158334974
----------------------------------MKIRR-LIPSLPY----ST----EEW
AAEARFLHWLTLFWLGIGLVVLFSASYHAGAIESGDGLYYSKRQLLGVILGLLGFCAVIH
IPLYKLMKVSAFGFFLFLMLIFATKIP-GLGITINGATRWIDIGPFP-LQPSELIKPFLI
LQSAYIFNRWSRLTLGERLWWLFLFSLTLLGILVQPNLSTTALCGMTLWLIALAAGLRYQ
SLFLTALAGVGLAAISVLRNPYQQSRILSFLNPWAD--ALGDGFQLHQSLLAVGSGGILG
VGFGESQLKLSYLPIQHTDFIFAVFAEEFGLLGGFCFLLLLGTYSFLALRVAMKSTHVIQ
RLVAIGAMIFLVGQALINIGVVIGVLPTTGLPLPMFSYGGNSMIASLLIAGLLIRAARES
QSAEVVAIPHHEGESPSLIRLVGDHSSVATARHGSSANALSGPQTSLHPRENEHLKLVRK
RKPTSLWRRILVKLRSSKGVASATARKNDPKAALAAKKQRLKQRRKHRLR
>Prom9301|126696986
----MEISREKIKYKRISKRKKTFSS-NYNKNLSNLIDS-IFPL-------PW----TIW
PYEAKILVVLIGIWSILGICILGSSSWWVASREMGNWAYFLKKQIIWTIPGIGLFYFVLN
TNIRNLLKFSRIIFYILFFLIFLTNFT---GITVNGSSRWLVLGNLR-LQPSELIKPFLI
LEASNLFAHWNLVKNDKKLISIISFGLLILLILKQPNLSTASLTGILLWVMGLCGGVKLS
SLFSFASIGFITGCISILNNEYQKLRVTSFINPWKD--QQENGFQLVQSLLAIGSGGLFG
EGFGLSIQKLQYLPFMYTDFIFAIFAEEFGLLGCTLFLGLLAVFSYISLRISLKCRNNYT
KLVAIGCGVLLTGQSIMHIAVVTGSMPTTGLPLPFISYGGNSLIASFFIAGMLVRCSLES
TGFIGM----------------------------------------------------IS
TRK-----------------------TLN---------------------
>Artm|209523487
----------------------------------MRLRY-LIPFFDP----SS----QNW
ATEPRLLRWLTFVWLFVGLVAMFSASYPSALAEHGDGLYYFKRQLTWMLVGMVGFNVIVN
TPVRVALRTAQWGLFAVMGLLFLTIVP-GLGTTINGATRWLSLGPIL-IQPSELMKPFLI
LQAARFFPRWERLSWRSRLTWLGIFLLILLLILAQPNLSTTALCGMTLWLIALAAGLPFL
YLGGTAVGGLILATISISLREYQRKRVLSFMNPWAD--PVNDGYQLIQSLLAVGSGGLWG
AGLGLSQQKLFYLPIQYSDFIFAVYAEEFGFVGGVLLLLMLVAYGTLALRVAQLANNIEH
QLVAIGAMVVMVGQSLLNIGVATGVLPTTGLPLPLFSYGGSSMIASLAISALLIRVARES
SEAQVI----------------------------------------------------PI
RPL-----------------------AQNRG-------------------
>Syne6301|56751198
------------------------------------------------------------
---------------------------------------------MWLILGLLGFSWAIA
TPIQRFARWAPWGMGLCLVGLALTLVA---GATINGASRWLVIGPLQ-IQPSELMKPCLI
LQGAVVFGSWFRLSWAQRGFWLAMFLLTLGIILKQPNLSTATLCGSLLWIIALAAGLPLA
QLLLTVIGGGAIGVVSVFRNSYQMERILSFLNPWRD--PLDKSYQLVQSLLAIGSGGTWG
TGYGLSVQKLSYLPIQNTDFIFAVYAEEFGLVGSLLFLLFLCCFGTVGFWVALRSRRVLN
QLVATGCTTLLVLQSLLNIGVASGALPTTGLPLPFISYGGNALLSSLFVAGLLIRVALEM
DEEIAN----------------------------------------------------SP
GPT-----------------------TPLKTIRRRSPA------------
>Anav|75907743
----------------------------------MKLRS-LIPFFDD----SV----STW
ALEARLLRWLTFLWLFFGLTILFSASYVVADVRQGDGLYYFKRQILWVLASLIGFNIIVN
RPLQKILGISHWLLGLFLLLIFVTLVP-GLGKKAFDAARWIAIGPIP-IQPSELIKPFLV
LQSARLFGQWERLSWRVRLTWLGIFGLVILGILAQPNLSTAALCGMTIWLIALAAGLPYK
YLAGTAIGGFLLALLSISIKEYQRRRVMSFLNPWAD--ATGDGYQLVQSLLAVGSGKTWG
AGFGMSQQKLFYLPIQDTDFIFAVFAEEFGFVGSIVLLILLALFATLGLVVALKAKNPVH
RLVAMGITIIMVGQSLLHIGVATGALPTTGLPLPMFSYGGNSMIASLIGAGLLIRVARES
SEAEVV----------------------------------------------------PL
RRP-----------------------QMEKKRQRRRMF------------
>Artp|284052952
----------------------------------MRLRH-LIPFFDP----SA----QNW
ATEARLLRWLTFVWLFIGLVAMFSASYPSALAEHGDGLYYFKRQVTWMLVGMVGFNVIVN
TPVRVALRTAQWGLFTVMALLFLTIVP-GLGTTINGATRWLALGPIL-VQPSELMKPFLI
LQAARFFPRWDRLSWRSRLTWLGIFLLVLLLILAQPNLSTTALCGMTLWLIALAAGQPLL
YLGGTAVGGLMLATISISLREYQRKRVLSFMNPWAD--PVNDGYQLIQSLLAVGSGGLWG
AGLGLSQQKLFYLPIQYSDFIFAVYAEEFGFVGGVLLLLLLVAYGTLALRVAQLADNIEH
QLVAIGAMVVMVGQSLLNIGVATGVLPTTGLPLPLFSYGGSSMIASLAISALLIRVARES
SEAQVI----------------------------------------------------PI
RPL-----------------------AQNRG-------------------
>Cya7425|220910344
--------------------------------MPLILRR-LIPFFDP----TV----PTW
SIEARLLRWLTFLWLVLGLVVLFSASYHTGLVENNDGLFYFKRQLIWIAMGLVGFHLFVH
LPLKRSLYLATPAFFACLGLVFATHLP-GVGTTTMGATRWINILGFQ-LQPSELLKPFLV
LQSAWVFGNWYRLAIKARLTWLAIFGVMLLGILKQPNLSTTALCGITLWLMALAAELPYS
QLLLAVLGGIGTATASIMVNEYQRLRVSSFINPWKD--PMDTGYQLIQSLLAVGSGGVWG
LGYGMSQQKLSYLPIQHTDFIFSIYAEEFGLIGGILLLALLTIYGAIALRVALKTTEPVY
RLVGVGAMAIMLVQALINIGVAIGALPTTGLPFPLLSYGGSSMIASLCIAGLLIRVAREG
TQGDLV----------------------------------------------------PI
NTPGEVKINLSAPTTGQPSGTKALPRSPQPSPRRSKRPPRPQPRPR----
>Cya51142|172039453
-----------------------------------MLRY-FIPILDP----TV----EDW
SREARFLRWLTFLWLSLGLIALFSASYPVALAETGNGWYYVIRQTIWIWIGLQGFNLIVR
SPLQYLIKLAPWCIFLLLGLILSTLVP-GLGHEVYGATRWIKLGPVL-IQPSELMKPFLV
LQSAYIFGFWHRHSWRVRLQWVGIFGVILAAILLQPNLSTTALCGMSLWLIALASGIPMM
YLTTTALGGLLTAFVSISLREYQRKRITAFLDPWAD--PLGNGYQLVQSLMAVGSGGTFG
VGYGQSVQKLFYLPIQYTDFIFSVYAEEFGFVGSILLLLLLFTYTTFALRVALNCLHRVK
RLIAIGVMVMMVGQALLNIGVATGALPTTGLPFPLWSYGGSSTLASLTLAALLIRVARES
NEAEIL----------------------------------------------------PW
KKT-----------------------VNS---------------------
>Lyns|119485416
----------------------------------MNWRY-LIPFFDP----TV----EHW
SMEARLLRWLTFLWLSVGLVVVFSASYPIANIEHEDGLYYFKRQVLWMFVGMVGFNIIVR
TPIPSILRSARIGLFSILGLLVLTLVP-GLGTTINGATRWISLGPLL-LQPSELMKPFLV
LQSACFFSQWNRLVWKTRLIWLGIFSLILLTILIQPNLSTTALCGMTLWLIALAAGLPLL
YLGGTAFGGILLATISISLNEYQKLRVLSFMNPWAD--PMNDGYQLIQSLLAVGSGGVWG
TGLGLSQQKLFYLPIQYSDFIFAVYAEEFGLIGGILLLLLLGTYATISLRVALNADRIEH
QLVAIGVMVVMVGQSILNIGVATGTLPTTGLPLPLFSYGGSSMIASLALAALLIRVARES
NTAEVV----------------------------------------------------SL
EKP-----------------------RLETRRRKSLSQNN----------
>Prom9211|159904118
----MSVQDLQKSNSQKVLTKRSKPYLPRKLHNQTFWQR-LLPL-------PW----DIW
PAEARLLLALIAFWSFAGLFILGSASWWVASKEMGDGTYFVKRQVIWLISSWSIAWFTIS
ISLRKWLKLSRSCLLICLLLVIGTLLF---GSTINGSSRWLIVGPIR-IQPSELVKPFVI
LQAANVFAQWKRLQIDHKIFWLGLFGGLIALILKQPNLSTAALIGILLWLMALSAGIKFS
SLLSTAFLGGLIGASSILINEYQKLRVISFINPWQD--PQGSGYQLIQSLLAIGSGGWFG
EGYGLSTQKLLYLPFLSTDFIFAVFAEEFGFVGSLMLVLFLTLIAFVGLRIALRCRNNYS
KLIAIGCSTLLVGQAIMHLAVASGSMPTTGLPLPMISYGGNSLLSSLLIGGLLIRCALES
TGLIGG----------------------------------------------------LE
IKK-----------------------RLN---------------------
>Noss|17227650
----------------------------------MKLRS-LIPFFDD----SV----STW
ALEARLLRWLTFLWLFVGLTILFSASYVVADVRQGDGLYYFKRQILWVLASLVGFNVIVN
RPLQKILGISHWLLGLFLLLIFVTLVP-GLGKKAFDAARWIAIGPIP-IQPSELIKPFLV
LQSARLFGQWERLSWRVRLTWLGIFGLVILGILAQPNLSTAALCGMTIWLIALAAGLPYK
YLAGTAVGGFLLALLSISIKEYQRRRVMSFLNPWAD--ATGDGYQLVQSLLAIGSGKTWG
AGFGMSQQKLFYLPIQDTDFIFAVFAEEFGFVGSIVLLVLLALFTTLGLVVALKTKNPVH
RLVAMGITIIMVGQSLLHIGVATGALPTTGLPLPMFSYGGNSMIASLIGAGLLIRVARES
SEAEVV----------------------------------------------------PI
RRP-----------------------QMENKRQRRRMF------------
>Cya8801|218247539
------------------------MVRANLESKNTVLRY-IIPIFDP----DV----QHW
SGEARFLRWLTFLWLSIGLICLFSASYAVAEAETGNGWYYMIRQLIWVWVGLQGFNWIVR
SPLEYPLKLSPWCIFLVLGLILSTLIP-GLGENINGATRWIKLGPIL-IQPSELMKPFLV
LQSALLFGRWERLPWRVRLTWLGVFCVILASILLQPNLSTTALCGMSLWLIAVASGIPAM
YLTSTALGGASIAVLSISLREYQRKRVTAFLDPWAD--PMGNGYQLVQSLMAVGSGGPFG
AGYGMSQQKLFYLPIQYTDFIFSVFAEEFGFVGGIILLLLLLTYATFGLRVAMKCRHRVK
RLIAIGAMVIMVGQSLLNIGVATGALPTTGLPFPLFSYGGSSTLASLTLAALLIRVARES
NEADII----------------------------------------------------PL
RKP-----------------------SINP--------------------
>Glov|37523150
-------------------------------MPTLLERL-QAPLRERTGETSP----NAW
VPEARLLVVLILCWLALGLLVLFSASLPVGELQYDDGLRFFTRQALTAAVGLLLMFWLCR
TRIDRLFAVALPVFGVLLAMVFLVKIP-GIGVELNGARRWLQLGPFS-LQPSELIKPCVI
LLAAPLIANWRRLPNFTRLLGLVAAGLTVGGVLLQPDLGTAALIGVTLWLMGFAGGLPLG
GLFAVLAAGGAVAAWKVSTTAYQMGRVTAFLDPWEV--ARGEGYQLVQSLLAVGSGGLQG
TGFGLSAQKSAFLPYPYSDFIFAVFCEEFGLVGAAAFVLFLLLFLVVGLRVAVRCAEPTR
RLIAAGATLLLVTQAFFHIAVVTGAVPPKGMPLPLMSYGGSGLIASLLCCALLIRAACEM
NLAPAVRFVRRRPAAPP------------------------------------PRPVAPA
ARP-----------------------ASEPVRREPSPLPAYLLDTAVRSR
>Syns8102|33865011
----MGHRILEQSPLVTATAPRRRIARERVRQRPGLIQR-LMPL-------PW----ALW
PAEARLLVGLAAFWSLAGLLVLVSASWWVAAREIGDGAFYVKRQAIWLIASWSLFSLALT
ANLRNCLRWAGPALWVGCLLIAATLMI---GTTVNGASRWLVLGPLQ-IQPSELVKPFVV
LQAANLFAPWCRMRLDQKLLWLGSFGGLLLLILKQPNLSTAALIGLTLWMVALASGIRWR
SLLGTAIAGGALGTASILINEYQRLRVVSFLDPWAD--PMGDGYQLVQSLLAIGSGGLTG
QGYGLSTQKLQYLPIQSTDFIYAVFAEEFGFVGSVVLLLFLMLVAWVGLRVALRCRCNQT
RLVAIGCCTILVGQSILNIAVASGAMPTTGLPLPLVSYGGNSLMSSLVILGLLVRCSLES
TGLIGG------------------------------------------------------
RER-----------------------KIRPSGRS----------------
>Thee|22297983
MALKDASLLCQIRYSPFLEYEIPIVAGGSEGHLSVSWWR-FLPFGDRLRGSEAVGGRRQW
TLEARLLHWLTLVWIGLGLVVLFSASFPVGLAETGDGLYYFSRQLLWLALGWAGFQLFLR
LPLQRSLQMAIPGFFLFLLLIWATRLP-GVGTTVMGATRWISIGSFQ-LQPSEMMKPFLV
LQAAWVFSSWRRLHLKARCFWLTAFALTLLGILIQPNLSTTALCGITLWLIALGAGLPLA
PLLLTAMSGLGLAVLSISMNDYQRRRVMSFLNPWAD--AMGDGYQLVQSLLAVASGGVLG
AGYGFSQQKLSYLPIQHTDFIFAVYAEETGLVGCLLLLALLMAYGWLGMRVVNRARDALI
QLTALGATVMMLLQALINISVAIGLLPTTGLPFPFFSYGGSSMMASMAIAGLLIRCAREG
QQAEVIAFPGAT----------------------------------------------KA
RSR-----------------------TSRSTRRRAVPVVPLRPEGINKP-
>Syns9916|116073701
------------------------------------MQR-TLPL-------DW----SLW
PAEARLLLSLTAIWSLAGLLVLGSASWWVAAREMGEGAYYLKRQLIWMLASWGLLAAAIS
TDLRRWMKWAGPAVWIGCLLVAATLVF---GSTVNGASRWLVIGPVQ-IQPSELVKPFVV
LQAANLFAHWKRSAIDQKLLWLGSFATLILLILKQPNLSTAALTGLLLWLMAFSAGLRLR
TLFGTALAGASLGITSIFFNEYQRLRVISFVDPWKD--PQGDGYQLVQSLLAIGSGGIFG
QGFGLSTQKLQYLPIQSTDFIFAVYAEEFGFIGSVMLLVFLMLVAFLGLRVALRCRSNTA
RLIAIGCTTLLIGQSLMNLAVASGSMPTTGLPLPMVSYGGNSLLSSLLVAGLLIRCSLES
TSLVGG----------------------------------------------------RR
PRR-----------------------RRAPEDRHLASTR-----------
>PromMED|33862014
--------MEISKSATKFNSDCKRNRTFDSINKPNYLKANFLPI-------PW----GIW
PYEGKLLLILIGIWSVLGLFILGSASWWVASKEMGDWAYYLKRQIIWCIPGLTFFYFVLN
TNIRDLLKISKIIFYFLIFLIILTIFF---GSTVNGSSRWLILGPLQ-IQPSELIKPFSI
LEGANLFAHWNLVKNNRKIISLSTFGFLILLIMKQPNLSTAGLTGILFWVMGLCGGVKFS
SLLSVASLGVLSGCISILSNEYQKLRVISFIDPWKD--SEGNGYQLIQSLLAIGSGGLFG
QGFGLSTQKLQYLPIQSTDFIFAIFAEEFGLLGSTLLLSFLALFSYISLRIAIKCRNNYT
KLVAIGCVTLVIGQSIMHIAVATGTMPTTGLPLPFVSYGGNSLLSSFFVIGMLLRCSLES
TGHIGM----------------------------------------------------IS
ARK-----------------------SLH---------------------
>Scys6803|16330861
-----------------------------MITAANLLRI-IFPFYDP----EV----LRW
SGEARLMRTLFFAWMAMGVVVLFSASYAESLDTSGTGLSIILKQIAYLWLGLNIFNFLVR
LPLQVCLKLVPWFLIVVLLLIFLTKS--GLGVEVNGARRWISLGPIL-IQPSEFMKPCLV
LQAANLFGNWHRFPWRSRLIWLGIFALTLGSILLQPNLSTTALCGMGLWLIALASGLPWI
YLISTALLGITTAVTSISIRDYQRARVTSFLDPFAD--PRGDGYQLVQSLYAIASGGVLG
RGFGMSQQKLFYLPIQTTDFIFAVFAEEFGLVGCITFLAFLGLFTTMGLRVAMRCRHRVK
RLIGLGVVIFLVGQSLLNIGVASGALPTTGLPLPFFSYGGSSCLSSLVLAGLLVRVARES
NEAEVI----------------------------------------------------PL
GTK-----------------------TAPAV-------------------
>Syn9902|78184051
------------MLNASASRRRSVSRQRVKQEQVGLFQR-LMPL-------PW----QLW
PAEARLLVGLAAFWSVAGLVVLASASWWVALREMGDGAFYVKRQTIWLLASWSLLGLTVS
IDLRRLLKWAGPGLWMGCILIAATLVM---GTTVNGASRWLVVGPLQ-IQPSELVKPFVV
LQAANLFAPWTRMNIDQKLLWLASFGGLLLLILKQPNLSTAALMGLTLWMVALAAGLRWR
SLLGTAFAGGALGTASILINEYQRLRVVSFLDPWND--PMGDGYQLVQSLLAIGSGGVMG
QGYGLSTQKLQYLPIQSTDFIYAVFAEEFGFVGSLMLLLFLMLVAWVGLRVALRCRSNQA
RLVAIGCCTILVGQSILNIAVASGAMPTTGLPLPMISYGGNSLMSSLVIMGLLIRCSLES
TELIGRRSNG------------------------------------------------PL
RTI-----------------------------------------------
>Trie|113478268
----------------------------------MDVRY-LIPFFDP----KV----QTW
AIEARLLRWLTFLWLSMGLVILFSASYANAATEYGDSLYFFKRQLIWILAGMLVFNVVVY
SPLYRILQSAKVGVILILSLLLLTLIP-GIGTTINGATRWISLGSVI-IQPSELIKPFLV
LQAAYLFSRWNYLTWLVRISWLSIFSLVLGSILLQPNLSTTALCGIIIWFIAFAAGLPYF
YLGGIAVAGFLLATISVSINDYQRSRVLSFTNPWVD--PMGDGYQLVQSLLAIASGDIWG
RGFGLSQQKLHFLPIPYSDFIFSVYAEEFGFVGALVLLILLVVYSVIALKVAFKARLMEH
QLVAIGVMVALVGQSLLNIGVATGVLPTTGLPLPMFSYGGSSMISSLLLAGLLVRVAREE
NQAEVL----------------------------------------------------IL
KER-----------------------RLRRRRSVP---------------
>Syn9311|113953389
----MSDTSVTSRKSRPKRKGGLKSPKDSASTPHGFWQR-LLPL-------NW----SLW
PTEARLLLSLTAIWCVAGLLVLASASWWVAAREQGEGAYYLKRQLVWMVASWSLMTFVAS
TTLKRWLKIAGPGLWIGCLMVAATLVM---GTTVNGASRWLVIGPIQ-IQPSELVKPFVV
LQAANLFAHWKRNALDQKLLWLASFAILVLLILKQPNLSTAALIGLLIWLMAFSAGLPLL
QLFGTALAGGMLGISSILINEYQRIRVISFLNPWND--PQGDGYQLIQSLLAIGSGGIFG
QGFGLSTQKLQYLPIQSTDFIFAVYAEEFGFVGSVMLLVFLMLMGFLGLRVALRCRSNQA
RLTAIGCSTLLVGQSLMNIAVASGAMPTTGLPLPLVSYGGNSLLSSMVIIGLLIRCSLES
TGLIGS----------------------------------------------------RS
LRE-----------------------QQRHG-------------------
>NoAz|298492001
----------------------------------MNLRQ-LIPIFDS----SV----SSW
SLEARLVRWLTYVWLFIGLIILFSASYAVADQRQGDGLYYFKRQIIWVLVSLVVFNIIVN
LPLRKILGVSHYFLIFFLILIFLTLVP-GLGRKAFDAARWIALGPIP-IQPSELIKPFLV
LQSARLFGQWEKLSWGVRLSWLRVFCLILLGILAQPNLSTTALCGMTIWFIALAAGLPYK
YLGSTAIGGILLALLSISIKEYQRRRVMSFLNPWAD--ATGDGYQLVQSLLAVGSGKTWG
AGFGLSQQKLFYLPIQDTDFIFAVFAEEFGFIGCVLLLFLLTGFATLGLIIALKAKNTTA
QLVAIGVTVVMVGQSFLHIGVATGALPTTGLPLPMFSYGGNSMIASLVASALLIRVAREG
SEAEVV----------------------------------------------------PL
RRT-----------------------KPENGRRGRMF-------------
>Ucyn|284929421
-----------------------------------MFNF-FIPIIDP----SI----KEW
SKEARFLRWLTFLWLFLGIIALFSASYHSAQQDFGNGFHYIIRQTIWIWIGLQGFNIIVK
MPLKYLMKFVPFFIFFLLSLILLTKT--GLGHTVNGATRWIKIGPAI-IQPSELIKPFLV
LQSAYIFGFWHRHSLRIKIQWILIFSAVLAGILIQPNLSTTALCGISLWLIALASGIPVR
YLITAAASGLSAASFSVYTHRYQLKRILSFLDPWKDEIAKTDGYQLIQSLIAVGSGGIFG
LGYGQSIQKWSYLPIHYTDFIFSVYAEEFGFIGSIFLLLLLFVYATFTLKILINCTHPVK
RLIAVGSMIMMVGQALLNIGVTIGLLPTTGLPLPLWSYGGSSIIASLTLSGLLIRVIREN
GEDPIV----------------------------------------------------RI
DKS-----------------------E-----------------------
>Syns5701|87301264
----------MRQSLPATMTRRPRSQANSRSRDQLSVAE-AGPAPPPL---AW----AQW
PAEARLLLVMVGIWCLAGLLILGSASWWVAARENGDAAYYLKRQAIWLVASWALLWLVMR
TSLRRWLRLAGPAVLIGGALIACTLVA---GSTVNGASRWLVIGPIQ-IQPSELVKPFVV
LQGASLFAHWKRIGLDQKMLWLGTFSILLLLILKQPNLSTAALTGLLLWFMALAAGLPLL
SLLGTAAAGGALGAASIMVNEYQRLRVISFLNPWND--PQGDGYQLVQSLLAIGSGGVLG
EGFGLSTQKLQYLPIQSTDFIFAVFAEEFGYVGSVVLLLFLVMFGFVGLRVALGCRSNQQ
RLVAIGATTLLVGQSILNIAVASGSMPTTGLPLPMISYGGNSLLASLLTAGLLIRCSLES
RGWESR----------------------------------------------------PL
RSR-----------------------RDPAGGTSPNPAPIG---------
>YellB|86607792
-----------------------MPVLTSTPALNTVATI-SEPAAKP----FR----DPW
NAEARWLRWLTLIWLVLGLMMLFSASYPVAQRITGDGLYFFKRQLLWAGLGLGCFWALVQ
IPLRRWFPWAGILCLLGVGLVWATQVP-GLGVSRLEASRWLDLKVIPVIQPSELLKPLLV
LQGSWVFGRWFHHPLWFRVLWAGIFAFALLGILAQPNLGTTAICGLTLWVMAWTAGIPAF
TLLATAGLGILAAVVSILSKDYQRRRILAFLDPWGN--AQGDGYQLVQSLLAIGSGGLWG
KGYGLSQQKLFYLPIQYTDFIFSVYAEEFGLAGSLFFLGLLTFYTLLGWRVMGRCRELTI
RLVACGCLMFLVGQSLMNIGVVTGILPTTGVPLPLFSHGGSSILAGLITAGLLVRAAREA
G-----------------------------------------------------------
--------------------------------------------------
>Syn7002|170077834
-----------------------------MLANRDLLHH-FLTYFT-----EV----KHW
ALEARLLRWLTLLWLGLGLVTLFSASYPVAAVDYGDGWYYVKRQIVWAIAGLICAGAIAR
VPLKKIRLISFGGLIISFGLILLTIVGFGRGSEEWGASRWIGIAGFA-LQPSEFAKPFLV
LEAANVFSRWRQLKIWHRAVWLSLFAGILLAILKQPNLSTTALCGMTIWFIALAAGIPWL
LLGGAAGVGGLAALASISVNSYQRERLTFFLDPFRA--ARDEGYQLVQSLLAVSSGGGWG
LGFGESQQKLFFLPIQHTDFIFAIFAEEFGLIGSLGLLGLLFAYASLGSYVAWRSPVLRH
RLIAIGATFILIGQSLLNIGVATGALPTTGLPLPLFSYGGSSIISSLMLTGLLVRIAREN
GEATVI----------------------------------------------------SL
AER-----------------------RQQRQENPT---------------
>Cylr|282901062
----------------------------------MNLRQ-LIPFFDH----SA----GNW
APEARLLRWLTLLWLILGLIMLFSASYPVAAERQDDGLYYFKRQIIWVFVGLILFNWIVN
TPLSKILAASHWFLFLFLLLIFLILVP-GVGKKAFDAARWIAIGPIP-IQPSELIKPFLV
LQSARLFAQWEKLSPQVRLFWLGVFCLVLLGILAQPNLSTTALCGMTIWFIALASGIPYR
YLVGTALGGFSLALLSMSIKEYQRRRVMSFLNPWAD--PTGDGYQLVQSLLAVGTGQTWG
VGFGMSQQKLFYLPIQDTDFIFAVFAEEFGFVGGIVLLLVLGMFATLGLIIAFKAKNPIH
KLVATGVTVLIIGQSLLHIAVTTGAIPTTGLPLPMFSYGGNSMVASLMACSLLIRVARES
SEAEIL----------------------------------------------------SL
KKS-----------------------D-----------------------
>Prom9303|124022183
----MSSSSVLSRRSQKQRQGALRLSRSDGSDQLSFWQK-RLPL-------PW----ALW
PAEGRLLLTLFAFWSLAGLMVLGSASWWVATREMGEGAYYVKRQLIWMAASWSLLGLAVS
TSLRRWLKLAGPALWLSCLLVAATLVI---GSTVNGASRWLVIGPLQ-IQPSELVKPFVV
LQAANLFAHWQRIRSDEKLLWLGIFGALLLLILKQPNLSTAALTGMLLWLMALAAGLRLR
TLLATAMAGGLLGTTSILINEYQRIRVISFLDPWQD--PQGSGYQLVQSLLAIGSGGWFG
EGFGLSTQKLQYLPIQSTDFIYAVFAEEFGFVGSVMMLLFLMLVAFLGLRVALSCRTNQS
RLVAIGCTTILVGQAVINVAVASGVMPTTGLPLPMVSYGGNSLLSSVMIAGLLIRCSLES
TGLLGG----------------------------------------------------RS
PRQ-----------------------RRQSIG------------------
>Syns7805|88807368
----------MSRRSRSSRSGSVRTRQIPEQDSRSFWER-HLPL-------DW----SSW
PAEARLLLTLTAIWSLAGLLVLASASWWVAVREQGEGAYYVKRQLVWMAASWSLMAFTAS
TNLRRWLKLAGPALWIGCLLIAATLVM---GTTVNGASRWLVVGPVQ-IQPSELVKPFVV
LQAANLFAHWKRTGLDQKLLWLSSFAVLVLLILKQPNLSTAALSGLLIWLMAFSAGLPLF
LLFGTAIAGGFLGTASILINEYQRLRVVSFLNPWQD--PQGDGYQLIQSLLAIGSGGLFG
QGFGLSTQKMQYLPIQSTDFIFAVYAEEFGLVGSLLLLLFLMLIGYLGLRVAMRCRSNQA
RLVAIGCSTLLVGQSIMNVAVASGAMPTTGLPLPLMSYGGNSLLSSFVIVGLLIRCSLES
TGLIGG----------------------------------------------------RG
QRA-----------------------TSRSLQRH----------------
>Syns7803|148240365
----------MSRRSRSSRSDTVRTRTHPEKEQKAFWDR-HLPL-------DW----SLW
PAEARLLLTLTAIWSLAGLLVLASASWWVAAREQGEGAFYLKRQLVWMAASWSLMAFTAS
INLRRWLKMAGPALWIGCLLVAATLVM---GTTVNGASRWLVIGPIQ-IQPSELVKPFVV
LQAANLFAHWKRTGLDQKLLWLGSFGLLVLLILKQPNLSTAALSGLLIWLMAFSAGLPLV
QLFGTAIGGACLGTASILINEYQRLRVISFLNPWKD--PQGDGYQLIQSLLAIGSGGVFG
EGFGLSTQKLQYLPIQSTDFIFAVYAEEFGLVGSLLLLLFLMLIGYLGLRVALRCRSNQA
RLVAIGCSTLLVGQSIMNIAVASGAMPTTGLPLPLMSYGGNSLLSSLMIVGLLIRCSLES
TGFIGG----------------------------------------------------RG
QRR-----------------------SERKLRRH----------------
>Cya0110|126659833
-----------------------------------MLRY-FIPILDP----TV----EDW
SREARFLRWLTFLWLSLGLIALFSASYPVALAETGNGWYYVIRQTIWIWIGLQGFNLIVR
SPLQYLIKLTPWCIFLLLGLILSTLVP-GLGHEVYGATRWIKLGPVL-IQPSELMKPFLV
LQSAYIFGFWHRHPWRVRLQWVGIFGVILAAILLQPNLSTTALCGMSLWLIALASGIPMM
YLTTTALGGLLTAFVSISLREYQRKRITAFLDPWAD--PLGNGYQLVQSLMAVGSGGTFG
VGYGQSVQKLFYLPIQYTDFIFSVYAEEFGFVGSILLLLLLFTYTTFALRVAINCLHRVK
RLIAIGVMVMMVGQALLNIGVATGALPTTGLPFPLWSYGGSSTLASLTLAGLLIRVARES
NEAEIL----------------------------------------------------PL
KTT-----------------------VSS---------------------
>Mica|166364428
-----------------------------------MWQY-IIPIFDP----DV----KNW
SAEARLLRWMTFLWLLVGLVVLFSASYALADSRFDNGLYYFIRQLIWLWIGLIGFNFLVR
LPIEKLLKIAPWMILLVLGLILITLIP-GLGTNINGATRWIKIGPIL-LQPSEFMKPFLV
LQGAAVFGGWPRLNVNQRLTWIAIFGLILAGILLQPNLSTTALCGITLWLIALASGLPLS
YMTSTALLGVTMAVVSVTFREYQRKRILSFLNPWQD--PRGDGYQLVQSLLAIGSGGTTG
SGYGLSQQKLFYLPFPDTDFIFAVFGEEFGFIGGILLLIMLFLYATLALIVAVKCRHRIK
KLVAIGAMVILIGQSLLNIGVATGSLPTTGLPFPLFSYGGSSSLASLFLAALLIRVAREE
NDPDLV----------------------------------------------------ST
SKK-----------------------SPQKTVSVFSHQ------------
>Syns8109|260435370
-------------------------------------------M-------PW----QLW
PAEARLLMGLAGFWSVAGLVVLASASWWVALREMGDGGFYLKRQAIWLLASWSLLGITIS
TNLRRWLRWSGPGLWMGCLLIAATLVM---GTTVNGASRWLVLGPLQ-MQPSELVKPFVV
LQASNLFAPWNRMSLDQKLLWLGSFGGLLLLILKQPNLSTAALMGLTLWMVALAAGLRWR
SLLGTALAGSLMGTASILINEYQRIRVVSFLDPWND--PMGDGYQLVQSLLAIGSGGWMG
QGYGLSTQKLQYLPIQSTDFIYAVFAEEFGFVGSVLLLLFLMLVAWVGLRVALRCRSNQA
RLVAIGCTTILVGQSILNIAVASGAMPTTGLPLPLISYGGNSLMSSLVILGLLIRCSLES
TGLIGG----------------------------------------------------RR
SKG-----------------------RQRSLLQR----------------
