# Supplementary material for: Genome fluctuations in cyanobacteria reflect evolutionary, developmental and adaptive traits
Source: BMC Evol Biol. 2011 Jun 30;11:187. doi: 10.1186/1471-2148-11-187 (PMC3141437; doi:10.1186/1471-2148-11-187)
Supplement: Additional file 8 — Individual and concatenated alignments for protein groups. Compressed file containing all alignments of individual groups (fasta format) and the concatenated alignment of 285 single-copy genes (phylip format). [file 1471-2148-11-187-S8.GZ › Cyanos1316.faa]

>Syne7942|81299142
----------------MGSATLPSDLMSMPTLLELSSVLPLAELEVGQHFYWQIGNYRLH
GQVFLTSWFVIAALVVLSLLANRNLQRIPSGLQNFMEYVLDFIRNLARTQIGEKEYRPWV
PFIGTLFLFIFLSNWSGALIPWKLIKLPSG-ELAAPTSDINTTVALALLTSLAYFYAGFS
RKG-LGYFGNYVHPTPVMLPFKILEDFTKPLSLSFRLFGNILADELVVAVLVLLVPLFVP
LPAMILGLFTSAIQALIFATLAASYIGEAVEEHGEEHAE---
>PromCC|33241058
-------------------------------MGTSPFVLPFAALEVGQHLYWQIGKLRIH
GQVFMTSWILIGALLTLVVVGTKKMERDPKGVQNLLEFLWDYIRDLARTQIGEKVYRDWM
PFIGTLFLFIFVSNWGGALIPWKLIELPSG-ELGAPTADINTTVALALLVSLSYFYAGLS
NKG-LRYFEYYVHPTPIMLPFKIVEDFTKPLSLSFRLFGNILADELVVAVLVFLVPLVLP
VPVMFLGLFTSAIQALIFATLAAYYIGEAVEEHH--------
>Crow|67920478
--------------------------MTMLNGLRIIDTLPLAALEVGKHWYWEIGNLKLH
GQVFMASWVVIALLIIASLLATRDIQRVPSGMQNFMEYVLEFLRDLARTQLGEKHYRPWL
PFIGTLFLFIFVSNWSGSLVPWKLIEIPEG-ELAAPTNDINTTVALALLTSLAYFYAGLS
KKG-LGYFANYVQPIPVLLPIKILEDFTKPLSLSFRLFGNILADELVVAVLVFLVPLFVP
LPLMALGLFTSAIQALVFATLAGAYIHEAIESEEEEEEPA--
>Syn7335|254424065
--------------------------MAMLNTFHFLNAPLLAKLEVGEHYYWKIGGLNIH
GQVFITSWFVAAALIGVAFLATRKVERVPSGLQNLMEYALDFIRDLAKDQIGEKEYRPWV
PFVGTLFLFIFVSNWAGALVPWKLFHIPSG-ELTAPTNDINTTVALALLTSLAYFYAGFR
KRG-LGYFKRYIEPTPILLPINILEDFTKPLSLSFRLFGNILADELAVGVLVLLVPLFIP
LPLMVLGLFTSAIQALIFATLAAAYIGEAMEGH---------
>Syn307|148242982
----------------------------------MLLHLPLAELEVGHHLYWQIGNLNIH
GQVFLSSWIVIGALLAVVVLGTRKMERDPRGVQNLLEFLWDYLRDLARDQIGEKVYRDWL
PFIGTLFLFIFVSNWGGALIPWRIVHLPSG-ELGAPTADINTTVAMALLVSLAFFYAGLS
NKG-LKFFEYYVEPTPIMLPFKIIEEFTKPLSLSFRLFGNILADELAVAVLASLVPLLVP
LPVMLLGLFTSAIQALIFATLAAFYIGEAVHEEAH-------
>Syn9605|78213708
-------------------------------MALLPLPLPFAELEVGHHLYWQIGDLYLH
GQVFLSSWILIGILLAVVLVGTRGMKRDPIGLQNLLEFLWNFIRDIARDNIGEKYYRDWL
PFIGTLFLFIFVSNWGGALIPWKIFELPEG-ELGAPTADINTTVAMALLVSLAYFYAGLS
RKG-LRFFELYVEPTPIMLPFKIIEEFTKPLSLSFRLFGNILADELAVGVLVYLVPLIVP
LPVMLLGLFTSAIQALIFATLASFYIGEGLHEAH--------
>Nosp|186684952
--------------------------MQMLSVLNAFNSFPLAELEVGHHFYWQLGNLKIH
GQVFLTSWFVISILVVASIAATRNAQRIPKGIQNLMEYALEFIRDLAKNQLGEKEYRPWV
PFIGTLFLFIFVSNWSGALIPWKLIKLPSG-ELAAPTNDINTTVALALLTSLAYFYAGFS
KRG-LGYFKKYIEPTPVLLPIAILEDFTKPLSLSFRLFGNILADELVVAVLVLLVPLFVP
LPVMALGLFTSAIQALVFATLAGAYIHEAMEGHGGEEHEEH-
>PromAS|123969190
-------------------------------MFFNSLLTNFAALEVGQHLYWQIGNIRLH
GQVFLTSWILLGALLVFISFGTKKMENDPKGLQNLLEFLWDYIRDLARTQIGEKVYRDWM
PFIGTLFLFVFVSNWGGALIPWRLIKLPSG-ELGAPTADINTTIALALLVSLSYFYAGLS
NKG-WRYFEYYVHPTPIMLPFKILEDFTKPLSLSFRLFGNILADELVVGVLVFLVPLILP
IPVMFLGLFTSAIQALIFATLAAYYIGEAVEEHH--------
>Rapb|282898196
----------------------------MLNFLNFY-SFPLAELEVGKHLYWQIGNLKLH
GQVFLTSWFVIGVLTLASILASSNVKRIPRGIQNLMEFALEFIRDLAKNQIGEKEYRPWV
PFVGTLFLFIFVSNWSGALVPFKLIHLPEG-ELAAPTSDINTTVALALLTSLAYFYAGFS
KKG-LGYFGNYVQPVSFMLPFKIIEDFTKPLSLSFRLFGNILADELVVGVLVLLVPLFVP
LPVMALGLFTSAIQALIFATLAAAYIGEAMEDHHGEEHEGSH
>YellA|86606759
------------------------------MNLFFSAPPLVAELEVGHHLYWHLGKFTVH
GQVLIASWIAIALILTVVLLGTRQLQREPAGLQNFIEYTLEFVQSIARAQIGEKNFRPWV
PYVGTLFLFIFVSNWMGNLFPWKLIPLPEG-ELASPTNDINTTAGLALLTSVMYFVAGIS
KRG-LSYFKKYIEPTPVLLPINVLEDFTKPLSLSFRLFGNILAEELVIAVLVLLVPLLIP
VPVMILFLFTGAIQALIFSTLSAAYIGEALEGHGGGDHHD--
>Prom9215|157414057
-------------------------------MFLNSLLTNFAALEVGQHLYWQIGNIRLH
GQVFLTSWILLGALLVFISLGTKKMENDPKGLQNLLEFLWDYIRDLARTQIGEKVYRDWM
PFIGTLFLFVFVSNWGGALIPWRLIKLPSG-ELGAPTADINTTIALALLVSLSYFYAGLS
NKG-WRYFEYYVHPTPIMLPFKILEDFTKPLSLSFRLFGNILADELVVGVLVFLVPLILP
IPVMFLGLFTSAIQALIFATLAAYYIGEAVEEHH--------
>PromN2A|72382824
-------------------------------MGFLPFVFPFAELEVGQQLYWQIGNFRIH
GQVFMTSWLLIGALLALVVIGTKKMERDPRGVQNLLEFLWDYIRDLARTQIGEKVYRDWM
PFIGTLFLFIFVSNWGGALVPWKLIKLPSG-ELGAPTADINTTVALALLVSLSYFYAGLS
NKG-LRYFEYYVHPTPIMLPFKIVEDFTKPLSLSFRLFGNILADELVVAVLVFLVPLVLP
VPVMFLGLFTSAIQALIFATLAAYYIGEAVEEHH--------
>Syns9917|87125412
-------------------------------MALLPLPLPFAELEVGQHLYWQIGNLNLH
GQVFLSSWVVIGVLLALVVVGTRKMERDPRGVQNLLEFLWDYLRDLAREQIGEKAYRDWL
PFVGTLFLFIFVCNWGGALIPWKLVELPNG-ELGAPTADINTTVAMALLVSLSYFYAGLS
RKG-LRYFEYYVDPTPIMLPFKIIEDFTKPLSLSFRLFGNILADELVVAVLAFLVPVLVP
LPAMFLGLFTSAIQALIFATLAANYIGEAVHEEAH-------
>Prom9312|78779933
-------------------------------MLFNSLLTNFAALEVGQHLYWQIGNIRLH
GQVFLTSWILLGALLVFISLGTKKMENDPKGLQNLLEFLWDYIRDLARTQIGEKVYRDWM
PFIGTLFLFVFVSNWGGALIPWRLIKLPSG-ELGAPTADINTTIALALLVSLSYFYAGLS
NKG-WRYFEYYVHPTPIMLPFKILEDFTKPLSLSFRLFGNILADELVVGVLVFLVPLILP
IPVMFLGLFTSAIQALIFATLAAYYIGEAVEEHH--------
>SynsBL|116071309
-------------------------------MALMPFSLPFAELEVGHHLYWQIGDLYLH
GQVFLSSWILIGVLLAFVLVGTRGMKRDPIGLQNLLEFLWDFIRDLARDQIGEKYYRDWL
PFIGTLFLFIFVSNWGGALIPWKIIELPEG-ELGAPTADINTTVAMALLVSLAYFYAGLS
RKG-LRFFELYVEPTPIMLPFKIIEEFTKPLSLSFRLFGNILADELAVGVLVYLVPLIVP
LPVMLLGLFTSAIQALIFATLAAFYIGEGLHEAH--------
>Prom9515|123966868
------------------------------------------------------------
------------------------MENDPKGLQNLLEFLWDYIRDLARTQIGEKVYRDWM
PFIGTLFLFVFVSNWGGALIPWRLIKLPSG-ELGAPTADINTTIALALLVSLSYFYAGLS
NKG-WRYFEYYVHPTPIMLPFKILEDFTKPLSLSFRLFGNILADELVVGVLVFLVPLVLP
IPVMFLGLFTSAIQALIFATLAAYYIGEAVEEHH--------
>Cya8802|257061163
--------------------------MTMLDGLSVVQTFPLASLEVGQHWYWHIGNLRVH
GQVILASWFVIGLLVIASLAATKNVQRIPSGMQNFMEYVLEFLRDLAKNQLGEKEYRPWL
PFIGTLFLFIFVSNWSGALIPWHVIKLPEG-ELAAPTNDINTTVALALLTSLAYFYAGLS
KKG-LGYFSHYVEPIPVLLPIKILEDFTKPLSLSFRLFGNILADELVVAVLVFLVPLFIP
LPIMALGLFTSAIQALVFATLAGAYIHEAIESEHEEEDH---
>Prom9313|33863739
-------------------------------MGFLPIALPFAELEVGQHLYWQIGNLQLH
GQVFMTSWIVIGAILALVVVGTRKMERDPHGVQNLLEFLWDYIRDLARTQIGEKAYRDWM
PFIGTLFLFIFVSNWGGSLVPWKLIHLPSG-ELGAPTADINTTVALALLVSLSYFYAGLS
RKG-LRYFEYYVHPTPIMIPFKIVEDFTKPLSLSFRLFGNILADELVVAVLVFLVPLFLP
VPVMFLGLFTSAIQALIFATLAAYYIGEAVEEHH--------
>Cya7822|196257285
--------------------------MEMLNDLSVLNSFTLASLEVGKHWYWHIGNLKIH
GQVFLTSWFVIGLLLIASVAASSSIKRIPSGIQNLMEYVLEFLRDLAKNQLGEKEYRPWL
PFIGTLFLFIFVSNWSGALIPWKLIEIPES-ELAAPTNDINTTVALALLTSLAYFYAGFS
KKG-LGYFANYVQPIPVLLPIKILEDFTKPLSLSFRLFGNILADELVVAVLVFLVPLFVP
LPLMALGLFTSAIQALVFATLAGAYIHEAIESEHEEEHHE--
>Cya7424|218439577
--------------------------MEMLTDLSVLNSFPLASLEVGKHWYWHIGNLEIH
GQVFMTSWFVIALLLIASIAATSNIQRVPSGIQNLMEYVLEFLRDLAKNQLGEKEYRPWL
PFIGTLFLFIFVSNWSGALIPWKLIEIPDS-ELAAPTNDINTTVALALLTSLAYFYAGFS
KKG-LGYFANYIQPIPILLPIKILEDFTKPLSLSFRLFGNILADELVVAVLVFLVPLFIP
LPLMALGLFTSAIQALVFATLAGAYIHEAIESEEEEGHHE--
>PromN1A|124026559
-------------------------------MGFLPFVFPFAELEVGQQLYWQIGNFRIH
GQVFMTSWLLIGALLALVVIGTKKMERDPRGVQNLLEFLWDYIRDLARTQIGEKVYRDWM
PFIGTLFLFIFVSNWGGALVPWKLIKLPSG-ELGAPTADINTTVALALLVSLSYFYAGLS
NKG-LRYFEYYVHPTPIMLPFKIVEDFTKPLSLSFRLFGNILADELVVAVLVFLVPLVLP
VPVMFLGLFTSAIQALIFATLAAYYIGEAVEEHH--------
>Micc|254413605
--------------------------MEIIDGLAFYNAFPLAELEVGQHLYWHIGNLKVH
GQVFITSWVVIAILIIASIAATRNIQRIPSGLQNFMEYALEFLRDLAKNQIGEKEYRPWV
PFVGTLFLFIFVANWSGALVPWKLIELPEG-ELAAPTSDINTTVAFALLTSLAYFYAGLS
KKG-LGYFAGYAQPTPILLPFKVLEDFTKPLSLSFRLFGNILADELVVAVLVLLVPLFVP
LPVMALGLFTSAIQALIFATLAAAYIGEAMEDHH--------
>Prom9202|254526835
-------------------------------MFFNSLLTNFAALEVGQHLYWQVGNIRLH
GQVFLTSWILLGALLVFISLGTKKMENDPKGLQNLLEFLWDYIRDLARTQIGEKVYRDWM
PFIGTLFLFVFVSNWGGALIPWRLIKLPSG-ELGAPTADINTTIALALLVSLSYFYAGLS
NKG-WRYFEYYVHPTPIMLPFKILEDFTKPLSLSFRLFGNILADELVVGVLVFLVPLILP
IPVMFLGLFTSAIQALIFATLAAYYIGEAVEEHH--------
>Nods|119510744
----------------------------MLNFLNFY-SLPLAELEVGKHLYWQIGNLKLH
GQVFLTSWFVIAVLVLVSLAASSNIKRIPSGLQNLMEYALEFIRDLAKNQIGEKEYRPWV
PFVGTLFLFIFVSNWSGALVPFKLIHLPEG-ELTAPTSDINTTVALALLTSLAYFYAGFS
KKG-LGYFGNYVQPVSFMLPFKIIEDFTKPLSLSFRLFGNILADELVVGVLVLLVPLFVP
LPVMALGLFTSAIQALIFATLAAAYIGEAMEDHGEEHHE---
>Cyab|254432670
-------------------------------MVPLPLHLPFAELEVGQQFYWHLGNLQLH
GQVFISSWVVIGALLALVVVGTRKMERDPRGVQNLLEFLWDYLRDLAREQIGEKAYRDWL
PFIGTLFLFIFVCNWGGALIPWKLIELPNG-ELGAPTADINTTVAMALLVSLSYFYAGLS
RKG-LRYFEYYVEPTPIMLPFKIIEDFTKPLSLSFRLFGNILADELVVAVLAFLVPVIVP
LPAMFLGLFTSAIQALIFATLAANYIGEAVHEEHH-------
>Acam|158334075
--------------------------------------MPLASLEVGQHLYWQIGGLKVH
GQVLITSWIVIGILVIVSVLATRKVERIPSGLQNFMEYALEFVRDLTKNQIGEKEYRPWV
PFIGTLFLFIFVSNWSGALFPWKLISLPEG-ELAAPTNDINTTVALALCTSFVYFYAGFR
KKG-LGYFRKYIEPTPVLLPIAILEDFTKPLSLSFRLFGNILADELVVAVLVLLVPLIVP
LPVMLLGLFTSGIQALVFATLAGAYIHESLEGHGEEEEAH--
>Prom9301|126696984
-------------------------------MFFNSLLTNFAALEVGQHLYWQIGNIRLH
GQVFLTSWILLGALLVFISLGTKKMENDPKGLQNLLEFLWDYIRDLARTQIGEKVYRDWM
PFIGTLFLFVFVSNWGGALIPWRLIKLPSG-ELGAPTADINTTIALALLVSLSYFYAGLS
NKG-WRYFEYYVHPTPIMLPFKILEDFTKPLSLSFRLFGNILADELVVGVLVFLVPLILP
IPVMFLGLFTSAIQALIFATLAAYYIGEAVEEHH--------
>Artm|209525762
--------------------------MQMFDVVNAFGSLPFAELEVGKHFYWNIGNLRIH
GQVFMTSWFVIGVLLLLSISATRNIQTIPSGIQNFMEYALEFIRDLVKNQIGEKEYRPWV
PFVGTLFLFILVSNWSGALVPWRVFEIPNS-ELAAPTNDINTTVALALLTSLAYFYAGFS
RRG-LGYLLKYIQPTPILLPINILEDFTKPLSLSFRLFGNVVADELVVGVLVLLVPLFVP
IPMMVLGLFLGSIQALIFATLAANYIAEAMEGHGEEHHE---
>Syne6301|56751191
----------------MGSATLPSDLMSMPTLLELSSVLPLAELEVGQHFYWQIGNYRLH
GQVFLTSWFVIAALVVLSLLANRNLQRIPSGLQNFMEYVLDFIRNLARTQIGEKEYRPWV
PFIGTLFLFIFLSNWSGALIPWKLIKLPSG-ELAAPTSDINTTVALALLTSLAYFYAGFS
RKG-LGYFGNYVHPTPVMLPFKILEDFTKPLSLSFRLFGNILADELVVAVLVLLVPLFVP
LPAMILGLFTSAIQALIFATLAASYIGEAVEEHGEEHAE---
>Anav|75908830
----------------------------MLNFLNFY-SVPLAELEVGKHLYWQIGNLKLH
GQVFLTSWFVIGVLVLASVAASSNVKRIPSGIQNLLEYALEFIRDLAKNQIGEKEYRPWV
PFVGTLFLFIFVSNWSGALVPFKLIHLPEG-ELAAPTSDINTTVALALLTSLAYFYAGFS
KKG-LGYFGNYVQPVSFMLPFKIIEDFTKPLSLSFRLFGNILADELVVGVLVLLVPLFVP
LPVMALGLFTSAIQALIFATLAAAYIGEAMEDHHGEEHEEHH
>Artp|284051764
--------------------------MQMFDVVNAFGSLPFAELEVGKHFYWNIGNLRIH
GQVFMTSWFVIGVLLLLSISATRNIQTIPSGIQNFMEYALEFIRDLVKNQIGEKEYRPWV
PFVGTLFLFILVSNWSGALVPWRVFEIPNS-ELAAPTNDINTTVALALLTSLAYFYAGFS
RRG-LGYLLKYIQPTPILLPINILEDFTKPLSLSFRLFGNVVADELVVGVLVLLVPLFVP
IPMMVLGLFLGSIQALIFATLAANYIAEAMEGHGEEHHE---
>Cya7425|220906907
----------------------MMHQSSLLLDFVQAGTFSLAKLEVGHHFYWQLGNLKVH
GQVFITTWLVMALLIIASIAATRNIQRIPQGMQNLMEYALEFVRDLAKNQIGEKEYRPWV
PFVGTLFLFIFVANWSGALVPWKLIRIPEG-ELAAPTNDINTTVALALLVSLAYFYAGFR
KRG-LGYFGKYIEPTPVLLPIAILEDFTKPLSLSFRLFGNILADELVVAVLVLLVPLFVP
LPVMILGLFTSAIQALVFATLASAYIHEALEGHGGDEHHAP-
>Cya51142|172039396
--------------------------MTMLNGLRILDTLPLAALEVGKHWYWEIGNLKLH
GQVFMASWVVIALLIIASLLATRNIQRVPSGMQNFMEYVLEFLRDLARTQLGEKHYRPWL
PFIGTLFLFIFVSNWSGSLIPWRLIEIPEG-ELAAPTNDINTTVALALLTSLAYFYAGLS
KKG-LGYFANYVQPIPVLLPIKILEDFTKPLSLSFRLFGNILADELVVAVLVFLVPLFVP
LPLMALGLFTSAIQALVFATLAGAYIHEAIESEEEEEHA---
>Lyns|119484694
--------------------------MQMLEFFNAINCFPLASLEVGQHFYWELGNFKVH
GQIFLTSWFVIAVLMLGAILATTNIQRIPSGMQNFMEFVLEFVRNLAKDQIGEKEYRPWV
PFVGTLFLFIFVSNWSGALVPWKLIELPSG-ELTAPTSDINTTIALALLTSGAYFYAGMS
KKGVVGYFADYAKPVPFLAPFRVIEDFTKPLSLSFRLFGNVLADELVVAVLVFLVPLFVP
LPLMVLGLFLGSIQALIFATLAANYIGEALEGHGEEHH----
>Prom9211|159904116
-------------------------------MGSFPFLLPFAELEVGQHLYWQLGNIRIH
GQVFMTSWLLIGALLTLVVVGTKKMERDPKGVQNLLEFLWDYIRDLARTQIGEKVYRDWM
PFIGTLFLFIFVSNWGGALVPWRLIRLPSG-ELGAPTADINTTVALALLVSLSYFYAGLS
NKG-LRYFEYYVHPTPIMLPFKIVEDFTKPLSLSFRLFGNILADELVVAVLVFLVPLVLP
VPVMFLGLFTSAIQALIFATLAAYYIGEAVEEHH--------
>Noss|17227506
----------------------------MLNFLNFY-SVPLAELEVGKHLYWQIGNLKLH
GQVFLTSWFVIGVLVLASVAASSNVKRIPSGIQNLLEYALEFIRDLAKNQIGEKEYRPWV
PFVGTLFLFIFVSNWSGALVPFKLIHLPEG-ELTAPTSDINTTVALALLTSLAYFYAGFS
KKG-LGYFGNYVQPVSFMLPFKIIEDFTKPLSLSFRLFGNILADELVVGVLVLLVPLFVP
LPVMALGLFTSAIQALIFATLAAAYIGEAMEDHHGEEHEEHH
>Cya8801|218247501
--------------------------MTMLDGLSVVQTFPLASLEVGQHWYWHIGNLRVH
GQVILASWFVIGLLVIASLAATKNVQRIPSGMQNFMEYVLEFLRDLAKNQLGEKEYRPWL
PFIGTLFLFIFVSNWSGALIPWHVIKLPEG-ELAAPTNDINTTVALALLTSLAYFYAGLS
KKG-LGYFSHYVEPIPVLLPIKILEDFTKPLSLSFRLFGNILADELVVAVLVFLVPLFIP
LPIMALGLFTSAIQALVFATLAGAYIHEAIESEHEEEDH---
>Glov|37522479
---------------------------MELALATLGNQPLIAAVEVGKHLTWQLGPLSVH
GQTMITTWVVMLLLIGLTFIGTRKLQRVPSGLQNFLEYAYDLLASIARNQIGEKQYRSWV
PLIGTIFLFVLFANWLGQL-PLRLFHIPEG-ELASPTNDINTTVALSLIALVSYIYAGLR
KSG-FGYFKHYFE-SPILAAVWVLEFFTRPLSLSIRLFGNILAEELVVAVLILLVPILVP
VPLMILFLLTGAIQALVFSTLTASYVGEAVEDHDDHH-----
>Syns8102|33865025
-------------------------------MALLPFPLPFAELEVGHHLYWQIGDLYLH
GQVFLSSWILIGILLVLVLAGTRNMQRDPLGLQNLLEFLWNFIRDIARDNIGEKYYRDWL
PFIGTLFLFIFISNWGGALIPWKIIELPEG-ELGAPTADINTTVAMALLVSLAYFYAGLS
RKG-LRFFELYVEPTPIMLPFKIIEEFTKPLSLSFRLFGNILADELAVGVLVYLVPLLVP
LPVMLLGLFTSAIQALIFATLTAFYIGEGLHEAH--------
>Thee|22297973
----------------------------MMPLIDLWTALPLAKLEVGHHFYWYIGNLRVH
GQVFITTWFVMALLIAVAFVASRNIQRVPSGIQNLMEYALEFIRDLTKSQMGEHEYRAWV
PFVGTLFLFIFVCNWSGALVPWKLIELPEG-ELAAPTNDINTTVALALLVSLAYFYAGLR
KRG-LKYFTKYIEPTPVLLPIAILEDFTKPLSLSFRLFGNILADELVVSVLVLLVPLFVP
LPVMVLGLFTSAIQALVFATLAATYIGEAMEGHGGDHEAAHS
>Syns9916|116073693
-------------------------------MALLPFSLPFAELEVGHHLYWQIGNLNLH
GQVFLSSWILIGVLLALVLVGTRKLNRDPQGVQNLLEFMWDYLRDLARDQIGEKYYREWL
PFIGTLFLFIFVSNWGGALIPWKVIELPEG-ELGAPTADINTTVAMALLVSLAYFYAGLS
KKG-LRFFELYVEPTPIMLPFKIIEEFTKPLSLSFRLFGNILADELAVGVLVYLVPLIVP
LPVMLLGLFTSAIQALIFATLAAFYIGEGLHESH--------
>PromMED|33862012
-------------------------------MFLNSLPTNFAALEVGQHLYWQIGNIRLH
GQVFLTSWILLGALLVFISVGTKKMENDPKGLQNLLEFLWDYIRDLSRTQIGEKVYRDWM
PFIGTLFLFVFVSNWGGALIPWRLIKLPSG-ELGAPTADINTTIALALLVSLSYFYAGLS
NKG-WRYFEYYVHPTPIMLPFKILEDFTKPLSLSFRLFGNILADELVVGVLVFLVPLVLP
IPVMFLGLFTSAIQALIFATLAAYYIGEAVEEHH--------
>Scys6803|16329332
MQGSLSWLLRFVEGQQLSSLPRQSHRITMLAGLSVLNLFPLAALEVGQQWYWEIGNLKLH
GQTFATSWFVILLLVIASLAATRNVQRVPSGIQNLMEYVLEFLRDLARNQLGEKEYRPWL
PFIGTLFLFIFVSNWSGALLPWKLIHIPDGAELAAPTNDINTTVALALLTSLAYFYAGLR
KKG-LGYFANYVQPIPVLLPIKILEDFTKPLSLSFRLFGNILADELVVAVLVLLVPLLVP
LPLMALGLFTSAIQALVFATLAGAYIHEAIESEGEEH-----
>Syn9902|78184060
-------------------------------MALMPLSLPFAELEVGHHLYWQIGDLYLH
GQVFLSSWILIGILLAFVLVGTRGMKRDPIGLQNLLEFLWDFIRDLARDQIGEKYYRDWL
PFIGTLFLFIFVSNWGGALIPWKIIELPEG-ELGAPTADINTTVAMALLVSLAYFYAGLS
RKG-LRFFELYVEPTPIMLPFKIIEEFTKPLSLSFRLFGNILADELAVGVLVYLVPLIVP
LPVMLLGLFTSAIQALIFATLAAFYIGEGLHEAH--------
>Trie|113475845
----------------------------MLDVLNTINFLPLAELEVGQHFYWELGSFKIH
GQILLTSWFVIALILLAAFISSLNVQRIPSGMQNFMESVLEFIRSLTKDQIGEKDYRPWV
PFIGTLFLFIFVSNWSGALVPWKVIELPSG-ELAAPTSDINTTVALALLTSIAYFYAGIS
KKG-LGYFAGYAEPVPFMVPFKIIEDFTKPLSLSFRLFGNILADELVVGVLVLLVPLFIP
LPLMVLGLFLSAIQALIFATLAANYIGEALEEHGAEDHD---
>Syn9311|113954505
-------------------------------MALLPFTLPLAELEVGHHLYWQIGNLNLH
GQIFLSSWILIGALLAFVLVGTKNLSRDPKGAQNLLEFLWDYIRDLSRDQIGEKYYREWL
PFIGTLFLFIFVSNWGGALIPWKVIELPEG-ELGAPTADINTTVAMALLVTLAYFYAGLS
KKG-WRFFELYVEPTPIMLPFKIIEEFTKPLSLSFRLFGNILADELAVGVLVYLVPLIVP
LPVMLLGLFTSAIQALIFATLAAFYIGEGLHEAH--------
>NoAz|298491947
--------------------------MPMLSVLNAFNAFPLAELEVGQHFLWQLGSLKIH
GQVFLTSWFVIGILVIASLAATRNVQKIPGGIQNFMEYALEFIRDLAKNQLGEKEYRPWV
PFIGTLFLFIFVSNWSGALIPWKLIKLPAG-ELAAPTNDINTTVALALLTSLAYFYAGFS
KKG-LGYFKKYIEPTPILLPIAILEDFTKPLSLSFRLFGNILADELVVAVLVLLVPLFVP
LPVMALGLFTSAIQALVFATLAGAYIHEALEGHGEEGHEEH-
>Ucyn|284928726
----------------------------MLHGLHISNTLSLAALEVGKHWYWEIGNLRLH
GQVFLASWFVIALLVIASLSATRNIQRVPSGMQNFMEYVLEFLRDLAKNQLGEKHYRQWL
PFIGTLFLFIFVSNWSGALIPWKLIEIPEG-ELAAPTNDINTTVALALLTSLAYFYAGLS
KKG-LGYFANYIQPIPILLPIKILEDFTKPLSLSFRLFGNILADELVVGVLVFLVPLLVP
LPLMALGLFTSAIQALVFATLAGAYIHEAIESEEEEEH----
>Syns5701|87301257
-------------------------------MVPLPLSLPFAELEVGQHLYWHVGGFQIH
GQVFLSSWLVIGALLALVVAGTRNLERDPRGVQNLLEFIWGYLRDLAREQIGEKAYRDWL
PFIGTLFLFIFVSNWGGALVPWKLIHLPSG-ELGAPTADINTTIALALLVSLAYFYAGLS
RKG-FRYFEYYVEPTPIMLPFKIVEDFTKPLSLSFRLFGNILADELVVAVLAFLVPLVVP
LPAMFLGLFTSAIQALIFATLAAYYIGEAVHEEHH-------
>YellB|86610106
------------------------------MNLSFSSPPLLAELEVGHHLYWHLGKFTVH
GQVLIASWIAIALILTVVILGTRQLQREPAGLQNFVEYALEFVQSIARAQIGEKNFRPWV
PYVGTLFLFIFVSNWMGNLFPWKLIPLPEG-ELASPTNDINTTAGLALLTSIMYFVAGIS
KRG-LSYFKKYIEPTPILLPINVLEDFTKPLSLSFRLFGNILAEELVIAVLVLLVPLFIP
VPVMVLFLFTGAIQALIFSTLSAAYIGEALEGHGGGDHRD--
>Syn7002|170077362
----------------------------MLNSLTTFSLFPLAELEVGKHFYWELGGLKVH
GQVLMTSWFVIAVLVLASILATRNVQRVPGGFQNFMEYALEFIRDLAKNQLGEKEYRPWV
PFIGTLFLFIFIANWSGALVPWKIIGLPEG-ELAAPTNDINTTVALALLTSLAYFYAGFK
KRG-IGYLKKYLEPTPILLPINILEDFTKPLSLSFRLFGNILADELVVGVLVFLVPLIIP
LPLMALGLFASAIQALIFATLAAAYIAEAMEGHH--------
>Cylr|282901085
----------------------------MLNFLNFY-SFPLAELEVGKHLYWQIGNLKLH
GQVFLTSWFVIGVLTLASILASSNVKRIPRGIQNLMEFALEFIRDLAKNQIGEKEYRPWV
PFVGTLFLFIFVSNWSGALVPFKLIHLPEG-ELAAPTSDINTTVALALLTSLAYFYAGFS
KKG-LGYFGNYVQPVSFMLPFKIIEDFTKPLSLSFRLFGNILADELVVGVLVLLVPLFVP
LPVMALGLFTSAIQALIFATLAAAYIGEAMEDHHGEEHEGSH
>Prom9303|124022188
-------------------------------MGFLPIALPFAELEVGQHLYWQIGNLQLH
GQVFLTSWIVIGAILALVVVGTRKMERDPHGVQNLLEFLWDYIRDLARTQIGEKAYRDWM
PFIGTLFLFIFVSNWGGSLVPWKLIHLPSG-ELGAPTADINTTVALALLVSLSYFYAGLS
RKG-LRYFEYYVHPTPIMIPFKIVEDFTKPLSLSFRLFGNILADELVVAVLVFLVPLFLP
VPVMFLGLFTSAIQALIFATLAAYYIGEAVEEHH--------
>Syns7805|88807376
-------------------------------MVPSLLNLPFAELEVGQHLYWQIGNLNLH
GQVFLSSWVVIGLLLLLVVSGTRKMERDPKGVQNLLEYLWDYLRELAREQIGEKAYRDWL
PFVGTLFLFIFVCNWGGALIPWRLIELPNG-ELGAPTADINTTVAMALLVSLSYFYAGLS
RKG-LRYFEYYVEPTPIMLPFKIIEDFTKPLSLSFRLFGNILADELVVAVLAFLVPVLVP
LPAMFLGLFTSAIQALIFATLAANYIGEAVHEEAH-------
>Syns7803|148240358
-------------------------------MVPSLLNLPFAELEVGQHLYWQIGNLNLH
GQVFLSSWVVIGLLLLLVVSGTRKMERDPKGVQNLLEYLWDYLRELAREQIGEKAYRDWL
PFVGTLFLFIFVCNWGGALIPWRLVELPNG-ELGAPTADINTTVAMALLVSLSYFYAGLS
RKG-LRYFEYYVEPTPIMLPFKIIEDFTKPLSLSFRLFGNILADELVVAVLAFLVPVLVP
LPAMFLGLFTSAIQALIFATLAANYIGEAVHEEAH-------
>Cya0110|126655497
----------------------------MLNGLRILDTLPLAALEVGKHWYWEIGNLKLH
GQVFLASWVVIALLIIASLLATRNIQRVPSGMQNFMEYVLEFLRDLARTQLGEKHYRPWL
PFIGTLFLFIFVSNWSGSLIPWRLIEIPEG-ELAAPTNDINTTVALALLTSLAYFYAGLS
KKG-LGYFANYVQPIPVLLPIKILEDFTKPLSLSFRLFGNILADELVVAVLVFLVPLFVP
LPLMALGLFTSAIQALVFATLAGAYIHEAIESEEEEEHA---
>Mica|166367752
----------------------------MLDSLSVLNFYSLASLEVGQHWYWHIGGLKIH
GQVIAVSWIVFAILIIASIAATRKIQKVPSGIQNLMEYVLEFLRDLAKNQLGEKEYRPWL
PFIGTLFLFIFVSNWLGALIPWKLIELPEG-ELAAPTNDINTTVALALLTSLAYFYAGIS
KKG-LGYFAHYLEPIPVLLPIKILEDFTKPLSLSFRLFGNILADELVVAVLVFLVPLVVP
LPLMALGLFTSAIQALVFATLAGAYIHEALESEHEEEHA---
>Syns8109|260436710
-------------------------------MALLPLPLPFAELEVGHHLYWQIGDLYLH
GQVFLSSWILIGILLAVVLVGTRGMKRDPIGLQNLLEFLWNFIRDIARDNIGEKYYRDWL
PFIGTLFLFIFVSNWGGALIPWKIFELPEG-ELGAPTADINTTVAMALLVSLAYFYAGLS
RKG-LRFFELYVEPTPIMLPFKIIEEFTKPLSLSFRLFGNILADELAVGVLVYLVPLIVP
LPVMLLGLFTSAIQALIFATLASFYIGEGLHEAH--------
