# Supplementary material for: Genome fluctuations in cyanobacteria reflect evolutionary, developmental and adaptive traits
Source: BMC Evol Biol. 2011 Jun 30;11:187. doi: 10.1186/1471-2148-11-187 (PMC3141437; doi:10.1186/1471-2148-11-187)
Supplement: Additional file 8 — Individual and concatenated alignments for protein groups. Compressed file containing all alignments of individual groups (fasta format) and the concatenated alignment of 285 single-copy genes (phylip format). [file 1471-2148-11-187-S8.GZ › Cyanos1317.faa]

>Syne7942|81299143
----------------------------------------MDSLTSAASVLAAALAVGLA
AIGPGIGQGSAAGQAVEGIARQPEAEGKIRGTLLLSLAFMEALTIYGLVVALVLLFANPF
A-
>PromCC|33241057
----------------------------------------MDSITTAASVVAAGLAVGLG
AIGPGIGQGSAAQGAVEGIARQPEAEGKIRGTLLLSFAFMESLTIYGLVVALVLLFANPF
AG
>Crow|67920479
----------------------------------------MNPTVAAASVIAAALAVGLG
SIGPGLGQGNASGQAVSGIARQPEAEGKIRGTLLLTLAFMESLTIYGLVIALVLLFANPF
A-
>Syn7335|254422367
----------------------------------------MNPTIASASVIAAALAIGLA
AIGPGIGQGNAAGQAVEGIARQPEAEGKIRGTLLLSLAFMEALTIYGLVVALVLLFANPF
A-
>Syn307|148242981
----------------------------------------MDSITSAASVVAAGLAVGLA
AIGPGIGQGTASGGAVEGIARQPEAEGKIRGTLLLSLAFMESLTIYGLVVALVLLFANPF
AG
>Syn9605|78213707
----------------------------------------MDSITSAASVVAAGLAVGLA
AIGPGIGQGTASGGAVEGIARQPEAEGKIRGTLLLSLAFMESLTIYGLVVALVLLFANPF
AG
>Nosp|186684953
----------------------------------------MDPLVQAASVLAAALAIGLA
AIGPGIGQGNAAGQAVEGIARQPEAEGKIRGTLLLTLAFMESLTIYGLVIALVLLFANPF
G-
>PromAS|123969189
----------------------------------------MDSITSAASVVAAGLAVGLG
AIGPGLGQGNAAQGAVEGIARQPEAEGKIRGTLLLSFAFMESLTIYGLVVALVLLFANPF
S-
>Rapb|282898195
----------------------------------------MDPLISAASVLAAALAVGLA
AIGPGIGQGNAAGQAVEGIARQPEAEGKIRGTLLLSLAFMEALTIYGLVVALVLLFANPF
A-
>YellA|86606757
----------------------------------------MDPLTSAASVLSAALAIGLG
SLGPGLGQGNAAAAAMEGLARQPEAEDKIRGNLLVSLAFMEALTIYGLVVALVLLFANPF
A-
>Prom9215|157414056
----------------------------------------MDSITSAASVVAAGLAVGLG
AIGPGLGQGNAAQGAVEGIARQPEAEGKIRGTLLLSFAFMESLTIYGLVVALVLLFANPF
S-
>PromN2A|72382823
----------------------------------------MDSITTAASVVAAGLAVGLG
AIGPGIGQGSAAQGAVEGIARQPEAEGKIRGTLLLSFAFMESLTIYGLVVALVLLFANPF
AG
>Syns9917|87125413
----------------------------------------MSDLTSAASVLAAALAVGLA
AIGPGIGQGTAAGQAVEGIARQPEAEGKIRGTLLLSLAFMEALTIYGLVVALVLLFANPF
AG
>Prom9312|78779932
----------------------------------------MDSITSAASVVAAGLAVGLG
AIGPGLGQGNAAQGAVEGIARQPEAEGKIRGTLLLSFAFMESLTIYGLVVALVLLFANPF
S-
>SynsBL|116071308
----------------------------------------MDSITSAASVVAAGLAVGLA
AIGPGIGQGTASGGAVEGIARQPEAEGKIRGTLLLSLAFMESLTIYGLVVALVLLFANPF
A-
>Prom9515|123966867
----------------------------------------MDSITSAASVVAAGLAVGLG
AIGPGLGQGNAAQGAVEGIARQPEAEGKIRGTLLLSFAFMESLTIYGLVVALVLLFANPF
S-
>Cya8802|257061162
----------------------------------------MNPTVAAASVIAAALAVGLA
AIGPGFGQGNASGEAVSGIARQPEAEGKIRGTLLLSLAFMESLTIYGLVIALVLLFANPF
A-
>Prom9313|161350041
----------------------------------------MDSITTAASVVAAGLAVGLG
AIGPGIGQGTAAGGAVEGIARQPEAEGKIRGTLLLSFAFMESLTIYGLVVALVLLFANPF
AG
>Cya7822|196257286
----------------------------------------MNPIIAAASVIAAALAVGLA
AIGPGIGQGNASGQAVSGIARQPEAEGKIRGTLLLTLAFMESLTIYGLVISLVLLFANPF
A-
>Cya7424|218439576
----------------------------------------MDPMLASASVIAAALAVGLA
AIGPGIGQGNASGQAVSGIARQPEAEGKIRGTLLLTLAFMESLTIYGLVISLVLLFANPF
A-
>PromN1A|124026558
----------------------------------------MDSITTAASVVAAGLAVGLG
AIGPGIGQGSAAQGAVEGIARQPEAEGKIRGTLLLSFAFMESLTIYGLVVALVLLFANPF
AG
>Micc|254413651
----------------------------------------MDPLISAASVIAAALAVGLA
AIGPGIGQGNAAGQAVEGIARQPEAEGKIRGTLLLSLAFMEALTIYGLVVALVLLFANPF
S-
>Prom9202|254525431
----------------------------------------MDSITSAASVVAAGLAVGLG
AIGPGLGQGNAAQGAVEGIARQPEAEGKIRGTLLLSFAFMESLTIYGLVVALVLLFANPF
S-
>Nods|119510743
----------------------------------------MDPLVAAASVLAAALAVGLA
AIGPGIGQGNAAGQAVEGIARQPEAEGKIRGTLLLSLAFMEALTIYGLVVALVLLFANPF
A-
>Cyab|254432641
----------------------------------------MSDLTSAASVLAAALAVGLA
AIGPGIGQGTAAGQAVEGIARQPEAEGKIRGTLLLSLAFMEALTIYGLVVALVLLFANPF
AG
>Acam|158334076
----------------------------------------MDPLVAAASVLAAALGIGIS
TIGPALAQGNAAGKAVEGIARQPEAEGKIRGTLLLCLAFMESLTIYGLVIALVLLFANPF
A-
>Prom9301|126696983
----------------------------------------MDSITSAASVVAAGLAVGLG
AIGPGLGQGNAAQGAVEGIARQPEAEGKIRGTLLLSFAFMESLTIYGLVVALVLLFANPF
S-
>Artm|209525761
---------------------------------------MESNLTTAASVIAAALAVGIG
SIGPGLGQGQAAGQAVEGIARQPEAEGKIRGTLLLSLAFMEALTIYGLVVALVLLFANPF
V-
>Syne6301|56751190
----------------------------------------MDSLTSAASVLAAALAVGLA
AIGPGIGQGSAAGQAVEGIARQPEAEGKIRGTLLLSLAFMEALTIYGLVVALVLLFANPF
A-
>Anav|75908829
----------------------------------------MDPLVSAASVLAAALAVGLA
AIGPGIGQGNAAGQAVEGIARQPEAEGKIRGTLLLSLAFMEALTIYGLVVALVLLFANPF
A-
>Artp|284051763
---------------------------------------MESNLTTAASVIAAALAVGIG
SIGPGLGQGQAAGQAVEGIARQPEAEGKIRGTLLLSLAFMEALTIYGLVVALVLLFANPF
V-
>Cya7425|220906908
----------------------------------------MDPQIASASVLAAALAIGLA
AIGPGIGQGNASGQAVEGIARQPEAEGKIRGTLLLTLAFMESLTIYGLVIALVLLFANPF
AG
>Cya51142|172039397
----------------------------------------MNPTVAAASVIAAALAVGLG
SIGPGLGQGNASGQAVSGIARQPEAEGKIRGTLLLTLAFMESLTIYGLVIALVLLFANPF
A-
>Lyns|119484693
----------------------------------------MDPLIAAASVIAAALAVGLG
AIGPGIGQGNAAGQAVEGIARQPEAEGKIRGTLLLSLAFMEALTIYGLVVSLVLLFANPF
A-
>Prom9211|159904115
-----------MNFEIYPRRYKLPVLFFMRLIALLFLTSIMDSITTAASVVAAGLAVGLG
AIGPGIGQGSAAQGAVEGIARQPEAEGKIRGTLLLSFAFMESLTIYGLVVALVLLFANPF
AG
>Noss|17227505
----------------------------------------MDPLVSAASVLAAALAVGLA
AIGPGIGQGNAAGQAVEGIARQPEAEGKIRGTLLLSLAFMEALTIYGLVVALVLLFANPF
A-
>Cya8801|218247502
----------------------------------------MNPTVAAASVIAAALAVGLA
AIGPGFGQGNASGEAVSGIARQPEAEGKIRGTLLLSLAFMESLTIYGLVIALVLLFANPF
A-
>Glov|37522478
----------------------------------------MNDITAAASVIAAALAVGLA
AIGPGIGQGNAASKAAEGIARQPEAEGKIRGTLLLSLAFMESLTIYGLLVSIVLLFANPF
RG
>Syns8102|33865026
----------------------------------------MDSITSAASVVAAGLAVGLA
AIGPGIGQGTASGGAVEGIARQPEAEGKIRGTLLLSLAFMESLTIYGLVVALVLLFANPF
AG
>Thee|22297974
-----------------------MISGNFVLSYYVSRKSTMNPLIASASVLAAALAIGLA
SLGPGLAQGNASGQALEGIARQPEAEGKIRGTLLLSLAFMESLTIYGLVIALVLLFANPF
AS
>Syns9916|116073692
----------------------------------------MDSITSAASVVAAGLAVGLA
AIGPGIGQGSASQGAVEGIARQPEAEGKIRGTLLLSLAFMESLTIYGLVVALVLLFANPF
AG
>PromMED|33862011
----------------------------------------MDSITSAASVVAAGLAVGLG
AIGPGLGQGNAAQGAVEGIARQPEAEGKIRGTLLLSFAFMESLTIYGLVVALVLLFANPF
S-
>Scys6803|16329331
----------------------------------------MDSTVAAASVIAAALAVGLG
AIGPGIGQGNASGQAVSGIARQPEAEGKIRGTLLLTLAFMESLTIYGLVIALVLLFANPF
A-
>Syn9902|78184061
----------------------------------------MDSITSAASVVAAGLAVGLA
AIGPGIGQGTASGGAVEGIARQPEAEGKIRGTLLLSLAFMESLTIYGLVVALVLLFANPF
A-
>Trie|113475844
----------------------------------------MDPLIAAASVVAAALAVGLG
AIGPGIGQGNAAGQAVEGIARQPEAEGKIRGTLLLSLAFMEALTIYGLVVSLVLLFANPF
A-
>Syn9311|113955150
----------------------------------------MDSITSAASVVAAGLAVGLA
AIGPGIGQGSASQGAVEGIARQPEAEGKIRGTLLLSLAFMESLTIYGLVVALVLLFANPF
A-
>NoAz|298491948
----------------------------------------MDPLVQAASVLAAALAIGLA
AIGPGIGQGNAAGQAVEGIARQPEAEGKIRGTLLLTLAFMESLTIYGLVIALVLLFANPF
A-
>Ucyn|284928725
----------------------------------------MDSTIAAASVIAAALAVGLA
AIGPGIGQGNASGQAVSGIARQPEAEGKIRGTLLLTLAFMESLTIYGLVISLVLLFANPF
I-
>Syns5701|87301256
--------------------------------------------------MAAGLAVGLG
AIGPGIGQGTAAGGAVEGIARQPEAEGKIRGTLLLSLAFMEALTIYGLVVALVLLFANPF
AG
>YellB|86610104
----------------------------------------MDPLTSAASVLSAALAIGLG
SLGPGLGQGNAAAAAMEGLARQPEAEDKIRGNLLVSLAFMEALTIYGLVVALVLLFANPF
A-
>Syn7002|170077361
----------------------------------------MDSLTAAASVIAAALAVGLA
AIGPGIGQGNAAGSAAEGIARQPEAEGKIRGTLLLSLAFMEALTIYGLVVALVLLFANPF
A-
>Cylr|282901086
----------------------------------------MDPLISAASVLAAALAVGLA
AIGPGIGQGNAAGQAVEGIARQPEAEGKIRGTLLLSLAFMEALTIYGLVVALVLLFANPF
A-
>Prom9303|124022189
MRAGPACSGPSHNLRDVPGAGINLSVPIRAVLAPHTFSSTMDSITTAASVVAAGLAVGLG
AIGPGIGQGTAAGGAVEGIARQPEAEGKIRGTLLLSFAFMESLTIYGLVVALVLLFANPF
AG
>Syns7805|88807377
---------MEPGPPSIVRVSRARPALSALILRTSNRFPPMSDLTSAASVLAAALAVGLA
AIGPGIGQGTAAGQAVEGIARQPEAEGKIRGTLLLSLAFMEALTIYGLVVALVLLFANPF
AG
>Syns7803|148240357
----------------------------------------MSDLTSAASVLAAALAVGLA
AIGPGIGQGTAAGQAVEGIARQPEAEGKIRGTLLLSLAFMEALTIYGLVVALVLLFANPF
AG
>Cya0110|126655503
----------------------------------------MNPTVAAASVIAAALAVGLG
SIGPGLGQGNASGQAVSGIARQPEAEGKIRGTLLLTLAFMESLTIYGLVIALVLLFANPF
A-
>Mica|166367753
----------------------------------------MNPTVAAASVIAAALAVGLA
AIGPGVGQGTASGEAVSGIARQPEAEGRIRGTLLLSLAFMESLTIYGLVIALVLLFANPF
A-
>Syns8109|260436152
----------------------------------------MDSITSAASVVAAGLAVGLA
AIGPGIGQGTASGGAVEGIARQPEAEGKIRGTLLLSLAFMESLTIYGLVVALVLLFANPF
AG
