# Supplementary material for: Genome fluctuations in cyanobacteria reflect evolutionary, developmental and adaptive traits
Source: BMC Evol Biol. 2011 Jun 30;11:187. doi: 10.1186/1471-2148-11-187 (PMC3141437; doi:10.1186/1471-2148-11-187)
Supplement: Additional file 8 — Individual and concatenated alignments for protein groups. Compressed file containing all alignments of individual groups (fasta format) and the concatenated alignment of 285 single-copy genes (phylip format). [file 1471-2148-11-187-S8.GZ › Cyanos1318.faa]

>Syne7942|81299144
--------MNAWMIL----------AAEAVQEAEGGLFDLDATLPLMAVQILVLVFLLNA
VFYKPFGKVLDDRDQFVRGGRQDAKARLAEVKALTAQYEQELAATRKQSQALIAEAQTEA
GRIAAQQLAEAQREAQAQREQAQQEIDQQKAVALQALDQQVDALSHQILDKLLARA----
-
>PromCC|33241056
--------MTSLLLF---------------GASEGGLFDFDATLPLMAAQVVLLTFILNA
LFFKPVGRVVEDREDYVLTSRAEAKKKLAEVEKLENDLKNQLKEARKAAQQVISEAEEDS
EKLYKEALNLANSEANASREQARREIDSQRDSALKKLKSDSDKLGDLIVERLLAAK----
-
>Crow|67920480
------------------------------------MFDFDATLPLMALQFILLAIILNA
IFYKPLNKALDERADYIRQKQSGGQKELAEAKELAAQYEQQLAEARKQSQEIVAQAQSEA
KQLASEAVAEAQREAIAKKEAAAQEIEQQRQEALKTLEQQVDTLSRQILEKLLGPELVK-
-
>Syn7335|254423802
-------MWIGLTLL--------AVESVEAVEEAGGLFDLNATLPLMAIQFLILMAVLNA
ILYKPLGNAIDERDAYIRSAKSGASERLAKAEKLAAEYEQSLADTRKEARNVIEAAQADA
QQIAAQKQAEAQQEAASKREAVQKELDEQKAAALSQLEQQVDSLSDQILGKLLGSAA---
-
>Syn307|148242980
--------MHSWLLL------------AEAATPKGGLFDLDATLPLMAVQVVVLTFVLNA
LFFRPVGKTVEDREGYISTSRAQAKEKLAQAERLEAELKAQLLDARKQSVAVIQKAEEEV
DRLFREALAVAQSEANSVREKARGEVDAEKAKAFSGIDSQAEKLSSLIVDRLLAA-----
-
>Syn9605|78213706
---------MTWLLL------------AEAGVPEGGLFDLDATLPLMAVQVVLLTFLLNV
LFFRPVGKVVEDREGYISTSRADAKQKLAQVERLEADLAEQLKGARQSAQAVIVEAEQEV
DRLYREALAQAEAEANRTKEESRRAIEAERESARTQLKGQVDQLSTTIINRLLAA-----
-
>Nosp|186684954
------------------------------------MFDFDATLPFMALQFLLLAAVLNA
IFYKPLTKVLDDRDSYIRTNTLEARESLAKAERLATEYEQQLADARRQSQATVEAAQLEA
KKITAEKIAEAQKEAQSQREQASVEIEQQKQQAFSTLEQQVDALSRQILEKLLGPTPVR-
-
>PromAS|123969188
--------MLAFNFF---------------GATEGGLFDINATLPLMAIQVVALTYILNS
LFFKPVGNVVEKREKFVSNNIIEAKNKLSEVKKLEADLLTQLQSARTEAQRIVSEAENES
DKLYKEALELANNEANASKEKARLEIESQTSAARDQLSKQADDLSELIVNRLILEK----
-
>Rapb|282898194
--------MTHWITL----------LAVEEVAKEGGLFDLDATLPLMAIQFLVLALILNA
TLYKPLGQAIDGRNDYIRNNQLDAQQRLSQAEKLAAQYEQELAGARRQAQAVIAQAQAEA
QKVAAQKIAAAQQEAQAQREKAASEIEQQKQQALASLEAQVDALSRQILEKLLGADLISQ
R
>YellA|86606756
--------MICSTLL------------AVEAAEKNGLFDLDATLPIIAVQFLLLVAVLNS
LFYEPVTRVIDSRNDYIRTTQAEAQERLDKAMALTRQYEAEIGQARLQAQQVIAEAEAAA
ARIRSEKLAAAQAEIQAKLEAARRQIEQEKQTALEQLQQQVDAIAAQITEKLLGSAR---
-
>Prom9215|157414055
--------MLAFNFF---------------GATEGGLFDINATLPLMAIQVVALTYILNS
LFFKPVGKVVEKREKFVSDNIIEAKNKLSEVEKLEADLLTQLQSARTEAQRIVSEAENES
DKLYKEALELANNEANASKEKARLEIESQTSAARDQLSKQADDLSELIVNRLILEK----
-
>PromN2A|72382822
--------MPTLFLF---------------GASEGGLFDFDATLPLMAVQVVLLTFILNA
LFFKPVGRVVEEREDYVNTSRAEAKKKIAEVELLETELKDQLKEARLEAQKVILEAEQDS
ENLYKEALALATSEANASREKARREIDSQRDEALNQLKNEADNLGDLIIERLLAKK----
-
>Syns9917|87125414
---------MTWLLL------------AEAGVPEGGLFDLDATLPLMAVQVVLLTFLLNS
LFFRPVGKVVEDREGYISTSRAEAKQKLAQVERLEADLTDQLRSARQAAQAAIVEAEQEV
DRLYREALAEAEAEANRTREQARREIESQREQASAQLMAQVDQLSSQIIQRLLAA-----
-
>Prom9312|78779931
--------MLAFNFF---------------GATEGGLFDINATLPLMAIQVVALTYILNS
LFFKPVGNVVEKREKFVSNNIIEAKNKLSEVKKLEAELLTQLQSARTEAQRIVGEAENES
DKLYKEALELANNEANASKEKARLEIESQTSAARDQLSKQADDLSELIVNRLILEK----
-
>SynsBL|116071307
---------MTWLLL------------AEAGVPEGGLFDLDATLPLMAVQVVLLTFLLNV
LFFRPVGKVVEDREGFISTSRADAKQKLAEVERLEAALAEQLKGARQAVQSVIVDAEKEV
DGLYREALAQAEAEANRTKEESRRGIEAERESARAQLKGKVDQLSTTIINRLLAA-----
-
>Prom9515|123966866
--------MLAFNFF---------------GATEGGLFDINATLPLMAIQVVALTYILNS
LFFKPVGKVVEKREKFVSNNIMEAKNKLSEVEKLEADLLSQLQSARSEAQKIVSDAENES
DKLYKEALELANNEANASKEKARLEIENQTSSARDQLFKQADDLSELIVNRLILEK----
-
>Cya8802|257061161
------------------------------------MFDFDATLPVMALQFILLAVILNG
IFYTPLNKALDERADYIRQKETDEKERLAKAKELAQEYEKQLADARKQSQEVIAAAQADA
QKIAAEALAKAQKEAQAKKEEAAVEIAQQRQAALGVLEQQVDVLSRQILEKLLGPELVK-
-
>Prom9313|33863737
--------MTSLLLF-----------------GAGGLFDFDATLPLMALQVVLLTFILNA
LFFRPVGRVVEEREVYVTTSRAEAKQKLAEAEKLELELKEQLKSARIAAQQLIQEAEKDS
EQLYREALAIANADANAAREKARREIDAQRDSALSQLKGDAEKLGDLIVNRLLAAK----
-
>Cya7822|196257287
------------------------------------MFDFDATLPLMALQFIVLAVVLNA
VFYKPIGKALDERADYIRSNEKEAKERLAKAQTLASEYEIQLADARKQSQEIIAAAQAQA
KAIADGKIAQAQREAIAQKEAAAKEIEQQKQEAMTALEQQVEALSRQILEKILGPELVK-
-
>Cya7424|218439575
------------------------------------MFDFDATLPLMALQFLVLAVVLNA
VFYKPLGKALDSRADYIRSNENQAREQLAKAQNLAQEYEKQLGDARRQSNEIIAAAQAQA
KQIADEKIAQAQKEAQAQKEAAAKEIEQQKQEAMTALEQQVDALSRQILEKILGSELVK-
-
>PromN1A|124026557
--------MPTLFLF---------------GASEGGLFDFDATLPLMAVQVVLLTFILNA
LFFKPVGRVVEEREDYVNTSRAEAKKKIAEVELLETELKDQLKEARLEAQKVILEAEQDS
ENLYKEALALATSEANASREKARREIDSQRDEALNQLKSEADNLGDLIIERLLAKK----
-
>Micc|254413667
--------MIHWTIL--------LAVEAAEEAAEGGLFDFDATLPLMALQFLILVVILNA
VFYKPLSNAIDGRDDYIRQNRLEARERLEKAQNLAKQYEQELAETRRKSQATIAAAQADA
QKIAADKMAQAQAEAQAQREQAQKEIDQQKAEAMTSLEQEVDSLSRQILEKLVGPELVK-
-
>Prom9202|254526210
--------MLAFNFF---------------GATEGGLFDINATLPLMAIQVVALTYILNS
LFFKPVGKVVEKREKFVSDNIIEAKNKLSEVEKLEADLLNQLQSARTEAQRIVSEAENES
DKLYKEALELANNEANASKEKARLEIESQTSAARDQLSKQADDLSELIVNRLILEK----
-
>Nods|119510742
--------MTHWITL----------LAVEEVAKEGGLFDLDATLPLMAIQFLVLALVLNA
TLYKPLGNAIDGRNDYIRSNQLEAQERLSKTEKLAEEYEQSLAGARRQAQTIIADAQAEA
QKIAAEKIAAVQKQAQAEKEKAASEIEQQKQAAFASLEQQVDSLSRQILEKLLGADIVSR
R
>Cyab|254430556
--------MTSWLLLTAADAASSAAASAAASAPEGGLFDLDATLPLMAVQVVILTFILNA
LFFRPVGRAVEEREGFIATSRAEAKQKLAQVQRLEADLTEQLKEARQHAQKLIVEAEQES
DKLYREALATAQAEAIATREKARRDIESEKDRALSAIKTEAERLGSLIVDRLLAAS----
-
>Acam|158334077
------------------------------------MFDFNGTLPLMMFQFFLLVAVLNA
VFFKPLTQAIDERDGFIRTNNTEARERLAKAKSLTEQYEQELAGTRKQSQQVLADAQAEA
QKIAQTQITEAQKQVQAEVMKAQAELESQKQSAFSELEKQVDTLSQQILNKLLGSTLA--
-
>Prom9301|126696982
--------MLAFNFF---------------GATEGGLFDINATLPLMAIQVVALTYILNS
LFFKPVGNVVEKREKFVSNNVIEAKNKLSEVKKLEADLLTQLQSARTEAQRIVSEAEDES
DKLYKEALELANNEANASKEKARLEIESQTSAARDQLSKQADVLSELIVNRLILEK----
-
>Artm|209525760
--------MIHSTIL----------LAVEEAATESSLFDFDATLPLMAVQFLILAAILNQ
IFYKPLGNAIDSRADYIRQNKLSAKERLSKAESLAKQYELELAETRKESQQLIINAQAEA
QKIAAREMAAAQQEAQKIREAAYQEIEQNKIEARKGLEQQVDSISRLILDKLLGAGMIG-
-
>Syne6301|56751189
--------MNAWMIL----------AAEAVQEAEGGLFDLDATLPLMAVQILVLVFLLNA
VFYKPFGKVLDDRDQFVRGGRQDAKARLAEVKALTAQYEQELAATRKQSQALIAEAQTEA
GRIAAQQLAEAQREAQAQREQAQQEIDQQKAVALQALDQQVDALSHQILDKLLARA----
-
>Anav|75908828
--------MTHWITL----------LAVEEVAKEGGLFDLDATLPLMAIQFLLLALVLNA
TLYKPLGKAIDGRNEYVRNNQLEAQERLSKAEKLAEAYEQELAGARRQAQTIIADAQAEA
QKIAAEKVAAAQKEAQAQREQAAGEIEQQKQQALASLEQQVDALSRQILEKLLGADLVKQ
R
>Artp|284051762
--------MIHSTIL----------LAVEEAATESSLFDFDATLPLMAVQFLILAAILNQ
IFYKPLGNAIDSRADYIRQNKLSAKERLSKAESLAKQYELELAETRKESQQLIINAQAEA
QKIAAREMAAAQQEAQKIREAAYQEIEQNKIEARKGLEQQVDSISRQILDKLLGAGMIG-
-
>Cya7425|220906909
------------------------------------MFDFDATLPLMALQFLAFVLVLNW
VFYRPLTKALTDREDYIRANLTEGQERLDKAQRLAQQYEEELAETRRQSQALIAAAQEDA
RRIASEETAAAQRQVQAQLLQVQQELDQQKQAALQSLEAQVGGLSQQILVKLLG------
-
>Cya51142|172039398
------------------------------------MFDFDATLPLMALQFVLLAIILNA
IFYKPLNKALDERADYIRQNETGGQQQLAEAKELAAKYEQQLAQARKESQDIVAQAQAEA
KQLATEAVAEAQKEAIAKKEAAAQEIEQQRQEALKTLEQQVDTLSRQILEKLLGPELVK-
-
>Lyns|119484692
---------MHWTIL----------FAVEETAKEGGLFDLNATLPLMAVQFLLLAVILNA
IFYKPLGKAIDERAEYIRENRLQAQERLDKAEKLAQQYEQELAETRKQSQNVIVTAQADA
RKIASEKMAEALQEAQKLREKAVQEIETEKQQALQTLEQQVEPLSRQILEKLLGPELVR-
-
>Prom9211|159904114
--------MTSLLLF---------------GASEGGLFDFDATLPLMAVQVVLLTFILNA
LFFKPVGRVVEEREDYVTSSLADAKKKLAEVEKLESDLKNQLKEARLAAQSVINEAETDS
ENLYREALALATAEANASREEARREIDSQRESALNQLRSDAEKLGDLIVERLLASK----
-
>Noss|17227504
--------MTHWITL----------LAVEKVAKEGGLFDLDATLPLMAIQFLLLALILNA
TLYKPLGKAIDGRNEYVRNNQLEAQERLSKAEKLAEAYEQELAGARRQAQTIIADAQAEA
QKIAAEKVAAAQKEAQAQREQAAGEIEQQKQQALASLEQQVDALSRQILEKLLGADLVKQ
R
>Cya8801|218247503
------------------------------------MFDFDATLPVMALQFILLAVILNG
IFYTPLNKALDERADYIRQKETDEKERLAKAKELAQEYEKQLADARKQSQEVIAAAQADA
QKIAAEALAKAQKEAQAKKEEAAVEIAQQRQAALGVLEQQVDVLSRQILEKLLGPELVK-
-
>Glov|37522477
MDMLFDPGWAAHLLL------LAAEEAAAAEAESGGLFDFGGTLVLQIVNFLLLMTILSA
VFYGPISRVIEERSEYIRSNAGSAQRRFDEAKALADQYEQELRTTRLEAQQVIAAAEAEA
QKIRAQQLAEAQREAQERIAQAQADLDKQKQAALASLSGEVEAISRTLSEKLLSDSARRF
-
>Syns8102|33865027
---------MTWLLL------------AEAGVPEGGLFDLDATLPLMAVQVVLLTFLLNV
LFFRPVGKVVEDREGYISTSRADAKQKLAQVEQLEADLAEQLKGARQAAQSVIVEAEQEV
DRLYREALAAAEAEANRSKDESRRAIEAERESARTQLQGQVDQLSTTIINRLLAA-----
-
>Thee|22297975
------------------------------------MFDFDATLPLMAVQFLILTVILNA
LLYKPLGQALDNRDEYIRTNLQQAKERLQQATELAQQYEQELASTRRQAQALIEEARVEA
QKIATAEIAEAQQAVQAELLKIQAEIDQQKQATLQALEGQVASLSEQLLAKLMA------
-
>Syns9916|116073691
---------MTWLLF------------AEAAVPEGGLFDLDATLPLMALQVVLLTFLLNS
LFFRPVGKVVEEREGYISTSRADAKQKLAQVERLEADLTEQLREARQAAQSAIVEAEQEV
DKLYREALAAAEAEANRTREQARREIESQREAAQTQLMSKVDQLSAQIIQRLLAVS----
-
>PromMED|33862010
--------MLAFDFF---------------GATEGGLFDINATLPLMAIQVVALTYILNS
LFFKPVGNVVEKREKFVSNNIMDAKNKLSEVEKLEADLLSQLQSARYEAQKIVSEAENES
DKLYKEALALANDEANASKEKARLEIENQTSSARDQLFKQADDLSELIVNRLILEK----
-
>Scys6803|16329330
------------------------------------MFDFDATLPLMALQFVVLAFLLNA
IFYKPMNKVLDERADYIRTNEEDARERLAKAKAITQEYEQQITDARRQSQAVIADAQAEA
RRLAAEKIAEAQRESQRQKETAAQEIEAQRQSALSSLEQEVAALSNQILHKLLGPELIK-
-
>Syn9902|78184062
---------MTWLLL------------AEAGVPEGGLFDLDATLPLMAVQVVLLTFLLNA
LFFRPVGKVVEDREGFISTSRADAKQKLAQVERLEADLAEQLKGARQAVQSVIVDAEQEV
DGLYREALAQAEAEANRTKEESRRGIEAERESARAQLKGKVDQLSTTIIDRLLAA-----
-
>Trie|113475843
--------MINLTIV----------LAVEEVAEKGGLFDINATLPLMAIQFLLLAFVLDK
IFYKPLGKAIDSRADYIRENQVKAKERLAKAKQLAEQYEQEFAQTRQKSQVVIVAAQAEA
EKIAATKVAVAQKEAQVKREQAAQEIEKQKEVALEQLEEQVDSLSRQILEKLLGPELVR-
-
>Syn9311|113954101
---------MTWLLF------------AEAAVPEGGLFDLDATLPLMAIQVVLLTFLLNS
LFFRPVGKVVEDREGYINTSRADAKQKLEQVRRLEADLQDQLRGARQAAQSAIVDAETEV
DSLYREALAAAETEANRTREQARKEIESQRESAQAKLMAQVDQLSSQIIKRLLAA-----
-
>NoAz|298491949
------------------------------------MFDFDATLPLMALQFLLLAALLNV
IFYKPMTKVLDDRDNYVRTNNLDAREHLAKAERLTQEYEQKLASALRQSQLTMETAQAEA
KKIKAQKIAQAQQEAQAQREQAAKEIEQQKQAAMATLEQQVDALSSQILEKLLGPALVK-
-
>Ucyn|284928724
------------------------------------MFDFDATLPVMALQFILLVIILNA
TFYKPLNEVLDKRADYIRQQEIGGKEHLEKARELAAQYEQQLSETRKKSQEVVISAQSEA
KKIASEAIVIAQQEAQIKKEAVAKEIAQQRQDALKVLEKQVDILSHQILEKLLGPKLIK-
-
>Syns5701|87301255
--------MTSWLLL------------AAAGAPEGGLFDLDATLPLMAVQVVLLTFILNA
LFFRPVGKTVEERESYISTSRAEAKQQLAQIERLEADLRQQLREARQQAQALIVEAEQEM
DRLYRSALAAAQAEANGSREAARREIDTQRKLAEDTLNGEADRLGDLIVTRLLAAQ----
-
>YellB|86610103
--------MFFPTLL------------AVEAAEKGGLFDLDATLPLIAIQFLLLVAVLNS
LFYEPVTRAIDSRNDYIRTTQAEAQERLDKAVSLTRQYESEISQARLQAQQVIAEAEAAA
ARIRSEKLAAVQAEIQQKLEAARLQVEQEKQAALEQLQQQVDAIAAQITQKLLGSAR---
-
>Syn7002|170077360
--------MTHWTIV--------LATEAVEKTAEGGLFDFDATLPVMAIQFLVLAALLNK
LFYKPIGQAIDDRSDYIRTNLVDAKERQQKAEDLAAQYEQELRDVRREAQDVIAKAQAEA
QKVVADEVKSAQAEALAEREKAALEIEAQRESAFKSLEQQVDSLSQAIASKLVGAKL---
-
>Cylr|282901087
--------MTHWITL----------LAVEEVAKEGGLFDLDATLPLMAIQFLVLALILNA
TLYKPLGQAIDGRNDYIRNNQLDAQQRLSQAEKLAAQYEQELAGARRQAQAVIAQAQAEA
QKVAAQKIAAAQQEAQAQREKAASEIEQQKQQALASLEAQVDALSRQILEKLLGADLISQ
R
>Prom9303|124022190
--------MTSLLLF-----------------GAGGLFDFDATLPLMALQVVLLTFILNA
LFFRPVGRVVEEREVYVTTSRAEAKQKLAEAEKLELELKEQLKSARIAAQQLIQEAEKDS
EQLYREALAIANADANAAREKARREIDAQRDSALTQLKGDAEKLGDLIVNRLLAAK----
-
>Syns7805|88807378
---------MTWLLL------------AEAGVPEGGLFDLDATLPLMAVQVVLLTFLLNS
LFFRPVGKVVEDREGYIATSRADAKQKLEQINRLEADLQDQLRGARQAAQAAIVEAEQDV
DRLYREALAEAETEANRTREKARREIETQRESAQAQLMSQVDQLSAQIINRLLAA-----
-
>Syns7803|148240356
---------MTWLLL------------AEAGVPEGGLFDLDATLPLMAVQVVLLTFLLNS
LFFRPVGKVVEDREGYIATSRAEAKQKLEQINRLEADLQDQLRGARQAAQSAIVEAEQEV
DRLYREALAEAEAEANRTREKARREIESQRESAQAQLMSQVDQLSAQIINRLLAA-----
-
>Cya0110|126655508
------------------------------------------------------------
----------------------------------------------------MAQAQAEA
KQLATEAVAEAQKEAIAKKEAAAQEIEQERQEALKTLEQQVDALSRQILEKLLGPELVK-
-
>Mica|166367754
------------------------------------MFDFDATLPVMALQFILLAVILNA
VFYKPLSKVLDERAEYIRQTESGAKEQLAKTEALVQEYELQLSSARKQSQEIIAQAQAEA
QKLASERVAAAQKEAIARKEAVAAEIAQQKEEAFRSLEGQVASLSRQILEKLLGPELVR-
-
>Syns8109|260436408
---------MTWLLL------------AEAGVPEGGLFDLDATLPLMAVQVVLLTFLLNV
LFFRPVGKVVEDREGYISTSRADAKQKLAQVERLEADLAEQLKGARQAAQAVIVEAEQEV
DRLYREALAQAEAEANRTKEESRRAIEAERESARTQLKGQVDQLSTTIINRLLAA-----
-
