# Supplementary material for: Genome fluctuations in cyanobacteria reflect evolutionary, developmental and adaptive traits
Source: BMC Evol Biol. 2011 Jun 30;11:187. doi: 10.1186/1471-2148-11-187 (PMC3141437; doi:10.1186/1471-2148-11-187)
Supplement: Additional file 8 — Individual and concatenated alignments for protein groups. Compressed file containing all alignments of individual groups (fasta format) and the concatenated alignment of 285 single-copy genes (phylip format). [file 1471-2148-11-187-S8.GZ › Cyanos1319.faa]

>Syne7942|81299145
-------MSSWILLAHA------------ETSGFG-LNLDLFETNLINLAIIIGLLVYAG
RGFLGNLLSNRRAAIEAEIREVEEKLASSAQALSQAQTQLKEAEAEAARLLVEAKARAAA
VRQEILDKAAADVERLKATAAQDVSTEQQRVLDELRRYAVAQALSRVETQLSQQL--DEA
AQQRLIDRSLATL----
>PromCC|33241055
-------MNDSLIFATE---------------GFA-LNLNLFETNVINLAVVAFGLYKFL
PNFLGGMLERRRSAILQDLKDAEDRLAKASESLKQAKLDLSSAEQKAGKIRTDCQARAEA
IRLESEKRTVEEMARIKQGAASDLNVEAARVSGQLRREAAKLAIEKALSTLSGKL--DDK
AQDKFLKQSIKNIGDI-
>Crow|67920481
------MIDSFLLLATESQ--------AEGEALIS-FHFDFLESNILNLAILVGVLFFYG
RKVVGNILTERRNQITQAIQEAEDKQRTAAAALAKEQENLAQAKKQAEDIVKAASERAKT
ITAEIKAQCERDIARLKETAAADLSSEQERVMAQLKKQIAEEAIAQAESQLKAQV--DNN
AQQRLIDRSIATLGG--
>Syn7335|254425361
-----MLTQAWGLLASETK-------------GFG-LNFDILETNIINLAIVIGVLIYFG
KGFLGSKLQERRQAIETAIKDAEARQKKAAASLAEQQQKLQMAKKEAERIKAEAQTNAEA
AREAVLAQSAKDIERIKASAAQDLSSQQDKVMQELRRRVSAMAMEKVRSRLPDIL--NQD
VQTKLVDQSISQLGE--
>Syn307|148242979
-------MTTSLPFVLANH-------------GFA-LNFNVFETNLINLVLVIALLVYFL
KGFLGGILERRREAILADLKDAEERLVTASKALEEGQRELAQAKSTAEKILAEAKQRADL
IREDGEKRTIEEMARIKQDANANLNAEAARVIEALRAETARTAIDKALAALPKRL--NDA
KRAELIDRSIEALG---
>Syn9605|78213705
---------------------------------MT-LNLNPLETNLVNLVIVIGLLFWFL
RGFLGGILERRRAAILQELQDAESRLKTATENLSQAQSELAAAQQKAEKIRADGQARAAG
IRAEGEKRTISVMAAIKAGADADAEADAARIKDSLRREAALAAIDKALAVLPARL--DAS
AQAKLIDSTIKNLENA-
>Nosp|186684955
----MGIMGTFLLLAAEANAVHSELAEGAAEGGFG-LNLDIFETNLINLAILVGILFYFG
RKVLSNILNERQSNIATAIQEAEGRLKEAKTALSQAQEQLKQSQAEAERIRQSAVENAQK
AKEALLAKAVQDVERLKQTAAADLNTETERAIAQLRQRVATLALQKVESQLKGGI--ADD
AQQSLIDRSIAQLGGNV
>PromAS|123969187
--------MNLTLLATE---------------GFG-LNFNLFETNILNWAVVVFGLYKFL
PGFLGKMLQKRREGILLELKDAEDRLLNATQALEKAKKDLSSAAEKASQIKADSLKRSES
IRMESEKKAIEEMARIKQSAISDESSEASRAISQLRKEAVELAIKKALDSLPNRL--DKT
TQENLVTQSINNIEVN-
>Rapb|282898193
-------MGTFLLLIAEATAVTGELAEGAEHSGIG-LNTNIFETNLINLAIIITVLFVFG
RKVLGNTLKTRRENIETAIKSAEERAANAAKQLKVAEEKLTQAQVEANRIKADAETSAKA
AGEAILVQAAADVEKMQAAGAADLNAELERVISQLRQKVVAKALQKAEAELKAGI--AED
AQIRIIDRSIAQLGG--
>YellA|86606755
-------MPAWLLAVAEPVTEA-----TEGSAEKG-ILDAILESNLINIAIILSLLYILG
RRVVGEALAKRREGILEELRQAEQRKQEAIERLAEEQQKLAQAQQEAERIRKQAEANAEA
RRQELLQQAEREIERLRANAERDLSAEQEQILQELRRQIVRQALSKVEQELPQHL--NEQ
VHQRLIERGIQMIAR--
>Prom9215|157414054
--------MNFTLLATE---------------GFG-LNFNLFETNILNWAVVIFGLYKFL
PSFLGKMLQKRREGILLELKDAEDRLLNATQALEKAKKDLSSAEEKASQIKADSLKRSES
IRMESEKKAIEEMARIKQSAISDESSEASRAISQLRKEAIELAIKKALDSLPNRL--DQT
KQENLVTQSINNIEEN-
>PromN2A|72382821
--------MTPLIFASE---------------GFG-LNLNIFETNIINLAVVVFGLYKFL
PGFLGKILEKRRTTILSDLKEAEERLAQAQDSLSQAKDDLSSAKQKADKIRNDCKVRAEA
IRLESEKRTVEEMARIKQGAASDLSAEAARVTSQLRKEAAELAIEKALAMLPKKL--DSN
TQDNFLKQSIKNIGDN-
>Syns9917|87125415
------MMTFYSLFASE---------------GFG-INLNLFETNLINLIIVIGVLGWFL
KGFLGGILERRRQAILRDLDDAETRLKKATADLAKAQADLAAAQQKAETILADGKARAEA
IRLDGEKRTISAMAALKQDALSELTAEGARLSEQLRREAAMAAIDKVMAELPGRL--DAN
GQARLIDASIANLEDA-
>Prom9312|78779930
--------MNLTLLATE---------------GFG-LNFNLFETNILNWAVVVFGLYKFL
PSFLGKMLQKRREGILLELKDAEDRLVNATKALDKAKKDLSSAEEKASQIKADSFKRSES
IRMESEKKAIEEMARIKQSAISDESSEASRAISQLRKEAVELAIKKALDSLPNRL--DST
TQENLVTQSINNIEVN-
>SynsBL|116071306
---------------------------------MH-LNFNPLETNLVNLAIVIGVLFWFL
RGFLGGILERRRSAILQDLQDAEGRLKKASEELTTAQSELAAAQQKAEQIRIDGQKRAAA
IRAEGEKRTISVMAAIKQGAAADADAEASRIKDALRREAAMAAIDKVLTDLPGRL--DDA
AQSKLIDSTIRNLENA-
>Prom9515|123966865
--------MNLPLLATE---------------GFG-LNLNLFETNVLNWAVVVFGLYKFL
PSFLGKMLQKRREGILLELKDAEDRLLKATQALEKAKTDLSLAEEKASQIKADSLKRSES
IRMESEKKAIEEMARIKQSAISDESSEASRAISQLRKEAVELAIKKALDSLPNRL--DQT
TQENLVTQSINNIEMN-
>Cya8802|257061160
------MIDSLLILATEAH--------GAGEGGFG-LDLNLLETNLINLAILVGLLVFYG
GKVLGNILTERRSQIAEAIQEAEERQRKAAEALATEQEKLTQAQAEAERIRQAAKERAAT
LSAEIAEKSRQDVERLRETAASDLSSEQERVIAQLKKQIAQMAVEKAETQLKARI--DDG
IQERLIDRSIAQLGG--
>Prom9313|33863736
-------MISPLFFASE--------------GGFG-LNLDLFDANIVNLAIVIFGLYKFL
PPFIGGILERRRVAIMADLQDSEDRLLKATEALAAAKKDLAAAHQKAEQIREDCKLRAEA
IRLDSEKRTVEEMARVKQGATADLNAEASRASAQLRREAARMAIENALSALPGKL--NTE
AQSKLVSQSIKNLGEA-
>Cya7822|196257288
------MMGSLFILATEAH--------EAAESGFG-LNFDILNTNLLNLAILVGVLVYFG
GNSLGKLLSERREKIAQEIQEAETRAATAAKALATEQEKLAQAKAEAARIVASAAERAEA
AKQAIAAQAEKDIERLKETAASDLTTEQEKVIAQLRQRIATLALERVEAQLKSTL--DDS
AQQQLINKTIASLGGS-
>Cya7424|218439574
------MMGTLFILATEAS--------EAAESGFG-LNLDILNTNLLNLAILVGVLIYFG
RNSLGKILSERREKIAQEIQEAESRASNAAKALAQEQEKLAQAKAEAQRILAASNERAEA
AKQAIAVQTEKDIERLKATAAQDLSTEQERVITELRQRVAAMALERVESTLKNTL--DDS
TQQQLINKTIASLGGS-
>PromN1A|124026556
--------MTPLIFASE---------------GFG-LNLNIFETNIINLAVVVFGLYKFL
PGFLGKILEKRRTTILSDLKEAEERLAQAQDSLSQAKDDLSSAKQKADKIRNDCKVRAEA
IRLESEKRTVEEMARIKQGAASDLSAEAARVTSQLRKEAAELAIEKALAMLPKKL--DSN
TQDNFLKQSIKNIGDN-
>Micc|254413520
------------MLAT-------------AERGLG-LNLDILETNVINLVIIIGVLIYFG
RSFLGNTLSERRSSIEDAISDAEKQKKDAAAALADAQQKLAQAQAEAEKIRAKAEENANV
ARESILAASAKDVERMKASAVQDLNSERERAIAQLRQQVVALAMERVESQLKSQL--DES
AQHTLVDRSIERVGAR-
>Prom9202|254525924
--------MNFTLLATE---------------GFG-LNFNLFETNILNWAVVIFGLYKFL
PSFLGKMLQKRREGILLELKDAEDRLLNASQALEKAKKDLSSAEEKASQIKADALKRSES
IRMESEKKAIEEMARIKQSAISDESSEASRAISQLRKEAVELAIKKALDSLPNRL--DQT
KQENLVTQSINNIEVN-
>Nods|119510741
-------MGTFLLLMAEASAVGGDLAEEAGHGGFS-LNTDIFDTNLINLAIIITVLLVFG
RKVLGKTLKGRRDTIETAIKNAEQRASQAAQRLKEAQQKLEQAQAEAERIKKAAQENAQA
ASEAILAQAAIDIERLQAAGAADLNADLNKAIAQLQQRVVAQALQKVESELKSGI--ADD
AQQILIERSIAQLGGEV
>Cyab|254431923
--------MTLQFSATALF---------AHHGGFG-INVNPFETNLINLIIVIGVLVWFL
RGFLGGMLERRRQAILADLSDAEDRLTRATAELTRAQGDLAAAQQKAETIRRDGVARAAA
VREESEKRTIEEMARLKEDAVADLNAEAARVSDLLRREAARQAIEKALASLPKKL--DAA
AQSRLIDQSIRNLGNA-
>Acam|158334078
-----MGMFNWLASAGMTGFPQ-----LAEAGGYS-LNFDILEANLVNLVIVIGLLIYFG
RGFLGESLVKRREAIETAISEAEANQEKAAATLAEEQEKLAQAQAEAKKILANAQTNASK
AKEQILAEAKTEIQRIKDAGSQDTSASQERAIAEIRQRVTAMALEKVEADLKNQLGNNES
AQRKLVDQSIALLGGNS
>Prom9301|126696981
--------MNLTLFATE---------------GFG-LNFNLFETNILNWAVVVFGLYKFL
PGFLGKMLQKRREGILLELKDAEDRLLNATQALEKAKKDLSSAEEKASQIKADSLKRSES
IRMESEKKAIEEMARIKQSAISDESSEASRAISQLRKEAVELAIKKALDSLPNRL--DKT
TQENLVTQSINNIEVN-
>Artm|209525759
-------MVNLVLLATEAS----------HEGGFG-LNFNLFETNLINLGIIIGLLVYYG
RGFLNKILSERRAQIEQAIQEADQRLKEAEKALAEQQENLAQAKAEAERIKASAVERAEV
IREQIAARAKADVEQMKLTANQDLEAERSRAIAQLRALAVSQALERAEGQIRERL--DEN
SQQQLVDRSLALLGGGS
>Syne6301|56751188
----MDSMSSWILLAHA------------ETSGFG-LNLDLFETNLINLAIIIGLLVYAG
RGFLGNLLSNRRAAIEAEIREVEEKLASSAQALSQAQTQLKEAEAEAARLLVEAKARAAA
VRQEILDKAAADVERLKATAAQDVSTEQQRVLDELRRYAVAQALSRVETQLSQQL--DEA
AQQRLIDRSLATL----
>Anav|75908827
-------MGTFLLLMAEASAVGGELAEGGAEGGFG-LNTNILDTNLINLAIIITVLFVFG
RKVLGNTLKTRRENIETAIKNAEQRAADAAKQLKEAQQKLEQAQAEAERIKKSAQDNAQT
AGQAILAQAAVDIERLQEAGAADLNAELDRAIAQLRQRVVALALQKVESELQGGI--ADD
AQKILIDRSIAQLGGEV
>Artp|284051761
-------MVNLVLLATEAS----------HEGGFG-LNFNLFETNLINLGIIIGLLVYYG
RGFLNKILSERRAQIEQAIQEADQRLKEAEKALAEQQENLAQAKAEAERIKASAVERAEV
IREQIAARAKADVEQMKLTANQDLEAERSRAIAQLRALAVSQALERAEGQIRERL--DEN
SQQQLVDRSLALLGGGS
>Cya7425|220906910
-------MGTFYWLATEAAELA-----VEEGGSFG-FNFDILESNIINLAIVIALLIYFG
RGFLGKTLGDRRNEIETRIQEAEQRKRQAAEQLANEQQKLAQAQQEAKRIREAAEASAQA
AKAEILARADQEIARLRETAAQDTTATQERAIAQLRQQVVSLALKQVEGELQQRLG-QED
SQRQLVDRSITLLGA--
>Cya51142|172039399
MTSITGMIDPFLLLATESH--------AEGEALIG-FHFDFLESNILNLAILVGVLVFYG
RKVVGNILSERRNQIAQAIQEAEEKQRTAAQALAKEKENLAQAQKEAARIHEAAIERAKT
LRAEIAAQSERDIARLKETAAADLSSEQERVMAQLKKQIAEQAIVKAESQLKAQV--DNN
TQQRLIDRSIARLGG--
>Lyns|119484691
-------METVVLLATEAA----------SEGEFG-FNFDILDSNLINLAILIGVLIYFG
RGFLGKILSERRANIEQAITDAEQRQKQAAETLAKQQQKLTQAQAEAERIRAEAQERAKA
LKAQIEAQAIQDVERMKAAASQEMDGERDRAIASLRAQAVAMALERSEARLKEQL--DHS
AQEQLIDRSLALL----
>Prom9211|159904113
-------MISSLFFATK---------------GFG-LNLNLFETNVINLAVVIFGLYKFL
PNFLGGILERRRSAILADLKDAEDRLTEANTALAKAKNELASAEQKAEKIRSDCKVRAEA
IRLESEKKTVEEMARVKQGAAADLNAEASRVSTQLRREAAKLAIEKALVSLPNKL--DEK
AQLNFISQSIKNMGKD-
>Noss|17227503
-------MGTFLLLMAEASAVGGELAEGGAEGGFG-LNTNILDTNLINLAIIITVLFVFG
RKVLGNTLKTRRENIETAIKNAEQRAADAAKQLKEAQQKLEQAQAEAERIKKSAQDNAQT
AGQAIIAQAAVDIERLQEAGAADLNAELDRAIAQLRQRVVALALQKVESELQGGI--SED
AQKTLIDRSIAQLGGGV
>Cya8801|218247504
------MIDSLLILATEAH--------GAGEGGFG-LDLNLLETNLINLAILVGLLVFYG
GKVLGNILTERRSQIAEAIQEAEERQRKAAEALATEQEKLTQAQAEAERIRQAAKERAAN
LSAEIAEKSRQDVERLRETAASDLSSEQERVIAQLKKQIAQMAVEKAETQLKARI--DDG
IQERLIDRSIAQLGG--
>Glov|37522476
--------MDWMPLVLAAE--------EAESRGFS-LNLNLLETNIINIAIVFGLLIFLA
RGYFGRVLGERKSEIENGIREVENRGRQAEQELATARQNLSQAQVQAQQILASARTNAER
VRAQVLDQAQIDIARVRETVDQDLRNEQQRILTQVRLKVVGDALARLRERLPGEL--DEA
TQRRLLDRSIQLLD---
>Syns8102|33865028
---------------------------------MT-LNFNPLETNLVNLAIVIGVLVWFL
RGFLGGILDRRRQAILQELQDAETRLKTATEELSKAQSDLAAAQQKADKIRVDGEARAAA
IRSDGEQRTIAAMAAVKQGAAADADAEAARIKDILRREAALAAIDKVLSDLPSRL--DDQ
AQARLIDSTITNLENA-
>Thee|22297976
----MSVMDALFLLATE------------EVGHFG-INTNLLETNVINLAILIGVLVYFG
RGVLGKTLGDRQKQIATAIAEAEERQKVAAARLAEAQQKLTQAKQEAQRIREDALTRAKA
VKEEIIAQAKREIERLQETASQDTSAATERAIAEIRERIAAMALAEAENQLKARLSQNPD
LQRTLIDRSIALLGGK-
>Syns9916|116073690
-------MTVFDFFAAE--------------GGFA-INLNPLETNLINLVIVIGVLVYFL
KGFLGDMLDRRRESILKELDDAEARLKTASADLTKAQSDLATAQQKAEKIREEGKARAAA
IRADGEKRTIEAMAALKEDALADLNAEGARLTEELRRKAALAAIDKVMADLPARL--DDK
AQAKIIDASIANLEGA-
>PromMED|33862009
--------MNLPLLATE---------------GFG-LNLNLFETNVLNWAVVVFGLYKFL
PGFLGKMLQKRREGILLELKDAEDRLLKATQALEKAKTDLSLAEEKAGQIKADSLKRSES
IRMESEKKAIEEMARIKQSAISDESSEASRAISQLRKEAVELAIKKALDSLPNRL--DQT
TQENLVTQSINNIEMN-
>Scys6803|16329329
------MLNTLFILAAEAH--------EAGEGGFG-INLDFLEANLFNLAILLGIIIYYA
PKTLGKILGDRRQKIADAIEEAETRQRKSAQILAEEEKKLAQAKAEAARIVQEAGQRAEV
AKQEIATQTEADLRRMQEAAAQDLGAEQERVIAELKRRIAEQAVAKAEADLRDRL--NED
TQDRLIERSIAQLGGR-
>Syn9902|78184063
---------------------------------MN-LNFNPLETNLVNLAIVIGVLFWFL
RGFLGGILERRRSAILQDLQDAEARLKTASEELTKAQSELAAAQQKAEQIRIDGQKRAAA
IRAEGEKRTISVMAAIKQGAAADADAEASRIKDALRREAAMAAIDKVLTDLPGRL--DDA
AQSRLIDSTIRNLENA-
>Trie|113475842
-------MVNVLLLATEAS----------AEKGFG-LNLDLLDTNLINLGILIAVLLYFA
PGFIGKILSERRATIEQAIKEAEQRQQEAATALAEQQQNLTQAQAEAEKILALAETRAQE
VKQRIELQAEQDIERMKTAANQEMDSEKDKAIAQLRSILASKALAKVESQLQETL--DEN
AQQQLIDSSIGRLGGQL
>Syn9311|113953270
------MTLLFPLIASE--------------GGFG-INLNLFETNLINLVIVIGVLYWFL
KGFLGGMLERRRETILKDLQDAEKRLKTATIELSKAQEELSAAQQKAEKIRLDGQARAEA
IRADGEKRTIQAMAALKQDALADLTAEGARLTEQLRREAALSAIDKALAELPNRL--DSK
AQAKLIDSSISNLEDV-
>NoAz|298491950
----MGNMGNFLLLATEHS--------EMAEGGFG-LNLDILETNLINLVLLIGILFYFG
RKVLTNILNERRSNIESVIQDAECRLKQAQTALAQVQEQLNQAQAEAQRITQVAEEKAQA
AREAILARATLDVERLKETAAADLNAETERAISQLRQQVVAMALKKAEAQLQTGI--ADD
AQQILIERSIAQMGA--
>Ucyn|284928723
-------MIDSLLLVAESH--------AESGPLIG-FHFDFLESNIFNLAILVGILVFYG
SKIIKDTLAERHNSIALSIQEAEKKQQQAITSLAQEEKRLAQAQIEAERIHKAAQERAVA
IKAEILAQNEKDIARLKETAAADLSSEQERVIAQLKKQIAEQAIVKAEEQLKSKV--DNN
VQQTLINRNIDRLGGS-
>Syns5701|87301254
---MSIVISIPALLASE--------------GGFG-LNLNLFDTNVINLAIVIAALVWFL
PKVLGGILETRRAAILSDLQDAEQRLQETTTALAAAKQDLADAQKKAEKIRSDATARADA
LRLDSERRTVEEMARLKHGAVADLQSEASRVSELLRREAARRAVERALASLPGKL--DAD
AQARFIDQSINSLGQA-
>YellB|86610102
-MPVWSWVAGWILAVAETTELL-----PEAKAGEGDLLAKILESNLINIAIILTLLFILG
RKVVGEALAKRREGILEELRQAEQRKREAIERLAEEQQKLAQAQQEAERIRKQAEANAEA
RRQELLEQAEREVERLRANAEKELSSEQERVFQELRRQIVRQALSKVEQELPQHL--NEE
VHRSLIEKGIQMIAR--
>Syn7002|170077359
-------MGIISYLATA------------SEGGFH-LNFDILETNIINLAIIIGVLYVYG
SKFIGNILETRKSKIVADLEDAENRAKKAQEALTKAQKDLEQAQAQAAKIREDAKVAAEK
TKQDILAKGRDEVEKLKASAVKELSTEQAKVITELKRRVAELALAKVEAQLRSDL--DES
AQAKLVDRSIAQLGGGA
>Cylr|282901088
-------MGTFLLLIAEATAVTGELAEGAEHSGIG-LNTNIFETNLINLAIIITVLFVFG
RKVLGNTLKTRRENIETAIKSAEERAANAAKQLKVAEEKLTQAQVEANRIKADAETNAKA
AGEAILVQAAADVEKMQAAGAADLNAELERVISQLRQKVVAQALQKAEAELKAGI--AED
AQIRIIDRSIAQLGG--
>Prom9303|124022191
-------MISPLFFASE--------------GGFG-LNLDLFDANIVNLAIVIFGLYKFL
PPFVGGILERRRVAILADLKDAEERLLKATEALAHAKKDLAAAHQKAEQIREDCKLRAEA
IRLDSEKRTVEEMARVKQGATADLNAEASRASAQLRREAARMAIENALSALPGKL--NAD
AQAQLVSQSIKNLGEA-
>Syns7805|88807379
-----MMTMSLPLFASE--------------GGFG-LNLNLFETNLINLVIVIGVLYWFL
KGFLGGILERRRQAILKDLEDSEGRLRKATTDLARAQEDLAAAQQKAEKIRSDGKARAEA
IRKDGELRTINAMAAVKQDALADLNAEGARLTEQLRREAALAAIDKAMTELPGRL--DAA
GQSRLIDASISNLEDA-
>Syns7803|148240355
--------MPLPLFA--------------SEGGFG-LNLNLFETNLINLVIVIGVLYWFL
KGFLGGILERRRQAILKDLEDSEGRLRQATTDLARAQEDLAAAQQKAEKIRSDGKARAEA
IRKDGEMRTINAMAAVKQDALADLNAEGARLTEQLRREAALAAIDKVMTELPGRL--DQA
GQSRLIDASISNLEDA-
>Cya0110|126655512
------------------------------------------------------------
------------------------------------------------------------
-------------------------------MAQLKKQIAEQAIAQAENQLKAQV--DNN
TQQRLIDRSITRLGG--
>Mica|166367755
-----MIIDTILLLATEAK--------EAAAEGFG-INTDILGTNLFNLSILLGLIIFYG
RKVLGQILGERQSKIAEALAEAENRKNIAATALAEEQKKLALAKQEAEKIIDNSRSRAKA
VTADIAAQAELDIQRMRESAAKDLSAEQDRVLVELRQRITALALANVESQLSTGL--EES
VQQTLIDRSLANLGGK-
>Syns8109|260435846
--------------------------------MMT-LNLNPLETNLVNLVIVIGLLFWFL
RGFLGGILERRRAAILQELQDADSRLKTATENLSQAQSELAAAQQKAEKIRADGQARAAG
IRAEGEKRTISVMAAIKAGADADAEADAARIKDSLRREAALAAIDNVLAELPSRL--DAS
AQAKLIDSTIKNLENA-
