# Supplementary material for: Genome fluctuations in cyanobacteria reflect evolutionary, developmental and adaptive traits
Source: BMC Evol Biol. 2011 Jun 30;11:187. doi: 10.1186/1471-2148-11-187 (PMC3141437; doi:10.1186/1471-2148-11-187)
Supplement: Additional file 8 — Individual and concatenated alignments for protein groups. Compressed file containing all alignments of individual groups (fasta format) and the concatenated alignment of 285 single-copy genes (phylip format). [file 1471-2148-11-187-S8.GZ › Cyanos1320.faa]

>Syne7942|81299146
---MTSTSQLFDPYAEALMAIA-REQGLEDRFGEDAALFRSTLAASADLRHLLENPTLFS
SQKKAVLNQVFGSSVHPLVLNFLNLLVDRNRIAFLDGIADRYQALLRKLRNVVRADVSSA
VPLTEAQVQVITEKVKQLTGAAGVEIESQVDADLLGGVIIKVGSQVLDASLRGQLKRISI
SLAA--
>PromCC|33241054
--MMPLLNTITTPYAEAFLQVA-ENRNEVDEVVAQSKSLLELWGQSSEFSEAMASPVLEV
ETKKAVLEKIFSKEITPSFLNLLKLLADRKRIGYLDAVLERLLELYREQRNIALATVTSA
TSLNEDQQAEILKTVQSVAGTDNLELNLKVDPNLIGGFVVNVGSKVIDASLSSQVRRLGL
ALAKVS
>Crow|67920482
MKGSLFSSEIAEPYAQALMSLA-QSQDITRSVGEDCRSILEMLGQSADLQSFISSPVIKD
EDKRAVLNQLLGDDIHQYLRNFIMLLVDKRRIVFLEAICEQYLALLRKLTNTVLAEVTAS
TELSDGQRRDVIDKIKTLTGAESVELKTDNDPELIGGVIIKVGSQVFDASLRGQLRRISV
SLAGA-
>Syn7335|254421430
--MSTATSEVAAPYAQALLSIA-KSKDSVDETSQIASDFLALIKESEGLSDFLTNPIANA
DAKKGVINQVLGDETNAQMRNFLLLLVDKDRIYLVEPILKQFQSQVRELKQTVLAEVISA
VELSDEQRETVRQKVQRITQAKAVDLETSVDPDLIGGVIIQIGSQVLDASLRGQLRRISL
QLGV--
>Syn307|148242978
---MPLLNTLATPYADALLQVG-ESRKQSDALADEAKALLSAWSSSQDLQDAMRSPVLSV
EGKKKALDSLFSESISPAMLNLLKLLADRQRIGMLDAVLERFLELYRELRGITLAYVTSA
TALSEQQQDKLTEKVKTVAGTTAVDIDLSVDPDLIGGFVVRLGSQVIDASLRGQVRQLGL
SLARA-
>Syn9605|78213704
---MPLLNSLATPYAEALLQVT-EARGESETVADQCKQLLAIWNDSEDFRDAMVSPVLEP
DAKKQALKALVGEDVTPSVFNLLKVLADRQRLIAFDAVMLRYLELYREQQGITLAQVRSA
QSLTEDQQAALSKKVQAMAGTNKVDIDLSVDPSLIGGFVVSLGSQVIDASLSGQVRRLGL
ALAKAS
>Nosp|186684956
MTSQVAAAEVAQPYAQALLSIA-QSKNLTEEFGEDARTFLGLLRADKQLHNFFSNPFIQA
ENKKALIKQILGEGSNPYLRNFLLILVDKRRIAFLESIFQQYLALLRQLNQTVLAEVISA
VPLTEAQQQAIIQKVIAISNARQVELETKVDSELIGGVIIKVGSQVIDASIRGQLRRLSL
RLTNS-
>PromAS|123969186
---MPLLNSVTTPYAEALLQVV-NENSQTEEMVSEVKQLLELVNDSPELEKALSSPILET
DAKKKIIIEIFSNKVNSSLLNFLKLLADRQRIGILTSILDRFLEIYRENSNIALATVTSA
VELTDEQKGLITKKIINIAGTEKLELVTKIDPSLIGGFVASVGSKVIDASLASQIRKLGL
TLSK--
>Rapb|282898192
MKSNAATAEVAQPYAQALLSVA-KANNLTEEFGTDARTLISLISGSGELQNFLDNPFIQP
ENKKNLLKQLLGESVNPYLRNFILLLVDRRRISFLEPILQQYISLLRELTQTVLAEVSSA
IPLTDEQIQTVREKVISITKAREVEIETKIDTDLIGGVVIKVGSQVIDASLRGQLRRLSL
RLTSG-
>YellA|86606754
MISSTMAARVVDPYAEALVSLA-SAQGLLDTFEADIRFIAAVVQATPELGQFLASPLVKA
EAKKNLLQQVFADQIHPLLLNALKLLSDRRRIMFLGAVCQRFLELQRKLKNIVLAEVTTA
VPLTEAQQQSIRERVRDFTQASGVELQTSQDPTLLGGVIIKIGSQVIDLSLRGQLRRLAL
QLA---
>Prom9215|157414053
---MPLLNSVTTPYAEALLQVV-NENLQTEEMVSEVKQLLELINDSPELEKALSSPILET
DAKKKIIIEIFSNKVNSSLMNFLKLLADRQRIGILTSILERFLEIYRENSNIALATVTSA
VELTDEQKGLITQKIINIAGTEKLELVTKIDPSLIGGFVASVGSKVIDASLASQIRKLGL
SLSK--
>PromN2A|72382820
---MPLLNTVTTPYAEAFLQVA-ESRNEVDEVVTQAKSILELWNSCPEFSDAMSSPVLEV
NQKKAALEKLFSSQVTPSFLNLLKLLADRQRIGLLNSVLERLLEIYREQRNIALATITSA
SALNEDQQSELLKKVQSIAGTDNLEIDLKVDSELLGGFVVNVGSKVIDASIAGQVRRLGL
ALAKVS
>Syns9917|87125416
---MPLLNSLATPYAEALLQVT-DGRQESDVVAQQCKELLGLWNSSKEFREAMISPVLEP
DSKKQALTSLLAEQLKPSLLNLLKVLADRHRLAAFDAVLFRYLELYRDSRRIALAKVSTA
QALSDEQLAALTGKVQAMVGTGTVELELSVDPSLIGGFVVNLGSQVIDASLAGQVRRLGL
SLAKAS
>Prom9312|78779929
---MPLLNSVTTPYAEALLQVV-NENLQTEEMVSEVKQLLELLNDSPELEKALSSPILET
EAKKKIIIEIFSNKVNSSLLNFLKLLADRQRIGILTSILNRFLEIYRENSNIALATVTSA
VELTDEQKGLITQKIVNIAGTQKLELVTKIDPSLIGGFVASVGSKVIDASLASQIRKLGL
SLSK--
>SynsBL|116071305
---MPLLNSLATPYAEALLQVT-EARDESQTVSEQCKQLLGVWDSSAEFRDAMVSPVLEP
SSKKKALESLLAEEVTPSLMNLLKVLADRQRLQAFEAVMNRFLELYREQQGITLAQVRSA
KPLSEEQQSALSKKVQAMAGTSKVDIDLSVDPALIGGFVVSLGSQVIDASLAGQVRRLGL
ALAKAS
>Prom9515|123966864
---MPLLNSVTTPYAEALLQVV-NENDQTEEMVNEVKQLLTLINDAPELEKTLSSPVLET
ETKRKIIIEIFSDRINSSLLNFLKLLADRQRIGIVTSILNRFLEIHRENSNIALATVTSA
VELTDDQKGLITKKIINIAGTEKLELVTKIDPSLIGGFVASVGSKVIDASLASQIRKLGL
SLSK--
>Cya8802|257061159
MKGSLISSAIAEPYAQALMSVA-QAHNLTEQFGDDCRSLIAILEESRDLQGLILSPVIKE
TDKKAVLRRMMGDRTSPYLLNFIMLLVDKRRIIFLEEICQQYLTLLRKLTNTVLAEVTSA
KELSDRQCRAVTDKIKDLTGAQGVEIKTSVDPDLIGGVTIKVGSQVFDASLRGQLRRVSL
SLGGTA
>Prom9313|33863735
---MPLLNTITTPYAEAFLQVA-ESRKEVDQVVDQAKAVLALWNDCPELSGAMASPVLEV
EAKKAALQKLFANQVTPSFLNLLKLLADRQRIGVLDAVLERLIELYREQRNIALATVTSA
AELSEQQQAALQKKVQAVANTDKLEINLKIDPDLIGGFVVNVGSKVIDASVAGQVRRLGL
ALAKVS
>Cya7822|196257289
MKGSSLGTEIAEPYAQALMSVS-QSNNLTERFGEEIRSLLELLDNSPELQEFLSNPVFGE
SSKKEILARILGEGTHPYLQNFVKLLVDKRRIVFLKAVGEQYLALLRQLTNTVLAEAISA
TELNDDQRQAVIEKVKSLTGAQSVELKTSVNPDLIGGVIIKVGSQIFDASIRGQLRRISL
SLGVDG
>Cya7424|218439573
MKGSSLSLEIAEPYAQALMSVS-QSNNLTERFGEDIRSLLDLLNNSPELREFLSNPVIRE
ENKKEILQRIMGDQTHPYLRNFLMLLVDKRRIAFLEQVCEQYLALLRQLTNTVLAEVVSA
TELNDEQRQSVIDKVKTISGAQAVELKASINPDLIGGVIIKIGSQILDASIRGQLRRISL
SLGGV-
>PromN1A|124026555
---MPLLNTITTPYAEAFLQVA-ESRNEVDEVVTQAKSILELWNSCPEFSDAMSSPVLEV
NQKKAALEKLFSSQVTPSFLNLLKLLADRQRIGLLNSVLERLLEIYREQRNIALATITSA
SALNEDQQSELLKKVQSIAGTDNLEIDLKVDSELLGGFVVNVGSKVIDASIAGQVRRLGL
ALAKVS
>Micc|254413588
MKGSSFSAEVVEPYAEALMSVA-QEHNLVDKFGEDVAALLDTLKESEELQQFLDNPIIKA
EDKKAVLQQISGDQIHPYMVNFLKILVERRRILFMGEICKQYQALLRELKQTVLAEVVSA
VELNDDQKQAVRQKVLSMTNAQDVELDTQIDADLLGGVIIKVESQVVDASLRGQLRRIGV
SLSRST
>Prom9202|254526994
---MPLLNSVTTPYAEALLQVV-NENLQTEEMVSEVKQLLELINDSPELEKALSSPILET
DAKKKIIIEIFSNKVNSSLLNFLKLLADRQRIGILTSILDRFLEIYRENSNIALATVTSA
VELTDEQKGLITQKIINIAGTEKLELVTKIDPSLIGGFVASVGSKVIDASLASQIRKLGL
SLSK--
>Nods|119510740
MTSNIATAEIAAPYSQALLSLA-QAKNLTEEFGEDARSLLGLLSENQDLQNFIGNPFITG
ENKKALIRTILGESGNAYLRNFLLLLVDKRRIVFLEAVLQQYLALLRQLNQTVLAEVISA
VPLSELQQQAVVEKVLAITNARQVEVQSKIDSELIGGVIIKVGSQVIDASLRGQLRRLSL
RLTSNS
>Cyab|254430677
---MPLLNTIATPYAEALLQVA-ESRRETDTVADQVRGLLRVWNSSAELRAAMASPVLEP
EAKKAALAALFGADLTASLQNLLKLLADRQRITVLDAVLLRFLELYRDLRQITLARVTAA
TPLSDDQQSQLNERVKAIAGTDSVEFEIQIDPSLIGGFIVSMGSQVIDASLSGQVRRLGL
ALARVG
>Acam|158334079
MTQSTVSSTIVEPYAEALMSVA-QSNNLTNQIGEDVSFVLSLLQTSDDLKDFLVNPLTPA
DAQKAVLRQLAESRVQKQFFNFLLLLIDRRRIIFLEGICKYYQALLRKLNNTVLAEVTST
VELTDEQRHAITDKVKHMSQAAQVDLETSIDPDLIGGVIIKIGSQVLDASIRGQLRRMNS
SITSLS
>Prom9301|126696980
---MPLLNSVTTPYAEALLQVV-NENSQTEEMVSEVKQLLELINNSPELEKALSSPILET
DAKKKIINEIFSKKVNSSLLNFLKLLADRQRIGILTSILDRFLEIYRENSNIALATVTSA
VELTDEQKGLITKKIINIAGTEKLELVTKIDPSLIGGFVASVGSKVIDASLASQIRKLGL
SLSK--
>Artm|209525758
--MSSIVGQLVEPYATALMSVA-KSNNVTEDFGNQMRSLIDLLKNSPELQDFLGSPVVKG
EDKKAVITRMLGEEVHPYLRNFLMLLVDRGRILFLAEIAQEYLALLRKLNQTVLAEVTSA
VELNDGQKHMVVEQIKARTGAQNVELDLKIDREILGGVIIKAGSQLFDASIRGQLRRIGM
SLTVG-
>Syne6301|56751187
---MTSTSQLFDPYAEALMAIA-REQGLEDRFGEDAALFRSTLAASADLRHLLENPTLFS
SQKKAVLNQVFGSSVHPLVLNFLNLLVDRNRIAFLDGIADRYQALLRKLRNVVRADVSSA
VPLTEAQVQVITEKVKQLTGAAGVEIESQVDADLLGGVIIKVGSQVLDASLRGQLKRISI
SLAA--
>Anav|75908826
MTSKVANTEVAQPYAQALLSIA-KSKSLTEEFGTDARTLLNLLAENQQLRNFIDNPFIAA
ENKKALIKQILSE-ASPYLRNFLLLLVDKRRIFFLEEILQQYLALLRQLNQTVLAEVTSA
VALTEDQQQAVKEKVLALTKARQVELATKVDSDLIGGVIIKVGSQVIDSSIRGQLRRLSL
RLSNS-
>Artp|284051760
--MSSIVGQLVEPYATALMSVA-KSNNLTEDFGNQMRSLIDLLKNSPELQDFLGSPVVKG
EDKKAVITRMLGEEVHPYLRNFLMLLVDRGRILFLAEIAQEYLALLRKLNQTVLAEVTSA
VELNDGQKHMVVEQIKARTGAQNVELDLKIDREILGGVIIKAGSQLFDASIRGQLRRIGM
SLTVG-
>Cya7425|220906911
MKQTTVGAEILEPYAEALMSLA-QSNNLTGRFGEDVAFILDLLKTSPELQQVLANPFVKP
ESKKAILRQLVAPQVHDFVLKFLLLLVDRRRIFLLEPICKQFQALLRKLTNTVLAEVTSV
VELTEPQRQAVIEKVKTMTGSQQVELETRLDPELIGGVIVKVGSQVLDSSIRGQLRRISN
TLTSFT
>Cya51142|172039400
MKGSLFSTEIAEPYAQALMSLA-QSRDITRSIGEDCRSILDILEESAELREFISSPIIKD
EDKRGVLNRLLGNDIHHYLRNFLMLLVDKRRIVFLQAICEQYLALLRKLTNTVLAEVTAS
TELSEGQRRDVIDKIKALTGAESVELKTDIDPDLIGGVIIKVGSQVFDASLRGQLRRISI
SLTGAS
>Lyns|119484690
--MSAIVGEIVEPYAQALMSVA-KSNNLTNEIGDNIRSLLELMENSEQLKKFLANPVIQP
DDKKAVIGQIFREEMNPYLRNFSLLLVDRGRISFLEPIVKQYLALLRQLNKTVLAEVTST
VELNEGQRNHLSEKVKGMTGADHVEITTQIDPALIGGVIIKVGSQVIDASLRGQLRRIGI
RLNA--
>Prom9211|159904112
---MPLLNTITTPYAEAFLQVA-ESKKEVEKIIAQAKSILQLWDESSELREAMGSPVLEV
ESKKAALEKIFSGKVTPSFLNFMKLLAERQRIGFLNSVLERLLELYRAQRNIALATVTSA
TPLNEDQQAALLKNVQSVAGTNNLELNLKVDPDLIGGFVVRVGSKVIDASLSGQVRRMGL
ELAKVT
>Noss|17227502
MTSKVANTEVAQPYAQALLSIA-KSKSLTEEFGTDARTLLNLLTENQQLRNFIDNPFIAA
ENKKALIKQILSE-ASPYLRNFLLLLVDKRRIFFLPEILQQYLALLRQLNQTVLAEVTSA
VALTEDQQQAVTEKVLALTKARQVELATKVDSDLIGGVIIKVGSQVIDSSIRGQLRRLSL
RLSNS-
>Cya8801|218247505
MKGSLISSAIAEPYAQALMSVA-QAHNLTEQFGDDCRSLIAILEESRDLQGLILSPVIKE
TDKKAVLRRMMGDRTSPYLLNFIMLLVDKRRIIFLEEICQQYLTLLRKLTNTVLAEVTSA
KELSDRQCRAVTDKIKDLTGAQGVEIKTSVDPDLIGGVTIKVGSQVFDASLRGQLRRVSL
SLGGTA
>Glov|37522475
MQQGKDSEQIAQRYAEALKELALSETGLLEQFGNDTDGMLQVMEESPDFERFLVVPIIAM
ADKKRLLVEAFGGKVHPYMLNFLQLMVDRRRIALLRPVCTSYQRILRELQQTTLAEVISA
VPLSEEQASALIERIRRRTAAVRVELRRRVDPELLGGMIIKIGDEVIDASLRGQLRKLTL
QLTLS-
>Syns8102|33865029
---MPLLNSLATPYAEALLQVT-EARGESQTVADQCKQLLEIWDSSADFRNAMVSPVLEP
DAKKMALQALVGEQVTPSMLNLLKVLADRQRLLAFDAVMLRYLELYREQQGITLAEVRSA
QTLTEDQQAALSKKVQAMAGTNMVDIDLSVDPSLIGGFVVSLGSQVIDASLAGQVRRLGL
ALAKAS
>Thee|22297977
MMQTTVRGEVVEPYAEALLSLA-QTHNLIDQFQQDTQLMVELVASSGELQQFLANPLIKP
EAKKNVLRQLTVDKVHGYFLNFLMLLVDRRRINFLSSICEHYRALVRKLRNVALAEVTSA
VELNDDQRRAVVEKVKTMTGAADVELVTACDPELIGGVVIKVGSQIFDASLRGQLRRLSV
TLAQAT
>Syns9916|116073689
---MPLLNSLATPYAEALLQIT-DARSESDDVASQCKELLALWSDSEVFRDAMTSPVLEP
DAKKKALSSLLGESLKPSLMNLLKVLADRQRLVAFDAVLNRFLELYRQSRQVSLAKVSTA
QPLSEEQQAALTKKVQAMVGKGSIEMDLSVDPSLIGGFVVNLGSQVIDASLAGQVRRLGL
ALAKAS
>PromMED|33862008
---MPLLNSVTTPYAEALLQVV-SENDQTEEMVKEVKQLLSLINDSPDLEKTLSSPVLET
DTKKKIIIEIFSEKINSSLLNFLKLLADRQRIGIVTSILDRFLEIYRENSNIALATVTSA
VELTDDQKGLITKKIINIAGTEKLELVTKIDPSLIGGFVASVGSKVIDASLASQIRKLGL
SLSK--
>Scys6803|16329328
MKGSLYSSKIAEPYAQALIGLA-QQQNLTEVFGDNLRSLLTLLQDSPDLSAVLSSPVVKD
EDKKSVLRSVLGDGGNGYLLNFLMLLVDKRRIVFLEAICEQYLALLRQFTNTVLAEVTSA
LKLTDAQKDQVKERVKQLTGAQAVELETKVDGDILGGIVIKVGSQVFDSSLRGQLRRVGL
SLGTAL
>Syn9902|78184064
---MPLLNSLATPYAEALLQVT-EARSESQTVAEQCKQLLSVWDSSAEFRDAMVSPVLEP
SSKKKALQGLLAEQVTPSLMNLLKVLADRQRLQAFEAVMNRFLELYREQQGITLAQVRSA
KPLSEAQQAALSKKVQAMAGTSKVDIDLSVDPALIGGFVVSLGSQVIDASLAGQVRRLGL
ALAKAS
>Trie|113475841
--MSVIAGEIVEPYAAALMSLA-QSKDLTDKFAEDVRSLINILDESPEFKQFVGNPVIKQ
EDKKAVVKRMLGEQVDPLMRNFLMLLIDKGRITFLEQIGKQYLALLRELNQTVLAEVTST
VELNENQKNTIRERVKSMTSAREVEIETKVDPSILGGVIIKIGSQIIDSSLQGQLRRIGI
SLKTL-
>Syn9311|113955351
---MPLLNSLATPYADALLQVT-DVRQESEEVANQCKDLLSAWESSEPLRDAMTSPVLEP
EAKKKALTSLLSEQVTPSLMNLLKVLADRQRLPALEAVLLRYLELYRESRNIALAHVRAA
QPLTEEQQAALTTKVQSMAGTNAVEIDLKVDPSLIGGFVVNLGSQVIDASLSGQVRRLGL
ALAKAS
>NoAz|298491951
MKSNAARAEVAQPYAQALLSIA-QLHNLTEEFGTDARTLINLLSGSQELQNFLDNPFIES
DNKKNLLKQILGEGTSPYLRNFLLFLVDRGRIAFLEAILDQYLALLRQVNQTVLAEVTSA
VALTEAQLEAVKTKVVAITKVREVEISTKIDSDLIGGVIIKVGSQVIDASLRGQLRRLSL
RLSSN-
>Ucyn|284928722
MKGSLVNAEIAEPYAQAMMSIA-ESHKITRLVEQDCKTVLQILKDSSELRAFISSPVIKD
EDKKSVLNKILGKNTHQYFRNFVMLLIEKRRIALLEATCQRYIDLARKLTNTVLAKVTVT
TEISEEQRSAISDKIKGLTGAESVEMEIGKDPDLIGGFIIKIGSQVFDASLRGQLRRISV
SLSGTL
>Syns5701|87301253
---MPLLNSISTPYAEALLQVV-DQRQETDQVAKEAKDLLEVWQSSPELRAAFVSPVIEP
EAKKKVLVTLFENEVTPTFLTLLKLLADRQRIAILDAVLDRFLVLYREQRGISLARITSA
SPLSEQQQQALHTKVLAVAGTDKVEFDLHIDPALIGGFVVSVGSQVIDASLAGQVRRLGL
ALAKAG
>YellB|86610101
MISSTMAEKVVDPYAEALIALG-SGQGLLDTFAADMRFIAEVLRATPELGQFLANPVIKA
EAKKNLLQQVFADQIHPLLLNALKLLTDRRRIMFLGTVCRRFLDLQRKLQNIVLAEVTTA
IPLTEAQQQSIRERVMDFTQASGVELQATQDPELLGGVVIKIGSQVIDLSLRGQLRRLAL
QLA---
>Syn7002|170077358
MKGNTMIAQVVEPYAGALMTLA-QETNKVEAFAENCRALLSLFQESAEFRSFVMNPLVKA
EDKKGVLQGVCGQDVDTYFLNFLFLLVDRRRIVFLEGICQEFVALQRKLNNIVLADVTSA
QPLTTDQEAAIADQVKQMTGANAVELNISTDADLIGGVVIKVGSKVFDASLRGQLRRISM
DLLGSN
>Cylr|282901089
MKSNAATAEVAQPYAQALLSVA-KANNLTEEFGTDARTLISLISGSGELQNFLDNPFIRP
ENKKNLLRQLLGESVNSYLRNFILLLVDRRRISFLEPILQQYIILLRELTQTVLAEVSSA
IPLTDEQLQTVREKVISITKAREVEIETKIDTDLIGGVVIKVGSQVVDASLRGQLRRLSL
RLTSG-
>Prom9303|124022192
---MPLLNTITTPYAEAFLQVA-ESRKEVDQVVDQAKAVLALWNDCPELSGAMASPVLEV
EAKKAALQKLFANQVTPSFLNLLKLLADRQRIGVLDAVLERLIELYREQRNIALATVTSA
AELSEQQQAALQKKVQAVANTDKLEINLKIDPDLIGGFVVNVGSKVIDASVAGQVRRLGL
ALAKVS
>Syns7805|88807380
---MPLLNTLATPYAEALLQVT-DARSESEDVAGQCKELLSVWESSTALREAMTSPVLEP
AAKKKALGQLLAEQIKPSLMNLLKVLADRQRLTALDAVLRRYLELYRESRNISLAYVRSA
QALSDEQTKALTAKVQSMVGTGSVEIDLTIDSSLIGGFVINIGSQVIDASLSGQVRRLGL
SLAKAS
>Syns7803|148240354
---MPLLNTLATPYAEALLQVT-DGRSESDDVAAQCKELLAVWDSSTALRDAMTSPVLEP
AAKKQALAQLLAEQIKPSLMNLLKVLADRQRLTALDAVLRRYLELYRESRNISLAHVRCA
QALSDDQTKALTAKVQSMVGTGSVEIDLTIDASLIGGFVINIGSQVIDASLSGQVRRLGL
SLAKAS
>Cya0110|126655516
------------------------------------------------------------
--------------------------MDKRRIVFLEAICQQYLALLRKLTNTVLAEVTAS
TELSDRQRRDVIDKIKALTGAESVELKTDNDPDLIGGVIIKVGSQVFDASLRGQLRRIGI
SLTGAS
>Mica|166367756
MQGSLISSEIAEPYAQALLSVA-QSSGQLEAIGGEIKSLLELLENAPDLRAFIGNPVIKE
EAKKAVLSQVMGSSANPYLTNFMMLLVDKRRIQFLEPVCQQYLTLARVLTNTVLAEVSSA
TELNDSQKQIVIDKVKTLTGANVVELKTKVDGSLIGGVVIKVGSQVFDASIRGQLQRLSL
SLR---
>Syns8109|260434949
---MPLLNSLATPYAEALLQVT-EARGESETVADQCKQLLAIWNDSEDFRDAMVSPVLEP
DAKKKALKALVGEDVTPSVFNLLKVLADRQRLIAFDAVMLRYLELYREQQGITLAQVRSA
QSLNEDQQAALSKKVQAMAGTNKVDIDLSVDPSLIGGFVVSLGSQVIDASLSGQVRRLGL
ALAKAS
