# Supplementary material for: Genome fluctuations in cyanobacteria reflect evolutionary, developmental and adaptive traits
Source: BMC Evol Biol. 2011 Jun 30;11:187. doi: 10.1186/1471-2148-11-187 (PMC3141437; doi:10.1186/1471-2148-11-187)
Supplement: Additional file 8 — Individual and concatenated alignments for protein groups. Compressed file containing all alignments of individual groups (fasta format) and the concatenated alignment of 285 single-copy genes (phylip format). [file 1471-2148-11-187-S8.GZ › Cyanos1321.faa]

>Syne7942|81299147
-MVSIRPDEISSIIRQQIEQYSQDVKVENVGTVLQVGDGIARIYGLQQVMSGELVEFEDG
TTGIALNLEEDNVGAVLMGEGRNIQEGSTVKATGKIAQIPVGDALVGRVVSPLGAPLDGK
GEIAATENRLIESPAPGIIARRSVHEPMQTGITAIDAMIPIGRGQRELIIGDRQTGKTAI
AIDTILNQKGEDVICVYVAIGQKASSVANIIEVLRERGALDYTVVVAANASEPATLQYLA
PYAGAAIAEYFMCKG----------KATLVIYDDLTKQAQAYRQMSLLLRRPPGREAYPG
DVFYLHSRLLERAAKLSDALGGGSMTALPVIETQAGDVSAYIPTNVISITDGQIFLSSDL
FNSGLRPAINVGISVSRVGSAAQTKAIKKIAGTLKLELAQFDELAAFAQFASDLDKATQN
QLARGQRLRELLKQPQFSPLILAEQVAVVYAGVKGLIDEIPVNQVTAFVSELRSYLKTSK
PEFIEKVQSSKQLDDAAEALLKEAIAEVKKNILAAV-
>PromCC|33241053
-MVSIRPDEISSILKKQIADYDKSVSVSNVGTVLQIGDGIARVYGLEKAMAGELVEFEDG
TEGIALNLEDDNVGAVLMGEGLGIQEGSTVKATGKIASVPVGDAMLGRVVNPLGQPVDGN
GEIATSDSRLIESLAPGIIKRKSVHEPMQTGITSIDAMIPIGRGQRELIIGDRQTGKTAI
AIDTIINQKGQDVVCVYVAVGQKSASVAQVVEVLREKGALEYTIVVNASASEAAALQYLA
PYTGAAIAEHFMYQG----------KATLVIYDDLTKQAQAYRQMSLLLRRPPGREAYPG
DVFYCHSRLLERAAKLSDAMGSGSMTALPIIETQAGDVSAYIPTNVISITDGQIFLSADL
FNSGLRPAINVGISVSRVGGAAQTKAIKKIAGTLKLELAQFDELAAFSQFASDLDEATQQ
QLERGKRLRELLKQAQFAPLNLAEQVAVVYAGVKGLIDEVPVEQVTQFAAELREYLKTSK
PDYINQVLTEKKLSDDIEAVLKESINEVKSSMLAAA-
>Crow|67920483
-MVSIRPDEISSIIRQQIESYDQTVTVSNVGTVLQVGDGTARIYGLEQCMAGELLEFEDG
TIGIALNLEEDNVGAVLMGTGFGIQEGSTVKATGKIAQVPIGEAMIGRVVDSLGRPIDGK
GDIATTESRLIESPAPGIIARKSVCEPMQTGITAIDAMIPIGRGQRELIIGDRKTGKTAI
AIDTIINQKTEDVICVYVAIGQKASTVAQVIGTLEEKGAMDYTIVVAANANDPATLQYLA
PYTGATLAEYFMYNG----------KATLVIYDDLSKQAQAYRQLSLLLKRPPGREAYPG
DVFYIHSRLLERAAKLSDALGAGSMTALPVIETQAGDVSAYIPTNVISITDGQIFLSSDL
FNAGFRPAINAGISVSRVGSAAQTKAMKQVAGKLKLELAQFAELEAFSQFASDLDAATQA
QLARGQRLRQILKQPENSPLAVWEQVAISYAGLNGYIDEVPVDKATEFAAGLREYIAASK
PKYTEIIKSEKKLTDEAESLLKDAITEYKQAFGA---
>Syn7335|254421647
-MVSIRPDEISSIIQQQIEQYDQDVKADSVGTVLQVGDGIARIYGLDNTMAGELLEFDDG
TIGIALNLEEDNVGAVMMGTGRQVLEGSTVKSTGKIASVPVGESMLGRVIDTLGRPIDGK
GDINTSESRLIESMAPGIIERKSVYEPLQTGITAIDAMIPIGRGQRELIIGDRQTGKTAI
AIDTILNQADQDVICVYVAIGQKASSVAQVIGVLEERGALDYTVVVAANANDPAALQYLA
PYTGAAIAEYFMYKG----------KATLIIYDDLTKQAQAYRQMSLLLRRPPGREAYPG
DVFFLHSRLLERAAKLSPELGEGSMTALPIIETQAGDVSAYIPTNVISITDGQIFLSSDL
FNSGLRPAINAGISVSRVGSAAQTKAIKKVAGKVKLELAQFDELQAFAQFASDLDPATQA
QLAKGQRLREILKQPQYSPRSLAEQVAVIYAGVNDKLNDIPVDKVADYVSELIAYVNTSK
KAYVDEIMNTKKLTDDAVKLLEEAIDESKQAFLAA--
>Syn307|148242977
-MVSIRPDEISAILKQQIEDYDKSVSVSNVGTVLQVGDGIARVYGLDKVMAGELVVFEDG
TEGLALNLEDDNVGVVLMGEGYGIQEGSTVKATGKIASVPVGEAMLGRVVNPLGQPMDGK
GEIASTDVRLIENPAPGIIQRKSVHEPMQTGITAIDAMIPIGRGQRELIIGDRQTGKTAI
AIDTIINQKSEDVVCVYVAIGQKAASVAQVTEVLRERGALDYTVIVAAGASEAASLQYLA
PYTGAAIAEHFMYQG----------KATLVIYDDLTKQAQAYRQMSLLLRRPPGREAYPG
DVFYCHSRLLERAAKLSDAMGKGSMTALPIIETQAGDVSAYIPTNVISITDGQVFLSSDL
FNSGLRPAINVGISVSRVGGAAQTKAIKKIAGTLKLELAQFDELAAFSQFASDLDAATQA
QLGRGKRLRELLKQAQFSPLLLAEQVAIVYAGTKGLLDELPVEKVTEFVRELRDYLKTSK
PEFINAIQTEKVMSESSEAILKDAIKQVVSGLLVAA-
>Syn9605|78213703
-MVSIRPDEISAILKKQIEDYDKSVSVSNVGTVLTVGDGIARVYGLQQAMAGELIEFEDG
TEGIALNLEDDNVGAVLMGEGYGIQEGSTVKATGKIAAVPVGEAMLGRVVNSLGRAIDGK
GEIATSETRLIESMAPGIIQRKSVHEPMQTGITAIDAMIPVGRGQRELIIGDRQTGKTAI
AIDTILNQADQDMICVYVAVGQKAASVANVVEVLRERGALDYTVIVAANASEPAALQYLA
PYTGATIAEYFMYKG----------KATLVIYDDLSKQAAAYRQMSLLLRRPPGREAYPG
DVFYCHSRLLERAAKLSDAMGKGSMTALPIIETQAGDVSAYIPTNVISITDGQIFLSSDL
FNSGLRPAINVGISVSRVGGAAQTKAIKKIAGTLKLELAQFDELAAFSQFASDLDASTQQ
QLERGKRLRELLKQPQFSPLILAEQVAIVYAGVKGLIDDVPVDKVVDFSRELREYLKSNK
AEFITEIQEKKVMSPEAEAILKDAITEVVSTMVASAA
>Nosp|186684957
MSISIRPDEISSIIQQQIEQYDQEVKVANVGTVLQVGDGIARIYGLEKAMAGELLEFEDG
TIGIAQNLEEDNVGAVLMGEGLEIQEGSSVTATGRIAQIPVGEALIGRVVDALGRPIDGK
GDIKSSESRLIESPAPGIIARRSVHEPMQTGITAIDSMIPIGRGQRELIIGDRQTGKTAI
AIDTIINQKEEDVICVYVAIGQKASTVANVVQTLQEKGAMDYTIVVAASASEPATLQYLA
PYTGATIAEYFMYKG----------KATLVIYDDLSKQAQAYRQMSLLLRRPPGREAYPG
DVFYIHSRLLERAAKLSDELGKGSMTALPIIETQAGDVSAYIPTNVISITDGQIFLSSDL
FNAGIRPAVNPGISVSRVGSAAQTKAMKKVAGKIKLELAQFDDLQAFAQFASDLDKATQD
QLARGQRLRELLKQPQNSPLSVYEQVAILYAGINGYLDDVPVDKVTSFTQGLREYLKTGK
TQYAEGVRTSKALGDAEEAALKEALTEYKKTFKAAA-
>PromAS|123969185
-MVSIRPDEISSILKQQITDYDQSVSVSNVGTVLQIGDGIARIYGLDQVMAGELLEFEDG
TEGIALNLEDDNVGAVLMGEALGVQEGSNVKSTGKIASVPVGEAMQGRVVNPLGQPIDGK
GEIPTSDTRLIEEMAPGIIKRRSVHEPMQTGITSIDAMIPVGRGQRELIIGDRQTGKSAI
AIDTIINQKGQDVVCVYVAIGQKSASVANIVEVLRERGALDYTVVVSAGASEPAALQYLA
PYTGAAIAEHFMYQG----------KATLVIYDDLTKQAQAYRQMSLLLKRPPGREAYPG
DVFYLHSRLLERAAKLSDAMGGGSMTALPIIETQAGDVSAYIPTNVISITDGQIFLSADL
FNSGLRPAINVGISVSRVGGAAQTKAIKKIAGTLKLELAQFDELAAFSQFASDLDEATQQ
QLERGKRLRELLKQPQFSPLNLAEQVAVVYAGVKGLIDEVPVEDVTKFATELREYLKLNK
SEFIEEILKEKKLNDGLEATLKEVINEVKSSMLATV-
>Rapb|282898191
MSISIKPDEISSIIQQQIEQYDQEVKVANVGTVLQVGDGIARIYGLQQVMSGELLEFEDG
TVGIAQNLEEDNVGAVLMGEGRNIQEGSTVTATAKIAQVGVGEALIGRVVDALGRAIDGK
GEIKATTSRLIESPAPGIIARRSVHEPMQTGITAIDSMIPIGRGQRELIIGDRQTGKTSI
AIDTIINQKGEDVVCVYVAVGQKASTVANVVQTLQEKGALEYTVVVAANASDPATLQFLA
PYTGATIAEYFMYQG----------KATLVIYDDLSKQAQAYRQMSLLLRRPPGREAYPG
DVFYIHSRLLERAAKLSDELGKGSMTALPIIETQAGDVSAYIPTNVISITDGQIFLSSDL
FNSGVRPAVNPGISVSRVGSAAQTKAMKKVAGKIKLELAQFDDLQAFSQFASDLDKATQD
QLARGQRLRELLKQPQNDPLSVAEQVAILYAGINGYLDDIAVNQVTSFVRGFRDYLKSGK
NSYYQGVQTSKVLGEAEEVALKEGLADYKKTFLATV-
>YellA|86606753
-MPTIRPDEISTIIKQQIEQYNQEMQISNVGTVLQVGDGIARIYGLEKVMASELLEFEDG
TVGIALNLEEDNVGAVLIGSGRNIQEGSIVKATGRIASIPVGEALLGRVVDPLCNPIDGK
GPIHCTETRLIESPAPGIVDRRSVYEPLQTGITAIDALIPIGRGQRELIIGDRQTGKTTL
AVDTILNQKGQDVICIYVAIGQKQSNIAQVVNILSERGAMDYSIVVAAGADSPAPLQWLA
PYCGATIAEYFMYQG----------KHTLVVYDDLSKQAVAYRQMSLLLRRPPGREAYPG
DVFYLHSRLLERAAKLNSRLGEGSMTALPIVETQANDVSAYIPTNVISITDGQIFLESDL
FNAGIRPAINVGISVSRVGSAAQTKAMKKVAGSIKVELAQYRDLEAFAQFASDLDEATQK
QLARGQRLQEILKQPQYSPLSLDQQVAIIYAGTRGYLDDIPVEKVSSFKQGLLSYLGTAH
PKYGEIVLSTKQLTDEAEEILKTAIAEFKQSFLAKAA
>Prom9215|157414052
-MVSIRPDEISSILKQQITDYDQSVSVSNVGTVLQIGDGIARIYGLDQVMAGELLEFEDG
TEGIALNLEDDNVGAVLMGEALGVQEGSNVKSTGKIASVPVGEAMQGRVVNPLGQPIDGK
GEIPTSDTRLIEEMAPGIIKRRSVHEPMQTGITSIDAMIPVGRGQRELIIGDRQTGKSAI
AIDTIINQKGQDVVCVYVAIGQKSASVANIVEVLRERGALDYTVVVSAGASEPAALQYLA
PYTGAAIAEHFMYQG----------KATLVIYDDLTKQAQAYRQMSLLLKRPPGREAYPG
DVFYLHSRLLERAAKLSDAMGGGSMTALPIIETQAGDVSAYIPTNVISITDGQIFLSADL
FNSGLRPAINVGISVSRVGGAAQTKAIKKIAGTLKLELAQFDELAAFSQFASDLDEATQQ
QLERGKRLRELLKQPQFSPLNLAEQVAVVYAGVKGLIDEVPVEEVTKFATELREYLKLNK
AEFIEEILKEKKLNDGLEATLKEVINEVKSSMLATV-
>PromN2A|72382819
-MVSIRPDEISSILKQQIADYDKSVSVSNVGTVLQIGDGIARVYGLEKVMAGELVEFEDG
TEGIALNLEDDNVGVVLMGEALGVQEGSTVKATGKIASVPVGEAMLGRVVNPLGQQIDGK
GEMATTDSRLIESIAPGIIKRKSVHEPMQTGITSIDAMIPIGRGQRELIIGDRQTGKTAI
AIDTIINQKGQDVICVYVAVGQKQASVANVVEVLKEKGALDYTIIVNAGASEAAALQYLA
PYTGAAIAEHFMYQG----------KATLVIYDDLTKQAQAYRQMSLLLRRPPGREAYPG
DVFYCHSRLLERAAKLSDAMGAGSMTSLPIIETQAGDVSAYIPTNVISITDGQIFLSSDL
FNSGLRPAINVGISVSRVGGAAQTKAIKKIAGTLKLELAQFDELAAFSQFASDLDEATQK
QLGRGKRLRELLKQPQFDPLNLAEQVAIVYAGVKGLIDEVPEEEVVKFARELRDYLKTNK
AEFLKNVLSEKVLSEASESMLKDAISEVKSSMLAA--
>Syns9917|87125417
-MVSIRPDEISAILKQQIEDYDKSVSVSNVGSVLQVGDGIARVYGLQQAMAGELLEFEDG
TEGIALNLEDDNVGAVLMGEGLGIQEGSTVRATGKIASVPVGDALLGRVVNPLGQPIDGK
GDLATNETRLIESPAPGIIQRKSVHEPMQTGITAIDAMIPIGRGQRELIIGDRQTGKTAI
AIDTILNQKDQDVVCVYVAVGQKAASVAQVTEVLRERGALDYTVVVAANASEPAALQYLA
PYTGASIAEFFMYKG----------KATLVIYDDLTKQAQAYRQMSLLLRRPPGREAYPG
DVFYLHSRLLERAAKLSDAMGKGSMTALPIIETQAGDVSAYIPTNVISITDGQVFLSSDL
FNSGLRPAINVGISVSRVGGAAQTKAIKKIAGTLKLELAQFDELAAFSQFASDLDAATQK
QLGRGKRLRELLKQPQFSPLILAEQVAIVYAGVKGLIDDVPVDQVVQFSRELREYLKSNK
PEFIQKIQEEKVLSPEAETMLKEAIAEVTSTMLATAN
>Prom9312|78779928
-MVSIRPDEISSILKQQITDYDQSVSVSNVGTVLQIGDGIARIYGLDQVMAGELLEFEDG
TEGIALNLEDDNVGAVLMGEALGVQEGSNVKSTGKIASVPVGEAMQGRVVNPLGQPIDGK
GEIPTSDTRLIEEMAPGIIKRRSVHEPMQTGITSIDAMIPVGRGQRELIIGDRQTGKSAI
AIDTIINQKGQDVVCVYVAIGQKSASVANVVEVLREKGALDYTIVVSAGASEAAALQYLA
PYTGAAIAEHFMYQG----------KATLVIYDDLTKQAQAYRQMSLLLRRPPGREAYPG
DVFYCHSRLLERAAKLSDDMGGGSMTALPIIETQAGDVSAYIPTNVISITDGQIFLSADL
FNSGLRPAINVGISVSRVGGAAQTKAIKKIAGTLKLELAQFDELAAFSQFASDLDEATQQ
QLERGKRLRELLKQAQFSPLNLAEQVAVVYAGVKGLIDEVPVEDVTKFAAELREYLKLNK
AEFIEEILKEKKLNDGLEATLKEVIKEVKSSMLATV-
>SynsBL|116071304
-MVSIRPDEISAILKQQIEDYDKSVSVSNVGSVLQVGDGIARVYGLQQAMAGELLEFEDG
TEGIALNLEDDNVGAVLMGEGLGIQEGSTVKATGKIASVPVGDAMLGRVVNSLGRPIDGK
GDIAASETRLIESMAPGIIQRKSVHEPMQTGITAIDAMIPVGRGQRELIIGDRQTGKTAI
AIDTILNQADQDMICVYVAVGQKAASVANVVEVLRERGALGYTVIVAANASEPAALQYLA
PYTGASIAEYFMYKG----------KATLVIYDDLSKQAAAYRQMSLLLRRPPGREAYPG
DVFYCHSRLLERAAKLSDAMGKGSMTALPIIETQAGDVSAYIPTNVISITDGQIFLSSDL
FNSGLRPAINVGISVSRVGGAAQTKAIKKIAGTLKLELAQFDELAAFSQFASDLDAATQQ
QLSRGKRLRELLKQPQFSPLILAEQVAIVYAGVKGLIDAVPVEQVVNFSRELREYLKSNK
PEFISEIQEKKVMSPEAESVLKAAISEVVSTMVASAN
>Prom9515|123966863
-MVSIRPDEISSILKQQITDYDQSVSVSNVGTVLQIGDGIARIYGLDQVMAGELLEFEDG
TEGIALNLEDDNVGAVLMGEALGVQEGSNVKSTGKIASVPVGEAMKGRVVNPLGQPIDGK
GEIPTSDNRLIEEMAPGIIKRRSVHEPMQTGITSIDAMIPVGRGQRELIIGDRQTGKTAI
AIDTIINQKGQDVVCVYVAIGQKSASVANVVEVLREKGALDYTVVVSAGASEAAALQYLA
PYTGAAIAEHFMYQG----------KATLVIYDDLTKQAQAYRQMSLLLRRPPGREAYPG
DVFYCHSRLLERAAKLSDDMGGGSMTALPIIETQAGDVSAYIPTNVISITDGQIFLSADL
FNSGLRPAINVGISVSRVGGAAQTKAIKKIAGTLKLELAQFDELAAFSQFASDLDEATQQ
QLERGKRLRELLKQAQFSPLNLAEQVAVVYAGVKGLIDEVPVEDVTKFAAELREYLKLNK
AEFIEEILKEKKLNEGLETTLTEVIKEVKSSMLATV-
>Cya8802|257061158
-MVSIRPDEISSIIRQQIESYDQTVTVSNVGTVLQVGDGTARIYGLEQAMAGELLEFEDG
TVGIALNLEEDNVGAVLMGTGLDIQEGSTVKATGKIAQVPVGEALIGRVVDALGRPIDGK
GDINTTETRLIESMAPGIVARKSVCEPMQTGITAIDAMIPVGRGQRELIIGDRKTGKTAI
AIDTIINQKSEDVICVYVAIGQKASTVAQVIGTLEEKGAMAYTIVVAANANDPATLQYLA
PYTGASMAEYFMYKG----------KATLVIYDDLSKQAQAYRQLSLLLKRPPGREAYPG
DVFYIHSRLLERAAKLSDALGGGSMTALPVIETQAGDVSAYIPTNVISITDGQIFLSSDL
FNSGFRPAINAGISVSRVGSAAQTKAMKQVAGKLKLELAQFAELEAFSQFASDLDAATQS
QLARGQRLREVLKQPENSPLAVWEQVAIAYAGLNGYLDEIPVPKVSEFAAGLRDYIKTSK
AKFADIVGSEKKLTDEAETLLKEAIAEYKQAFGV---
>Prom9313|33863734
-MVSIRPDEISAILKQQISDYDKSVSVSNVGTVLQIGDGIARVYGLEQVMAGELVEFEDG
TEGIALNLEDDNVGAVLMGEGVGIQEGSTVKATGKIASVPVSDEMLGRVVTPLGQPMDGK
GDIPSTESRLIESIAPGIIKRKSVHEPLQTGITSIDSMIPIGRGQRELIIGDRQTGKTAI
AIDTIINQKGEDVVCVYVAVGQKAASVANVVEVLREKGALDYTVIVAASASDPAALQYLA
PYTGAAIAESFMYKG----------KATLVIYDDLTKQAQAYRQMSLLLRRPPGREAYPG
DVFYLHSRLLERAAKLSDAMGSGSMTALPIIETQAGDVSAYIPTNVISITDGQIFLSSDL
FNSGLRPAINVGISVSRVGGAAQTKAIKKIAGTLKLELAQFDELAAFSQFASDLDEATQK
QLGRGKRLRELLKQPQFAPLNLAEQVAIVYAGVKGLIDEVPEDQVTQFSRELRDYLKTNK
PEYITKVQTEKVLNEDAETILKAAINEVKSSMLASA-
>Cya7822|196257290
-MVSIRPDEISSIIRQQIESYDQQVQVSNVGTVLQVGDGTARIYGLQQAMAQELLEFEDG
TIGIALNLEEDNVGAVLMGAGYGIQEGSTVKATGKIAQVPVGEALVGRIVDALGRPVDGK
GPINTSETRLLESPAPGIVARKSVCEPMQTGITAIDAMIPVGRGQRELIIGDRKTGKTAI
AIDTIINQKSEDVICVYVAIGQKASTVAQVVDTLTEKGAMDYTVVVDANANDPATLQYLA
PYTGATIAEYFMYKG----------KATLVIYDDLSKQAQAYRQLSLLMRRPPGREAYPG
DVFYLHSRLLERAAKLNDQLGGGSMTALPIIETQAGDVSAYIPTNVISITDGQIFLSSDL
FNAGFRPAINAGISVSRVGSAAQTKAMKQVAGKLKLELAQFAELEAFSQFASDLDAATQA
QLARGQRLREVLKQPQTLP-----------------------------------------
-------------------------------------
>Cya7424|218439572
-MVSIRPDEISSIIRQQIESYDQQVQVSNVGTVLQVGDGTARIYGLQQAMAQELLEFEDG
TIGIALNLEEDNVGAVLMGSGYGIQEGSTVKATGRIAQVPVGEALVSRIVDALGRPIDGK
GPINTNETRLLESPAPGIVARKSVCEPMQTGITAIDAMIPVGRGQRELIIGDRKTGKTAI
AIDTIINQKGEDVICVYVAIGQKASTVAQVVDTLTEKGAMDYTVVVSASANDPATLQYLA
PYTGATIAEYFMYKG----------KATLVIYDDLSKQAQAYRQISLLMRRPPGREAYPG
DVFYLHSRLLERAAKLNDQLGGGSMTALPIIETQAGDVSAYIPTNVISITDGQIFLSSDL
FNAGFRPAINAGISVSRVGSAAQTKAMKQVAGKLKLELAQFAELEAFSQFASDLDAATQA
QLARGQRLREVLKQPQNSPLAVWEQVAIVYAGLNGYLDDIPPAQVTTFTQGLRDYLRNSK
PKFPEIVGNEKKLTDEAESLLKEAIGEFKQGFTA---
>PromN1A|124026554
-MVSIRPDEISSILKQQIADYDKSVSVSNVGTVLQIGDGIARVYGLEKVMAGELVEFEDG
TEGIALNLEDDNVGVVLMGEALGVQEGSTVKATGKIASVPVGEAMLGRVVNPLGQQIDGK
GEIATTDTRLIESIAPGIIKRKSVHEPMQTGITSIDAMIPIGRGQRELIIGDRQTGKTAI
AIDTIINQKGQDVVCVYVAVGQKQASVANVVEVLKEKGALDYTIIVNAGASEAAALQYLA
PYTGAAIAEHFMYQG----------KATLVIYDDLTKQAQAYRQMSLLLRRPLGREAYPG
DVFYCHSRLLERAAKLSDAMGAGSMTSLPIIETQAGDVSAYIPTNVISITDGQIFLSSDL
FNSGLRPAINVGISVSRVGGAAQTKAIKKIAGTLKLELAQFDELAAFSQFASDLDEATQK
QLGRGKRLRELLKQPQFDPLNLAEQVAIVYAGVKGLIDEVPEEKVVNFARELRDYLKTNK
ADFLKNVLSEKVLSEASESMLKDAISEVKSSMLAA--
>Micc|254413572
-MVSIRPDEISSIIRQQIEQYDQEVKVSNVGTVLQVGDGIARVYGLDQCMAGELVEFEDG
TVGIALNLEEDNVGVVLMGEGLDIQEGSSVKATGKIAQVPVGEALIGRVVDALARPIDGK
GEIQSGESRLIESSAPGIIARRSVYEPLQTGITAIDAMIPVGRGQRELIIGDRQTGKTAI
AIDTILNQKEEDVICVYVAVGQKASTVVQVVDALEERGALDYTVIVAANASDPATLQYLA
PYTGASIAEYFMYKG----------KATLVIYDDLSKQAQAYRQMSLLLRRPPGREAYPG
DVFYLHSRLLERAAKLNDDLGGGSMTALPIIETQAGDVSAYIPTNVISITDGQIFLSADL
FNSGLRPAINPGISVSRVGSAAQTKAIKKVAGKLKLDLAQFDDLQAFAQFASDLDKATQD
QLSRGVRLRELLKQPQYSPLAVYEQVALVYAGINGYLDDIEVEKVTAFTKGLRDYLKTSK
PQFGEIIKDKKVLTEDAENLLKEALAEYKQTFLVSA-
>Prom9202|254525429
-MVSIRPDEISSILKQQITDYDQSVSVSNVGTVLQIGDGIARIYGLDQVMAGELLEFEDG
TEGIALNLEDDNVGAVLMGEALGVQEGSNVKSTGKIASVPVGEAMQGRVVNPLGQPIDGK
GEIPTSDTRLIEEMAPGIIKRRSVHEPMQTGITSIDAMIPVGRGQRELIIGDRQTGKSAI
AIDTIINQKGQDVVCVYVAIGQKSASVANIVEVLRERGALDYTVVVSAGASEPAALQYLA
PYTGAAIAEHFMYQG----------KATLVIYDDLTKQAQAYRQMSLLLKRPPGREAYPG
DVFYLHSRLLERAAKLSDAMGGGSMTALPIIETQAGDVSAYIPTNVISITDGQIFLSADL
FNSGLRPAINVGISVSRVGGAAQTKAIKKIAGTLKLELAQFDELAAFSQFASDLDEATQQ
QLERGKRLRELLKQPQFSPLNLAEQVAVVYAGVKGLIDEVPVEEVTKFATELREYLKLNK
AEFIEEILKEKKLNDGLEATLKEVINEVKSSMLATV-
>Nods|119510739
MSISIRPDEISSIIQQQIEQYDQEVKVANVGTVLQVGDGIARIYGLEKAMAGELLEFEDG
TIGIAQNLEEDNVGAVLMGQGLEIQEGSSVTATGRIAQVPVGEAMVGRVVDALGRAIDGK
GDINTTESRLIESAAPGIIARRSVHEPMQTGITAIDSMIPVGRGQRELIIGDRQTGKTAI
AIDTIINQKGEDVICVYVAIGQKASTVANVVQTLQEKGAMDYTVVVAASASEPATLQFLA
PYTGASIAEYFMYKG----------KATLVIYDDLSKQAQAYRQMSLLLRRPPGREAYPG
DVFYIHSRLLERAAKLSDELGKGSMTALPIIETQAGDVSAYIPTNVISITDGQIFLSSDL
FNAGIRPAVNPGISVSRVGSAAQTKAMKKVAGKIKLELAQFDDLQAFAQFASDLDKATQD
QLARGERLRELLKQPQNAPLAVYEQVAILYAGINGYLDDVPVEKVTTFTKGLREFLKTGK
PEYTDSVKTKKVLGDEEEKALKEALTEFKQTFKATA-
>Cyab|254430960
-MVSIRPDEISAILKQQIEDYDKSVSVSNVGTVLQIGDGIARVYGLQQVMAGELVEFEDG
TEGIALNLEDDNVGVVLMGEGGGIQEGSTVKATGKIASVPVGDAMLGRVVNSLGQPIDGK
GDIATSETRLIESMAPGIIQRKSVHEPMQTGITAIDAMIPIGRGQRELIIGDRQTGKTAI
AIDTIINQKGQDVVCVYVAIGQKNASVANVVDVLREKGALDYTIVVCASASEAAAMQYLA
PYTGAALAESFMYKG----------KATLVIYDDLTKQAQAYRQMSLLLRRPPGREAYPG
DVFYCHSRLLERAAKLSDAMGKGSMTALPIIETQAGDVSAYIPTNVISITDGQVFLSSDL
FNSGLRPAINVGISVSRVGGAAQTKAIKKIAGTLKLELAQFDELAAFSQFASDLDAATQA
QLARGKRLREILKQPQFSPLNLAEQVAVVYAGVKGLIDEVPVESVAQFCRELREYLKTNK
ADYISKVQDEKVLSDEAEAMLKDAIAEVKSTMLASI-
>Acam|158334080
-MVSIRPDEISNIIRQQIEQYDQQVKVDNVGTVLQVGDGIARVYGLEQAMAGELLDFEDG
TVGIALNLEEDNVGAVLMGDGRDLQEGSTVRSTGKIAQIPVGDALIGRVLDALARPIDGK
GDINTSETRLIESPAPGIIERKSVYEPMQTGITAIDSMVPIGRGQRELIIGDRQTGKTAV
AIDTILNQKSEDVICVYVAIGQKASTVAQVVEVLRERGALDYTVVVAANANDPATLQYLA
PYTGAAIAEYFMYNG----------KHTLVIYDDLSKQAQAYRQMSLLLRRPPGREAYPG
DVFYLHSRLLERAAKLSPELGEGSMTALPIVETQAGDVSAYIPTNVISITDGQIFLSSDL
FNAGLRPAINAGISVSRVGSAAQIKAMKQVAGKLKLELAQFAELEAFAQFASDLDQATQN
QLARGARLREILKQPQYSPLPVEEMVAVIYAGTNGYLDDVPTDKVTEFVQGMRDDLKANH
AKYGELVRSEKKMGDEAEGILKTAIADFKKSFMAAV-
>Prom9301|126696979
-MVSIRPDEISSILKQQITDYDQSVSVSNVGTVLQIGDGIARIYGLDQVMAGELLEFEDG
TEGIALNLEDDNVGAVLMGEALGVQEGSNVKSTGKIASVPVGEAMQGRVVNPLGQPIDGK
GEIPTSDTRLIEEMAPGIIKRRSVHEPMQTGITSIDAMIPVGRGQRELIIGDRQTGKSAI
AIDTIINQKGQDVVCVYVAIGQKSASVANIVEVLRERGALDYTVVVSAGASEPAALQYLA
PYTGAAIAEHFMYQG----------KATLVIYDDLTKQAQAYRQMSLLLKRPPGREAYPG
DVFYLHSRLLERAAKLSDAMGGGSMTALPIIETQAGDVSAYIPTNVISITDGQIFLSADL
FNSGLRPAINVGISVSRVGGAAQTKAIKKIAGTLKLELAQFDELAAFSQFASDLDEATQQ
QLERGKRLRELLKQPQFSPLNLAEQVAVVYAGVKGLIDEVPVEDVTKFATELREYLKLNK
AEFIEEILKEKKLNDGLEATLKEVINEVKSSMLATV-
>Artm|209525757
-MVSIRPDEIANIIRDQIEQYGQDVKVSNVGTVLQVGDGIARIYGLDKAMAGELLEFTDG
TVGIALNLEEDNVGAVLMGEGLEIQEGSAVTATGRIAQVPVGEAMLGRVIDSLGRPIDGK
GDIQASDTRLLESPAPGIIERRSVCEPMQTGITAIDSMIPIGRGQRELIIGDRQTGKTAI
AIDTIINQKEEDVICVYVAIGQKASTVAQVVSTLEEKGALPYTIVVAANASDPATLQYLA
PYTGAAMAEYFMYQG----------KATLVIYDDLSKQAQAYRQMSLLLRRPPGREAYPG
DVFYLHSRLLERAAKLNDELGGGSMTALPIIETQAGDVSAYIPTNVISITDGQIFLSADL
FNSGLRPAVNAGISVSRVGSAAQTKAMKKVAGKVKLELAQFAELAAFSQFASDLDQATRN
QLERGKRLQELLKQPQNSPLQLFEQVAVIYSGINGYLDDVPEDKVVAFTTGLRDYLKNSK
PKYGEIVQSQKVLTEEAEAMLKEAISEFKQTFLVSA-
>Syne6301|56751186
-MVSIRPDEISSIIRQQIEQYSQDVKVENVGTVLQVGDGIARIYGLQQVMSGELVEFEDG
TTGIALNLEEDNVGAVLMGEGRNIQEGSTVKATGKIAQIPVGDALVGRVVSPLGAPLDGK
GEIAATENRLIESPAPGIIARRSVHEPMQTGITAIDAMIPIGRGQRELIIGDRQTGKTAI
AIDTILNQKGEDVICVYVAIGQKASSVANIIEVLRERGALDYTVVVAANASEPATLQYLA
PYAGAAIAEYFMYKG----------KATLVIYDDLTKQAQAYRQMSLLLRRPPGREAYPG
DVFYLHSRLLERAAKLSDALGGGSMTALPVIETQAGDVSAYIPTNVISITDGQIFLSSDL
FNSGLRPAINVGISVSRVGSAAQTKAIKKIAGTLKLELAQFDELAAFAQFASDLDKATQN
QLARGQRLRELLKQPQFSPLILAEQVAVVYAGVKGLIDEIPVNQVTAFVSELRSYLKTSK
PEFIEKVQSSKQLDDAAEALLKEAIAEVKKNILAAV-
>Anav|161567476
MSISIRPDEISSIIQQQIEQYDQEVKVANVGTVLQVGDGIARIYGLEKAMAGELLEFEDG
TVGIAQNLEEDNVGAVLMGEGREIQEGSTVTATGRIAQIGVGEALIGRVVDALGRAIDGK
GDIKASESRLIESPAPGIIARRSVHEPMQTGITAIDSMIPIGRGQRELIIGDRQTGKTAI
AIDTIINQKGEDVVCVYVAIGQKASTVANVVQTLQEKGAMDYTVVVAAGASEPATLQFLA
PYTGATIAEYFMYKG----------KATLVIYDDLSKQAQAYRQMSLLLRRPPGREAYPG
DVFYIHSRLLERAAKLSDELGKGSMTALPIIETQAGDVSAYIPTNVISITDGQIFLSSDL
FNAGIRPAVNPGISVSRVGSAAQTKAMKKVAGKIKLELAQFDDLQAFAQFASDLDKATQD
QLARGQRLRELLKQSQNQPLSVAEQVAILYAGINGYLDDIPVDKVTTFTKGLRDYLKSGV
NPYFQDVQSKKTLGDDEEKALKAALDDYKKTFKATA-
>Artp|284051759
-MVSIRPDEIANIIKDQIEQYGQDVKVSNVGTVLQVGDGIARIYGLDKAMAGELLEFTDG
TVGIALNLEEDNVGAVLMGEGLEIQEGSAVTATGRIAQVPVGEAMLGRVIDSLGRPIDGK
GDIQASDTRLLESPAPGIIERRSVCEPMQTGITAIDSMIPIGRGQRELIIGDRQTGKTAI
AIDTIINQKEEDVICVYVAIGQKASTVAQVVSTLEEKGALPYTIVVAANASDPATLQYLA
PYTGAAMAEYFMYQG----------KATLVIYDDLSKQAQAYRQMSLLLRRPPGREAYPG
DVFYLHSRLLERAAKLNDELGGGSMTALPIIETQAGDVSAYIPTNVISITDGQIFLSADL
FNSGLRPAVNAGISVSRVGSAAQTKAMKKVAGKVKLELAQFAELAAFSQFASDLDQATRN
QLERGKRLQELLKQPQNSPLQLFEQVAVIYSGINGYLDDVPEDKVVAFTTGLRDYLKNSK
PKYGEIVQSQKVLTEEAEAMLKEAISEFKQTFLVSA-
>Cya7425|220906912
-MVSIRPDEISSIIRQQIEQYDQQVKVENVGTVLQVGDGIARVYGLEKVMASELLEFEDG
TVGIALNLEEDNVGVVLMGEGRDLEEGSTVRSTGRVAQVPVGEGAIGRVVDALVRPIDGK
GEIHSTETRLLESPAPGIVQRKSVYEPMQTGITAIDAMIPIGRGQRELIIGDRQTGKTAV
AIDTILNQKGSGVICVYVAIGQKASTVAQVVNVLRERGALEYTIVVAANASDPAALQYLA
PYTGATLAEYFMYKG----------KATLVVYDDLSKQAQAYRQMSLLLRRPPGREAYPG
DVFYLHSRLLERAAKLSPELGEGSMTALPVVETQAGDVSAYIPTNVISITDGQIFLSSDL
FNAGLRPAINAGISVSRVGSAAQIKAMKQVAGKLKLELAQFDELQAFAQFASDLDKATQN
QLARGQRLRELLKQPQYSPIPVEEQVALIYAGTNGYLDEIPTDKVTSFTAGFREYLHNSQ
PKYGELVRSEKKLGDEAEGLLKSALNDYKKTFLAMA-
>Cya51142|172039401
-MVSIRPDEISSIIREQIESYDQSVQVSNVGTVLQVGDGTARIYGLEQCMAGELLEFEDG
TIGIALNLEEDNVGAVLMGTGFGIQEGSSVQATGKIAQVPVGDAMIGRVVDSLGRPIDGK
GDINTSESRLIESPAPGIIARKSVCEPMQTGITAIDAMIPIGRGQRELIIGDRKTGKTAI
AIDTIINQKSEDVICVYVAIGQKASTVAQVIGTLEEKGAMDYTIVVAANANDPATLQYLA
PYTGATLAEYFMYNG----------KATLVIYDDLSKQAQAYRQLSLLLRRPPGREAYPG
DVFYIHSRLLERAAKLSDALGGGSMTALPIIETQAGDVSAYIPTNVISITDGQIFLSSDL
FNAGFRPAINAGISVSRVGSAAQTKAMKQVAGKLKLELAQFAELEAFSQFASDLDAATQA
QLARGQRLRQILKQPENSPLAVWEQVAVAYAGLNGYIDDVPVDKATEFAAGLREYIATSK
PKYPEIIKSEKKLTDEAESLLKEAISEYKQAFSA---
>Lyns|119484689
-MVSIRPDEISSIIEQQIKQYDQDVKVSNVGTVLQVGDGIARIYGLDKAMSSELLEFEDG
TIGIALNLEEDNVGAVLMGDGHKIEEGSSVTGTGRIAEIPVGDAMLGRIVDALGRPIDGK
GEIQSSEDRLLESPAPGIIDRRSVCEPMQTGITAIDAMIPIGRGQRELIIGDRQTGKTAI
AIDTIINQKSEDVICVYVAIGQKASTVAQVAGTLAEKGAMDYTVIVAASASEPATLQYLA
PYAGACIAEYFMYKG----------KHTLVIYDDLSKQAQAYRQMSLLLRRPPGREAYPG
DVFYLHSRLLERAAKLNDELGGGSMTALPIIETQASDVSAYIPTNVISITDGQIFLSADL
FNSGLRPAVNAGISVSRVGSAAQTKAIKKVAGKIKLELAQYSELAAFSQFASDLDEATRK
QLSRGERLRELLKQPQNSPLQLFEQVAIIYTGINGYLDEVPVEKVVAFAAGLRDYLKNSK
PKYGEIIQSEKVLTEEAENLLKEGISEFKQTFLVSA-
>Prom9211|159904111
-MVSIRPDEISSILKQQIANYDKSVSVSNVGTVLQIGDGIARIYGLEKVMAGELVEFEDG
TEGIALNLEDDNVGAVLMGEALGVQEGSTVKSTGKIASVPVGQAMLGRVVNPLGQPVDGN
GDIATSDSRLIESLAPGIIKRKSVHEPMQTGITSIDAMIPIGRGQRELIIGDRQTGKTAI
AIDTIINQKGQDVVCVYVAVGQKSASVAQVVEVLREKGALEYTIVVNASASEAAALQYLA
PYTGAAIAEHFMYQG----------KATLVIYDDLTKQAQAYRQMSLLLRRPPGREAYPG
DVFYCHSRLLERAAKLSESMGSGSMTALPIIETQAGDVSAYIPTNVISITDGQIFLSADL
FNSGLRPAINVGISVSRVGGAAQTKAIKKIAGTLKLELAQFDELAAFSQFASDLDEATQK
QLGRGKRLRELLKQAQFAPLNLAEQVAVVYAGVKGLIDEVPVEQVTQFAGELREYLKTSK
PDYIKQVLTEKKLNEEIESVLKESINEVKSSMLAA--
>Noss|17227501
MSISIRPDEISSIIQQQIEQYDQEVKVANVGTVLQVGDGIARIYGLEKAMAGELLEFEDG
TVGIAQNLEEDNVGAVLMGEGREIQEGSTVTATGRIAQIGVGEALIGRVVDALGRAIDGK
GDIKASESRLIESPAPGIIARRSVHEPMQTGITAIDSMIPIGRGQRELIIGDRQTGKTAI
AIDTIINQKGEDVVCVYVAIGQKASTVANVVQTLQEKGAMDYTVVVAAGASEPATLQFLA
PYTGATIAEYFMYKG----------KATLVIYDDLSKQAQAYRQMSLLLRRPPGREAYPG
DVFYIHSRLLERAAKLSDELGKGSMTALPIIETQAGDVSAYIPTNVISITDGQIFLSSDL
FNAGIRPAVNPGISVSRVGSAAQTKAMKKVAGKIKLELAQFDDLQAFAQFASDLDKATQD
QLARGQRLRELLKQSQNQPLSVAEQVAILYAGINGYLDDIPVDKVTTFTKGLRDYLKSGV
NPYFQDVQSKKALGDDEEKALKAALEDYKKTFKATA-
>Cya8801|218247506
-MVSIRPDEISSIIRQQIESYDQTVTVSNVGTVLQVGDGTARIYGLEQAMAGELLEFEDG
TVGIALNLEEDNVGAVLMGTGLDIQEGSTVKATGKIAQVPVGEALIGRVVDALGRPIDGK
GDINTTETRLIESMAPGIVARKSVCEPMQTGITAIDAMIPVGRGQRELIIGDRKTGKTAI
AIDTIINQKSEDVICVYVAIGQKASTVAQVIGTLEEKGAMAYTIVVAANANDPATLQYLA
PYTGASMAEYFMYKG----------KATLVIYDDLSKQAQAYRQLSLLLKRPPGREAYPG
DVFYIHSRLLERAAKLSDALGGGSMTALPVIETQAGDVSAYIPTNVISITDGQIFLSSDL
FNSGFRPAINAGISVSRVGSAAQTKAMKQVAGKLKLELAQFAELEAFSQFASDLDAATQS
QLARGQRLREVLKQPENSPLAVWEQVAIAYAGLNGYLDEIPVPKVSEFAAGLRDYIKTSK
AKFADIVGSEKKLTDEAETLLKEAIAEYKQAFGV---
>Glov|37522474
-MFTIRPDEISSVIRDQIQKYNTELQVTNVGTVLQVGDGIARVYGLEKCMASELLEFEDG
TIGIALNLEEDNVGAVLMGAGRTIEEGSTVRATGRIASIPVGPAFLGRVVNALAIPIDGK
GDIVGSETRLLESPAPGIIKRKSVYEPLATGITAIDAMIPIGRGQRELIIGDRQTGKTTI
AIDTILNQKGKGVVCVYVAIGQKASTVAQIVEVLRSRGALEYTIIVAANANEPAALQYLA
PYTGCTLGEYVMYNGLTLPGSDKKINAALLVYDDLSKQAVAYRQMSLLLRRPPGREAYPG
DVFYLHSRLLERAAKLSPDLGEGSLTALPIIETQAGDVSAYIPTNVISITDGQIFLDSGL
FNSGLRPAIDAGISVSRVGGAAQTKAMKKVAGKLRLDLAQFSELEAFSQFASDLDKATQA
QLARGLRLREILKQPQYSPLSVAQQVAIIYAATNGYLDDIDVKGIQPFKQQFLNYLDSSV
SEYGQEIETTKALTDKAVDLLKKALNDFKTTVKK---
>Syns8102|33865030
-MVSIRPDEISAILKQQIEDYDKSVSVSNVGSVLTVGDGIARVYGLQQAMAGELLEFEDG
TEGIALNLEDDNVGAVLMGEGLGIQEGSTVKATGKIASVPVGEAMLGRVVNSLGRAIDGK
GEIATSETRLIESMAPGIIQRKSVHEPMQTGITAIDAMIPVGRGQRELIIGDRQTGKTAI
AIDTILNQKDQDMICVYVAVGQKAASVANVVEVLRERGALDYSVIVAANASEPAALQYLA
PYTGASIAEYFMYKG----------KATLVIYDDLSKQAAAYRQMSLLLRRPPGREAYPG
DVFYCHSRLLERAAKLSDAMGKGSMTALPIIETQAGDVSAYIPTNVISITDGQIFLSSDL
FNSGLRPAINVGISVSRVGGAAQTKAIKKIAGTLKLELAQFAELAAFSQFASDLDASTQQ
QLERGKRLRELLKQPQFSPLILAEQVAIVYAGVKGLIDAVPVDKVVDFSRELREYLKSNK
PEFITEIQEKKLMSPEAEAILKDAISEVVSTLVASAA
>Thee|22297978
-MVSIRPDEISSIIRQQIEQYEQSIKVDNVGTVLQVGDGIARVYGLDKVMASELVEFEDG
TVGIALNLEEDNVGVVLMGDGLSIEEGSTVRATGKIASIPVGEAAIGRVVDALMRPIDGK
GEIHTTQSRLIESPAPGIVQRKSVCEPLQTGITAIDAMIPIGRGQRELIIGDRQTGKTAV
AIDTILNQKGQDVICVYVAIGQKASSVAQVVNVLRERGALDYTIVIAANASDPAALQYLA
PYTGATVAEYFMYQG----------KHTLVVYDDLSKQAQAYRQMSLLLRRPPGREAYPG
DVFYLHSRLLERAAKLNDALGGGSMTALPVVETQAGDVSAYIPTNVISITDGQIFLSSDL
FNAGLRPAINAGISVSRVGSAAQIKAMKQVAGKLKLELAQFDELQAFAQFASDLDKATQN
QLARGQRLREILKQPQYSPIPVEYQVATIYAGTNGYLDDIPVEAVAKFVAGLRDYLRTNK
PEYGEIIRTTQKLDEKAEALLKEAIAEYKATFTA---
>Syns9916|116073688
-MVSIRPDEISAILKQQIEDYDKSVSVSNVGTVLQVGDGIARVYGLQQAMAGELLEFEDG
TEGIALNLEDDNVGAVLMGEGNGIQEGSTVRATGKIAAVPVGDAMLGRVVNPLGQPIDGK
GEIATTETRLIESPAPGIIQRKSVHEPMQTGITAIDAMIPIGRGQRELIIGDRQTGKTAI
AIDTILNQADQDVVCVYVAVGQKAASVAQVTEVLRERGALAYSVVVAANASESAALQYLA
PYTGASIAEYFMYKG----------KATLVIYDDLTKQAQAYRQMSLLLRRPPGREAYPG
DVFYCHSRLLERAAKLSDAMGKGSMTALPIIETQAGDVSAYIPTNVISITDGQVFLSSDL
FNSGLRPAINVGISVSRVGGAAQTKAIKKIAGTLKLELAQFDELAAFSQFASDLDAATQQ
QLGRGKRLRELLKQPQFSPLILAEQVAIVYAGVKGLIDDVPVEQVVQFSRELREYLKSNK
PDFIQKIQTEKVLSPEAETMLKEAISEVTSTMLATAN
>PromMED|33862007
-MVSIRPDEISSILKQQITDYDQSVNVSNVGTVLQIGDGIARIYGLDQVMAGELLEFEDG
TEGIALNLEDDNVGAVLMGEALGVQEGSNVKSTGKIASVPVGEAMKGRVVNPLGQPIDGK
GEIPTSDNRLIEEMAPGIIKRRSVHEPMQTGITSIDAMIPVGRGQRELIIGDRQTGKTAI
AIDTIINQKGQDVVCVYVAIGQKSASVANVVEVLREKGALEYTVVVSAGASEAAALQYLA
PYTGAAIAEHFMYQG----------KATLVIYDDLTKQAQAYRQMSLLLRRPPGREAYPG
DVFYCHSRLLERAAKLSDDMGGGSMTALPIIETQAGDVSAYIPTNVISITDGQIFLSADL
FNSGLRPAINVGISVSRVGGAAQTKAIKKIAGTLKLELAQFDELAAFSQFASDLDEATQQ
QLERGKRLRELLKQAQFSPLNLAEQVAVVYAGVKGLIDEVPVEDVTKFAAELREYLKLNK
AEFIEEILKEKKLNEGLETTLKEVIKEVKSSMLATV-
>Scys6803|16329327
-MVSIRPDEISSIIRQQIESYDQSVQVSNVGTVLQVGDGTARIYGLEQVMSQELLEFEDG
TIGIALNLEEDNVGAVLMGDGFGIQEGSTVKTTGQIAQIPIGDAMVGRVVDSLGRPIDGK
GPISSTATRLLESPAPGIIERKSVCEPMQTGITAIDAMIPIGRGQRELIIGDRKTGKTAI
AIDTIINQKSEDVICVYVAIGQKASTVAQIIDTLTEKGAMAYTIVVAANANDPATLQYLA
PYTGATLAEHFMYQG----------KSTLVIYDDLSKQAQAYRQMSLLMRRPPGREAYPG
DVFYIHSRLLERAAKLSDALGGGSMTALPVIETQAGDVSAYIPTNVISITDGQIFLSTDL
FNAGFRPAINAGISVSRVGSAAQTKAMKKVAGKLKLELAQFAELEAFSQFASDLDAATQA
QLARGQRLRQLLKQPENSPLSVWEQVAISYAGLNGYIDTIPVDKVTEFAQGLRDYLKANK
AKYVEIINSSKALTDEAETLLKEGIKEFTQGFAA---
>Syn9902|78184065
-MVSIRPDEISAILKQQIEDYDKSVSVSNVGSVLQVGDGIARVYGLQQAMAGELLEFEDG
TEGIALNLEDDNVGAVLMGEGLGIQEGSTVKATGKIASVPVGDAMLGRVINSLGRPIDGK
GDIAASETRLIESMAPGIIQRKSVHEPMQTGITAIDAMIPVGRGQRELIIGDRQTGKTAI
AIDTILNQADQDMICVYVAIGQKAASVANVVEVLRERGALGYTVIVAASASEPAALQYLA
PYTGASIAEYFMYKG----------KATLVIYDDLSKQAAAYRQMSLLLRRPPGREAYPG
DVFYCHSRLLERAAKLSDAMGKGSMTALPIIETQAGDVSAYIPTNVISITDGQIFLSSDL
FNSGLRPAINVGISVSRVGGAAQTKAIKKIAGTLKLELAQFDELAAFSQFASDLDAATQQ
QLSRGKRLRELLKQPQFSPLILAEQVAIVYAGVKGLIDAVPVDQVVNFSRELREYLKSNK
PEFINEIQEKKVLSPEAESVLKAAISEVVSTMVASAN
>Trie|113475840
-MVSIRPDEISQIIRDQIEQYEQDVKVSNVGTVLQVGDGIARVYGLDKVMAGELVEFADG
TVGIAQNLEEDNVGAVLMGEGREIQEGSAVTATGRIAQVPVGDALVGRVVDGLGRPIDGK
GEMKTTDSRLLESPAPGIIDRRSVYEPMQTGITAIDSMIPIGRGQRELIIGDRQTGKTAI
AIDTIINQKGEDVICVYVAIGQKASTVAQVVGTLEEKGALDYTVIVAANASDPATLQYLA
PYTGATIAEYFMYKG----------KATLVIYDDLSKQAQAYRQVSLLLRRPPGREAYPG
DVFYLHSRLLERAAKLNDKLGGGSMTALPIIETQAGDVSAYIPTNVISITDGQIFLSSDL
FNAGFRPAVNAGISVSRVGSAAQTKAIKKVAGKIKLELAQFAELEAFSQFASDLDKATQN
QLARGQRLREILKQPQNSPRSLPEQVAAIYSGINGYLDDIPLEKAAKFIAGLLDYLNNSK
PKFGEIIKTEKVLTDEAQTLLKEGITEYKQTFLVSA-
>Syn9311|113954358
-MVSIRPDEISAILKQQIEDYDKSVSVTNVGTVLQVGDGIARVYGLQQVMAGELVEFEDG
TEGIALNLEDDNVGIVLMGEGLGIQEGSTVRATGKIASVPVGDAMLGRVVNPLGVAIDGK
GDLATTESRLIESPAPGIIQRKSVHEPMQTGITAIDAMIPIGRGQRELIIGDRQTGKTAI
CIDTILNQADQDVVCVYVAIGQKAASVAQVTEVLRERGALDYTVVVAANASEPAALQYLA
PYTGASIAEYFMYKG----------KATLVIYDDLTKQAQAYRQMSLLLRRPPGREAYPG
DVFYCHSRLLERAAKLSDAMGKGSMTALPIIETQAGDVSAYIPTNVISITDGQVFLSSDL
FNSGLRPAINVGISVSRVGGAAQTKAIKKIAGTLKLELAQFDELAAFSQFASDLDAATQQ
QLSRGKRLRELLKQPQFSPLILAEQVAIVYAGVKGLIDDVPVEEVVQFSRELREYLKSNK
PEFISKIQTEKVLSPEAETTLKEAIAEVVSTMLASAN
>NoAz|298491952
MSISIRPDEISNIIQQQIEQYNQEVKVANVGTVLQVGDGIARIYGLEKAMAGELLEFEDG
TIGIAQNLEEDNVGAVLMGEGRNIQEGSSVTATGRIAQVGVGEVLIGRVLDALGRAIDGK
GDPKTTETRLIESPAPGIIARRSVHEPMQTGITAIDSMIPIGRGQRELIIGDRQTGKTAI
AIDTIINQKGEDVVCVYVAIGQKASTVANVVQTLQEKGAMDYTVVVAANASDPATLQFLA
PYTGATIAEYFMYKG----------KATLVIYDDLSKQAQAYRQMSLLLRRPPGREAYPG
DVFYIHSRLLERAAKLSDELGKGSMTALPIIETQAGDVSAYIPTNVISITDGQIFLSSDL
FNSGIRPAVNPGISVSRVGSAAQTKAMKKVAGKIKLELAQFDDLQAFAQFASDLDKATQD
QLARGVRLRELLKQPQNDPLSVAEQVAVLYAGINGYLDDIAVNKVTSFAQGLRDYLKTGN
TAYYQAVQDRKVLGDPEEAALKAAISEFKKTFQAAA-
>Ucyn|284928721
-MVSIRPDEISSIIRQQIESYDQSVQVSNVGTVLQVGDGTVRIHGLEQAMAGELLEFEDG
TIGIALNLEEDNVGAVLMGTGLDIQEGSTVKATGKIAQVPVGEAMVGRVVDSLGRPIDGK
GDIKASEYRLIESTAPGIIARKSVCEPLQTGITAIDAMIPIGRGQRELIIGDRKTGKTAI
AIDTIINQKSEDVICVYVAIGQKASTVAQVIGVLEEKGAMDYTIVVAANANDPATLQYLA
PYTGASLAEFFMYKG----------KHTLVIYDDLTKQAQAYRQLSLLLRRPPGREAYPG
DVFYIHSRLLERAAKLSPELGEGSMTALPVIETQAGDVSAYIPTNVISITDGQIFLSSDL
FNSGFRPAINAGISVSRVGSAAQTKAMKQVAGKLKLELAQFAELEAFSQFASDLDAATQS
QLARGQRLRQILKQSENSPLAVWEQVSIAYAGLNGHIDEIPVEKALEFSIGLREYIASSK
PKYVEIVKGEKKLTDEAEKLLKEAIAEYKQAFAA---
>Syns5701|87301252
-MVSIRPDEISAILKQQIEDYDKSVSVSNVGTVLSVGDGIARIYGLQQVMSGELVQFDDG
SEGIALNLEDDNVGAVLLTDGIGIREGSTVKATTRIAEVPVGEAMLGRVINPLGVPIDGK
GEIATTSTRLIESMAPGIIQRKSVHEPMQTGITAIDAMIPIGRGQRELIIGDRQTGKTAI
AIDTILNQKGEDVVCVYVAIGQKSASVANVVEVLRERGALDYTVVVAASASEPAALQYLA
PYTGAAIAESFMYEG----------KATLVVYDDLTKQAQAYRQMSLLLRRPPGREAYPG
DVFYCHSRLLERAAKLSDEMGKGSMTALPIIETQAGDVSAYIPTNVISITDGQVFLSSDL
FNSGLRPAINVGISVSRVGGAAQTKAIKKIAGTLKLELAQFDELAAFSQFASDLDAATQA
QLGRGKRLRELLKQPQYSPLLLAEQVAVVYAGVKGLIDEVPVDQVVQFCRELRDYLKTNK
PEFITKVQTEKVLSDEAESMLKDAINDVKSTLLAAA-
>YellB|86610100
-MPTIRPDEISTIIKQQIEQYNQEMQVSNVGTVLQVGDGIARIYGLDKVMASELLEFEDG
TTGIALNLEEDNIGAVLIGSGRNIQEGSTVKSTGKIASIPVGEALLGRVVDPLCNPLDGK
GPIQCTESRLIESPAPGIVDRRSVYEPLQTGITAIDALIPIGRGQRELIIGDRQTGKTTV
AVDTILNQKGQDVICIYVAIGQKQSTIAQVVGILTERGAMDYSIVVAAGADSPAPLQWLA
PYCGATIAEYFMYQG----------KHTLVVYDDLSKQAVAYRQMSLLLRRPPGREAYPG
DVFYLHSRLLERAAKLSSQLGEGSMTALPIVETQANDVSAYIPTNVISITDGQIFLESDL
FNAGIRPAINVGISVSRVGSAAQTKAMKKVAGSIKVELAQYRDLEAFAQFASDLDEATQK
QLARGQRLQELLKQPQYSPLSLDQQVAIIYAGTRGYLDDIPVEKVSSFKQGLLAYLGTTH
PKYGEIVLSTKQLTDEAEEILKTAITEFKQSFVAKAA
>Syn7002|170077357
-MISIRPDEISSIIRQQIESYDQKVQVDNVGTVLQVGDGIARIYGLEQAMAGELLEFEDG
TVGIALNLEEDNVGAVLMGDGRDIQEGSSVKSTGRIAEIPVGEAIVGRVVDALARPIDGK
GDIDATDTRLIEFMAPGIIARRSVHEPMQTGITAIDAMIPVGRGQRELIIGDRQTGKTAV
AVDTIINQKGEDVICVYVAVGQKASTVAQVVSTLESKGALDYTVVVAANANDPATLQYLA
PYTGAAIAEHFMYQG----------KATLVVYDDLTKQAQAYRQMSLLLRRPPGREAYPG
DVFYLHSRLLERAAKLSDELGGGSMTALPIIETQAGDVSAYIPTNVISITDGQIFLSSDL
FNAGFRPAINAGISVSRVGSAAQTKAMKKVAGKLKLELAQFAELEAFAQFASDLDAATQN
QLARGQRLRQILKQPQNSPLSVAEQVAIVYAGLNGYLDEIPVDRVVEFTTGLRQYLATSK
ARYGEIIANDKVLSEEAENLLKEAIAEHKQSFAAAA-
>Cylr|282901090
MSISIKPDEISSIIQQQIEQYDQEVKVANVGTVLQVGDGIARIYGLEQVMSGELLEFEDG
TVGIAQNLEEDNVGAVLMGEGRNIQEGSTVTATAKIAQVGVGEALIGRVVDALGRAIDGK
GEIKATTSRLIESPAPGIIARRSVHEPMQTGITAIDSMIPIGRGQRELIIGDRQTGKTSI
AIDTIINQKGEDVVCVYVAVGQKASTVANVVQTLQEKGALEYTVVVAANASDPATLQFLA
PYTGATIAEYFMYQG----------KATLVIYDDLSKQAQAYRQMSLLLRRPPGREAYPG
DVFYIHSRLLERAAKLSDELGKGSMTALPIIETQAGDVSAYIPTNVISITDGQIFLSSDL
FNSGVRPAVNPGISVSRVGSAAQTKAMKKVAGKIKLELAQFDDLQAFAQFASDLDKTTQD
QLARGQRLRELLKQPQNDPLSVAEQVAILYAGINGYLDDIAVNQVTSFVRGFRDYLKSGN
NSYYQGVQTSKVLGEAEEVALKEALADYKKTFLATV-
>Prom9303|124022193
-MVSIRPDEISAILKQQISDYDKSVSVSNVGTVLQIGDGIARVYGLEQVMAGELVEFEDG
TEGIALNLEDDNVGAVLMGEGVGIQEGSTVKATGKIASVPVSDEMLGRVVTPLGQPMDGK
GDIPSTESRLIESIAPGIIKRKSVHEPLQTGITSIDSMIPIGRGQRELIIGDRQTGKTAI
AIDTIINQKGEDVVCVYVAVGQKAASVANVVEVLREKGALDYTVIVAASASDAAALQYLA
PYTGAAIAESFMYKG----------KATLVIYDDLTKQAQAYRQMSLLLRRPPGREAYPG
DVFYCHSRLLERAAKLSDAMGGGSMTALPIIETQAGDVSAYIPTNVISITDGQIFLSSDL
FNSGLRPAINVGISVSRVGGAAQTKAIKKIAGTLKLELAQFDELAAFSQFASDLDEATQK
QLGRGKRLRELLKQPQFAPLNLAEQVAIVYAGVKGLIDEVPEDQVTQFSRELRDYLKTNK
PEYITKVQTEKVLNEDAETILKAAINEVKSSMLASA-
>Syns7805|88807381
-MVSIRPDEISAILKQQIEDYDKSVSVSNVGSVLQVGDGIARVYGLQQVMAGELVEFEDG
TEGIALNLEDDNVGAVLMGEGLGIQEGSTVRATGKIASVPVGDGLLGRVVNPLGVPLDGK
GDLGASESRLIESPAPGIIQRKSVHEPMQTGITAIDAMIPIGRGQRELIIGDRQTGKTAI
AIDTILNQKDQDVVCVYVAIGQKAASVAQVTEVLRERGALDYTVIVAANASDPAALQYLA
PYTGASIAEYFMYKG----------KATLVIYDDLSKQAQAYRQMSLLLRRPPGREAYPG
DVFYCHSRLLERAAKLSDAMGKGSMTALPIIETQAGDVSAYIPTNVISITDGQVFLSSDL
FNSGLRPAINVGISVSRVGGAAQTKAIKKIAGTLKLELAQFDELAAFSQFASDLDAATQK
QLGRGKRLRELLKQSQFSPLILAEQVAIVYAGVKGLIDDVPVDQVVQFSRELREYLKSNK
PEFIEKIQTEKVLSPEAETMLKEAVAEVTSTMLATAN
>Syns7803|148240353
-MVSIRPDEISAILKQQIEDYDKSVSVSNVGSVLQVGDGIARVYGLQQVMAGELVEFEDG
TEGIALNLEDDNVGAVLMGEGLGIQEGSTVRATGKIASVPVGDGLLGRVVNPLGVALDGK
GDLGTTESRLIESPAPGIIQRKSVHEPMQTGITAIDAMIPIGRGQRELIIGDRQTGKTAI
AIDTILNQKDQDVVCVYVAIGQKAASVAQVTEVLRERGALDYTVIVAANASDPAALQYLA
PYTGASIAEYFMYKG----------KATLVIYDDLSKQAQAYRQMSLLLRRPPGREAYPG
DVFYCHSRLLERAAKLSDAMGKGSMTALPIIETQAGDVSAYIPTNVISITDGQVFLSSDL
FNSGLRPAINVGISVSRVGGAAQTKAIKKIAGTLKLELAQFDELAAFSQFASDLDAATQK
QLGRGKRLRELLKQPQFSPLILAEQVAIVYAGVKGLIDDVPVDQVVQFSRELREYLKSNK
PEFIEKIQTEKVLSPEAETMLKEAVAEVTSTMLATAN
>Cya0110|126655520
-MVSIRPDEISSIIRDQIESYDQSVQVSNVGTVLQVGDGTARIYGLEQCMAGELLEFEDG
TIGIALNLEEDNVGAVLMGTGLDIQEGSTVQATGKIAQVPVGDAMVGRVVDSLGRPIDGK
GDINTSESRLIESPAPGIIARKSVCEPMQTGITAIDAMIPIGRGQRELIIGDRKTGKTAI
AIDTIINQKSEDVICVYVAIGQKASTVAQVIGTLEEKGAMDYTIVVAANANDPATLQYLA
PYTGATLAEYFMYKG----------KATLVIYDDLSKQAQAYRQLSLLLKRPPGREAYPG
DVFYIHSRLLERAAKLSDALGGGSMTALPIIETQAGDVSAYIPTNVISITDGQIFLSSDL
FNAGFRPAINAGISVSRVGSAAQTKAMKQVAGKLKLELAQFAELEAFSQFASDLDAATQA
QLARGQRLRQILKQPENSPLAVWEQVAVAYAGLNGYIDDVPVDKATEFATGLREYIATSK
PKYPEIIKSEKKLTDEAESLLKEAISEYKQAFSA---
>Mica|166367757
-MVAIRPDEISTIIRQQIESYNQEVQVSNVGTVLQVGDGTARIYGLQQAMSGELLEFEDG
TVGIALNLEEDNVGAVLMGDGFGIKEGGTVKATGKIAQVPVGDALVGRVVDALGRPIDGK
GEILASETRLVESPAPGIVARKSVCEPMQTGITAIDAMIPVGRGQRELIIGDRKTGKTAI
AIDTIINQKSEDVICVYVAIGQKASTVAQVIDTLTQRGAMDYTVVVAANANDPATLQYIA
PYTGASIAEYFMYKG----------KATLVIYDDLTKQAQAYRQLSLLMRRPPGREAYPG
DVFYLHSRLLERAAKLSDALGGGSMTALPIIETQAGDVSAYIPTNVISITDGQIFLSTDL
FNAGFRPAINAGISVSRVGSAAQTKAMKKVAGKLKLELAQFDELEAFAQFASDLDAATQA
QLARGQRLRQILKQPQNFPLSVWEQVAVVYAGLNGYLDDIATDKVIDFCAGLREYLKTSK
PRYVEIVSTEKQLNDEAEGLLKDGINEYKQAFK----
>Syns8109|260434493
-MVSIRPDEISAILKKQIEDYDKSVSVSNVGTVLTVGDGIARVYGLQQAMAGELIEFEDG
TEGIALNLEDDNVGAVLMGEGYGIQEGSTVKATGKIAAVPVGEAMLGRVVNSLGRAIDGK
GEIATSETRLIESMAPGIIQRKSVHEPMQTGITAIDAMIPVGRGQRELIIGDRQTGKTAI
AIDTILNQADQDMICVYVAVGQKAASVANVVEVLRERGALDYTVIVAANASEPAALQYLA
PYTGATIAEYFMYKG----------KATLVIYDDLSKQAAAYRQMSLLLRRPPGREAYPG
DVFYCHSRLLERAAKLSDAMGKGSMTALPIIETQAGDVSAYIPTNVISITDGQIFLSSDL
FNSGLRPAINVGISVSRVGGAAQTKAIKKIAGTLKLELAQFDELAAFSQFASDLDASTQQ
QLERGKRLRELLKQPQFSPLILAEQVAIVYAGVKGLIDDVPVEKVVDFSRELREYLKSNK
AEFITEIQEKKVMSPEAEAILKDAITEVVSTMVASAA
