# Supplementary material for: Genome fluctuations in cyanobacteria reflect evolutionary, developmental and adaptive traits
Source: BMC Evol Biol. 2011 Jun 30;11:187. doi: 10.1186/1471-2148-11-187 (PMC3141437; doi:10.1186/1471-2148-11-187)
Supplement: Additional file 8 — Individual and concatenated alignments for protein groups. Compressed file containing all alignments of individual groups (fasta format) and the concatenated alignment of 285 single-copy genes (phylip format). [file 1471-2148-11-187-S8.GZ › Cyanos1322.faa]

>Syne7942|81299162
---------MRSRVVREGSVGLMLVAGVGALAGLIFWLRGVSLGQDRYDVIVEFNDTAGL
TVGTPVIYRGVQVGQVIDITAQSNSVLVRIQIQPASLAIPRDSVISAQISSLLG-SPNLT
IEPKRNIP-AEVLAKTQPRSPNC-DRAV----ILCNG-SV-VEGAQSASFASILTSIATL
VSEIEQAKLVNTLSQTSRDASEAARSIRQLSSSLQQQIPPLRET----------------
------------------------------------------------------------
--------------------------LNAAQGAASQVEAAIAENRQSVRTTLTNLESSSQ
ELQDILNSLEPAIDKANS---------------------GKLVDNLNELSANLAVASRNI
RDVSTALNSPENLLTLQQTLDSARITFQNAQKITTDLNRLTGDPAVIENIRRLINSLGRL
LSS---TGALQEQVTDLKSLP---------------------------------------
--------LLPVSESPAGEAVVRRPNQP--------------------------------
-------------
>PromCC|33239772
----------MRRSFRDAIVGFSLIGGVVIFSGLTLWLKGLKISSNTWTVFANFADASGL
SEGTPVTFRGIQIGSVKKIIFTSKDVRAKIRINSNNVILFKPVYAKIETSSLLGGDAEVS
MISQGD---PIEGISSNPKQENC-PKDL----ILCAG-DS-IKGNDLENLSKLTGEINKF
LNEAENEEIISKIVNSIEQFDSTQENL-------DELIRLSKLE----------------
------------------------------------------------------------
------------------------------------------------------------
-----LFKARPII------------------------------DELKKTVA-------HI
NNILGSIDDPEILSDIKSSSSSIKSFTAKLDKISGKVDEIINDEELTNGIKEAAIGIGKL
FND---------------------------------------------------------
--------IYE-------------------------------------------------
-------------
>Crow|67922747
--------MLRMRTLQEGSVGLFALFGLIIFGSIVVWLRGGILGQQTYQFFADFENVDGL
QIGAPVRYRGVAVGKILGLQPSSNGVTVAVEISSAELRIPKDSKVRINRSGLIG-EASVD
ITPSREL--DEEALAIDPVGKDCASAEQ----ILCNN-DEGIKGERG---SQLVEALTRL
SRAYSDPEFVGNLNAAARNVAKAGDKIATLSQEVTELSKAARGEI---------------
----------------------------------------GGVSDLISS--------ADQ
AAKDASQLMLNVNTVVAENRTDFNRTVSSAANLVSNLDGLVSENRGNIVNTLSSIERTSD
QVRLLAMNFNTTVDRVNEGIDEIDM--------------AQLANDLEVLMANAAQTAQNL
QNLSQSLNDPEVLVTIQKTLDSARVTFENTQKITSDVEELTGDPTFRQNIRKLIDGLGNL
VAY---TEQLEQQVYVGQVIESVTAQVEY-----------------------------SL
LPQQHLKSFSPEQKVPARLPKRLSPINKPVPTTETKAAPTPVEKDEEKQESSR-------
-------------
>Syn7335|254422817
---------MRARTIREGSVGLLILLGIGLFGGLVLWLRGFNPANRPYRLIAEFDDTMGV
QIGTPVMYRGVSVGRVMSITPQSNAVEVGLEITAKELRIPNEVLVETVESGLIG-EVSVE
ITPLAEL--SEAAEEVYPREQAC-DSSV----ILCDG-DR-LEGEIGPSYEALLRSTTSL
MELYADPEVLDNLKVVLENVSEATAQAGVLTQEATQLTQTVGDE----------------
------------------------------------------------------------
-LPSILEAARTATGAATGAALQIQGTVEQFSSTANDINSLIGDNRVVLVDTLGNLQATSL
QLRNAVDTLGPTIQS------------------------GELIGNLEALLLNAAQASEDL
GTITASLNTPANLILIQQTLESARDALSSAQKVMADVDELTGDPDLRRQVRDLINGLGTL
VSS---TDSLAQQTEIAELLEPLGTSLNTVNLPPADRSFTEQSMNRPMADLEAPGLALAP
VFPEGSQSRFSLEAITESGAAADSSTPSPSISSLSIQPSGTPSPADLEQPVLVLDGERYV
FKLPSQLVKKTSE
>Syn307|148241319
----------MRRSVREATIGFSLLAALVGGLGLWFWLTGVVFGQKTYSIRLRFQDAAGL
APQSVVTYQGVPVGSVHSVTPEAGWVAVEAKINDRSLKLYRPITAQIRSGSLLGGDPQVA
LDTQATI--PASDTSGGPTSSTC-NPTR----IVCEG-GL-IKGEVTPSLTTVMGLMERI
LTQADQDKLISKGATTLTALTKTSEDFSALAEKAEGLVAELQSA----------------
------------------------------------------------------------
------------------------------------------------------------
-----VENAGPVI------------------------------DNLDSATA-------HA
SNVLGALDNPKSLNELKKTVSNAEQLTRRIDVISGDIQQLTSDPNVINGFRSVSIGLGKF
FDE---------------------------------------------------------
--------LYPSIKPETTDD----------------------------------------
-------------
>Syn9605|78211760
----------MRRSVRDAIVGFTVIGGIIGFASTALWLRGVRLGASHWTLTARFDDAAGL
AERSPVTYRGILIGAVRSIEVTPEAVVAELEINKGDLRLSRPVTVTVGAGSLLGGDAQVA
LVSSGE---PLPQDAPLPRGVDC-QPTR----QLCNG-GT-VVGREAPSLSTVTATMQEL
LAQVQDERVIPNVAASLEQMEATTKEF-------EALTVQLLNE----------------
------------------------------------------------------------
------------------------------------------------------------
-----LAKAAPVI------------------------------RNLESATA-------HV
NNIAASLDNPQTVSEFKQTAANAAQLTAKIDAVGGDVAQLTGDPEFMKGVRNLTIGLGEL
FSE---------------------------------------------------------
--------IYPAQTAQ--------------------------------------------
-------------
>Nosp|186681881
MRGLMTSRFASGRTFREGSVGLLLLLGLGVFGLLLLWLNRFTAAGRSYKMIVEFANAGGM
QKGAIVRYRGVKVGTISQVLPKANAIDIEIEIAQTDLIIPRDVVVEANQSGLIS-ESVID
ITPKTTL--PAGVVIARPLDKSC-DSSL----IVCNG-SR-LKGQIGISVDELIRSSTDL
ASSYNDPKFYRNVNRVLETTTGAASSFTELSQDLQGLTKSLRQQ----------------
------------------------------------------------------LNTFSA
TANSVQRATNQLNASANQTVNKFGATATQANRLLNNLDNLLTTNRSSLVGALNNITETSN
QLRVTVSSLSPSVNRLTQ---------------------GELLNNLEALSANAAQASANL
RDASKTLNDPKNVVLLQQTLDSARVTFENTQKITSDLDELTGDPNFRKNLRQLVNGLSGL
VSS---TQEMQQQVQVATTLDSVKAAVNK----------PNNLIPTPVPTQQ----AMSN
DKSLPIYEVNPSPANFESSDINLQPTPSPSIPNSSQEVLLKQLREYGKQREQLETEK---
-------------
>PromAS|123967849
----------MRRSLRDSIVGFSLLGGILTFTFFSFWLRGVRLSTKNWYLFAEFNNASGL
SKKSPVTYRGILVGSIEDILFTNESIKAKIVLNNPEIILPRPAFARVVTNSFLGGDVQVA
LETSDK---TIPKNIAKPISEKC-NTKL----IICQG-DT-ITGKQLSSLSNITNKISQL
LKDTNQENLIENIVNSIDQFDRTQENL-------DELIYLSKKE----------------
------------------------------------------------------------
------------------------------------------------------------
-----LERVEPLI------------------------------KEITIAAN-------HL
NNILSTIDDKETLNDIKLTINAARSISTKIDGMSDDFEKLTQDKELTKSIRDLTIGLSKF
LNE---------------------------------------------------------
--------IYP-------------------------------------------------
-------------
>Rapb|282896222
----MSG-FKTTRTFREGAVGLIFLIGLGAFGVIFLWLNRVTPGRSSYQVIVEFADAGGM
QKGDPVRYRGVKVGSIARMTTKPNAVEVELEINDPNLLIPADSRIEANQSGLIS-ESIVD
ITPIGDV--TLDPNTAKPLDKDC-NPGL----IICHQSGK-LRGQIGTSVDRLIRQSSDF
ADKYGNKEFYDNVNRLLITSTDAAASIAKLSRELQVASRSFQGEV---------------
----------------------------------------GKFSDTAVT--------IQR
ATNELTATTKQTAAQINTTAGDFSTTAKQAGKLINNLDDLLTTNRSALVSTLNNINETSN
QLRQTVNALSPAVTRLTQ---------------------GDILKNLEILSANAAEASISL
KDASKTLADPKNIVLLQQTLDAARVTFENTQKITSDLDELTGDPKFRQNLLQLVNGLNKL
LSS---TGDMQEQTKVALTLDSIKLSINQGSSQSKSETTSDLGVSNHGVKAE----KLEK
QENRVVPSVIVTPNPVIEITPVPELLPEPVLPSSQEP-----------------------
-------------
>YellA|86606210
---------MRSRAIREGAVGLLILAGALGFAGLFLWIYNLRFGSRGFRFTVTYPNVAGL
AEGSSVRLRGVAVGRVERIVPQAAQVEVQVAIDQP-LIIPRDALFITQQTGLVG-ETVVD
ILPRG----SVEGAVGSPLAADC-DRSQ----IICDG-DV-VEGKPGVDFGQLLIRLERL
LARVDDDEVFSTLNATLEGITRVADSVANLSETLEERVAALRTE----------------
------------------------------------------------------------
---------DLDLLQFTEAARAVSQTAASLQEAADQFTALLLENRASLRAALENIQQVSA
DLEAMSSAVRPLLTDPQL---QEEV--------------RQILVGARVTAENAAKATEDL
RQLAAALSDPGTLATLRQTLDSARISFQNVQKITADIDELTGDPQFRRALRELVLGLSNL
VSS---APSDNGIQPAAVQVAPVSFT----------------------------------
--------LAPMGQQPVPQEEAKIPAEIRSPSSGKSH-----------------------
-------------
>Prom9215|157412651
----------MRRSLRDSIVGFSLLGGILIFTFFSFWLRGVRLSSKNWYLFAEFNNASGL
SKKSPVTYRGILVGSIEDILFTNESIKAKIVLNNPEIILPRPAFARVVTNSFLGGDVQVA
LETSDK---TIPKNIAKPRSEKC-DTKL----IICQG-DT-ITGKQLSSLSNITNRISQL
LKETNQENLIENILNSIDQFDRTQENL-------DELIYLSKQE----------------
------------------------------------------------------------
------------------------------------------------------------
-----IQRVEPLI------------------------------KEIRIAAN-------HL
NNILSSIDDKETLDDIKLTINAASSIATKIDDMSDDFEKLTQDKEFTKSIRDLTIGLSKF
LNE---------------------------------------------------------
--------IYP-------------------------------------------------
-------------
>PromN2A|72383491
----------MRRSLRDAFVGFSLLGGLVIFSGAMLWLRDFRLGSKTWEISASFKDASGL
AKMSPVTYRGIIVGSVQNISFTPNTVETKIKINNDNLILPKPVIAKIVTSSMLGGDAQLS
LISLGK---SLNKNELITVNKDC-PQKR----ILCSG-DK-IKGVEMVSISSLTEGINGI
IDEADKQAIVNKVSESIQQFDRTQANL-------DELVLLSKSE----------------
------------------------------------------------------------
------------------------------------------------------------
-----LIRAKPII------------------------------SELTKASF-------HL
NNILESLDNPETLKDIQELASTSSSLTKKIDQMSSDMGNIMEDKELINALKKVTIGLSKL
FDD---------------------------------------------------------
--------IYP-------------------------------------------------
-------------
>Syns9917|87123070
----------MRRSVREAIVGFSIVGAIAAFAGAMLWMRGIRLGAETWTVTVSFDDAGGL
DARSPVTYRGILVGSVRSINVTPEAVLATLEINEPDLRLPLPVTASVGAASLLGGDAQVN
LISQNK---PLPADAPRPKSKRC-SGSS----VLCDG-AQ-ISGVEAPSLDTVTASMQRL
LQQAEQEKLVSNLVGSTKQFDATAEDV-------QKLIEQLSRE----------------
------------------------------------------------------------
------------------------------------------------------------
-----VARAQPTI------------------------------NNLNKATAEAAEASVHI
KNIAAAFDNPQTVNQLKQTVSNARSMTQKFDAVGGDVEKLTSDPTFMKAVRDVTIGLGAF
FQE---------------------------------------------------------
--------LYPAQTSQP-------------------------------------------
-------------
>Prom9312|78778676
----------MRRSLRDSIVGFSLLGGILTFTFFSFWLKGVRLSSKNWHLFAEFNNASGL
SKKSPVTYRGILVGSIDDILFTNESIQAKIVLNNPEIILPKPAFARVVTNSFLGGDVQVA
LETSEK---TISKNIAKPTSEKC-DSKL----IICQG-DT-ITGKQLSSLSNITNRLSQL
LKESNQENIIENIVKSIDQFDRTQENL-------DELIYLSKQE----------------
------------------------------------------------------------
------------------------------------------------------------
-----ILRIEPLI------------------------------NEITIAAN-------HL
NKILSTIDNEETLNDIKLTINAASSISSKMDDVSDDFVKLTKDKELTKSIRDLTIGLSKF
LNE---------------------------------------------------------
--------IYP-------------------------------------------------
-------------
>SynsBL|116071571
----------MRRSVRDAIVGFTILGGLAGFAATGLWMRGIRLGSSDWRLTANFNDAAGL
AERSPVTYRGILVGSVRSIKVTSSAVVAELEITKGDLRLPLPVTATIGSASLLGGDAQVA
LMSRGK---PLPQNAPLPKAANC-QAKV----QLCNG-AT-VVGRETSSLATVTDTLQEL
LTQAKAENLIPNAAASIEQIDATAKSF-------EDLTVQLQAE----------------
------------------------------------------------------------
------------------------------------------------------------
-----LSKVDPVL------------------------------RNLQAATA-------HA
NNIVASLDNPETLSSLRQTAANAAELTAKLDAVGGDVETLTSDPAFMDGLRNVTIGLGAL
FSE---------------------------------------------------------
--------VYPAKMNP--------------------------------------------
-------------
>Prom9515|123965557
----------MRRSLRDSIVGFSLLGGILIFTFFSFWLRGVKLSSKNWYLFAEFNNASGL
SKKSPVTYRGILVGSIEDILFTNESIKAKIVLNNPEIILPKPAFAKVVTNSFLGGDVQVS
LETSQK---TIPKDIAKAISEEC-DSEL----IVCQG-DT-ITGKQLSSLSNITNRINQI
LKESNQENLIENVVNSIDQFDKTQENL-------DELIYLSKQE----------------
------------------------------------------------------------
------------------------------------------------------------
-----ILRVKPLI------------------------------KEVTVAAG-------HL
NSILSAIDNEDTLKDIKLTINAAESISGKLDNMSDDFEGLMKDKELTKSLRDLTIGLSKF
LNE---------------------------------------------------------
--------IYP-------------------------------------------------
-------------
>Cya8802|257058425
--------MLRSRTLQEGTVGLFALIGLVLFGGLVIWLRGGVLGQKPYQIQANFQDVSGL
QIGAPVNFRGVAVGKITALQASSNGVTVLIEVSSRELRIPIGSTIQINRYGLIG-EASVD
ITPSEKL--SDQALAVDPTSEECPDKQL----IICDN-DT-LDGETG---SQLVQALTRL
SNAYSDPEFVKELKGAFTSVAQAGTKIGKLSDEAAIFSKTARREI---------------
----------------------------------------QGTSQTIAQ--------INQ
AARDASQLMRNVNTVVSENRESLNRAVNNAASLVNNLNGLVSENRGNVINTLNSLERTSD
EVRMVAIGLGKTVNKVNSGIDEVNI--------------KKIARDLEILMANAAETSANL
RDISQSFNDPTVILTVQKTLDSARATFENAQKITSDVEELTGDPAFRDNVRKLINGLSNL
LSY---TNQLEQQIYTAQLMESVTEQLEY-----------------QVAVQQ----RFLE
QENANQTTLSRDSSIPPQVPVKETPKPVRVIAPEWVLESEKNNQIR--------------
-------------
>Prom9313|33864154
--------MSMRRSVRDAIVGFSIVGAVVAFAGTLLWLRGVRLGAKVWSIKVNFPDATGL
AERSPVTYRGILVGTVVKIDVTSQSVRATLEINKGDLRLSKPVVAKVASSSLLGGDSQVA
LVSLGQ---PLSANAPLPGSMDC-SGSK----VLCNG-AT-IVGEPPVSISSVTETLERI
LQEVEKQKLVTYLVDSTKQIESTAEDV-------SKLMSQLKDE----------------
------------------------------------------------------------
------------------------------------------------------------
-----VARAEPMI------------------------------TNLNLATG-------HI
NNVVEAFDNPKTVNDLKQTVSYARSLTKKFDAVGGDVEKLTNDPQFMNSLRSVTIGLGEF
FNE---------------------------------------------------------
--------LYPAQTSGNRP-----------------------------------------
-------------
>Cya7822|196257147
--------MLRSRSIREGAVGLFALLGLVIFGGITIWLRGGNWGQTSYRLIVYFDNVAGL
QLGAPVQYRGVQVGRLTALKPKDNQVEAILEISSTDLRIPRNVTIQTNRYGLIG-EPAID
ITPNAQL--SPQAQSMSPLGKQC-NQQL----ILCDN-TR-IQGESG---GQLIESLTRL
AQTYSDPEFFQNLNKAAKNANLTLKDISRLTKEFSNLSKTAQLEIRKVS-----------
----------------------------------------GNFATTSAS--------VSR
TADSASNFVNNANSVLLENRQALNQAINNANQLVSNANQLVVENRQRISTAIESINRMSD
RLTLLAANLNKTAVKINTTLDSANT--------------EKMVDDLETLLTNAAAVSKEL
REVSEKINDPTVILTLQQTLDSARVTFENTQKITSDVDELVGDPEFRSNLRRLVNGLSNL
VSS---SQQLQKQMATVEKLQGQTQQVVQ-----QIQPLSENIYCNLGGNNL----SANE
NEKAKLISMCNRARQNTPQLSPVRPLLIPKEPLSQRLGNN--------------------
-------------
>Cya7424|218439978
--------MLRSRSIREGAVGLFALLGLVIFGGITIWLRGGNWGQQSYQIIVEFDNVAGL
QLGAPVQYRGVQVGRLAALKPRENKVEALLEISSTDLVIPRDVTIQTSRYGLIG-EPAID
ITPKTLL--SPQAKSLSPLGEEC-KPDL----ILCDN-TR-IQGDSG---GQLVETLTRL
AQTYSNPEFFNNLNNAAKNASLTLKDVSKLSKDFSTLSKSAQREIALVS-----------
----------------------------------------RNFEQTTTA--------ATQ
TANDASLFINNANAVVLENRRDINEAIQQTTLLMNNASQLIAENRQRISGAIESIDQMSD
RLTLLATNLNQTALKINSTMDAADT--------------EKMVQNLEVVLTNAAAVSQEL
REVSETLNDPTIILTLQQTLDSARVTFENTQKITSDVDELVGDPEFRSNLRRLVNGLSNL
VSS---SQALEQQMIAVQKLDEQAKIIAQ-----QIEPLTQDIYCAVEENKN----NLAS
DQSSREMLAYMCNKARQTPPSTLAPVRPLLTPKKPISSRPEEQLN---------------
-------------
>PromN1A|124025082
----------MRRSLRDAFVGFSLLGGLVIFSGAMLWLRDFRLGSKTWEISASFKDASGL
AKMSPVTYRGIIVGSVQKISFTPNTVETKIKLNNDNLILPKPVIAKIVTSSMLGGDAQLS
LISLGK---SLNKNELIKVNKDC-PRKR----ILCNG-AE-IKGVEMVSISSLTEGINGI
INEADKQAIVNKVSESIQQFDRTQANL-------DELVLLSKSE----------------
------------------------------------------------------------
------------------------------------------------------------
-----LIRVKPII------------------------------SELTKASF-------HL
NNILESLDNPETLKDIQELASTSSSLTKKIDQMSSDMGNIMEDKELINALKKVTIGLSKL
FDD---------------------------------------------------------
--------IYP-------------------------------------------------
-------------
>Micc|254411405
---------MRSRTIREGSVGLLILVGLAVFAGLAIWIRGLKFGNRSYSFVVNFPNVAGM
KEGATVRYRGVDVGNITDIEATTNGVDVTIEIASEDLVIPEDVAIEANQSGLIG-ETSVD
ITPLREV--SSNIQSMNPLKSEC-NSDV----IICSG-EQ-IEGEIGVSFIELLRNTERL
TTIYTDPLFFNNINSLAQNASLAASGIAQLAGELSLLSRSVRQE----------------
------------------------------------------------------VGGFSQ
ASDAITTAATQTTQRIGDTADQFSQTAVQLNRLIASTNDLVTRNRAVLVGTLTSVGQTSE
QLGVLLSDLRPTLENVNTTIDLVNTQVDQADVSTIIENVETASENLVALSANAAELSADL
RDISNSLDSPSTAIVLQQLLDSARVTFENTQKITSDLEDLTGDPAFRQNLKELVNGLSEL
VSS---TEQLEQQIEVAQVVEAASAEITT---------------AAVQVVDK----SREL
NPQSIDEELTKSKHRLNHHHHILKKMPPIPKKSVADTDSQ--------------------
-------------
>Prom9202|254527053
----------MRRSLRDSIVGFSLLGGILIFTFFSFWLRGVRLSSKNWYLFAEFNNASGL
SKKSPVTYRGILVGSIEDILFTNESIKAKIVLNNPEIILPRPAFARVVTNSFLGGDVQVA
LETSDK---TIPKNIAKPRSEKC-DTKL----IVCQG-DT-ITGKQLSSLSNITNKISQL
LKETNQENLIENILKSIDQFDRTQENL-------DELIYLSKQE----------------
------------------------------------------------------------
------------------------------------------------------------
-----IQRVEPLI------------------------------KEIRIAAN-------HL
NNILSSIDDKETLDDIKLTINAASSIATKIDDMSDDFEKLTQDKEFTKSIRDLTIGLSKF
LNE---------------------------------------------------------
--------IYP-------------------------------------------------
-------------
>Nods|119511434
MRDIITNSFASKRTLREGSVGLLILVGLGAFVMIVLWLNRFTAGTNSYKFIVEFANAGGM
QRGAPVRYRGVKVGNISKLKAGSNAVEVEIEIAPADLMISRDAVIEANQSGLIS-ESIID
ITPKTS---IPVGAIAKPLDNNC-DDSL----IVCNG-SR-LTGEIGISIDELIRTSTNL
ATTYNDPAFYQNLNRLLESSTAAATGVASLTQDFQVLSKSFQQQL---------------
----------------------------------------GTFSTTANS--------VQQ
STNKLTVSATKTVDQLGATASEFSATANQASRLLSNLDELVTSNRSSLVGALNNITETSN
QLRVTVSSLSPAVNQLTQ---------------------GELLNNLESLSANAAQASANL
RDASKTLNDPQNLVLMQQTLDSARVTFENTQKITSDLDELTGDPAFRQNLLQLVNGLSGL
VSS---TEQMQQDVKVAATLDSLKIAVSK--PGVKQLPVKKPFVKQPPVSTPKIELPTPN
PPKQQALNIKPTPAAVAIFEPNPQPIVNPAIPDSSQDKLLQQLRKYGEERKVNE------
-------------
>Cyab|254430514
----------MRRSVREAIVGFSLLAAVAGAVGFSLWLRGLSLTRQFWTVEASFNQAAGL
AARSPVVFRGVMVGSVRSVRVTPEAVIAELEITNPSLKLALPAKAVVGQGSLLGGEAQVS
LVSTGT---PMETSAPSPRSADC-PRTR----MLCNG-SR-IKGSEEPTLGSVISRMEAL
LQQGDKEQLVQKFAGVASSVDKTSKDAAAFLEEGRALVGSLEQS----------------
------------------------------------------------------------
------------------------------------------------------------
-----VQEVQPTI------------------------------ANLNASSA-------HL
RRLMAALENPKTVAELQQTVSNAEQLTARWDAVGGDVNKLTADPRFMDGLRSVAVGLGAF
FEELYPARTAAAQDKAERERAAKGKGKEK---------------------------ETAS
GKATGQGSGAPTEAAQQGRSRGTKPKAFPMPSDP--------------------------
-------------
>Acam|158335469
---------MRTRAVREGTVGLLVIFGLGLVTSLIFWVRGFNFGGRAYTLQVELADALGL
SIGSPAKFRGVKVGHITQMRPQANRVVVEVEITSSTVLIPRQTKVETSQSGFVG-QAALE
FRPTEVEFSDASVEDLSPFEPDC-DPRM----ILCQG-DR-LEGDSGNNLEELIRATMQI
ATQLGG----TDLKATLNNLSQASKDISKLSKDTKVALKDVSRA----------------
----------------------------------------------------------AR
SVTQLSLDTRKQLRQFGVAAESVTAAAQQFDQLGGEVNTLVKGNKGTLVTSLQNLQETSQ
ELKVVVTRLSPLLSRVEQ---------------------GKLLDNLETLAANGAQASETL
KLLTTDVNNPATASELRQTLKSARETLDNASQITSDLKDITGNEEVRQNLIRLINGLGKL
LSS---SQDLEQQMQGVQ------------------------------------------
--------KAPLTSAFSQSDAPSTPSQN--------------------------------
-------------
>Prom9301|126695651
----------MRRSLRDSIVGFSLLGGILIFTFFSFWLRGVRLSSKNWYLFAEFNNASGL
SKKSPVTYRGILVGSIEDIIFTNESIKAKIVLNNPEIILPRPAFARVVTNSFLGGDVQVA
LEASDK---TILKNIAKPISEEC-DAKL----IVCQG-NT-ITGKQLSSLSNITNRISQL
LKETNQENLIENIVTSIDQFDRTQENL-------DELIFLSKQE----------------
------------------------------------------------------------
------------------------------------------------------------
-----LQRVEPLI------------------------------KEITIAAN-------HL
NNILSTIDDKETLNDIKLTINAARSISTKIDNMSDDFEKLTQDKELTKSIRDLTIGLSKF
LNE---------------------------------------------------------
--------IYP-------------------------------------------------
-------------
>Artm|209524886
---------MRSRSVREGSVGLLIILGVGLFGATAFWLRGISLGQQSYQIRAEFPSATGL
QIGVPVRYRAVRVGRVTRIQPQSNGVEVLLNIESTDLVMPRNSQVLVNQTGFLN-ETYID
IIPNIVL--TPELVAANPIAADC-PSSD----ILCHE-SS-VQGLPGISPDRLMETMLDL
GELYGNPELFANLNAAVENTALAAAEATQLTTKMGQLVDIAKLEL---------------
----------------------------------------GNFSASVDQNMNLFSSEMTQ
LSEQLERSMQEVSGAALQSANSLDQVTGDISALTQEVNALVATNRSTLLTTLNNINETSQ
ELSVAIATLTPVIARFEQ---------------------GELLTNLETLSANAVIASENL
RDVSQSVNNPDNIILLQQTLDSARSTLQNMQKVTADIEDLTGDPRLRDSLRRIINGLGNI
LAS---TQELERQTAVAETLAPLSQAADA-------------------GDEK----TMKL
LFSEIDSDISDLWALVSSPDTAANSPRWTIDSTSSVEIYGE-------------------
-------------
>Syne6301|56751171
---------MRSRVVREGSVGLMLVAGVGALAGLIFWLRGVSLGQDRYDVIVEFNDTAGL
TVGTPVIYRGVQVGQVIDITAQSNSVLVRIQIQPASLAIPRDSVISAQISSLLG-SPNLT
IEPKRNIP-AEVLAKTQPRSPNC-DRAV----ILCNG-SV-VEGAQSASFASILTSIATL
VSEIEQAKLVNTLSQTSRDASEAARSIRQLSSSLQQQIPPLRET----------------
------------------------------------------------------------
--------------------------LNAAQGAASQVEAAIAENRQSVRTTLTNLESSSQ
ELQDILNSLEPAIDKANS---------------------GKLVDNLNELSANLAVASRNI
RDVSTALNSPENLLTLQQTLDSARITFQNAQKITTDLNRLTGDPAVIENIRRLINSLGRL
LSS---TGALQEQVTDLKSLP---------------------------------------
--------LLPVSESPAGEAVVRRPNQP--------------------------------
-------------
>Anav|75908886
MRDLITNRFTSQRTLREGSVGLLFLLGLGAFGVILLWLNRYTAAGSSYKAVVEFANAGGM
QRGATVRYRGVKVGRISQIQPGPNAVEVEIEFAQSDLIIPRDVVIEANQTGLIS-ESIID
ITPKSSL--PTGQNLTKPLDKNC-DNSL----IVCNN-SR-LKGQIGISVDALIRSSTDF
ANTYNNPEFYQRVNRLLETSAQAATGVAALTQDFRGLTKSFQGQL---------------
----------------------------------------GTFASTANT--------VQR
ATNELTVSTTKTVNQFGITADKFGTTATQASRLLSDLNSLLNTNRSSLVGALNNITETSN
QLRLTVTNLSPSLNRLTQ---------------------GELIKNLETLSANAAQASANL
RNATESLNDPKNAVLLQQTLDSARLTFENTQKITSDLDELTGDPSFRQNLRQLVNGLSGL
VSS---TDQMEQQAKLATVLESMKAAADK-----------------PNITIP----SLAT
NPLPNAVTIANNQPQLSSQEKLLQQLRDYAEQGNSEEKQGKEKKTNEN------------
-------------
>Artp|284052669
---------MRSRSVREGSVGLLIILGVGLFGATAFWLRGLTLGQQSYQIRAEFPSATGL
QIGVPVRYRGVKVGRVTRIQPQSNGVEVVLNIESTDLVMPRNSQVLVNQTGFLN-ETYVD
IIPNAVL--TPELVAANPISATC-PSSD----ILCHE-SS-IQGLPGISPDRLMETMLDL
GELYGNPELFANLNAAVENTALAAAEATKLTTQMGQLVEIAKLEL---------------
----------------------------------------GNFSASVDQNMNLFSSEMTQ
LSDQLERSMQEVSGAALQSANSLDRVTGDISALTQEVNALVATNRSTLLTTLNNINETSQ
ELSVAIATLTPVIARFEQ---------------------GELLTNLETLSANAVIASENL
RDVSKTVNNPDNLILLQQTLDSARSTLQNMQKVTADIEDLTGDPRLRDSLRRIINGLGNI
LAS---TEELERQTAVAETLAPLSQAAEA-------------------GDEK----TIKL
LFSEIDSDLSDLWALVSSPDTAANSPRWTIDSTSSVDIHGE-------------------
-------------
>Cya7425|220909178
---------MRSRTLREGSVGLLILAGIGLFGGLVLWLRGINPGARSYRLQVELQDASGV
DVGSAVRFRGVKVGSVTGLETATNSVIAEVAINSGELLIPRQAIAETTQSGFIG-QVFID
FRPPATLVSATLPEGLSPFPPNC-DSSR----VLCDG-DR-LKGQTGASFDELIRSTTAI
AELLDNSNLIANANRTLLNADRTLTRFSTVAGELTTAARGVNQL----------------
------------------------------------------------------------
------------TRTAQGELKNFSVAANSVTQAANEVSDLVQANRGTIASTLTNLDASGQ
ELRTAISNLSPFLSRLEK---------------------SQLLANLETLAANGAKASANL
KDLTTTLNNPITVLGLAQTLDAARTTFLNTQKITTDLDRITGDATFRANLIKLINGLSKL
VSS---SQELERQLQALET-----------------------------------------
--------QTPNPQPPSQTTTTPSSTPVGGLPADRLQSKKEE------------------
-------------
>Cya51142|172037582
--------MLRMRTLQEGSVGLFALFGLIIFGGLVVWLRGGIIGQKTYQFFAEFKDVSGL
QIGAPVRYRGVAVGKILGLQPSSNGVTVAVEISSAQLRIPKGSKVQINRYGLIG-EASVD
ITPSREL--SEDALSIDPTSEDCEQAGK----ILCNN-DQ-VMGQTG---SQLVEALTRL
SNAYSDPEFVGNMNAALQNVAKAGGKVATLSEEVTKLSKATRGEI---------------
----------------------------------------GGVSDVLRS--------ADQ
AAQDASQLMRNVNTVVAENRTDLNRTVRSAANLMSNLDGLVSENRGNIVNTLDSIERTSD
QVRLLALNFNTTVDRVNEGIDEIDM--------------AKLANDLETLMSNAAQTSENL
QNLSQSLNDPEVLLTIQKTLDSARVTFENTQKITSDVEELTGDPTFRNNIRKLIDGLSNL
VAY---TEQLEQQIYVGQVIESVTEQVEY-----------------------------SL
LSQQNLKSFYSEKKDPSRLPKRLSTIKKTREKVTSNQVENNENK----------------
-------------
>Lyns|119493274
---------MRSRAFREGSVGLLTLLGLSLFGVVAFWVQGLRLDQSGYQLRVEFPDASGM
QPGTPVRYRGVKVGRVTDIKPTSNLVEVQLEIDSSDLVIPRDVMIRSIQSGLLS-DNFVD
IIPKSPL--LEEMKEVNPLSSDC--PET----VICDD-TV-LSGESGVSLERLMASLVEF
SELYTNPELFQNINQAAARTALAADEVSKVSTKMTELVEIARTEL---------------
----------------------------------------GSVSNSVDQGIGSFSTELSS
ISATLQNSTNEVTRATIESANSVQRAANEVSTISNEVQILIASNRSSLSTTLNNIESITG
ELSSTVASLNPILNQIQQ---------------------GPLLNNLEVLSANAAEASGNL
LDLSKAVNDPETLILLQQTLDSARTTLQNVEKLTSDVDDLIGDPKVRENLREIINGLGNI
LAY---TDQLEQQTKVAKTLAPLSEIL---------------------------------
--------EYSEAIALEQNLSKIDEKQLSPQ-----------------------------
-------------
>Prom9211|159902856
----------MRRSYREAIVGFTLLGGVVLLSGIIIWLQGFRVGRNDWNIVATFDDASGL
SDGTPVTFRGIKVGSVEKISFNTRNVKANLRLNTNKLLLFKPVYAKVLASSVLGRDMEVS
LISKGV---HSQNITSLPNKKDC-PSNL----IVCDG-DT-IKGQAIKNISTLTEELNEL
LDQAGEEEVISKMVKSIGQFDETQQEL-------KELIELSKEE----------------
------------------------------------------------------------
------------------------------------------------------------
-----MIRAKPII------------------------------TELKKTVA-------HI
NNILAVVDNPETLGHIKQTAKSMSSTTQKLDKLATDLSKMINNEELTSAIQSAAIGIGKL
FND---------------------------------------------------------
--------LYP-------------------------------------------------
-------------
>Noss|17227677
MRDLITNRFTSQRTLREGSVGLLFLLGLGAFGVILLWLNRYTAAGSSYKAVVEFANAGGM
QRGATVRYRGVKVGRISQIQPGPNAVEVEIEFAQSNLIIPRDVVIEANQTGLIS-ESIID
ITPKSSL--PTGQTLPKPLDKNC-DNSL----IICNN-SR-LKGQIGISVDALIRSSTDF
ANTYTNPEFYQRVNRLLETSAQAATSVAALTQDFRGLTKSFQGQL---------------
----------------------------------------GTFASTANT--------VQR
ATNELTVSTTKTVNQFGITADKFGTTATQASRLLSDLNSLLNTNRSSLVSALNNITETSN
QLRLTVTNLSPSLNRLTQ---------------------GELIKNLEALSANAAQASANL
RNATESLNDPKNAVLLQQTLDSARLTFENTQKITSDLDELTGDPNFRQNLRQLVNGLSGL
VSS---TDQIEQQAKLATTLESMKAAADK-----------------PNITIP----SLAT
HPSSNAVTIANNQPQVSSQEKLLQQLRDYAEQGSGEDKKQGSREQREELMKTDY------
-------------
>Cya8801|218245389
--------MLRSRTLQEGTVGLFALIGLVLFGGLVIWLRGGVLGQKPYQIQANFQDVSGL
QIGAPVNFRGVAVGKITALQASSNGVTVLIEVSSRELRIPIGSTIQINRYGLIG-EASVD
ITPSEKL--SDQALAVDPTSEECPDKQL----IICDN-DT-LDGETG---SQLVQALTRL
SNAYSDPEFVKELKGAFTSVAQAGTKIGKLSDEAAIFSKTARREI---------------
----------------------------------------QGTSQTIAQ--------INQ
AARDASQLMRNVNTVVSENRESLNRAVNNAASLVNNLNGLVSENRGNVINTLNSLERTSD
EVRMVAIGLGKTVNKVNSGIDEVNI--------------KKIARDLEILMANAAETSANL
RDISQSFNDPTVILTVQKTLDSARATFENAQKITSDVEELTGDPAFRDNVRKLINGLSNL
LSY---TNQLEQQIYTAQLMESVTEQLEY-----------------QVAVQQ----RFLE
QENANQTTLSRDSSIPPQVPVKETPKPVRVIAPEWVLESEKNNQIR--------------
-------------
>Glov|37523684
---------MNRRGIREGLVGLLILVGVGIFVGLYLWLSGG-FRQGGYRFTITFRDANGL
NVGAPVRLRGVRVGQVQATIPGISSVKADVLIDRPDVFIPKDSQFVVSQSGLIG-ETFVE
IFPSDTAV-VPPNTTVETLNERC-EKSVASEPLVCPQ-SS-VIGRTPPRFQELVRSLDAL
ATRL-DQDFFDSLQTTVVKFGQTADNLSSLSRTAAKDFDALAET----------------
------------------------------------------------------------
------------ARAASREVPAFGRAAQALEKTLLDVDIILLDNRASLSQTLANLNRASA
EVSQLTGQLSGSITP----------------------------ERLDQIVSNTNEAVANL
RSLSVAISDPATVASLRSTLDSARATLDNIKKITTDLDELTGDPQFRTNLRRLIDGLGNL
VSS---------------------------------------------------------
--------EPGDPNGSSVFANADYRDGLAGVADTATP-----------------------
-------------
>Syns8102|33864748
----------MRRSVRDALVGFTVIGGIVGFAATAMWMRGIRLGSGHWTVTASFSDAGGL
AERSPVTYRGILVGSVRSVRVTPEAVVAELEIDKGDLRLALPVTATVASGSLLGGDAQVA
LVSRGT---PLPESAPLPQAGSC-ETSR----QLCDG-AA-IQGQEAPSLTTVTESLQLL
LSQAKDAQLVPNLAKSTKQFEQTAIDASKFLTNADATSREIDAL----------------
------------------------------------------------------------
----------------------------------------------------------VE
QLRVEIARAQPMI------------------------------ENLNAATANAVQASVHV
NNIVTALDNPKTLNELRQTAANAAELTAKIDSVGGDVANLTADPAFMAGLRNVTIGLGEL
FAE---------------------------------------------------------
--------VYPAETSE--------------------------------------------
-------------
>Thee|22299950
--------MMQSRRVQESLVGLVILAGLATLGVGLLWLRGNLAGANSYTLEVELDTAPGL
AVGTQVRYRGVQVGRVTAIGFDANGVQVSVRIN--NVLIPRRAVPEIRQSGFIG-QAFLD
FTPKERV--PEIPEGVTAFAPKC-QPEL----VYCNG-DR-VTGVRTASLEDLVRAATRF
TTALEESGLINNANTLILGATRIVNRADQSLTKVTTALDSFNAL----------------
------------------------------------------------------------
------------SNQARAELRNFGIAAQAVTRAANQISEIVEVNRNTINSSLRNIDSAAR
ELRTTLKALHPLTNQLEQ---------------------GELLANLDALIKNGAEAAANL
NKVSGALSSPLIMLSIAQTLDAARATFINAQKLTNDLLKLTSDPSFQSDLRRLIQILRRL
LAS---SQDLEQQFLALHATSLGEA-----------------------------------
--------HEPMPAISAPTAAAKPTKEEEPEP----------------------------
-------------
>Syns9916|116075559
---------------------------MVGFTGTMLWLRGERLGAETWTVTANFADAAGL
AERSPVTYRGIVVGVVKKVTVTPAAVQAVLELDNEDLLLPMPVTASVGSGSLLGGDAQVN
LISGGNAG-SITASTPGPKTSRC-QAAA----VLCAG-AT-IRGQEAPSLDTVTATMQRL
LQEAEDQKLVSSLVNSSKQFDAVAKEA-------KTVLEQLGVE----------------
------------------------------------------------------------
------------------------------------------------------------
-----LDRASPAI------------------------------TNLNAATAEAARAATHI
SNISAALDNPQTVSDLKQTVSNARSLTQRFDAVGGDIQKLTDDPEFMKAIRDVGIGLGAF
FEE---------------------------------------------------------
--------LYPAKTSKP-------------------------------------------
-------------
>PromMED|33860847
----------MRRSLRDSIVGFSLLGGLLVFTFFSFWLRGVKLSSKNWYLFAEFNNASGL
SKKSPVTYRGILVGSIEDILFTNESIKAKIVLNNPEIILPKPAFARVVTNSFLGGDVQVA
LETSEK---TIPKNTPKAISDKC-DSKL----IICQG-DT-ITGKQLSSLSNITNRINQL
LKESNQENLIENVVNSIDQFDKTQENL-------DELIYLSKQE----------------
------------------------------------------------------------
------------------------------------------------------------
-----IIRVKPLI------------------------------KEVTIAAG-------HL
NNILSTINDEETLKDIKLTIEAAESISGKFDNMSDDFEQLMKDKELTKSIRDLTIGLSKF
LNE---------------------------------------------------------
--------IYP-------------------------------------------------
-------------
>Scys6803|16329641
--------MLRPRTIKEGSVGLFALLGLFIIGGIVLWLRGGAFGNPGYEVLVQFDDASGL
QVGGAVRYRGVPVGRVAKLIPGSNGILAQLEISSTQLRIPADVQVEISRYGLLG-EAAID
MIPDRQL--SEAALAIDPLSADCAESDK----ILCDG-DE-LEGQAG---TQLTNSMARL
AQAYSEPEFVADINATVKSANLAAARIAAMSAEITALSKTANQQV---------------
----------------------------------------RGFERTSEA--------IAK
AADNASLLTSRVDQVVQTNQGYINRTIEEASLLMVNLNQLVGENRAQFNLTLKSIETTNR
DLQAIGQEIQTAVGTINHGLAAIDT--------------QKVTNDLALLMENAAVTSNNI
RQISNDLNDPTLMLTLQQTLDAARLTFENAQKITSDVEQLTGDPAFRNNLRKLVDGLGQL
VSS---TENLQDRVYTAHTLERSGQQLRF------------------QLDHQ----QQLA
LYYEQWGVINPVPASGSPSPQIQTPKIKPPQPKENQGK----------------------
-------------
>Syn9902|78183819
----------MRRSVRDAIVGFTVLGGLVGFAATGMWMRGIRLGSSEWRLTANFNDASGL
AERSPVTYRGILVGSVRSIKVTSSAVVAELEITKGDLRLPLPVTATIGSASLLGGDAQVS
LMSRGK---PLPENAPLPKAVTC-QPKA----QLCDG-AT-VMGQEASSITTVTETLQEL
LTQAKAEKLIPNAAASMEQIDETAKSF-------EALTVQLQAE----------------
------------------------------------------------------------
------------------------------------------------------------
-----LLKVDPVL------------------------------RNLQAATA-------HA
NNIVASLDNPETLTSLQQTATNAAELTAKLDAVGGDVETLTSDPAFMDGLRNVTIGLGAL
FSE---------------------------------------------------------
--------VYPAQTSR--------------------------------------------
-------------
>Trie|113475810
---------MRSRTTREGSVGLLTLFGLGLFGALMLWLKGVELGKRSYKFIVEFESASGI
ELGTSVRYRGIDVGQVVKIKPGSNGVDITLEIQPEDLIIPRDVYIQGNISSFIG-TAQID
IIPRNRI--PESEISATALSSNC--PEI----IICNN-DR-LQGEAGVEMQQLLRAGIRL
IDLYSDPELFNNVKIIAENTANASAEASKLAKQLSDLSETIKKEMKGLSQYLREDIDNIT
GIIRTEVGSLTQTLEGEIGGLTQTLEGEISGLTNTVEKDLDSLTKTLEKEVNDISNQVTT
VTETMKESTKKVSSAAVASANSVEEVANQFSLTVEQINEIVNTNRSTLVATLNNIEKTTE
ELVGLVASLSPMIGELER---------------------GEFISNLEILSENAVETSANL
RDISTDLNSPTNIIMLQQTLDSARATFENVQKMSSDLDDITGDERFRKSLKKIINGLGDL
FSS---TKQLEKQTQTAKNIESL-------------------------------------
--------LKESSSSEISKFTKSYE-----------------------------------
-------------
>Syn9311|113955051
----------MRRSVREGLVGFSVIAAVVCFAGTMLWLRGERVLSKTWSVTADFQDAGGL
AVRSPVTYRGIMVGNVTDIKVTPKAVRVSIEINQDDLQLTLPVQATVSSASLLGGDSQVA
LSSVGP---PLKKNAPMPKSQSC-KGQG----VLCDG-AT-IQGSESASLASITNSFQEL
LHQAKTEQLVPKLVGSTEQFDETLRDI-------ELLATQLRED----------------
------------------------------------------------------------
------------------------------------------------------------
-----LARAAPTI------------------------------SNLNEATAQAASASRHI
NNLVSAFDNPTTITDLKQTVSNARSLTATFDAVGGDVDKLTADPQFMAAVRSVTIGLGQF
FHE---------------------------------------------------------
--------LYPARTPDVAKP----------------------------------------
-------------
>NoAz|298490316
MRSLISG-FTSTRTFREGSVGLLLLLGLGAFGIILLWLNRIPLGRSSYKAVVEFANAGGM
QKGSPVRYRGVKVGSISNIKTAVNAVAVEIEINDPNLIIPADSKIQASQTGLIS-ESIID
ITPITNL--ATGTNIAKPLDKDC-NPSL----IICNEIST-LKGQIGISVDELIRQSSDF
TAQYNNKEFYQNVNRLLVTSASAASSVANLSRELQSVSKSFKGQI---------------
----------------------------------------GTFSNTAVT--------IQK
ATNELTTTTSKTANQLGETASEFSKTAQQAGSLLNNLDELLTTNRSSLVRTLNNITQTSN
QLRQTVSGLSPAVNRLNE---------------------GGLLNNLELLSANAAEASTNL
KDASKTLNNPKNIVLLQQTLDAARVTFENTQKITSDLDELTGDPQFRQNLLQLVNGLSKL
VSS---TQDMQEQAKVAVTLDSLKASMNQ----------------AELLTSI----PVKK
VEVEKPEFITPTPIEKADVIQLDLEISTPPETPLGEAGEQGAGSRGR-------------
-------------
>Ucyn|284928695
--------MLRMRTLQEGSVGLFVIFGLTIFGGLVVWLRGGVLGQKTYQFFANFKNVSGL
QVGAPIRYRGVTVGKILGLQPNSNGVRVILEISSNQLRIPKDSNVQINRYGLIG-EASVD
ITPSHNL--SEQELAIDPISEECIKERQ----ILCNN-DE-VIGKTG---SQLVEALTRL
SNAYSDPKFIGDVNSAVRNVSKAGDRIAVLSQEVTKLSEVARGQI---------------
----------------------------------------DGIGDAIRN--------TDQ
AAQDASKLIRNVDSIIVENRTDVDKTIKGAANLTHNLNTLVEENRENIVNTLNSIEQTSD
QIRLLALNFGVTVDKINQGISEIDI--------------KQFANDLESLMSNAALTAKNL
QNLSKSLSDPEVIITIQQTLDSARVTFDNAQKITSDVEELTGDPVFRNNIRKLIDGLSDL
VSE---TESLEQQVYAAQIIESVTNAMEY-------------------------------
--------KLLSKKKLQEFSPIIYPLDNSAEDNVKT------------------------
-------------
>Syns5701|87300576
----------MRRSVREAIVGFSLLAAVVGGSGFWIWLRGISLSQNNWILKVSFQDAAGL
ADRSAVIFRGVQVGSVRKVQTTSAAVLAELEISDPTLQLARPTMAQVQTGSLLGGDAQVA
LISTGN---PLPESAPLPRSKDC-DNTV----MVCAG-SE-LKGVTAASLNSVTELMQRL
LSQVDEKQIVEEMARTTRSFDATSKEATQFLKRAQVLVAELKRS----------------
------------------------------------------------------------
------------------------------------------------------------
-----VGKADPIL------------------------------ANLSTATAEAAAASRHV
RNVTASLDNPKTLAQLKTTVGNAERLTARIDAVGGDVNKLTSDAEFMDGVRSVAIGLGQL
FDE---------------------------------------------------------
--------LYPAQTGLAKDKAEKEAQKKAAPKPPR-------------------------
-------------
>YellB|86608565
---------MRSRAVREGAVGLLILAGALGFAGLFLWIYNLRFGSRGFQFTVTYTNVVGL
TEGSSVRLRGVTIGRVERIVPQPSQVEVQVTIDQP-LVIPRDSLFLTKQTGLVG-ETVMD
ILPQGR----GQAATGSPLAADC-DSSQ----IICDG-DV-VEGKPGVDFGQLLIRLDQL
LTRINDDELFDTLNATLEGLTRVANSVADLSETVEERVAALRTE----------------
------------------------------------------------------------
--DLDLLQFTTAATAIQDAAGAVRGTARSLQAAADQFTALVDQNRTSLNAALENIQQVSA
DLQAMSSAVRPLVTDPQL---QADV--------------RQILAEVRAAAENVAQATEDL
QQIAASLNDPGTLATLRQTLDSARITFQNMQKITADIDELTGDPQFRRGIRELVLGLSNL
VSSVPGEDGIQPAVAEGYHFR---------------------------------------
--------FAPVSFAQGIVSGSQGWQPQTSP-----------------------------
-------------
>Syn7002|170079312
---------MRSRTLKEGSLGLFIFAGLSLLGVVLIWLTGATLGKRTYSINVRFDNANAM
QEGAIVRYRGLEVGRIIDVQPSSNGVEIQIQIQTPDLIMPREVVVEANQGGLIG-ETSLE
IIPQTEL--TQAEMAQSPFAADCPEKGA----ILCDG-TT-LEGVIGVSFEQVLRNTTKF
SELYGDPEFFEIVRTLADNSSDAAAQVAILTEELALLSQEVRGE----------------
------------------------------------------------------------
-VDNFAENAQAISDAAVTSSNQLNRTLEQVNTLTGNFNSLVVENRQALVGTLNSIGRTSD
QMQRTLASFDTTLDTVNQNLSAANT--------------EEILDNLTVLTANAATASENL
KDVSTALNDPTNVLMLQKTLDAARVTFENTQKITSDLDELTGDPQFRKNLIDLVNGLSQL
VSS---TDQLQQQIQVANRIEQQRP-----------------------------------
--------IYNQQRQISLRSKSQNPDQGQSRN----------------------------
-------------
>Cylr|282898550
----MSG-FKTTRTFREGAVGLIFLIGLGAFGVIFLWLNRVTPGRSSYQVIVEFADAGGM
QKGDPVRYRGVKVGSIARMTTKPNAVEVELEINDPNLLIPADSRIEANQSGLIS-ESIVD
ITPLGDV--TLDPNTAKPLDKDC-NPGL----IICHQSGK-LRGQIGTSVDRLIRQSSDF
ADRYGNQQFYDNINRLLITSTDAAASIAKLSRELQIASRSFQGEV---------------
----------------------------------------GKFSDTAVT--------IQR
ATNELTATTKQTAAQINTTAGDFSTAAKQAGKLINNLDDLLTTNRSALVSTLNNINETSN
KLRQTVNALSPAVTRLTQ---------------------GDILKNLEILSANAAEASISL
KDASKTLADPKNIVLLQQTLDAARVTFENTQKITSDLDELTGDPKFRQNLLQLVNGLNKL
LSS---TGDMQEQTKVALTLDSIKLSINQ--GQSKSETTSDLGVSNHGVEAE----KLEK
QENRVVPSVPPTLNPVTEITPVPELLLEPVLPSSHEP-----------------------
-------------
>Prom9303|124024210
--------MSMRRSVRDAIVGFSIVGGVVAFAGTLLWLRGVRLGAKVWSIKVNFPDATGL
AERSPVTYRGILVGTVVKIDVTSQAVRATLEINKGDLRLSTPVVAKVASSSLLGGDSQVS
LVSLGK---PLSANAPLPRSMDC-SGSK----VLCNG-AT-IVGEPPVSISSVTETLERI
LQEAEKQKLVTYLVDSTKQIESTAEDV-------SKLMRQLKDE----------------
------------------------------------------------------------
------------------------------------------------------------
-----VARAEPMI------------------------------TNLNLATG-------HI
NNVVEAFDNPKTVNDLKQTVSYARSLTKKFDAVGGDVEKLTNDPQFMNSLRSVTIGLGEF
FNE---------------------------------------------------------
--------LYPAQTSGNRP-----------------------------------------
-------------
>Syns7805|88808077
----------MRRSVREALVGFSIVGAIAGFAGTMLWLRGVRLGSETWTVQADFQNAGGL
ADRSPVTFRGITVGTVRAIEVTPQSVRATLEINQDSLKLPLPVTAIVSEASLLGGDAQVA
LKTKGT---TLLKDAPSPKSRGC-KNSG----VLCDG-DT-IRGQSGATLTSVTASLEKL
LDQAQKSNLIPELVKSTKQFGTTSQDASKFLDTADEAAQNVDAL----------------
------------------------------------------------------------
----------------------------------------------------------VQ
QLRDEVARAQPTI------------------------------DNLNRATAEAASAAASI
NNLAKAFDNPETVSELKQTVTNAKQLTARIDSVGGDIEQLTKDPQFMQGLRSVMIGLGAF
FDE---------------------------------------------------------
--------VYPARTGTSN------------------------------------------
-------------
>Syns7803|148238593
----------MRRSVREALVGFSLVGAIAGFAGTMLWLRGVRLGSETWTVQADFQNAGGL
ANRSPVTFRGITVGTVRAIDVTPMAVRATLEINQDDLQLPLPVKAVVSSASLLGGDSQVE
LLTTGT---PVPKNAPSPKARNC-KNSG----VLCEG-AT-IPGQSGASLTSVTASLEQL
LDQAQKSNLIPQLVESTKQFGTTSEDASKFLDTADVAAQNVDAL----------------
------------------------------------------------------------
----------------------------------------------------------VQ
QLRAEVSRAQPTI------------------------------DNLNRATAEAAAAAASI
NNLAKAFDNPETVSDLKQTVTNAKQLTARIDAVGGDIEQLTDDRQFMQGLRSVMIGLGAF
FDE---------------------------------------------------------
--------VYPARTGTSNE-----------------------------------------
-------------
>Cya0110|126656905
--------MLRMRTLQEGSVGLFALFGLIIFGGLVVWLRGGIIGQKTYQFFAEFKDVSGL
QIGAPVRYRGVAVGKILGLQPSSNGVTVAVEISSAQLRIPKGSEVQINRYGLIG-EASVD
ITPSREL--SEDALSIDPTSEDCEQAGK----ILCNN-DQ-VMGQTG---SQLVEALTRL
SNAYSDPEFVGNMNAALQNVAKAGGKVATLSEEVTKLSKATRGEI---------------
----------------------------------------GGVSDVLRS--------ADQ
AAQDASQLMRNVNTVVAENRTDLNRTVSSAANLISNLDGLVSENRGNIVNTLDSIQRTSD
QVRFLALNFNTTVDRLNEGIDEIDM--------------AKLANDLETLMTNAAQTSENL
QNLSQSLNDPEVLLTIQKTLDSARVTFENTQKITSDVEELTGDPTFRNNIRKLIDGLSNL
VAY---TEQLEQQVYVGQVIESVSDRVEY-----------------------------SL
LPNHTLKSFSPDEKAGARLPKRLSNIKKPISKTETNITPTSVKNQGE-------------
-------------
>Mica|166363330
--------MQSSRALREGRLGLFALGGLLVFGALAIWVRGGGFGQRTYQLIFEFADVEGL
QVGAPVRFRGVRVGRITSFIPGSNQVEVIAEIASATLVMPRKVTVTTNLSGLIG-EAAID
ITPLVSL--SAEAKNLDPLAPDC-DQQL----ILCNN-TR-LQGTTG---TQLMSSVGRL
VDTFTSPEFVGNLNDVTKNTAIAAQKIARLSDDTSQTIRNAQREISRLS-----------
----------------------------------------LELATTSRS--------VTN
TANNASRFVNTLDNTVQENRSQISRTFQQSSQLVANLNAVLSENRGQIVDTLGNINQASL
GIGSLANNLNNTALRLNAGLDEIDT--------------KQVMQNIETILNNAVETSNNL
REITKTINDPATIVVLQKTLESARVTFENTQKITSDIDELIGDPQFRENLRRLIDGLSNL
LSS---GEQLEYNLRIAQTLDTMTQELAK-------------------------------
------QKVLTISRPLNPKQMQLYPQFIVQQPPTSEK-----------------------
-------------
>Syns8109|260434669
----------MRRSVRDAIVGFTVIGGIIGCSSAALWLRGVHLGLSHWTLTARFNDAAGL
AERSPVTYRGILVGSVRSILVTSESVVAELEINKADLRLPLPVTATVGSASLLGGSARVA
LVSSGT---PLPPDAPLPQSPGC-QPTR----QLCSG-GT-VVGQEVPSLFTVTATMQEL
LALVQDERVIPNVAASLEQIEATTKSF-------ELLTVRLQDE----------------
------------------------------------------------------------
------------------------------------------------------------
-----LVKAAPVI------------------------------RNLELATA-------HL
NNIVASLDNPQTLRELQQTVANAAELTAKIDAVGSDVAQLTGDPEFMKGVRNLTIGLGEL
FGE---------------------------------------------------------
--------IYPVQTAQ--------------------------------------------
-------------
