# Supplementary material for: Genome fluctuations in cyanobacteria reflect evolutionary, developmental and adaptive traits
Source: BMC Evol Biol. 2011 Jun 30;11:187. doi: 10.1186/1471-2148-11-187 (PMC3141437; doi:10.1186/1471-2148-11-187)
Supplement: Additional file 8 — Individual and concatenated alignments for protein groups. Compressed file containing all alignments of individual groups (fasta format) and the concatenated alignment of 285 single-copy genes (phylip format). [file 1471-2148-11-187-S8.GZ › Cyanos1323.faa]

>Syne7942|81299166
------------------MATNRRVERVASLIKREVSQMLMSG-IKDDRVGAGMVSVTDV
VVSGDLQHTKIFVSIYGTPEAKAETMEGLKSAASYVRSELGQRVRLRRTPEVIFVEDKGL
ERGTQVISLLEQLTREREAR-------EAAQAAAGVVDSTEDA-----
>PromCC|33239584
------------------MAQSRRVEKVAALIRKEMSELLSNG-IRDQRVNTTMITITEV
EVSGDLQHCKIFVSIYGNEIQKDEVFSGLEASQSFLKGELGRRLQMRRAPEVVFKLDRGM
EKGISVLNLLEKLEAERNIK-------DKKLIEFQE------------
>Crow|67922611
MVNKTLNIAHISKRKGANMANSRRVSRVSSLIKREISQMLLFD-IKDDRVGSGMVSVTNV
YVSGDLQHAKIFVSIYGTEEAKIETMEGLKSSEGYVRKELAHRIRLRRAPEVTFFEDHGI
ERGDKMLHLLDEIRETIPPE-------DESYNAED-------------
>Syn7335|254424610
--------------------------------------MLLND-IKDDRVGAGMVSITDV
DVAGDLQHAKIFVSIYGTDEAKAETMAGLKAAEGYVRRQLGQRMKLRRTPEVTFKEDRSF
DLATNVLNVLNQISAERKAG-------DSIDAQELGNTEP--------
>Syn307|148241380
------------------MAHGRRVERVASMIRREMSELLVNG-VRDERVNQGMVSITNV
VVAGDLQHCKVSVSIFGSESEQDQAMAGLRSAAPYLRGELSRRLNMRRTPELVFHHDKGL
AQGVEVLGLLSKLEEERQER-------GPVPDGSEEM-----------
>Syn9605|78213858
------------------MAQGRRVERVAALIRKEVSELMING-IRDERVHHGMVSITEV
EVSGDLQHCKIFVSVFGEAQERDQVLEGLQAASGFLRGELGRRLQMRRAPEVVFQLDRGL
ERGTSVLGLLNRLEDERQQR-------GDIPPGSDQQPGSDEQPTG--
>Nosp|186681202
------------------MATNRRVSRVAELIKREVSQMLLNG-IKDDRVGTGMVSVTDV
DVSGDLQHAKIYVSIYGTDEAKVETMAGLKSATGYVRSELGARVRLRRTPEVIFLEDRSI
ERGNKVLALLSQLNHDRPPE-------NLLAVEDNTDEDDESFSE---
>PromAS|123967667
------------------MPNNYRLEKVSSLLKKEITLILQND-LENDLIRDHFVNISKI
DLSGDLQHCKIYITSTAQEKVRTEIVENLNTAKSSIRHSLGKRIEMRRVPEIIFKDDVVL
DKGLSVLKLLDELKNKNQNH-------NVEDKDAKS------------
>Rapb|282895926
------------------MATNRRVSRVAELIKREVSQMLLHG-IKDDRVGVGMVSVTDV
DVSGDLQHAKIFVSIYGTEEAKAQTMAGLKSATGYVRSELGARVRLRRTPEVIFVEDRSL
ERGTKVLNLLNQLQQQRED-----------------------------
>YellA|86605483
------------------MATARRVARVAELIKREVSQILLSE-IKDDRVGAGMVSIVDV
EVSNDLQNARIFVSIYGDEAAQQQTMEGLASATPFVRREIGQRLGLRRVPTVVFLQDRSL
ERGSRVLALLNQLRQPAEAQQQEGSHPGVEGRMADTPGGEEDELSEQQ
>Prom9215|157412469
------------------MPNNYRLAKVSSLLKKEITLILQNE-LEIDLISDHFVNISKI
DLSGDLQHCKIYITSTAQEKVKKEIVSNLNTAKSSIRHSLGKRIEMRRVPEIIFKDDVVL
DKGLSVLKLLDELKNKNQNH-------NVEDEDAKS------------
>PromN2A|72383316
------------------MANSRRVEKLAALLKREVSELLVNG-IRDERIHQAMITITSV
EVSGDLQHAKIFISLFGEEKKKDEVLVGLEEAKGFIRAELAQRLQMRRSPELVFKIDKGM
TKGPAVLDLLNALELERKSK-------DL-------------------
>Syns9917|87125212
------------------MAPGRRVERVAALIRRETSELLIHG-IRDERVHQGMVSITEV
EVSGDLQHCKIFVSIYGEDADKQNVLEGLKAASGYLRGELGRRLQMRRAPEVVFQLDRGI
EKGTTVLHLLNRLEEERQER-------DDQPQSSEQESGEPL------
>Prom9312|78778501
------------------MPNNFRLAKVSSLLKKEITLILQND-LENDLIRDYFVNISKI
DLSGDLQHCKIYITSTAKETVRKEIVANLNTAKSFIRNNLGKRIEMRRVPEIIFKEDIVL
DKGLSVLKLLDELKNKHQDK-------NYEDKDANS------------
>SynsBL|116071460
------------------MAQGRRVERVAALIRKETSELLING-IRDERVHKGMVSITSV
EVAGDLQHCKIFVSIFGEPNDQNEVMEGLEAASGYLRGELGRRLQMRRAPEVKFQLDRGL
EKGTSVLGLLNQLEDQRQER-------GEIPLGSDELQPD--------
>Prom9515|123965361
------------------MPNNYRIAKVSSLLKKEITLILQND-LENDLLRSNFISISKI
EVTGDLQFCKIYISSAAEGNIRKEIIENLNLAKNYIKHILGQRIEMRRVPELTFKDDTAL
AKGLSVLKLLEELNNKTHNQ-------NSQVEENNDNV----------
>Cya8802|257059118
------------------MANSRRVSRVSSLIKREVSQMLLHD-IKDDRVGAGMVSVTEV
DVSGDLQHATIFVSIYGSEQAQAETMEGLKSSTSFVRRELSHRMRLRRSPEVVFRQDHSL
ERGDRMVHLLNQIKDTIPEE-------EGITEEE--------------
>Prom9313|33864228
------------------MAPGRRVERVAALIRRETSELLIHG-IRDERVHQGMVSITNV
EVSGDLQHCKIFVSIYGEEIQRSEVLEGLEAASGFLRGELGRRLQMRRAPEVHFHLDRGI
EKGTSVLNLLEQLEQQRETL-------GEVQSESDQPTTYETTTVNKT
>Cya7822|196256559
------------------MATDRRVSRVSSLIKREVSQMLLYE-IKDDRVGAGMVSVTDV
DVSGDLQHAKIFVSIYGTEQAKAETMEGLRSSAGFVRRELGQRIRLRRTPEIVFFEDRSL
ERGDRTLHLLNQLRDTRQED-------DEDIEPAQEDLS---------
>Cya7424|218438840
------------------MATDRRVSRVSSLIKREVSQMLLHG-IKDDRVGAGMVSITDV
DVSGDLQHAKIFVSIYGTEQAKAETMEGLKSSVGFVRRELGQRIRLRRTPEVVFLEDTSL
ERGDRTLHLLNQLQDARKEE-------DEYIEPAQDD-----------
>PromN1A|124024898
------------------MANSRRVEKLAALLKREISELLVNG-IRDERIHQAMITITSV
EVSGDLQHARIFISLFGEEKKKDQVLVGLEEAKGFIRAELARRLQMRRSPELVFKIDKGM
TKGPEVLDLLNALELERKSK-------DL-------------------
>Micc|254411561
------------------MATNRRVSRVSSLIQQEVSQMLLHD-IKDDRVGAGMVSVTDV
DVSGDLQHAKIYVSIYGTEEAKSETMAGLQSATGFVRRELGRRVRLRRTPEVVFIEDRGL
ERGARMLTLLNQLSQERRRK-------GLDDQFEAENE----------
>Prom9202|254525665
------------------MPNNYRLAKVSSLLKKEITLILQND-LENDLIRDHFVNISKI
DLSGDLQHCKIYITSTAQEKVRKEIVSNLNTAKSFIRHSLGKRIEMRRVPEIIFKEDVVL
DKGLSVLKLLDELKNKNQNH-------NVEDEDAKS------------
>Nods|119509684
------------------MATNRRISRVAELIKREVSQMLLHG-IKDDRVGTGMVSVTYV
DVSGDLQHAKVYVSIYGTESAKSETMAGLKSATGFVRSELGSRVRLRRTPEVIFIEDDSI
EQGNKVLSLLNKLEDERSPY-------NMTVSENTTDEDDESSEEVTH
>Cyab|254432465
------------------------MERVASLIRREVSELLVAG-IKDERVAQGMVSVTRV
EVAGDLQHCKIHVSVYGSDAERQQAMAGLQSAAAYVKGELSRRLKMRRTPEVMFRLDRGL
EQGTSVLGLLNRLEEERRAR-------ADQGGASQDGADAASLD----
>Acam|158336219
------------------MATGRRVSRVAELIKREVSQMLLHS-IKDDRVGSGMISVTAV
DLSGDLQHAKIFVSIYGTDEARAETMAGLESATGYVRKQLGHRIHLRRTPEVIFCEDRSF
EEGNQVLSLLHKLDHERQNK-------PAASTEKPPVGSLDADL----
>Prom9301|126695467
------------------MPNNYRLAKVSSLLKKEITLILQND-LENDLIRDHFVNISKI
DLSGDLQHCKIYITSTAEEKVRKEIVENLNTAKSSIRHSLGKRIEMRRVPEIIFKDDVVL
DKGLSVLKLLDELKNKNQNN-------NVEEKDAKS------------
>Artm|209525403
---------------------------------------------------MEWSVLPKL
KCPGDLQHAKIFVSIYGTEEARRSTMEGLRSATGYIRSHLGKHIRLRRTPEVVFLEDRSL
ERGDKIIELLNQISHEHKNS-------DTAGDTTQEDDPEAQQ-----
>Syne6301|56751167
------------------MATNRRVERVASLIKREVSQMLMSG-IKDDRVGAGMVSVTDV
VVSGDLQHTKIFVSIYGTPEAKAETMEGLKSAASYVRSELGQRVRLRRTPEVIFVEDKGL
ERGTQVISLLEQLTREREAR-------EAAQAAAGVVDSTEDA-----
>Anav|75908877
------------------MATNRRVSRVAELIKREVSQMLING-IKDDRVGTGMVSVTDV
DVSGDLQHAKIYVSIYGTEEAKAETMAGLKSATGFVRSELGARVRLRRTPEVTFIEDRSI
ERGTKVLTLLNKLENARSLD-------DIPSADDSLDED---------
>Artp|284052769
------------------MATDRRVSRVASLIKREVSQVLLYD-IKDDRVGTGMVSITEV
EVSGDLQHAKIFVSIYGTEEARRSTMEGLRSATGYIRSHLGKHIRLRRTPEVVFLEDRSL
ERGDKIIDLLNQISHEHQNS-------DTAEDNAQGDYPEAQQ-----
>Cya7425|220906274
------------------MATDRRVARVAELIKREISQMLMSG-IKDDRVGSGMVSVTDV
DLSGDLQHAKIFVSIYGTEAARAETMAGLKAATGYVRSELGHRVRLRRTPEVVFLEDRSL
ERGTQVLSLLNRLSEERQKN-------ADLDEMAAEEPES--------
>Cya51142|172039587
------------------MANSRRVSRVSSLIKREVSQMLLFD-IKDDRVGAGMVSVTDV
DLSGDLQHAKIFVSIYGTEEAKVETMEGLKSSEGYVRKELAQRIRLRRAPEVRFFEDHGI
ERGDKMLHLLNEIRETIPPE-------DESYNTED-------------
>Lyns|119486756
------------------MPTDRRVSRVAALIKREVSQILLQE-VKDDRVGSGMVSITDV
NVAGDLQHVKIFVSIYGTEEARKETMEGLRAATGYIRSSLGQRVRLRRTPEVLFLEDRSL
ERGDKMLSLLNHISENSKPD-------EDPLPLEDSSEQYISDNSQPE
>Prom9211|159902668
------------------MAHGRRVEKVSALIRKEMSQLLLDG-IRDERVASSMVTITEV
EVSGDLQHCKIFVSIFGQDPKREEAFSGLQAASGFLRGELGRRLQMRRAPEIVFKLDKGM
EKGSSVLDLLGKLEEERKNK-------DEISEGMNF------------
>Noss|17227559
------------------MATNRRVSRVAELIKREVSQMLING-IKDDRVGTGMVSVTDV
DVSGDLQHAKIYVSIYGTEEAKAETMAGLKSATGFVRSELGARVRLRRTPEVTFIEDRSI
ERGTKVLTLLNKLENARSPD-------DIPSADDSLDED---------
>Cya8801|218246068
------------------MANSRRVSRVSSLIKREVSQMLLHD-IKDDRVGAGMVSVTEV
DVSGDLQHATIFVSIYGSEQAQAETMEGLKSSTSFVRRELSHRMRLRRSPEVVFRQDHSL
ERGDRMVHLLNQIKDTIPEE-------EGITEEE--------------
>Glov|37523601
-------------------MKTHRPARVGELIKREVSDMLLRGQIKDPRVGAGLVSVTDV
EVTGDLRQAKIFVSIFGTPEAQKLTMMALAEVTGFVRQEIGHRIRLRYTPEIAFVQDRSL
ERGARITRLIDEIRAEEEAR-------AAHKEEGN-------------
>Syns8102|33866739
------------------MAQGRRVERVAALIRKETSELLING-IRDERVHQGMVSITNV
EVSGDLQHCKIFVSIFGDEASQLQVMEGLQAASGYLKGELGRRLQMRRAPDVVFQLDRGI
ERGTSVLGLLNKLEDERKER-------GEIPAGSDELPAE--------
>Thee|22299172
------------------MATERRVARVAELIKREVSQLLMYE-IRDERVGAGMVSVTDV
EVSGDLQHAKIFVSIYSTEEVRRSTMAGLKAASGFVRRELGQRIRLRRTPEVVFIEDRSL
ERGSRVLALLNQIGQQQSTS-------EVLES----------------
>Syns9916|116073898
------------------MAPGRRVERVAALIRRETSELLING-IRDERVHQGMVSITEV
EVSGDLQHCKIFVSIYSEEEQRQQVLEGLQAASGYLRGELGRRLQMRRAPEVVFQLDRGI
EKGTSVLNLLNRLEDEREER-------GEIPPGSDVEDA---------
>PromMED|33860672
------------------MPNNYRIAKISSLLKKEITLILQND-LENDLLRSNFINISKI
ELSGDLQFCKIYITSTAEEAIRKEIVEELNLAKTYIRHTLGQRIEMRRVPEMTFKDDTVL
EKGLSVLKLLAELKNKKHNQ-------DSKVEGNNKNV----------
>Scys6803|16331339
------------------MATSRRVSRVSSLIKREVSQMLLHE-IKDDRVGTGMVSVTEV
EVSGDLQHAKIFVSIYGSPEAKASTMAGLHSAAPFVRRELGQRMRLRRTPEVSFLEDRSL
ERGDKILNLLNNLPQAIATE-------DLEDDDSGLALD---------
>Syn9902|78183922
------------------MAQGRRVERVAALIRKETSELLING-IRDERVHKGMVSITSV
EVAGDLQHCKIFVSIFGEPNDQNEVMEGLEAASGFLRGELGRRLQMRRAPEVKFQLDRGL
EKGTSVLGLLNQLEDQRQER-------GEIPPGSDELQPD--------
>Trie|113476475
------------------MAIARRISRIASLIKQEISQMLLHG-IKDNRVGIGMVSVTDV
DVSGDLQHAKVFVSIYGSDEVRSQTMAGLRSATGYVRSELGKRIRMRRTPEVIFVEDRSL
ERGTEILSLLNKLSQERQQQ-------EIEDITHKESHQDTIE-----
>Syn9311|113953283
------------------MAQGRRVERVAALIRKETSELLIHG-IRDERVHQGMVSITEV
EVSGDLQHCRIFVSVFGEQAQKDEVMDGLEAARGFLRGELGRRLQMRRAPEIVFKLDLGI
EKGTTVLHLLGELERERDER-------GDVTEGTELPDNP--------
>NoAz|298493008
------------------MATNRRVSRVAELIKREVSQMLLNG-IKDDRVGTGMVSVTDV
DVSGDLQHAKIFVSIYGTQEAKAETMAGLKSATGYVRSELGARVRLRRTPEVIFVEDRSL
ERGTKVLSLLNQLQQERSLE-------STQEDDQDFPE----------
>Ucyn|284928793
------------------MANSRRVSRISSLIKREISNMLLFD-IKDDRVGAGMISITNV
DLSGDLQHVKIFVSIYGTEEVQFETMQGLKSSEGYVRKELAQRIRLRRAPDVKFFQDYGI
EKGNEMLYLLSELKDINVTE-------QDPSPLK--------------
>Syns5701|87301786
---------------------------MASLIRREISELLVNG-IKDERVSLGMVSVTQV
EVAGDLQHCKIFVSIFGTDEDRQTALAGLKSAAPFVKGELARRLNLRRTPEVQFLLDRGL
QKGSSVLGLLSQLGEERQKR-------APLTAEAGDDGDDSGP-----
>YellB|86607701
------------------MATARRVARVAELIKREVSQILLSE-IKDDRVGAGMVSIVDV
EVSNDLQNARIFVSIYGDETAQHQAMEGLAAATPFVRREIGQRLSLRRVPTVVFLQDRSL
ERGSRVLALLNQLRPTFEAKAQT----GVEEPLENTAEGEENPSGGE-
>Syn7002|170076709
------------------MANSRRVSKVSSLIKREVSLMLMQD-IKDDRVGAGMVSITEV
EVSGDLQHAKIFVSIYGSEEARAETMEGLRASQGFVRRTLGQRIRLRRSPEVLFIEDRSL
EEGDRMIHLINQLEIKDPEE-------LEAQESEEMV-----------
>Cylr|282899763
------------------MATNRRVSRVAELIKREVSQMLIHG-IKDDRVGVGMVSVTDV
DVSGDLQHAKIFVSIYGTEEAKAETMAGLKSATGYVRSELGARVRLRRTPEVIFVEDHSL
ERGTKVLNLLNQLQQQRSQE-------DSHED----------------
>Prom9303|124024303
------------------MAPGRRVERVAALIRRETSELLIHG-IRDERVHQGMVSITNV
EVSGDLQHCKIFVSIYGEEIQRSEVLEGLEAASGFLRGELGRRLQMRRAPEVHFHLDRGI
EKGTSVLNLLEQLEQQRETL-------GEVQSESDQPTTDETTTVNKT
>Syns7805|88807131
------------------MAPGRRVERVAALIRKETSELLIHG-IRDERVHQGLISITGV
EVSGDLQHCKIFVSVLADPEGKAQVMDGLQAASSFLRGELGRRLKMRRAPEVVFHLDRGL
EKGASVLGLLGDLERERQVR-------GEIPAGSDDAHEIHDDERS--
>Syns7803|148240554
------------------MAPGRRVERVAALIRKETSELLMHG-IRDDRVHQGLISITQV
DVSGDLQHCKIFVSVLADPEGRAQVMEGLQAASSFLRGELGRRLQMRRAPEVVFHLDRGL
EKGASVLGLLGDLERERQER-------GEIPPGSDDAQNCHDDEPS--
>Cya0110|126656851
------------------MANSRRVSRVSSLIKREVSQMLLFD-IKDDRVGAGMVSVTDV
DLSGDLQHAKIFVSIYGTEEAKMETMEGLKSSEGYVRKELAQRIRLRRAPEVRFFEDHGI
ERGDKMLHLLNKIRETIPPE-------DESYNAEDE------------
>Mica|166363717
------------------MANDRRVSRVSSLIKREVSQMLLME-IKDDRVGAGMVSVTDV
DLSHDLQHAKIFVSIYGNEDAKAETMAGLKASAGFVRRELGQRIRLRRTPEVVFLEDSSL
ERGDRMLHLLDHIKTDRPPE-------DDDSEEE--------------
>Syns8109|260435606
------------------MAQGRRVERVAALIRKEVSQLMING-IRDERVHQGMVSITEV
EVSGDLQHCKIFVSVFGEAQERDQVLEGLEAASGFLRGELGRRLQMRRAPEVVFQLDRGL
ERGTSVLGLLNRLEDERQQR-------GEIPPGSDEELGSDEQPAG--
