# Supplementary material for: Genome fluctuations in cyanobacteria reflect evolutionary, developmental and adaptive traits
Source: BMC Evol Biol. 2011 Jun 30;11:187. doi: 10.1186/1471-2148-11-187 (PMC3141437; doi:10.1186/1471-2148-11-187)
Supplement: Additional file 8 — Individual and concatenated alignments for protein groups. Compressed file containing all alignments of individual groups (fasta format) and the concatenated alignment of 285 single-copy genes (phylip format). [file 1471-2148-11-187-S8.GZ › Cyanos1324.faa]

>Syne7942|81299196
MDPVVLLTSVSALTQTQKPCRGRRNARDRIPTCSQETLEGKALALRVAVVGGGPAGSCAA
ETLVKAGIETYLIERKLDNAKPCGGAIPLCMVSEFDLPAEIIDRRVRNMKMISPSNREVN
I-NLD------NADEYIGMTRREVLDGFLRDRAAKLGTKLINGTLFRLELPKGDRDPYVL
HYADHSNGSLEGIPSTLEVDVVIGADGANSRIAKAIDAGDYNYAIAFQERIRLPEDKMHY
YENLAEMYVGGDVSPDFYAWVFPKYDHVAVGTGTMHVNQRLIKKLQAGIRARAANRLEGG
KIIKVEAHPIPEHPRPRRVVGRAALVGDAAGYVTKSSGEGIYFAAKSGRMCAETIVETSN
NGARIPTEADLK-QYLRRWDKKYGTTYKVLDLLQTVFYRSDATREAFVEMCDDKDVQRLT
FDSYLYKTVVPANPLVQLKITAKTLGSLLRGNALAPAEYKPIDAA---------------
-----------------------------------------------
>PromCC|33240282
-------------------------------------------MLRVAVIGGGPSGSCTA
EILAKAGIKTWIFERKLDNAKPCGGAIPLCMVSEFELPDSIIDRKVRNMRMISPSNREVD
I-SLDKVY-GETENEYIGMCRREVMDAFMRNRAAELGAILVNGLVTKIETGTNRQGPYTL
NYSDYSSGDAKGEAKTLEVDLIVGADGANSRVAKAMDAGDYNVAIAFQERIKLPEKEMSY
YEDLAEMYVGTDVSPDFYGWVFPKFDHVAVGTGTMQKNQALIKDLQEGVRERAQKRLVNG
EVIKVEAHPIPEHPRPRRVVGRMALVGDAAGYVTKSSGEGIYFAAKSGRMCAEEIVSASQ
GGSKIPTEDDLK-KYIKKWDKKYGATYKVLEILQNIFYSNDGAREAFVEMCDDIDVQRLT
FDSYLYKTVVAMKPLQQLKLTFMTLGSVLRGRALAPKSYKPVPSTV-RGDEEVNKMLAVS
TIKGGIKVGKKKVK---------------------------------
>Crow|67925014
-----------------------------------MEIRRIALVLRVAVVGSGPAGSSAA
ETLAKAGIETYLFERKLDNAKPCGGAIPLCMVSEFDLPPEIIDRRVRKMKMISPSNVEVD
I-NLD------RQDEYIGMCRREVLDGFLRDRAAGLGANLINGTVYQLEIPKTSEGAYTL
HYADHSNGNSVGERKSLEVDLVIGADGANSRVAKAIDAGDYNYAIAFQERIRLPQDKMTY
YEDLAEMYVGKDVSPDFYAWVFPKYDHVAVGTGTMKVNKNMIKGLQAGIRARAARRLEGG
EIIKVEAHPIPEHPRPRRVVGRVALVGDAAGTVTKSSGEGIYFAAKSARMCAETIVEMSN
AGQRIPTEDDLK-VYLKRWDKQYGMTYLVLDILQRVFYRTDATREAFVEMCADKDVQRMT
FDSYLYKTVVPANPLVQMKITAKTIGSLLRGHALAP------------------------
-----------------------------------------------
>Syn7335|254421839
------------------------------------------MALRVAVVGGGPAGSSAA
ETLVKAGIETFLFERKLDNAKPCGGAIPLCMVDEFDLPPEIIDRRVRKMKMISPSNVEVN
IGETL------HNDEYIGMCRREILDGFLRDRAERLGTKVINGTVHKLEIPGNDKDPYVL
HYADHSHGGLQGEAKTLKVDMVIGADGANSRVARAIDAGDYNYAIAFQERIRLPEDKMAY
YEELAEMYVGDDVSPDFYAWVFPKYDHVAVGTGTMRPNQARIKELQRGIRQRAAKRLEGG
EIIKVEAHPIPEHPRPRRVVGRVALVGDAAGTVTKSSGEGIYFAAKSARMCAETIVEFSN
SGERALTEDELK-LYIKRWDKEYGLTYKVLDILQRVFYRSDASREAFVEMCSDIDVQKLT
FDSYLYKTVVPANPLTQMKITAKTVGSLLRGYALAP------------------------
-----------------------------------------------
>Syn307|148242366
-------------------------------------------MLRVAVVGGGPSGSCAA
EVLAKAGIQTWIFERKLDNAKPCGGAIPLCMVEEFDLPENIIDRKVRNMRMISPSNREVE
I-NLD------NENEYIGMCRREVMDSFLRNRAADLGANLINGLVTKIETGPKRQGPYTL
QYTDYSDGAATGTAKSLEVDLIIGADGANSRVAKAMDAGDYNVAIAFQERIKLPAEEMSY
YENLAEMYVGTDVSPDFYAWVFPKYDHVAVGTGTMQENQALIKDLQVGIRQRARKRLIKG
EVIKVEAHPIPEHPRPRRVVGGMALVGDAAGYVTKSSGEGIYFAAKSGRMCAEEIVAASG
SGQRVPTEKDLK-GYLRKWDRKYGATYKVLELLQNIFYRNDAAREAFVEMCDDKDVQRLT
FDSYLYKRVVTMNPWQQLKLTFLTVGAVLRGNALAPGTYKAVPSAV-RSEDEADRLLAEG
GIRGGLKAGREAAAQAEAAAESQADAKAPTEERDVVLSR--------
>Syn9605|78212771
-------------------------------------------MLQVAVIGGGPSGSCAA
EILAKAGIETWLFERKLDNAKPCGGAIPLCMVEEFDLPDEIIDRKVRNMKMISPSNREVD
I-KLDPL--GYDENAYIGMCRREVFDAFLRNRAADLGTTLINGLVQKIDTGADRQGPYTI
HYADYSGGGPTGEQKTLAVDLIIGADGANSRVAKAMDAGDYNVAIAFQERIKLPAEEMTY
YENLAEMYVGTDVSPDFYAWVFPKYDHVAVGTGTMQQNQSLIKGLQRGIRERANKRLFQG
EVIKVEAHPIPEHPRPRRVVGRMALVGDAAGYVTKSSGEGIYFAAKSGRMCAEAIVEISN
NGASIPTEKQIKSTYLKRWDRKYGATYVVLDILQRIFYRNDAAREAFVEMCDDKDVQKLT
FDSYLYKRVVMMNPWQQIKLTLRTLGSLIRGEALAPSDYNPVPSAVGRSDGDFLAEEAAQ
QIKAQAGESKGSEWKEKAGVS--------------------------
>Nosp|186683857
------------------------------------------MTLRVAVIGSGPAGSSAA
ETLAASGIETYLFERKLDNAKPCGGAIPLCMVSEFDLPPEIIDRRVRKMKMISPSNREVD
I-NLI------NEDEYIGMCRREVLDGFLRDRAAKLGANLINATVHKLDIPGNNTDPYTI
HYVDHTEGISQGIAKTLKVDLIIGADGANSRVAKEMDAGDYNYAIAFQERIRLPEDKMAY
YNDLAEMYVGDDVSTDFYAWVFPKYDHVAVGTGTMHINKASIKQLQAGIRARASEKLAGG
KIIKVEAHPIPEHPRPRRVVGRIALVGDAAGYVTKSSGEGIYFAAKSGRMCAETIVEASN
SGSRIPTEGDLK-IYLKRWDKRYGLTYKVLDILQSVFYRSDATREAFVEMCDDLDVQRLT
FDSYLYKTVVPANPITQLKITAKTIGSLIRGNALAP------------------------
-----------------------------------------------
>PromAS|123968355
-------------------------------------------MLRVAVIGGGPSGSCAA
EILAKAGIKTWLFERKLDNAKPCGGAIPLCMVEEFDLPESIIDRKVRHMRMISPSNREVD
I-SLDRVY-GKSDNEFIGMCRREVMDAFMRNRASDLGATLINGLVTSIDTGDNNQGPYKL
SYSDFTNGDKKGELKELTVDLLIGADGANSRVAKAMDAGDYKVAIAFQERIKLPKEEMGY
YEDLAEMYVGTDVSPDFYGWVFPKYDHVAVGTGTMQKNQSLIKGLQEGVRNRAKKRLVNG
EVIKVEAHPIPEHPRPRRVVGRMALVGDAAGYVTKSSGEGIYFAAKSGRMCAEEIVEASK
NGQVIPSEKDLK-NYLKKWDKKYGTTYKVLEILQNIFYRNDSAREAFVEMCDDMDVQRLT
FDSYLYKRVVSMKPLQQLKITMLTLGSILRGKALAPLKYKPVDSAV-RENKEVEKMLENY
SIKGGIKVKSSKV----------------------------------
>Rapb|282897405
------------------------------------------MTLRVAVVGSGPAGSSAA
ETLAKAGIETYLFERKLDNAKPCGGAIPLCMVSEFDLPADIIDRRVRNMKMISPSNREVD
I-NLT------NQEEYIGMCRREVLDGFLRNRAAKLGANLINATVHKLDIPNNNSDPYTI
HYVDHNEGGSVGVAKTLKVDLIIGADGANSRVAKEMDAGDYNYAIAFQERIRLPEDKMAY
YNNLAEMYVGDDVSTDFYAWIFPKYDHVAVGTGTMHVNKASIKQLQAGIRARAVEKLAGG
TIIKVEAHPIPEHPRPRRVVGRIALVGDAAGYVTKSSGEGIYFAAKSGRMCAETIVEVSN
SGARIPSERELK-LYIKRWDKKYGLTYKVLDLLQTVFYRSDATREAFVEMCDDMDVQKLT
FDSYLYKTVVPANPITQLKITAKTIGSLLRGNALAP------------------------
-----------------------------------------------
>YellA|86604802
------------------------------------------MSLRVAVVGGGPAGASAA
EVLAQAGIETFLFERKLDNAKPCGGAIPLCMVSEFDLPEEIIDRKVRKMKMISPSNYEVD
I-ALE------KENEYIGMCRREILDAFLRNRARQKGAELIHGKVMHLEIPQNGRDPYIL
HYSDFSDGSNRGVPRSLGVDLVIGADGFHSKVAEAIGAGDYNYALAFQERIRLPDDKMAY
YEERAEMYVGDDVSPDFYAWVFPKCDHVAVGTGTMKANQAQIQKLQAGIRARAAERIRGG
QVIKVEAHPIPEHPRPRRVVGRAALVGDAAGYVTKSSGEGIYFAAKSGRMCAETIVETSE
GGKRIPSEEDLK-LYLKRWDRQYGLTYKVLDILQRVFYRSNATREAFVEMCADRDVQRMT
FDSYLYKTVVPMNPWVQFKITVKTLGSLLRGNALAP------------------------
-----------------------------------------------
>Prom9215|157413189
-------------------------------------------MLRVAVIGGGPSGSCAA
EILAKSGIKTWLFERKLDNAKPCGGAIPLCMVEEFDLPESIIDRKVRNMKMISPSNREVD
I-ILDDIY-PGSKKEYIGMLRREVMDSFMRNRAADLGATLVNGLVSKIETGTNKQGPYTL
HYTETLNDESEVKGKQLEVDLIVGADGATSRVAKAMDAGDYNYAVAIQERIKLPKEEMKY
YEDRAEMYVGTDVSPDFYGWVFPKYDHVAAGTGTMKQNGGLIKSLQIGVRERAKKRLVNG
EVIKVEAHPIPEHPRPRRVVGRMALVGDAAGYVTKSSGEGIYFAAKSGRMCAEQIVESSQ
NGKIIPTEKDLK-IYLKKWDKKYGTTYTVLDILQRIFYTSDGAREAFVEMCGDMDVQRLT
FDSYLYKTVVAMKPLQQLKLTFLTLGSVLRGKALAPKTYKPVPSAV-RDDKEVDKMLAVS
SIKGGIKKNKT------------------------------------
>PromN2A|72382004
-------------------------------------------MLRVAVIGGGPSGSCAA
EILAKAGIKTWIFERKLDNAKPCGGAIPLCMVSEFDLPESIIDRKVRNMKMISPSNREVD
I-ILDDIY-PGSDKEYIGMLRREVMDSFMRNRAAELGATLVNGLVSKIETGTNKQGPYTL
HYTEILNDKSEEKGKQLEVDLIVGADGATSRVAKAMDAGDYNYAVAIQERIKLPKEEMKY
YEDRAEMYVGTDVSPDFYGWVFPKYDHVAAGTGTMKQNGGLIKSLQIGVRERAKKRLVNG
EVIKVEAHPIPEHPRPRRVVGRMALVGDAAGYVTKSSGEGIYFAAKSGRMCAEQIVESSQ
NGKIIPTENDLK-KYLKKWDKKYGITYTVLDILQRIFYTSDGAREAFVEMCGDMDVQRLT
FDSYLYKTVVAMKPLQQLKLTLLTIGSVLRGKALAPSTYKPVPSAV-RDDKEVNKMLAVS
SIKGGIKASK-------------------------------------
>Syns9917|87124316
-------------------------------------------MLRVAVVGGGPSGSCAA
EILAKAGIQTWLFERKLDNAKPCGGAIPLCMVDEFEIPDHIIDRKVRNMKMISPSNREVD
I-KLDPL--GYDQNAYIGMCRREVFDAFLRNRAAELGTTLVNGLVQKIDTGNQRQGPYTL
HYADYSSGGPTGEIKSLEVDLIIGADGANSRVAKAMDAGDYNVAIAFQERIKLPAEEMAY
YEDLAEMYVGTDVSPDFYAWVFPKYDHVAVGTGTMQQNQSLIKGLQKGIRERASKRLFKG
EVIKVEAHPIPEHPRPRRVVGRMALVGDAAGYVTKSSGEGIYFAAKSGRMCAEAIVEISG
NGARIPTEKEIKSTYLKRWDRKYGATYAVLDILQRIFYRNDAAREAFVEMCDDRDVQKLT
FDSYLYKRVVMMNPWQQIKLTLRTLGSLLRGEALAPSDYDPVPSAVGRSDGDFLAQEAAE
AIKAKAQAQASDSSDHKETATIA------------------------
>Prom9312|78779152
-------------------------------------------MLRVAVIGGGPSGSCAA
EILAKAGIKTWLFERKLDNAKPCGGAIPLCMVEEFDLPESIIDRKVRHMRMISPSNREVD
I-SLDKVY-GKSDNEFIGMCRREVMDAFMRNRASDLGATLINGLVTSIDTGNNNQGPYKL
VYSDYSSGDKKGELKELTVDLLIGADGANSRVAKAMDAGDYKVAIAFQERIKLPKEEMSY
YEDLAEMYVGTDVSPDFYGWVFPKYDHVAVGTGTMQKNQLLIKGLQEGVRNRAKKRLVNG
EVIKVEAHPIPEHPRPRRVVGRMALVGDAAGYVTKSSGEGIYFAAKSGRMCAEEIVEASK
NGEVIPSENDLK-NYLKKWDKKYGATYKVLEILQNIFYRNDSAREAFVEMCDDMDVQRLT
FDSYLYKKVVAMKPIQQIKLTLLTLGSILRGKALAPLKYKPVDSAV-REEKEVETMLKKY
SIKGGIKVKSSKV----------------------------------
>SynsBL|116070686
-------------------------------------------MLKVAVIGGGPSGSCAA
EILAKAGIETWLFERKLDNAKPCGGAIPLCMVEEFNLPDSIIDRKVRNMKMISPSNREVD
I-QLDPL--GYDENAYIGMCRREVFDAFLRNRAADLGTTLINGLVQKIDTGKNRQGPYCI
HYADYSSGGPTGEPKTLDVDLIIGADGANSRVAKAMDAGDYNVAIAFQERIKLPPEEMTY
YEDLAEMYVGTDVSPDFYAWVFPKYDHVAVGTGTMQQNQSLIKGLQKGIRERATKRLFKG
EVIKVEAHPIPEHPRPRRVVGRMALVGDAAGYVTKSSGEGIYFAAKSGRMCAEAIVEISN
NGANVPTEKQIKSTYLKRWDRKYGATYAVLDILQRIFYRNDAAREAFVEMCDDKDVQRLT
FDSYLYKRVVLMNPWQQVKLTLRTLGSLLRGEALAPPVYKPVPSAVGRSDGDFLAEEASQ
QIKAQAKEQESKEKAKVN-----------------------------
>Prom9515|123966058
-------------------------------------------MLRVAVIGGGPSGSCAA
EILAKSGIKTWIFERKLDNAKPCGGAIPLCMVEEFDLPESIIDRKVRNMKMISPSNREVD
I-ILDDIY-PGSKKEYIGMLRREVMDSFMRNRAADLGATLVNGLVSKIETGTNKQGPYTL
HYNEILNDQSEVKGKQLEVDLIVGADGATSRVAKAMDAGDYNYAVAIQERIKLPKEEMKY
YEDRAEMYVGTDVSPDFYGWVFPKYDHVAAGTGTMKQNGGLIKSLQIGVRERAKKRLVNG
EVIKVEAHPIPEHPRPRRVVGRMALVGDAAGYVTKSSGEGIYFAAKSGRMCAEQIVESSQ
NGKIIPTEKDLK-IYLKKWDKKYGTTYTVLDILQRIFYTSDGAREAFVEMCGDMDVQRLT
FDSYLYKTVVAMKPLQQLKLTLLTLGSVLRGKALAPSTYKPVPSAV-RDDKEVDKMLAVS
SIKGGIKKNKSQ-----------------------------------
>Cya8802|257058089
-------------------------------------------MLRVAVVGSGPAGSSAA
ETLVKAGIETYLFERKLDNAKPCGGAIPLCMVSEFDLPPEIIDRRVRKMKMISPSNVAVD
I-NLD------NEDEYIGMCRREVLDGFLRDRAAKLGANLINGTVYKLDIPTNSTDPYTL
HYADHSNGNVQGEMKTLKVDVVIGADGANSRIAKAIDAGDYNYAIAFQERIRLPQDKMAY
YEDLAEMYVGTDVSPDFYAWVFPKYDHVAVGTGTMKVNKALIKDLQAGIRTRAAHRLEGG
EIIKVEAHPIPEHPRPRRVVGRVALVGDAAGTVTKSSGEGIYFAAKSARMCAETIVEMSN
AGQRIPTEDDLK-VYLKRWDKKYGMTYLVLDILQRVFYRTDASREAFVEMCADKDVQRMT
FDSYLYKTVVPANPLVQMKITAKTIGSLLRGHALAP------------------------
-----------------------------------------------
>Prom9313|33862850
-------------------------------------------MLRVAVVGGGPSGSCAA
EVLAKAGIQTWLFERKLDNAKPCGGAIPLCMVDEFDLPESIIDRKVRNMRMISPSNREVD
I-TLDKVYSPDDKSEYIGMCRREVMDAFMRDRAASLGTNLINGLVTKIDTGSNRQGPYTI
TYSDYSTGKSTGEAKSLEVDLIIGADGANSRVATAMDAGDYNVAIAFQERIKLPNEEMAY
YEDLAEMYVGTDVSPDFYGWVFPKYDHVAVGTGTMQKNQTLIKSLQKGVRERAKKRLVHG
EVIKVEAHPIPEHPRPRRVVGRMALVGDAAGYVTKSSGEGIYFAAKSGRMCAEQIVESSR
SGELIPSEADLK-KYLKKWDRKYGSTYIVLSILQAIFYSNDTAREAFVAMCDDMDVQRLT
FDSYLYKKVVAMNPWQQIKLTLLTVDALARGIFRNQTSYKPVPSAV-RSDEEVNAMLEIK
TITGGIKVDNNKDASKQNLASEQEERDPAVSNKS-------------
>Cya7822|196254441
-------------------------------------------MLRVAVVGSGPAGSSAA
ETLAKAGIETYLFERKLDNAKPCGGAIPLCMVSEFDLPPEIIDRRVRKMKMISPSNIEVD
I-NLD------NQEEYIGMCRREVLDGYMRNRAAKLGATLINATVYKLDIPTNNTDPYTI
HYADHSDGSIEGIKKTLKVDVVIGADGANSRIAKAIDAGDYNYAIAFQERIRLPQDKMAY
YEDMAEMYVGKDVSPDFYAWVFPKYDHVAVGTGTMKVNKAMIKDLQAGIRTRAARKLEGG
EIIKVEAHPIPEHPRPRRVVGRVALVGDAAGTVTKSSGEGIYFAAKSARMCAETIVETSN
GGQRIPTEDDLK-LYLKRWDKKYGMTYLVLDILQRVFYRSDAAREAFVEMCSDKDVQRLT
FDSYLYKTVVPANPLIQMKITAKTIGSLLRGYALAP------------------------
-----------------------------------------------
>Cya7424|218441184
-------------------------------------------MLRVAVVGSGPAGSSAA
ETLAKAGIETYLFERKLDNAKPCGGAIPLCMVSEFDLPPEIIDRRVRKMKMISPSNIEVD
I-NLD------NQEEYIGMCRREVLDGFMRNRAAKLGANLINGTVYQLDIPNNSTDPYVL
HYADHSNGEAKGIMKTLKVDVVIGADGANSRIAKAIDAGDYNYAIAFQERIRLPEDKMTY
YNDLAEMYVGKDVSPDFYAWVFPKYDHVAVGTGTMKVNKAIIKDLQAGIRTRAARKLEGG
QIIKVEAHPIPEHPRPRRVVGRVALVGDAAGTVTKSSGEGIYFAAKSARMCAETIIETSN
AGQRIPTEDDLK-LYLKRWDKKYGMTYLVLDLLQRVFYRSDASREAFVEMCSDKDVQRLT
FDSYLYKTVVPANPLIQMKITAKTLGSLLRGHALAP------------------------
-----------------------------------------------
>PromN1A|124025503
-------------------------------------------MLRVAVIGGGPSGSCAA
EILAKAGIKTWIFERKLDNAKPCGGAIPLCMVSEFDLPESIIDRKVRNMKMISPSNREVD
I-ILDDIY-PGSDKEYIGMLRREVMDSFMRNRAAELGATLVNGLVSKIETGTNKQGPYTL
HYTEILNDKSEEKGKQLEVDLIVGADGATSRVAKAMDAGDYNYAVAIQERIKLPKEEMKY
YEDRAEMYVGTDVSPDFYGWVFPKYDHVAAGTGTMKQNGGLIKSLQIGVRERAKKRLVNG
EVIKVEAHPIPEHPRPRRVVGRMALVGDAAGYVTKSSGEGIYFAAKSGRMCAEQIVESSQ
NGKIIPTENDLK-KYLKKWDKKYGITYTVLDILQRIFYTSDGAREAFVEMCGDMDVQRLT
FDSYLYKTVVAMKPLQQLKLTLLTIGSVLRGKALAPSTYKPVPSAV-RDDKEVNKMLAVS
SIKGGIKASK-------------------------------------
>Micc|254416981
------------MSRDRTLRMKSPKVRDTMQSVPRKRLGEKMPALRVAVVGSGPAGSSAA
ETLAKAGIETYLFERKLDNAKPCGGAIPLCMVSEFDLPPEIIDRRVRKMKMISPSNIEVD
I-NLV------KEDEYIGMCRREILDGFMRNRAAKLGATLINGTVHKLDIPTSNTEPYTL
HYADHSDGSLSGVQKTLKVDLVIGADGANSRVAKAIDAGNYNYAIAFQERIRLPGDMMNY
YEDLAEMYVGNDVSPDFYAWVFPKYDHVAVGTGTMKVNQAKIKKLQAGIRARAAKKLVGG
EIIKVEAHPIPEHPRPRRVVGRVALVGDAAGTVTKSSGEGIYFAAKSARMCAETIVETSN
GGTRIPTEADLK-LYLKRWDKKYGITYKVLDILQTVFYRSDATREAFVEMCSDLDVQRLT
FDSYLYKTVVPANPLVQLKITAKTIGSLLRGNALAP------------------------
-----------------------------------------------
>Prom9202|254525425
-------------------------------------------MLRVAVIGGGPSGSCAA
EILAKAGIKTWLFERKLDNAKPCGGAIPLCMVDEFDLPESIIDRKVRHMRMISPSNREVD
I-SLDNVY-GKSENEYIGMCRREVMDAFMRNRAADLGATLINGLVTSINTGVKNQGPYKL
KYSDFSSGDKKGEIKELTVDLLIGADGANSRVAKAMDAGDYKVAVAFQERIKLPKEEMSY
YEDLAEMYVGSDVSPDFYGWVFPKYDHVAVGTGTMQENQSLIKGLQEGVRNRAQKRLVNG
EVIKVEAHPIPEHPRPRRVVGRMALVGDAAGYVTKSSGEGIYFAAKSGRMCAEEIVEASK
NGQEIPSEKDLK-NYLKKWDKKYGTTYKVLEILQNIFYRNDSAREAFVEMCDDMDVQRLT
FDSYLYKRVVSMKPLQQLKITMLTLGSILRGKALAPLKYKPVDSAV-REDKEVEKMLENY
SIKGGIKVKTTKV----------------------------------
>Nods|119511090
------------------------------------------MTLRVAVVGSGPAGSSAA
ETLAKAGIETYLFERKLDNAKPCGGAIPLCMVDEFDLPPEIIDRRVRKMKMISPSNREVN
I-NIV------KEDEYIGMCRREVLDGFLRDRAAKLGANLINATVHKLDIPTNNTSPYTI
HYVDHTEGGSQGITKTLKVDLIIGADGANSRIAKEMDAGDYNYAIAFQERIRLPQDKMDY
YNDLAEMYVGNDVSTDFYAWVFPKYDHVAVGTGTMQVNKASIKQLQAGIRARASEKLAGG
KIIKVEAHPIPEHPRPRRVVGRIALVGDAAGYVTKSSGEGIYFAAKSGRMCAETIVEMSN
SGATIPTEKDLK-VYLKRWDKKYGLTYKVLDILQTVFYRSDATREAFVEMCDDLDVQKLT
FDSYLYKTVVPANPFTQLKITAKTLGSLIRGNALAP------------------------
-----------------------------------------------
>Cyab|254432050
-------------------------------------------MLRVAVVGGGPSGSCAA
EVLAKAGIQTWIFERKLDNAKPCGGAIPLCMVSEFDLPEEIIDRKVRNMRMISPSNREVD
I-HLD------DQNEYIGMCRREILDAFLRNRAADLGAHLINGLVTKIDTGKNRQGPYTL
TYSDYGSGEATGETRTLEVDLIVGADGANSRVAKAMDAGDYNVAIAFQERIKLPAKEMSY
YEDLAEMYVGTDVSPDFYAWVFPKYDHVAVGTGTMQNNQALIKGLQEGIRLRARKRLVNG
EVIKVEAHPIPEHPRPRRVVGRMALVGDAAGYVTKSSGEGIYFAAKSGRMCAEQIVAASQ
AGQSIPSEADLK-VYLRKWDRQYGATYKVLELLQNIFYRNDAAREAFVEMCDDKDVQRLT
FDSYLYKRVVAMNPWQQLKLTLLTLGAVLRGNALAPQGYKPVDSAV-RDDDEVNAMLAVS
TIKGGIRVRGDQSSPAPVAAPATTGATAEVIAAEGEAAEREPALAAK
>Acam|158335203
------------------------------------------MALRVAVVGSGPAGSSAA
ETLVKAGIETYLFERKLDNAKPCGGAIPLCMVDEFDLPLEIIDRQVRKMRMISPSNVEVD
I-NIK------NEGEYIGMCRREVLDGFMRDRAAKLGAKLINGTVNKLDFPTGANQPYTI
HYADLTGGRAEGVMKTLQVDLVIGADGANSRIAKEIKAGDYNYAIAFQERIRLPDEYMAY
YQDRAEMYVGDDVSTDFYAWVFPKYDHVAVGTGTMKVNQADIKKLQAGIRARAAHRLVGG
EIIKVEAHPIPEHPRPRRVVGRVALVGDAAGTVTKSSGEGIYFAAKSARMCAEAIVEFSN
NGQRIPTEDELK-IYLKRWDKAYGMTYKVLDILQRVFYRSDATREAFVEMCADEDVQQMT
FDSYLYKTVVPMNPLKQIKITAKTIGSLIRGNALAP------------------------
-----------------------------------------------
>Prom9301|126696158
-------------------------------------------MLRVAVIGGGPSGSCAA
EILAKAGIKTWLFERKLDNAKPCGGAIPLCMVEEFDLPESIIDRKVRHMRMISPSNREVD
I-SLDRVY-GKSDNEFIGMCRREVMDAFMRNRASDLGATLINGLVTSIHTGDNNQGPYKL
SYSDFTNGDKKGELKELTVDLLIGADGANSRVAKAMDAGDYKVAIAFQERIKLPKEEMSY
YEDLAEMYVGTDVSPDFYGWVFPKYDHVAVGTGTMQKNQSLIKGLQEGVRNRAKKRLVNG
EVIKVEAHPIPEHPRPRRVVGRMALVGDAAGYVTKSSGEGIYFAAKSGRMCAEEIVEASK
NGQVIPSEKDLK-NYLKKWDKKYGTTYKVLEILQNIFYRNDSAREAFVEMCDDMDVQRLT
FDSYLYKKVVSMKPLQQLKITMLTLGSILRGKALAPLKYKPVDSAV-RENKEVEKMLENY
SIKGGIKVKSSKV----------------------------------
>Artm|209528120
------------------------------------------MTLRVAVVGSGPAGSSAA
ETLVKAGIETYLFERKLDNAKPCGGAIPLCMVSEFDLPPEIIDRRVRKMKMISPSNREVD
I-NLE------NENEYIGMCRREVLDGFMRDRAASLGANLINGTVHKLEIPASSGEPYTI
HYNDHSSGDAVGTAKTLKVDLVIGADGANSRVAKAIDAGDYNYAIAFQERIRIPADKMAY
YEDRAEMYVGNDVSPDFYAWVFPKYDHVAVGTGTMKVNQAMIKKLQAGIRARAAHRIEGG
KIIKVEAHPIPEHPRPRRVVGRVALVGDAAGTVTKSSGEGIYFAAKSGRMCAETIVETSN
AGQRIPTEDDLK-LYLKRWDKQYGMTYLVLDVLQRVFYRSDASREAFVEMCSDLDVQRMT
FDSYLYKTVVPANPLVQMKITAKTVGSLLRGHALAP------------------------
-----------------------------------------------
>Syne6301|56751138
MDPVVLLTSVSALTQTQKPCRGRRNARDRIPTCSQETLEGKALALRVAVVGGGPAGSCAA
ETLVKAGIETYLIERKLDNAKPCGGAIPLCMVSEFDLPAEIIDRRVRNMKMISPSNREVN
I-NLD------NADEYIGMTRREVLDGFLRDRAAKLGTKLINGTLFRLELPKGDRDPYVL
HYADHSNGSLEGIPSTLEVDVVIGADGANSRIAKAIDAGDYNYAIAFQERIRLPEDKMHY
YENLAEMYVGGDVSPDFYAWVFPKYDHVAVGTGTMHVNQRLIKKLQAGIRARAANRLEGG
KIIKVEAHPIPEHPRPRRVVGRAALVGDAAGYVTKSSGEGIYFAAKSGRMCAETIVETSN
NGARIPTEADLK-QYLRRWDKKYGTTYKVLDLLQTVFYRSDATREAFVEMCDDKDVQRLT
FDSYLYKTVVPANPLVQLKITAKTLGSLLRGNALAPAEYKPIDAA---------------
-----------------------------------------------
>Anav|75907719
------------------------------MLSVNVKIGRRPLTLRVAVVGSGPAGSSAA
ETLAKAGIETYLFERKLDNAKPCGGAIPLCMVSEFDLPPEIIDRQVRKMKMISPSNREVD
I-NLI------KEDEYIGMCRREVLDGFLRNRAAKLGANLINATVHKVDIPGNNSDPYTI
HYVDHNEGGAQGVTKTLKVDLIIGADGANSRIAKEMDAGDYNYAIAFQERIRLPEDKMAY
YNDLAEMYVGNDVSTDFYAWVFPKYDHVAVGTGTMQVHKASIKQLQAGIRARASEKLAGG
KIIKVEAHPIPEHPRPRRVVGRIALVGDAAGYVTKSSGEGIYFAAKSGRMCAETIVEVSQ
NGSRIPTENELK-IYLKRWDKKYGLTYKVLDILQTVFYRSDATREAFVEMCADLDVQKLT
FDSYLYKTVVPANPITQLKITAKTIGSLIRGNALAP------------------------
-----------------------------------------------
>Artp|284054647
------------------------------------------MTLRVAVVGSGPAGSSAA
ETLVKAGIETYLFERKLDNAKPCGGAIPLCMVSEFDLPPEIIDRRVRKMKMISPSNREVD
I-NLE------NENEYIGMCRREVLDGFMRDRAASLGANLINGTVHKLEIPASSGEPYTI
HYNDHSSGDAVGTAKTLKVDLVIGADGANSRVAKAIDAGDYNYAIAFQERIRIPADKMAY
YEDRAEMYVGNDVSPDFYAWVFPKYDHVAVGTGTMKVNQAMIKKLQAGIRARAAHRIEGG
KIIKVEAHPIPEHPRPRRVVGRVALVGDAAGTVTKSSGEGIYFAAKSGRMCAETIVETSN
AGQRIPTEDDLK-LYLKRWDKQYGMTYLVLDVLQRVFYRSDASREAFVEMCSDLDVQRMT
FDSYLYKTVVPANPLVQMKITAKTLGSLLRGHALAP------------------------
-----------------------------------------------
>Cya7425|220907083
------------------------------------------MALRVAVVGGGPAGSSAA
EVLARAGIETYLIERKLDNVKPCGGAIPLCMVSEFDLPPEIIDRRVRKMKMISPSNIEVN
IGSTL------KQDEYIGMCRREVLDGFLRDRAAHCGATVINGTMHTLDLPSNDRDPYVL
HYADHSNGSAAGENKTLKVDLVIGADGANSRVARAIDAGDYNYAIAFQERIRLPEDKMAY
YEDLAEMYVGDDVSPDFYAWVFPKYDHVAVGTGTMKPNQARIKQLQAGIRERAAAKLRGG
KIIKVEAHPIPEHPRPRRVVGRVALVGDAAGTVTKSSGEGIYFAAKSARMCAETIVEFSQ
GGQRVPTEQELK-IYLKRWDRKYGITYKVLDLLQTVFYRSDATREAFVEMCADLDVQKLT
FDSYLYKTVVPANPLVQLKITAKTIGSLLRGHALAP------------------------
-----------------------------------------------
>Cya51142|172038059
------------------------------------------MVLRVAVVGSGPAGSSAA
ETLAKAGIETYLFERKLDNAKPCGGAIPLCMVSEFDLPPEIIDRRVRKMKMISPSNIEVD
I-NLD------RQDEYIGMCRREVLDGFLRDRAARLGANLINGTVYQLDIPKTSNGAYTL
HYADHSNGNAVGEKKTLQVDVVIGADGANSRIAKAIDAGDYNYAIAFQERIRLPQDKMAY
YEDLAEMYVGKDVSPDFYAWVFPKYDHVAVGTGTMKVNKTLIKDLQAGIRARAARRLEGG
EIIKVEAHPIPEHPRPRRVVGRVALVGDAAGTVTKSSGEGIYFAAKSARMCAETIVEMSN
AGQRIPTEEDLK-VYLKRWDKQYGMTYLVLDILQRVFYRTDATREAFVEMCADKDVQRMT
FDSYLYKTVVPANPLVQMKITAKTIGSLLRGNALAP------------------------
-----------------------------------------------
>Lyns|119492086
------------------------------------------MTLRVAVVGSGPAGSSAA
ETLVKAGIETYLFERKLDNAKPCGGAIPLCMVSEFDLPPEIIDRRVRKMKMISPSNREVD
I-NLI------NENEYIGMCRREVLDGFMRDRAAKLGANLINGTVYKLDIPTKKNEAYTL
HYTDHSEGNSRGTAKTLKVDLVIGADGANSRIAKAIDAGDYNYAIAFQERIRISDEKMAY
YQDRAEMYVGNDVSPDFYAWVFPKYDHVAVGTGTMKVNQAMIKQLQAGIRARAAHRIEGG
KIIKVEAHPIPEHPRPRRVVGRVALVGDAAGTVTKSSGEGIYFAAKSARMCAETIVEMSN
NGAKIPTEDDLK-IYLKRWDKQYGMTYLVLDILQRVFYRTDATREAFVEMCSDLDVQKMT
FDSYLYKTVVPANPLVQMKITAKTLGSLLRGHALAP------------------------
-----------------------------------------------
>Prom9211|159903544
-------------------------------------------MLRIAVIGGGPSGSCAA
EILAKAGIKTWIFERKLDNAKPCGGAIPLCMVSEFDLPDSIIDRKVRNMRMISPSNREVN
I-SLDKVY-GENDNEYIGMCRREVMDAFMRNRAADLGATLINGLVTKIETGTNKQGPYTL
SYSDFSNGETTGENKKLEVDLIIGADGANSRVAKAMDAGDYNVAIAFQERIKLPKKEMGY
YEDLAEMYVGTDVSPDFYGWVFPKYDHVAVGTGTMQKNQSLIKSLQEGVRQRAQKRLVNG
EVIKVEAHPIPEHPRPRRVVGRMALVGDAAGYVTKSSGEGIYFAAKSGRMCAEEIVEASK
NGAKIPTEQDLK-KYLKKWDKKYGTTYKVLEILQNIFYSNDGAREAFVEMCDDMDVQRLT
FDSYLYKTVVAMKPWQQLKLTFLTLGSVLRGRALAPKSYKPVASAV-RDEEEVKKMLAVS
TIKGGIKVKNTPQKVS-------------------------------
>Noss|17227624
------------------------------------------MTLRVAVVGSGPAGSSAA
ETLAKAGIETYLFERKLDNAKPCGGAIPLCMVSEFDLPPEIIDRQVRKMKMISPSNREVD
I-NLI------KEDEYIGMCRREVLDGFLRNRAAKLGANLINATVHKVDIPGNNSDPYTI
HYVDHNEGGAQGVTKTLKVDLIIGADGANSRIAKEMDAGDYNYAIAFQERIRLPEDKMAY
YNDLAEMYVGNDVSTDFYAWVFPKYDHVAVGTGTMQVHKASIKQLQAGIRTRASEKLAGG
KIIKVEAHPIPEHPRPRRVVGRIALVGDAAGYVTKSSGEGIYFAAKSGRMCAETIVEVSQ
NGSRIPTENELK-IYLKRWDKKYGLTYKVLDILQTVFYRSDATREAFVEMCGDLDVQKLT
FDSYLYKTVVPANPITQLKITAKTIGSLIRGNALAP------------------------
-----------------------------------------------
>Cya8801|218245067
-------------------------------------------MLRVAVVGSGPAGSSAA
ETLVKAGIETYLFERKLDNAKPCGGAIPLCMVSEFDLPPEIIDRRVRKMKMISPSNVAVD
I-NLD------NEDEYIGMCRREVLDGFLRDRAAKLGANLINGTVYKLDIPTNSTDPYTL
HYADHSNGNAQGEMKTLKVDVVIGADGANSRIAKAIDAGDYNYAIAFQERIRLPQDKMAY
YEDLAEMYVGTDVSPDFYAWVFPKYDHVAVGTGTMKVNKALIKDLQAGIRTRAAHRLEGG
EIIKVEAHPIPEHPRPRRVVGRVALVGDAAGTVTKSSGEGIYFAAKSARMCAETIVEMSN
AGQRIPTEDDLK-VYLKRWDKKYGMTYLVLDILQRVFYRTDASREAFVEMCADKDVQRMT
FDSYLYKTVVPANPLVQMKITAKTIGSLLRGHALAP------------------------
-----------------------------------------------
>Glov|37523946
------------------------------------------MTLRVAVVGSGPGGSSAA
EICAKAGFETYLIEKNLSNAKPCGGAIPLCMVSEFDLPSEIIDRRVRNMSMIAPSNHAVD
I-SLT------KQDEYIGMCRREVLDGFLRNRAASVGAHLIEGTFTELKRGT----PYVL
EYRD-----KDGNARSLKADIVIGADGFHSKIAKTIDAGDVPYAIAFQERIELPPEKMAY
YEDRAEMYLGFDVSPDFYAWIFPKSNHVAVGTGTMSPNKDGIRRMQKALRERAGAKIAGG
KIIKIEAHPLPERSRPRRVVDRVMLVGDAAGYVTKSSGEGIYFAAKSGRMAAQTIVEAAA
GG-KLPSEAQLG-EYVRRWDRQYGLTYRVLSILQDVFYRSDATREAFVEMCADRDVQRLT
FDSYLYKTVVPAGPFVQTKITLKTLGSLLRGNALSPTR----------------------
-----------------------------------------------
>Syns8102|33865631
-------------------------------------------MLRVAVIGGGPSGSCAA
EILAKAGIQTWLFERKLDNAKPCGGAIPLCMVEEFDLPDDIIDRKVRNMKMISPSNREVD
I-KLDPL--GYDDNAYIGMCRREVFDAYLRNRAADLGTTLVNGLVQKIDTGSNRQGPYTL
HYADYSGGGPTGDQKTLDVDLIIGADGANSRVAKAMDAGDYNVAIAFQERIKLPAEEMTY
YEDLAEMYVGTDVSPDFYAWVFPKYDHVAVGTGTMQQNQSLIKGLQKGIRERANKRLFKG
EVIKVEAHPIPEHPRPRRVVGRMALVGDAAGYVTKSSGEGIYFAAKSGRMCAEAIVEISK
NGTVIPTEKQIKSTYLKRWDRKYGATYAVLDILQRIFYRNDAAREAFVEMCDDRDVQKLT
FDSYLYKRVVLMNPWQQMKLTLRTLGSLLRGEALAPSNYTPVPSAVGRSDGDFLAEEAVQ
AVKAQAKREDKKATVS-------------------------------
>Thee|22297694
------------------------------------------MSLRVAVVGGGPAGSSAA
ETLAKAGIQTYLFERKLDNAKPCGGAIPLCMVSEFDLPPEIIDRRVRKMKMISPSNIEVN
IGHTL------KEHEYIGMCRREVLDSFMRNRAADLGANLINGTVFKLEQPTTSDRPYTL
HYVQ-----EDGTAQTLEVDVVIGADGANSRIAKEIDAGDYNYAIAYQERIRLPEDKMAY
YNELAEMYVGDDVSPDFYAWVFPKYDHVAVGTGTMKVNKDRIRELQAGIRSRAAAKLEGG
QIIKVEAHPIPEHPRPRRVVGRVALVGDAAGTVTKSSGEGIYFAAKSARMCAETIVETSN
GGRRIPTEADLK-LYLKRWDKAYGMTYLVLDLLQRVFYRSDATREAFVEMCSDLDVQKLT
FDSYLYKTVVPANPLVQLKITAKTIGSLMRGNALAP------------------------
-----------------------------------------------
>Syns9916|116074694
-------------------------------------------MLRVAVVGGGPSGSCAA
EILAKAGIQTWLFERKLDNAKPCGGAIPLCMVEEFDLPDEIIDRKVRNMKMISPSNREVD
I-KLDPL--GYDDNAYIGMCRREVFDAFLRNRAADLGTTLVNGLVQKIDTGSNRQGPYIL
HYADYSGGGPTGEQKSLEVDLIIGADGANSRVAKAMDAGDYNVAIAFQERIKLPAEEMTY
YEDLAEMYVGTDVSPDFYAWVFPKYDHVAVGTGTMQQNQSLIKGLQKGIRERANKRLFKG
EVIKVEAHPIPEHPRPRRVVGRMALVGDAAGYVTKSSGEGIYFAAKSGRMCAEAIVEISN
NGQRIPTEKEIKSTYLKRWDKKYGATYAVLDILQRIFYRNDAAREAFVEMCDDMDVQKLT
FDSYLYKRVVMMNPWQQIKLTLRTLGSLLRGEALAPSEYGPVPSAVGRSDGDFLAEEAAQ
AIRAQAKDKDKETAGVN------------------------------
>PromMED|33861317
-------------------------------------------MLRVAVIGGGPSGSCAA
EILAKSGIKTWLFERKLDNAKPCGGAIPLCMVEEFDLPETIIDRKVRHMKMISPSNREVD
I-SLDNVY-GKSDNEYIGMCRREVMDAFMRNRASELGATLINGLVTSIDTGNDNQGPYKL
SYSDFSSGDKKGELKELTVDLLIGADGANSRVAKAMDAGDYKVAIAFQERIKLPKEEMSY
YEDLAEMYVGTDVSPDFYGWVFPKYDHVAVGTGTMQKNQSLIKGLQEGVRNRAKKRLVNG
EVIKVEAHPIPEHPRPRRVVGRMALVGDAAGYVTKSSGEGIYFAAKSGRMCAEEIVEASK
NGQEIPSEKDLK-NYLKKWDKKYGTTYKVLEILQNIFYRNDSAREAFVEMCDDMDVQRLT
FDSYLYKRVVAMKPLQQIKLTMLTLGSILRGKALAPLKYKPVNSAV-REEKEVEKMLKNY
SIKGGIKVKN-------------------------------------
>Scys6803|16330931
------------------------------------------------------------
------------------------------MVDEFDLPPEIIDRRVRKMKMISPSNIEVN
IGQTL------KDDEYIGMCRREVLDGFLRERAEKLGTKVINGTVYKLDIPSKDSDPYTL
HYADHSVGGTTGEMKILKVDVVIGADGANSRIAKAIDAGDYNYAIAFQERIRLPEDKMAY
YDELAEMYVGDDVSPDFYAWVFPKYDHVAVGTGTMKVNKARIKDLQAGIRTRAAKKLEGG
EIIKVEAHPIPEHPRPRRVVGRVALVGDAAGTVTKSSGEGIYFAAKSARMCAETIVATSN
NGQRVPTEADLK-QYIKQWDKRYGATYLVLDILQRVFYRTDATREAFVEMCSDIDVQKLT
FDSYLYKTVVPANPLVQMKITAKTIGSLLRGNALAP------------------------
-----------------------------------------------
>Syn9902|78184812
-------------------------------------------MLRVAVIGGGPSGSCAA
EILAKAGIETWLFERKLDNAKPCGGAIPLCMVEEFNLPDSIIDRKVRNMKMISPSNREVD
I-QLDPL--GYDENAYIGMCRREVFDAFLRNRAADLGTTLINGLVQKIDTGKNRQGPYCI
HYADYSGGGPTGEPKTLDVDLIVGADGANSRVAKAMDAGDYNVAIAFQERIKLPPEEMTY
YEDLAEMYVGTDVSPDFYAWVFPKYDHVAVGTGTMQQNQSLIKGLQKGIRERATKRLFKG
EVIKVEAHPIPEHPRPRRVVGRMALVGDAAGYVTKSSGEGIYFAAKSGRMCAEAIVEISN
NGANVPTEKQIKSTYLKRWDRKYGATYAVLDILQRIFYRNDAAREAFVEMCDDKDVQRLT
FDSYLYKRVVLMNPWQQVKLTLRTLGSLLRGEALAPPVYKPVPSAVGRSDGDFLAEEASQ
QIKAQAKEQESKEKAGVN-----------------------------
>Trie|113475492
------------------------------------------MTLRVAVVGSGPAGSSAA
ETLVKAGIETYLFERKLNNAKPCGGAIPLCMVSEFDLPPEIIDRRVRKMKMISPSNVEVD
I-HIE------KEDEYIGMCRREVLDGFLRDRAASLGANLINGTVYKLDLPNNDREPYTI
HYSDHSQGDIQGTAKTLKVDLVIGADGANSRVAKAIDAGDYNYAIAFQERIRLPDHLMAY
YEDLAEMYVGDDVSPDFYAWVFPKYDHVAVGTGTMKVHQAKIKQLQAGIRARAAKRLEGG
QIIKVEAHPIPEHPRPHRVRGRVALVGDAAGTVTKSSGEGIYFAAKSARMCAETIVEASN
NGAIIPTEADLK-LYLKRWDKKYGMTYKVLDILQRVFYRSDATREAFVEMCADRDVQKLT
FDSYLYKTVVPANPLIQMKITAKTIGSMLRGHALAP------------------------
-----------------------------------------------
>Syn9311|113953174
-------------------------------------------MLRVAVVGGGPSGSCAA
EVLARAGIKTWLFERKLDNAKPCGGAIPLCMVEEFDLPDSIIDRKVRNMKMISPSNREVD
I-KLDPL--GYDDNAYIGMCRREVFDSFLRNRAADLGTTLINGLVQKIDTGNKRQGPYTL
HYADYSAGGPTGEMKSLEVDLIIGADGANSRVAKAMDAGDYKVAIAFQERIKLPAEEMAY
YEDLAEMYVGTDVSPDFYAWVFPKYDHVAVGTGTMQQNQSLIKGLQKGIRERARKRLFKG
EVIKVEAHPIPEHPRPRRVVGRMALVGDAAGYVTKSSGEGIYFAAKSGRMCAEAIVEISK
NGTQMPTEKEIKNTYLKRWDRKYGATYIVLDILQRIFYRTDAAREAFVEMCDDQDVQKLT
FDSYLYKKVVMMNPWQQVKLTARTLGSLLRGQALAPSSYDSVPSAVGRSDGDFLADEAAQ
AIKAQTSGHAPKKSEADIEEERSKVTTG-------------------
>NoAz|298492449
------------------------------------------MTLRVAVVGSGPAGSSAA
ETLAKAGIETYLIERKLDNAKPCGGAIPLCMVSEFDLPPEIIDRRVRKMKMISPSNREVD
I-NLV------NEEEYIGMCRREVLDGFLRERAAKLGANLINATVHKLDIPTNNTDPYTI
HYVDHTEGGAQGITKTLKVDLVIGADGANSRIAKEMDAGDYNYAIAFQERIRLPQDKMAY
YNDMAEMYVGNDVSTDFYAWVFPKYDHVAVGTGTMQVNKANIKQLQAGIRARASKKLAGG
QIIKVEAHPIPEHPRPRRVVGRIALVGDAAGYVTKSSGEGIYFAAKSGRMCAETIVEVSN
NGVRIPTENDLK-IYLKRWDKKYGLTYKVLDILQTVFYRSDATREAFVEMCDDMDVQRLT
FDSYLYKTVVPANPITQLKITAKTIASLLRGNALAP------------------------
-----------------------------------------------
>Ucyn|284929496
------------------------------------------MVLRVAVVGSGPAGSSAA
ETLVKAGIETYLFERNLSYVKPCGGAIPLCMVDEFELPPTIIDRRVRKMKMISPSNIEVD
L-NLD------NKDEYIGMCRREILDGFLRDRAVELGANLINGTVYQLDTPQNSQDPYTI
YYADHSNGQALGEKKTLQVDVIIGADGANSRIAKFIDAGDYNYAIAFQERIRLPKDKMNR
YEDLAEMYVGKDVSPDFYAWIFPKYDHVAVGTGTMKNNQAMIKKLQAGIRSRAFSRLEGG
EVIKVEAHPIPEHPRPRRVVNRVALVGDAAGTVTKSSGEGIYFAAKSARMCAEIIVETSN
SGRTIPTEDDLK-LYLKRWDKQYGTTYLVLDILQHIFYRSDASREAFVEMCADKNAQRMT
FDSYLYKTVVPMNPLVQMKLTAKTIGSLLRGHALAP------------------------
-----------------------------------------------
>Syns5701|87302812
------------------------------------------------MVGGGPSGSCVA
EVLAKAGIETWLFERKLDNAKPCGGAIPLCMVEEFDLPESIIDRKVRNMRMISPSNREVD
I-HLE------NENEYIGMCRREILDGFLRNRAAELGAHLINGLVQSIDTGSARQGPYTL
HYADYSGGGPTGEIKSLEVDLIVGADGANSRVAKAMDAGDYNVAIAFQERIRLPKEEMSY
YEDLAEMYVGTDVSPDFYAWVFPKYDHVAVGTGTMQKNQALIKSLQKGIRKRASARLLRG
EVIKVEAHPIPEHPRPRRVVGRMALVGDAAGYVTKSSGEGIYFAAKSGRMCAEQIVAASA
SGAKIPTEADLK-VYIRKWDKQYGATYKVLEILQNIFYRNDAAREAFVEMCDDKDVQRLT
FDSYLYKRVVMMNPWQQIKLTLLTLGAVLRGNALAPQSYKPVPSVV-RSPEEMEAWLATL
AQESEQQQGVGKARREPLAQPVVANPQVSEEREPALAAKG-------
>YellB|86609219
------------------------------------------MSLRVAVVGGGPAGASAA
EVLAQAGIETFLFERKLDNAKPCGGAIPLCMVSEFDLPEGIIDRKVRKMKMISPSNYEVD
I-ALE------KENEYIGMCRREILDAFLRNRAHQKGAELINGKVMHLEIPQNGRDPYIL
HYNDFSDGSRQGVPRSLAVDVVIGADGFHSKVAEAIGAGDYNYALAFQERIRLPDDKMAY
YAERAEMYVGDDVSPDFYAWVFPKSNHVAVGTGTMRANQAHIQKLQAGIRARAAERIRGG
QVIKVEAHPIPEHPRPRRVVGRAALVGDAAGYVTKSSGEGIYFAAKSGRMCAETIVETSN
GGKRIPTEEDLK-LYLKRWDRQYGLTYKVLDILQRVFYRSNATREAFVEMCADRDVQRMT
FDSYLYKTVVPMSPWVQFKITVKTLGSLIRGNALAP------------------------
-----------------------------------------------
>Syn7002|170079071
------------------------------------------MVLRVAVVGGGPAGSSAA
EILAKAGIETYIFERKLDNAKPCGGAIPLCMVDEFDLPPEIIDRRVRKMKMISPSNIEVN
IGQTL------KDDEYIGMCRREVMDSFMRNRAADLGATLINGTVFKLEIPNNNTDPYVL
HYSDHSNGEVKGEMKTLKVDLVVGADGANSRVAKAIDAGDYNYAIAFQERIRLPEDKMAY
YEELAEMYVGDDVSPDFYAWVFPKYDHVAVGTGTMKVNQAKIKQLQAGIRARAAKRLEGG
EIIKVEAHPIPEHPRPRRVVGRVALVGDAAGTVTKSSGEGIYFAAKSARMCAEVIVEASN
NGQRVPTEADLK-QYLKRWDKQYGATYLVLDILQRVFYRSDATREAFVEMCADIDVQKLT
FDSYLYKTVVPANPLKQMKITAKTIGSLLRGNALAP------------------------
-----------------------------------------------
>Cylr|282901749
------------------------------------------MTLRVAVVGSGPAGSSAA
ETLAKAGIETYLFERKLDNAKPCGGAIPLCMVSEFDLPADIIDRRVRNMKMISPSNREVD
I-NLI------NQEEYIGMCRREVLDGFLRNRAAKLGANLINATVHKLDIPNNNSDPYTI
HYVDHNEGGSVGVAKTLKVDLIIGADGANSRIAKEMDAGDYNYAIAFQERIRLPEDKMAY
YNNLAEMYVGDDVSTDFYAWIFPKYDHVAVGTGTMHVNKASIKQLQAGIRARAAEKLAGG
TIIKVEAHPIPEHPRPRRVVGRIALVGDAAGYVTKSSGEGIYFAAKSGRMCAETIVEVSN
SGARIPNERELK-LYIKRWDKKYGLTYKVLDLLQTVFYRSDATREAFVEMCDDMDVQKLT
FDSYLYKTVVPANPITQLKITAKTIGSLLRGNALAP------------------------
-----------------------------------------------
>Prom9303|124023375
-------------------------------------------MLRVAVVGGGPSGSCAA
EVLAKAGIQTWLFERKLDNAKPCGGAIPLCMVDEFDLPESIIDRKVRNMRMISPSNREVD
I-TLDKVYSPDDKSEYIGMCRREVMDAFMRDRAASLGTNLINGLVTKIDTGSNRQGPYTI
TYSDYSTGKSTGEAKSLEVDLIIGADGANSRVATAMDAGDYNVAIAFQERIKLPNEEMAY
YEDLAEMYVGTDVSPDFYGWVFPKYDHVAVGTGTMQKNQTLIKSLQKGVRERAKKRLVHG
EVIKVEAHPIPEHPRPRRVVGRMALVGDAAGYVTKSSGEGIYFAAKSGRMCAEQIVESSR
SGELIPSEADLK-KYLKKWDRKYGATYIVLSILQAIFYSNDTAREAFVAMCDDMDVQRLT
FDSYLYKKVVAMNPWQQIKLTLLTVDALARGIFRNQTSYKPVPSAV-RSDEEVNAMLAIK
TITGGIKVDNNKDASKQNLASEQGERDPAVSKKS-------------
>Syns7805|88808504
-------------------------------------------MLRVAVVGGGPSGSCAA
EILAKAGISTWLFERKLDNAKPCGGAIPLCMVEEFDLPESIIDRKVRNMKMISPSNKEVD
I-QLDPL--GYDDNAYIGMCRREVFDAFMRNRAAELGTTLINGLVQKIDTGSARQGPYTL
HYADYSSGGPTGELKTLEVDLIIGADGANSRVAKAMDAGDYNVAIAFQERIKLPPEEMTY
YEDLAEMYVGTDVSPDFYAWVFPKYDHVAVGTGTMQQNQSLIKGLQKGIRERARKRLFKG
EVIKVEAHPIPEHPRPRRVVGRMALVGDAAGYVTKSSGEGIYFAAKSGRMCAEAIVEISA
NGSRVPTEKEIKSTYLKRWDRKYGATYAVLDILQRIFYRNDAAREAFVEMCDDRDVQKLT
FDSYLYKRVVMMNPWQQVKLTLRTLGSLLRGEALAPAGYDAVPSAVGRSEGDFLADEAAQ
AIKAQVHTESSTETKERPTVTTG------------------------
>Syns7803|148239653
-------------------------------------------MLRVAVVGGGPSGSCAA
EILAKAGISTWLFERKLDNAKPCGGAIPLCMVEEFDLPESIIDRKVRNMKMISPSNKEVD
I-KLDPL--GYDDNAYIGMCRREVFDAFMRNRAADLGTTLVNGLVQKIDTGNARQGPYTL
HYADYSSGGPTGELKTLEVDLIIGADGANSRVAKAMDAGDYNVAIAFQERIKLPPEEMTY
YEDLAEMYVGTDVSPDFYAWVFPKYDHVAVGTGTMQQNQSLIKGLQKGIRERARKRLFKG
EVIKVEAHPIPEHPRPRRVVGRMALVGDAAGYVTKSSGEGIYFAAKSGRMCAEAIVEISA
NGSRVPTEKEIKSTYLKRWDRKYGATYAVLDILQRIFYRNDAAREAFVEMCDDRDVQKLT
FDSYLYKRVVLMNPWQQIKLTLRTLGSLLRGEALAPAGYDAVPSAVGRSEGDFLADEAAQ
AIKAQAHNESTAEPKERPTVTTG------------------------
>Cya0110|126655372
-----------------------------MQSVIPSGIRRIALVLRVAVVGSGPAGSSAA
ETLAKAGIETYLFERKLDNAKPCGGAIPLCMVSEFDLPPEIIDRRVRKMKMISPSNIEVD
I-NLD------RQDEYIGMCRREVLDGFLRDRAASLGANLINGTVYQLDIPKTSNGAYTL
HYADHSNGNALGEKKTLQVDVVIGADGANSRIAKAIDAGDYNYAIAFQERIRLPQDKMAY
YEDLAEMYVGNDVSPDFYAWVFPKYDHVAVGTGTMKVNKTLIKDLQAGIRARAARRLEGG
EIIKVEAHPIPEHPRPRRVVGRVALVGDAAGTVTKSSGEGIYFAAKSARMCAETIVEMSN
AGQRIPTEDDLK-VYLKRWDKQYGMTYLVLDILQRVFYRTDATREAFVEMCADKDVQRMT
FDSYLYKTVVPANPLVQMKITAKTIGSLLRGNALAP------------------------
-----------------------------------------------
>Mica|166367743
-------------------------------------------MLRVAVVGSGPAGSSAA
ETLAKAGIETYLFERKLDNAKPCGGAIPLCMVSEFDLPPEIIDRRVRKMKMISPSNVEVD
I-NLD------NQDEYIGMCRREVLDGFMRERAHKLGAHLINGTVYGLDIPTNSTDPYTL
HYADHSHGNSQGEMKSLKVDVVIGADGANSRIAKAIDAGDYNYAIAFQERIRLPQDKMAY
YEDLAEMYVGKDVSPDFYAWVFPKYDHVAVGTGTMKVNKAMIKDLQAGIRARAARRLEGG
EIIRVEAHPIPEHPRPRRVVGRVALVGDAAGTVTKSSGEGIYFAAKSARMCAETIVEVTN
GGQRIPTEDELK-LYLKRWDKKYGMTYLVLDILQRVFYRTDATREAFVEMCSDKDVQKMT
FDSYLYKTVVPANPLVQMKITAKTIGSLLRGNALAP------------------------
-----------------------------------------------
>Syns8109|260435236
-------------------------------------------MLRVAVIGGGPSGSCAA
EILAKAGIETWLFERKLDNAKPCGGAIPLCMVEEFDLPDEIIDRKVRNMKMISPSNREVD
I-KLDPL--GYDENAYIGMCRREVFDAFLRNRAADLGTTLINGLVQKIDTGTDRQGPYTI
HYADYSGGGPTGEQKTLAVDLIIGADGANSRVAKAMDAGDYNVAIAFQERIKLPAEEMTY
YEDLAEMYVGTDVSPDFYAWVFPKYDHVAVGTGTMQQNQSLIKGLQRGIRERANKRLFQG
EVIKVEAHPIPEHPRPRRVVGRMALVGDAAGYVTKSSGEGIYFAAKSGRMCAEAIVEISN
NGASIPTEKQIKSTYLKRWDRKYGATYAVLDILQRIFYRNDAAREAFVEMCDDKDVQKLT
FDSYLYKRVVMMNPWQQIKLTLRTLGSLIRGEALAPSVYNPVPSAVGRSDGDFLAEEAAQ
QIKAQAGESKEGNSKGSESKEKAGVS---------------------
