# Supplementary material for: Genome fluctuations in cyanobacteria reflect evolutionary, developmental and adaptive traits
Source: BMC Evol Biol. 2011 Jun 30;11:187. doi: 10.1186/1471-2148-11-187 (PMC3141437; doi:10.1186/1471-2148-11-187)
Supplement: Additional file 8 — Individual and concatenated alignments for protein groups. Compressed file containing all alignments of individual groups (fasta format) and the concatenated alignment of 285 single-copy genes (phylip format). [file 1471-2148-11-187-S8.GZ › Cyanos1325.faa]

>Syne7942|81299197
-----------------------MTRQRPAARPSDRRLNSRQLRRSSVQLGRQLSARS--
---QHRVGQWFKWLRPGLLIKRWMLLSILGFFAALLGAAIWADLTPVYFLLTMVRNGLGF
VTQLLPNYWSGPLLLGVGLLLLYLGQSRTVGSITEALRPEQE-EELVDVLLSHRRLSRGP
RIVAIGGGTGLSTLLRGLKQYSTNLTAIVTVADDGGSSGRLRREMGVQPPGDIRNCLTAL
ANEEKLLTELFRYRFASGDGLVGHSFGNLFLTAMTAVTGGDFEKAIAASSKVLAVQGQVL
PATLSDMRLWAELEDGRRIEGESQITEAGGRIVRLGVTPADLPALPRALEAIAAADYIII
GPGSLFTSIIPNLLVPAIAKALAESSAYRVYVCNIMTQPGETLGYTVADHIRAIDS----
-VYPEP-LFDAVLVQRQPPSEAAVQRYARQNSQPVEIDREAVLQLGRQVILANVMEEDPQ
N------HCVRHQPTRLAAALMRWYRRSAN---------------
>PromCC|33239774
---------------------------------------------------------M--
---LGRIQRALGWLLPGLVVKRWMLTSGLGLIVALFGASIWADLRPIYWVIEGIFLLIGT
ITKFLPRSITGPIVFLVGISLLIWGQSRSFKSIQNAIAPEKD-DVLIDALRAKSKLNRGP
NIVAIGGGTGLSALLQGLKRYSSRITAIVTVADDGGSSGILRRELGVQPPGDIRNCLAAL
STEESLLTRLFQYRFSSGTGLVGHSFGNLFLSALTSITG-NLETAITASSRVLAVQGQVV
PATNADVRLWAELENGERIEGESAIGNVRSPIIRIGCYPEQPPALPSAIEAIENAELIVL
GPGSLYTSLLPNLLVPEIVEAIQRSKAPKLYICNLMTQPGETDGLDLAGHIRAIEAQLAS
FGVTRR-IFNSILAQKELPPSALLEYYLSRGAEPVICDWNRLRSQGYRLFKASLQESKII
S-----KSVLRHDPRKLSLAVMRFYKKYKRDA-------------
>Crow|67923572
------------------------------MPITPLQQAIRKLSPKQGKW-SMVGQRT--
---PKRVNRWFKWLSPGLFIKRWLLISATGLFLSLLGLAIWAKLTPIYFLLDLISQLLEI
ITTYVPNYISGPVAVLLGLFLLLWGQSRTVGSITDAF-PDSD-QQLVDRLLNHRRLHRGP
KIVAIGGGTGLSTLLRGLKQYSANITAIVTVADDGGSSGRLREEIGVLPPGDIRNCMAAL
ADEEKLLTELFQYRFQAGEGLTGHSLGNLFLTAMTAITGRDFEKAIAASSKVLAVRGKVL
PATLSDVRLWARLDDGRFVEGESHITEAGGKIRQIGCFPENPPGLPAALQAIHEADYIVM
GPGSLYTSIIPNLLVPEIREALAKVKVPRIYVCNIMTQPGETDGYSVSDHIKAING----
-VCGKR-IFDAVLVQRTSPSPVVIKHYAKEKSHPVFLDKEDVTNLGCRIVLANIMDEDEM
T------AKVSHNPQRLARVLFRWYSKN-----------------
>Syn7335|254423975
--------------------------------------------------MRPTRRKL--
---YATPRRWARWLKPGLFVKRWLFLSTIGIVAIGLGVMVWLKLTPVFYTVRFVGNLLNL
VTRLVPSYISGPMAILGGLLLLVWGQTRTLSTIVEVLLPANGKDNLWDAIATHRRLNRGP
RIVVVGGGTGLSTLLRGLKHYSANITAIVTVADDGGSSGRLRREMGGIPPGDIRNCLTAL
ADEEKLLTELFQYRFENGTGLSGHSFGNLFLSAMNEITG-DWEQAIAASSQVLAIRGRVL
PATLSDVKLWANLSDGRYIEGESNITKARGNIDEIGCWPENPPALPQAVEAIKEADYIIV
GPGSLYTSIIPNFLVPELVDAIAARQVPRIYICNIMSEPGETQGYTVSKHVEAIDR----
-SCGHY-LFDAVLVQKRLPSESVINRYLKEGSTPVILDRKAVTDSGRRIVIANIMNEENH
T--------VRHDPDRLAKVLVKWYERTRGAW-------------
>Syn307|148241315
----------------------MSRLARGSKPATDRLLTVQAMTRLPRAGEQSRRGEL--
---VDRSRRAVQWLQPGLVVKRWVLTSALGFVLALLGAAIWADLKPIYWILTTVDDLLRV
LAG-AGREFTGPLVLLVGIGLVLLGQSRSFGSIQRALAPQKD-TALVDALLAQRRLNRGP
NIVAIGGGTGLSTLLSGLKRYSGNLTAIVTVADDGGSSGVLRRELGVQPPGDIRNCLAAL
AREEPLLTRLFQYRFTAGGGLEGHSFGNLFLSALTAITG-NLETAITASSKVLAVQGQVV
PATSADVRLWAELENGERLEGESCIGQANSPIVRLGCTPSRPAALPRALEAIAHADMIVL
GPGSLYTSLLPNLLVPELVEAISRSQAPRLYICNLMTQPGETDGLDVSGHLRAIESQLAS
IGVQQR-LFDAVLAQDTLPSGPELDYYRARGAEPVDCDLDGLKQEGYRVMLASMQGPQQR
SEGRAFKGTLRHDSRSLALAVMRFYRAKQKRQIN-----------
>Syn9605|78211758
------------------------------------------------MMRDQRRRDL--
---MTRSQRAVRWLQPGLVVKRWLLTSGLGLLMALLGAAVWADLKPIYWILETLSWILGT
LTTVLPREITGPLVVLIGSGLLLWGQSRSFGSIQQALAPDKD-TVLVDALRAKSRLNRGP
NIVAIGGGTGLSTLLSGLKRYSSHITAIVTVADDGGSSGVLRRELGVLPPGDIRNCLAAL
STEEPLLTRLFQYRFAAGSGLEGHSFGNLFLSALSAITG-NLETAITASSRVLAVQGQVV
PATNVDVQLWAELENGQRIEGESNIGHAPSPIVRLGCSPERPPALPRALEAIANADLIVL
GPGSLYTSLLPNLLVPELVNAIKRSRAPRLYICNLMTQPGETDGLDVRGHIRAIEAQLAS
LGIEPR-LFTAVLAQDDLPDSDLVRYYQTRGAHPVHCDAEGLRSDGYDVTQAPLQGVRPT
A-------TLRHDSRSLALAVMRFYRSHRSQNAA-----------
>Nosp|186685413
------------------------------MSIGFLRQALNALQ-------KQSRSRT--
---SYRVNQWFKWLSPGLSVKRWLLISIGGVLLASLGLAIWIKLTPIFWMIELFRGFLGV
ITNILPNYISGPLVLLGGLLLVLWGQTRTVGSITKVLRAEGG-EELIDVLLAHHRLYRGP
KIVVIGGGTGLSTLLRGLKTYSANITAIVTVADDGGSSGRLRQEFGVLPPGDIRNCLAAL
ADEEKLLTELFQYRFRAGDGLTGHSFGNLFLTAMSDITG-DLEQAVAASSKVLAVRGQVL
PATLSDVRLWAELTDGRRIEGESSIPKAGGKIVKIGCIPDNPPAVPAAIKAIKEADYIII
GPGSLYTSLIPNLLVPEIADAIAQTDAPRIYICNIMTQPGETEGYTVADHIRAIDA----
-ACGERRLFDAVLIHKKSPSEQSLIRYAEQNSHPVFLDREAVTLLGRRIVAANVLYEDET
G-------FVRHNPQKLAQVLLRWYGRGHYGKRRNITS-------
>PromAS|123967851
------------------------------------MYKRKKRVRRYYKNFKKSNFAL--
---FNKILRILSWLLPGLVIKRWMLTSAVGFLTTLLGLVIWTNLRPLYWLIEIFFSVMTG
LTSILPVSFMGPLIFVIGILLIGIGQNRSINSIQKALVPEKD-TFLVDALRVKSKLNRGP
NIVAIGGGTGLSTLLKGLKNYSSNITAIVTVSDDGGSSGILRKQLGVQPPGDIRNCLAAL
SNEEPTLTRLFQYRFSEGTGLEGHSFGNLFLSALTTITG-NLEKAVQASSKVLAVQGQVL
PATNIDVMLWAELEDGEKIFGESKISKSKKLISRIGYLPENPSALPSALESIKEADLIIL
GPGSLYTSLLPNLLVPEIVDALLQSNAPKIYISNLMTQPGETDGLDVYQHIKAIEKQLLN
FGVNTR-IFDSILSQTQFEKSPLVDYYESRGAEPVQCNKEKLLSEGYYVLQAPLYAKRIT
P-------TLRHDPRRLARAVMFIYRKLKKIN-------------
>Rapb|282897447
------------------------------MSIGFLKQAINAIH-------NQPYSST--
---THRVNQWFKWLSPGISVKRWFMVTVSGVLLAILGLAIWMKLTPIFWILELLKGLLAL
LTDILPHYVSGPLVLLLGGLLVLWGQSRTVGSITQALRPQGSQEELIDVILAHHRLYRGP
KIVVVGGGTGLSTLLRGLKTYSANITAIVTVADDGGSSGRLRQEFGVLPPGDIRNCLAAL
ADEEKLLTELFQYRFRAGDGLTGHSFGNLFLTAMSDITG-DLERAVAASSKVLAVRGQVL
PATLSDVRLWAEMADGRRIEGESSIPKAGGKIVKIGCLPANPPAIPAAIKAIRSADYIIV
GPGSLYTSLIPNLLVPEITQAIACANVPRIYICNIMTQPGETEGYSVSEHIRAIDH----
-ACGDRKLFDAVLVHRRSPSAQALIRYAQQNSHPVFLDTEAVSQLGRRIVPANVIYEDET
G-------FVRHDPQKLARVLLKWYGAASKK--------------
>YellA|86605612
--------------------------------------MTKPAPSNKSTVWGPRRRQA--
---TWPGNGW-KWLFPGLAVKRWLTLAVGGVLLMVLGIAIWTELTPIFRLKRLIDITLRL
ITTWIPNNISGPLVTGIGLVMVVLGFRSAMRSIEDVLIPEGD-EALVDKLLSRRRLSRGP
RIVVLGGGTGLSNLLRGLKHYSSNITAIVTVADDGGSSGRLRREIGVLPPGDIRNCLTAL
ANEEKLLTELFQYRFQAGEGLSGHSFGNLFITALTAVTGGDLIRAITATSQVLAIQGRVL
PATLADVTLWAELSDGRRVVGESNIAKARGRICRIGCDPPNPPALPEAIEAIEAAEFVVL
GPGSLYTSIIPNLLIPEIVEALAKNMAPHIYVCNIMTEPGETDGYTVGDHVMALDR----
-VAGVR-LFDGVLVQREPPSLRALEHYRRNGSEFVVLDPDKLAYLGCRAVLANVMQEDPE
T------GLVRHNPERLAAMLMRWFDRHR----------------
>Prom9215|157412653
------------------------------------MNKSKKQVKRYYKSFKKSNFAL--
---LNKILRILSWLLPGLLIKRWLLTSAIGFLTTLLGFLIWTNLRPLYWLIEIFFGVMTG
LTRLWPVSLMGPLIFVIGLLLIGIGQNRSINSIQKALVPEKN-TFLVDALRVKSKLNRGP
NIVAVGGGTGLSTLLKGLKNYSSNITAIVTVSDDGGSSGILRKQLGVQPPGDIRNCLAAL
SNEEPTLTRLFQYRFSGGSGLEGHSFGNLFLSALTTITG-SLEKAVQASSKVLAVQGQVL
PATNIDVMLWAELEDGEKIFGESNISKSKKSISRIGYLPENPSALPSALESIKEADLIVL
GPGSLYTSLLPILLVPEIVDALLKSNSPKIYISNLMTQPGETDGLDVYQHIKAIEKQLSN
FGVNTR-IFNSILSQIQFEKSPLIDYYESRGAAPVLCNKEKLLSEGYFVLQAPLYSKRIT
P-------TLRHDPRRLARAVMYLYRKLKKLN-------------
>PromN2A|72383493
--------------------------------MNKRRKRKLRRATLRKSLLASLSFHL--
---YSRFKRAIRWLLPGLVVKRWMMTSGLGLLIALIGASIWADLRPIYWVVEILFWFLGF
ITTFLPRTISGPIVFLIGISLLIWGQGRSFESIRQALGPKKD-TFLVDALRAKQKLNRGP
NIVAIGGGTGLSSLLKGLKRYSSRITAIVTVADDGGSSGVLRRELGVQPPGDIRNCLAAL
ATEEPLIKGLFQYRFPSGSGLEGHSFGNLFLSALTAITG-SLETAITASSRVLAVQGQVV
PATNVDVRLWAELENGDRIDGESAIGKAPLPIVRIGCYPSRPPALPRALEAIRNAEIILI
GPGSLYTSILPNLLVPEIVEAIEKSKAPKLYVCNLMTQPGETDGLDVTGHVRAIEAQLAS
RGISRK-IFSSILAQDELKPSPLVDYYKSKGAEPVKCNKIDLLSRGYNVYLASLQGSKVT
P-------TLRHDPRSLALAIMRFYRRYKKGK-------------
>Syns9917|87123072
--------------------------MTSSIPPSQRSPRRDSRRSQRRQQQAMRQRDL--
---MSRSRRAVRWLQPGLVVKRWVLTSGIGLVLALLGAAVWADLQPIYWALWAIQEALSW
ITRVMPRGITGPLVLLLGIGLVLWGQSRSFGSIQQALAPEKD-TVLVDALRAKSRLNRGP
NIVAIGGGTGLSTLLSGLKRYSSHITAIVTVADDGGSSGVLRRELGVQPPGDIRNCLAAL
STEEPLLTKLFQYRFSAGGGLEGHSFGNLFLSALTAITG-SLETAITASSRVLAVQGQVV
PATNVDVRLWAELEDGSRIEGESAIGHAPSPIVRLGCLPEQPPALPRALEAIAQADLILL
GPGSLYTSLLPNLLVPELVTAIQRSRAPRLYICNLMTQPGETDGLDVAGHLRAIEAQLAS
LGVSQR-LFGAVLAQEKLAESALIGHYRQRGAEPVICDRHHLEAEGYDVMEAPLQGARPT
A-------TLRHDPRSLALAVMRFYRKHKRDI-------------
>Prom9312|78778678
------------------------------------MNNQKKRIRRYYKYFEKSKFVL--
---LNEILRILSWLLPGLVIKRWMITSAIGFLTSLLGLVIWTNLRPLYWLIEVFFGIMTG
LTSILPVSLLGPLIFVLGLLLIGIGQNRSINSIKKALAPEKS-TFLVDALRVKSKLNRGP
NIVAIGGGTGLSTLLKGLKNYSSNITAIVTVSDDGGSSGILRKQLGVQPPGDIRNCLAAL
SNEEPILTRLFQYRFSGGSGLEGHSFGNLFLSALTTITG-SLEKAVQASSKVLAVQGQVL
PATNIDVMLWAELEDGQKIFGESNISKSKKLISKIGYLPENPSALPSALESIKEADLIVL
GPGSLYTSLLPNLLVPEIVDALLQNNAPKIYISNLMTQPGETDGLNVYQHIKSIEKQLSN
FGVNTR-IFNAILSQALFEKSPLVDYYASRGAEPVQCNKEKLLSEGYYVLQAPLYSRRIT
P-------TLRHDPRRLARAVIFMYRKLKKLN-------------
>SynsBL|116071573
----------------------------------MARKRPKSRRQKARANRGHRRQEL--
---MTRSQRAVRWLQPGLVVKRWVLTSGLGLLMALIGGAVWADLKPIYWILETLSWLLGA
LTTILPREFTGPLVVLVGVALVLWGQSRSFGSIQQALAPDKD-TVLIDALRAKSRLNRGP
NIVAIGGGTGLSTLLSGLKRYSSHITAIVTVADDGGSSGVLRRELGVLPPGDIRNCLAAL
STEEPLLTRLFQYRFSAGSGLEGHSFGNLFLSALTAITG-NLETAITASSRVLAVQGQVV
PATNVDVRLWAELENGQRIEGESNIGRAPSPIVRLGCVPERPPALPRALEAIANADLIVL
GPGSLYTSLLPNLLVPELVSAIQRSRTPRLYICNLMTQPGETDGLDVRGHLRAIEAQLAS
LGLSQR-LFTAVLAQDDLPSSALIKHYQSRGAEPVLCDSIGLKRDGYDITQAPLQGIRPT
S-------TLRHDPRSLALAVMRFYRKHKGESSQN----------
>Prom9515|123965559
------------------------------------MKKRKKRVKRTLSYFKKSNLGL--
---INRIIRILSWLLPGLVIKRWMITSAIGLLTSLLGIVIWTNLRPLYWLIAVFFWIIDQ
LTSILPISILGPLIFIFGLLLIGIGQNRSINSIQKALVPEKN-TFLVDALRVKSKLNRGP
NIVAIGGGTGLSTLLKGLKNYSSNITAIVTVSDDGGSSGVLRKQLGVQPPGDIRNCLAAL
SNEEPILTRLFQYRFSGGSGLEGHSFGNLFLSALTTITG-SLEKAVQASSKVLAVQGQVL
PATNIDVMLWAELEDGQKIFGESNISQSKKMISRIGYLPENPSALPSALESIKEADLIVL
GPGSLYTSLLPNLLVPEIVDALLKSNAPKIYISNLMTQPGETDGLDVYQHIKAIEKQLLN
FGVKTR-IFNAILSQIQFEKSPLVDYYQSRGAIPVVCNKEKLISEGYYVLQAPLYSRKIT
P-------TLRHDPRRLARAVMFINKKLKKLN-------------
>Cya8802|257060280
------------------------------MSMSPLKQAIRKIQSEQRKW-AAVGQQT--
---PKQVNRWFKWLSPGLLVKRWLLISATGLILTLFGLAIFFKLTPVYRFLEWTSELLET
LTTYLPNYISGPAAILLGLFLLLWGQSRTVGSITEALHPEGD-QELIDRLLDHRRRNRGP
KIVAIGGGTGLSTLLRGLKQYSSNMTAIVTVADDGGSSGRLRREIGVLPPGDIRNCVAAL
ADEEKLLTELFQYRFQAGDGLTGHSFGNLFLTALTDITG-DLEQAIAASSKVLAVRGKVL
PATLSDVRLWAELSDGRFIEGESHITEARGKIERIGCIPANPTALPAAITAIKDADYIII
GPGSLYTSIIPNLLVPEIREALVKAKVPRIYVCNIMTEVGETDGYTVSDHLKAIDR----
-VCGQR-LFDAVLVQRKPPSPYALKRYAKENCHPVFPDREEVANLGCRLVFANVMDEDPT
T------GKVRHHPQKLARVLLRWYSKQ-----------------
>Prom9313|33864156
------------------------------------------------------------
---MIRSRRAVSWLLPGLVVKRWLLTSGLGLLMALLGAAIWADLKPIYWIIETLVWLLGT
ITTVLPRSITGPLVVLIGAALVLWGQSRSFGSIQQALAPDKD-TVLVDALRAKSKLNRGP
NIVAIGGGTGLSTLLSGLKRYSSNITAIVTVADDGGSSGVLRRELGVQPPGDIRNCLAAL
STEEPLLTRLFQYRFSAGSGLEGHSFGNLFLSALSAITG-NLETAITASSRVLAVQGQVV
PATNADVQLWAELENGQRIEGESAIGKAPSPIVRLGCLPAQPPALPRALEAISNADLILL
GPGSLYTSLLPNLLVPALVRTIQQSRAPKLYICNLMTQPGETDGLDVVGHLRAIEAQLAS
LGISQK-LFNAVLAQDDLGESQLVKHYQARGAEPVNCDAQALIAKGYELMQAPLQGKRPR
A-------TLRHDPRSLALAVMRFYRKYKKSAQ------------
>Cya7822|196258050
------------------------------MSISPLKEALRRLNSEKSRL-ATMRQRT--
---PKRVNRWFKWLSPGLFIKRWLLISLGGVFLTILGIAIWVKLTPINRFIELVSQLVTT
LANIIPNSVSGPLAVGIGLFLLLWGQSRTVGSITEVLQPEGD-QELVDVLLAHRRLNRGP
KIVAIGGGTGLSTLLRGIKHYSSNITAIVTVADDGGSSGRLRREMGILPPGDIRNCIAAL
ADEEKLLTELFQYRFQAGDGLSGHSFGNLFLTAMGEITG-DLERAITASSKVLAIRGKVL
PATLADVSLWARLSDGRLIEGESHITEAGGKIEEIGCTPSKPALYRLRLKRLKKQIYYYW
ARQSLY------------------------------------------------------
------------------------------------------------------------
---------------------------------------------
>Cya7424|218439593
------------------------------MSISPLKQALRRLSSERSRL-TNMSKTT--
---PRRVNRWFKWLSPGLFVKRWLLISLAGVFLTLLGVAIWVKLTPINRLIEFVTGMLET
LANIIPNSVSGPIAIGLGVFLLLWGQSRTLGAITEVLQPEGD-GELVDLLLAHRRLNRGP
KIVAIGGGTGLSTLLRGIKQYSANITAIVTVADDGGSSGRLRREMGILPPGDIRNCIAAL
ADEEKLLTELFQYRFQAGDGLSGHSFGNLFLTAMSEITG-DLERAISASSKVLAIRGKVL
PSTLADVSLWARLTDGRLIEGESHITEAGGKIEQIGCFPSNPRALPAAIKAIKEADYIII
GPGSLYTSIIPNLLVPEISKALAKSQVPRIYVCNIMTQPGETEGYTVADHLRAINQ----
-VSGQR-IFDAVLAQKTSPSSQSLKRYAQENCHPVFLDRENVSKLGYRIILANVMDEDEQ
T------GYVRHNPHRLARVLFKWYTSKRHRKI------------
>PromN1A|124025084
--------------------------------MNKRRKRKSRRATLRKSLLASLSFHV--
---YSRFKRAIRWLLPGLVVKRWMMTSGLGLLIALIGASIWADLRPIYWVVEILFWFLGF
ITTFLPRTISGPLVFFIGISLLIWGQGRSFESIRQALGSKKD-TFLVDALRAKQKLNRGP
NIVAIGGGTGLSSLLKGLKRYSSRITAIVTVADDGGSSGVLRRELGVQPPGDIRNCLAAL
ATEEPLIKGLFQYRFPSGSGLEGHSFGNLFLSALTAITG-SLETAITASSRVLAVQGQVV
PATNVDVRLWAELENGDRIDGESAIGKAPLPIIRIGCYPSRPPALPRALEAIRNAEIILI
GPGSLYTSILPNLLVPEIVEAIEKSKAPKLYVCNLMTQPGETDGLDVTGHVRAIEAQLAS
RGISRK-IFSSILAQDELKPSPLVDYYKSKGAEPVKCNKIDLLSRGYNVYLASLQGSKVT
P-------TLRHDPRSLALAIMRFYRRYKKGK-------------
>Micc|254411189
------------------------------------------------------------
------MNRWFKWLAPGLFVKRWLLLSAIGVLLTSLGVAIWAKLTPIFYLIQLTSTILET
ITTVIPNYVSGPIAIICGLMFIFWGQTRTVGSITEALKPGGD-EELVDVLIAHRRLYRGP
KIVVVGGGTGLSTLLRGLKIYSAHITAIVTVADDGGSSGRLRQEFGVLPPGDIRNCLAAL
ADQEKLLTELFQYRFSAGNGLVGHSFGNLFLTAMSEITG-DLERAIAASSEVLAVRGRVL
PATLSDVCLWAELEDGRRIEGESNITAANGKIVKMGCTPENPPALPAVLKTIHEADYIII
GPGSLYTSILPNLLVPEITDAIAASTAPRIYVCNIMTQPGETDGYTVADHIRALDN----
-GCGHS-LFDAVLVHRKVPSAEALIKYAQVNSHPVFLDREATEELGRRIVLANVMDEDEH
T------NLVRHNPEKLARVLLRWYSRAHLM--------------
>Prom9202|254525883
------------------------------------MNKSKKKVKRYYKSFKKSNFAL--
---LNKILRILSWLLPGLLIKRWLLTSAIGFLTTLLGFLIWTNLRPLYWLIEIFFGVMTG
LTRLWPVSLMGPLIFVIGLLLIGIGQNRSINSIQKALVPEKN-TFLVDALRVKSKLNRGP
NIVAVGGGTGLSTLLKGLKNYSSNITAIVTVSDDGGSSGILRKQLGVQPPGDIRNCLAAL
SNEEPTLTRLFQYRFSGGSGLEGHSFGNLFLSALTTITG-SLEKAVQASSKVLAVQGQVL
PATNVDVMLWAELEDGEKIFGESNISKSKKSISRIGYLPENPSALPSALESIKEADLIVL
GPGSLYTSLLPILLVPEIVDALLQSNSPKIYVSNLMTQPGETDGLDVYQHIKAIEKQLSN
FGVNTR-IFNSILSQIQFEKSPLIDYYESRGAAPVLCNKEKLLSEGYFVLQAPLYSKRIT
P-------TLRHDPRKLARAVMYLYRKLKKLN-------------
>Nods|119512860
------------------------------MSIGFLRQALKALQ-------QQSRGRT--
---SHRVNQWFKWLSPGLAIKRWLLISLGGVLLAILGLAISVRLTPIFWALELVRGFLGV
IAGILPHYISGPLVLLGGILLLLWGQTRTVGSITQVLRPGGD-EDLIDVLMAHRRLYRGP
KIVVIGGGTGLSTLLRGLKTYSANITAIVTVADDGGSSGRLRQEFGVLPPGDIRNCVAAL
ADEEKLLTELFQYRFKAGDGLTGHSFGNLFLTAMTDITG-DLEQAVAASSKVLAVRGQVL
PATLSDVRLWAELEDGRRIEGESSIPKAGGKIVKIGCIPASPPALPAAIKAIKEADYIIV
GPGSLYTSLIPNLLVPEIADAIAQSTAPRIYICNIMTQPGETQGYTVADHIKAIDA----
-ACGDRQLFDAVLVHKKSPSEQSLMRYAQQNSHPVFLDREDVTLLGRRIVLANVLYEDET
G-------CVRHNPQKLARVLLRWYSGNHHGGKKNIPS-------
>Cyab|254430562
------------------------------------------------------------
---MSRSRRAVRWLQPGLVVKRWVLTSGLGLLIALLGAAVWADLQPIYWTIAGIQWLLKN
ITTVLPRGITGPLVLAIGAALIWLGQSRSFGTIQQALAPDRG-THLVDALAAQGRLNRGP
SIVAVGGGTGLSTLLSGLKRYSSNLTAIVTVADDGGSSGVLRRELGVQPPGDIRNCLAAL
AREEPLLTRLFQYRFKAGNGLEGHSFGNLFLSALTAITG-SLESAITASSRVLAVQGQVV
PATNADVRLWAELENGERLEGESAIGHASSRIVRLGCTPERPPALPRALEAIAHADLIVL
GPGSLYTSLLPNLLVPELVAAIARSKAPRLYICNLMTQPGETDGLDVEGHLRAIEAQLAT
LGVQDR-LFTAVLAQEDLEDTPLLDRYRQKGATPVRCDVRQLQRLGYEVMQAALQGGRPT
A-------TLRHDPRSLAVAVMRFYRRHRAAVRAV----------
>Acam|158337758
------------------------------MLMGSPKQTITSYK-------GKSLQHL--
---PGRLGRSIRWLSPGLSIKRWLFLSAIGVLLTSLGLAILVRLTPIFYVIQFLESALRF
FAQVLPRQISGPLVIVLGLFLVWWGQTRTLGSITEVLIPDSQ-EEVVDRLLVHRRLNRGP
KIVVVGGGTGLSTLLRGLKSYSSNITAIVTVADDGGSSGRLRREIGGLPPGDLRNCIAAL
ADQEKLITALFQYRFKAGDGLAGHSFGNLFLTAMSEITD-SWEQAIAASSQVLAVRGQVL
PATLSDVSLWADLEDGRCIEGESNITAAGGRIIRVGCTPERPPALPKAIRAIIDADLIIL
GPGSLYTSVVPNLLVPEIVEAIARRTVPRIYVCNIMSQPGETDGYTVADHIKALDA----
-ACGKR-VFDAVLVQKKLPSSMALARYMQENAHPIVIDREMLMRLGCRVILANVMDEDQN
T------KYVRHSPERLARVLLRWYGRVNRMEHPTHASR------
>Prom9301|126695653
------------------------------------MNKRKKRVRRYYKNFKKTNFVL--
---LNKILRILSWLLPGLVIKRWMLTSAIGFLTTLLGLIIWTNLRPLYWLIEFFFGVITG
LTRILPVSLMGPLIVVLGLLLIGIGQNRSINSIQKALVPEKN-TFLVDALRVKSKLNRGP
NIVAIGGGTGLSTLLKGLKNYSSNITAIVTVSDDGGSSGILRKQLGVQPPGDIRNCLAAL
SNEEPTLTRLFQYRFSGGSGLEGHSFGNLFLSALTTITG-SLEKAVQASSKVLAVQGQVL
PATNIDVMLWAELEDGEKIFGESKISKSKKLISRIGYLPENPSALPSALESIKEADLIVL
GPGSLYTSLLPNLLVPEIVDALLQSNAPKIYISNLMTQPGETDGLDVYQHIKAIEKQLSN
FGVNAR-IFNSILSQIQFEKSPLVDYYESRGAEPVQCNKEKLLSEGYYVLQAPLYSKRIT
P-------TLRHDPRRLARAVMFIYRKLKKLN-------------
>Artm|209524888
------------------------------MSIISLRLKLRRLFKLRLNW-SRSGYRS--
---SSRIGQWFKWLAPGLLVKRWLLISAGGVLLTSLGLAIWTGMTPIFYILQLLRGFLEW
ITQIIPNSVSGPLLILAGLLFVFWGQSRSFNSITQVFTPEGD-QELVDRLLALRRLNRGP
KIVVIGGGTGLSTLLRGLKDYSANITAIVTVADDGGSSGRLRREIGVLPPGDIRNCLAAL
ADEEKLLTELFQYRFRAGDGLTGHSFGNLFLTAMGEVTG-DLERAIAASSKVLAIRGQVL
PATLSDVHLWAKLEDGRRIHGESSITEARGKIVKIGCTPANPPALPKAINAIQEADLIII
GPGSLYTSVIPNLLVPEITEAIAQRQVPRIYVCNVMTQPGETDNYSVADHIRAIDD----
-ACGHQ-LFDAVLVQGKVPPAQALIRYAQEDSHPVFIDREAVKELGRRMVLTNIIEVDSD
T------GYVRHNSKRLAQVLLRWYSRV-----------------
>Syne6301|56751137
-----------------------MTRQRPAARPSDRRLNSRQLRRSSVQLGRQLSARS--
---QHRVGQWFKWLRPGLLIKRWMLLSILGFFAALLGAAIWADLTPVYFLLTMVRNGLGF
VTQLLPNYWSGPLLLGVGLLLLYLGQSRTVGSITEALRPEQE-EELVDVLLSHRRLSRGP
RIVAIGGGTGLSTLLRGLKQYSTNLTAIVTVADDGGSSGRLRREMGVQPPGDIRNCLTAL
ANEEKLLTELFRYRFASGDGLVGHSFGNLFLTAMTAVTGGDFEKAIAASSKVLAVQGQVL
PATLSDMRLWAELEDGRRIEGESQITEAGGRIVRLGVTPADLPALPRALEAIAAADYIII
GPGSLFTSIIPNLLVPAIAKALAESSAYRVYVCNIMTQPGETLGYTVADHIRAIDS----
-VYPEP-LFDAVLVQRQPPSEAAVQRYARQNSQPVEIDREAVLQLGRQVILANVMEEDPQ
N------HCVRHQPTRLAAALMRWYRRSAN---------------
>Anav|75906341
------------------------------MSIGFLRQALNALQ-------QQSRSRT--
---SHRVNQWFKWLSPGLSIKRWLLISVGGVLLAILGLAIWVKLTPIFWLLELVRGFLGA
VANILPNYISGPVVILGGLLLLLWGQTRTVGSITQVLRPDAE-EELIDVLLAHRRLYRGP
KIVVIGGGTGLSTLLRGLKTYSANITAIVTVADDGGSSGRLRQEFGVLPPGDIRNCLAAL
ADEEKLLTELFQYRFRAGDGLTGHSFGNLFLTAMSDITG-DLERAVAASSKVLAVRGQVL
PATLSDVRLWAELADGRRIEGESSIPKANGKIVKIGCIPANPPALPAAIKAIKEADYIII
GPGSLYTSLIPNLLVSDIADAIAQSQAPRIYVCNVMTQPGETQGYTVADHIRAIDA----
-ACGQRQLFDAVLVHKKSPSAQSLIRYAQQDSHPVFLDREAVSQLGRRIVLANVLYEDET
G-------FVRHNPQKLAKVLLKWYGGAHHGK-------------
>Artp|284052671
------------------------------MSIISLRLKLRRLFKLRLNW-SRSGYRS--
---SHRIGQWFKWLAPGLLVKRWLLISAGGVLLTSLGLAIWTGMTPIFYILQLLRGFLEW
ITQIIPNSISGPLLILAGLLFIFWGQSRSFNSITQVFTPEGD-QELVDRLIALRRLNRGP
KIVVIGGGTGLSTLLRGLKDYSANITAIVTVADDGGSSGRLRREIGVLPPGDIRNCLAAL
ADEEKLFTELFQYRFRAGDGLTGHSFGNLFLTAMGEVTG-DLERAIAASSKVLAIRGQVL
PATLSDVHLWAKLEDGRRIHGESSITEARGKIVKIGCTPANPPALPKAISAIQEADLIII
GPGSLYTSVIPNLLVPEITEAIAQSQVPRIYVCNVMTQPGETDNYSVADHIRAIDD----
-ACGHK-LFDAVLVQGKVPPAQALIRYAQEDSHPVFIDREAVKELGRRMVLTNIIEVDSD
T------GYVRHNSKRLAQVLLRWYSRV-----------------
>Cya7425|220909176
--------------------------------MIPLRQVLSAFQ-------SALSDRQ--
---KQRWSRWFKWLAPGLLVKRWLLLSAIGVILVSLGLAISAKLTPIFVLIQMLERGLQE
IARLFPSYISGPLAILLGVLLIWWGQTRTLGSITEVLMPQGD-EELVDRLLAHRRLNRGP
RIVAIGGGTGLSTLLRGLKEYSANITAIVTVADDGGSSGRLRREIGVLPPGDVRNCLAAL
ADEEKLITELFQYRFRAGDGLSGHSFGNLFLTAMSEITG-DLEQAIAASSQVLAIRGQVL
PATLSDVRLWAELADGRRIEGESKITEARGKIVQIGCTPNRPPALPRALKAIQEADLIIF
GPGSLYTSIIPNLLVPDLVKAIARQQVPRIYVCNVMTQPGETDGYSVADHVRALDQ----
-VCGKR-IFDAVLVQKNPPSPLSLAHYAVGQSYPVPIDREELVRCGCRVILADIIDEDRQ
T------HLVRHNSQKLARILLRWYNRVQHL--------------
>Cya51142|172039127
------------------------------MPISPLQKAIRKLSPKKRRW-SMVGQRT--
---PKRVNRWFKWLSPGLFVKRWLLISATGLLLSVLGLAIWVKLTPVDRLLELVTQLLET
ITNYVPSYISGPIALLLGLFLLLWGQSRTVGSITDAF-PDSD-QELVDRLLTHRRLHRGP
KIVAIGGGTGLSTLLRGLKQYSANITAIVTVADDGGSSGRLREEIGVLPPGDIRNCMAAL
ADEEKLLTELFQYRFQAGEGLNGHSFGNLFLTAMTAITGRDFEKAIAASSKVLAIRGKVL
PATVSDVRLWARLDDGRFVEGESHITEAGGKIAEIGCFPESPPALPAALQAIGEADYIIM
GPGSLYTSVIPNLLVPEIREALAKVKVPRIYVCNIMTQPGETDGYTVADHIKAIDR----
-VCDQR-IFDAVLVQRISPSTTALKHYAKEQSHPVFLDREDVTTLGCRIVLANIMDEDPM
T------AKVTHHPQRLARVLLRWYSKN-----------------
>Lyns|119493898
------------------------------------------------------------
------------------------------------------------------------
------------------------------------------------------------
-----------------------NITAIVTVADDGGSSGRLRREIGVLPPGDIRNCVAAL
ADEEQLLTELFQYRFKAGDGLNGHSFGNLFLTVMSDITG-DLERAIAASSKVLAIRGQVL
PATLSDVHLWAKLEDGRRIYGESSITEAKGKIVKIGCIPSDPPALPKVIQAIVESDLIII
GPGSLYTSVIPNLLVPEITQAIADANVPRIYVCNAMTQPGETDNYTVADHILAIDN----
-ACGCR-LFDAVLVQGKVPLAQSLIKYAQEGSYPVVLDRDVVKQLGRRIVLTNVIEVDET
T------GYIRHNSQRLAQVLLRWYSRT-----------------
>Prom9211|159902858
MFHLAFFKWTEGQVPLELSINNLCASFLELSSINKPFRKRRRRNQAHADLSKNSFRRINE
INFIRRLQRAVRWLLPGLVVKRWMFTSGIGLIIALLGAAIWADLNPIYWAVERLFWFLEG
ITTFLPRSFTGPIVFLIGIGLLLWGQSRSFDSIQKAVAPDKD-AVLVDALMVKSKLNRGP
NIVAIGGGTGLASLLQGLKRYSSRITAIVTVADDGGSSGILRRELGVQPPGDIRNCLAAL
SNEEPLLTRLFQYRFSSGTGLAGHSFGNLFLSALTSITG-NIDTAITASSRILSVQGQVV
PATNADVCLWAELENGEVVEGESSIGRASSPIVRIGCYPEKPPAISRALDAIENAELILL
GPGSLYTSLLPNLLVPEIVAAIQKSKAPKLYICNLMTQPGETDGLDVAGHIRAIEAQLAS
LGITNR-IFNEILVQEALAPSPLIEYYRSRGAEPVKCDRNSLLSKGYRVYQASLQGSKAT
P-------TLRHDPRSLSLAVMRFYRKYKRKN-------------
>Noss|17229790
------------------------------MSIGFLRQALNALQ-------QQSRSRT--
---SHRVNQWFKWLSPGLSIKRWLLISVGGVLLAILGLAIWVKLTPIFWLLELVRGFLGA
VANILPNYISGPLVILGGLLLLLWGQTRTVGSITQVLRPGAE-EELIDVLLAHRRLYRGP
KIVVIGGGTGLSTLLRGLKTYSANITAIVTVADDGGSSGRLRQEFGVLPPGDIRNCLAAL
ADEEKLLTELFQYRFRAGDGLTGHSFGNLFLTAMSDITG-DLERAVAASSKVLAVRGQVL
PATLSDVRLWAELADGRRIEGESSIPKAGGKIVKIGCIPANPPALPAAIKAIKEADYIII
GPGSLYTSLIPNLLVSDIADAIAQSQAPRIYVCNVMTQPGETQGYTVADHIRAIDA----
-ACGERQLFDAVLVHKKSPSAQSLIRYAQQDSHPVFLDREAVSQLGRRIVLANVLYEDKT
G-------FVRHNPQKLAKVLLKWYGGAHHGK-------------
>Cya8801|218247203
------------------------------MSMSPLKQAIRKIQSEQRKW-AAVGQQT--
---PKQVNRWFKWLSPGLLVKRWLLISATGLILTLFGLAIFFKLTPVYRFLEWTSELLET
LTTYLPNYISGPAAILLGLFLLLWGQSRTVGSITEALHPEGD-QELIDRLLDHRRRNRGP
KIVAIGGGTGLSTLLRGLKQYSSNMTAIVTVADDGGSSGRLRREIGVLPPGDIRNCVAAL
ADEEKLLTELFQYRFQAGDGLTGHSFGNLFLTALTDITG-DLEQAIAASSKVLAVRGKVL
PATLSDVRLWAELSDGRFIEGESHITEARGKIERIGCIPANPTALPAAITAIKDADYIII
GPGSLYTSIIPNLLVPEIREALVKAKVPRIYVCNIMTEVGETDGYTVSDHLKAIDR----
-VCGQR-LFDAVLVQRKPPSPYALKRYAKENCHPVFPDREEVANLGCRLVFANVMDEDPT
T------GKVRHHPQKLARVLLRWYSKQ-----------------
>Glov|37523733
----------------------------------------------------MSALRV--
---SKLTGQFGKWLYPGMRVKRWLGMVVIGTIFVSLGLAIWVDLRPIFYSSRFLWGLVQG
LADLLPNDISGPLVLAVGLLCVVMGLRLTLSSITEVLVPEGQ-DNLVERLYQRRRLSRGP
KIVAIGGGTGLSTLLRGLKRYSTNITAVVTVADDGGSSGRLRQEFGVLPPGDLRNCLAAL
ADEEKLLTELFQYRFKLGEGLAGHSFGNLFLTAMAEITG-DLEKGVEASSKVLAIRGRVL
PATLDNMTLWADLEDGRHIEGESNISHAGGQIVRIGCTPVAPRALPQVAAAIREAELVII
GPGSLYTSIAPNLLVPEIAQALKASSAHKIYICNVMTQPGESDGYSVSDHVRALEV----
-AAGGP-FFEAVMVQKDTPT-RNLDRYAKQQSQPVTVDRDNLALMGLQIVLANVMDEDHA
S------GTIRHSSQRLGRALLHWYKRRQQNRQQRVS--------
>Syns8102|33864746
------------------------------------------------------------
---MTRSQRAVRWLQPGLVVKRWVLTSGLGLMMALLGAAVWADLKPIYWILETLSWFLST
ITTVLPREITGPLVLIVGTSLVLWGQSRSFGAIQQALAPDKD-TVLVDALRTQSRLNRGP
NIVAIGGGTGLSTLLSGLKRYSSHITAIVTVADDGGSSGRLRRELGVLPPGDIRNCLAAL
STEEPLLTRLFQYRFTAGSGLEGHSFGNLFLSALTAITG-NLETAITASSRVLAVQGQVV
PATNVDVRLWAELENGDRIEGESNIGHAPSPIVRLGCLPERPPALPRALEAIASADLILL
GPGSLYTSLLPNLLVPELVSAIRRSRAPRLYICNLMTQPGETDGLDVRGHLRAIEAQLAS
LGIDQR-LFTAVLAQDDLDDSPLVEHYRSRGAQPVVCDADDLRSDGYDVTQAPLQGARPT
A-------TLRHDSRSLALAVMRFYRGHRRERDQ-----------
>Thee|22299494
---------------------------------------MRMRRANKAQQLSAKLRPA--
---RRNIRLWSQWLLPGLLVKRWLLISAVGVLLASLGFAISINLTPIYYFLQFLEQFLQS
VARFVPSYISGPLLLLGGLALIAWGYARTLGSITEVLLPEDD-KALVERLLTYRRLGRGP
KIVAIGGGTGLSTLLRGLKLYSSNITAIVTMADDGGSSGRLRREIGVLPPGDIRNCLAAL
ADEEKIVTELFQYRFEAGDGLAGHSFGNLFLTAMTNITG-DLERAIATSSAVLAIRGQVL
PATLTDMTLWARLADGRLVHGESNITAARGKIIEIGCSPPAPKALPRAIQALRDADYIIL
GPGSLYTSIIPNLLVPEIAQALAERQCPCVYVCNIMTQPGETDGYTVGDHVRALDA----
-VTGDR-LFDAVLVQKYPPSAAHLERYGQQGSTVVAIDREELARQNCRLILADVMDESTP
T--------VRHHSQKLAAILMRWYQRVRSL--------------
>Syns9916|116075557
--------------------------MSSSPPPPQPRSRRRSRRDHLRTLQAERQRDL--
---MDRSRRAVRWLQPGLVVKRWLLTSGIGLVLALLGAAVWADLQPIYWTLWAIQESLGW
ITRVLPRGITGPLVVLIGIGLLLWGQSRSFGSIQQALAPEKD-TVLVDALRAKSRLNRGP
NIVAIGGGTGLSTLLSGLKRYSSNITAIVTVADDGGSSGVLRRELGVLPPGDIRNCLAAL
STEEPLLTRLFQYRFAAGGGLEGHSFGNLFLSALTAITG-SLETAITASSRVLAVQGQVV
PATNVDVRLWAELENGQRIEGESAIGHAPSPIVRLGCLPEQPPALPRALEAIAHADLILL
GPGSLYTSLLPNLLVPELVTAIQRSRAPRLYICNLMTQPGETDGLDVSGHLRAIEAQLAS
LGVSKR-LFTAVLAQEELPDSPLISHYRSRGAEPVICNRRDLQQEGYEVMEAPLQGSRPT
A-------TLRHDPRSLALGVMRFYRRHKTDKQSLAS--------
>PromMED|33860849
---------------------------------------------------------M--
---INKIIRILSWLLPGLVIKRWMITSAIGLLTSLLGIAIWTNLRPLYWLIEVFFSIMNI
LTKILPISVLGPLILLFGLLLICIGQNRSINSIQKALVPEKN-TFLVDALRVKSKLNRGP
NIVAIGGGTGLSTLLKGLKNYSSNITAIVTVSDDGGSSGVLRKQFGVQPPGDIRNCLAAL
SNEEPILTRLFQYRFSGGSGLEGHSFGNLFLSALTTITG-SLEKAVQASSKVLAVQGQVL
PATNTDVMLWAELEDGEKIFGESKISQSKKVISRIGYLPENPPALPSALEAIKEADLIIL
GPGSLYTSLLPNLLVPEIVDALLKSNAPKIYISNLMTQPGETDNLDVYQHIKAIEKQLSN
FGVKNR-IFNAILSQIKFEKSPLVDYYQSRGAMPVICNKEELISEGYYVLQAPLYSRKIT
P-------TLRHDPRRLARAVMFINKKMKKLN-------------
>Scys6803|16331280
---------------------------MSHSRFKSAKSAMRKLKTEQRKFGDRVSQHT--
---SPRVNRWFKWMAPGLFVKRWMVISAVGLTLMFLGLAIWVKLTPIFRITEFVSDTLGF
LTNLLPNYVSGPLILALGLFFVFWGQSRTVGSISEVLQPDND-QELVDVLLAHRRLNKGA
KIVVVGGGTGLSTLLRGLKHYSANITAIVTVADDGGSSGRLRREMGMLPPGDIRNCIGAL
ADEEKLLTELFQYRFKAGDGLSGHSFGNLFLTAMAEITG-DLEMAAIACSKVLAVRGKVL
PATLDDVKLWAEMEDGRYVEGESNIPEAQGRIRRIGCLPESPKALPAVLKAIKAADYIII
GPGSLYTSILPNLLIPEIQTAIAKAKVPRIYICNVMTQPGETDNYTVSDHLTAIDQ----
-VSSAR-LYDAVLVQRNPPSAPVLKKYAAENSHPVYLDRQAVIEKGCRIVLANVMQEDEK
S------HQVRHDPQRLARVLMRWYGGQ-----------------
>Syn9902|78183817
------------------------------MSRPLAPKSPQSRRQQARANRGHRRQEL--
---MTRSQRAVRWLQPGLVVKRWVLTSGLGLLLALIGGAVWADLKPIYWILETLSWLLGA
LTTILPREFTGPLVVLVGVALVLWGQSRSFGSIQQALAPDKD-TVLIDALRAKSRLNRGP
NIVAIGGGTGLSTLLSGLKRYSSHITAIVTVADDGGSSGVLRRELGVLPPGDIRNCLAAL
STEEPLLTRLFQYRFSAGSGLEGHSFGNLFLSALTAITG-NLETAITASSRVLAVQGQVV
PATNVDVRLWAELENGQRIEGESNIGHAPSPIVRLGCIPERPPALPRALEAIANADLIVL
GPGSLYTSLLPNLLVPELVSAIRRSRAPRLYICNLMTQPGETDGLDVRGHLRAIEAQLAS
LGLNQR-LFPAVLAQDDLPSSALIKHYQSRGAEPVVCDSKGLKKDGYDVTQAPLQGARPT
S-------TLRHDPRSLALAVMRFYRKHKREQSQ-----------
>Trie|113475808
------------------------------MSTSLFKKTLRIFLKKNFPI-TKPQKSN--
---YQIVSQWFKWLAPGLFVKRWLLLSAAGVLLTSLGLAIWTGMTPIFYILQTIREFLGW
VTTIVPKYISGPIIIVVGLLLIFLGQNRSLKTITQALMPEGD-EQLVDRLLTHRRLNKGP
KIVAIGGGTGLSNLLRGLKSYSANITAIVTVADDGGSSGRLRREIGVLPPGDIRNCLAAL
ANEEKLLTELFQYRFKAGDGLVGHSFGNLFLTAMSEVTG-DLERAVAASSKVLAVQGQVL
PATLTDVYLWAELADGRHIEGESNITEAGGKIVKIGCTPEHPPALPKVLQAIEEADYIII
GPGSLYTSVIPNLLVPEIAEAIACRNIPSIYVCNIMTQPGETTGYSVADHICAIDV----
-ACGQR-LFDTVLVQGKSPSAQALIKYAQENSHPVFLDREAVNNLGRKILLTNVMYEDEQ
N------GFVRHDSTMLAQVLFQWYSGS-----------------
>Syn9311|113952872
------------------------------------------------------------
--------------------------------------MLWA-----------IQESLGW
ITRVLPGAITGPLVLLLGVGLLLWGQSQSFGSIQQALAPEKD-TVLVDALRAKSRLNRGP
SIVAIGGGTGLSTLLSGLKRYSSHITAIVTVADDGGSSGVLRRELGVLPPGDIRNCLAAL
STEEPLLTRLFQYRFSAGSGLEGHSFGNLFLSALSAITG-SLETAITASSRVLAVQGQVV
PATNADVRLWAELEDGTRIEGESAIGNARSPIVRMGCLPEKPPALPRALEAIAHADLILL
GPGSLYTSLLPNLLVPELVTAIQRSRAPRLYICNLMTQPGETDGLDVSGHLRAIEAQLAS
LGVSKR-LFDCVLAQEPIRESALLAHYRKLGAEPVICNSSHLQQEGFEVMQAPLQGSRPT
A-------TLRHDPRSLALAVMRFYRRHKRDNQNA----------
>NoAz|298492707
------------------------------MSIGFLRQAINALQ-------LQSHGRT--
---SHRVNQWFKWLSPGLSVKRWFFVSVGGFLLASLGLAIWIKLTPIFWILEFLRGLLGF
LTDILPNYISGPLVLLCGILLLLWGQSRTVGSITEVLRPQGDEEELIDVLLAHRRLYRGP
KIVVIGGGTGLSTLLRGLKTYSANITAIVTVADDGGSSGRLRQEFGVLPPGDIRNCLAAL
ADEEKLLTELFQYRFRAGDGLTGHSFGNLFLTAMTDITG-DLERAVAASSKVLAVRGQVL
PATLSDVRLWAKLEDGRRIEGESSIPKAGGKIVQIGCIPENPPALPAAIKAIKEADYIII
GPGSLYTSLIPNLLVPEIADAIAAQNIPRIYICNIMTQPGETEGYTVGEHIQAIDK----
-ACGDRRLFDAVLVHKKTPSAQALIRYAQQNSHPVFLDRETVIKLGRRIVPSNILYEDET
G-------FVRHDPQKLAKVLLKWYNGAQHGK-------------
>Ucyn|284929688
------------------------------MRISLLEQILRKIKIKQRDL-INISQKT--
---PKKVNRWMKWLSPGLLIKRWLFISSTGVLLIVLGLAIWSKLTPVNRLLELISQLLES
ITTRVPSYISGPGAFLLGIFLLLWGQNRTLVSITEAF-SGGD-QELVDRLLNHRRLNRGP
KIVAIGGGTGLSTLLRGLKQYSANITAIVTVADDGGSSGRLREEIGVLPPGDIRNCMTAL
ADEEKLLTELFQYRFQAGDGLIGHSFGNLFLTAMTAITGKDFEKAIAASSKVLAIRGKVL
PATLSDVRLWAKLDDSRFIEGESHITDAGGNIVQIGCFPSNPPALPAALQAIKEANYIII
GPGSLYTSVIPNLLVPEIREALKKAKIPRIYVCNIMTQPGETQSYTVSDHIKAINQ----
-VCGQK-IFDAVLVQRVPPSSPALEHYALEDCYPVFLDKENVKGLGYRIVLANVMDEDSI
T------NKISHHPQRLARVLLRWYGKN-----------------
>Syns5701|87300574
---------------------------MTSQRPSKPRLRRQVRRPGWMGRGDLRQQDL--
---VSRSKRAVRWLQPGLVVKRWMLTSGLGLVLALVGAAILADLKPIYWILESLTWLITN
VARVLPRGFTGPLVLIAGAALVIWGQSRSFGSIQQALAPEKD-TVLVDALLAQRRLNRGP
NIVAIGGGTGLSTLLSGLKRYSSNITAIVTVADDGGSSGVLRRELGVQPPGDIRNCLAAL
AREEPLLTRLFQYRFKAGTGLEGHSFGNLFLTALTAITG-SLESAITASSRVLAVQGQVV
PATNADVRLWAELENGERIEGESKIGHSPSPIVRLGCIPERPPALPRAIEAIANAELIIL
GPGSLYTSLLPNLLVPELVQAIIRSKAPKLYICNLMTQPGETDRLDVGGHLRAIEAQLAS
LGVHRR-LFPAVLAQEPLQDLALLEHYRARGAEPVLCDQRQLRSAGYDVMLAHLQGSRPG
D-------TLRHDSRSLAHAVMRFYRKSKGQKSSGDLDWLSSRAQ
>YellB|86608472
--------------------------------------MPKPVPSNKSAAWGIRRRKA--
---AWPGSGW-KWLFPGLAVKRWLSLAVGGVLLMVLGIAIWTELTPIFRLKRLIDITLRL
ITTWIPNNISGPLVTGIGLVMVVLGFRSAMRSIEDVLIPEGD-EALVDKLLSRRRLSRGP
RIVVLGGGTGLSNLLRGLKRYSSNITAIVTVADDGGSSGRLRREIGVLPPGDIRNCLTAL
ANEEKLLTELFQYRFQSGEGLSGHSFGNLFITALTAVTGGDLIRAITATSQVLAIQGRVL
PATLADVTLWAELSDGRRVVGESNIAKAGGRICRIGCDPPNPPALPEVIEAIEAAEFVVL
GPGSLYTSIIPNLLVPEIVEALAKNMAPHIYVCNIMTEPGETDGYTVGDHVMALDR----
-VAGVR-LFDGVLVQREPPSPRALEHYRRSGSEFVVLDPDKLAYLGCRAVLANVMQEDPE
T------GLVRHNPERLAAMLMRWFDRHRPL--------------
>Syn7002|170079450
------------------------------MLINPFRRPFRKNLRAYPRPMAVTKNHP--
---QYRLNHWLKWMMPGLSVKRWLLMSALGVLFTALGLAIWLNLTPVSRLLALMGALLQW
LTAVVPSNISGPVAIAAGLSLIFWGQNRTFGAITTVLNPDGD-EELVDMLHNHRRLNKGP
KIVAIGGGTGLSTLLRGLKKYSSNITAVVTVADDGGSSGRLRREIGVLPPGDIRNCLAAF
ADEERLLTELFQYRFKAGDGLVGHSFGNLFLTAMSEITG-DLEQAVLASSKVLAIRGRVL
PATLSDVKLWARMADGRVIEGESNIPEAGGHIMELGCWPENPPALPAAVKAIEEADFIIM
GPGSLYTSVIPNLLVPEIREAIARSGAPRIYVCNIMTQPGETDGYTVADHIKAIDR----
-ACGKK-LFDAVLVHQRSPSEAALRKYALERSHPVFLDREEVGRLRRRVVIANIMDEDPD
T------GYVRHNHERLAGMLVRWFSRAAEVQTKMAYPPTK----
>Cylr|282900756
------------------------------MSIGFLKQAINAIH-------NQPYSST--
---THRVNQWFKWLSPGISVKRWFMVTVSGVLLAILGLAIWMKLTPIFWILELLKGLLAL
LTDILPHYVSGPLVLLLGGLLVLWGQSRTVGSITQVLRPQGSQEELIDVILAHHRLYRGP
KIVVVGGGTGLSTLLRGLKTYSANITAIVTVADDGGSSGRLRQEFGVLPPGDIRNCLAAL
ADEEKLLTELFQYRFRAGDGLTGHSFGNLFLTAMSDITG-DLERAVAASSKVLAVRGQVL
PATLSDVRLWAEMADGRRIEGESSIPKAGGKIVKIGCIPANPPAIPAAIKAIRNADYIII
GPGSLYTSLIPNLLVPEITQAIASANVPRIYICNIMTQPGETEGYSVSEHIRAIDH----
-ACGDRKLFDAVLVHRRSPSAQALIRYAQQNSHPVFLDTEAISQLGRRIVPANILYEDET
G-------FVRHDPQKLARVLLKWYGAASKK--------------
>Prom9303|124024212
--MPGMSKKESFRTVALKTYGRFVPAHVTSPKHRFSQRRSHQRRTSIKGIKAASERGL--
---MIRSRRAVSWLLPGLVVKRWLLTSGLGLLMALLGAAIWADLKPIYWIIETLIWLLGT
ITTVLPRSITGPLVVLIGAALVLWGQSRSFGSIQQALAPDKD-TVLVDALRAKSKLNRGP
NIVAIGGGTGLSTLLSGLKRYSSNITAIVTVADDGGSSGVLRRELGVQPPGDIRNCLAAL
STEEPLLTRLFQYRFSAGSGLEGHSFGNLFLSALSAITG-NLETAITASSRVLAVQGQVV
PATNADVQLWAELENGQRIEGESAIGKAPSPIVRLGCLPAQPPALPRALEAISNADLILL
GPGSLYTSLLPNLLVPALVRTIQQSRAPKLYICNLMTQPGETDGLDVVGHLRAIEAQLAS
LGISQK-LFNAVLAQDDLGESPLVKHYQARGAEPVNCDAQTLIAKGYELMQAPLQGKRPR
A-------TLRHDPRSLALAVMRFYRKHKKNAQ------------
>Syns7805|88808080
-------------------------------------------------MQAERQRDL--
---MLRSRRAMRWLQPGLVVKRWLLTSGIGLVLALIGAAVWADLQPIYWTLWAIQEVLGW
ITRVLPRGITGPLMLLAGIGLLLWGQSRSFGSIQQALAPEKD-TVLVDALRAKSRLNRGP
NIVAIGGGTGLSTLLSGLKRYSSHITAIVTVADDGGSSGVLRRELGVQPPGDIRNCLAAL
STEEPLLTRLFQYRFSSGTGLEGHSFGNLFLSALTAITG-NLETAITASSRVLAVQGQVV
PATNADVRLWAELEDGRRIEGESAIGKAPNPIVRLGCLPERPPALPRALEAIAQADLILL
GPGSLYTSLLPNLLVPELVTAIQRSRAPRLYICNLMTQPGETDGLDVSGHLRAIEAQLAS
LGINQR-LFDAVLAQEAIADSPLIAHYRSRGADPVVCNRRQLISEGYEVMEAPLQGSRPT
A-------TLRHDPRSLALAVMRFYRKHKKDLQGSAAQQAADQ--
>Syns7803|148238591
------------------------------------------------------------
---MLRSRRAMRWLQPGLVVKRWLLTSGIGLVLALLGAAVWADLQPIYWTLWAIQESLSW
ITRVMPRGITGPLVLLVGIGLLLWGQSRSFGSIQQALAPEKD-TVLVDALRAKSRLNRGP
NIVAIGGGTGLSTLLSGLKRYSSHITAIVTVADDGGSSGVLRRELGVQPPGDIRNCLAAL
STEEPLLTRLFQYRFSSGTGLEGHSFGNLFLSALTAITG-NLETAITASSRVLAVQGQVV
PATNADVRLWAELEDGRRIEGESVIGKAPSPIVRLGCLPERPPALPRALEAIAHADLILL
GPGSLYTSLLPNLLVPELVTAIQRSRAPRLYICNLMTQPGETDGLDVSGHLRAIEAQLAS
LGINQR-LFDAVLAQEAIADSPLIAYYKSRGAEPVVCNRRQLLSEGYDVMEAPLQGSRPT
A-------TLRHDPRSLALAVMRFYRKHKKDLQGSAGQQSAHQ--
>Cya0110|126656178
------------------------------MPISPLQKAIRKLSSKQRKW-SMVGQRT--
---PKRVNRWFKWLSPGLFVKRWLLISATGLILSMLGLAIWVKLTPVDRLLELISQLLET
ITTYVPSYISGPFALLFGLFLLLWGQSRTVGSITEAF-PDSD-QELVDRLLTHRRLHRGP
KIVAIGGGTGLSTLLRGLKQYSANITAIVTVADDGGSSGRLREEIGVLPPGDIRNCMAAL
ADEEKLLTELFQYRFQAGEGLNGHSFGNLFLTAMTAITGRDFEKAIAASSKVLAIRGKVL
PATVSDVRLWARLDDGRLVEGESNITEAGGKITEIGCFPKNPPALPAAIQAIGEADYIIM
GPGSLYTSVIPNLLVPEIRNALAKVKVPRIYVCNIMTQPGETDGYTVADHIKAIDR----
-VCSRR-IFDAILVQRISPSATALKHYAKEQSHPVFLDREDVANLGCRIILANIMDEDPM
T------AKVTHHPQRLARVLLRWYSKN-----------------
>Mica|166362855
--------------------------------MSPFKQTLRELNAQKGKIAASVGRKT--
---PKRVNRWFKWLSPGLFVKRWLLISLSGVFLTSFGLAIWVKLTPVNRFLEFVSQALET
IARLVPNSVSGPLAVLLGVFLLFWGQSRTVETITEALQPDAS-EELVDLLRTHRRLHRGP
KIVAIGGGTGLSTLLRGLKQYSSNITAIVTVADDGGSSGRLRREMGILPPGDIRNCIAAL
ADEEKLLTELFQYRFHAGDGLSGHSFGNLFISAMTEITG-DLEQAIDASAKVLAIRGKVL
PATLTDVSLWAKLADGRIIEGESKITEAMGQIRQIGCHPADPVALPAALAAIKEADYIII
GPGSLYTSIIPNLLVPAIRQALAQVTVPRVYVCNIMTQPGETDNYSVADHIRAIEK----
-VCEER-VFDAVLAQRTAPSPQSLQLYAQEHSHPVFLDREEVGKMGYRIVLANVMAEDEV
T------AKVSHDPQRLARVLWRWYAKK-----------------
>Syns8109|260436135
------------------------------------------------MMRDRRRRDL--
---MTRSQRAMRWLQPGLVVKRWLLTSGLGLLTALLGAAVWADLKPIYWILETLSWLLST
ITTVLPREITGPLVLLIGSGLLLWGQSRSFGSIQQALAPDKD-TVLVDALRAKSRLNRGP
NIVAIGGGTGLSTLLSGLKRYSSHITAIVTVADDGGSSGVLRRELGVLPPGDIRNCLAAL
STEEPLLTRLFQYRFAAGSGLEGHSFGNLFLSALSAITG-NLETAITASSRVLAVQGQVV
PATNVDVQLWAELENGQRIEGESNIGHAPSPIVRLGCSPERPPALPRALEAIANADLIVL
GPGSLYTSLLPNLLVPELVSAIKRSKAPRLYICNLMTQPGETDCLDVRGHIRAIEAQLAS
LGIEPR-LFNAVLAQDDLPDSDLVRYYQSRGADPVRCDAEGLRADGYDVTQAPLQGVRPT
A-------TLRHDSRSLALAVMRFYRTHRRERDQ-----------
