# Supplementary material for: Genome fluctuations in cyanobacteria reflect evolutionary, developmental and adaptive traits
Source: BMC Evol Biol. 2011 Jun 30;11:187. doi: 10.1186/1471-2148-11-187 (PMC3141437; doi:10.1186/1471-2148-11-187)
Supplement: Additional file 8 — Individual and concatenated alignments for protein groups. Compressed file containing all alignments of individual groups (fasta format) and the concatenated alignment of 285 single-copy genes (phylip format). [file 1471-2148-11-187-S8.GZ › Cyanos1326.faa]

>Syne7942|81299205
---------------------------------------------MPWTRILSGTVAIAI
ALGLLTLGGWYFTCGLGIMVYLGLEEYFQLVRLKGMMPAARTTLVVSQLLLIVAN-----
--LNP--SLTDAILPVTAILICAWLQFKPK-PSSIADIAASILGLFYTGYLPSYWVRLRS
LGSAA------------SSNLPLGGF-W----PDRWLP------FNQLPPGLALLLLAFL
CIWAADIGAYFMGRWWGRTKLTQVSPKKTVEGAISGLLGSMTVATIGAFSLAWPYP-LLT
GLGLGLIIGGCSLLGDLTESMMKRDAGVKDSGQIIPGHGGILDRTDSYIFTAPMMYYFVT
LL----LPLLR------
>PromCC|33240561
-----------------------------------------MTQAFYSKRIVSGMFAGTF
GLLVVGIGGFWFTFALGLIIHLALIEYFRITEFAGIRPATKTTLLACQILLFTTYFEIQG
T-FPP--EIASAVLAIAGAAICGWLLLQPV-PGSISDIAASIFGLFYLGFLPSYWIRLRG
LSDYDL-----------NASIKLMSINH----------------PNIFTLGMTVTLITCF
MIVASDIGSYYFGRILGKHPLSLISPLKTIEGAICGLLCSVLIGIISAIFIKFDFWGLLF
GAILGALVGLLSIVGDLIESMMKRDAGLKDSGNALPGHGGILDRIDSYLFTPSIIYYLIK
FI----LPSLLG-----
>Crow|67923611
---------------------------------------------MPWTRIITAIVAIFL
ALGMLIIGGWYFTLGLCVIVFLGQLEYFQLVRAKGIAPAAKTTLVVSQILLISSA-----
--IAP--PLTDALFPLTGALICFYLLFQPK-LASIADISTSVLGLFYGGYLPSYWVRLRV
GFAHAVPTVDVA-----SINLPFMGY-W----PESWTE------PKLFPPALTVTCLAFG
CIWAADIGAYIMGKWLGRTRLSDISPKKTVEGALFGLLGSVVVGEIGAWYLEWPYW-YVT
GMVLGALIGIVSLLGDLTESMMKRDAGVKDSGQLIPGHGGILDRTDSYVFTAPLVYYFVT
LF----LPLLQ------
>Syn7335|254423662
---------------------------------------------MPWVRIASGIVAIAI
AVALIILGGWYFTFGFGIIVYLGQLEVFGLVRAKGINPAAKTTLIVSQILLVSAH-----
--ISP--PVADATLALAGTCICFYLLFQPK-FATIADVAASILALFYGGYLPTYWIRLRD
LGAEA------------TINLPFGGY-F----PKIFS-------WSNLPTGLTITFIAFG
CIWAADIGAYAFGRAFGRTPLSSISPKKTVEGAIFGIGASVSVGIVGAWSLGWSIW-WLT
GTALGTIIGISSLLGDLTESLMKRDAGVKDSGTLIPGHGGILDRTDSYVFTAPLVYYLVI
YL----LPLLSHYQP--
>Syn307|148241883
--------------------------------------------MRGSSRWLSGLAAAAF
GLLIVGLGGWWFTLSLGVIVHLALLEFFRLAQFKGIRPASKTTLVACQLLLIITQ-----
--LAPGSPWAAAVLPVAGSVICGWLLLQPV-TGTIADIAASIFGLFYLGFLPSHWVRLRD
LSDAWAAPH------------------W------------------PLHPGLSITLLAFV
LIWAADCGSYLWGSRFGRTRLSEVSPGKTVEGALAGLFATVITGAVGGWLLGWPLG-LLL
GAGLGGLVALFALVGDLTESMMKRDAGVKDSGALIPGHGGILDRVDSYLFTPAVVFYAVT
LV----LPLVG------
>Syn9605|78213148
----------------------------MIREVVLEQSQAPAARAALRKRLISGLGVGGF
GLLVVSLGGWWFTAALGGMVHLGLLEFFRMAQFKGIRPATKTTLVACQLLLFTTQWAIQG
G-LPA--DVAHAVLPLSGAAICGWLLLQPV-TGSIADIAASIFGLFYLGFLPSHWLSLRG
LDN-----------------------------------------------GLEITLSACL
MIVATDIGSWAVGRRYGRRPLSPISPGKTIEGAIGGFMSAMLVGLVCGKLMVWALH-GLP
GLLLGALIALFALVGDLTESMMKRDAGVKDSGDVLPGHGGILDRIDSYLFTPAVVFYAIA
LC----QPLLAS-----
>Nosp|186685863
------------------------MPIPNTLCPIPNSQCPIFNTSMPWSRIISGIVAIAL
ALSVTLLGGWYFTIMFAVVIFLGQQEYFNLVRARGIAPAAKTTMAVSLFLLVICT-----
--IDG--SLADAVMPLAGTLICFYLLFQPK-FATIADVSASIMGLFYVGYLPSYWVRLRA
IDSAV------------FSNLPLGGY-W----PTTWADFWEKASYASLPQGFTATMLTFL
CIWAADIGAYTIGKFFGKTRLSEISPKKTVEGAVFGITSSVAVAIAGAYYLHLPRS-LLT
GLALGLLIGIASLLGDLTESMLKRDAGVKDSGQLIPGHGGILDRTDSYIFTAPLVYYFVT
LL----LPLL-------
>PromAS|123968724
------------------------------------------------MRLRSGLLIGIF
GLIVVLMGGWFFTLATAMLTYLALLEFFRMAEFKGIRPATKTTLFSSFIIIVSTYLETIG
L-IEG--EISNSILPICSVGICTWLLLQPK-PGTISDIAASIFGLFYLGFLPSYWIKLRG
LDSVII-----------SSNQGFISFEN-----------------LSNTTGLHLTLTSCF
LIVASDIGSYFIGKSFGKKSLSPISPSKTIEGLIGGISCSTLLAIFFAFLLNWENP-LFV
GIIYGISISLMALVGDLIESMMKRDAKIKDSGTFLPGHGGILDRIDSYIFTPSVLYYIF-
II----LKYLN------
>Rapb|282897727
---------------------------------------------MPWSRIISGIIAIVL
AVSCTLLGGWYFTIAIGIIVFFGQLEYFNLVRSRGMRPATKTTISVSLILLGICN-----
--FQP--SLADAIMPIAGTFICFYLLFQPQ-LATIADISASIMGLFYVGYLPSYWVRLRN
IQDINT-----------TEYTNLVNYLY----EHLSNTQLVQIKPDDLPPGFTFTILTFL
CIWAADIGAYIFGKYFGRTPLSSISPKKTVEGAIFGMVGSLILALWGSYFLNLPYF-FLT
GLTLGLLIGIASLLGDLTESLLKRDAGVKDSGQLIPGHGGILDRTDSYIFTAPLVYYFIT
LI----LPLID------
>YellA|86605233
----------------------------------------------MGARWVSGFAAVLF
ALTVTLLGGWYFTAAMGLIIFLAQLEFFRLVQAKGNAPAMRTTMLSSQVLVFLQQ-----
--AKP--EWTSPAFIVAGSIICFYLLFKPK-VATIADIATSILGLFYCALLPSFWIRVRA
LS-------------------------F----------------SQELGEGLWITLLAIG
CVIAADVAAYLCGRTFGRTKLSILSPKKTVEGAVAGIAASMALAVAGAYYLKWPWS-WLS
GGVLGFLIGLTSLLGDLTESLMKRDAGVKDSGDLIPGHGGILDRGDSYVFTGPLVFYFMQ
C-----LEWLSAYFNR-
>Prom9215|157413556
------------------------------------------------MRLRSGLLIGIF
GLIVVLLGGWFFTFATALLTYLALLEFFRMAEFKGIKPATKTTLFSSFIIIISSYLETIG
V-LER--EISNSILPICSVGICTWLLLQPK-PGTISDIAASIFGLFYLGFLPSYWIKLRG
LDSVII-----------SANLGFISFDK-----------------LSNTTGLHLTLTSCF
LIVASDIGSYFIGKSFGKTSLSPISPSKTIEGLIGGISCSIVLAIFFALIMNWENP-FFI
GILYGILISLMALVGDLIESMMKRDAKIKDSGTFLPGHGGILDRIDSYIFTPSVLYYIF-
IV----LKYLN------
>PromN2A|72382503
-----------------------------------------MFLAVSKKRLLSGLIVGVF
GFLIVSLGDWWFSIAISIIVHLALLEFFRMAEFTGIRPATKTTLLACQILLFFTQLSSQG
Y-ISI--EISDAILPLSGAAICGWLLLQPV-TGSIADVAASIFGLFYLGFLPSHWIKLRN
LLETDL-----------TNNFNLIPADW----------------SPSITFGMLITFSTCF
MIVGFDIGSYFVGKKFGNHSLSPISPSKTIEGVIGGLFFSILIGSYFGYLLRWEFG-ILI
GIFIGVLVALFSLVGDLTESMLKRNAGLKDSGNFLPGHGGILDRIDSYLFTPAIVFYIVL
LL----SPLIIS-----
>Syns9917|87124756
-----------------------------------------------MQRLSSGLLAGAF
GLLVVGLGGWWFTLAVGVIVHLGLLEFFRMAQFTGIRPATKTTLVACQLLLISTQWGVAG
G-LPS--HLAAAVLPLSGAAICGWLLLQPV-TGSIADIAASIFGLFYLGFLPSHWLRLRN
LSAIDLAPS--------LVRLPPWCSGW-------------------ITAGMVITLMACL
MIVASDIGSYAIGRRFGRLPLSPISPGKTVEGAFGGLIAAVLVGIGFAVLLQWPMA-PWL
GGVLGALVALFALVGDLTESMMKRDAGLKDSGDALPGHGGILDRIDSYLFTPAVVFYAVT
LV----LPLMP------
>Prom9312|78779479
------------------------------------------------MRLRSGLLIGIF
GLIVVLLGGWFFTLATALLTYLALLEFFRMAEFKGIKPATKTTLFSSFAIIISTYLETIG
L-LEG--EISNSILPICSVGICTWLLLQPK-PGTISDIAASIFGLFYLGFLPSYWIKLRG
LDSVII-----------SSNNGFISFEN-----------------LSDTTGIHLTLTSCF
LIVASDIGSYFIGKLFGKTSLSPISPSKTIEGLIGGISCSILLAIFFAFLLNWEKP-LLV
GILYGILISLMALVGDLIESMMKRDAKIKDSGTFLPGHGGILDRIDSYIFTPSVLYYIF-
II----LKYLN------
>SynsBL|116072473
------------------------------------------------------------
-----------------------------MAQFKGMRPATKTTLVACQLLLFSTQWAAVS
GGLPG--ELSSAVLPLSGAAICAWLLLQPV-TGSIADVAASIFGLFYLGFLPSHWLSLRN
LTLVELAPGT----------------------------------SELCTSGLAITLSACL
MIVCSDIGSWAFGRRWGKRPLSPISPGKTVEGALGGCLCAMAMGEICALVMGWPYL-GLP
GLILGALIALIAMVGDLTESMMKRDAGVKDSGDVLPGHGGILDRIDSYLFTPAVVYYVVA
LI----QPLLVR-----
>Prom9515|123966408
------------------------------------------------MRLRSGLLIGLF
GLVVVLLGGWFFTIAIVLLTYIALLEFFRMAEFTGIKPATKTTLFSCFIITISTYLETIG
F-LDR--EIYNSILPMCSVGICTWLLLQPK-SGTISDIAASIFGLFYLGFLPSYWIKLRA
IESTMDNLS--------EGILSFESFSN--------------------STGLYLTLISCL
LIVASDIGSYFIGKSFGKKALSPISPSKTLEGLIGGIICSILVATFFGFLLNWQNP-ILI
GILYGMLVSLMALVGDLIESMMKRDAKIKDSGTFLPGHGGILDRIDSYIFTPSVIYYII-
II----LKYFS------
>Cya8802|257060111
---------------------------------------------MPWTRIITTIVAIAI
ALAMLIVGGWYFTLGLCLIVFLGQLEYFQLVWAKGIAPAAKTTLVVSQLLLITAA-----
--IAP--NLTDALFPLAGALICFYLLFQPK-LATIADISTSILGLFYGGYLPSYWIRLRV
GFAHSVPSVNIA-----SSNLPLMGY-W----PESWTE------PKLFPPALMVTFLAFG
CIWAADIGAYVMGKWLGRTRLSDISPKKTVEGAIFGLLGSIIVAEFGAWYLAWPYW-YLT
GLLLGALIGIVSLLGDLTESMMKRDAGVKDSGQLIPGHGGILDRTDSYVFTAPLVYYFVT
LL----LPLLE------
>Prom9313|33863336
-------------------------------MIAEAFRWRLVAAGSSSQRIISGLAAGAF
GLVVVALGGWWFTVGLGVIVHLALLEFFRMAKFTGIRPATKTTLVACQLLLISTQWGVVG
G-LPS--DLAAAVLPLSGAAICGWLLLQPI-TGSIADIAASIFGLFYLGFLPSHWLRLRN
LSAIDLAPG--------LGQLPGWCAGW-------------------LTSGMAITLVACL
MIVASDIGSYELGRRFGRLPLSSISPGKTVEGAVGGLFCAMTIGAVAGELLAWPLG-FLL
GVVLGVLVALFALVGDLIESMMKRDAGLKDSGDALPGHGGILDRIDSYLFTPAVVYYAVT
LI----LPVMS------
>Cya7822|196257188
---------------------------------------------MPWTRIISAIIAIAF
ALGIIIIGGWYFTLGICLLVFLAQLEYFRLVRAKGMAPAAKTTLVVSQLLLITAT-----
--IAP--SLTDAVFPLAGALICFYLLFQPK-IATIADISTSVLGLFYGGYLPSYWVRLRV
GFAQATTPLEIA-----NSNLPLMGY-W----PPSWTH------LKLLPSALTVTFLAFG
CIWAADIGAYVMGKWFGRTRLSEISPKKTVEGAIFGIIGSILVAEWGAWYLEWPYW-EIT
GLLLGLLIGIVSLLGDLTESMMKRDAGVKDSGQLIPGHGGILDRTDSYVFTAPLVYYFVT
LL----LPLLN------
>Cya7424|218440365
---------------------------------------------MPWTRIVSAIIAIAF
ALGIIITGGWYFTFGVCLLVFLAQLEYFRLVRAKGIAPAAKTTLVVSQLLLITAT-----
--VAP--TLTDAVFPLAGALICFYLLFQPK-LATIADISSSILGLFYGGYLPSYWVRLRV
GFAQAVTPIDIAGIDIGGNNLPLMGY-W----PHSWTH------LKLFPPALTVTFLAFG
CIWAADIGAYVMGKWFGRTRLSEISPKKTVEGAIFGIMGSILVAEWGAWYLEWPYW-EFT
GLLLGLLIGIVSLLGDLTESMMKRDAGVKDSGELIPGHGGILDRTDSYVFTAPLVYYFVT
LL----LPLLSNFKH--
>PromN1A|124026202
-----------------------------------------MFLAVSKKRLLSGLIVGVF
GFLIVSLGDWWFSIAISIIVHLALLEFFRMAEFTGIRPATKTTLLACQILLFFTQLSSQG
Y-ISI--EISDAILPLSGAAICGWLLLQPV-TGSIADVAASIFGLFYLGFLPSHWIKLRN
LLETDL-----------TNNFNLIPADW----------------SPSITFGMLITFSTCF
MIVGFDIGSYFVGKKFGNHSLSPISPSKTIEGVIGGLFFSILIGSYFGYLLRWEFG-ILI
GIFIGVLVALFSLVGDLTESMLKRNAGLKDSGNFLPGHGGILDRIDSYLFTPAIVFYIVL
LL----SPLIIS-----
>Micc|254416391
---------------------------------------------MPWSRIFSGIVAITL
AMGMIVAGGWYFTLGLCVIVYLGQLEYFQLVQAKGIAPAAKTTLVVSQLLLVTAA-----
--LNS--NLTDAAFPIAGTLICFYLLFQPK-MATIADIAASILGLLYGGYLPSYWIRLRV
GLDGGVSLPLNA--TASLNSFSFNDS-W----LHPWTN------LTVLSQGLTVTLLAFA
CIWAADIGAYSFGKFFGRTPLSNISPKKTVEGAIFGICGSGAVAMLGAWYLQWSNW-QLS
GFAFGTLIGVASLLGDLTESMMKRDAGVKDSGQLIPGHGGILDRTDSYVFTAPLVYYFIT
LL----LPLLPPLS---
>Prom9202|254526143
------------------------------------------------MRLRSGLLIGIF
GLIVVLLGGWFFTFATALLTYLALLEFFRMAEFKGIKPATKTTLFSSFIIIISSYLETIG
V-LER--EISNSILPICSVGICTWLLLQPK-PGTISDIAASIFGLFYLGFLPSYWIKLRG
LDSVII-----------SANQGFISFDK-----------------LSNTTGLHLTLTSCF
LIVASDIGSYFIGKSFGKTSLSPISPSKTIEGLIGGISCSIVLAIFFAFIMNWENP-FFI
GILYGILISLMALVGDLIESMMKRDAKIKDSGTFLPGHGGILDRIDSYIFTPSVLYYIF-
IV----LKYLN------
>Nods|119513287
------------------------------------------------------------
------------------------------------------------------------
------------------------------------------------------------
--------------------------------------------FASLPQGLTLTVLTFF
CIWAADIGAYIIGKFFGKTRLSDISPKKTVEGAVFGITASIAVALAGAYYLQFPKF-LFT
GVALGLLIGIASLLGDLTESMLKRDAGVKDSGQLIPGHGGILDRTDSYIFTAPLVYYFVT
LL----LPLLTDI----
>Cyab|254430122
-------------------------------------MIPQPRTTTSLPRLVSGWAAGAF
GFVVVMLGGWWFTVAVGVIVHLGLLEFFRMAQFKGIRPATKTTLVAVQLLLVTTQLASGG
SWLAG--DVAAAVLPASGAVICGWLLLQPV-TGTIADIAASVFGLFYLGFLPSHWIKLRD
LPE----------------------------------------------SGLALTLLACF
LIVATDIGSYAIGRRFGRRPLSPISPGKTVEGALGGVGCAMAVGAVGGTWIGWSWG-WLI
GAGLGAVVALFALVGDLTESMMKRDAGLKDSGDAIPGHGGILDRIDSYLFVPAVVYSLVT
LV----LPLLGA-----
>Acam|158334334
---------------------------------------------MPWARIISGLIAIVL
ALGMILLGGWYFTLGFCILVYLAQDEYFDLVRAKGNRPAGKTTMIVSQLLLITAT-----
--ING--MLADAVLPVAGTFICFYLLFQPK-LATISDISSSILGLFYGGYLPSFWIRLRA
LGTPE------------ASNLPLWGY-W----PEQWSN------INLLPVGLTITLLAFG
CIWAADIGAYTFGRLFGKTRLSDISPKKTVEGAVFGVLGSLTVAIIGANTFIWPFW-LFL
GAALGLLIGVASLLGDLTESMMKRDAGVKDSGQLIPGHGGILDRADSYVFTAPLVYYFVT
LL----LPLIEAI----
>Prom9301|126696530
------------------------------------------------MRFKSGLLIGIF
GLIVVLLGGWFFTLATALLTYLALLEFFRMAEFKGIRPATKTTLFSSFIIIVSTYLETIG
V-LEG--EISNSILPICSVGICTWLLLQPK-SGTISDIAASIFGLFYLGFLPSYWIKLRG
LDSVII-----------SSNQSIMSFEN-----------------LSNTTGLHLTLTSCF
LIVASDIGSYFIGKSFGKTSLSPISPSKTIEGLIGGISCSILLAIFFAFLMNWENP-LIV
GIIYGISISLMALVGDLIESMMKRDAKIKDSGTFLPGHGGILDRIDSYIFTPSVLYYFF-
II----LKYLN------
>Artm|209524580
---------------------------------------------MSWSRVISGIVAIAL
ALLMLTLGGWYFTLGFGVIVYLGQLEYFQLVRAKGIEPAGKTTLVVSQALLVTAA-----
--IAP--NLVDAIFALAGTLICFYLLFQPR-ISSIADIAASILGLFYGGYLPSYWIRLRV
GLDGSSPLLTHV-----TTNLPQLRY-F----PPSWDL------SYTLTEGLTASLLAFG
CIWAADIGAYIFGKFLGRTRLSDISPKKTVEGAIFGILGSIGVAIAGAWFLQWPQF-LWT
GFALGIIIGIASLLGDLTESMMKRDAGVKDSGQLIPGHGGILDRADSYVFTAPLVYYFVT
LV----LPLFKT-----
>Syne6301|56751130
---------------------------------------------MPWTRILSGTVAIAI
ALGLLTLGGWYFTCGLGIMVYLGLEEYFQLVRLKGMMPAARTTLVVSQLLLIVAN-----
--LNP--SLTDAILPVTAILICAWLQFKPK-PSSIADIAASILGLFYTGYLPSYWVRLRS
LGSAA------------SSNLPLGGF-W----PDRWLP------FNQLPPGLALLLLAFL
CIWAADIGAYFMGRWWGRTKLTQVSPKKTVEGAISGLLGSMTVATIGAFSLAWPYP-LLT
GLGLGLIIGGCSLLGDLTESMMKRDAGVKDSGQIIPGHGGILDRTDSYIFTAPMMYYFVT
LL----LPLLR------
>Anav|75908039
--------MRMESRGSKRENKPPVPNPQYPIPITPYPQYPTPNTSMPWSRIISGIVAIAL
ALVAVLLGGWYFTIMLAIVVFLGQQEYFDLVRTRGILPAAKTTLFLSQVLLVTCT-----
--VDS--NLVDAVMPIAGTFICFYLLFQPK-MATIADVSASIMGLFYVGYLPSYWVRLRS
IGTTA------------ISNLPLGGY-W----PGSLTDILEERNFASLPQGLKITVLTFL
CIWAADIGAYTIGKFFGKTRLSDISPKKTVEGAVFGISASLAVALAGAYYLHLPKF-LLT
GTILGLLIGLASLLGDLTESMLKRDAGVKDSGQLIPGHGGILDRTDSYIFTAPLVYYFVT
LI----LPLLSQ-----
>Artp|284053274
---------------------------------------------MSWSRVISGIVAIAL
ALIMLTLGGWYFTLGFGVIVYLGQLEYFQLVRAKGIEPAGKTTLVVSQALLITAA-----
--IAP--NLVDAIFALAGTLICFYLLFQPR-ISSIADIAASILGLFYGGYLPSYWIRLRV
GLDGSSPLLTHV-----TTNLPQLRY-F----PPSWDL------SYTLTEGLTASLLAFG
CIWAADIGAYIFGKFLGRTRLSDISPKKTVEGAIFGILGSIGVAIAGAWFLQWPQF-LWT
GFALGIIIGIASLLGDLTESMMKRDAGVKDSGQLIPGHGGILDRADSYVFTAPLVYYFVT
LV----LPLLRT-----
>Cya7425|220907493
-------------------------------------------MLMPWPRILSAIVAIAL
ALGMVILGGWFFTGGFGIIILLGQLEYFQMARAKGIAPATKTTLVVSQVLLVVAN-----
--LGP--TLADAVFPVAGTLICFYLLFQPK-FATIADISTSIMGLFYCGYLPSYWVRLRA
-------LGT-------ADQPSILEN-WLAGQPIAWNN------PDSFPLGLSVTLLAFG
CIWAADIGAYLIGKSIGRTRLSEISPKKTVEGAVFGVVGSIGVGLSGAWYLDWPSW-PIA
GASLGLMIGIASLLGDLTESMMKRDAGVKDSGQLIPGHGGILDRADSYVFTAPLVFYFVI
LL----LPLLPR-----
>Cya51142|172039180
---------------------------------------------MPWTRIITAIVAIVF
ALGMLIIGGWYFTLGLCVIVFLGQLEYFQLVRAKGIAPAAKTTLVVSQILLISSA-----
--IAS--PLTDALFPLTGALICFYLLFQPK-PATIADISTSVLGLFYGGYLPSYWVRLRV
GFAHTAPTVNVA-----SINLPLMGY-W----PESWNE------PKLFPPALTVTCLAFG
CIWAADIGAYIMGKWLGRTRLSDISPKKTVEGAFFGLLGSILIGEIGAWYLEWPYW-YVT
GMILGVLIGIVSLLGDLTESMMKRDAGVKDSGQLIPGHGGILDRTDSYVFTAPLVYYFVT
LL----LPLLQ------
>Lyns|119486447
---------------------------------------------MSWSRIFSGIVAITV
ALGMILWGGWYFTIGFGIIIYLGQLEYFQLVRAKGIEPAGKTTLVVSQALLITAA-----
--FAP--TLVDAMFALAGTLICFYLLFQPK-LSTIADIASSILGLFYGGYLPSYWIRLRV
GIEHPSLLVSS------AITNPQLNLNW----PQFWIH------PGNLPVGLTATLLAFL
CIWAADIGAYTVGKLFGRTRLSDISPKKTVEGAVFGVIGSMAVAITGAWYLQWPIF-LGS
GAALGLLIGIASLLGDLTESMMKRDAGVKDSGQLIPGHGGILDRADSYVFTAPLVYYFTT
LL----LPLLSRLS---
>Prom9211|159903642
-----------------------------------------MLSGLSRKRIISGFVAGML
GLLFVGLGGWWFTLSLCLIVHLALLEYFRMAEFTGIRPATKTTLVACQLLLLTTHFGIGE
G-FTS--FISAGVLPLTGAAICGWLLLQPK-TGSIADIAASIFGLFYLGFLPSHWIKLRN
ITHLDL-----------TQSSPSLTHGL----------------SGLFNIGFVMTFITCL
MIVAFDIGSYVFGQIYGRRPLSPISPSKTIEGAIAGFLSAISIGAISGFILEWKMG-VFI
GAMLGMLVAFFALVGDLTESMMKRDAGLKDSGNVLPGHGGILDRIDSYLFTPAIVYYVII
LI----IPLIN------
>Noss|17231367
---------------------------------------------MPWSRIISGIVAIAL
ALVAVLLGGWYFTIMLAIVVFLGQQEYFDLVRTRGILPAAKTTLFLSQVLLVTCT-----
--LDS--NLVDAVMPIAGTFICFYLLFQPK-MATIADVSASIMGLFYVGYLPSYWVRLRS
IGSTS------------ISNLPLGGY-W----PGSLTDILEERNFASLPQGFKITVLTFL
CIWAADIGAYTIGKFFGKTRLSDISPKKTVEGAVFGISASLAVALAGAFYLHLPQF-LLT
GTILGLLIGLASLLGDLTESMLKRDAGVKDSGQLIPGHGGILDRTDSYIFTAPLVYYFVT
LI----LPLLS------
>Cya8801|218247043
---------------------------------------------MPWTRIITTIVAIAI
ALAMLIVGGWYFTLGLCLIVFLGQLEYFQLVWAKGIAPAAKTTLVVSQLLLITAA-----
--IAP--NLTDALFPLAGALICFYLLFQPK-LATIADISTSILGLFYGGYLPSYWIRLRV
GFAHSVPSVNIA-----SSNLPLMGY-W----PESWTE------PKLFPPALMVTFLAFG
CIWAADIGAYVMGKWLGRTRLSDISPKKTVEGAIFGLLGSIIVAEFGAWYLAWPYW-YLT
GLLLGALIGIVSLLGDLTESMMKRDAGVKDSGQLIPGHGGILDRTDSYVFTAPLVYYFVT
LL----LPLLE------
>Glov|37520965
----------------------------------------------MSARILSASVLIPV
VLLAIYLGGWFFTLALAVLVVLGQIEFFEIVRRKGYRPTENLCLGLSLTLLAIQQ-----
--LYP--QLANGAFVLAGGLVCVSLLFRRQPPATISDMATSLLGLFYTGYLPSFLVQLRA
LD----------------------GLGY-------------------------LLLLTFA
CIWASDIGAFFFGKAFGRTPLTPISPKKTVEGAIFGTTASILVGLAGAALLGWSLW-PLT
GVVFGLLVGVSGLLGDLTESLMKRDVGLKDAGNLIPGHGGILDRADSYIFTAPVAFYFID
FIVLGRLPLP-------
>Syns8102|33865476
---------------------------------MSSSNPSLRAANSLRKRLRSGIAIGGF
GAVVVLLGGWWLTLGVGVIVHLGLLEFFRMAQFKGIRPATKTTLVACQLLLLTTQWAAVQ
SGWPE--ALSGAVLPLAGAAICAWLLLQPL-TGSIADIAASIFGLFYLGFLPSHWLALRN
LSDPALAP----------------GTAW------------------LCSSGLAITLSACL
MIVASDIGSWAFGKRYGRTPLSPISPSKTVEGALGGFGCAMAVGLLCARVMGWPLG-GLP
GVAVGALVALIALVGDLTESMMKRDAGLKDSGDVLPGHGGILDRIDSYLFTPAVLYALLT
LA----KPLISTG----
>Thee|22299651
---------------------------------------------MLWIRIASGLVAIAL
ALLMTFLGGWYFCLGIGALIYLGQLEYFELARAKGSAPAAKTTLVVSQVLLITSL-----
--LRP--DLADAVFPVAGTFICFYLLFQPK-LASIADISTSIMGLFYGGYLPSYWVRLRG
LEQ--------------QSTLPLGGF-W----PERLQ-------LSDFPLGLQVTLLAFA
CIWAADIGAYAVGKLFGRTRLSHISPKKTVEGAVFGVLASLGIALWGAYSLTWPLP-WFA
GALFGLMIGIASLLGDLTESMMKRDAGVKDSGQLIPGHGGILDRADSYVFTAPLVFYFVT
LL----LPIFATRTGLD
>Syns9916|116073049
------------------------------------------MQSVSRQRLVSGLGAGLF
GLVVVGLGGWWFTVALGVIVHLGLLEFFRMAQCTGIRPAAKTTLVVVQLLLISTQWDLTG
G-LPS--HLASAVLPLSGAAICGWLLLQPV-TGSIADIASSIFGLFYLGFLPSHWLRLRQ
LSDPQLLPS---------------GPQW-------------------LSAGLVITLMACL
MIVASDIGSYLVGRRFGRLPLSPISPGKTIEGALGGLVASVAVGVTFAFWMQWPWA-LLS
GGVLGALVALFALVGDLTESMMKRDAGLKDSGDALPGHGGILDRIDSYLFTPAVVYYAVT
LL----LPQLSG-----
>PromMED|33861641
------------------------------------------------MRLRSGLLIGLF
GLVVVLLGGWYFTIAIALLTYIALLEFFRMAEFTGIKPATKTTLFSCFIITIATYLEVIG
F-LDR--EIYNSILPICSVGICTWLLLQPK-SGTISDIAASIFGLFYLGFLPSYWIKLRA
IQSTINNSS--------NGILSFENISN--------------------STGLYLTLISCL
LIVASDIGSYFIGKSFGERALSPLSPSKTIEGLIGGIICSISVATFFAFLLSWQNP-FLI
GILYGILVSLMALVGDLIESMMKRDAKIKDSGTFLPGHGGILDRIDSYIFTPSVIYYII-
II----LRFFN------
>Scys6803|16330180
---------------------------------------------MPTQRIISAVIGIAL
AFSLLILGGWYFSAAIALVIYLGLREYFQMVRAKGIAPAAKTTMVLSLMLLLSAT-----
--VTP--HLTDAFFPLTGALICFYLLFQPK-MATIADISTSLLGLFYGGYLPSYWVRLRL
GDGAVNPM---------GLHLPLNGF-W----PESWAH------PENFPTGLLVTILAFA
CIWAADIGAYIMGKWLGRTRLSDISPKKTVEGSLWGVGGSLLVGVLGAWYLQWPYW-EIT
GALLGLLIGIVSLLGDLTESMMKRDAGVKDSGQLIPGHGGILDRTDSYVFTAPLVYYFVV
LL----LPVLNNL----
>Syn9902|78184958
-----------------------------MIIEVYPSVDQPRSTESSRKRLLSGLAVGGF
GLVVVCLGGWWFTAAVGILVHLGLLEFFRMAQFKGMRPATKTTLVACQLLLFSTQWAAVS
GGLHA--ELSSAVLPISGAAICAWLLLQPV-TGSIADVAASIFGLFYLGFLPSHWLSLRN
LTLVELTPGT----------------------------------SELCTSGLAITLSACL
MIVCSDIGSWAFGRRWGRRPLSPISPGKTVEGALGGCLCAMAMGEVCALVMGWPYF-GLP
GLLLGALVALIAMVGDLTESMMKRDAGVKDSGDVLPGHGGILDRIDSYLFTPAVVYYVVA
LI----QPLLVR-----
>Trie|113475034
---------------------------------------------MSWSRIVSGLVAIAV
ALGMIIFGGWWFTAGMGVIVYLGQLEYFQLASTKGIVPAAKTTLGLSQVMLVVAA-----
--LNP--NLVDAIFTLAGTIICFYLLFQPK-LASIADIASSILGLFYGGYLPSYWIRLRV
GFEAQLQ----------ISQITLENYEY-----TSWID------PLSWPSSLTFTLLGFC
CIWAADIGAYFVGKFFGRIRLSEISPKKTVEGAVFGVLGSVGVATIGSWYLDWPGS-PWT
GAVLGLIVGIASLLGDLTESMMKRDAGVKDSGQLIPGHGGILDRTDSYVFTAPLIYYFFT
LL----LPALKNYN---
>Syn9311|113952733
-----------------------------MISDVASSSQGKTKKGFDRKRLLSGLLAGAF
GLLVVGLGGWWFTLALGVIVHLGLLEFFRMAQFKGMRPATKTTLVACQLLLFSTQWANSG
G-LPA--LLPDAVLPLSGAAICGWLLLQPV-TGSIADIAASIFGLFYLGFLPSHWLRLRN
LTDFDVAPI--------LQRLSLDNS-W-------------------LSSGLLITLAACL
MVVASDIGSYMIGRRFGRHPLSPISPSKTIEGAIGGALCSVVVGALMASVMGWTLG-WLS
GGLLGALVALFALVGDLTESMMKRDAGVKDSGDALPGHGGILDRIDSYLFTPAVVYYALV
LV----MPLIAS-----
>NoAz|298490449
---------------------------------------------MPWSRIISGVIAIAL
ALSSTLLGGWYFTIAIAIIVFLGQQEYFNLVRARGIAPAAKTTMFVSQALLVICT-----
--LDS--SLADAIMPLAGTLICFYLLFQPQ-FATIADISASIMGLFYVGYLPSYWVRLRN
LDSVA------------ISNIPLGSY-W----PNNWNDILTQGNLANLSQGLTYTILTFL
CIWAADIGAYIIGKFFGKTRLSDISPKKTVEGAVFGITASVIVALAGAYFLDLPNY-LIT
GLALGLLIGIASLLGDLTESMLKRDAGVKDSGQLIPGHGGILDRTDSYIFTAPLVYYFVT
LL----V----------
>Ucyn|284928776
---------------------------------------------MPWTRTITAIIGIFF
ALGILIIGKWLFTIGLCLIVFLGQLEYFQLVRAKGIIPATKTTLIVSQILLITAA-----
--IAP--HFTDALFALAGTLICFYLLFQPK-LASIADISTSILGLFYGGYLPSYWLRLRV
GFDSTITNINVE-----NNDLFLQKY-L----PNLWTK------SQFLSPALTVTCLAFS
CIWAADIGAYVMGKSFGKTRLSNISPKKTVEGAIAGLIGSIIVAEIGAWYLKWPYC-YLT
GMILGILIGIVSLLGDLTESMMKRDAGVKDSGKLIPGHGGILDRTDSYVFTAPLVYYFVT
LF----LPLLR------
>Syns5701|87303415
-------------------------------------MSQGSRPRTSFSRLFSGFAAGGF
GLVVVSLGGWWFTVAVGVIVHLGLLEFFRLAQFKGIRPATKTTLVACQLLLFATQWASGG
G-MAV--DLAASVVPVSGAVICGWLLLQPV-TGTIADIAASIFGLFYLGFLPSHWLRLRD
LVDP-------------ALAPQLQGASW------------------PLTPGMALTLMACL
MVVATDIGSYVIGRRFGLHPLSPISPGKTVEGAFGGVACAVLVGVVGGLLLGWRWG-WVV
GGLLGGVVSLFALVGDLTESMMKRDAGVKDSGDAIPGHGGILDRIDSFLFTPAVVYYFVT
LL----VPLLG------
>YellB|86607799
----------------------------------------------MGARWVSGFAAVLF
ALAVTLLGGWYFTAAIGLIIFLAQLEFFRLVQAKGNAPAMRTTMFSSQVLVILQQ-----
--VRP--EWTSPAFIVAGSIICFYLLFKPK-VATIADIATSILGLFYCALLPSFWIRVRA
LS-------------------------F----------------AQGLGEGLWITLLAIG
CVIAADVGAYLCGRAFGRTKLSILSPKKTVEGAVAGIAASMTLAVVGAYYLGWPWS-WLS
GGILGFLIGLTSLLGDLTESLMKRDAGVKDSGDLIPGHGGILDRGDSYVFTGPLVFYFME
WL----NAYSGL-----
>Syn7002|170079074
---------------------------------------------MSLSRIISGVVAIAL
ALTLIVLGGWYFTLGMGILVFLGQQEYFRMVRAKGLAPAVKTTLVVSQLLLVIAT-----
--LSP--SLADALFPLAGTFICFYLLFQPK-MATIADLSTSILGLFYGGYMPSYWVRLRM
GSLAETEA---------VSNLPFYGY-L----PASWGE------WFNLPQALKLTFVVMV
CIWAADIGAYFMGKWLGKTKLSAISPKKTVEGAVFGALGTIFVAIAGAWYLDWSWW-PIT
GTLLGLLISVTTLLGDLTESIMKRDAGFKDSGQLIPGHGGILDRTDSYVFTAPVVYLFVT
IV----LPIFGS-----
>Cylr|282902021
---------------------------------------------MPWSRIISGIIAIVL
AVSCTLLGGWYFTIAIGIIVFFGQLEYFNLVRSRGMRPAAKTTISVSLVLLGICN-----
--FQP--SLADAIMPIAGTFICFYLLFQPQ-LATIADISASIMGLFYVGYLPSYWVRLRN
IQ---------------DGYVNLGNYLY----DYLFNTQLAQIKLDDLPRGFTFTILTFL
CIWAADIGAYIFGKYFGRTPLSSISPKKTVEGAIFGMVGSLVLALWGSYFLNLPYF-FLT
GLTLGLLIGIASLLGDLTESLLKRDAGVKDSGQLIPGHGGILDRTDSYIFTAPLVYYFIT
LI----LPLID------
>Prom9303|124022694
-------------------------------MRAEAFRSRLVAAGSSSQRISSGLAAGAF
GLVVVALGGWWFTVGLGVIVHLALLEFFRMAKFTGIRPATKTTLVACQLLLISTQWGVVG
G-LPS--DLAAAVLPLSGAAICGWLLLQPI-TGSIADIAASIFGLFYLGFLPSHWLRLRN
LSALDLAPG--------LGQLPGWCAGW-------------------LTSGMAITLVACL
MIVASDIGSYELGRRFGRLPLSSISPGKTVEGAVGGLFCAMTIGAVAGELLAWPLG-FLL
GVLLGVLVALFALVGDLIESMMKRDAGLKDSGDALPGHGGILDRIDSYLFTPAVVYYAVT
LI----LPVMS------
>Syns7805|88808917
MAATAAPALARAGAGYGEGSGLTGRGIQRVVADGTIREATLRRSGIDRKRLSSGLLAGVF
GVVVVGLGGWWFTIALGVIVHLALLEYFRMAQFKGMRPATKTTLVACQLLLVSTQWSVNG
G-LAS--HLADAVLPLSGAAICGWLILQPI-TGSIADIAASIFGLFYLGFLPSHWLRLRN
LVTPDA-----------APILQSVNGSW-------------------ISSGLLITFAACL
MVVASDIGSYAIGRRFGSRPLSPISPAKTIEGAYGGLASAIVIGACAGALLMWPLG-WFT
GGCLGALVALFALVGDLTESMMKRDAGVKDSGDALPGHGGILDRIDSYLFTPAVVFYAVT
LA----LPVLS------
>Syns7803|148239875
-----------------------------MVADGTTNETALRRSGVDRKRLSSGVLAGVF
GVVVVGLGGWWFTIALGVIVHLALLEFFRMAQFKGMRPATKTTLVACQLLLVSTQWSVNG
G-LAS--HLADAVLPLSGAAICGWLILQPI-TGSIADIAASIFGLFYLGFLPSHWLRLRN
LVTPDAAPV-----------LQSLDGSW-------------------ISAGLLITFAACL
MVVASDIGSYAIGRRFGSRPLSPISPAKTIEGAYGGLASAIVIGALTGALLMWPLG-WWT
GGCLGALVALFALVGDLTESMMKRDAGLKDSGDALPGHGGILDRIDSYLFTPAVVFYAVT
LV----LPVLS------
>Cya0110|126661007
---------------------------------------------MPWTRIITAIIAIVF
ALGMLIIGGWYFTLGLCVIVFLGQLEYFQLVRAKGIAPAAKTTLVVSQILLISSA-----
--IAS--PLTDALFPLTGALICFYLLFQPK-LATIADISTSVLGLFYGGYLPSYWVRLRV
GFAHTAPTVNVA-----SINLPLMGY-W----PESWNE------PKLFPPALTVTCLAFG
CIWAADIGAYIMGKWLGRTRLSDISPKKTVEGAFFGLLGSILIGEIGAWYLEWPYW-YVT
GMILGVLIGIVSLLGDLTESMMKRDAGVKDSGQLIPGHGGILDRTDSYVFTAPLVYYFVT
LF----LPLLQ------
>Mica|166368277
---------------------------------------------MPWPRIVSAIFAIAF
ALGIIIVGGWYFTLGIGVIVFLGQLEYFRLVRAKGIEPAAKTTLVVSQLLLLTAT-----
--MAA--PLTDAMFPLAGALICFYLLFQPK-MATIADISTSILGLFYGGYLPSYWIRLRV
GFSPESGPVAM------ASNLPLMGY-W----PESWME------PKLFPAALTVTFLAFG
CIWAADIGAYIMGKWLGKTILSLISPKKTVEGSFFGILGSIAVAEVGAWYLDWPYW-QLT
GLILGLLIGIVSLLGDLTESMMKRDAGVKDSGQLIPGHGGILDRTDSYVFTAPLVYYFVT
LL----LPWLR------
>Syns8109|260434848
----------------------------MIREVVLEQSQAPAARAALRKRLISGLGVGGF
GLLVVSLGGWWFTAALGGMVHLGLLEFFRMAQFKGIRPATKTTLVACQLLLFTTQWAIQG
G-LPA--DVAHAVLPLSGAAICGWLLLQPV-TGSIADIAASIFGLFYLGFLPSHWLSLRG
LEN-----------------------------------------------GLEITLSACL
MIVATDIGSWAVGRRYGRRPLSPISPGKTIEGAIGGFISAMLIGLVCGQLMGWALH-GLP
GLLLGALIALFALVGDLTESMMKRDAGVKDSGDVLPGHGGILDRIDSYLFTPAVVFYAIA
LC----QPLLAP-----
