# Supplementary material for: Genome fluctuations in cyanobacteria reflect evolutionary, developmental and adaptive traits
Source: BMC Evol Biol. 2011 Jun 30;11:187. doi: 10.1186/1471-2148-11-187 (PMC3141437; doi:10.1186/1471-2148-11-187)
Supplement: Additional file 8 — Individual and concatenated alignments for protein groups. Compressed file containing all alignments of individual groups (fasta format) and the concatenated alignment of 285 single-copy genes (phylip format). [file 1471-2148-11-187-S8.GZ › Cyanos1327.faa]

>Syne7942|81299237
----------------------MTVSLAARIEAILYLKGQPLSLTAIAEHAK------CD
RDAAADALLQLMDDYAHRDSALELLEDERG-FCLQLRPALQELVHELLPVDLTTGTLRTL
AAIALKGRIAQTDLVDLRGSGAYQQVQELVEQGFIQKRRQSNGRSYWLEVTDKFHQYFQT
--EGMNLEALIPARSQSTDNAMAESTAPAAPEVD--------------------------
-------------
>PromCC|33240376
--------------------------MPARIEAVLYLKGKPISVAEISEVLK------EE
KAIIEEALLALMAGYSQRDTALEIKENEAK-YSLQLRKGLGELVQNLLPVDISGATLRTL
ATIALKKRILQSELVDLRGSGAYEHIKELVEMNFVERKRQREGRSFWLTLSEKFHRTFTV
----IPDINDTDDKKAA-------------------------------------------
-------------
>Crow|67921493
-----------------------MMKLATKIEAILYLKGQPLSLMDIAQCAE------CE
VDTAQEAMMELISDYAYRDSALEVVETETG-YSLQLRSVFDDLTDDIIPAELGKGALRTL
AAIALKNPIVQTELIELRGSTAYQHVQELVEMGFVRKRRQESGRSYLLEVTNKFHQYFEI
--DQFPQ-----------------------------------------------------
-------------
>Syn7335|254424102
-----------------------MSQLANKIEAILYLKAQPLKISQIAEFAH------CD
RETAEEGLIALMNEYAHREGALEIAETEEG-YALQLREVYKPLVDTIVPLDIGLGALRTL
AAIALRGPIAQSELVDVRGSGVYQHVPDLVDQGFVKKRRQADGRSSWLQVTEKFYQHFEI
--DKLPQISTLRLPKQKAEPATHQDHHPDSEATHEASQSRDPSAVDSASQAMLAARAEEK
KPEEAASEAPEAT
>Syn307|148242491
-------------------MVSTELSLPAQLEAILYLKGRCLSLAELSELAG------CE
RDEVELALITLMADYAHRDTALEIRQESAG-YSLQLRQNLAALVQELVPVDLSTASLRTL
ATVALKKRILQSELVDLRGSGAYDHIKELLQHGFIERKRQSEGRSFWISLTEKFHRTFAL
--NNVSAEAA--------------------------------------------------
-------------
>Syn9605|78212962
---------------------MTSPSLPTRLEAILYLKGRPVSIGELAELAD------SD
RRSVEEALVALTASYAQRDSALEIVEQSGR-YGLQLRPGMGDLVKDLLPVNLSTATLRTL
ATIALKKRILQSDLVDLRGSGAYDHIKELLAQEFIERRRQTEGRSYWLTLTEKFHRTFSV
----LPDLGTTDLTEAA-------------------------------------------
-------------
>Nosp|186685111
----------------------MITATATKIEAILYLKGKPLSLGEIAEYAA------CD
RAAVKEGIIELMDNYAHRDSALEVIETPDG-YSLQLRSDFQDLVQTMIPVELGVGALRTL
AAIALNSPILQSDLINLRGSGVYQHVPELVELGFIRKRRDSDSRSYSLQVTPKFHQYFQI
--EQLPQILSNNQKEEQLELELELKGVGNGE-----------------------------
-------------
>PromAS|123968485
------------------------------------------------------------
---------------------------------------------------MKTSELRTL
ATIAIKKKILQSDLILLRGSGAYDHIKELIEKKFIVKRKQKDGRSYWLSLSEKFFQTFAV
SNEYLSNIGSGNNKQQ--------------------------------------------
-------------
>Rapb|282896721
-------MIALHINSKSPNMFQENISIALKIEAVLYLKGQSLSLSEIAEYVG------CD
RYTIEEGIIELMDNYARRESALEIVETEGS-YSLQLRADFQDLVQTLIPVELGVGSLRTL
AAIALNSPILQTDLINLRGSSAYPHVAELVELGFIRKKKDPNSRSYSLQVTSKFHQYFQI
--DELPIEQEKIKRKEI-------------------------------------------
-------------
>YellA|86607448
---MPSRRSKSVSDSRPEIGGGRLLALKNQIEAILYLKGQPLALSTLAQLAH------CS
REEAYDALLELMEDYAHRDSALEVLQVEEG-FALQLREPFLELANQLLPPEIGVGATRTL
ATIVLRGPLSQADLVELRGQGAYQHVAELVEKGFVTRYRKEGSRSPWLRVTDKFHRYFTV
--ERLAETAAASFPEA--------------------------------------------
-------------
>Prom9215|157413317
------------------------------------------------------------
-----------------------------------------------------------M
ATIAIKKKILQSDLILLRGSGAYDHIKELLEKKFIIKRKQKDGRSYWLSLSEKFFQTFAV
SNEYLSNIGSSINKQQ--------------------------------------------
-------------
>PromN2A|72382138
------------------MSESIQISLPAKIEAILYLKGRPTSSKEMAELLD------KD
IAEIEKALWELKAGYAQRDTSLEINENKSH-YSLELRQGLGELVQDLLPADLSIATLRTL
ATVALKKKILQSELVDLRGSGAYDHIKELVEKNFVERRRQKDGRSFWLTLSEKFHQTFSV
----LPEPDQAEDKKAA-------------------------------------------
-------------
>Syns9917|87124418
------------------MADDSTISLPARLEAILYLKGRSLSLRELAELAT------RR
EQEVEEAMVALMAAYAQRDTALEISVSQGR-YSLQLRAGLGELVRDLLPVNLSTATLRTL
ATIALKKRILQSDLVELRGSGAYDHIKELLNQKFIERQRHSEGRSYWISLTETFHRTFSV
----LPATGPVEPATDPVDTSTDEAA----------------------------------
-------------
>Prom9312|78779275
------------------------------------MKGRPITKKDLSEITN------SD
INSINDAIKDLKNKYSDQKSALELNEVNNS-FCLELKSSLNDFVEDLLPSELKTSELRTL
ATIAIKKKILQSDLILLRGSGAYDHIKELLEKKFIVKRRQKDGRSYWLSLSEKFFQTFAV
SNDYLSKIGTRNNKQQQ-------------------------------------------
-------------
>SynsBL|116070506
------------------------------MEAILYLKGRPVSVGELAELSE------VD
RKEVEEALIALTTLYAQRESALEIVHQNGR-WGLQLRAGLGDLVKDLLPVNLSTATLRTL
ATIALKKRILQSDLVDLRGSGAYDHIKELLAQEFIERRRQNDGRSYWITLTEKFHRTFSV
----LPDLGATDLAEAA-------------------------------------------
-------------
>Prom9515|123966225
--------------------------MVTRVEAVLYLKGRPISKKNLSEITN------TD
INSIDNALKELKEKYSNSKSAIELNEVNNT-FCLELKSTLNEYVEDLLPSELRTSELRTL
ATIAIKKKILQSDLIVLRGSGAYEHIKELINKKFIIKRKQKDGRSYWLSLSEKFFQTFAV
SNEYLSQIGGNKK-----------------------------------------------
-------------
>Cya8802|257059009
------------------------MRLATTIEAILYLKGQPLSLTEIAQWAH------CE
VDEVQEGLIELMSDYAYRDSALEVVETPQG-YSLQLRSSFEHLMDNLIPPELGTGNLRTL
AAIALKNPILQTDLIELRGSTAYQQVQELVDLGFVRKRRQENGRSYWLEVTDKFHQYFEI
--DQLPEVTP--------------------------------------------------
-------------
>Prom9313|33862955
---------MATDSPAQERDEVSSFSLPARLEAILYLKGRPVTLKEMAELAN------ET
EELIEQALLALTAGYAQRDTALEIQENNGR-YSLQLCPGLGELVRNLLPVDLSIATLRTL
ATIALKKRILQSELIDIRGSGAYDHIKELVAQNFIERKRQSEGRSYWLTLSEKFHRTFSV
----LPDLGSAEPSQVA-------------------------------------------
-------------
>Cya7822|196258078
---------------------MTQVKLATKIEAILYLKGQPLSLAELADYAH------CE
REQVEEALIELMSDYAHRDSALEVVETPTG-YSLQLRSLFDNLMSDLIPAELGTGALRTL
AAIALKNPILQTDLINLRGSSAYQQVQELVELGFVRKRRQNDGRSYWLEVTDKFHQYFEI
--EQLSQLRE--------------------------------------------------
-------------
>Cya7424|218440588
---------------------MQEVRLATKVEAILYLKGQPLSLAEIAEYAH------CD
LSQVQEAIIELMSDYAHRDSALEVVETPKG-YSLQLRTCFEHLMTHLVPAELGTGALRTL
AAIALKTPILQTDLINLRGSSAYQQVQELVELGFVRKRRQSEGRSYWLEVTDKFHQYFEI
--DQLSQLQD--------------------------------------------------
-------------
>PromN1A|124025677
------------------MSESIQISLPAKIEAILYLKGRPTSSKEMAELLD------KD
IAEIEKALWELKAGYAQRDTALEINENKSH-YSLELRQGLGELVQDLLPADLSIATLRTL
ATVALKKKILQSELVDLRGSGAYDHIKELVEKNFVERRRQKDGRSFWLTLSEKFHQTFSV
----IPEPDRAEDKKAA-------------------------------------------
-------------
>Micc|254416576
-----------------------MPRLATQIEAILYLKGKPLSLTEIAECAR------CD
RSAVEDALIELMSDYAYRDSALEVVETPKG-YSLQLRASFATLMQSLVPAELGVGALRTL
AAIAIKQPIAQTELIDLRGSGAYQHVQELISLGFVSRRRQTDGRSYWLQVTNKFHQHFEL
--DNLLPSLRTSSQS---------------------------------------------
-------------
>Prom9202|254525895
------------------------------------------------------------
-----------------------------------------------------------M
ATIAIKKKILQSDLILLRGSGAYDHIKELLEKKFIIKRKQKDGRSYWLSLSEKFFQTFAV
SNEYLSNIGSSINKQQ--------------------------------------------
-------------
>Nods|119510036
------------------------MTTATKIEAILYLKGKPLSLSEIAEYAG------CD
RATVEEGIMELMDNYAHRDSALEVVETPTG-YSLQLRSDFQDLVQTLIPVELGLGALRTL
AAIALNNPILQSDLIELRGSGVYQHVPELVELGFVRKRRDNESRSYSLQVTPKFHQYFQL
--EQLPQILEYSHKEEQLELDLTPKEEVKPAS----------------------------
-------------
>Cyab|254432246
-----MGVDPEAPTPQPPAAAVPNLSLPAHLEAILYLKGRPLSLQELAAIAG------VE
AATAELGLITLMADYAHRDTALEIRQDGQH-YGLQLRESLADLVQNLVPVDLSTAALRTL
ATIALKKRILQSELVDLRGSGAYDHIKELLSQNFIERRRQSDGRSYWLSLSEKFHRTFAV
KAEELQPQPRRAA-----------------------------------------------
-------------
>Acam|158333364
--------------MVGTTETAASTRLATVIEAILYLKAQPLTLSKIVEYAQ------CD
RDDAEDALIELMQDYAHRDSALEIVETDGG-YSLQLRQTYKSMVNTLVPVDIGVGALRTL
AAIALKGPIAQTDLVELRGSGAYQHVHDLIDQGFVQRRRQSTGRSYRVQVTNQFYQYFEI
--DQLPKI----------------------------------------------------
-------------
>Prom9301|126696288
------------------------------------------------------------
---------------------------------------------------MKTSELRTL
ATIAIKKKILQSDLILLRGSGAYDHIKELLEKKFIVKRKQKDGRSYWLSLSEKFFQTFAV
SNEYLSNIGSGNNKQQ--------------------------------------------
-------------
>Artm|209526030
----------------------MSISLPAKIEAILYLKGQALSLSEIVQLAQ------CD
RAEAEEAIIQLMSDYAHRDTALEIVETKKG-YSLQLRQAYGELMHTLVPPELGVGALRTL
AAIALNGGITQTDLVELRGSGAYQHVQELVELEFVTKRRQPQARSYWLQVSKKFHQYFQL
--DQLPQQLSLNLKANLPEDTTASS-----------------------------------
-------------
>Syne6301|56751100
----------------------MTVSLAARIEAILYLKGQPLSLTAIAEHAK------CD
RDAAADALLQLMDDYAHRDSALELLEDERG-FCLQLRPALQELVHELLPVDLTTGTLRTL
AAIALKGRIAQTDLVDLRGSGAYQQVQELVEQGFIQKRRQSNGRSYWLEVTDKFHQYFQT
--EGMNLEALIPARSQSTDNAMAESTAPAAPEVD--------------------------
-------------
>Anav|75908629
----------------------MNTATATKIEAILYLKGKPLSVSEIAEYAA------CD
RATVEEGIIELMDSYAHRDSALEVVETTDG-YSLQLRSDFQDLVQTMIPVELGLGALRTL
AAIALNSPILQSDLIELRGSGVYQHVPELVELGFVRKRRDNESRSYSLQVTPKFHQYFQI
--EQLPQPFDNDQKEQQLELDLAVGAGE--------------------------------
-------------
>Artp|284051412
----------------------MAISLLAKIEAILYLKGQALSLSEIVQLAQ------CD
RPQAEEAIIQLMSDYAHRDTALEIVETKKG-YSLQLRQAYGELMHTLVPPELGVGALRTL
AAIALNGGITQTDLVELRGSGAYQHVQELVELEFVTKRRQPQARSYWLQVSKKFHQYFQL
--DQLPQQLSLNLKTNLPEDSTASS-----------------------------------
-------------
>Cya7425|220907140
---------------MQTEPSSPSITLATKIEAILYLKAQPLSLANLAEYAG------CD
REMVSEALMELMADYAHRQTALEIVETDRG-YSLQLRNAFQDLVQTLVPVDLGVGAMRTL
ATIALKGPITQTDLVDLRGSGVYEQVKELVERGFVQKRRQPNGRSYWLQVTEQFYQYFQV
--DQLPKI----------------------------------------------------
-------------
>Cya51142|172035345
------------------------MKLATKIEAILYLKGQPLTLIDIAQWAN------CE
VDTAQEAMMELISDYAYRDSALEVVETEAG-YSLQLRSLFDDLTDNIIPAELGKGTLRTL
AAIALKNPIVQTDLIELRGSTAYQHVQELVELGFVRKRRQESGRSYLLEVTTKFHQYFEI
--DQFPQSTD--------------------------------------------------
-------------
>Lyns|119488842
------------------------MSILAKVEAILYLKGEPVSLSDLAELIK------CD
RGEVEDALIQLMSDYAHRESALEVLEMKKGYYALQLRQTYADLVDTLIQPELGVGALRTL
AAIALNDGIAQTDLVDLRGSGAYQQVHELVELGFIHKRKQKDTRSYWLQVTKKFHQYFQV
--DKLPQQLSLSFPVQGGDEPDQNGSEK--------------------------------
-------------
>Prom9211|159903391
-------MAIKSEISPLERDLVKGISLPAKLEAVLYLKGKPLSLSEMAELVN------ET
EDITEQALFELMAGYSQRDTALEINEKKGK-YSLQLKTGLGELVKNLLPVDMTGATLRTL
GTIALKKRILQSELVDLRGSSAYEHIKDLVEKDFVERKRQREGRSYWLTLSEKFHRTFSV
----LPDIKPTNDQDVA-------------------------------------------
-------------
>Noss|17232658
----------------------MNTATATKIEAILYLKGKPLSVGEIAEYAA------CD
RATVEEGIIELMDSYAHRDSALEVVETTDG-YSLQLRSDFQDLVQTMIPVELGLGALRTL
AAIALNSPILQSDLIELRGSGVYQHVPELVELGFVRKRRDNESRSYSLQVTPKFHQYFQI
--EQLPQPFDNDQKEQQLELDLAVESRGVESREQGAGETTDNGQLTTNN-----------
-------------
>Cya8801|218245963
------------------------MRLATTIEAILYLKGQPLSLTEIAQWAN------CE
VDEVQEGLIELMSDYAYRDSALEVLETPQG-YSLQLRSSFEHLMDNLIPPELGTGNLRTL
AAIALKNPILQTDLIELRGSTAYQQVQELVDLGFVRKRRQENGRSYWLEVTDKFHQYFEI
--DQLPEVTP--------------------------------------------------
-------------
>Glov|37521427
---------------------MPSTNLKTRLEAVLYLKARPLNLEQLSRYAE------CD
RDDCREALLELLEDYAGRDSALEIADTATG-YALQLRPPLQDLIQRLVPADLGVGAQRTL
ALIALKGPLPQSELVELRGSGAYDQVRDLVGKGFVS--RCAEGRSYKLRVTEKFFQYFAI
--EDVRDLVR--------------------------------------------------
-------------
>Syns8102|33865828
---------------------MSTPSLAAQIEAIMYLKGRPIGLNELSDLAR------AE
PQGVQQALLALSASYAQRDTALEIVEQNGR-FGLQLRPALADLVQNMLPVNLSTATLRTL
ATIALKKRILQSDLVDLRGSGAYDHIKELLAQDFIERRRQSEGRSYWITLSEKFHRTFSV
----LPDLAQEPPAEAA-------------------------------------------
-------------
>Thee|22298389
-----------------MQGDTDLRTLTMRVEAILYLKAQPLTLTELATLAG------TD
REAIELALIELLNDYAHRQTALEIVQIDDK-YSLQLKSAFQELVQSLVPVELGVAAQRTL
ALIALRGPIRQPEVIALRGANAYQHIQELLTLGFIRRRRDSQSRSYILQVTERFHQYFQV
--DHLPTIAEQRADDSHTH-----------------------------------------
-------------
>Syns9916|116074805
------------------MAEPNAISLPARLEAILYLKGTPVSLKELARLAE------TS
EQKVEQAMLALEAGYAQRDTALEIVAGNGN-YSLQLRAGLGELVRDLLPVNLSTAALRTL
ATIALKKRILQSELVELRGSGAYDHIKELMTQNFIERKRQSEGRSYWLSLTEKFHRTFSV
----LPTNGPEGTEPGADSTTDSVSNDAAFEAA---------------------------
-------------
>PromMED|33861466
--------------------------MVTRVEAVLYLKGRPISKKNLSEITN------AD
INSIDKALRELKEKYSNTKSAIELNEINSC-YCLELKSILNEFVEDLLPSELRTSELRTL
ATIAIKKKILQSDLIVLRGSGAYDHIKELTNKKFIIKRKQKDGRSYWLSLSEKFFQTFAV
SNEYLSQIGGNKK-----------------------------------------------
-------------
>Scys6803|16332178
------------------------MRLATTIEAILYLQAKPVAIADLVSISG------QE
KASVEDALMELMEDYAHRDSALEIVETNQG-YSLQLRAAFQHLIQDFVPADLSTASLRTL
AAIAIKSPLLQTDLIELRGSGAYQQVQELVETGFVRKRKQTEGRSYWLEITDKFHQYFEI
--DSLPADFAEKKPK---------------------------------------------
-------------
>Syn9902|78184640
---------------------MTSPSLTTRLEAILYLKGRPVSVGELAELSQ------VE
RKEVEEALIALTTSYAQRESALEIVHQNGR-FGLQLRAGLGDLVKDLLPVNLSTATLRTL
ATIALKKRILQSDLVDLRGSGAYDHIKELLAQEFIERRRQNDGRSYWITLTEKFHRTFSV
----LPDLGATDLAEAA-------------------------------------------
-------------
>Trie|113475548
-----------------------MYSLSSKIEAILYLKGKALSISEIAEIAK------CE
RGQIKDALIELMSEYAHRHTALEVVETEKG-YSLQLKPTFTELIESLIEPELGVGALRTL
AAIALKGGITQSELVDIRGSGVYQHVPELVSLGFIRKRRQKESRSYWLQVTDKFHQYFQL
--DQLPQQLSLDLFSLSNGNENEEE-----------------------------------
-------------
>Syn9311|113954788
-------------------MSEFKLSLPARLEAILYLKGKALSTSELAELAN------AS
EKEAEQGLLALVAGYAQRDTALEICENSGR-YSLQLRAGLGELVRNLLPVNLSTATLRTL
ATIALKRRILQSELVELRGSGAYDHIKELLSQNFIERKRQSEGRSYWLSLSEKFHRTFSV
----LPDGGISEPDQGA-------------------------------------------
-------------
>NoAz|298489838
-------------------MSKKNIAIGIKIEAILYLKGKPLSLSEIAEYAG------CD
RPTVEESIIELMDNYARRDSALEVVETENG-YSLQLRSDFHDLVQTLIPVELAVGPLRTL
AAIALHNPILQSDLINLRGSGVYQHVPKLVELGFVRKRRDSDSRSYSLQVTPKFHQYFQI
--DQLPQVFPRDEKEQQLELKLNIQRESVHSVEVTEKME---------------------
-------------
>Ucyn|284929310
-----------------------MVKLATKIEAVLYLKGQSLSLVDIAKYVN------HE
IEVVQDAIIELMSDYAYRDSALEVIETENG-YSLQLRPVFNDLTDNIIPAELGKAVLRTL
AAIALKNPIIQTELIELRGSSAYQHVQELVELGFVRKYRQKTGRSYLLEITSQFHQYFEI
--DQLPKSMN--------------------------------------------------
-------------
>Syns5701|87302731
--------------------------MPARLEAILYLKGRPLSLGELAEIASIGLSEPIE
RDAVELALITLMADYAHRDTALEIRQDGQR-FSLQLRDSHADLVQTLLPVDLSTATLRTL
ATVALKRRILQSDLVELRGSGAYDHIKELLAQDFIERRRQSDGRSFWISLSDKFHRTFAV
--TQVTEAAPASADRAKGNTAA--------------------------------------
-------------
>YellB|86607616
MAPRRLTSISDPLLAERQGQRERVLALKNQIEAILYLKGQPLELSALAQLAH------CS
RDEAYDALLELMEDYAHRDSALEVLQVEEG-FALQLREPFLELANQLLPPEIGVGATRTL
ATIILRGPLSQAELVELRGQGAYQHVAELVEKGFVTRYRKEGSRSPWLRVTDKFHRYFMV
--DELAKKATEAASFPEE------------------------------------------
-------------
>Syn7002|170079068
------------------------MKLATTLEAILYIKAQPLSLEELADTAG------QP
RHLVADALLELMDDYAHRDSALEVVETPTG-FSLQLRESFQALVTNLIPTELSIGAQRTL
AAIALKSPILQTELIELRGSGAYQHIQDLLAQGFIKRRRQQEGRSYWLEVSAKFHQYFEF
--DAEDLGLSPNLPETP-------------------------------------------
-------------
>Cylr|282900106
-------------------MSQENIPISLKIEAVLYLKGQSLSLSEIAEYVG------CD
RHTIEEGIIELMDNYARRESALEIVETEGS-YGLQLRADFQDLVQTLIPVELGVGSLRTL
AAIALNSPILQTDLINLRGSSAYPHVAELVELGFIRKKKDPNSRSYSLQVTSKFHQYFQI
--DELPQQKIKEREI---------------------------------------------
-------------
>Prom9303|124023241
---------MATDSPAQERDEVSSFSLPARLEAILYLKGRPVTLKEMAELAN------ET
EDLIEQALLALMAGYAQRDTALEIQENNGR-YSLQLCPGLGELVHHLLPVDLSIATLRTL
ATIALKKRILQSELVDLRGSGAYDHIKELVAQNFIERKRQSEGRSYWLTLSEKFHRTFSV
----LPDLGTAEPSQVA-------------------------------------------
-------------
>Syns7805|88808596
MKGGDLSDAKLPLVSGFEHPTEQALSLPARLEAILYLKGRPLTLQEVADLSG------VS
VSEAEQGLLVLIAGYAQRDTALEINHANGR-YGLQLRPGLGDLVRDLLPVDLSTAALRTL
ATIALKKRILQSDLVDLRGSGAYDHIKELVSQNFIERKRQSDGRSFWITLTEKFHRTFSV
----LPEIGGTEPPQAA-------------------------------------------
-------------
>Syns7803|148239557
-----MSDDTLAAVRTREHPLEPALSLPARLEAILYLKGRPLSLEELAALSG------VS
ASEAEQGLLVLIAGYAQRDTALEINHANGR-YGLQLRPGLGDLVRDLLPVDLSTAALRTL
ATIALKKRILQSDLVDLRGSGAYDHIKELISQNFIERKRQSDGRSYWITLTEKFHRTFSV
----LPEIGGTEPPQAA-------------------------------------------
-------------
>Cya0110|126658474
-----------------------MMKLATKIEAILYLKGQPLTLIDIAQWAN------CE
VDTAQEAVMELISDYSYRDSALEVVETEAG-YSLQLRSLFDDLTDNIIPAELSKGVLRTL
AAIALKNPIVQTELIELRGSTAYQHVQELVELGFVRKRRQESGRSYLLEVTTKFHQYFEI
--DQFPQSTD--------------------------------------------------
-------------
>Mica|166363385
----------------------------------------------MVTLTN------SD
RLTVEDAMIELMSDYAHRDSALEVVETPLG-YSLQLRSAYQNLIEDLIPAELGTGTLRTL
AAIALKEPILQADLINLRGSTAYQQVQDLVERGFVRKRKQNEGRSYWLEVTDKFHQYFEV
--DNLREQGILEATDQE-------------------------------------------
-------------
>Syns8109|260435710
---------------------MTSPSLPTRLEAILYLKGRPVSIGELAELAD------SD
RRTVEEALVALTASYAQRDSALEIVEQSGR-YGLQLRPGMGDLVKDLLPVNLSTATLRTL
ATIALKKRILQSDLVDLRGSGAYDHIKELLAQEFIERRRQSEGRSYWLTLTEKFHRTFSV
----LPDLGATDLTEAA-------------------------------------------
-------------
