# Supplementary material for: Genome fluctuations in cyanobacteria reflect evolutionary, developmental and adaptive traits
Source: BMC Evol Biol. 2011 Jun 30;11:187. doi: 10.1186/1471-2148-11-187 (PMC3141437; doi:10.1186/1471-2148-11-187)
Supplement: Additional file 8 — Individual and concatenated alignments for protein groups. Compressed file containing all alignments of individual groups (fasta format) and the concatenated alignment of 285 single-copy genes (phylip format). [file 1471-2148-11-187-S8.GZ › Cyanos1328.faa]

>Syne7942|81299250
-------------------------MTALDDKTIVRDYFNATGFDRWSRIYGD-GEVNFV
QKNIRIGHQRTVDTVLSWLEADGNLSDRSFCDAGCGVGSLSLPLAQRGAQAVYASDISAK
MVEEARERASQIPN--LNN---IQLEVSDLASLSGRYDTVICLDVLIHYPESDAAAMLSH
LCSLAEQRVLVSFAPKSPVLNVLKRIGQFFPGASKTTRAYQHSETAIAAALAANGFQVQR
RAFNKAPFYFSLLLEAVRTA-----
>PromCC|33239645
------------------MQVEGLQKLKESEKAEVATYFNGTGFERWNRIYSKSDEVNKV
QKNIRIGHQKTVDDVLTWIKEIGEISDMSFCDAGCGVGSLCLPLVALGAGSVSASDISEA
MVEETQRRAKIGGLD-LNR---LNFKISDLESLNGSFDTVICLDVFIHYPQKAAEEMVHH
LCGLSKKSLIVSFAPYTPLLALLKTIGQFFPGPSKTTRAYILREKGIINAARACGFEVKR
RKLNQAPFYFSQLIEFVKK------
>Crow|67923860
------------------------MNTATDDKTIVKDYFNATGFDRWRRIYGD-GEVNKV
QKDIRVGHQQTIDTVVGWLKADGNLHSLSLCDAGCGVGSLSLPLAQEGAK-IFASDISEK
MVTEAKERAQKDLKD-ASN---VTFAVQDLESLTGQYNTVICLDVLIHYPTEDAAKMINH
LASLAEKRLILSFAPKTLCLTLLKKIGEFFPGPSKTTRAYQHKEKDIIEILENNGFTIQR
KDMTSTRFYYSRILEGVKE------
>Syn7335|254423241
-----------------------MTNSTIDDKAVVREYFNATGFERWQRIYGD-GEVNKV
QANIRTGHQKTIDNVLEWFAEDEHLSQITVCDAGCGVGSLSIPLAKMGAK-VFASDISEK
MVEEAKVRSQAALGDELTPERMPEFETKDLEAITGTYHTVVCLDVLIHYPQEKADSMIEH
LSSLASDRILISFAPKTCFYATLKKVGDFFPGPSKATRAYLHRESDVAKALERNGWKIER
RSLNKAPFYFSRLLEATRVDAA---
>Syn307|148243362
-------------------MSAAPSQDAAQEKSEVKGYFETTGFDRWNRIYSESDDVNRV
QRNIRIGHQKTVDNVLAWLREDGDVANRSFCDAGCGVGSLSLPLAELGAASIAASDLSEA
MVAEAARRAQSAGLN-DGR---LQFQPSDLERLEGRFDTVICLDVFIHYPQPQAELMVAH
LAGMAEQRLIVSFAPYTPLLALLKGIGQLFPGPSKTTRAYTLKESGIVAAAKAHGFVPKR
RQLNQAPFYFSRLIEFVRG------
>Syn9605|78213933
------------------MAIDQLLEQKQAEKKEVKGYFETTGFDRWNRIYSDSDDVNKV
QRNIRIGHQKTVDEVLAWIKESDELSGVSFCDAGCGVGSLSLPLAAMGAGSISASDISEA
MAQEAERRAREAGLD-MAK---LNFFASDLESLSGSFHTVCCLDVFIHYPQQPAEEMVKH
LCSLTEGRLIVSFAPYTPLLALLKGIGQLFPGPSKTTRAYTLKEDGIVKAAEACGFKLVR
RSLNKAPFYFSRLIEFRKA------
>Nosp|186682008
-------------------------MNVADDKTIVREYFNSTGFDRWKRIYGD-GEVNKV
QLDIRNGHQQTVDTVLGWLKADNNLPELSICDAGCGVGSLSIPLAVDGAK-VYATDISEK
MVEEGKDRAKQTLGN-DEN---PTFAVQDLESLSGSYHTVICLDVLIHYPQEKADEMISH
LCSLAQSRIILSFAPKTCALSILKKIGSFFPGPSKATRAYLHREADVVRILESNGFSLQR
KAMTKTRFYFSRLLEATRK------
>PromAS|123967723
-----------------------MTSNKIIEKSEVREYFNGTGFERWNKIYSKSDEINTV
QKNIRKGHQKTVDDVVSYIKNYPELTKKSYCDAGCGVGSLSIPLLRLGIKELQLSDISYE
MIEETKKRIHELGLS-QGK---IKYEVCDLEKLKGLFDVVVCLDVFIHYPQPVAEEMVQH
LCDLSKEKLIVSFAPYTPVLAVLKNIGKLFPGPSKTTRAYTLKEKGIINAAKERGFKVVK
KKLNQAPFYFSKLIEFEKIK-----
>Rapb|282898209
-------------------------MNATDDKTIVREYFNSTGFDRWKRIYGD-GEVNRV
QLDIRTGHQQTVDTVITWLRDDQNLSQLTICDAGCGVGSLSIPLAVEGAK-VYASDISAK
MVAEAQDRAVISLKN-TAN---PTFTVQDLESLTGNYHTVICLDVLIHYPQEKADEMISH
LCSLARSRVIISFAPKTFWLTILKKIGSFFPGPSKATRAYLHRESDVINILAKNGFQIQR
KAMTRTRFYFSQLLEATK-------
>YellA|86604842
----------------------------MQEKAIVRNYFNTVGFERWRRIYGN-EEVNFV
QKDIRLGHARTVETVLQWL---GDPSGLRICDAGCGVGSLSLPLAARGAQ-VFASDISEQ
MVNEARRRQQMELGS-TDN---PQFQVLDLEELTGEYDVVVCLDVMIHYPEADALRMLNH
LTCLARSRLIFSFAPKTPWLTLLKKVGEFFPGPSKTTRAYQHREATLVGHLAEWGWKVQQ
RRTIRSRFYFAWLLDLVR-------
>Prom9215|157412525
-----------------------MPSTKIIEKSEVKEYFNGTGFERWNKIYSKSDEINTV
QKNIRKGHQKTVDDVVSYIKNYPELTKKSYCDAGCGVGSLSIPLLRLGIKKLQVSDISSE
MIKETKKRINELGLN-QGI---IKYEVCDLEKLKGLFDVVVCLDVFIHYPQPVAEEMVQH
LCDLSKEKLIVSFAPYTPVLAVLKNIGKLFPGPSKTTRAYTLKEKGIINAAEARGFKVVK
KKLNQAPFYFSKLIEFEKKK-----
>PromN2A|72383372
----------------------MTTQIEKNEKAEVTEYFNGTGFDRWNRIYSESDDVNKV
QKNIRIGHQKTVDDVISWLKEYDNIKDKSFCDAGCGVGSLSIPLAKLGAKSIHLSDISEA
MINETKSRAKEEGLD-FNK---LNFRTSDLENLKGSFNTVICLDVFIHYPQQEAEAMVKH
LCELSDERLIVSFAPYTPLLALLKGIGQLFPGPSKTTRAYTLRESGIIEAAKQSGFKVVK
SKLNQAPFYFSKLIEFVKS------
>Syns9917|87123580
------------------MAPDQLLEQTKAEKQEVKGYFESTGFDRWNRIYSDSDDVNKV
QRNIRIGHQKTVDEVLQWIQTSGVFRDVSFCDAGCGVGSLALPLAAMGAGSVQASDISDA
MVQEAKRRAQEAGLA-LDT---LHFHTSDLDSLSGSFHTVCCLDVFIHYPQAPAEAMVRH
LCSLCEERLIVSFAPFTPVLALLKGIGQLFPGPSKTTRAYTLREEGIVRAAMACGFQPMR
RSLNTAPFYFSRLIEFKRA------
>Prom9312|78778556
-----------------------MTSNKIIEKSEVREYFNGTGFERWNKIYSKSDEINTV
QKNIRKGHQKTVDDVVSYIKNYPELTKKSFCDAGCGVGSLSIPLLRLGIKDLQVSDISCE
MIKETKKRIKELALN-KAK---IKYEVCDLEQLKGLFDVVVCLDVFIHYPQPVAEEMVQH
LCDLSKEKLIVSFAPYTPVLAVLKNIGKLFPGPSKTTRAYTLKEKGIINAAKEKGFNVVK
TKLNQAPFYFSKLIVFEKNK-----
>SynsBL|116072040
------------------MDSDQLLEQTQAEKQEVKGYFETTGFDRWNRIYSESDNVNKV
QRNIRIGHQKTVDEVLAWIEKSGELNNASFCDAGCGVGSLSLPLAAMGAGSIQASDISEA
MAKEADRRARENGLD-MAK---LNFFASDLESLSGSFHTVCCLDVFIHYPQKPAEEMVKH
LCGLTEQRLIVSFAPYTPLLALLKSIGELFPGPSKTTRAYTLKEDGIVKAAESCGFQLVR
RSLNKAPFYFSRLIEFSKK------
>Prom9515|123965432
-----------------------MTSNKNLEKNEVKEYFNGTGFDRWRKIYSKSEEINTV
QKNIRKGHQKTVDDVISYVKNYPDLKSKTFCDAGCGVGSLAIPLLRLGIKDLQVSDISSE
MIKETKSRINELGLS-QRK---IKFLTSDLEKLKGLFDVVICLDVFIHYPQPVAEEMVRH
LCDLSKEKLIVSFAPYTPILALLKNIGKLFPGPSKTTRAYTLSEKGIINAANEKGFTVVQ
KKLNQAPFYFSKLIEFKKL------
>Cya8802|257062165
-------------------------MNTIDDKAIVKDYFNATGFDRWRRIYGN-GEVNKV
QADIRRGHQQTIDTVVEWLKNDDNLANLSICDAGCGVGSLSIPLAQAGAT-LYSSDISQK
MVEEATQKAKETLGD-KHN---ISFMVQDLEGLTGKYHTVICLDVLIHYPTEDAAKMISH
LASLAESRLILSFAPKTLCLTVLKKIGEFFPGPSKTTRAYMHREKDIIEILENNGFKIER
KAMTSTRFYYSRILEATRNSEQ---
>Prom9313|33864305
------------------MAMEQRQELKQAEKTEVANYFNGTGFDRWNRIYSESDDVNKV
QRNIRIGHQKTVDDVLAWLQERGDLSAMSFCDAGCGVGSLSLPLAAMGAGSIAASDISAA
MVAETKRRAADAQLD-LSR---LTFTTSDLESLQGCFHTVICLDVFIHYPQQAAEEMVRH
LCGLTQESLLVSFAPYTPLLALLKRIGQLFPGPSKTTRAYTLREDGIIKAAMGCGFEPIR
SKLNQAPFYFSRLIEFKKI------
>Cya7822|196254825
------------------------MTNAVNDKAVVKEYFNATGFDRWRRIYGD-GEVNKV
QRDIRIGHQKTIDTVIDWLKTDGNLAELSICDAGCGVGSLSIPLAQAGAK-VWASDISEK
MVGEAKEKAKEALGE-IDN---PTFSVQDLESLGGQYHTVICLDVLIHYPTEDAEKMISH
LAALAQQRLILSFAPKTLCLTVLKKIGEFFPGPSKTTRAYQHREADIIKILENNGFKIQR
TSMTSTRFYYSRILEAVR-------
>Cya7424|218437960
------------------------MTNAVNDKAVVKDYFNATGFDRWRRIYGD-GEVNKV
QKDIRIGHQQTIDTVIDWLKSDGNLAELSICDAGCGVGSLSIPLAQAGAK-VWASDISEK
MVGEAREKAKEVLGE-IYN---PTFSVQDLESLGGKYHTVVCLDVLIHYPTEDAAKMIGH
LASLAENRLILSFAPKTLCLTILKKIGEFFPGPSKTTRAYQHKEADIIKILENNGFTIGR
TSMTSTRFYFSRILEAVRN------
>PromN1A|124024956
----------------------MTTQIEKNEKAEVTEYFNGTGFDRWNRIYSESDDVNKV
QKNIRIGHQKTVDDVISWLKEYDNIKDKSFCDAGCGVGSLSIPLAKLGAKSIHLSDISEA
MINETKSRAKEEGLD-FNK---LNFRTSDLENLKGSFNTVVCLDVFIHYPQQKAEAMVKH
LCELSDERLIVSFAPYTPLLALLKGIGQLFPGPSKTTRAYTLRESGIIEAAKQSGFKVVK
SKLNQAPFYFSKLIEFVKS------
>Micc|254416863
------------------------------------------------------------
------------------------------------MGSLSIPLAEAGAK-VFASDISEK
MVGEAKDKAGASLDN-TDN---LSFAVQDLEDLSGSYHTVICLDVLIHYPQDKADQMISH
LACLAESRLILSFAPKNIVYSLLKKIGELFPGPSKTTRAYLHRKADIIKILERNGFSIQR
TGMTSTQFYFSYLLEATRNSD----
>Prom9202|254526041
-----------------------MPSTKIIEKSEVKEYFNGTGFERWNKIYSKSDEINTV
QKNIRKGHQKTVDDVVSYIKNYPELTKKSYCDAGCGVGSLSIPLLRLGIKKLQVSDISSE
MIKETKKRINELGLN-QGI---IKYEVCDLEKLKGLFDVVVCLDVFIHYPQPVAEEMVQH
LCDLSKEKLIVSFAPYTPVLAVLKNIGKLFPGPSKTTRAYTLKEKGIINAAEARGFKVVK
KKLNQAPFYFSKLIEFEKKK-----
>Nods|119512759
-------------------------MNVADDKTIVREYFNSTGFDRWRRIYGD-GEVNKV
QLDIRNGHQQTVDTVISWLKDDGNLPELSICDAGCGVGSLSIPLAADGAK-IYASDISEK
MVTEAKDRALATLGN-VEN---TTFAVQDLESLSGSYNTVICLDVLIHYPQEKADEMISH
LCSLAESRVIMSFAPKNCALTILKKIGSFFPGPSKATRAYLHREADVVKILESNGFTVQR
QAMTKTRFYYSRLLEATRQ------
>Cyab|254431608
-------MPSTTAADNSAERAAQSHGGKQAEKQEVKGYFETTGFERWNRIYSTSEDVNKV
QRNIRLGHQKTVDNVLAWLQEQGDLASRSFCDAGCGVGSLSLPMAQLGAGSIAASDLSEA
MVAEASRRAVEAGIP-AGR---ISFQASDLESLEGRYDTVICLDVFIHYPQAAAEEMVRH
LAAMAEKHLIVSFAPYTPLLALLKGIGQLFPGPSKTTRAYTLREEGIVKAAAAAGFTPVR
RNLNQAPFYFSRLIAFEKST-----
>Acam|158336806
-------------------------MPTTNDKAVVQDYFNTVGFDRWRRIYGD-GDVNKV
QKDIRIGHQQTVDTVISWLKADGDLSGQSFCDAGCGVGSLSIPLATMGIQ-VSASDISKK
MVEEAQSRAQQTLGQ-DQN---PNFSVQDLETLSGSFDTVICLDVLIHYPDQKVPEMINH
LASLAKSRIILSFAPWTIGYMLLKKIGSFFPGPSKTTRAYLHRDFDICDILRSQGWTIER
KAMTKTSFYFSRIIEAKRPDA----
>Prom9301|126695526
-----------------------MTSNKIIEKSEVREYFNGTGFERWNKIYSKSDEINTV
QKNIRKGHQKTVDDVVSYIKNYPELTKKSYCDAGCGVGSLSIPLLRLGIKELQVSDISSE
MIKETKKRINELGLN-QGK---IKYEVCDLEKLKGLFDVVVCLDVFIHYPQPVAEEMVQH
LCDLSKEKLIVSFAPYTPVLAVLKNIGKLFPGPSKTTRAYTLKEKGIINAAKEKGFKVVK
KKLNQAPFYFSKLIEFEKI------
>Artm|209524236
-------------------------MSVVDDKTVVRQYFNSTGFDRWQRIYGN-GEVNRV
QRDIRDGHQQTVDRVIEWLQADGNLGGLMVCDAGCGVGSLSIPLGDAGAI-VSASDISEK
MVAEASQRARNQLITRASN---INFMAQDLEKLTGRYHTVICLDVLIHYPQNQAAEMISH
LCSLAENRIILSFAPKTLALSILKKIGEFFPGPSKTTRAYQHREADIIKILSDNGFTVSR
ESMISTRFYFSRLLEAIRC------
>Syne6301|56751088
-------------------------MTALDDKTIVRDYFNATGFDRWSRIYGD-GEVNFV
QKNIRIGHQRTVDTVLSWLEADGNLSDRSFCDAGCGVGSLSLPLAQRGAQAVYASDISAK
MVEEARERASQIPN--LNN---IQLEVSDLASLSGRYDTVICLDVLIHYPESDAAAMLSH
LCSLAEQRVLVSFAPKSPVLNVLKRIGQFFPGASKTTRAYQHSETAIAAALAANGFQVQR
RAFNKAPFYFSLLLEAVRTA-----
>Anav|75910103
-------------------------MNAADDKTIVREYFNSTGFDRWKRIYGD-GEVNKV
QLDIRNGHQQTVDSVIGWLKNDGNLAELSICDAGCGVGSLSIPLATEGAK-VYASDISEK
MVEEGKQRALETLGN-AEN---PTFAVQDLESLSGSYHTVICLDVLIHYPQEKADEMISH
LCSLAQSRIILSFAPKTCALTLLKKIGSFFPGPSKTTRAYLHREADVIKILESNGFAIQR
KEFTKTRFYFSRILEATRP------
>Artp|284052239
-------------------------MSVADDKTVVRQYFNSTGFDRWQRIYGN-GEVNRV
QRDIRDGHQQTVDRVLEWLQADGNLGGLMVCDAGCGVGSLSIPLGDAGAI-VSASDISEK
MVAEANQRARNQLITRASN---INFMAQDLEKLTGRYHTVICLDVLIHYPQNQAAEMISH
LCSLAETRIILSFAPKTLALSILKKIGEFFPGPSKTTRAYQHREADIVKILSDNGFTVSR
ESMISTSFYFSRLLEAIRC------
>Cya7425|220907021
MTEAIQREHSETGMSSTGLQTDNQQSNQSDDKVVVQNYFNSVGFDRWQRIYGE-GEVNRV
QQDIRVGHQQTIDTVLEWLRADGNLAERTFCDAGCGVGSLSIPLAAMGGR-VYASDLSEK
MVEEARQRAKTVLEQ-SEN---PQFGVQDLEHLQGQYHTVICLDVLIHYPQDQAAGMINH
LSSLATNCLILSFAPKTLCYTVLKKIGDFFPGPSKATRAYLHREDQIRQILAAAGWQIRR
TGMSKTRFYFSRLLEAVRD------
>Cya51142|172035231
--------------MCLKTNLPESMNTTTDDKTIVKDYFNATGFDRWRRIYGD-GEVNKV
QKDIRLGHQQTIDTVVAWLKADGNLANLSICDAGCGVGSLSIPLAQEGAK-IFASDISEK
MVTEAQERAQKALKD-ASN---VTFAVQDLESLTGNYHTVICLDVLIHYPAEDAEKMIKH
LASLSESRLILSFAPKTLCLTLLKKIGEFFPGPSKTTRAYQHKEKDIIQILEQNGFTIQR
KDMTSTRFYYSRILEAVKE------
>Lyns|119492558
-------------------------MSVADDKTVVREYFNSTGFDRWRRIYGD-GEVNKV
QLDIRNGHQQTVDRVLNWLKADGNLSGLSICDAGCGVGSLSIPLAEAGAV-INASDISEK
MVSEASVRAKATLGEQASN---VTFTTQDLETLEGQYHTVVCLDVLIHYPDDKMADMIDH
LASLATDRLILSFAPKTLALTILKRIGEFFPGPSKTTRAYQHREADVVKILEARGFKITR
NEMTSTRFYFSRLLEAVRS------
>Prom9211|159902727
------------------MTSESQNQLKQAEKADVVKYFNGTGFERWNRIYSNSDDVNKV
QRNIRIGHQKTVDDVLLWIKESGRVSEMSFCDAGCGVGSLSLPLASLGAASVAASDISQA
MVEETRRRAELAGLD-LDR---MTFNTSDLESLRGSFHTVVCLDVFIHYQQKAAEEMVEH
LCSLSREKLIVSFAPYTPFLALLKTIGQFFPGPSKTTRAYILRESGIVDAAKRKGFNVFR
RKLNQAPFYFSQLIEFRKN------
>Noss|17230693
-------------------------MNAADDKTIVREYFNSTGFDRWKRIYGD-GEVNKV
QLDIRNGHQQTVDSVIGWLKNDGNLAELSICDAGCGVGSLSIPLATEGAK-VYASDISEK
MVEEGKQRALETLGN-AEN---PTFAVQDLESLSGSYHTVICLDVLIHYPQEKADEMISH
LCSLAQSRIILSFAPKTCALTLLKKIGSFFPGPSKTTRAYLHREADVIKILESNGFAIQR
KEFTKTRFYFSRILEATRS------
>Cya8801|218249078
-------------------------MNTIDDKAIVKDYFNATGFDRWRRIYGN-GEVNKV
QADIRRGHQQTIDTVVEWLKNDDNLANLSICDAGCGVGSLSIPLAQAGAT-LYSSDISQK
MVEEATQKAKETLGD-KHN---ISFMVQDLEGLTGKYHTVICLDVLIHYPTEDAAKMISH
LASLAESRLILSFAPKTLCLTVLKKIGEFFPGPSKTTRAYMHREKDIIEILENNGFKIER
KAMTSTRFYYSRILEATRNSEQ---
>Glov|37523971
----------------MVARAGSLKISSMNDKLIVRDYFNNTGFERWRRIYGD-EAVNRI
QHSIRVGHQRTCERVLEWL---GDVHDQSICDAGCGLGSLSFPLAERGAR-VFATDISEK
MILEARRRQKSRLPD-SDN---PRFEVLELEQIDGRYDTVVCLDVLIHYPLDQVEKMLAH
LSNRAGEHLILTYAPKTLLFAALKKVGEFFPGANKTTRAYQHRSEDIEAILTRLGWKILR
RAAIDDKFYFARLVMTARSASAVAA
>Syns8102|33866817
------------------MAPDQLLEQKQAEKQEVKGYFETTGFDRWNRIYSESDDVNKV
QRNIRIGHQKTVDEVLAWIKDSGELNEVSFCDAGCGVGSLSLPLAEMGAGSISASDISEA
MAQEADRRARAAGLD-MGK---LNFFASDLESLSGSFHTVCCLDVFIHYPQQPAEEMVKH
LCSLTEERLIVSFAPYTLLLALLKGIGQLFPGPSKTTRAYTLKEEGIVKSAEACGFKLVR
RSLNKAPFYFSRLIEFRKA------
>Thee|22297994
----------------MTIDRERMTQSTADEKAIVQNYFNTTGFDRWRRIYGT-DQVSKV
QADIRKGHQQTIDTVLAWLKADASLKGKLICDAGCGVGSLSIPLAQLGAR-VYASDISEK
MVAEARDRAAAQLNG-HHE---LILSVSDLEALRGQYHIVICLDVLIHYPDNQMAGMLAH
LSSLAMERLILSFAPKTPKYTLLKKIGEFFPGASKATRAYLHSEEFIVEILGNLGWRIER
NAMTKTRFYFSRLLEAVPAK-----
>Syns9916|116073977
------------------MAPEQLLNDKQTEKQEVKGYFETTGFDRWNRIYSESDDVNKV
QRNIRIGHQKTVDEVLTWIKESGELNAVSFCDAGCGVGSLSLPLAAAGAGSITASDISEA
MAQEADRRARDAGLD-MGK---LSFSASDLESISGSFHTVCCLDVFIHYPQPAAEEMVKH
LCSLTEERLIVSFAPYTPLLALLKGIGQLFPGPSKTTRAYTLKEAGIIKAAEACGFKLVR
RSLNQAPFYFSRLIEFRKA------
>PromMED|33860728
-----------------------MTFNKNLEKSEVREYFNGTGFDRWRKIYSKSEEINTV
QKNIRKGHQKTVDDVVSYVKNYPELTTKTFCDAGCGVGSLAIPLLRLGIKDLQVSDISSE
MINETKKRINELGLS-QRK---IKFLTSDLEQLKGLFDVVICLDVFIHYPQPVAEEMVRH
LCDLSKEKLIVSFAPYTPILAVLKNIGKLFPGPSKTTRAYTLREKGIINAANEKGFIVVQ
KKLNQAPFYFSKLIEFNKVK-----
>Scys6803|16332013
-----------------------MTNAALDDKTIVRDYFNSTGFDRWRRIYGD-GQVNFV
QKDIRVGHQQTVDSVVAWLVADGNLPGLLVCDAGCGVGSLSIPLAQAGAL-VYGSDISEK
MVGEAQQKAQEVLAY-GNQ---PTFMTQDLAQLGGKYDTVICLDVLIHYPTEEASAMISH
LASLADRRLILSFAPKTLGLTVLKKIGGLFPGPSKTTRAYQHKEADIRKILGDNGFSIAR
TGMTSTRFYYSRILEAVRS------
>Syn9902|78185672
------------------MASDSLLTQIQAEKDEVKGYFETTGFDRWNRIYSESDEVNKV
QRNIRIGHQKTVDEVVSWIQESGAVHNVSFCDAGCGVGSLSLPLAAMGAGSVHASDISAA
MVQEAERRAREAGLD-MGK---LNFSASDLESLQGSFHTVCCLDVFIHYPQPAAEAMVKH
LCGLTQERLIVSFAPYTPLLALLKGIGQLFPGPSKTTRAYTLKETGIVKAAEDCGFKLVR
RSLNKAPFYFSRLIEFNKI------
>Trie|113477868
-------------------------MTKTDDKRIVRDYFNSTGFDRWQRIYGD-GQVNKV
QLDIRKGHQQTIDTVLNWLQADDNLQGLSICDAGCGVGSLSIPLAKSGAV-IYGSDISEK
MVLEAYQRAKSSLIN-IDN---INFVAQDLETLSGKYHTVVCLDVLIHYSQDQVATMINH
LISLAESRLIISFAPKTLALSILKKVGELFPGPSKTTRAYQHRETDIIKIIESNGFSIQR
QSMTSTSFYYSRLLETVRK------
>Syn9311|113954931
------------------MSPEPLLDDKQAEKQVVKGYFETTGFERWNRIYSETDDVNKV
QRNIRIGHQKTVDEVLTWIEGSDALSDVSFCDAGCGVGSLSLPLAEMGAGSIDASDISEA
MAKEAQRRAEEAGLN-MSK---LNFFASDLESLSGSFHTVCCLDVFIHYPQTAAEEMVRH
LCSLTEQRLIVSFAPYTPLLALLKGIGQLFPGPSKTTRAYTLKETGIVQAAESCGFKLVR
RSLNKAPFYFSRLLEFQKN------
>NoAz|298492007
-------------------------MNAADDKTIVREYFNSTGFDRWKRIYGD-GEVNKV
QLDIRTGHQQTVDTIIGWLKDDNNLSELSICDAGCGVGSLSIPLASEGAK-VYASDISAK
MVSEAQDRSVKLFSN-STN---PTFAVQDLESLSGNFHTVICLDVLIHYPQDKADEMISY
LCSLAQSRIILSFAPKTCFLSILKKIGSFFPGPSKATRAYLHREADVVKILEKNGFTVQR
QAMTRTRFYFSRLLEATRA------
>Ucyn|284929351
------------------------MKINTDDKTIVKNYFNAIGFDRWQNIYGN-GKVNKV
QEDIRFGHQQTIDTVLKWLKSDGDLSGLVICDAGCGVGSLSIPLVKEGAI-VSASDISEK
MVTEARKRANDILEN-TDT---INFYVQDLETLKGNFHTTICLDVLIHYPSDNAAKMINH
LASLTNSRIILSFAPKTFYLTVLKKIGEFFPGPSKTTRAYQHNKDMIIQTLKQNGFKIQR
TGMTSTKFYYSQIIEAIKE------
>Syns5701|87301859
----------------MATSPAPDAGAKLAEKAEVRDYFNSTGFERWKRIYSDSDDVNKV
QRNIRLGHQKTVDQVLEWLQEEGDLPQRSFCDAGCGVGSLSLPLAQLGAGSIAASDLSEA
MVEEARRRLEDSGLP-ADR---VQFSASDLESLQGRYDTVICLDVFIHYPQAAAEEMVRH
LGGLAERRLIVSFAPYTPLLALLKSIGQLFPGPSKTTRAYTLREDGIVSAAAEAGFQPRR
RSLNQAPFYFSRLIEFERG------
>YellB|86609554
----------------------------MQEKTIVRDYFNSVGFERWRRIYGE-EEVNFV
QKDIRLGHARTVETVLQWL---GDPSGLRICDAGCGVGSLSLPLATRGAQ-VFASDISEQ
MVNEARRRQQMELGS-TDN---PHFWVSDLEELTGEYDVVICLDVMIHYPEAEALRMLKH
LTCLAQSRLIFSFAPKTPWLTLLKKVGEFFPGPSKTTRAYQHREATLVSQLTEWGWKVQQ
RQTIRSRFYFAWLLDLVR-------
>Syn7002|170077530
------------------------MTSSLNDKTIVKDYFNAKGFDRWRRIYGD-GDVNKV
QADIRVGHQQTIDKVVAWLKADQNLNLRSICDAGCGVGSLSIPLMEAGARSIYASDISEK
MVGEAQERAAKIFGN-TPN---LKFETKDLESISGKYNTVICLDVLIHYPTEDAAKMIAH
LASLSEDRLILSFAPKTFWLTILKKIGEFFPGPSKTTRAYQHKEQDIRQILIDNGFAIAR
TEMTSTRFYYSRLLEAVRLR-----
>Cylr|282901073
-------------------------MNATDDKTIVREYFNSTGFDRWKRIYGD-GEVNSV
QLDIRTGHQQTVDTVITWLKDDQNLSQLTICDAGCGVGSLSIPLAVEGAK-VYASDISAK
MVAEAQDRAVISLKN-TAN---PTFTVQDLESLTGNYHTVICLDVLIHYPQEKADEMISH
LCSLARSRIIISFAPKTFWLTILKKIGSFFPGPSKATRAYLHREVDVINILAKNGFRVER
KAMTRTRFYFSQLLEAAR-------
>Prom9303|124024403
------------------MAMEQRQELKQAEKTEVANYFNGTGFDRWNRIYSESDDVNKV
QRNIRIGHQKTVDDVLAWLQERGDLSAMSFCDAGCGVGSLSLPLAAMGAGSIAASDISAA
MVAETKRRAADAKLD-LSR---LTFTTSDLESLQGCFHTVICLDVFIHYPQQAAEEMVRH
LCGLTQESLLVSFAPYTPLLAVLKRIGQLFPGPSKTTRAYTLREDGIIKAAMGCGFEPIR
SKLNQAPFYFSRLIEFKKI------
>Syns7805|88809884
------------------MTPEQQLKDKLAEKQEVKGYFETTGFDRWNRIYSESDDVNKV
QRNIRIGHQKTVDEVLAWIKDSGEFSDVSFCDAGCGVGSLSLPLAAMGAGSISASDISEA
MAQEAERRAREAGLD-MTK---LNFFASDLESLSGAFHTVCCLDVFIHYPQAAAEEMVKH
LCSLSEQRLLVSFAPYTPLLALLKSIGQLFPGPSKTTRAYTLKEEGIVKAAMACGYEPVR
RSLNKAPFYFSRLIEFRKKE-----
>Syns7803|148240642
------------------MTPEQQLKDKLAEKQEVKGYFETTGFDRWNRIYSESDDVNKV
QRNIRIGHQKTVDEVLAWIKDSGELSEVSFCDAGCGVGSLSLPLAAMGAGSISASDISEA
MAKEAERRAGEAGLD-MSK---LNFFASDLESLSGSFHTVCCLDVFIHYPQAAAEEMVKH
LCSLSEQRLIVSFAPYTPLLAILKSIGQLFPGPSKTTRAYTLKEEGIVKAAMACGFEPVR
RSLNKAPFYFSRLIEFRKKD-----
>Cya0110|126657490
------------MKSCASKNLPESMNTTTDDKTIVKDYFNATGFDRWRRIYGD-GDVNKV
QKDIRLGHQQTIDTVVAWLKADENLANLSICDAGCGVGSLSLPLAQEGAK-IFASDISEK
MVTEAQERAQKTLKE-ASN---VTFAVQDLESLTGNYHTVICLDVLIHYPTEDAAKMINH
LASLAENRLILSFAPKTLCLTLLKKIGEFFPGPSKTTRAYQHKEKDIIKILEDNGFSIQR
KDMTSTRFYYSRILEAVKE------
>Mica|166368284
------------------------MTNTLDDKAIVKDYFNATGFDRWRRIYGD-GEVNKV
QKDIRIGHQQTIDTVIGWLESDDNLPNLSICDAGCGVGSLSIPLAQAGAT-IFASDISEK
MVTEAKERAAKELAD-TSK---LTFAVQDLEALTGQYHTVICLDVLIHYPTEEALGMIKH
LGSLAQSRLILSFAPKTCLLTILKKIGQFFPGPSKTTRAYQHKEKTIVAALNENGFKIER
TSMTSTRFYFSRILEAVRSE-----
>Syns8109|260436118
------------------MAPDQLLEQKQAEKEEVKGYFETTGFDRWNRIYSNSDDVNKV
QRNIRIGHQKTVDEVLAWIKESGEVSQASFCDAGCGVGSLSLPLAAMGAGSISASDISEA
MAQEAERRAREAGLD-MAK---LNFFASDLESLSGSFHTVCCLDVFIHYPQQPAEEMVKH
LCSLTEERLIVSFAPYTPLLALLKGIGQLFPGPSKTTRAYTLKEDGIVKAAEACGFKLVH
RSLNKAPFYFSRLIEFRKA------
