# Supplementary material for: Genome fluctuations in cyanobacteria reflect evolutionary, developmental and adaptive traits
Source: BMC Evol Biol. 2011 Jun 30;11:187. doi: 10.1186/1471-2148-11-187 (PMC3141437; doi:10.1186/1471-2148-11-187)
Supplement: Additional file 8 — Individual and concatenated alignments for protein groups. Compressed file containing all alignments of individual groups (fasta format) and the concatenated alignment of 285 single-copy genes (phylip format). [file 1471-2148-11-187-S8.GZ › Cyanos1329.faa]

>Syne7942|81299257
-----------MAKKAMVERDRKRKKLVEKYAAKREALKEQFAAAT-SQSERLELHRKLQ
QLPRNSAPNRVRNRCWVTGRPRGYYRDFGLCRNVLREMAHQGLLPGVVKSSW
>PromCC|33240755
-----------MAKKSMIARDVKRKKLVERYASKRKKLLDQFHSAK-DPMERLEIHRKIQ
ALPRNSAPSRMRNRCWATGKPRGVYRDFGLCRNQLRERAHKGELPGVVKSS-
>Crow|67924599
-----------MAKKSMIEREKKRERLIAKYAEKRAALKEAFENAE-DFEEKIEIHRQIQ
RLPRNSAPSRHRNRCWLTGRPRGYYRDFGLSRNVLREWAHEGLLPGVVKSSW
>Syn7335|254424807
-----------MAKKSMVARQKKREKLVAKYADKREALLKEFAQAP-NQAQKLAIHRQIQ
QLPRNSAPSRLNNRCWKTGRPRGYYRDFGLCRNVLRDMAHQGLLPGVVKSSW
>Syn307|148241644
-----------MAKKSMIARDVKRKKMVERFAAKRSALMEAFANAA-DPMERLEIHRKIQ
QLPRNSAPTRMRNRCWATGKPRGVYRDFGLCRNQLRERAHKGLLPGVVKSSW
>Syn9605|78212121
-----------MAKKSMIARDVKRKKTVERYAAKRAALMAAFNAAE-DPMDRLEIHRKIQ
ALPRNSARIRVRNRCWATGKPRGVYRDFGLCRNQLRERAHKGELPGVVKSSW
>Nosp|186684163
-----------MAKKSMIEREKKRTRLIEKYADKREALLEEFRSAA-SPLDKLEIHRKIQ
QLPRNSAPTRHRNRCWLTGRSRGVYRDFGLSRNVLREWAHEGLLPGVVKSSW
>PromAS|123968916
-----------MAKKSMIAREVKRKKLVKKYSAKRKALLDEFNAAK-DPMERLEIHRKIQ
GLPRNSAPNRVRNRCWATGKPRGVYRDFGLCRNQLRQRAHNGELPGVVKSSW
>Rapb|282895846
----------------MIEREKKRAGLVAKYAAKREALLEEFRTTE-SPLEKLEVHRKIQ
QLPRNSAPTRRQNRCWLTGRPRGVYRDFGLSRNVLREWAHQGLLPGVVKSSW
>YellA|86605803
-----------MAKKSMIEREKKRQRLVEKYREKRQQLKAAMADPNIDQATRMELHAQLQ
KLPRASSPTRLRNRCWKTGRPRGYFRDFGLCRNSLREMAHRGLLPGVVKASW
>Prom9215|157413739
-----------MAKKSMIAREVKRKKLVKKYAAKRKSLLDEFNAAK-DPMERLEIHRKIQ
GLPRNSAPNRVRNRCWATGKPRGVYRDFGLCRNQLRQRAHNGELPGVVKSSW
>PromN2A|72382648
-----------MAKKSMIARDVKRKKLVERYAAKRKSLIEAFKSAK-DPMERLEIHRKIQ
ALPRNCAPNRIRNRCWATGKPRGVYRDFGLCRNQLRSRAHNGELPGVVKSSW
>Syns9917|87123699
-----------MAKKSMIARDVKRKKMVERYAAKRTALMAAFNAAN-DPMERLEIHRKIQ
ALPRNSAPTRIRNRCWATGKPRGVYRDFGLCRNQLRERAHKGELPGVVKSSW
>Prom9312|78779674
-----------MAKKSMIARDVKRKKLVKKYAAKRKSLLDEFNAAK-DPMERLEIHRKIQ
ALPRNSAPNRVRNRCWATGKPRGVYRDFGLCRNQLRQRAHNGELPGVVKSSW
>SynsBL|116072762
-----------MAKKSMIARDVKRKKMTERYAAKRSALMAAFNAAA-DPMSRLEIHRKIQ
ALPRNSAPTRIRNRCWATGKPRGVYRDFGLCRNQLRERAHKGELPGVVKSSW
>Prom9515|123966595
----------------MIAREVKRKKLVKKYAVKRKSLLDEFNAAK-DPMERLEIHRKIQ
GLPRNSAPTRIRNRCWATGKPRGVYRDFGLCRNQLRLRAHNGELPGVVKSSW
>Cya8802|257059468
-----------MAKKSMIEREKKRARLVEKYAAKREALKEAFHQAE-DYEEKIEIHRQLQ
QLPRNSSPNRRRNRCWATGRPRGYYRDFGLSRNVLREWAHEGLLPGVVKSSW
>Prom9313|33863643
-----------MAKKSMIARDVKRKKIVERYAAKRAALMEAFNAAK-DPMQRLEIHRKIQ
ALPRNSAPNRIRNRCWATGKPRGVYRDFGLCRNQLRERAHKGELPGVVKSSW
>Cya7822|196254688
-----------MAKKSMIEREKKRSALXXXXXXQRADLKEQLRQAE-DLDEIIELQRQLQ
RLPRNSSRTRHRNRCWVTGRPRGYYRDFGLSRNVLREWAHQGLLPGVVKSSW
>Cya7424|218439768
-----------MAKKSMIEREKKRSRLIAKYADKRAELKEQLRQAE-DLDDKIEIQRQLQ
RLPRNSAPSRHRNRCWVTGRPRGYYRDFGLSRNVLREWAHQGLLPGVVKSSW
>PromN1A|124026370
-----------MAKKSMIARDVKRKKLVERYAAKRKSLIDAFKSAK-DPMERLEIHRKIQ
ALPRNCAPNRIRNRCWATGKPRGVYRDFGLCRNQLRSRAHNGELPGVVKSSW
>Micc|254413030
-----------MAKKGMIEREKKRKKLVEKYAAKRAALKEQFDNAS-SPAEKLEIHRKIQ
QLPRSSAPNRVRNRCWVTGRPRGYYRDFGLSRHVLREWAHKGLLPGVVKSSW
>Prom9202|254526000
----------------MIAREVKRKKLVNKYAAKRKSLLDEFKAAK-DPMERLEIHRKIQ
GLPRNSAPNRVRNRCWATGKPRGVYRDFGLCRNQLRQRAHNGELPGVVKSSW
>Nods|119510130
-----------MAKKSMIEREKKRAKLVEKYADKREALLEEFKSAV-SPLDKLEVHRKIQ
QLPRNSAPTRHRNRCWVTGRPRGVYSDFGLSRNVLREWAHQGLLPGVVKSSW
>Cyab|254431494
-----------MAKKSMIARDVKRKKMVDRFAAKRAALKAAFEAAA-DPMERLEIHRKIQ
SLPRNSAPTRVRNRCWATGKPRGVYRDFGLCRNQLRERAHKGELPGVVKSSW
>Acam|158337188
-----------MAKKGMVEREKKRQRLVAKYAHKRQALLEQISQAS-SQQERMDLHRQLQ
RLPRNSAPTRLRNRCWVTGRSRGYYRDFGLSRHVLREMAHEGLLPGVTKSSW
>Prom9301|126696729
-----------MAKKSMIAREVKRKKLVKKYAAKRKSLLDEFNAAK-DPMERLEIHRKIQ
GLPRNSAPNRVRNRCWATGKPRGVYRDFGLCRNQLRQRAHNGELPGLVKSSW
>Artm|209525883
-----------MAKKSMIERDKKRKELVDKYSDKRQQLKEQFDSAT-SQAQKMTIHRQIQ
QLPRNSSRTRLRNRCWVTGRPRGYYRDFGLCRNQLREMAHQGLLPGVVKSSW
>Syne6301|56751081
-----------MAKKAMVERDRKRKKLVEKYAAKREALKEQFAAAT-SQSERLELHRKLQ
QLPRNSAPNRVRNRCWVTGRPRGYYRDFGLCRNVLREMAHQGLLPGVVKSSW
>Anav|75907953
-----------MAKKSMIEREKKRAKLVEKYSAKREALLEEFRTTE-SPLEKLEIHRQIQ
QLPRNSAPNRRRNRCWVTGRPRGVYRDFGLSRNVLREWAHEGLLPGVVKSSW
>Artp|284050651
-----------MAKKSMIERDKKRKQLVDKYSDKRQELKEQFNSAT-SQVEKMTIHRQIQ
QLPRNSSRTRIRNRCWVTGRPRGYYRDFGLCRNQLREMAHQGLLPGVVKSSW
>Cya7425|220908686
-----------MAKKSMIEREKKRQKLVDKYADKRQELKDQIAQAT-SQQEKMDLHRQLQ
QLPLNSSPNRLRNRCWLTGRPRGYYRDFGVCRHVLRDMAHQGLLPGVVKSSW
>Cya51142|172034998
-----------MAKKSMIEREKKRERLIAKYAEKRAALKEAFENAE-DFEEKIEIHRQIQ
RLPRNSAPSRHRNRCWLTGRPRGYYRDFGLSRNVLREWAHEGLLPGVVKSSW
>Lyns|119483274
-----------MAKKSMIMRDIKRKKMVEKYAERREELKEQFDQAP-NQAQKMEIHRKIQ
QLPRNSAPSRVRNRCWATGRSRGYYRDFGLCRNQLREMAHKGLLPGVVKSSW
>Prom9211|159903818
-----------MAKKSMIARDVKRKKLVERYATKRKKLLDEFNSAK-DPMERLEIHRKIQ
ALPRNSAPSRMRNRCWATGKPRGVYRDFGLCRNQLRERAHKGELPGVVKSSW
>Noss|17231461
-----------MAKKSMIEREKKRAKLVEKYSEKREALLEEFRTTE-SPLEKLEIHRQIQ
QLPRNSAPNRRRNRCWVTGRPRGVYRDFGLSRNVLREWAHEGLLPGVVKSSW
>Cya8801|218246425
-----------MAKKSMIEREKKRARLVEKYAAKREALKEAFHQAE-DYEEKIEIHRQLQ
QLPRNSSPNRRRNRCWATGRPRGYYRDFGLSRNVLREWAHEGLLPGVVKSSW
>Glov|37523483
-----------MAKVSMVEREKKRQKLV--------------------------------
-LKGKLSDTRLHNRCWRCGRPRGYIRDFGLCRICFREMAHQGLLPGVVKASW
>Syns8102|33866428
-----------MAKKSMIARDVKRKKMAERYAAKRAALMAAFNAAD-DPMDRLEIHRKIQ
ALPRNSAPSRIRNRCWATGKPRGYYRDFGLCRNQLRERAHKGELPGVVKSSW
>Thee|22299369
-----------MAKKSMIEREKKRQRLVAKYASKRQELKAQLASAE-TQEEIMSIHRQLQ
RLPRNSAPSRLRNRCWLTGRPRGYYRDFGLCRNALREMAHQGLLPGVVKSSW
>Syns9916|116073518
-----------MAKKSMIARDVKRKKMVERYAAKRAALMEAFNAAK-DPMERLEIHRKIQ
GLPRNSAPNRVRNRCWATGKPRGVYRDFGLCRNQLRERAHKGELPGVVKSSW
>PromMED|33861746
-----------MAKKSMIAREVKRKKLVKKYATKRKSLLDEFNAAK-DPMERLEIHRKIQ
GLPRNSAPTRVRNRCWATGKPRGVYRDFGLCRNQLRLRAHNGELPGVVKSSW
>Scys6803|16331546
-----------MAKKSMIERDKRRSRLVAKYAAKREALKEEFRQAE-TLEDKLAVHQKLQ
DLPRNSAPNRRRNRCQVTGRPRSYYRDFGLCRNVLREWAHQGLLPGVTKSSW
>Syn9902|78185359
-----------MAKKSMIARDVKRKKMAERYAAKRSALMAAFNSAA-DPMSRLEIHRKIQ
ALPRNSAPTRIRNRCWATGKPRGVYRDFGLCRNQLRERAHKGELPGVVKSSW
>Trie|113476794
-----------MAKKSMIEREKKRKKLVEKYAEKRRELKEQFMKAE-DLEQKIELHRQIQ
RLPRNSAPSRVRNRCWLTGRPRGFYRDFGLSRNVIREMAHEGLLPGVVKSSW
>Syn9311|113953354
-----------MAKKSMIARDVKRKKMVERFSDRRAALMAAFHAAK-DPMERLEIHRKIQ
GLPRNSAPNRVRNRCWATGKPRGVYRDFGLCRNQLRERAHKGELPGVVKSSW
>NoAz|298491540
----------------MIEREKKRAKLVEKYAAKREALLEDFRQAE-SPLDKLEIHRKIQ
QLPRNSAPTRKQNRCWLTGRPRGVYRDFGLSRNVLREWAHQGLLPGVVKSSW
>Ucyn|284929023
-------------------------------------MKEAFHNAE-NYEEKIEIHRQIQ
RLPRNSAPTRHRNRCWLTGRPRGYYRDFGLSRNVLREWAHEGLLPGVVKSSW
>Syns5701|87303145
-----------MAKKSMIARDVKRKKIVERFAVKRAALKASFEAAA-DPMERLEIHRKIQ
NLPRNSAPNRVRNRCWATGKPRGYYRDFGLCRNQLRERAHKGLLPGVVKSSW
>YellB|86608836
-----------MAKKSMIEREKKRQRLVEKYREKRQQLKAAMADPNIDQATRMELHAQLQ
KLPRASSPTRLRNRCWKTGRPRGYFRDFGLCRNSLREMAHRGLLPGVVKSSW
>Syn7002|170077019
-----------MAKKSMIERDKKRARMVAKYAAKRAALKEAFNNAA-DPLEKLEIHRKIQ
NLPRNSSPTRMRNRCQITGRPRSYYRDFGLCRNVLRDWAHQGLLPGVVKSSW
>Cylr|282899731
-----------MAKKSMIEREKKRAGLAAKYAAKREALLEEFRTTE-SPLEKLEVHRKIQ
QLPRNSAPTRRQNRCWLTGRPRGVYRDFGLSRNVLREWAHQGLLPGVVKSSW
>Prom9303|124022313
-----------MAKKSMIARDVKRKKIVERYAAKRAALMAAFDAAK-DPMQRLEIHRKIQ
ALPRNSAPTRIRNRCWATGKPRGVYRDFGLCRNQLRERAHKGELPGVVKSSW
>Syns7805|88807543
-----------MAKKSMIARDAKRKKMVERFAAKRSALMAAFDAAK-DPMERLEIHRKIQ
ALPRNSAPSRMRNRCWATGKPRGVYRDFGLCRNQLRERAHKGELPGVVKSSW
>Syns7803|148240243
-----------MAKKSMIARDAKRKKMVERFAAKRSALMAAFNAAE-DPMERLEIHRKIQ
GLPRNSAPTRMRNRCWATGKPRGVYRDFGLCRNQLRERAHKGELPGVVKSSW
>Cya0110|126656221
-----------MAKKSMIEREKKRERLIEKYAEKRAALKEAFENAE-DFEEKIEIHRQIQ
RLPRNSAPSRHRNRCWLTGRPRGYYRDFGLSRNVLREWAHEGLLPGVVKSSW
>Mica|166368079
-----------MAKKSMVEREKKRARLRQKYEAKRTELKEQFRTAE-DFEEKLAIHQKLQ
ELPRNSAPSRHRNRCLTTGRPRGYYRDFGLSRNVLREWAHQGLLPGVVKSSW
>Syns8109|260435988
MTIRSLAVLSCMAKKSMIARDVKRKKTVERYAAKRAALMAAFNAAE-DPMDRLEIHRKIQ
ALPRNSARIRVRNRCWATGKPRGVYRDFGLCRNQLRERAHKGELPGVVKSSW
