# Supplementary material for: Genome fluctuations in cyanobacteria reflect evolutionary, developmental and adaptive traits
Source: BMC Evol Biol. 2011 Jun 30;11:187. doi: 10.1186/1471-2148-11-187 (PMC3141437; doi:10.1186/1471-2148-11-187)
Supplement: Additional file 8 — Individual and concatenated alignments for protein groups. Compressed file containing all alignments of individual groups (fasta format) and the concatenated alignment of 285 single-copy genes (phylip format). [file 1471-2148-11-187-S8.GZ › Cyanos1330.faa]

>Syne7942|81299259
----MSVLAAIAVLALLIVVHEAGHFLAARWQGIYANRFSIGFGPVLLRYQGKETEYALR
AFPLGGYV--GFP--DDDPD-STIDPRDPNLLRNRPVLDRAIVISAGVIANLIFAFVILV
TQVSIVGIPQSLQPQPGIIVPHVM-GEKTPAAIAGLQAGDIITAQAGQTLGS----GE--
QTVKSFIQTIKTSAGQTIPITVQRNGS------N--LQLSLTPETG-ADGQGRIGVQLAP
NGQINYRRPKGPGEVLRLASQQFEEIFRRTVQGFGQLVTNFQETAGQVSGPVKIVEWGAN
IAASDSGNLFFFAALISVNLAVINILPLPALDGGQLFFLAIEALQ-GRPLPRKLQEGVMQ
TGLMLLLGLGIVLIVRDTTQ----LAWVQQFLQQ-----
>PromCC|33240754
----MNLIASISVLALLIFFHESGHFLAATLQGIRVSGFSIGFGPALIKKEFQGVTYSIR
ALPLGGFV--SFP--DDEQE-STISKEDPDLLSNRPIFQRLLVISAGVIANLLIAWLALC
GQATFIGIPN--QPDPGVLIIDV--QNQQSAALSGLKAGDQIISIDGINLGS----GQ--
EAVESMVDKIKNSPGQTISIEKDTNGT------K--GIIKLTPIEH--LGVGKIGAQLQV
NINGSIRPANGLTDIFYYTNSKFFNLLSKTIQGYKSLFTDFNSTSKQLSGPVKIVELGAQ
LSGQGASGLILFAALISINLAVLNSLPFPLLDGGQFTLILIEALR-GKPIPEKIQLWFMQ
SGFIILIGISILLIIRDTSQ----LEIFQQVANK-----
>Crow|67921727
----MSVLAAISVLVILIFVHELGHFSAARLQGIHVTRFSIGFGPVLARYEGKETEYTLC
AIPLGGFVLCAIP--DDDPE-SDIAPDDPDLLRNRPIFDRAIVISAGVIANLIFAYFLLV
GQTATVGVQ---DLQPGLMIPQV--DENSAAMVAGMKSGDIVLSVDNQSLGS----FP--
EATTVFIDKVKNAAEQPLELEVKREEQ------I--VNLTVIPQSN-EQGEGKIGVGLLP
N--VRLNRAQNFLQAFSYGAEAYQNVTVLTLQGFWQLISNFQENAQQVAGPVKIVEYGAS
IAQNNAGNLFQFGALISINLAVINTLPLPALDGGQLVFLIIEGLF-GKPLPLKLQEGIMQ
TGLVLLLSLAIFIIIRDTVN----LAVVQELIQQIGL--
>Syn7335|254421640
----MTVLAVIGVLALLIFVHELGHFMAARLQGIHVNRFSIGFGPILWKYQGPQTEYALR
AIPLGGFV--GFP--DEDPD-STIPPDDPNLLGNRPVLDRAIVISAGVIANMVFAYMVFV
VQFGSIGVPDSFNLKPGVFIPEV--MSGTPAEVAGIKAGDVILAVNGDRLGSEVEGED--
SAQRTLIRTIQANENRPVDLTLQRFDK------E--LAVSVTPQINKPGGDAVIGVALQP
NGSVEYRRANSPTEVLSVAAREFQEKTVLVANGMLSLITDFSSMAGQVGSPVKIVEQGAG
LAKTDGRSLFPFAAIISINLAIINILPLPALDGGQLAFLMIEALR-GKPLPVRLQESVMQ
TGIFLLLGLGVFLIIRDTTQ----LEVLQNLRQ------
>Syn307|148241645
----MGVLSALLILALLVVVHEAGHFLAAVCQGIRVTSFNVGFGPALLQKQRNGVLYALR
LIPLGGFV--AFP--EDEPD-NDIDPRDPDLLKNRPLSQRALVIAAGVIANVILAWVVLV
GQGLVVGIPSGFSATGGVLVTGV--QPQQAAARAGLEPGDTLIGLNGQPLGG----GS--
TAVQTLVDAVKSSPSQELQVEIKRQGE------T--LSVPMIPADL--GGSGRIGAQLQP
AGVENFRRPANPLEVISRANRDFAAIWTRTIDGFWTLITNFGETASQVSGPVKIVEMGAQ
LAEQGGSSLFLFTALISINLAVLNALPLPMLDGGQFVLLLIEGLR-GRPLPERIQMAFMQ
SGLVLLLGLSAVLIVKDTSQ----LSLVRQLMGN-----
>Syn9605|78212122
----MNVLAALLVLALLIVVHEAGHFLAATLQGIHVSGFSIGFGPALIKKQRRGVTYALR
LLPLGGFV--AFP--DDDEE-STIPADDPDLLRNRPIPQQALVVAAGVLANLALALVVLF
AQAAIVGVPA--APDPGVLVVQV--QPGGAAARSGLRAGDQILSLNDQPLAA----GQ--
RGVAAMVRDVKAAPEQPIRVERKRGDA------T--STVELIPEDQ--QGTGKIGAQLQA
NISGEMRPVHNPGELVLTTGSQFSQMLEQTVRGYAGLLTNFRATAGQVSGPVKIVEMGAQ
LSQQGGSGLALFSALISINLAVLNSLPLPLLDGWQMMMLAIQSVR-GRPVSERIQMAFVQ
SGFLLLVGLTLVLIVRDTTQ----LPVVQQLMGR-----
>Nosp|186684161
----MSVLAAIAVLAVLILVHELGHFVAARSQGILVNRFSLGFGPVLLKYQGSQTEYAVR
AFPLGGFV--GFP--DDDPD-SDIPPNDPNLLRNRPVLDRAIVISAGVIANLIFAYLVLV
LQLGIVGIPKELNYQAGVIVQPV--NQESVAYQAGIREGDIILAVNGQELPA----SD--
KSTPLLTKEIQTHPNQQIELKIQREKQ------Q--QTLKLTPKLG-ADGKGVVGVALSP
NATAVYRRPNSPFEIFGLAANRFQQLFVGTLSGFGQLITNFQQTAGQVSGPVNIVKIGAK
LAEDNSVNLLSFAAIISINLAIINILPLPALDGGQLAFLLIEGLR-GKPVPSRIQEGVMQ
TGLVLLLGLGIFLIVKETTQLTSQLEWVQKLFQ------
>PromAS|123968915
----MNVLTSITVLGFLIFFHEMGHFLAAILQGIYVDGFSIGFGPSIIQKKFRDITYSFR
AFPLGGFV--SFP--DEELK--NIDPKDPNLLKNRPIIQRVIVISAGVFANLILAYSILI
INVTTVGIP--FDPEPGILVLAT--QPEKAASLAGLEPGDKILEIETSTLGV----GD--
QAVSTLVKEIQNSSDEPISIKIERDGS------F--KDLTLVPKNI--DGKGTIGAQLQP
NIRKETKKTKNVFELFKYTNNEFSSLLVKTIQGYKGLITNFSSTAQQLSGPVKIVEIGAQ
LSQQGGTGILLFAALISINLAVLNSLPLPLLDGGQLVFTIIEGLR-GKPVPVKVQMVVTQ
SSFFLLVGLSVLLIIRDTSQ----LLIVQRLLNQ-----
>Rapb|282898313
----MSVLAAIAVLATLILVHELGHFIAARSQGIYANRFSLGFGPILLKYRGSQTEYTIR
AFLLGGFV--GFP--DDDPD-SAIPPNDPNLLRNRPILDRAIVISAGVMANLVFAYLVLA
LQLGVVGIPKEFQYQPGVLIKPI--NEQSIAYQAGIREGDIVISVNGRELVA----GK--
DSTLYLTQEIQNHPRQPIDFQIQRQDR------E--ISLQITPGEN-PEGKGLVGVELAA
NGKAVYERPQNPIQIFTVAGERFQQLFVGTIKGFGQLITNFQQTASQVSGPVNIVKIGAK
LAADNSANLLSFAAIISINLAVINILPLPALDGGQLFFLLIEGLF-GKPLPMKIQEGVMQ
TGLVVLLGLGIFLIFKETLQ----LSFIQQIFQKM----
>YellA|86605615
----MPVLLSIAILALLILVHEAGHFAAAKLQGIHVNRFSLGFGPVLWRYQGKETEYAIR
ALPLGGYV--GFP--DDDER-SPYPPDDPDLLKNRPVADRLVVMSAGVMANLAFAYLVLV
LMFATLGIPSVTRIHPGILIAQV--MPDSPAERAGLQAEDVVLRAADHDYSTVADEASAL
AALNDFQALIRRSQNRPVPLQVQRGEG------DPILEITVTPEMR--GEVVAIGVNLAP
NQEVTLRPAQSPAEIFAEAGNAYQRLVMMNLSGLQQLLQNFQNTATQVSGPVGIVKLGAD
LARDDAASLFNFTALISINLAILNLLPLPALDGGHIAFLILEAIR-GKRLPKELEERVMQ
TGLVLLLGLGVVLIFKDT------LAIVTGSG-------
>Prom9215|157413738
----MNVLTSITVLGFLIFFHEMGHFLAAILQGIYVDGFSIGFGPSIIQKKFKNITYSFR
VFPLGGFV--SFP--DEEVN--NIDPKDPNLLKNRPIVQRVIVISAGVFANLILAYTILI
LNVTTVGIPL--DPEPGILVLAT--QPEKAASLAGLEPGDKILGIETSTLGV----GD--
QAVSALVKEIQNSADEPISIKIERDGI------F--KVLTLIPKNI--DGKGTIGAQLQP
NIRKETIKTKNVFELFKYTNNEFSSLLVKTIQGYKGLITNFSSTAQQLSGPVKIVEIGAQ
LSQQGGAGILLFAALISINLAVLNSLPLPLLDGGQLVFTLIEGFR-GKPVPVKLQMVVTQ
SSFFLLVGLSVLLIIRDTSQ----LLIVQKLLNQ-----
>PromN2A|72382647
----MNVLLSIAVLGLLIFFHESGHFLAAVLQKIKVSGFSIGFGPALLKKEINGITYSLR
SLPLGGFV--SFP--DEETD-SLVQPNDPDLLKNRPIHQRAIVISAGVIANLLLAWIVLI
GQASFVGIPN--QPEPGVIIMGI--QPDEPAFNSGLVAGDRIMSVNGKELGS----GK--
EGIMNLVNIIQNSSGEELLFERVNEGA------N--DTVSIIPAEN--EGNGRIGAQLQP
NLPNEVSKAKNIGEIFNSSNSQFYELLSRTVIGYKSLITNFSSTAQQLSGPVKIVEIGAQ
LSEQGGSGLVLFSALVSINLAVLNSLPLPLLDGGQLVLLILESIR-GKPVPEKIQLAFMQ
SGFVLLVGLSVVLIIRDTTQ----LALVQQFVHRQ----
>Syns9917|87123700
----MNVLSALIALALLVVIHEAGHFLAAVGQGIRVNGFSVGFGPALIKTEWRGVTYALR
LLPLGGFV--SFP--DDDDD-SPIPTDDPDLLRNRPIPQRILVISAGVLANLILAWVLLV
GQSTLVGLPA--EAEPGVLVVAV--QPGEAAARAGLQAGDRILRLDGELLGT----GQ--
DAVRSLVDQVQSEPGQSLALLTQRPTGTEQPSTE--QILTLTPEDR--DGLGRIGAQLQI
NRGSALRPAQTPLEAIGFGTAEFGGLLRNTVEGYGGLITHFGETARQVSGPVKIVEMGAQ
LSSQGQGGLVLFTALISVNLAVLNALPLPLLDGGQLVLILLEAVR-GRPLPERLQLAVMQ
SGLLLLLGLSVVLIVRDTSQ----LPLVQQLTGH-----
>Prom9312|78779673
----MNVLTSITVLGFLIFFHEMGHFLAAILQGIYVDGFSIGFGPSIIQKKYKDITYSFR
AFPLGGFV--SFP--DEELN--NIDPKDPNLLKNRPIIQRVIVISSGVFANLILAYSILI
INVTTAGIPY--DPEPGILVLAT--QPEKAASIAGLEPGDKILKIEKTFLGI----GD--
QAVSNLVKEIQNSSENPIAITIERNGA------F--KDLTLIPKNV--EGKGTIGAQLQP
NVRKETKKTKNVFVLFKYVNNEFSSLLVKTIQGYKGLITNFSSTAQQLSGPVKIVEIGAQ
LSQQGGTGILLFAALISINLAVLNSLPLPLLDGGQLVFTLIEGFR-GKPVPVKVQMVVTQ
SSFFLLVGLSVLLIIRDTSQ----LLIVQRFFNQ-----
>SynsBL|116072763
----MNVFAALLVLALLIVVHEAGHFLAATLQGIRVSGFSIGFGPALIKRQRKGVTYALR
LLPLGGFV--AFP--DDDED-STIPLDDPDLLRNRPIPQRALVIAAGILANLALALVILI
GQAAIVGLPA--DPDPGVLVVNV--QPDGAAARAGFRPGDQILSINSNKLGA----GQ--
AGVETMVKLVKAAPSMSLAVERVRQSQ------L--EQIELKPSNV--DGQGRIGAQLQA
NLSGAIRPVNGLGELVQHTGGQFVRLVGQTASGYAGLITNFKATAGQVSGPVKIVEMGAQ
LSRQGGSGLVLFMALISINLAVLNALPLPLLDGGQMALLLIEGVR-GKPVPERLQLAFAQ
SGFLLLVGLTVVLVVRDTSQ----LTFVQQLLGR-----
>Prom9515|123966594
----MNVLTSITVLGFLIFFHEMGHFLAAIFQGIYVDGFSIGFGPSIIQKKYKGITYSFR
AFPLGGFV--SFP--DEEIN--NIDPEDPNLLKNRPITQRVIVISAGVFANLLLAYTILI
INVTSIGIPY--EPDPGILVLAI--QPEKAAFKAGLEPGDKILKIDGNVLGI----GD--
QAVSTLVSKIQSSSEESISIEIERENS------N--QSLILIPQSI--EGKGTIGAQLQP
NIKKETKKTKNIKELFQYTNKEFSSLLIKTIQGYKGLITNFSSTAQQLSGPVKIVEIGAQ
LSEQGGTGILLFAALISINLAVLNSLPLPLLDGGQLVFTLIEGLR-GKPVPVKIQMAVTQ
SSFFLLVGLSVLLIIRDTSQ----LLIVQRLLNQ-----
>Cya8802|257060226
----MSVLAAIAVLALLIVVHELGHFAAARWQGIRVNRFSIGFGPVLAKYDGSETEYAIR
AFPLGGYV--GFP--DDDPD-SDIPPDDPNLLRNRPIFDRAIVISAGVIANLIFAYFLLV
AQVATVGIQ---DIQPGLVIPSV--EPTSAAIEAGIKSGDVILAVNDTKLDN----FP--
QSTDFFIEKVQNSPNQPLQFTLKRDDQ------T--LSVTVTPKPN-DQGQGKIGVGLLP
N--IRSRQAHSIFEAFSYSADAYQNLATLTVKGFWQLISNFQENAKQVAGPVKIVEYGAS
IAQNDAGNLFQFGALISINLAIINILPLPALDGGQLAFLLIEGLL-GKPLPNKLQEGIMQ
TGLVLLLSLGLFLIVRDTLN----LAFFQELFQQIGL--
>Prom9313|33863642
----MNVFAALTVLALLIIIHEAGHFLAATAQGIRVNGFSIGFGPALIKRQRRGVTYALR
VLPLGGFV--SFP--DDDEN-SEIPPDDPDLLRNRPIRQRALVICAGVMANLLLAWLVLM
GQAVMIGLPS--QPDPGVIVVAV--QPGEAAAAAGLAAGDRILSVDGNELGR----GQ--
EAIQALVSQIKESPGSKIHLDRVRSGQ------R--SKILLIPAEQ--QGNGRVGAQLQA
NVTGKTRRAQGPGEVLNHVDSQFISLLSRTVKGYSGLITDFATTAQQVSGPVKIVEMGAQ
LTSQGSSGLVLFAALLSINLAVLNAIPLPLLDGGQLLLLLLEGVR-GRPIPERIQMAFMQ
SGFFLLVGLSVVLIVRDTTQ----LSVVQQLIGH-----
>Cya7822|196256929
----MSVLAAIAVLALLIVIHELGHFAAARLQGIHVNRFSIGFGPALAKYQGPETEYAIR
AIPLGGYV--GFP--DDEPESSNISPDDPNLLRNRPILDRAIVISAGVIANLIFAYFLLV
GQAATVGFQD-MNYQAGVVVPEILPGEKSAAVVAGIQSGDVILGVGSKTLEA----SP--
EAIMDLRQIIQSSPNKPLDFTIKRGEK------T--LKLSITPQET-PEGKGKIGVMLTP
NGEIVHRQAKNFIDAFTVGANEYQRIANLTAKGFWLLISNFQENAAQVAGPVKIVEYGAA
IAQNDAGNLFQFAALISINLAIINILPLPALDGGQLVFLGIEALR-GKPLPLKVQENIMQ
TGLVLLLGLGVFLIVRDTVN----LAIFQKLFQ------
>Cya7424|218442081
----MSVLAAIAVLALLIVVHELGHFAAARLQGIHVNRFSIGFGPALAKYQGAETEYAVR
AIPLGGYV--GFP--DDDPE-TEIPADDPNLLRNRPILDRAIVISAGVIANLVFAYFLLV
GQAATIGFQD-MNYQPGVAIPEILAGENSAAVVAGIEPGDVILAVDSQKLEA----SP--
TAIMTLRETIQQSPNQPLVLTIQREEK------T--LNLTVTPTQG-ADGKGKIGVILTP
NGEAILRKADNFFEAFTLGATEYQRLADLTTKGFWQLVSNFKENAQQVAGPVKIVEYGAT
IAQNNAGNLLQFAAIISINLAIINILPLPALDGGQLVFLGIEALR-GKPLPLKVQEGIMQ
TGLVLLLGLGVVLIVRDTLN----LAIFQKLFQ------
>PromN1A|124026369
----MNVLLSIAVLGLLIFFHESGHFLAAVLQKIKVSGFSIGFGPALLKKEINGITYSLR
SLPLGGFV--SFP--DEETD-SLVQPNDPDLLKNRPIHQRAIVISAGVIANLLLAWIVLI
GQASFVGIPN--QPEPGVIIMGI--QPDEPAFNSGLVAGDRIMSVNGKELGS----GK--
EGIMNLVNIIQNSSGEELLFERVNEEA------N--DTVSIIPAEN--EGNGRIGAQLQP
NLTNEVSKAKNIGEIFNSSNSQFYELLSRTVIGYKSLITNFSSTAQQLSGPVKIVEIGAQ
LSEQGGSGLILFSALVSINLAVLNSLPLPLLDGGQLVLLILESIR-GKPVPEKIQLAFMQ
SGFVLLVGLSVVLIIRDTTQ----LALVQQIVHRQ----
>Micc|254412974
----MSILAAIAVLAVLIVVHELGHFMAARLQGIYANRFSLGFGPVLWKYQGPDTEYAIR
AFPLGGFV--GFP--DDDPD-SDIPPDDPNLLRNRPVLDRAIVISAGVIANLIFAYFLLV
VQVGTVGITD-FNYQPGVQVPEIAAESSLVAKEAGIKPGDVILAVEDQPLGA----SR--
NAILTLMTEIQNSPNQPLELSIKRGEQ------T--LSLDVTPEPG-DDGKGRIGVQLAP
NGEIVRNYADGLVEMFTIAADEYQRLSTEIAKGFGQLISNFGETAEQVSGPVAIVAIGAN
IARSDAGNLFQFAALISINLAIINILPLPALDGGQLAFLAIEGIR-GKPIPTEVQQNIMQ
TGLVLLLGLGLFLIVRDTANLVP-SSWVQNLFQ------
>Prom9202|254526107
----MNVLTSITVLGFLIFFHEMGHFLAAILQGIYVDGFSIGFGPSIIQKKFKNITYSFR
AFPLGGFV--SFP--DEEVN--NIDPKDPNLLKNRPILQRVIVISAGVFANLILAYTILI
LNVTTVGIP--FDPEPGILVLAT--QPEKAASLAGLEPGDKILEIETSTLGV----GD--
QAVSALVKEIQNSADEPISIKIERDGI------F--KVLTLIPKNI--DGKGTIGAQLQP
NIRKETIKTKNVFELFKYTNNEFSSLLVKTIQGYKGLITNFSSTAQQLSGPVKIVEIGAQ
LSQQGGAGILLFAALISINLAVLNSLPLPLLDGGQLVFTLIEGFR-GKPVPVKVQMVVTQ
SSFFLLVGLSVLLIIRDTSQ----LLIVQRLLNQ-----
>Nods|119510132
----MSVLAAIAVLAVLILVHELGHFTAARSQGILVNRFSLGFGPVLWKYQGPQTEYAIR
LFPLGGFV--GFP--DDDPD-SDIPLNDPNLMRNRPIFDRAIVISAGVIANLIFAYFLLV
TQVSLIGVGQ--ASAPGVLIQQLAPEVSSVATEAGIQPGDVILAADQREFGT----EL--
KDIEAFRDIIKNSPGQSVQLEIARGDQ------K--LSVNVVPEEK--PGGGSIGIGLAP
NGEVVRRPVKNIGQALNIGASEFQRLVTLTVQGFGQLITNFGETASQVAGPIKIVQIGSN
IAQNDTGGLFFFGALISINLAIINILPLPALDGGQLAFLLIEGVR-GKPLPNRIQEGVMQ
TGLVLLLGLGIFLIVKETSQLTSQLEWVQKLFQ------
>Cyab|254432837
----MGVLAALAILAGLIVVHEAGHFLAATWQGIRVSSFSIGFGPVLFERQRRGVQFALR
AIPLGGFV--AFP--DDDED-SAIPKDDPDLLSNRPLHQRALVIAAGVLANLLLAWLVLV
GQGLVVGIPAGFSATPGVLVSGV--QPGLPAAAAGLQPGDRIVTLAGEEIGG----GQ--
QAVAALVEQIKGSPERTLPLVAERGQQ------R--LQLRLTPDDL--AGIGRIGAQLQP
NGTEQFRPARSPLEAIRQANRDTSLLVRRTAGGFLTLITHFGETASQVSGPVKIVEMGAS
LAQQGGGSLFLFTALISINLAVLNALPLPLLDGGQFVLLLLEGLR-GRPLPQRFQMAFMQ
SGFVFLVGLSLVLIVKDTSQ----LPAVQQLLGH-----
>Acam|158337186
MPPFAGIFIMIGILGLLIAVHELGHFLAARLQGIHVNRFSIGFGPVLWKYQGEQTEYALR
SIPLGGYV--GFP--DEDPE-SSIPLTDPDLMRNRPVLDRAIVISAGVIANMILAYVLLV
AEVGIVGVPGGVQYQPGVLIAQVATDVSSVAANAGIQSRDIVLAVDGQPLGQ----AE--
AARDSLMKSIQDNDGQPIQLHIKRQDQ------E--LDISIIPERT-DEGLARIGVQLAP
NGRLVRRPIQHVGELFGTAAQEFQKIVGFMAHTLSELVGNFRESASQVAGPVGIVAIGAD
MARTDMSSLFQFAAVISVNLAFINILPLPALDGGQLAFLLLEGLR-GKPLPNKIQEGVMQ
VSLFLLLGLGVFMIVLDTAK----LMT------------
>Prom9301|126696728
----MNVLTSITVLGFLIFFHEMGHFLAAILQGIYVDGFSIGFGPSIIQKKFRDITYSFR
AFPLGGFV--SFP--DEELN--NIDPKDPNLLKNRPIIQRVIVISAGVFANLILAYSILI
INVTTVGIP--FDPEPGILVLAT--QPEKAASLAGLEPGDKILEIETSTLGV----GD--
QAVSTLVKEIQNSSDEPISIKIERDGS------F--KDLTLVPKNI--DGKGTIGAQLQP
NIRKETKKTKNIYELFKYTNNEFSSLLVKTIQGYKGLITNFSSTAQQLSGPVKIVEIGAQ
LSEQGGTGILLFAALISINLAVLNSLPLPLLDGGQLVFTLIEGFR-GKPVPVKVQMAVTQ
SSFFLLVGLSVLLIIRDTSQ----LLIVQRLLNQ-----
>Artm|209525885
----MSVLAAIAVLGILIVVHELGHFMAARLQHIHVNRFSIGFGPVLWKYQGPETEYALR
GFPLGGFV--GFP--DEDPD-SEIPKDDPNLLSNRPILDRAIVISAGVIANLIFAYLLLV
VQVGMIGVPD-FDYQPGVRVPSVASDVSSAAAKAGIEDNDLIISVNGEELGA----ES--
KSITRLIEVIQSNPNQPLKMEVQRGDR------I--IPVEVTPEPG-SDGKGRIGVQLSP
NGQIVRYQADGIIDAFVKGAEEFQRIFNLTLAGFSQLINNFRETAPQLSGPVAIVAIGAN
IARSDASNLFQFAALISINLAIINILPLPALDGGQLAFLLIEALR-GKPLPQRVQESVMQ
TGLMLLLGLGIFLIIRDTANLTD-LSWVRSLLQ------
>Syne6301|56751079
----MSVLAAIAVLALLIVVHEAGHFLAARWQGIYANRFSIGFGPVLLRYQGKETEYALR
AFPLGGYV--GFP--DDDPD-STIDPRDPNLLRNRPVLDRAIVISAGVIANLIFAFVILV
TQVSIVGIPQSLQPQPGIIVPHVM-GEKTPAAIAGLQAGDIITAQAGQTLGS----GE--
QTVKSFIQTIKTSAGQTIPITVQRNGS------N--LQLSLTPETG-ADGQGRIGVQLAP
NGQINYRRPKGPGEVLRLASQQFEEIFRRTVQGFGQLVTNFQETAGQVSGPVKIVEWGAN
IAASDSGNLFFFAALISVNLAVINILPLPALDGGQLFFLAIEALQ-GRPLPRKLQEGVMQ
TGLMLLLGLGIVLIVRDTTQ----LAWVQQFLQQ-----
>Anav|75907951
----MSVLAAIAVLAVLILVHELGHFVAARSQGIHVNRFSLGFGPVLWKYQGAETEYAIR
AFPLGGFV--GFP--DDDPD-SDIPPNDPNLLRNRPILDRAIVISAGVIANLIFAYMLLV
AQVGFVGIGQ--ASQPGVSIQQLAPEVSAVATNAGLKPGDVILSANQKEFGT----SL--
QEIEALRDIIKNSPGKSIQLQVARGDE------R--LSVNVIPEAK-PAG-GSIGIGLAP
NGKVERRPV-SLDKAFSVGASEFQRIVVMTFKGFGQLITNFGETAGQVAGPIKIVEIGAN
IAQNDTASLFFFAALISINLAIINILPLPALDGGQLAFLLIEGLR-GKPLPNRIQEGVMQ
TGLVLLLGLGIFLIVKETTQLTTQLEWVQKLFQ------
>Artp|284050653
----MSVLAAIAVLGILIVVHELGHFMAARLQHIHVNRFSIGFGPILWKYQGPETEYALR
GFPLGGFV--GFP--DEDPD-SEIPKDDPNLLSNRPILDRAIVISAGVIANLIFAYLLLV
VQVGMIGVPN-FDYQPGVRVPSVASDVSSAATKAGIQDNDLIISVNGDQLGA----ES--
KSITHLIEVIQSNPNQPLQMEIQRGDR------I--IPVEVTPEPG-GDGKGRIGVQLSP
NGEIVRYQADGIIDAFVKGAEEFQRIFNLTLAGFSQLINNFRETAPQLSGPVAIVAIGAN
IARSDASNLFQFAALISINLAIINILPLPALDGGQLAFLLIEALR-GKPLPERVQESVMQ
TGLMLLLGLGIFLIIRDTANLTD-LSWVRSLLQ------
>Cya7425|220906787
-MSFLSVLAAIAVLAVLIVVHEAGHFLAARWQGIHVNRFSIGFGPVLWKYQGPETEYALR
GFPLGGYV--GFP--DDDPD-SAIAKNDPNLLRNRPVLDRAIVISAGVIANLVFAYLLLV
TQVGILGVPQ-VNYQPGVVVPQLAADTSSAAAKAGIKAGDIILAANGEPLGA----SE--
TALPHLMEVIRNNGGQPIAFKIQRQQQ------Q--LNLTVTPDVS-PDGKARIGVQLSP
NGTVTRQHTLNPIAITGAAATEFERIVRLTLGGFVQLFSHFDQAANQVSGPVAIVAMGAD
IARSDATRLLQFAALISINLAIINILPLPALDGGQLAFLLIEALQ-GKPIPSRIQEGVMQ
TGLVLLLGLGMFLIVRDTVNLAS-MTWVQRLFQ------
>Cya51142|172035546
----MSVLAAIAVLIILIVVHELGHFSAARLQGIHVTRFSIGFGPVLAKYKGKETEYTLC
AIPLGGFV--GFP--DDDPE-SNIAPDDPDLLRNRPIFDRAIVISAGVIANLIFAYFLLV
GQTATIGVQ---ELQPGLSIPQV--DENSAAMVAGIESGDVILSVDNQSLGD----FP--
DATTLFIEKVKNSAGQPLDLKVEREDK------I--VDLTVIPEAN-EEGEGKIGVALLP
N--VQLNRSQNLLEAFSYSAEAYQNVTMLTLQGFWQLISNFQENAKQVAGPVKIVEYGAS
IAENNLGNLFQFGALISINLAIINTLPLPALDGGQLVFLLIEGLL-GKPLPLKLQEGIMQ
TGLVLLLSLGIFIIIRDTVN----LAVVQDLIQQIGL--
>Lyns|119483276
----MSVLAPIAVLAVLIFVHELGHFMAARVQNIHVNRFSIGFGPILMKYQGSETEYALR
GIPLGGFV--GFP--DEDPE-STIPRDDPDLLSNRPILDRAIVISAGVIANLIFAYFLLV
AQVGIIGIPE-FNYSAGVSVPEVATNVSSAAQRAGIQANDVIISVEGERFQP----GQ--
QAIQDLISEIQSHPNQPLDLEVKRGDQ------I--IPIEVTPEAS-NDGTGRIGVQLTH
NRDVVRRRADGLVEAFREGANEFQRIISLTVSGFGQLISNFSQTAEQLSGPVGIVAIGAD
IARSDAGDLFQFAALISINLAFINILPLPALDGGQLAFLLIEAIR-GKPLPSRLQEGVMQ
TGLMLLLGLGIFLIVRDTAN----LGWVRSLLQQ-----
>Prom9211|159903817
-MTFFNVIASIAVLALLIFFHEAGHFLAATLQGIRVSGFSIGFGPALLEKEFKGVTYSIR
AFPLGGFV--SFP--DDDNEKEKISLDDPDLLSNRPIYQRLLVISAGVIANLLVAWIALF
SQATFIGLPN--QPDPGVLIIGV--QDQEAAYQAGLEIGDKVLSIDGIKLGS----GQ--
EAVQSLVDKIKASPGKSIELDKANSKG------N--FTITITPSDY--FGNGRVGAQLQQ
NTVVSSRPAKGILEIIVHSNSQFTDLLIRTVKGYQGLFTDFASTSKQISGPVKIVELGAQ
MSGQGVSGLIFFASLVSINLAVLNSLPLPVLDGGQFALILIEAVR-GKPVPEKIQLAFMQ
SGFLLLIGLSIVLIIRDTSQ----LSILQQLASNH----
>Noss|17231463
----MSVLAAIAVLAVLILVHELGHFVAARSQGIHVNRFSLGFGPVLWKYQGAETEYAIR
AFPLGGFV--GFP--DDDPD-SDIPPNDPNLLRNRPILDRAIVISAGVIANLIFAYMLLL
AQVGFVGIGQ--ASQPGVSIQQLAPEVSAVATNAGLKPGDVILSANQKEFGT----SL--
QEIEALRDIIKNSPGKSIQLTVARGDE------R--LSVNVIPEAK-PAG-GSIGIGLAP
NGKVERRPV-SLSKAFSVGASEFQRIVVMTFKGFGQLVTNFGETASQVAGPIKIVEIGAN
IAQNDTGSLFFFAALISINLAVINILPLPALDGGQLAFLLIEGLR-GKPLPNRIQEGVMQ
TGLVLLLGLGIFLIVKETTQLTTQLEWVQKLFQ------
>Cya8801|218247154
----MSVLAAIAVLALLIVVHELGHFAAARWQGIRVNRFSIGFGPVLAKYDGSETEYAIR
AFPLGGYV--GFP--DDDPD-SDIPPDDPNLLRNRPIFDRAIVISAGVIANLIFAYFLLV
AQVATVGIQ---DIQPGLVIPSV--EPTSAAIEAGIKSGDVILAVNDTKLDN----FP--
QSTDFFIEKVQNSPNQPLQFTLKRDDQ------T--LSVTVTPKPN-DQGQGKIGVGLLP
N--IRSRQAHSIFEAFSYSADAYQNLATLTVKGFWQLISNFQENAKQVAGPVKIVEYGAS
IAQNDAGNLFQFGALISINLAIINILPLPALDGGQLAFLLIEGLL-GKPLPNKLQEGIMQ
TGLVLLLSLGLFLIVRDTLN----LAFFQELFQQIGL--
>Glov|37521213
----MFVLAAILVLGVLIVVHELGHFLAARLQGIHVNRFSIGFGPVLLRYQGPQTEYALR
ALPLGGYV--GFP--DDDPD-SKIPADDPDLLKNRPILDRAIVISAGVIANIVFAYMIMV
GVIFFAGVPE-AKEQPGILVQQVAKEVSSAAAQAGIKAGDVVLAVDGKALAG----NT--
AGVDQLRRAIESHAGRPLTFAVERDKE------R--RTVQIVPDAN-----GKIGVSLVP
NQTVERRPARDLGEVFQQGSEGFGRIIGLTVENFRMLFTG-RAGLNEVAGPVGIVAMTAN
LAESDINNLFFLAALISVNLAVINILPLPALDGGHLAFLLIEAIRGGKPLPNNIQEKVMQ
TGLVVLLGLALLLIFKDSLTL---LRNGGSMLP------
>Syns8102|33866427
----MNVFAALAVLALLIVVHEAGHFLAATLQGIRVSGFSIGFGPALIKRQRRGVTYAIR
ALPLGGFV--AFP--DDDED-STIPADDPDLLRNRPIPQRALVIAAGVLANLLLALVVMF
GQAALVGLPA--EPDPGVLVVAV--QPGGAADRAGLTPGDRVLRLEGDLLSA----GQ--
EGVRSMVETIKSSPDQTLKLQRERDQR------L--EVINMTPLNQ--QGQGRIGAQLQM
NLSGEARTAANPGELISYTLGEFQNLLQQTVAGYGGLITNFRATASQVSGPVKIVEMGAQ
LSEQGGSGLVLFMALISINLAVLNALPLPLLDGGQMLLLVIEAIR-GRPVPERLQLAVAQ
SGFLLIVGLTLVLIVRDTSQ----LSVVQQLIGGR----
>Thee|22299185
-MSMVAVVVAIAILGILIFVHEWGHFIAARSQGIHVNRFSIGFGPILWKFQGKETEYALR
LIPLGGYV--GFP--DDDPN-SGVPANDPNLLSNRPILDRAIVISAGVIANLVFAYLLLL
VQVGVMGISQ-PTYHEGVLIPALVPESSLVATQAGIQPGDLVLAVDGQPLGA----DA--
NSLPNLMRAIQQHPQQPLTLTIQRQGH------I--QEITVTPEVS-EEGQARIGVQLAP
HADIHREHTFNPIKLVTAAAAEFQRVIVLTLDGFRELFQHFDQAAQQVSGPVAIVAMGAD
IARSNAEQLFTFTALISVNLAIINILPFPALDGGQLLFLVVEALQ-GRPLPNRIQEGVMQ
TGLVLLLGLGMFLIVRDTVNLTG-LGWVQQLF-------
>Syns9916|116073517
----MNVLAALLALGLLVVIHEAGHFLAAVGQGIRVNGFSVGFGPALLKREHNGVTYALR
LLPLGGFV--SFP--DDDEN-STIPDDDPDLLRNRPIPQRILVISAGVLANLLLAWLVLV
GQSAFVGIPA--SPEPGVMVVAV--QPGEAAARAGLKAGDQILSINGDVLGS----GQ--
EAVRSLVNLIKTAPDQNLNLVSRSAGD---ASSD--RPLTLTPVDR--DGQGRIGAQLQA
NLSGDLHPASNPLQAVAYGSDQFIGMIRNTVVGYSGLVTNFGQTAQQVSGPVKIVEMGAQ
LSSQGGGGLVLFTALISINLGVLNALPLPLLDGGQLVMLLAEAVR-GKPLPERFQMAVMQ
SGLLLLLGLSVVLIVRDTSQ----LPLVQQLTGR-----
>PromMED|33861745
----MNVLTSITVLGFLIFFHELGHFLAAIFQGIYVDGFSIGFGPSIIQKKYKGITYSFR
AFPLGGFV--SFP--DEEIN--NIDPEDPNLLKNRPIIQRVIVISAGVFANLLLAYTILI
LNVTTIGIP--FDPEPGILVLAT--QPEKAAFKAGLEAGDKILKIDDNVLGV----GD--
QAVASLVERIQSSSEESIPIEIERENS------Y--QKLTLIPQNI--DGKGTIGAQLQP
NIKKETKKTKNINELFQYTNNEFSSLLIKTIQGYKGLITNFSSTAQQLSGPVKIVEIGAQ
LSEQGGTGILLFAALISINLAVLNSLPLPLLDGGQLVFTLIEGLR-GKPVPVKIQIAVTQ
SSFFLLVGLSVLLIIRDTSQ----LLIVQRFLNQ-----
>Scys6803|16330353
-MSVLAALAAIGVLAVLIAVHELGHFAAARLQGIHVTRFALGFGPPLLKYQGAETEYSIR
AIPLGGYV--AFP--DDDPD-SEIPADDPNLLKNRPILDRAIVISAGVIANLVFAYFLLI
GQVSTIGFQ---NIQPGLVIPQV--DSASAAQVAGMEPGDIVLSLQGNTLPG----FP--
DATTQFIDIVRRSPSVPITVEVQRGEE------T--KTLTITPTPD-AEGKGKIGVALLP
N--VETKRASNPLEALTYSAEAFERIVKLTTQGFWQLISNFADNASQVAGPVKIVEYGAN
IARSDASNLFQFGALISINLAVINILPLPALDGGQLVFLLIEGLL-GKPLPEKFQMGVMQ
TGLVLLLSLGVFLIVRDTLN----LTFVQEFLPSFTGYE
>Syn9902|78185358
----MNVFAALLVLALLIVVHEAGHFLAATLQGIRVSGFSIGFGPALIKRQRKGVTYALR
LLPLGGFV--AFP--DDDED-STIPLDDPDLLRNRPIPQRALVIAAGILANLALALVILL
GQAAIVGLPA--DPDPGVLVVNV--QPDGAAARAGFRAGDQILSINSNKLGA----GQ--
AGVESMVKLVKAAPSTTLSVERVRQSQ------L--EQIELKPSNV--DGQGRIGAQLQA
NLNGASRPVNGLGELVQHTGGQFVRLVGQTAAGYGGLITNFKATAGQVSGPVKIVEMGAQ
LSRQGGSGLVLFMALISINLAVLNALPLPLLDGGQMALLLIEGVR-GKPVPERFQLAFAQ
SGFLLLVGLTVVLVIRDTSQ----LTFVQQLLGR-----
>Trie|113476792
----MSVLLAIAVLGILIVVHELGHFMAARLQNIHVNRFSIGFGPVIWKYQGPQTEYALR
GFPLGGFV--GFP--DDDPD-SKIPKDDPDLLRNRPILDRAIVLSAGVIANLIFAYFLLV
TQVGIIGVAD-FNYAPGVKVPEVATSVSSAAARAGIKANDIILSVDNQQLGA----NK--
KAISTLVATIQNNPNRTLKMEIQRQEE------K--IFLEVTPELG-DDSKGRIGVQLIS
NGEIVRYPTKNVFKALSIGAEEFQKIVILTVRGFWQLISNFSQTAGKLAGPVAIVDMGAK
IAQDNVGELFKFGALISINLAVINILPLPALDGGQLAFLVIEGVR-GKPLPLRIQENVMQ
TGLVLLLGLGVFLIIRDTAN----LDGVRSIFQR-----
>Syn9311|113954015
----MNVLAALLVLGLLIVIHEAGHFLAARFQNIRVNGFSIGFGPALWKLESGGVTYALR
ALPLGGFV--SFP--DDDED-SPIPADDPDLLRNRPIPQRALVISAGVLANLLLAWVVLV
GHTALAGVPG--DPDPGVLVMAV--QQGEPAEKAGLQPGDQILSIEGLSLGR----GE--
KAVKDAVMPVKDNPSRALSVEVQRNGM------V--RVIQLTPEDH--QGQGRIGAQLQA
NFTGTTRPVHGLGEAIASGSEQFGGLLQRTVSGYGALLTDFGTTAQQVSGPVKIVEMGAQ
LSSQGGSGLALFMALISINLAVLNALPLPLLDGGQLVFILLEGVR-GRPIPERFQLIVMQ
SSFLLVVGLSVLLIVRDTSQ----LSVVQRLLGQ-----
>NoAz|298491542
----MSVLAAITVLATLILVHELGHFIAARSQGIYANRFSLGFGPILLKYQGSQTEYTIR
AFPLGGFV--GFP--DDDPE-SNIPPNDPNLLRNRPILDRVIVISAGVIANLIFAYLVLV
LQLGIVGIPQEFKYQQGVIVKPV--NEQSIAYQAGIREGDIILSVNDHELVA----GN--
SSTLLLTKEIQTHPNQQIDLKIQRQNQ------A--IPLKLTPKQG-ADGKGLVGIELGP
NGGAVYRHTHNPVEIFTVAAKRFQQLVVGTIKGFGQLVTNFQATASQVSGPVNIVKIGAK
LAADNSANLLSFAAIISINLAIINILPLPALDGGQLAFLLIEGLL-GKPLPAKIQEGVMQ
TGLVLLLGLGIFLIVKETTQ----LEWVQNLLQ------
>Ucyn|284929673
------MLAAITVLVILIVVHELGHFSAARLQGIHVKRFSIGFGPVLARYKGRETEYTLC
LIPLGGFV--GFP--DDDPE-SEISIDDPNLLRNRPITDRAIVISAGVIANLVFAYFLLV
GQTATMGIQ---DLQPGLMVPQI--DNNSAAMDAGIKEGDIILSIDQYPLKE----FP--
EATTLFVEKVKNSINKPLNLTIKRKEE------I--LDLTVIPELT-EEGKGKIGVGLLP
N--VQLSRAKNLVEIFVYSSKTYLNAFTLTIKGFWQLIRHFQENIEQVAGPVKIVEYGAS
IAQNNLGNLFQFGALISINLAVINILPLPALDGGQLIFLLIEGFL-GKPLPNKFQEGVMQ
TGLVLLLGLGIFVIIRDTVN----LTIVQEFVKQFGM--
>Syns5701|87303147
----MGVLTALAILAGLIVVHEAGHFLAATWQGIRVSGFSIGFGPALLQRQRRGVQFALR
AIPLGGYV--AFP--DDEED-SEIPSDDPDLLRNRPLPQRALVIAAGVIANLLLAWAVLF
GQGLMVGVPAGFSATPGVLVAAV--QQGQPAAASGLMAGDRILSIGGVPVGG----GS--
KAVVDLVADIQGAPERTLQIQAERAGE------T--LSLRLTPADR--DGIGRIGAQLQP
NGSEVFRPAKGPLELFGQTNRVFVQLIRRTVDGFVALVTHFGETAPQVSGPVKIVEMGAS
LARQGGGSLFVFAALISINLAVLNALPLPLLDGGQFALLLLEGLR-GRPLPDRLQMAFMQ
SGFLLLVGLSVVLIVKDTSQ----LSAVQQLLGR-----
>YellB|86608469
----MSVLLSIAILALLILVHEAGHFAAAKLQGIHVNRFSLGFGPVLWRYQGKETEYAIR
ALPLGGYV--GFP--DEDEH-SPYPPDDPDLLKNRPVLDRLVVMSAGVMANLIFAYLVLV
LMFAWVGIPSVTRLHPGILIPQV--MPDSPAERAGLKAGDVVLQAADRDYRGIADETAAL
AALNDFQVLIRSSENRPIPLEVQRGEG------DP-LQLTVIPEVR--GETVAIGVTLAP
HQEVTLRPPQSVAEILTEAGNAYQRVVMLNLNGLRQLLQNFQSTAAQVSGPVGIVKIGAD
LARDDAASLFNFTALISINLAFLNLLPLPALDGGHIAFLILEAIR-GKRLPKHLEERVMQ
TGLVLLLGLGVVLIFKDT------LAIVTGSG-------
>Syn7002|170077217
----MSVLAAIAVLALLIVIHELGHFSAARLQNIHVNRFSIGFGPTLLKYQGKETEYAVR
AFPLGGYV--GFP--DDDPD-SDIPPEDPNLLRNRPVFDRAIVISAGVIANLIFAYFLLV
VQAGTVGFQD-INYQPGVRIPQVLTEVDSPAAAAGIQSEDIVLAVNGQTLLS----GQ--
AALEELRVLIQEAPNETLNLQLQRGEA------T--LTVDVTPDAG-SDGQGKIGVMLAP
NGEIVRNRAGNPIAALQAGSREFQRLASLTVQGFGQLIFNFQETAQQVAGPVAIVAVGAD
LAKDDLSNLFQFGSLISINLAIINILPLPALDGGQLAFLLVEGIR-GKPLPMRLQENIMQ
TGLVLLLGLGVFLIVRDTVN----LAFFQNLIR------
>Cylr|282899608
----MSVLAAIAVLATLILVHELGHFIAARSQGIYANRFSLGFGPILLKYQGSQTEYTIR
AFPLGGFV--GFP--DDDPD-STIPPNDSNLLRNRPILDRAIVISAGVMANLVFAYLVLA
LQLGVVGIPKEFQYQPGVLIKPI--NEQSIAYQSGIREGDIVISVNGRELVG----GK--
DSTLYLTREIQNHPRQPIDLQLQRQDQ------E--IALQITPGEN-PEGKGLVGVELAP
NGKAIYERPQNPIQIFTVAGERFQQLFVGTIKGFGQLITNFQQTASQVSGPVNIVKIGAK
LAADNSANLLSFAAIISINLAVINILPLPALDGGQLFFLLIEGLF-GKPLPMKIQEGVMQ
TGLVVLLGLGIFLIFKETLQ----LSFIQQIFQKM----
>Prom9303|124022315
----MNVFAALTVLALLIIIHEAGHFLAATAQGIRVNGFSIGFGPALIKRQRRGVTYALR
VLPLGGFV--SFP--DDDEN-SEIPPDDPDLLRNRPIRQRALVICAGVMANLLLAWLVLM
GQAVMIGLPS--QPDPGVIVVAV--QPGEAAAAAGLAAGDRILSVDGNELGR----GQ--
EAIQALVSQIKGSPGSKLHLDRVRSGQ------R--SKIVLTPTEQ--QGNGRVGAQLQA
NVTGKTRRAHGPGEVLNHVDSQFISLLSRTIKGYSGLITDFATTAQQVSGPVKIVEMGAQ
LSSQGSSGLVLFAALLSINLAVLNAIPLPLLDGGQLLLLLLEGVR-GRPIPERIQMAFMQ
SGFFLLVGLSVVLIVRDTTQ----LSVVQQLIGH-----
>Syns7805|88807544
----MNVLASLLALGLLIVIHEAGHFLAARLQGIRVNGFSVGFGPAVLKTERNGITYALR
LLPLGGFV--SFP-DDDDND-QSIPLDDPDLLRNRPIPQRVLVISAGVLANLLLAWLVLV
GHTAATGVPG--DPAPGVVVMTV--QDGAPADRAGLKPGDRILSIDSKPLGS----GD--
PAVRAAVDPIRRSPGQTLELEVQHAEA------V--RMLRLTPDDQ--NGTGRIGAQLQV
AMVGATRPVRSPLEALSAGSSQFAGLFSRTVAGYAGLLTDFGSTAQQVSGPVKIVEMGAQ
LSSQGGSGLALFLALISINLGVLNALPLPLLDGGQLVFLLIEGVR-GRPLPERFQLAVMQ
SSLLLVLGLSVLLIVRDTSQ----LSVVRQLMGQ-----
>Syns7803|148240242
----MNVLASLLALGLLIVIHEAGHFLAARLQGIRVNGFSVGFGPALLKTERNGVTYALR
LLPLGGFV--SFPDDDDDND-QSIPLDDPDLLRNRPIPQRVLVISAGVLANLLLAWLVLV
GHTAAAGVPG--DPAPGVVVMTV--QDGAPAAQAGLRPGDRILSIDAQTLGS----GE--
SAVRAAVEPIRRSPGQKLELEVQRGEA------V--STLRLTPADQ--QGTGRIGAQLQV
AMGGGSRPVRSPLEAISAGSRQFASLFSRTVSGYASLFTDFSSTAQQVSGPVKIVEMGAQ
LSSQGGSGLALFLALISINLGVLNALPLPLLDGGQLVFLLLEGLR-GRPLPERFQLAVMQ
SSLLLVLGLSVLLIVRDTSQ----LTVVRQLMGQ-----
>Cya0110|126657038
----MSVLAAIAVLIILIVVHELGHFSAARLQGIHVTRFSIGFGPVLARYQGKETEYTLC
AIPLGGFV--GFP--DDDPE-SDITPDDPDLLRNRPVFDRAIVISAGVIANLIFAYFLLV
GQTATIGIQ---ELQPGLSIPQV--DENSAAMVAGIESGDVIISVDNQSLGD----FP--
DATTVFIEKVKNSAQQPLDLKVKREDN------I--VDLTVIPEAN-EEGEGKIGVALLP
N--VQLNRSQNILEAFSYSAEAYQNVTMLTLQGFWQLISNFQENAKQVAGPVKIVEYGAS
IAQNNLGNLFQFGALISINLAIINTLPLPALDGGQLVFLLIEGLF-GKPLPLKLQEGIMQ
TGLVLLLSLGIFIIIRDTVN----LTVVQDLIQQIGL--
>Mica|166363027
----MSVLIAIGVLALLIVVHEFGHFAAARWQSIHVNRFSIGFGPALAKYQGKETEYALR
AIPLGGYV--GFP--DDDPD-SQIPNNDPDLLRNRPVFDRAIVISAGVIANLIFAYFLLV
TQVATVGFPQ-INYQEGVIIPEVFTAENSVAKQAGMKAGDIVLAINDQPLGA----SQ--
NAIIDFRDIIQSSPDQPLKLTIKRPTE------T--INLIVTPELG-SDGQGKIGVRLAP
NGEETRLKADNFGQAFSLGAGEFQRLTLLTVQGFGQLVSNFKDSVQQVAGPVKIVEYGAA
IARNDAGNLFQFAALISINLAVINILPLPALDGGQLVFLLIEALV-GKPLPTKLQDNIMQ
TGLVLLLGLGVFLIVRDTAN----LAVFQDLFQ------
>Syns8109|260435339
----MNVLAALLVLALLIVVHEAGHFLAATFQGIRVSGFSIGFGPALIKRQRRGVTYALR
LLPLGGFV--AFP--DDNEE-STIPADDPDLLRNRPIPQQALVVAAGVLANLTLALVVLF
AQAAFVGVPA--APDPGVLVVQV--QPGGAAARSGLRAGDQIISLNTQPLAA----GQ--
RGVEAMVRDVKAAPERAIRVERKRGED------T--STLELIPDDQ--QGTGKIGAQLQA
NISGEMRAVRSPGELVLTTGSQFSQMLQQTVRGYAGLLTNFRVTAGQVSGPVKIVEMGAQ
LSQQGGSGLVLFSALISINLAVLNSLPLPLLDGWQMMMLAIQSVR-GRPVSERIQMAFVQ
SGFLLLVGLTLVLIVRDTSQ----LPVVQQLMGR-----
