# Supplementary material for: Genome fluctuations in cyanobacteria reflect evolutionary, developmental and adaptive traits
Source: BMC Evol Biol. 2011 Jun 30;11:187. doi: 10.1186/1471-2148-11-187 (PMC3141437; doi:10.1186/1471-2148-11-187)
Supplement: Additional file 8 — Individual and concatenated alignments for protein groups. Compressed file containing all alignments of individual groups (fasta format) and the concatenated alignment of 285 single-copy genes (phylip format). [file 1471-2148-11-187-S8.GZ › Cyanos1331.faa]

>Syne7942|161344096
-----------------------------MLDLRLLRENPEATQARLDRRHSS--YDIQP
LLSLDQQVRQWEQERTQLQARSNEIGRSVGQKMREGADPQSEEIAALREEGNQLKQQIAD
LEQQERQVRSELDTYLLTLPNLPDETVPLGSSEDENREIHRWGDDRI---REGEFAPHWE
IGERLGLFDFERSTRIAQSRFVTLLGAGAALERALIAFMLDRQTAAGYTEVAPPYLINSA
SLTASGQLPKFSEESFRCDRDDLWLTPTAEVPLTSLYRDEILSADQLPLRYCAYTPCFRR
EAGSYGRDTRGLIRLHQFNKVELYQFVHPDHSEAAHQQLLANAEAILQALELPYRTIELC
TGDLGFSAQKTYDIEVWLPSAGRYREISSCSNCGDFQARRANIRFKE------AGQKGTR
FVHTLNGSGLAVGRTMAAVLENYQQP-DGSVRVPEALQPYLRQTVIGQP-------
>PromCC|33240753
-----------------------------MLDQRKIRENPTLIEKGLARRGLK--VNLAP
LTEASERLKGLEQHRNSLQAKGNLIGKEVGQKIKSGISPNSEEVVSLRSKGNELKREINV
LEEEEKALAKSIRKRILNYPNIPYSECPDGKDENDNLQIRNWGNPLK----GEGYKEHWE
IAEELGLLDTEKSVRIAKSRFVTLFNHGARLERSLINFMLDIHTSKGYSEVLPPVLVNTA
SLEGSGQLPKFAEESFKCSEDDLWLTPTAEVPLTSLHRNEVIPFEKLPIKYVAYSPCFRR
EAGSYGRDTRGLIRLHQFNKVELYWFVEPKKSKEAHQIITADAEAILQKLELPYRVVELC
SGDLGFSASCTYDLEVWLPGANSYREISSCSNCDDFQARRSFIRTKK--------GNQTQ
LVHTLNASGLAIGRTMAAILENGQQS-DGTVKLPKALVPYFGENQLTPQ-------
>Crow|67924788
-----------------------------MLDLKQIRETPDTIQALLNRRSASDQYDLTP
ILERDRTTRELESVRTELQARSNEIGKLIGQKIKSGVDPKGEEIKTLKEEGNTLKTKLGE
LEPQERQLKAEIEALLLKFPNLPSDSTPIGKDETENVEIRKWGDEFL--PK-IEILPHWE
IAERLGILEVERAVKIAQSRFIALIGAGAALERALINFMLDQQISAGYLEVMPPVLINSE
ALQGTGQLPKFAEESFKVPDDDLWLAPTAEVPVTNLYSSEILEAEKLPIKHCAFTPCFRR
EAGSYGKDTRGLIRLHQFNKVELVKLVHPETSEVEHQQLVKDAEAILQLLKLPYRVLELC
TGDLGFGATKCYDLEVWLPSSNSYREISSCSNCWDFQARRANIRFKE------KGKKGTR
YVHTLNGSGLAIGRTMAAILENYQQA-DGTVKIPDVLQPYLRRDIL----------
>Syn7335|254421409
-------MLEKTVEAKSAEERLGIRKGKTVLDIKQIRNQTEQVKAALDKRGS---YDLQP
LLALDTQQRDLEKRRSDLQARSNEVGKSVGGKIRAGADPQGDEVKTLREEGNRVKQEIGE
LEPKERDLKAQIESILLTLPNLPSDSTPVGESEADNVEVRRWGDELI-TPDGKDRLAHYE
IGEKLGIMNFERSVKIAQSRFVTLSGAGAALERSLISFMLDRHTRAGYTEILPPILVNSE
SMQGSGQLPKFAEDGFKCDRDDLWLTPTAEVPLTNLHRDEVLASDELPLNYCAYTPCFRR
EAGSYGRDTRGLIRLHQFNKVEMYKFVHPETSFDELEKLTADAEDILQQLKLPYRVIELC
SGDLGFNATKTYDLEVWLPSAGKYREISSCSNCVDFQGRRANIRFKA------AGKKGTE
YVHTLNGSGLAVGRTMAAILENYQRP-DGSVGIPEVLQKYMGTQAIS---------
>Syn307|148241646
-----------------------------MLDQRLLRDNPELISQQLGRRGME--VDLTK
LQLIAKQERDLEEQRSNLQAEGNRTGKEVGMLIKGGAAPDSDEVKALREKGNRIKQQVAV
LEEEEKGLEAKLREQLLALPNLPSADAPEGKSEADNVEVKRWGEPRQ----GKDLEEHWQ
LADRLGLFETERSVRIAQSRFITLMGDGARLERALISFMLDLHSTKGYTEVMPPILVNSA
SLTGSGQLPKFAEESFRCADDDLWLTPTAEVPLTSLHRDEVIAVEQLPLKYAAYTPCFRR
EAGSYGRDTRGLIRLHQFNKVELYWFCHPEKSAEAHEQLTLDAEAVLEALELPYRRLELC
TGDMGFSAARTYDLEVWLPGAGSYREISSCSTCGDFQARRSAIRFKE--------GKGTQ
LLHTLNGSGLAIGRTMAALLENGQQP-DGSIQLPAALVPYFGRERLTPQ-------
>Syn9605|78212123
-----------------------------MLDQRLVRDNPETIAQQLGRRGKA--VDLTK
LQLIAQQQRDLEQQRSGLQAEGNRIGKEVGQRIKSGADPKGDEVAELRQQGNAIKQKVAV
LEEEEKQLSSELKQQLLGFPNLPSEACPDGRSEDDNVEVRRWGTPRV----DDGLYEHWQ
IAERLQLFDTERSVRIAQSRFVTLMGQGARLERALINFMLDLHTSKGYREVLPPVLVNSA
SLTGSGQLPKFAEESFRCAEDDLWLTPTAEVPVTSLHRDEIIPADQLPLRYAAYSPCFRR
EAGSYGRDTRGLIRLHQFNKVELYWFVHPDHSDEAHQRITADAEAVLQALELPYRVLDLC
TADLGFSARRTYDLEVWLPGAGAYREISSCSVCGDFQARRSSIRTKE--------GKATK
LVHTLNGSGLAVGRTMAALLENGQQS-DGSVLLPKALVPYVGRERLQPE-------
>Nosp|186684160
-----------------------------MLDIKQIRENPQLVQERLNSRSGK--YDIEP
ILQLDRQQRELEGTRSQLQARSNEIGKIVGQKIKSGINSQDPEIQALRDEGNSVKATLSE
LEPQEKDLKAQIAQLVLALPNLPSDSTPLGKNEEDNVEVRRWGDEYI--PQNPNILPHWE
IGEKLGILNVERAVKVAQSRFVALVGAGAALERALIQFMLTLHTQAGYLEVSPPLLVNTE
SLTATGQLPKFAEESFKCADDDLWLIPTAEVPVTNLYRGEILAAEDLPIYHCAFTPCFRR
EAGSYGRDMRGLIRLHQFNKVEMVKFVEPSTSFDELEKLVGNAEAILQALRLPYRVVNLS
TGDLGFASTKTYDLEVWLPSSGKYREISSCSNTIDFQARRADIRFKE------AGKKGTQ
FVHTLNGSGLAVGRTMAAILENYQQP-DGTVKIPEALQPYLGREVL----------
>PromAS|123968914
-----------------------------MLDQKLIRENPTSVEENLSLRGKV--YKISH
IHELTVKKKEIDIEISSLQSESKKLSKLISQVIGKSQDNNSQELNDLKKKGNEYRIKISE
LEEKQRILNKKVDDEIYNLPNFPSKDAPIGKDESENLQIKTWGDPLI----KENIKSHWE
IGESLNIFDSIKSTKISKSRFITLIGNGARLERALINFMLDMHTKNGYLELMPPALVNSE
SLTGSGQLPKFSNESFKCSNDDLWLSPTAEVPLTALHRNELIDPKHLPLKYVAYSPCFRR
EAGSYGRDTKGLIRLHQFNKVELYWFCDPSKSLEAHKEITTDAESILKKLNLPYRLVDIC
TGDLGFSSSRTFDLEVWLPSSKCYREISSCSNCLDFQARRSSIRSKI--------DKKNT
YIHTLNGSGLAIGRTMAAILENGQQT-DGSVKIPDALVPYFGSNLLKTA-------
>Rapb|282898294
-----------------------------MLDIKQIRENPQLIQKKLNSRGGK--YDIQP
ILDLSQKQRELELERNELQARSNEIGKLVGQKVKTGIGPQSEEILSLKEEGNLVKTKLTD
LEPREKELKGQIEQLLLALPNLPSDSTPIGESEDDNPEIRRWGDEYK--PQNANILPHWE
IGEKLGILNFERAVKIAQSRFVNLIGAGAALERALIQFMLSKHIDNGYIEISPPLLVNTD
SLTGTGQLPKFAQESFKCAEDELWLIPTAEVPVTNLYRGEILNKEDLPIYHTAYTPCFRR
EAGSYGRDMRGLIRLHQFNKVELVKIVTPESSFEELEKLVGSAESILQSLKLPYRVIELC
TGDLGFGATKTYDLEVWLPSLDKYREISSCSNCIDFQARRADIRFKE------SGKKGTR
FVHTLNGSGLAVGRTMAAILENYQQH-DGTIKVPEALRSYLGREVL----------
>YellA|86604971
-----------------------------MLDLKLLRDRPEEVRQALNKRGAV--ADLDR
ILELDGKRRQLETRRVALQAESNSLGKKVGELIRQGADPQGAEVTALRQQGADLKAEIAQ
LEQRERELEEEMQTLLLTLPNLPLPSVPVGQDETENVEVRRWGDALK--PTHP-VLPHDE
VAEKLGLLEVGRAVKVAQSRFVAMVGAGAALERALIAMMLERHIAAGYTEVIPPFLVNSA
ALEGTGQLPKFAAESFRCADDDLWLIPTAEVPLTNLYREEVIPAERLPLYFCAYTPCFRR
EAGSYGRDTKGLIRLHQFQKVELVKVTHPTQSEAEHEKLVQDAEAILQMLELPYRVVELC
TGDLGFSAARCFDLEVWFPSQNRYREISSCSNCWDFQARRANLRYKE------AGQKGTH
FVHTLNGSGLAVGRALAALLENHQQP-DGSIRIPQALRPFLSSRFLSEDGALRTAP
>Prom9215|157413737
-----------------------------MLDQKLIRENPTSVEENLSLRGKV--YNISH
IHELTVKKKDIDIKISSLQSESKKLSKLIGQEISKSKNNDSPELISLKKKGNEYRIKISE
LEEKQRILDKEVDDEIYNLPNFPSKNAPIGKDENDNIQVKTWGNPLK----DENLKSHWE
IGESLNIFDSVKSTKISKSRFVTLIGNGARLERALINFMLDMHTKNGYLELMPPALVNSE
SLKGSGQLPKFSNESFKCSNDDLWLSPTAEVPLTAFHRNELIDPKQLPIKYVAYSPCFRR
EAGSYGKDTKGLIRLHQFNKVELYWFCDPTKSLEAHKKITSDAENIFKKLNLPYRIVDIC
TGDLGFSSSRTFDLEVWLPSSKCYREISSCSNCLDFQARRSSIRSKI--------DKKNI
YLHTLNGSGLAIGRTMAAILENGQQT-DGSVKIPDALVPYFGSNFLKNA-------
>PromN2A|72382646
-----------------------------MIDQRLLRENPNLISEGLKSRGMD--VDLGP
LQKFCKDLKELEEKRNSLQAQGNSIGKEVGQKIKQGLPHDSEEISNLRVKGNQIKKQVGI
IEEEEKSISNKLNEQILCLPNLPEKNSLEGKNEKDNKELRRWGEPIS----GNTLKEHWE
IANQLNLWDSERSSVIAKSRFVTLFKHAAKLERSLINFMLDLHIKKGYLEVLPPALVNTA
SLTGSGQLPKFAEESFRCADDDLWLTPTAEVPITSLHRGEIIPRDLLPLRYVAYSPCFRR
EAGSYGRDTRGLIRLHQFNKVELYWFSTPERSEDALEQITSDAESVLQELELPYRVIQLC
TGDLGFSAKKTYDLEVWLPGANTFREISSCSNCGDFQARRSSIRTKD-------NNKKNI
LLHTLNGSGLAIGRTMAAILENGQQS-DGSINLPKALIPYFGSNKLKPE-------
>Syns9917|87123701
-----------------------------MLDQRLVRENPDLIARELGRRGLE--VDLTG
LQLMAQQQRNLEEQRSSLQAEGNRIGKEVGVQIKAGADPKGEEVAALRQQGNAIKHKVAV
LEDEEKQLQGRLREQLLTLPNLPSPDCPEGSDETDNQEVRRWGTPRR----GDGLQEHWA
IADQLGLFDTERSVRIAQSRFVTLFGQGARLERALINFMLDLHTSKGYREVLPPVLVNSA
SLTGSGQLPKFAEESFRCADDDLWLTPTAEVPVTSLHRDEIIAADQLPLRYVAYSPCFRR
EAGSYGRDTRGLIRLHQFNKVELYWFAHPDQSEEAHAQITADAESVLQALELPYRVLDLC
TGDLGFSARRTYDLEVWLAGAGAYREISSCSVCGDFQARRSSIRTKE--------GKTTR
LLHTLNGSGLAIGRTMAALLENGQQE-DGSVLLPEALRPYFGSDRLQPE-------
>Prom9312|161350030
-----------------------------MLDQKLIRENPTSVEENLSLRGKV--YKISH
IHELTVKKKEIDIEISSLQSESKKLSKLIGQVIAKSQNTNSQELNDLKKRGNEYRIKISE
LEEKQRILDKQVDDEIYNLPNFSSKEAPIGKDESDNVQIKTWGDTLI----RENIKSHWE
IGESLNIFDSVKSTKISKSRFITLIGNGAKLERALINFMLDIHTKNGYLELMPPALVNSE
SLRGSGQLPKFSNESFKCSNDDLWLSPTAEVPLTAFHRNEIIDPKQLPIKYVAYSPCFRR
EAGSYGRDTKGLIRLHQFNKVELYWFCDPSKSLEAHKKITSDAESILKKLNLPYRLVDIC
TGDLGFSSSRTFDLEVWLPSSKCYREISSCSNCLDFQARRSSIRSKI--------NKKNT
YLHTLNGSGLAIGRTMAAILENGQQK-DGSVKIPDALVPYFGSNYLKTA-------
>SynsBL|116072764
-----------------------------MIDQRLVRDNPEVIAQQLKRRGKS--IDLTG
LQLIARQQRGLEEERSTLQADGNRIGKEVGLKIKGGADPKGDEVAALRQQGNAIKQKVAV
FEEEEKTLSGQLRDQLLSLPNLPSPLCPDGKNEDDNVEVRRWGTPRI----EEGLEEHWQ
IAQRLNLFDTERSVRIAQSRFVTLIGQGARLERALINFMLDLHTSKGYREVMPPVLVNTA
SLTGSGQLPKFAEESFRCAEDDLWLTPTAEVPVTSLHRDEIIPADQLPLRYSAYSPCFRR
EAGSYGRDTRGLIRLHQFNKVELYWFVHPDQSEEAHQQITADAEAVLQALDLPYRVLDLC
TGDLGFSAQRTYDLEVWLPGAGAFREISSCSVCGDFQARRSAIRTKD--------GKQTK
LVHTLNGSGLAVGRTMAALLETGQQP-DGSILLPKPLVPYVGFERLQPE-------
>Prom9515|123966593
-----------------------------MLDQKLIRENPTFVENNLSLRGKF--YDIHS
IHKITVERKEIDIKISSLQSESKKLSKIIGQEIRNPNNANSQELNKLKEQGNKYRIKVSE
FEEKKRILDQQIRDEILKLPNFPSKDAPFGENESNNIQIKEWGDPLK----KDNLKTHWE
IGENLKLFDSIKSTKIAKSRFITLSGNGARLERALINFMLDVHSNNGYLELMPPALVNSE
SLQGSGQLPKFSNESFKCANDDLWLSPTAEVPLTAFHKNEIIDPKLLPLKYVAYSPCFRR
EAGSYGRDTKGLIRLHQFNKVELYWFSDPNKSLEAHKEITADAESILKKLNLPYRLVDIC
TGDLGFSSSRTFDLEVWLPSNKCYREISSCSNCRDFQARRSSIRTKI--------DKKTS
YIHTLNGSGLAIGRTMAAILENGQRP-DGSVKIPDVLVPYFGSSLIKTN-------
>Cya8802|257060727
-----------------------------MLDLKQIRENPEYIQELLNRRSASNEYDLTP
ILDRDRQQRDIEATRTQLQARSNEIGKLIGQKMKSGINPQSEEIQALKTEGNDLKTQLSE
LEPQEKQLKSEIEALLLQLPNLPSESTPLGKSEADNVEVRRWGDEYL--PK-IEVLPHWE
IAERLGILEVERAVKIAQSRFIALVGAGAALERALINFMLDCQINAGYLEVIPPVLINSD
SLQGTGQLPKFAEESFKCSEDDLWLAPTAEVPVTNLYRDEIVEAEQLPIKHCAYTPCFRR
EAGSYGKDTRGLIRLHQFNKVELVKLVHPETSEAEHQSLVNNAEAILQALKLPYRVLELC
TGDLGFGATKCYDLEVWLPSSGTYREISSCSNCGDFQARRANIRLKE------KGKKGTQ
YVHTLNGSGLAVGRTMAAILENYQQS-NGTVKVPDVLQPYLKREIL----------
>Prom9313|161350042
-----------------------------MLDQRLVRDNPDLIANELGRRGIT--LDLTG
LQLIAQQQRNLEEQRSSLQAEGNRIGKEVGQRIQQGSDPKASDVAELRQQGNLIKQKVAV
LEDEEKQLSARLREQLLSLPNLPSPDCPEGRDENDNQERHRWGKPRE----GKDLLEHWS
IAERLKLFETERSVRIAQSRFVTLMGQGARLERALINFMLDLHTSKGYREVMPPVLVNTA
SLTGSGQLPKFAEESFRCAEDDLWLTPTAEVPVTSLHRDEIIPAEQLPLRYAAYSPCFRR
EAGSYGRDTRGLIRLHQFNKVELYWFVHPDHSQAAHAQITADAEAVLQALELPYRVIELC
TGDLGFSSSRTYDLEVWLPGAGAFREISSCSICGDFQARRSAIRTKD--------EKGTR
LIHTLNGSGLAVGRTMAALLETGQQS-DGSVLLPKALVPYFGNDRLEPE-------
>Cya7822|196255235
-----------------------------MLDIKQIRENPEQVQERLNRRNAAKGYDLTP
ILELDQQQRELESSRIQLQTRSNEISKLIPQKIKAGSDPKGEEIKALKEEGNEVKNKLSS
LEPQEREIKAQIENLLLQLPNLPAESTPIGKDETENVEVRRWGDEYL--PT-LQVLPHWE
IGEKLGILDFERAVKVAQSRFVNLVGLGAALERALINFMLDRQIEAGYLEVMPPILINST
SLQGTGQLPKFSEESFKCSEDELWLAPTAEVPVTNLYRDEIIDLDQLPIKHCAYTPCFRR
EAGSYGRDTKGLIRLHQFNKVELVKIVPPDTSEAEHQALVSDAEAILQALKLPYRVIELC
TGDLGFGAAKCYDLEVWLPSSNTYREISSCSNFRDFQARRANIRFKE------KGKKGTQ
YVHTLNGSGLAIGRTMSAILENYQQA-DGTVKVPEVLQPYLKREVIGKN-------
>Cya7424|218438799
-----------------------------MLDIKQIRENPELVQEKLNRRSAAKDYDLTP
ILQLDERQRELESSRVQLQTRGNEISKLIPQKIKGGSDPKGEEIKALKEEGNTVKNQLSS
LEPQEKEIKAQIESLLLQLPNLPSDSTPLGKDETENVEIRRWGDEYL--PK-IKVLPHWE
IGEKLGILDFERAVKVAQSRFVNLIGAGAALERALINFMLDRQIEAGYLEVMPPILINTT
SLQGTGQLPKFSEESFKCSEDELWLAPTAEVPVTNLYRDNVIEGEQLPIKHCAYTPCFRR
EAGSYGKDTRGLIRLHQFNKVELVKLVHPETSEAEHEALVKDAEAILQALKLPYRVIELC
TGDLGFGAAKCYDIEVWLPSSDTYREISSCSNFRDFQARRANIRFKE------KGKKGTQ
YVHTLNGSGLAIGRTMSAILENYQQE-DGTIKVPEVLQPYLKREVIGKS-------
>PromN1A|124026368
-----------------------------MIDQRLLRENPNLISEGLKSRGMD--VDLGP
LQKFCKDLKDLEEKRNSLQAQGNSIGKEVGQKIKQGLPHDSEEISNLRVKGNQIKKQVGI
IEEEEKSISNKLNEQILCLPNLPEKNSLEGKNEKDNKELRRWGEPIS----GNTLKEHWE
IANQLNLWDSERSSVIAKSRFVTLFKHAAKLERSLINFMLDLHIKKGYLEVLPPALVNTA
SLTGSGQLPKFAEESFRCADDDLWLTPTAEVPITSLHRGEIIPRDLLPLKYVAYSPCFRR
EAGSYGRDTRGLIRLHQFNKVELYWFSTPETSEDALEQITSDAESVLQELELPYRVIQLC
TGDLGFSAKKTYDLEVWLPGANTFREISSCSNCGDFQARRSSIRTKD-------NNKKNI
LLHTLNGSGLAIGRTMAAILENGQQS-DGSINLPKALIPYFGSNKLQPE-------
>Micc|254413141
-----------------------------MLDLKQIRENPQSVQKRLEKRGAGQ-YDLQP
ILDLNQRQRELETSRSRLQARSNEIGKLIGQKIKAGSPPDAPETQQLREEGNQVKTQISE
LEPQEKELKAEIEALLLSLPNLPSPSTPVGQSEAENVEVRRWGDEYI--PQNDKILPHWE
IGETLGILNFERAVKVAQSRFVSLIGVGAALERALISFMLDRQIAAGYVEVIPPILINSR
SLTATGQLPKFAEESFKCDSDDLWLSPTAEVPLTNLYRDEILDASQLPIYHCAYTPCFRR
EAGSYGRDTKGLIRLHQFNKVELVKIVHPSTSEAEHEKLVENAAAILEALKLPYRVIELC
TGDLGFSATKCYDLEVWLPSSGKYREISSCSNCGDFQARRGSLRFKE------AGKKGTQ
FVHTLNGSGLAVGRTLSAILENYQQP-NGTVKIPEVLHSYMGREVL----------
>Prom9202|254525907
-----------------------------MLDQKLIRENPTSVEENLSLRGKV--YNISH
IHELTVKKKDIDIKISSLQSESKKLSKLIGQEISKSKNNDSPELISLKKKGNEYRIKISE
LEEKQRILEKEVADEIYNLPNSPSKNAPIGKDENDNVQVKTWGNPLT----DDNLKSHWE
IGESLNIFDSVKSTKISKSRFVTLIGNGARLERALINFMLDMHTKNGYLELMPPALVNSE
SLKGSGQLPKFSNESFKCSNDDLWLSPTAEVPLTAFHRNELIDPKQLPIKYVAYSPCFRR
EAGSYGKDTKGLIRLHQFNKVELYWFCDPTKSLEAHKKITSDAENILKKLNLPYRLVDIC
TGDLGFSSSRTFDLEVWLPSSKCYREISSCSNCLDFQARRSSIRSKI--------DKKNI
YLHTLNGSGLAIGRTMAAILENGQQT-DGSVKIPDALVPYFGSNFLKNA-------
>Nods|119510137
MAIPALASQNQDMLMFWQEDTRQKNREKSVLDIKQIRENPQLIQERLNSRSGK--YDIEP
ILQLDKQQRELEGTRSQLQARSNEIGKLVGQKIKSGTDPQSPEIQALRDEGNSVKAQLSE
LEPQEKALKAEIEQLVLALPNLPSEFTPFGTSEDDNQEVRRWGDEYL--PQNPKIIPHWE
IGEKMGILNFERAVKVAQSRFVTLVGAGAALERALIQFMLKTQTEAGYVEVSPPLLVNTD
ALTGTGQLPKFAEESFKCADDELWLIPTAEVPVTNLYRGEILAAEELPIYHCAYTPCFRR
EAGSYGRDMRGLIRLHQFNKVELVKVVHPSSSFEELEKLVVNAEAILQALKLPYRVINLC
TADLGFGATKTYDLEVWLPSSGKYREISSCSNCVDFQARRADIRFKE------AGKKGTQ
FVHTLNGSGLAVGRTMAAILENYQQP-DGTIKVPAVLQPYLGREVL----------
>Cyab|254430508
-----------------------------MLDQRLLRDDPALIAAPLARRGLS--PDLAS
LQQIALQQRDLQEQRSGLQAEGNRIGKEVGQQIKAGAAAGGPEVKALRERGNAIKQDVAA
LEEREKDLQQQLQEALLALPNLPAAAVPDGTSEADNVEVKRWGNPRQ----ESGLLEHWQ
IAEQLGLFDTERSVRIAQSRFVTLLGQGARLERALISFMLDRHGSRGYTEVMPPILVNSA
SLTASGQLPKFAEESFRCSGDDLWLTPTAEVPLTSLHRDEVIPAEQLPLKYCAYTPCFRR
EAGSYGRDTRGLIRLHQFNKVELYWFTRPDHSAEAHEQITSDAEAILEALELPYRRIELC
TGDLGFSAARTFDLEVWLPGAGAYREISSCSVCGDFQARRASIRFKD------PDTKSTQ
LVHTLNGSGLAVGRTMAALLENGQQA-DGTVRLPKALVPYFGAERIG---------
>Acam|158335226
-----------------------------MIDLKQLRENPEAFAECLSRRGD---YDLQA
ILDLDQKQRELETERSQLQARSNQIGKTIGERMKGGANPKDPEIQNLRQEGSTVKATLSD
LEPKERDLKAEIGELLLTIPNLPSDDTPVGKDETANVEVSRWGDEYI--PKNAK-LAHWE
IGENLGILNFERSVKVAQSRFATLVGAGAALERALIQFMLDQQVEAGYVEVLPPVLVNSD
SLTATGQLPKFAEESFKCAEDDLWLSPTAEVPVTNLYRDEIINADDLPIFHCAYTPCFRR
EAGSYGRDTRGLIRLHQFNKVELVKLVHPSTSAAEHEALVKNAAAILEALKLPYRVLQLC
TGDLGFSAAKCYDLEVWLPSADCYREISSCSNFLDFQARRGNIRFKE------SGQKGTQ
FVHTLNGSGLAVGRTMAAVLENYQQP-DGSVQVPDVLQPYLKRKVL----------
>Prom9301|126696727
-----------------------------MLDQKLIRENPTFVEENLSLRGKV--YKISH
IHELTVKKKEIDIEISSLQSESKKLSKLIGQVIGKSQNNNSKELNDLKKKGNEYRIKISE
LEEKQRILDKEVDDEVYNLPNFPSKDAPIGKDESDNLQIKTWGDPLI----KENIKSHWE
IGESLNLFDFVKSTKISKSRFVTLIGNGARLERALINFMLDMHTKNGYLELMPPALVNSE
SLTGSGQLPKFSNESFKCFNDDLWLSPTAEVPLTAFHRNELIDPKKLPIKYVAYSPCFRR
EAGSYGRDTKGLIRLHQFNKVELYWFCDPSKSLEAHKKITSDAESILKKLNLPYRLVDIC
TGDLGFSSSRTFDLEVWLPSSKCYREISSCSNCLDFQARRSSIRSKI--------DKKNT
YIHTLNGSGLAIGRTMAAILENGQQT-DGSVKIPDALVPYFGSNFLKTA-------
>Artm|209522691
-----------------------------MLDIKLIRENSQEIQQRLNRRGN---YDLEA
ILELDEKRRELEQQRIQLETRSNEIGKLVGEKIKSGTDPKGPEIQALREEGQQIKSQLSD
LEPQEKDLESQITSLLLPLPNLPSDTTPEGKSEAENVEVRRWGDEYK--LQNAEILPHWE
IGEKLGILNFERGVKIAQSRFVSLVGAGAALERALVQFMLDTHTANGYLEVIPPLLVNSI
SLTATGQLPKFAEESFKCADDDLWLIPTSEVPVVNLYRDEILESEQLPIYHCSFTPCFRR
EAGSYGKDTRGLIRLHQFNKVELVKLVHPETSELEHEKLVADAEGILQALKLPYRVIELC
TGDLGFAAAKCYDLEVWLPSAGTYREISSCSNVKDFQARRANIRFREAKGDPKKKKKKTE
FVHALNGSGLAVGRTMAAVLENYQQP-DGSVKVPEVLQPYLGREVL----------
>Syne6301|161621818
-----------------------------MLDLRLLRENPEATQARLDRRHSS--YDIQP
LLSLDQQVRQWEQERTQLQARSNEIGRSVGQKMREGADPQSEEIAALREEGNQLKQQIAD
LEQQERQVRSELDTYLLTLPNLPDETVPLGSSEDENREIHRWGDDRI---REGEFAPHWE
IGERLGLFDFERSTRIAQSRFVTLLGAGAALERALIAFMLDRQTAAGYTEVAPPYLINSA
SLTASGQLPKFSEESFRCDRDDLWLTPTAEVPLTSLYRDEILSADQLPLRYCAYTPCFRR
EAGSYGRDTRGLIRLHQFNKVELYQFVHPDHSEAAHQQLLANAEAILQALELPYRTIELC
TGDLGFSAQKTYDIEVWLPSAGRYREISSCSNCGDFQARRANIRFKE------AGQKGTR
FVHTLNGSGLAVGRTMAAVLENYQQP-DGSVRVPEALQPYLRQTVIGQP-------
>Anav|75907945
-----------------------------MLDIKQIRENPQLIQERLNSRSGT--YDIQP
ILQLDKQQRELEATRSQIQARSNEIGKIVGQKIKSGINPQDPEIQALRDEGNSIKAQLSE
LEPREKELKAEIEQLILALPNLPSDSTPIGKSEEENVEVRRWGDEYL--PQNPNIIPHWE
IGEKLGILNFERAVKVAQSRFVNLIGAGAALERALINFMLKTQTVAGYVEVSPPLLVNTD
SLTGTGQLPKFAEESFKCADDELWLIPTAEVPVTNLYRGEILAAENLPIYHCAYTPCFRR
EAGSYGRDMRGLIRLHQFNKVELVKVVHPSTSFDELEKLVGNAEAILQALKLPYRVINLC
TGDLGFGATKTYDLEVWLPSSGKYREISSCSNCFDFQARRADIRFKE------AGKKGTQ
FVHTLNGSGLAVGRTMAAILENYQQP-DGTILIPEVLQVYLGREVL----------
>Artp|284052154
-----------------------------MLDIKLIRENPQEIQQRLNRRGN---YDLEA
ILELDEKRRELEQQRIQLETRSNEIGKLVGEKIKSGTDPKGPEIQALREEGQQIKSQLSD
LEPQEKDLESQITSLLLPLPNLPSDTTPEGKSEAENVEVRRWGDEYK--LPNTDILPHWE
IGEKLGILNFERGVKIAQSRFVSLVGAGAALERALVQFMLDTHTANGYLEVIPPLLVNSI
SLTATGQLPKFAEESFKCADDDLWLIPTSEVPVVNLYRDEILEGEQLPIYHCSFTPCFRR
EAGSYGKDTRGLIRLHQFNKVELVKLVHPDTSELEHEKLVADAEGILQALKLPYRVIELC
TGDLGFAAAKCYDLEVWLPSAGTYREISSCSNVKDFQARRANIRFREAKGDPKKKKKKTE
FVHALNGSGLAVGRTMAAVLENYQQP-DGSVKVPEVLQPYLGREVL----------
>Cya7425|220910001
-----------------------------MIDLKLLRDNPQEFSDRLAKRGK---FDLQP
ILDLDRQQRELEVERSQLQARSNAIAKQIGEKMKSG-NKSDPALEGLRAEAGQIKTTLAE
LEPKEKQLKDELEQQLLLIPNLPSDSTPVGKDEAENVEVRRWGEEYI--PKSKDILPHWE
MGEKLGILNFERSVKIAQSRFATLIGAGAALERALIQFMLDRHTSAGYLEVLPPFLINST
SLTATGQLPKFAEESFKCEADDLWLAPTAEVPVTNLYRDEILTAENLPIYHCAYTPCFRR
EAGSYGRDTRGLIRLHQFNKVELVKLVHPSTSEQEHEALVRDASAILEALQLPYRVIELC
TGDLGFSAAKCYDLEVWLPSAGCYREISSCSNFYDFQARRGKIRFKE------SGQKGTQ
FVHTLNGSGLAVGRTMAAILENYQQP-DGSVRIPPVLQPYLGRETL----------
>Cya51142|172035843
---------------------------MSVLDLKQIRETPDTIQALLNRRSASDEYDLTP
ILERDRTTRELESVRTELQARSNEIGKLIGQKIKSGVDPKGEEIKGLKEEGNRVKTKLSE
LEPQEKQLKAEIEALLLQLPNLPSESTPIGKDETENVEIRKWGDEFL--PK-IEGLPHWE
IAERLGILEVERAVKIAQSRFIALIGAGAALERALINFMLDQQIAAGYLEVMPPVLINSA
ALQGTGQLPKFAEESFNVPEDDLWLAPTAEVPVTNLYSGEILEAEILPIKHCAFTPCFRR
EAGSYGKDTRGLIRLHQFNKVELVKLVHPETSEAAHQQLVEDAEAILQALKLPYRVLELC
TGDLGFGATKCYDLEVWMPSSNSYREISSCSNCWDFQARRANIRFKE------KGKKGTQ
YVHTLNGSGLAIGRTMAAILENYQQA-DGTVKIPDVLQPYLKRDIL----------
>Lyns|119486228
-----------------------------MLDIKQIRENPQAIQDRLKLRGD---YDLQP
ILDLDERRRELEKERIQLETRSNEIGKQVGEKIKSGSDPKGAEIQALKEEGQKLRESLSE
LEPKEKKVIAEIEALLLPIPNLPSESTPFGKSEEENVEVRRWGDEYL--PENPKILPHWE
IGENLGILNFERGVKIAQSRFVSLIGAGAALERALVQFMLDTHTSNGYVEVMPPLLVNST
SLQGTGQLPKFAEESFKCSEDDLWLIPTSEVPVVNFYRDEILDGEQLPIYHCSFTPCFRR
EAGSYGKDTRGLIRLHQFHKVELIKLVRPETSEAEHEKLVQDAEGILQALKLPYRVIELC
TGDLGFSAAKCYDIEVWLPSSQSYREISSCSNVKDFQPRRANIRFKESKSG--KKKKKTE
FVHALNGSGLAIGRTMAAILENYQQP-DGSVRIPEVLQPYMKRETL----------
>Prom9211|159903816
--------------MAELGQHQLSLVKKIVLDQRLIRENPKLIIEGLQTRGIQ--VDLGD
LQLDIEKLKQIEQQRNLLQAEGNEIGKEVGQKIRSGLDPSSPEIELLRSSGNTVKKKVNE
LEELEKAISEKITEEILHLPNIPDKECPIGKNETDNVEVRSWGEPLE----SKAYKEHWE
IAEELQLLDTQRSVKIAKSRFVTLLNQGARLERALINFMLDMHSKKGYLEVLPPVLVNTA
SLTASGQLPKFSEESFRCAEDDLWLTPTAEVPLTSLHRGEIIPSEELPIKYVAYTPCFRR
EAGSYGRDTRGLIRLHQFNKVELFWFVHPEKSPAAHEQITKDAESILQALELPYRVLELC
TGDLGFSASRTYDLEVWLPGANAYREISSSSICNDFQARRSSIRTKE--------GKKSR
LVHTLNASGLAIGRTMAAILENGQNL-DGTVSIPDALVPYFGKNKIQPEAK-----
>Noss|17231468
-----------------------------MLDIKQIRENPQLIQERLNSRNGT--YDIQP
ILQLDKQQRELEATRSQIQARSNEIGKIVGQKIKSGINPQDPEIQALRDEGNAIKAQLSE
LEPREKELKAEIEQLILALPNLPSDSTPIGKGEEENVEVRLWGDEYL--PQNPNIIPHWE
IGEKLGILNFERAVKVAQSRFVNLIGAGAALERALINFMLKMQTAAGYIEVSPPLLVNTD
SLTGTGQLPKFAEESFKCADDELWLIPTAEVPVTNLYRGEILAAENLPIYHCAYTPCFRR
EAGSYGRDMRGLIRLHQFNKVELVKVVHPSTSFDELEKLVGNAEAILQALKLPYRVINLC
TGDLGFGATKTYDLEVWLPSSGKYREISSCSNCFDFQARRADIRFKE------AGKKGTQ
FVHTLNGSGLAVGRTMAAILENYQQP-DGTILIPEVLQPFLGREVL----------
>Cya8801|218247950
-----------------------------MLDLKQIRENPDYIQELLNRRSASNEYDLTP
ILDRDRQQRDIEATRTQLQARSNEIGKLIGQKMKSGINPQSEEIQALKTEGNDLKTQLSE
LEPQEKQLKSEIEALLLQLPNLPSESTPLGKSEADNVEVRRWGDEYL--PK-IEVLPHWE
IAERLGILEVERAVKIAQSRFIALVGAGAALERALINFMLDCQINAGYLEVIPPVLINSD
SLQGTGQLPKFAEESFKCSEDDLWLAPTAEVPVTNLYRDEIVEAEQLPIKHCAYTPCFRR
EAGSYGKDTRGLIRLHQFNKVELVKLVHPETSEAEHQSLVNNAEAILQALKLPYRVLELC
TGDLGFGATKCYDLEVWLPSSGTYREISSCSNCGDFQARRANIRLKE------KGKKGTQ
YVHTLNGSGLAVGRTMAAILENYQQS-NGTVKVPDVLQPYLKREIL----------
>Glov|37520285
-----------------------------MLDPKLLRDDPAKLIERLNTRGGDFTEVIEQ
LVALDSQRRASQTAFNRAQAEGNQIGKQVGERLRRGTAVGDPEVLALKQRGIDLKATLAL
LQDQERELAERFAALLPTLPNVPRPEVPIGKDENDNREMRFWGTPPI---FDFEPAAHWD
LGERLGLMNFARATLVAQARFVTLMGDGALLERALIAFMLDRHRAHGYIEILPPYLVNTA
SMTGTGQLPKFAEDSFRCRDDDLWLIPTAEVPVTNLYRDEILTDMQLPIHHCAFTPCFRR
EAGSYGRDTRGLIRLHQFHKVELVKFCRPEHSPTEHEKLVADAEDVLQQLELPYRVIELC
TGDLGFGAARCFDLEVWLPSQNRYREISSCSNFEDFQARRANLRFKA------PDKKGTE
FVHTLNGSGLAVGRTFAAILENYQNR-DGTVRVPEALKPYVRRDVLSR--------
>Syns8102|33866426
-----------------------------MLDQRLVRENPDAIATELGRRGKA--VDLTR
LQVIAQQQRKLEEERSGLQAEGNRIGKEVGQKIKGGADPKGEEVAELRQQGNAIKQKVAV
LEEEEKHLFTQLKEQLLTYPNLPSPDCPEGKDETDNVELRRWGSPRQ----EEGLEEHWQ
IAERLHLFDTERSVRIAQSRFVTLMGQGARLERALINFMLDLHTSKGYREVMPPVLVNSA
SLTGSGQLPKFADDCFRCSEDDLWLTPTAEVPVTSLHRDEIIPADQLPLRYAAYSPCFRR
EAGSYGRDTRGLIRLHQFNKVELYWFAHPDHSAEAHAQITADAEAVLQALELPYRVLDLC
TADIGFSAQRTYDLEVWLPGAEAYREISSCSVCGDFQARRSAIRTKE--------GKSTK
LVHTLNGSGLAVGRTMAAVLETGQQS-DGSVLLPKALVPYVGDERLQPE-------
>Thee|22299095
-----------------------------MIDLKQLRENPQAFGDRLRRRGGD--FDLDR
ILELDAQQRQLEQQRSQLQARSNEIGALVGKKIKSGIAPTDPEIQALKAEANALKQKLSD
LEPQERQLKEELESLLLTIPNPPSETTPIGRDETDNVEVRRWGEEYK--PTYP-CQPHWD
IGTRLGLWDVERSVKVAQSRFVTLLGLGAALERALIQFMLDSHRERGYVEVLPPLLVNTA
SLTGTGQLPKFAEESFRCADDDLWLIPTAEVPVTNLYRDEILAADQLPIYHCAYTPCFRR
EAGSYGKDTRGLIRLHQFNKVELVKFVHPETSAAEHEALVADAEFILQALKLPYRVIELC
TGDLGFAAMKCYDLEVWLPAAGCYREISSCSNFGDFQARRAKIRFKG------AKHKGTQ
FVHTLNGSGLAVGRTMAAILENYQQP-DGTVRVPEVLQPYLKCSHIGGAKS-----
>Syns9916|116073516
-----------------------------MLDQRLVRDNPDLIARELGRRGMN--VDLTG
LQLIAQQQRNLEEKRSSLQADGNRIGKEVGQKIKGGADPKGEEVADLRRQGNQIKQQVAV
LEEEEKELSAKLREQLLSFPNLPSPQCPEGRSEDDNQEVRRWGTPRQ----DEGLEEHWQ
IADRLGLLDTERSVRISQSRFVTLMGQGARLERALINFMLDLHCSKGYKEVLPPVLVNSA
SLQGSGQLPKFAEESFRCAEDDLWLTPTAEVPVTSLHRDEIIPADQLPVRYVAYSPCFRR
EAGSYGRDTRGLIRLHQFNKVELYWFVHPDHSEKAHAQITADAEAVLQALELPYRVLDLC
TGDIGFSAARTYDLEVWLAGAGAYREISSCSVCGDFQARRSSIRTKE--------GKSTR
LVHTLNGSGLAIGRTMAALLENGQQA-DGSVLLPKALVPYFGRERLQPE-------
>PromMED|33861744
-----------------------------MLDQKLIRENPTFVEDNLSLRGKV--YDIAR
IRELSLERKEIDTEISSLQSESKKLSKIIGQEIRN-SNINSKELNELKDKGNKYRIKVSE
FEEQKRILDKQLQDEISKLPNLPSKDAPLGENENNNIQIKEWGDPLT----KDNLKAHWE
IGENLNLFDSVKSTKISKSRFITLTGNGARLERALVNFMLDVHSNNGYLELMPPALVNSE
SLQGSGQLPKFSNESFKCANDDLWLSPTAEVPLTAFHKNEIIDPKILPLKYVAYSPCFRR
EAGSYGRDTKGLIRLHQFNKVELYWFCHPNKSLEAHKEITADAESILKKLNLPYRSVDIC
TGDLGFSSSRTFDLEVWLPSSQCYREISSCSNCLDFQARRSSIRTKI--------DKKTS
YIHTLNGSGLAIGRTMAAILENGQQL-DGSVKIPDALVPYFGSSFIKTT-------
>Scys6803|16329819
-----------------------------MLDLKQIRENPTAIQNRLNQRGGGASYDLEP
ILAIAAEQKAKESERTVLQSRSNEIGKLIGQKIGQGADPKGEEIQTLREEGNSLKIQLAD
LEPQEKDLKEQLQKLLLELPNLPCETTPIGASEADNIEVKRWGDQYL-KAETVGILPHWE
IGEKLGIIDSERGVKVAQSRFISLMKAGAALERALINFMLERHIGVGYQEIMPPILVNSD
SLLGTGQLPKFAEESFQCRGDDLWLIPTAEVPVTNLYRDEVLDLEQLPIKHCAYTPCFRR
EAGSYGRDTKGLIRLHQFNKVELVKLVKPEESAAEHQALVADAEAILQALELPYRVVELC
TGDLGFGAAKCYDLEVWLPSANTYREISSCSNFHDFQARRANIRYKE------KGKKGTQ
FVHTLNGSGLAIGRTMAAILENYYEPSSGQVKVPVVLQDFLKRDYL----------
>Syn9902|78185357
-----------------------------MIDQRLVRDNPEVIAQQLKRRGKS--IDLTG
LQLIARQQRGLEEERSTLQADGNRVGKEVGLKIKGGADPNGEEVAALRQQGNAIKQKVAV
FEEEEKALSSQLRDQLLSLPNLPSPLCPDGKSEDDNVEVRRWGTPRI----EEGLEEHWQ
IAQRLNLFDTERSVRIAQSRFVTLMGQGARLERALINFMLDLHTSKGYREVMPPVLVNTA
SLTGSGQLPKFAEESFRCADDDLWLTPTAEVPVTSLHRDEIIPADQLPLRYSAYSPCFRR
EAGSYGRDTRGLIRLHQFNKVELYWFVHPDQSEEAHQQITADAEAVLQALDLPYRVLDLC
TGDLGFSAQRTYDLEVWLPGAGAFREISSCSVCGDFQARRSAIRTKD--------GKQTK
LVHTLNGSGLAVGRTMAALLETGQQP-DGSILLPKPLVPYVGFERLQPE-------
>Trie|113477024
-----------------------------MLDIRQIRENPQIVQELLKRRGE---YDLQP
IIELDEKQRQLETERSQLQARSNQVGKQVGEKIKSGSDPKGTEIKALKEEGNKVKAKLSE
LEPEEKELKAKIEALLLPLPNLPSESTPIGKSEAENIEVKRWGDEYI--PQNPKIIPHYE
IGEKLGIMDFERGVKIAQSRFVALMGAGAALERAIIQFMLKRHIQVGYVEVMAPLLVNSQ
SLTATGQLPKFAEESFKCAADDLWLIPTSEVSTMNLYRDEILSAEQLPIYHCAFTPCFRR
EAGAYGKDTRGLIRLHQFNKVEMVKIVHPETSEEEHQKLVADAEAILQALKLPYRILELC
SGDLGFSAAKCYDLEVWLPSSGTYREISSCSNVKDFQARRANIRFKE------RNKKGTQ
YVHALNGSGLAVGRTMAAILENYQQV-DGSVKVPEVLQPYMGREFL----------
>Syn9311|113953126
-----------------------------MLDQRLLRDNPELISRELGRRGMD--VDLTG
LQLIAKLQRDLEERRSGLQAEGNRIGKEVGQRIQAGADPKGAEVAELRLQGNQIKQKVAI
LEDEEKQLTAQLREELLSYPNLPSEACPDGRSEDDNKEVRRWGDPRV----EDGLKEHWQ
IAEQLSLLDTERSVRIAQSRFVTLFGQGARLERALINFMLDLHTGKGYREVLPPVLVNSA
SLTGSGQLPKFAEESFRCADDDLWLTPTAEVPLTSLHRDEIIPSDQLPLRYVAYSPCFRR
EAGSYGRDTRGLIRLHQFNKVELYWFVHPEHSEEAHELITADAEAVLQALELPYRVLELC
TGDLGFSAARTYDLEVWLAGAGAYREISSCSVCSDFQARRSSIRTKD--------GKTTR
LVHTLNGSGLAIGRTMAALLENGQQP-DGSVKLPQALVPYFGCDRLQPE-------
>NoAz|298491543
-----------------------------MLDIKQIRENPQLVQYKLNSRSGK--YDIQS
ILDLSQKQRELEAKRNELQARSNEIGKLVGQKVKSGVNPQDPEIQPLKEEGNALKITLSE
LEPQEKELKAQIQELLLALPNLPSDSTPMGASEEDNPEVRRWGDQYK--RENPNILPHWE
IGEKLGILNFERAVKIAQSRFVSLIGTGAALERALIQFMLSKHIQAGYIEVSPPLLVNTD
SLTGTGQLPKFAEESFKCADDELWLIPTAEVPVTNFYRGEIINAEELPIYHCAYTPCFRR
EAGSYGRDMRGLIRLHQFNKVELVKLVKPENSFDELEKLVESAESILQALKLPYRVINLC
TADVGFGATKTYDLEVWLPYSSKYREISSCSNCGDFQARRADIRFKE------AGKKGTQ
FVHTLNGSGLAVGRTMAAILENYQQP-DGTIQVPEVLQVYLGREVL----------
>Ucyn|284929345
-----------------------------MLDLKKIRENPEIIQTLLNSREPYPKHDLKP
ILNYDRQQRELEVLRTELQTKSNEISKLIGQKIKNGLDPTVKEISNLREQGNSLKKKLFE
LEPEEKKIKEKLENLLLQLPNLPVSSAPIGKDETENIEVKSWGEEYL--PK-IEVLPHWE
IAEKLGILEVEKAVKIARSRFVALFGVGAALERALISYMLDQHIASGYIEVMPPILVNSN
ALRGTGQLPKFAEESFFCREDDLWLSPTAEVPVMNLYSNEILEKEALSIRHCAFTPCFRR
EAGSYGKDTRGLIRLHQFNKVELVKIVHPQDSEIEHQRLVENVESILQNLKLPYRILELC
TGDLGFGAAKCYDLEVWLPSSNSYREISSCSNCWDFQARRANIRFRE------KGQKGTK
YVHSLNGSGLAVGRTMAAILENYQQA-DGTIKVPEVLQPYLKQDTL----------
>Syns5701|87303148
-----------------------------MLDQRLLRDNPELIVEQLGRRGMT--LDLTA
LQLIARQERDLEQQRSDLQAEGNRIGRQVGELIRGGEAPHSPEVQALRDRGNTIKQQVAV
LEEEEKSLETRLREQLLAFPNLPSPHCPDGAGEAENVERRRWGTPRMPVAGEPSLEEHWQ
IAERLGLIDSERSVRIAQSRFVTLIGQGARLERALISFMLDQHASRGYREMLPPILVNSA
SLTASGQLPKFAEESFSCADDDLWLTPTAEVPLTSFHRDEILAAEQLPLKYAAYTPCFRR
EAGSYGRDTRGLIRLHQFNKVELYWFCHPDESEAAHAQLTADAEAILQSLELPYRVLDLC
CGDLGFSAARTFDLEVWLPGAGAYREISSCSTCGEFQARRASIRFKD--------GKKTR
LLHTLNGSGLAVGRTMAALLETGQQA-DGSVRLPEVLVPYMGCDRLVPEA------
>YellB|86609248
-----------------------------MLDLKLLRDRPEQVRQALQNRRAT--VDLDG
ILQLDRERRQLETRKGSLQAESNSLGKKVGEIIRQGADPQGPEVAALRQRGVDLKAEIAQ
LEQQERELEEEIRARLLTLPNLPLPSVPVGRDEADNVEVRRWGEELK--PAHP-VLPHDE
IAEKLGLLEIGRAVKVAQSRFVAMVGAGAALERALIAMMLERHIAAGYTEVIPPFLVNSA
ALQGTGQLPKFAEDSFRCADDDLWLIPTAEVPLTNLYRDEMIPAESLPLYFCAYTPCFRR
EAGSYGRDTKGLIRLHQFQKVELVKVTRPDQSEAEHEKLVQDAEAILQMLELPYRVVELC
SGDLGFAAARCFDLEVWFPSQNQYREISSCSNCWDFQARRANLRYKE------AGQKGTQ
FVHTLNGSGLAVGRSLAALLENHQQP-DGSIRIPKALRPFLSSRFLSEDGILIPAA
>Syn7002|170078923
-----------------------------MLDIKLLRENPTLVQERLDARKAGE-YAIQP
ILDLDIQQRTLEGDRSQLQARSNEIGKLIGQKIKGGADPKGEEIATLKAEGNEIKQKLAD
LEPQEKELKAQIYNLLLALPNLPDQSTPVGTNETENVEVRRWGEAHK--PTNENILPHWE
IGEQLGILEFARSVKVAQSRFVSLVGAGAALERALINFMLDQQIAAGYVEVMPPVLINSD
SLTGTGQLPKFAEESFRCADDDLWLTPTAEVPVTNLYRYEILEAENLPIYHCAYTPCFRR
EAGSYGKDTRGLIRLHQFNKVELVKFVHPETSAAEHEKLVANAEAILQALKLPYRVLELC
SGDLGFSAGKCYDLEVWLPSADTYREISSCSNFYDFQARRAGIRFKE------AGKKGTQ
FVHTLNGSGLAIGRTMAAILENYQQP-NGTVAVPEVLRPYLKRDFL----------
>Cylr|282901474
-----------------------------MLDIKQIRENPQLIQKKLNSRGGK--YEIQP
ILDLSQKQRELELERNELQARSNEIGKLVGQKVKTGISPQSEELLSLKEEGNLVKTKLSD
LEPREKELKGQIEQLLLALPNLPSDSTPIGESEDDNPEIRRWGDEYK--PQNANILPHWE
IGEKLGILNFERAVKIAQSRFVNLIGAGAALERALIQFMLSKHIENGYIEISPPLLVNTD
SLTGTGQLPKFAQESFKCAEDELWLIPTAEVPVTNLYRGEILNKEDLPIYHTAYTPCFRR
EAGSYGRDMRGLIRLHQFNKVELVKIVSPESSFEELEKLVGSAESILQSLKLPYRVIELC
TGDLGFGATKTYDLEVWLPSFNKYREISSCSNCIDFQARRADIRFKE------AGKKGTR
FVHTLNGSGLAVGRTMAAILENYQQA-DGTVKVPEALQSYLGREVL----------
>Prom9303|124022316
-----------------------------MLDQRLVRDNPDLIANELGRRGMT--LDLTG
LQLIAQQQRNLEEQRSSLQAEGNRIGKEVGQRIQQGSDPKASDVAELRHQGNLIKQKVAV
LEDEEKQLSARLREQLLSLPNLPSPDCPEGRDENDNQERHCWGKPRE----GKDLLEHWS
IAERLNLFETERSVRIAQSRFVTLMGQGARLERALINFMLDLHTSKGYREVMPPVLVNTA
SLTGSGQLPKFAEESFRCAEDDLWLTPTAEVPVTSLHRDEIIPADQLPLRYAAYSPCFRR
EAGSYGRDTRGLIRLHQFNKVELYWFVHPDHSQAAHAQITADAEAVLQALELPYRVIELC
TGDLGFSSSRTYDLEVWLPGAGAFREISSCSICGDFQARRSAIRTKD--------QKGTR
LIHTLNGSGLAVGRTMAALLETGQQS-DGSVLLPKALVPYFGKDRLEPE-------
>Syns7805|88807545
-----------------------------MLDQRLVRENPELMARELARRGLT--VDLNS
LQALAQQQRDLEEQRSGLQAEGNRVGKEVGLKIKAGADPKGDEVAELRQQGNAIKQRVAV
LEDEERQLAADLKSQLLTFPNLPSPDCPDGRDENDNIEIRAWGDPRR----QEGLEEHWA
IADRLGLLDSERSVRIAQSRFVTLFGQGARLERALINFMLDLHTGKGYREVLPPVLVNSA
SLTGSGQLPKFAEESFRCADDDLWLTPTAEVPLTSLHRDEIIPADQLPLRYVAYSPCFRR
EAGSYGRDTRGLIRLHQFNKVELYWFVHPDHAHEAHAAITADAEAVLQALELPYRVLELC
TGDLGFSAARTYDLEVWLAGAGAYREISSCSVCGDFQARRSSIRTKD--------GKATR
LVHTLNGSGLAIGRTMAALLENGQQA-DGSVLLPQALIPYFGSDRLQPE-------
>Syns7803|148240241
-----------------------------MLDQRLVRENPELMARELARRGLT--VDLNS
LQALAQQQRDLEEQRSSLQAEGNRVGKEVGLKIKAGADPKGSDVAELRQQGNAIKQKVAV
LEDEERQLAAELKTQLLTFPNLPSPACPDGRDENDNIEVRSWGDPRR----QEGLDEHWA
IADRLGLLDSERSVRIAQSRFVTLFGQGARLERALINFMLDLHTGKGYREVLPPVLVNSA
SLTGSGQLPKFAEESFRCADDDLWLTPTAEVPLTSLHRDEIIPLDQLPLRYVAYSPCFRR
EAGSYGRDTRGLIRLHQFNKVELYWFVHPDHADEAHAAITADAEAVLQALELPYRVLELC
TGDLGFSAARTYDLEVWLAGAGAYREISSCSVCGDFQARRSSIRTKD--------GKTTR
LVHTLNGSGLAIGRTMAALLENGQQA-DGSVLLPQALVPYFGSDRLQPE-------
>Cya0110|126658831
-----------------------------MLDLKQIRETPDTIQALLNRRSASSEYDLTP
ILDRDRTTRELESVRTELQARSNEIGKLIGQKIKGGVDPKGEEIQALKEEGNTVKTKLNE
LEPQEKQLKAEIEALLLQLPNLPSESTPIGKDETENVEIRKWGDEFL--PK-IEVLPHWE
IAERLGILEVERAVKIAQSRFIALIGAGAALERALINFMLDQQIAAGYLEVMPPVLINSS
ALQGTGQLPKFAEESFKVPDDDLWLAPTAEVPVTNLYSGEILEAETLPIKHCAFTPCFRR
EAGSYGKDTRGLIRLHQFNKVELVKLVHPETSEVAHQQLVNDAEAILQALKLPYRVLELC
TGDLGFGATKCYDLEVWLPSSNSYREISSCSNCWDFQARRANIRFKE------KGQKGTQ
YVHTLNGSGLAIGRTMAAILENYQQG-DGTVKIPDVLQPYLKRDIL----------
>Mica|166364046
-----------------------------MLDLKQIRENPEEVQKRLDSRGGS--YDIAP
ILQLNQQQKALELERSSLQGRGNEIGKLVGQKVKSGSDANSPEILVLKTEGNEIKSKLAQ
LEPQEKAIKAAIDQKILDLPNLPSETTPIGKDERENVEVRRWGEEYK--PTNPNILPHWE
IGEKLGILDFERAVKIAQSRFVNLIALGAALERALINFMLDRHIVAGYTEVLPPILINSD
SLRGTGQLPKFAEESFKCRDDELWLAPTAEVPVTNLYRDEILSSEQLPIKHCAYTPCFRR
EAGSYGKDTRGLIRLHQFNKVEMVKIVHPDASAQEHESLVANAEAILQALQLPYRVIELC
SGDLGFSAAKCYDLEVWLPSANTYREISSCSNFRDFQARRANIRFKE------KGQKGTN
FVHTLNGSGLAIGRTMAAILENYQQP-DGTVKVPEVLQPYLKREVIC---------
>Syns8109|260434791
-----------------------------MLDQRLVRDNPETIAQQLGRRGKA--VDLTK
LQLIAQQQRDLEQQRSNLQAEGNRIGKEVGQLIKSGADPKGDEVAGLRQQGNAIKQKVAV
LEEEEKKLSSELKQQLLGFPNLPSETCPDGRSEDDNVEVRRWGTPRV----DDNLDEHWQ
IAERLQLFDTERSVRIAQSRFVTLMGQGARLERGLINFMLDLHTSKGYREVLPPVLVNSA
SLTGSGQLPKFAEESFRCAEDDLWLTPTAEVPVTSLHRDEIIPADQLPLRYAAYSPCFRR
EAGSYGRDTRGLIRLHQFNKVELYWFVHPDQSEEAHQQITADAEAVLQALELPYRVLDLC
TADLGFSARRTYDLEVWLPGAGAYREISSCSVCGDFQARRSSIRTKE--------GKATK
LVHTLNGSGLAVGRTMAALLENGQQP-DGSVLMPKALVPYVGRERLQPE-------
