# Supplementary material for: Genome fluctuations in cyanobacteria reflect evolutionary, developmental and adaptive traits
Source: BMC Evol Biol. 2011 Jun 30;11:187. doi: 10.1186/1471-2148-11-187 (PMC3141437; doi:10.1186/1471-2148-11-187)
Supplement: Additional file 8 — Individual and concatenated alignments for protein groups. Compressed file containing all alignments of individual groups (fasta format) and the concatenated alignment of 285 single-copy genes (phylip format). [file 1471-2148-11-187-S8.GZ › Cyanos1332.faa]

>Syne7942|81299261
--------MATET----------------LALTPENVETVLDELRPYLIADGGNVELVEL
DGPIVKLRLNGACGSCPSSTMTLRMGIERKLRESIPEISEVEQVF
>PromCC|33239869
--------MENQT----------------MALTHANVEKVLDELRPFLMADGGNVEIVEI
DGPIVKVRLQGACGSCPSSTMTLKMGIERKLCEMIPEVSEVIQVL
>Crow|67921653
---------MSET----------------LVLNPDNVETVLDEMRPYLMADGGNVELVDI
EGPVVKLRLQGACGSCPSSTMTLRMGIERRLREMIPEIGEVEQVM
>Syn7335|254422508
--------MST------------------LALTKPNVEKVLDELRPYLMADGGNVELVEL
DGPIVKLRLQGACGSCPSSAMTLRMGIERRLREFIPEIAEIEQVF
>Syn307|148241647
--------MTTDTAAAT---------NDPQALTLENVERTLDELRPFLMADGGNVEVVEI
DGPIVKVRLQGACGSCPSSTMTLKMGIERKLREAIPEVSEVVQVL
>Syn9605|78212340
--------MSTET----------------MALTLENVEKVLDELRPFLMADGGNVEVVEL
DGPIVKVRLQGACGSCPSSTMTLKMGIERKMRESIPEVSEVVQVL
>Nosp|186681985
-----------------------------MELTIDNVETVLDEMRPYLMSDGGNVELVEL
DGPVVKLRLQGACGSCPSSAMTLRMGIERRLKEMIPEIAEIEQVV
>PromAS|123968006
--------MSTET----------------LSLTNENVEKVLDELRPFLISDGGNVEIAEI
DGPIVKVRLQGACGSCPSSTMTLKMGIERKLKEMIPEISEVVQVL
>Rapb|282898150
-----------------------------MELTLENVETVLDEMRPYLMSDGGNVEVVEL
DGPIVKLRLQGACGSCPSSTMTLRMGIERRLKEMIPEIGEVEQVF
>YellA|86605616
---------MAQA----------------LELTAENVEKVLNELRPYLQADGGNVELVEI
DGPVVKLRLQGACGACPSSTLTLKMGIERKLRESIPDILEVEQVF
>Prom9215|157412831
--------MSTET----------------LSLTNENVEKVLDELRPFLISDGGNVEIAEI
DGPIVKVRLQGACGSCPSSTMTLKMGIERKLKEMIPEISEVVQVL
>PromN2A|72383588
--------MSDET----------------LALTTENVEKVLDELRPFLMADGGNVEIAEI
DGPIVKVRLQGACGSCPSSTMTLKMGIERKLREMIPEVSEVIQVL
>Syns9917|87125583
--------MSTET----------------LPLSSENVEKVLDELRPFLMADGGNVEVVEI
DGPVVKVRLQGACGSCPSSTMTLKMGIERKLREMIPEVSEVVQVL
>Prom9312|78778799
--------MSTET----------------LSLTNENVEKVLDELRPFLISDGGNVEIAEI
DGPIVKVRLQGACGSCPSSTMTLKMGIERKLKEMIPEISEVVQVL
>SynsBL|116072270
--------MSTET----------------KALTLENVETVLDELRPFLMADGGNVEVVEI
DGPIVKVRLQGACGSCPSSTMTLKMGIERKMRESIPEVSEVVQVL
>Prom9515|123965714
--------MSTET----------------LPLTNENVEKVLDELRPFLISDGGNVEIAEI
DGPIVKVRLQGACGSCPSSTMTLKMGIERKLKEMIPEISEVVQVL
>Cya8802|257059024
----------MET----------------MELTPDNVETVLDEMRPYLMADGGNVELVEL
DGPVVKLRLQGACGSCPSSTMTLRMGIERRLREMIPEIAEVEQVL
>Prom9313|33862527
--------MSTEA----------------MALTNENVETVLDELRPFLMADGGNVEIVEI
DGPVVKVRLQGACGSCPSSTMTLKMGIERKLREMIPEVSEVVQVL
>Cya7822|196255915
-----------MT----------------LALTSDNVETVLDEMRPYLMADGGNVELVEI
DGPIVKLRLQGACGSCPSSTMTLKMGIERRLREYIPEIVEVEQVV
>Cya7424|218438992
--------MATET----------------LPLTTENVEQVLDELRPYLMADGGNVELVEI
DGPIVKLRLQGACGSCPSSTMTLKMGIERRLREYIPEIAEVEQTF
>PromN1A|124025184
--------MSDET----------------LALTTENVEKVLDELRPFLMADGGNVEIAEI
DGPIVKVRLQGACGSCPSSTMTLKMGIERKLREMIPEVSEVIQVL
>Micc|254415273
-----MTQTLSPP----------------LALTSENVEAVLDELRPYLMADGGNVDLVEI
DGPIVKLRLQGACGSCPSSAMTLKMGIERRLREFIPEIVEVEQVI
>Prom9202|254525524
--------MSTET----------------LSLTNENVEKVLDELRPFLISDGGNVEIAEI
DGPIVKVRLQGACGSCPSSTMTLKMGIERKLKEMIPEISEVVQVL
>Nods|119511776
-----------------------------MELTTENVETVLDEMRPYLMSDGGNVELVEL
DGPIVKLRLQGACGSCPSSAMTLRMGIERRLKEMIPEIAEIEQVI
>Cyab|254430627
--------MTTEAASTS---------QDPRALTIENVERTLDELRPYLMADGGNVEVVEI
DGPIVKVRLQGACGSCPSSTMTLKMGIERKLREAIPEVSEVVQVL
>Acam|158334696
---------MSQT----------------LELNPENVETVLDELRPYLMADGGNVELVEV
EGPVVKLRLQGACGSCPSSAMTLKMGIERKLRDTIPEIAEVEQVF
>Prom9301|126695776
--------MSTET----------------LSLTNENVEKVLDELRPFLISDGGNVEIAEI
DGPIVKVRLQGACGSCPSSTMTLKMGIERKLKEMIPEISEVVQVL
>Artm|209523451
--------MTT------------------LALTPENVETVLDELRPYLMADGGNVEVVEL
DGPIVRLRLQGACGSCPSSTMTLKMGIERRLRERIPEIAEVESVM
>Syne6301|56751077
--------MATET----------------LALTPENVETVLDELRPYLIADGGNVELVEL
DGPIVKLRLNGACGSCPSSTMTLRMGIERKLRESIPEISEVEQVF
>Anav|75909243
-----------------------------MELTIDNVETVLDEMRPYLISDGGNVELVEL
DGPIVKLRLQGACGSCPSSTMTLRMGIERRLREMIPEIAEVEQVI
>Artp|284053033
--------MTT------------------LALTPENVETVLDELRPYLMADGGNVEIVEL
DGPIVRLRLQGACGSCPSSTMTLKMGIERRLREKIPEIAEVESVI
>Cya7425|220907447
-----------------------------MELTTDNVEKVLDELRPYLMADGGNVELVEL
EGPIVRLRLQGACGSCPSSTMTLRMGIERKLRESIPEIAEVEQVL
>Cya51142|172035933
---------MTQA----------------MALTPDNVEQVLDEMRPYLMADGGNVELVEI
EGPIVKLRLQGACGSCPSSTMTLKMGIERRLREMIPEIAEVEQAF
>Lyns|119493943
--------MTD------------------LALTPENVETVLDELRPYLMADGGNVEIVEL
DGPIVRLRLQGACGSCPSSTMTLKMGIERRLREKIPEIAEVVAVA
>Prom9211|159902957
--------MTQET----------------MPLTKDNVEKVLDELRPFLMADGGNVEIVEI
DGPIVKVRLQGACGSCPSSTMTLKMGIERKLREMIPEVSEVVQIL
>Noss|17228804
-----------------------------MELTIDNVETVLDEMRPYLISDGGNVELVEL
DGPIVKLRLQGACGSCPSSTMTLRMGIERRLREMIPEIAEVEQVI
>Cya8801|218245975
----------MET----------------MELTPDNVETVLDEMRPYLMADGGNVELVEL
DGPVVKLRLQGACGSCPSSTMTLRMGIERRLREMIPEIAEVEQVL
>Glov|37522446
----MRETFEDEV----------------LELNRDNVELVLDELRPYLMSDGGNVELVEI
EGPIVKLRLQGACGSCPSSTYTLKLGIERRMRELIPAVAEVEQVL
>Syns8102|33866219
--------MSTET----------------MALTLENVEKVLDELRPFLMADGGNVEVVEL
DGPIVKVRLQGACGSCPSSTMTLKMGIERKMRESIPEVSEVVQVL
>Thee|22298836
MNDRPRTVTMAAT----------------LELSQENVEKVLDELRPYLMADGGNVELVEI
EGPVVRLRLQGACGACPSSTMTLRMGIERKLKESIPEIAEVQQVL
>Syns9916|116073290
--------MSTET----------------LPLTSENVEKVLDELRPFLMADGGNVEVVEI
DGPVVKVRLQGACGSCPSSTMTLKMGIERKMREAIPEVSEVVQVL
>PromMED|33860975
--------MSTET----------------LPLTNENVETVLDELRPFLISDGGNVEIAEI
DGPIVKVRLQGACGSCPSSTMTLKMGIERKLKEMIPEISEVVQVL
>Scys6803|16332125
-----------------------------MELTLNNVETVLDELRPYLMADGGNVEVVEL
DGPIVKVRLQGACGSCPSSTMTLKMGIERKLREMIPEIAEVEQVL
>Syn9902|78185152
--------MSTET----------------MALTLDNVEKVLDELRPFLMADGGNVEVVEI
DGPIVKVRLQGACGSCPSSTMTLKMGIERKMRESIPEVSEVVQVL
>Trie|113476915
---------MGEA----------------KALTNENVEIVLDELRPYLAADGGNVELVDI
EGPIVKLRLQGACSSCPSSTMTLKMGIERKLREEIPEIAEVESVM
>Syn9311|113954347
--------MSTET----------------MALTNENVEKVLDELRPFLMADGGNVEVVEI
DGPVVKVRLQGACGSCPSSTMTLKMGIERKMRESIPEVSEVVQVL
>NoAz|298492022
----------MST----------------MELTLENVETVLDEMRPYLMSDGGNVEVVEL
DGPIVKLRLQGACGSCPSSAMTLRMGIERRLKELIPEIAEIEQVV
>Ucyn|284929666
-----------------------------MALTPTNVEQVLDELRPYLIADGGNVELVEI
DGAIVKLRLQGACGSCPSSTMTLKMGIERRLKEMIPEVSEVEQAF
>Syns5701|87303149
--------MSTETATPDTSASVEAPISDPRALTVENVERVLDELRPYLMADGGNVEIVEI
DGPTVKVRLQGACGSCPSSTMTLKMGIERKLREAIPEVNEVVQVL
>YellB|86608468
---------MAQA----------------LELNTENVEKVLNELRPYLMADGGNVELVEI
DGPVVKLRLQGACGACPSSTMTLKMGIERKLRESIPDILEVEQVF
>Syn7002|170078022
-----------MA----------------LALTTENVEATLDELRPYLKADGGNVELVEI
DGPVVKLRLQGACGSCPSSTMTLRMGIERRLRENIPEIAEVEQVF
>Cylr|282900620
-----------------------------MELTLENVETVLDEMRPYLISDGGNVEVVEL
DGPIVKLRLQGACGSCPSSTMTLRMGIERRLKEMIPEIGEVEQVI
>Prom9303|124023791
--------MSTEA----------------MALTNENVETVLDELRPFLMADGGNVEIVEI
DGPVVKVRLQGACGSCPSSTMTLKMGIERKLREMIPEVSEVVQVL
>Syns7805|88809237
--------MSSET----------------LPLTSENVEKVLDELRPFLMADGGNVEVVEI
DGPVVKVRLQGACGSCPSSTMTLKMGIERKMRETIPEVSEVVQVL
>Syns7803|148238937
--------MSSET----------------MPLTSENVEKVLDELRPFLMADGGNVEVVEI
DGPVVKVRLQGACGSCPSSTMTLKMGIERKMREAIPEVSEVVQVL
>Cya0110|126660171
---------MTQA----------------MALTPDNVETVLDEMRPYLMADGGNVELVEI
EGPIVKLRLQGACGSCPSSTMTLKMGIERRLREMIPEIAEVEQAF
>Mica|166364297
-----------MS----------------LTLTPNNVEQVLDEMRPYLMADGGNVELVEI
DGPVVKLRLQGACGSCPSSTMTLKMGIERRLREVIPEIAEVEQAF
>Syns8109|260436644
-----------------------------MALTLENVEKVLDELRPFLMADGGNVEVVEL
DGPIVKVRLQGACGSCPSSTMTLKMGIERKMRESIPEVSEVVQVL
