# Supplementary material for: Genome fluctuations in cyanobacteria reflect evolutionary, developmental and adaptive traits
Source: BMC Evol Biol. 2011 Jun 30;11:187. doi: 10.1186/1471-2148-11-187 (PMC3141437; doi:10.1186/1471-2148-11-187)
Supplement: Additional file 8 — Individual and concatenated alignments for protein groups. Compressed file containing all alignments of individual groups (fasta format) and the concatenated alignment of 285 single-copy genes (phylip format). [file 1471-2148-11-187-S8.GZ › Cyanos1333.faa]

>Syne7942|81299266
----------------------MDRQCAVASLTAFQFQIDRQCSQTRGRACSFHTPHGIV
ETPRFMPVGTLATVKTVTPAQLRDTGAQMVLSNTYHLHLQPGEEIVAKAGGLHRFMNWSG
PMLTDSGGFQVFSLSELRKIEERGVTFRSPRDGAVIEFTPERSIRIQNALGADVIMAFDE
CPPYPAERKDVEAAVARTYRWLERCINAHERPQDQALFGIVQGGVYLDLRQQAARDLVQL
DLPGYAIGGVSVGEPSEEIHRIVEATAPLLPAHKPRYLMGVGTYREMVQAIAAGIDLFDC
VIPTRLARHGAALVKG----DRWNLKNAQFREDFQPLDEDCNCYCCQ-NFSRAYLNHLIR
SREILGYTLLSIHNITELVRFTTRIREAILSDRFVEEFGHWLQPSAVPVSP---------
-----------
>PromCC|33239755
---------------------------------MFDFKVLSRSTNTAGRVGRLSTPHGIL
STPQFMPVGTLGTVKGITATQLKDTNAQMILANTFHLHLQPGEAIIKESGGLHSFMSWDQ
PILTDSGGYQVFSLGKLNKIDDFGVSFKSPRDGSHIELTPEKAIQIQMDLGADVVMAFDQ
CPPYPASKVEVEEACKRTHLWLERCVATHSK-EDQALFGIVQGGCFLDLREESARRVASF
HLPGIAIGGVSVGEPSDQIHKIVRHVAPLLPNEVPRYLMGIGTIREMAVAVANGVDFFDC
VLPTRLGRHGTALVRD----ERWNLRNACFRNDYQPLDTTCVCETCT-NYNRAYLHHLIR
NDELLGLTLLSLHNLSHLIRFSRAMAVAIEDDCFSEDFAPWQKSSIAHYTW---------
-----------
>Crow|67920270
--------------------------------MVFSFQLQKKCLHTQARVGTWSTPHGIV
ETPRFMPVGTLATVKGLTPAQLETTGAQMILANTYHLHLQPGEKIVEAAGGLHSFMGWNG
PILTDSGGFQVFSLSKLRKIREIGVTFRSPRDGSIIELTPERSIHIQNALGADVIMAFDE
CPPGDADYDAVAAATDRTYRWLERCIKAHQRPQDQGLFGIVQGGTYPKLRSDAVSALIPL
DLPGYAIGGVSVGEEPALVRDIVKFTTPLLPESKPRYLMGVGTYKEMAMAIASGIDLFDC
VIPTRFGRHGTALVRG----ERWNLKNARFREDFSPLDPECPCYVCK-NFSRAYLNHLVR
SREMLGYILLSLHNVTELVRFTQRIREAILNDSFTEEFADWLKEDFP-------------
-----------
>Syn7335|254421661
----------MITPSASSSSAFRAGNSKAPSPEAFAYQLQARCSHTKARAGVFHTPHGPV
HTPRFMPVGTLANVKTVTPAQLKACNAQMVLANTYHLHLQPGEALIAEAGGVHRFMNWDG
PMLTDSGGFQVFSLSEMRTVTDEGATFRSPRDGRIIEMTPEHSIEIQNALGADVIMAFDE
CPPYPATREAVVNATDRTYRWLKRCISAHDR-ADQALFGIVQGGTYLDLRATAAKNLAAL
DLPGYAIGGVSVGEPPELIEQIVQATTPLLPEDKPRYLMGVGTYREMAQAIAAGIDLFDC
VIPTRLARHGAALVKG----DRWNLKNAQFRRDLNPLDADCPCYTCQ-NFTRAYLCHLIH
AKEMLAYTLISIHNITELIRFTTMIRSAILQDSFTAEFAAWL------------------
-----------
>Syn307|148243410
----------------------MRCLWVLSTAAPFQFELLHRCPHTQARTGRFHTPHGVV
ETPRFMPVGTAATVKGISAEQLRSTDAQMVLSNTFHLHLQPGESIVAAAGGLHRFMGWPG
PMLTDSGGFQVFSLASLNAIKERGVTFQSPRDGSVVELTPERSMAIQEQLGADVAMAFDQ
CPPYPASHEDVREACDRTHRWLERCVTAHQR-PDQALFGIVQGGVFQDLREESARVIASF
DLPGCAIGGVSVGEPAAAMHEVVRWCTPLLPEHKPRYLMGVGTLPEMAQAVAHGVDLFDC
VLPTRLGRHGAALVNG----ERWNLKNARFREDHTPLDPSCPCACCQ-QHSRAYLHHLIK
SDEILGLTLLSLHNLTQLIRYTKSMAQAIEEGCFSEHFAPWELNSPAFHTW---------
-----------
>Syn9605|78211790
---------------------------------MFGFEINAHCANTSARCGTFETPHGPV
NTPRFMPVGTLATVKGISTEQLGRTGAQMVLSNTYHLHLQPGEEIVAAAGGLHRFMGWNG
PMLTDSGGFQVFSLGDLNKIDDRGVVFRNPRDGRTIDMTPEHATQIQMALGADVAMAFDQ
CPPYPATENDVIDACRRTHAWLERCVTAHTR-EDQALFGIVQGGCFPHLRRESAMAVASF
DLPGTAVGGVSVGEPAEEMHRIVRDVTPLLPSHKPRYLMGIGTLREMAIAVANGIDLFDC
VLPTRLGRHGTVLVGG----ERWNLRNARFRHDHTPLDPSCSCVACT-GHTRAYLHHLIR
SEELLGLTLLSIHNITQLVRFTSAMAQAIRDGCFSEDFAPWEPDSPAHHTW---------
-----------
>Nosp|186680807
------------------------------MSANFSFECLACCSQTKARAGVFFTPHGVV
ETPRFMPVGTLANVKTITPAQLRDTGAQMILSNTYHLHLQPGEAIVAGGGGLHKFMGWNG
PMLTDSGGFQVFSLSEMRKITEEGVTFRSPHDGRIINLTPERSIEIQNTLGADVIMAFDE
CPPYPATRQEVETATERTYRWLERCITAHQR-SEQALFGIVQGGVYLDLRCRAAETLAKL
DLPGYAIGGVSVGEPPELMAEIVKVTAPLLPPEKPRYLMGVGTYREMAIAIASGIDLFDC
VIPTRWARHGTAIVQG----GRWNLKNAKFREDFTPLDETCPCYTCQ-NFSRAYVSHLVR
SQEILAYTLLSIHNITELIRFTQKIREAILSDRFTTEFGHWLNEESGDEEWRIEE-----
-----------
>PromAS|123967830
---------------------------------MFEFEITSNCSNTAARTGIFHTPNGQV
NTPKFMPVGTLATVKGISSKQLTSTGSEMILSNTFHLHLQPGEKLVKESGGIHKFMNWPK
PILTDSGGYQVFSLAKLNNISDKGVEFKNPRDGSYVFLSPEKVIQIQMDLGSDVAMAFDH
CPPHTANENDIEDSLQRTHSWLQKSVETHQK-SNQALFGIVQGGKYPKLREYSAKYTSSF
DLPGIAVGGVSVGETVEEIHSVINYVPKFLPIKKPRYLMGIGSLKEISLAVANGFDIFDC
VLPTRLGRHGTAFFND----ERLNLRNARFKNDFSPIDKTCKCETCK-SYSRAYLHHLIR
NDEILGLTLISLHNIAHLIRFTNAISTAIRDNCFTNDFAPWKTSSIAHHTW---------
-----------
>Rapb|282897402
-----------------------------------------------------------M
ETPRFMPVGTLANVKTVTPAQLEDTGAQMILSNTYHLHLQPGEKIVAGGGGLHKFMAWNG
PMLTDSGGFQVFSLSEMRKITEEGVVFRSPHDGQMIKLTPEKSIEIQNILGADVIMAFDE
CPPYPATYQEVTAATDRTYRWLERCIMSHQR-LDQALFPIVQGGVYLDMRIRAATDLAKL
DMPGYAIGGVSVGEPPELMAQIVRTTAPLLPRNKPRYLMGVGTYREMVIAIAAGVDLFDC
VIPTRWARHGTAMVQG----ERWNLKNSKFREDFIPIDETCHCYTCS-NFSRAYVSHLVR
SQEILAYTLLSIHNITELIRFTQAIRESILQNRFLTDFGHWMNDPEKDLE----------
-----------
>YellA|86607442
-------------------------------MAAFTFVCEGTCPNTQARAGYFITPHGEI
PTPCFMPVGTLANVKTLTPAQLKETGAPILLCNTYHLHLQPGESIIQEAGGLHHFMGWPG
PILTDSGGFQVFSLSAIRKIDEEGVTFRSPYDGRLVRFTPELAIQIQNALGADIIMAFDE
CPPYPASPEAVAAAVRRTNQWLKRCVEAHRR-SDQALFGIVQGGVYPELRHQAVEEVCRL
DLPGYAIGGVSVGEPVELMHAVVRQTAPLLPADRPRYLMGVGTYAEMRAAVAAGVDLFDC
VIPTRYARHGTVISRG----KRWNIKNAEHRRSLDPIDPDCPCYTCR-HFSRAYLCHLIR
AGELLGYTLLSIHNITELVRYMQKMRQAILEGKFHENWDPWREG----------------
-----------
>Prom9215|157412632
---------------------------------MFEFEITSNCSNTKARTGIFHTPNGKV
NTPKFMPVGTMATVKGISSKQLTSTGSEMILSNTFHLHLQPGEKLVKESGGIHNFMNWSK
PILTDSGGYQVFSLAKLNNISDKGVEFKNPRDGSHVFLSPEKVIKIQMDLGSDVAMAFDH
CPPHTANENDIEDSLQRTHSWLEKCIETHQK-SNQALFGIVQGGKYPRLREYSAKFTSSF
DLPGIAVGGVSVGEAVEDIHSVINYVPKFLPINKPRYLMGIGSLREISLAVANGFDIFDC
VLPTRLGRHGTAFLND----ERLNLRNARFKNDFSPIDKTCKCETCK-SYSRAYLHHLIR
NDEILGLTLISLHNIAHLLRFTNAISTAIKDNCFTNDFAPWKTSSIAHHTW---------
-----------
>PromN2A|72383473
-----------------------------MKKPLFDFQIKSRCKTTLARVCSFKTPNGIV
NTPKFMPVGTLGTVKGVTSQQLEKTGAEMILANTFHLHLQPGEKIVQDAGGLHKFMSWNK
PILTDSGGFQVFSLAKLNKIDDEGVSFQSPRDGKHIYLTPEKAIEIQMALGSDVAMAFDQ
CPPYPASESDVEEACKRTHHWLERCLNAHKK-NDQAVFGIVQGGCFPHLRELSAKIVSGF
GLPGIAIGGVSVGEPINQMHKIVRETCPLLPQDRPRYLMGIGTLREMAIAVANGVDMFDC
VIPTRLGRHGSALVNG----ETWNLRNSRFKDDYSSLDPTCTCEACT-GYSRAYIHHLIR
NKELLGLTLLSIHNLTHLIRFTGAMRQAITEGCFSEDFAPWQSDSKARHTW---------
-----------
>Syns9917|87125118
---------------------------------MFRFQINAHCPHTQARCGCFQTPHGPV
STPRFMPVGTLGTVKGVTTSQLVETGAQMVLSNTYHLHLQPGEAVVAEAGGLHRFMAWDG
PILTDSGGFQVFSLGDLNRIDDHGVDFRNPRDGSRILLTPERSMQIQMALGADVAMAFDQ
CPPYPATEHDVEEACRRTHAWLERCAAAHNR-PDQALFGIVQGGCYPRLREESARAVAGF
DLPGIAIGGVSVGEPVEEMHRIVRQVTPLLPADRPRYLMGIGTLREMAVAVAHGIDLFDC
VLPTRLGRHGTALVGG----ERWNLRNARFRHDHTPLDATCPCTACT-RHSRAYLHHLIR
SEELLGLTLLSLHNLTHLIRFTTAMARAIQDGCFAEDFAPWLPESPAHHTW---------
-----------
>Prom9312|78778658
---------------------------------MFQFEITSNCSNTDARTGIFHTPNGQV
NTPRFMPVGTLGTVKGISSKQLTSTGSEMILSNTFHLHLQPGEKLVKESGGIHKFMNWPK
PILTDSGGYQVFSLAKLNNISDKGVEFKNPRDGSHVFLSPEKVMQIQMDLGSDVAMAFDH
CPPHTANENDIEDSLLRTHSWLQKCVETHQK-SNQALFGIIQGGKYPRLREYSAKFTSSF
DLPGIAVGGVSVGEAVEEIHSVINYIPKFLPINKPRYLMGIGSLREISLAVAKGFDIFDC
VLPTRLGRHGTAFFND----QRLNLRNARFKNDFSPIDKTCKCETCK-SYSRAYLHHLIR
NDEILGLTLISLHNIAHLIRFTNAISNAIKDNCFTIDFAPWKTASIAHHTW---------
-----------
>SynsBL|116071540
---------------------------------MFNFEISAHCPHTKGRCGCFHTPHGPV
QTPRFMPVGTLATVKGISTEQLARTGAQMVLSNTYHLHLQPGEQVVAEAGGLHRFMGWDG
PMLTDSGGFQVFSLGKLNKIDERGVVFRNPRDGRTIDMTPEHATNIQMSLGADVAMAFDQ
CPPYPATENDVKDACRRTHAWLERCVNAHTR-TDQALFGIVQGGCFPHLRRESARAVAAF
DLPGIAIGGVSVGEPTDDMHRIVRDIGPLLPQDRPRYLMGIGTLREMAVAVANGIDLFDC
VLPTRLGRHGTALVGG----ERWNLRNARFRNDHTPLDPTCSCLACT-SHSRAYIHHLIR
SDELLGLTLLSLHNITHLVRFTNAMAQAIQEGCFSEDFAPWQEDSPAHHTW---------
-----------
>Prom9515|123965539
---------------------------------MFNFEVISSCSNTEARTGIFHTPHGQV
RTPRFMPVGTLATVKGISSQQLKSTGSEMILSNTFHLHLQPGEKLIKEAGGIHEFMNWDK
PVLTDSGGYQVFSLAKLNNITNEGVEFKNPRDGSPVFLSPDKVMRIQMDLGSDIAMAFDH
CPPHTATENDIQDSLNRTHLWLENCVETHKK-SNQALFGIVQGGRYPKLREISAKFTSSF
GLPGIAVGGVSVGESVEQIHNVINFVPKFLPKDKPRYLMGIGSLKEITLAIAKGFDLFDC
VLPTRLGRHGTAFFND----ERWNIRNARFKNDFSPIDKTCKCETCK-SYSRAYLHHLVR
NDEILGLTLISLHNIAHLLRFTNAISAAIKDNCFTIDFAPWKRSSIAHHTW---------
-----------
>Cya8802|257061086
--------------------------------MGFSFQTHKKCSQTQARVGVWHTPHGLV
ETPRFMPVGTLATVKGLTPDQLQTTGAQMILANTYHLHLQPGETLIEKAGGLHPFMGWKS
PILTDSGGFQVFSLSELRQIREIGVTFRSPRDGRIIELTPERSIQIQNALGADVIMAFDE
CPPGQADYATVKAATERTYRWLERCINAHQRPQDQALFGIVQGGIYPELRQSAVNGLIEF
DLPGYAIGGVSVGEDPALVREIVQFTAPLLPPNKPRYLMGVGTYREMAMAIASGVDLFDC
VIPTRFGRHGTALIRG----ERKNLKNAQFKEDFTPLDPECPCYTCQ-TFTRAYLNHLVR
SQEMLGYILLSLHNVTELVRFTQRIREAIIGDRFVEEFGHWLS-----------------
-----------
>Prom9313|33864129
---------------------------------MFDFQINAHCSHTRARVGCFRTPHGSV
NTPRFMPVGTLATVKGITATQLADTGAQMVLANTYHLHLQPGEGIVADAGGLHRFMGWDR
PLLTDSGGFQIFSLADLNRIDDHGVVFRNPRNGSQIELTPERAIEIQMALGADVAMAFDQ
CPPYPASESDVETACKRTHAWLERCSNTHQH-ANQALFGIVQGGCFPHLREQSAQIVASF
GLPGIAIGGVSVGEPVEDIHRIVRQVSPLLPQDRPRYLMGIGTLREIAIAVASGIDLFDC
VLPTRLGRHGTALVAG----ERWNLRNARFREDHTPLDQSCTCTACR-HHSRAYLHHLIR
NEELLGLTLLSLHNLTQLIRFTSAISQAIQDDCFSEDFAPWQPDSAAHHTW---------
-----------
>Cya7822|196256506
--------------------------------MRFSFNCQATCSQTKARAGVWNTPHGIV
ETPRFMPVGTLATVKGLTPAQVQTTGAQMILANTYHLHLQPGEGIVQKAGGLHQFMAWKG
PILTDSGGFQVFSLSELREIKESGVTFRSPRDGRMIEITPERSIKIQNSLGADVIMAFDE
CPPANATRVEVERATQRTYRWLERCIQAHERPQEQALFGIVQGGIYPDLRSEAARSLVEL
DLPGYAIGGVSVGEKLELIHHIVNLTAPLLPPHKPRYLMGVGTYREMVKAVAAGIDLFDC
VIPTRFGRHGAAMVKG----ERWNLKNAQFKEDFTPLDETCPCYTCE-NFTRAYLNHLIK
SREMLGYILLSLHNIAELVRFTQRMREAILSDRFTSEFAEWLNTSPTPR-----------
-----------
>Cya7424|218440166
--------------------------------MGFSYNCQATCSQTFARAGVWNTPHGIV
ETPRFMPVGTLATVKGLTPAQLQTTGAQMILANTYHLHLQPGEAIVEKAGGLHQFMAWKG
PILTDSGGFQVFSLSELREIKDSGVTFRSPRDGRIIEITPERSIQIQNALGADVIMAFDE
CPPANTSRTEVERATQRTYRWLERCINAHQRPQEQALFGIVQGGIYPELRCQAARDLVQL
DLPGYAIGGVSVGEKPELIHQIVDITAPLLPPHKPRYLMGVGTYREMAKAVAAGVDLFDC
VIPTRFGRHGTAMVQG----ERWNLKNAQFKEDFRPLDETCSCYTCQ-HFTRAYLNHLIK
SREMLGYILLSLHNIAELIRFTQKMREAILSDRFASEFAYWLKEEDKSLSSF--------
-----------
>PromN1A|124025063
-----------------------------MKKPLFDFQIKSRCKTTLARVCSFKTPNGIV
NTPKFMPVGTLGTVKGVTSQQLEKTGAEMILANTFHLHLQPGEKIVQDAGGLHKFMSWNK
PILTDSGGFQVFSLAKLNKIDDQGVSFQSPRDGKHIYLTPEKAIEIQMALGSDVAMAFDQ
CPPYPASESDVEEACKRTHHWLERCLNAHKK-NDQAVFGIVQGGCFPHLRELSAKIVSGF
GLPGIAIGGVSVGEPINQMHKIVRETCPLLPQDRPRYLMGIGTLKEMAIAVANGVDMFDC
VIPTRLGRHGSALVNG----ETWNLRNSRFKDDYSPLDSTCTCEACT-GYSRAYIHHLIR
NKELLGLTLLSMHNLTHLIRFTGAMRQAITEGCFSEDFAPWQSDSKARHTW---------
-----------
>Micc|254413496
---------------------------MAQTYNSFSFQCQAWCSQTKARAGLLHSPHGLI
ETPRFMPVGTLATVKTLTPAQLEAAQAQIILANTYHLHLQPGEAIVQQAGGLHHFMGWQR
PILTDSGGFQVFSLSKLRQISEEGVVFRSPRDGRLINLTPERSIAIQNALGADIIMAFDE
CPPYPASRAEIEASLERTDRWLKRCINAHTRADQQALFGIVQGGVYLDLRRQAAESLVSL
DLPGYAIGGVSVGEPVDLIHDIVAATAPYLPIDKPRYLMGVGTYREMARAIASGVDLFDC
VIPTRLGRHGAALVQG----ERWNLKNARFREDFSALDSTCPCYCCQ-NFSRAYLSHLVR
SREVLGFMLISLHNVTELIRFTQSIREAILRDTFTTDFARWLVQRA--------------
-----------
>Prom9202|254526136
------------------------------------------------------------
-----MPVGTLATVKGISSKQLTSTGSEMILSNTFHLHLQPGEKLVQESGGIHNFMNWSK
PILTDSGGYQVFSLAKLNNISDKGVEFKNPRDGSHVFLSPEKVIQIQMDLGSDVAMAFDH
CPPHTANENDIEDSLQRTHSWLEKCIETHQK-SNQALFGIVQGGKYPRLREYSAKFTSSF
DLPGIAVGGVSVGEAVEEIHSVINYVPKFLPINKPRYLMGIGSLREISLAVANGFDIFDC
VLPTRLGRHGTAFLND----ERLNLRNARFKNDFSPIDKTCQCETCK-SYSRAYLHHLIR
NDEILGLTLISLHNIAHLLRFTNAISTAIKDNCFTNDFAPWKTSSIAHHTW---------
-----------
>Nods|119509733
------------------------------------------------------------
-----MPVGTLANVKTVTPDQLKSTGAQMVLSNTYHLHLQPGERIVAGGGGLHKFMGWDG
PMLTDSGGFQVFSLSEMRKISEDGVTFRSPHDGQIIHLTPERSIEIQNTLGADVIMAFDE
CPPYPASREDVEAATGRTYRWLERCMTFHQR-SDQALFGIVQGGVYLDLRAQAAQELAQL
DLPGYAIGGVSVGEPPELMADIVRTTAPLLPREKPRYLMGVGTYREMAIAIASGVDLFDC
VIPTRWARHGTAIVQG----ERWNLKNAKFREDYEPLDETCPCYACQ-NFSRAYISHLVR
SQEILGYTLLSIHNITELIRFTQKIREAILSDRFATEFAHWLN-----------------
-----------
>Cyab|254431104
------------------------------------------------------------
-----MPVGTLATVKGVTAAQLQATGAQMVLANTYHLHLQPGEEIVAEAGGLHRFMHWSG
PLLTDSGGYQVFSLGAINRIDDNGVSFSSPRDGRRILLTPERAMAIQMALGADVAMAFDQ
CPPYPASEADVEAACRRTHAWLERCVASHHR-SDQALFGIVQGGCFPRLRQESARAVASM
DLPGIAVGGVSVGEPVEEMHRVVRQVGPLLPDARPHYLMGVGTLPEMAVAVAQGFDLFDC
VLPTRLGRHGAALVGG----ERWNLRNARFRHDHTPLDPGCPCPACS-GHTRAYLHHLIR
AGEMLGKILLSLHNITQLERFSNAMAQAIREGCFAEDFAPWNPDSPAAHTW---------
-----------
>Acam|158336977
------------------------------MSNQFRFECHQHCSQTQARVGTFYTPHGPV
DTPRFMPVGTLANVKTLTPAQLQETGAQMILANTYHLHLQPGESIVEQAGGLHRFMSWSG
PILTDSGGFQVFSLSDMRSIAEEGVSFRSPRDGQMIYLSPETSMAIQNALGADVIMAFDE
CPSYPASRDAIQAATERTQRWLARCVKAHDR-SDQALFGIVQGGTFADLRQAAARSVVEF
DLPGYAIGGVSVGEPPELIEKIVKVTTPLLPVHKPRYLMGVGTYREMVQAIAAGIDLFDC
VIPTRLARHGNALVAG----ERWNLKNNRFREDFTPLDSACPCYTCQ-NFTRAYISHLLR
SRELLAYTLLSIHNITELIGFTQRIRQAILDDQFQQIFGTWLFSSDTQLD----------
-----------
>Prom9301|126695632
---------------------------------MFEFEITSDCINTGARTGIFHTPNGKV
NTPKFMPVGTLATVKGISSKQLISTGSEMILSNTFHLHLQPGEKLVKASGGIHKFMNWPK
PILTDSGGYQVFSLAKLNNISDEGVEFKNPRDGSHVFLSPEKVIKIQMDLGSDVAMAFDH
CPPHTANENDIEDSLERTHSWLQKCVETHQK-SNQALFGIVQGGKYPRLREYSAKYTSSF
DLPGIAVGGVSVGEAVEEIHSVINYVPKFLPINKPRYLMGIGSLKEISLAVANGFDIFDC
VLPTRLGRHGTAFFND----ERLNLRNARFKNDFSPIDKTCKCETCK-SYSRAYLHHLIR
NDEILGLSLISLHNIAHLIRFTNAISTAIRDNCFTNDFAPWKTSSIAHHTW---------
-----------
>Artm|209527985
------------------------------MPQSFSFQIQTRCTHTHARAGVFVTPHGIV
ETPRFMPVGTLANVKTLTPAQLLDTGAQMVLSNTYHLHLQPGEKIVAAAGGIHKFMGWNG
PILTDSGGFQVFSLSEMRTVTEAGVRFRSPHDGAIIELSPERSIEIQNQLGADVIMAFDE
CPPYPASREDVVAATARTVRWLERCIAAHDR-PEAALFGIVQGGVYPDLRVAAAKKLVEF
DLPGYAIGGVSVGEPTDLMEMVVRVTTPILPDHKPRYLMGIGTYREMAQAIASGIDLFDC
VIPTRLARHGAALVAG----ERWNLKNAQFREDFRPLDPSCPCYTCQ-NFSRAYISHLVR
AKELLAYTLLSIHNVTELIRFTTRIRDAILGDRFTDEFAQYLQVQS--------------
-----------
>Syne6301|56751072
MAAFSSVQSCRIMSGSASYGDSMDRQCAVASLTAFQFQIDRQCSQTRGRACSFHTPHGIV
ETPRFMPVGTLATVKTVTPAQLRDTGAQMVLSNTYHLHLQPGEEIVAKAGGLHRFMNWSG
PMLTDSGGFQVFSLSELRKIEERGVTFRSPRDGAVIEFTPERSIRIQNALGADVIMAFDE
CPPYPAERKDVEAAVARTYRWLERCINAHERPQDQALFGIVQGGVYLDLRQQAARDLVQL
DLPGYAIGGVSVGEPSEEIHRIVEATAPLLPAHKPRYLMGVGTYREMVQAIAAGIDLFDC
VIPTRLARHGAALVKG----DRWNLKNAQFREDFQPLDEDCNCYCCQ-NFSRAYLNHLIR
SREILGYTLLSIHNITELVRFTTRIREAILSDRFVEEFGHWLQPSAVPVSP---------
-----------
>Anav|75909959
-------------------MSIYLNKLNLTLSAIFSFQSLARCSQTKARAGVFLTPHGVV
ETPRFMPVGTLANVKTVTPAQLKETGAQMVLSNTYHLHLQPGEAIVAGGGGLHKFMGWNG
PMLTDSGGFQVFSLSEMRKITEEGVTFRSPHDGQIIKLTPERSIEIQNILGADVIMAFDE
CPPYPATRQEVEAATERTYRWLERCITAHQR-QDQALFGIVQGGVYLDLRAKAANTLTEL
DLPGYAIGGVSVGEPPEMMAQIVQATAPLLPAHKPRYLMGVGTYREMVIAIASGIDLFDC
VIPTRWARHGTAMVKG----ERWNLKNAKFREDFAPIDETCPCYACQ-NFSRAYISHLVR
SQEILAYTLLSIHNITELIRFTQKIREAILSDRFLEEFGHWLNSPETEVDNG--------
-----------
>Artp|284052619
------------------------------MPESFSFQIQARCTQTQARAGVFVTPHGIV
ETPRFMPVGTLANVKTLTPAQLLDTGAQMVLSNTYHLHLQPGEKIVAAAGGLHKFMAWNG
PILTDSGGFQVFSLSEMRTVTEAGVRFRSPHDGAIIELSPERSIEIQNQLGADVIMAFDE
CPPYPASREDVIAATDRTVRWLERCIAAHNR-PEAALFGIVQGGVYPDLRVAAAKKLVEF
DLPGYAIGGVSVGEPTDLMEMVVRVTTPILPDHKPRYLMGIGTYREMAQAIASGIDLFDC
VIPTRLARHGAALVAG----ERWNLKNAQFREDFRPLDPSCPCYTCQ-NFSRAYISHLVR
AKELLAYTLLSIHNVTELIRFTTRIRDAILSDRMTDEFGQYLQVDC--------------
-----------
>Cya7425|220906355
----------------------MNDSLQAIPNQPFSFFTQASCSHTQARAGQFFTPHGVV
ETPRFMPVGTLANIKTVTPEQLRGTGAQMILANTYHLHLQPGEGIVAAAGGLHRFMGWTG
PILTDSGGFQVFSLSELRSIAEAGVTFRSPRDGEEIYLSPEKAIAIQNQLGADVIMAFDE
CAPYPADRSTVTEAVERTTRWLERCCKAHDRVEDQALFGIIQGGTYGDLRQQSARSLVEF
DLPGYAIGGVSVGEPPELIEKIVKFTTPLLPEHKPRYLMGVGTYREMVQAIAAGIDLFDC
VIPTRLARHGNALVRG----ERWNLKNSRFREDFQPLDQSCACYTCQ-NFSRAYLSHLLR
ARELLAYTLLSIHNITELISFTQKIRQAILHDRFSSEFASWLTSPSPS------------
-----------
>Cya51142|172035076
--------------------------------MAFSFQLQKKCLHTQARVGTWSTPHGLV
ETPRFMPVGTLATVKGLTPAQLETTGAQMILANTYHLHLQPGETIIEAAGGLHEFMGWNG
PILTDSGGFQVFSLSELRKIREIGVTFRSPRDGRIIELTPERSIHIQNALGADVIMAFDE
CPPGNADYDTVAAATDRTYRWLERCIKAHQRPHDQALFGIVQGGIYPKLRSDAVSALIPL
DLPGYAIGGVSVGEEPALVRDIVKLTTPLLPVSKPRYLMGVGTYKEMVMAIASGIDLFDC
VIPTRFGRHGTALVAG----ERWNLKNAQFREDFTPLDPECPCYTCQ-TFSRAYLNHLVR
SQEMLGYILLSLHNVTELVRFTQRIREAILKDRFTQEFGHWL------------------
-----------
>Lyns|119484717
------------------------------MSEPNSFDIQARCSQSSARAGIFSTPHGSV
ETPRFMPVGTLANVKTLTPAHLEAAGAQMVLSNTYHLHLQPGEKIVASAGGLHRFMAWNG
PILTDSGGFQVFSLSEIRTINDEGVIFRSPHDGLMIHLTPERSIQIQNELGADVIMAFDE
CPPYPASREQVLAATERTYRWLERCITAHQR-SDQALFGIVQGGVYPELRQEAAQQLAKL
NLPGYAIGGVSVGEPSELIEKIVKVTTPFLPPEKPRYLMGVGTYREMAQAIASGIDLFDC
VIPTRLARHGAALVQG----ERWNLKNSPFREDFQPLDETCPCYTCQ-NFSRAYLSHLVR
AKELLAYTLLSIHNVTELIRFTQRIRDAIFRDRFSEEFAEWIKPSESGKTLEEVGFSHQD
DP---------
>Prom9211|159902839
---------------------------------MFSFQINSNCSSTRARVGCLNTPHGDV
HTPQFMPVGTLGTVKGVSPDQLLKTGSEMILANTYHLHLQPGEEIVHEAGGLHKFMGWDQ
PILTDSGGYQVFSLGKLNKIDDEGVEFKNPRDGSHLKLTPEIAIQIQMSLGSDIAMAFDQ
CPPYPATFNDVEEACLRTHNWLERSIAIHNK-SDQALFGIIQGGCYPELREESARVVSSF
NLPGIAIGGVSVGEPSDQINHIVRKVAPLLPEGIPRYLMGIGSLRELAIAVSNGIDLFDC
VMPTRLGRHGTALVSG----ERWNLRNATFRNDHKPLDETCLCETCT-NHTRAYLHHLIR
SEELLGLTLLSVHNISHLIRFTRAMGRAIEDGCFSEDFAPWQKDSIAHYTW---------
-----------
>Noss|17229377
------------------------------------------------------------
-----MPVGTLANVKTVTPAQLKETGAQMVLSNTYHLHLQPGEAIVAGGGGLHKFMGWNG
PMLTDSGGFQVFSLSEMRKITEEGVTFRSPRDGQIIKLTPERSIEIQNILGADVIMAFDE
CPPYPANRQEVEAATERTYRWLERCITAHQR-QDQALFGIVQGGVYLDLRAKAANTLTEL
DLPGYAIGGVSVGEPPEMMAQIVQATAPLLPAHKPRYLMGVGTYREMVIAIASGIDLFDC
VIPTRWARHGTAMVKG----ERWNLKNAKFREDFAPIDETCPCYACQ-NFSRAYISHLVR
SQEILAYTLLSIHNITELIRFTQKIREAILSDRFLEEFGHWLNSAETDNR----------
-----------
>Cya8801|218247580
--------------------------------MGFSFQTHKKCSQTQARVGVWHTPHGLV
ETPRFMPVGTLATVKGLTPDQLQTTGAQMILANTYHLHLQPGETLIEKAGGLHPFMGWKG
PILTDSGGFQVFSLSELRQIREIGVTFRSPRDGRIIELTPERSIQIQNALGADVIMAFDE
CPPGQADYATVKAATERTYRWLERCINAHQRPQDQALFGIVQGGIYPELRQSAVNGLIEF
DLPGYAIGGVSVGEDPALVREIVQFTAPLLPPNKPRYLMGVGTYREMAMAIASGVDLFDC
VIPTRFGRHGTALIRG----ERKNLKNAQFKEDFTPLDPECPCYTCQ-TFTRAYLNHLVR
SQEMLGYILLSLHNVTELVRFTQRIREAIIGDRFVEEFGHWLS-----------------
-----------
>Glov|37520371
------------------------------MTASFAFTIEHR--DGEARAGTFATPHGPV
YTPCFMPVGTQATVKTLTPAQLAETGAQMILANTYHLSLQPGADIVAGAGGLHGFMQWPG
PILTDSGGFQVFSLSSLRTIDDDGVTFREPKSGALVRFTPEHAVAVQNALGADVIMAFDE
CPPYPADREQVEGAVERTLRWFERCVEAHRR-SDQALFGIVQGGVWPDLRRRCAEGLVAA
DLPGYAIGGVSVGEPQTLIERVVRVTAPLLPEHKPRYLMGVGTFREMAQAVAVGVDLFDC
VMPTRVARHGSALLLGTGGDRRINLKNAQFRRDYEPLDCVCPCYTCR-HFSRAYLAHLVR
SEEILAMTLLSIHNVATLTRFAALLRCAIATGSFAQEFAHYLQSGPEPVLSN--------
-----------
>Syns8102|33864780
---------------------------------MFGFEISAHCANTAARCGCFHTPHGPV
HTPRFMPVGTLATVKGISTDQLARTGAQMVLSNTYHLHLQPGEEIVAAAGGLHGFMGWDG
PMLTDSGGFQVFSLGDLNKIDDRGVVFRNPRDGRIIDMTPEHATQIQMALGADVAMAFDQ
CPPYPATENDVIDACRRTHAWLARCVEAHSR-DNQALFGIVQGGCFPHLRRESARAVADF
DLPGIAVGGVSVGEPVEEMHRIVRDVTPLLPTHKPRYLMGIGTLREMAVAVANGIDLFDC
VLPTRLGRHGTALVGG----ERWNLRNARFRHDHTPLDPSCPCPTCSGGHTRAYLNHLIR
SEELLGLTLLSLHNITHLLRFTTAMSQAIRDGCFSEDFAPWEPDSPAHHTW---------
-----------
>Thee|22297624
---------------------------------MFEFVCQQECAHTQARAGLFHTPHGTV
ATPRFMPVGTLANVKTLTPEHLKAAGAQMILANTYHLHLQPGEDIVAAAGGLHCFMGWSG
PILTDSGGFQVFSLSEMRQISDQGVVFRSPHDGQIIELSPEGAIAIQEALGADVIMAFDE
CPPYPASREAVIQATQRTLQWLERCIVAKQR-SDQALFAIVQGGVYADLRRECAEAMVPY
DLPGYAIGGVSVGEPNRIMHEIVAVTAPLLPVHKPRYLMGVGTHLEMLRAIAAGVDLFDC
VIPTRLARHGCAIVQG----QRWNLKNARFRRDYEPLDPTCPCYTCR-TFSRAYLSHLVR
AKELLAYTLLSIHNVTELIRFTQAARQAILEERFAAFAAEWEQRLVVDAEEPDAALL---
-----------
>Syns9916|116075594
------------------------------------------------------------
-----MPVGTLGTVKGVTTEQLAQTGAQMVLSNTYHLHLQPGEQVVADAGGLHRFMGWDG
PMLTDSGGFQVFSLGDLNRIDDHGVDFRNPRDGSRILLTPEKSMEIQMALGADVAMAFDQ
CPPYPATENDVEEACRRTHAWLARCADAHTK-SDQALFGIVQGGCYPHLRDLSARTTADF
DLPGIAIGGVSVGEPVEEMHRIVRQVTPLLPSDRPRYLMGIGTLREMAVAVANGIDLFDC
VLPTRLGRHGTALVGG----ERWNLRNARFRHDHTPLDPSCSCVACK-GHTRAYLHHLIR
SEELLGLTLLSLHNLTHLIRFTTAMRQAIQDGCFSEDFAPWDPESPAHHTW---------
-----------
>PromMED|33860829
---------------------------------MFEFEIKSNCSNTEARTGIFHTPNGQV
NTPRFMPVGTLATVKGISSEQLISTGSEMILSNTFHLHLQPGEKLVKESGGIHKFMNWDK
PILTDSGGYQVFSLAKLNNISDKGVEFRNPRDGSHVFLSPEKVMQIQMDLGSDVAMAFDH
CPPHTANENDIEDSLERTHSWLQKCVETHQK-SNQALFGIVQGGKYPRLREHSAKFTSSF
DLPGIAVGGVSVGEAVEEIHSVINNVPKFLPINKPRYLMGIGSLREISLAVAKGFDIFDC
VLPTRLGRHGTAFFND----ERWNIRNARFKNDFSPIDKTCKCETCK-SYSRAYLHHLVR
NDEILGLTLISLHNISHLIRFTNAISAAIKDNCFTIDFAPWKRSSIAHHTW---------
-----------
>Scys6803|16331965
---------------------------MPLPSVNFTYQCQARCSHSQARAGIFQTPHGPV
ETPRFMPVGTLATVKGITPAQLADTQAQMVLANTYHLHLQPGEKIIAAAGGVHKFMGWSG
PMLTDSGGFQVFSLSQLRTIGEQGVLFRSPRDGRLIDMTPENSIRIQNALGADVIMAFDE
CPPGQGDRLMVEQATARTYRWLERCIEAHQRPGDQALFGIVQGGTYLDLRSQAAEQLIAL
DLPGYAIGGVSVGEAPALIDKVVQHTAPLLPAHKPRYLMGVGTYREMARAIFAGIDLFDC
VIPTRFGRHGTALVQG----ERWNLKNATFREDHRPLDETCPCYTCQ-TFSRAYLNHLIR
SREMLGYILLSLHNITELIRFTQSIRQAILNDTFTQDFAHWLTPPE--------------
-----------
>Syn9902|78183849
---------------------------------MFNFEISAHCPHTKGRCGCFHTPHGPV
QTPRFMPVGTLATVKGISTEQLARTGAQMVLSNTYHLHLQPGEQVVAEAGGLHRFMGWDG
PMLTDSGGFQVFSLGNLNKIDERGVVFRNPRDGRTIDMTPEHATNIQMALGADVAMAFDQ
CPPYPATENDVKDACRRTHAWLERCVNAHTR-SDQALFGIVQGGCFPHLRRESARAVAAF
DLPGIAIGGVSVGEPTDDMHRIVRDIGPLLPLDRPRYLMGIGTLREMAVAVANGIDLFDC
VLPTRLGRHGTALVGG----ERWNLRNARFRNDHTPLDSSCSCLACT-GHSRAYIHHLIR
SDELLGLTLLSLHNITHLVRFTNAMAQAIQDGCFSEDFAPWQEDSPAHHTW---------
-----------
>Trie|113476080
------------------------------MSQNFSFNSQARCSYTKARAGIFITPHGSI
NTPRFMPVGTLANVKTLTPAQLEAAGAQMILANTYHLHLQPGESIVAGAGGLHKFMAWNR
PILTDSGGFQVFSLGDIRTISEAGVKFRSPHDGSMIDLTPERSIQIQNELGGDVIMAFDE
CPPYPASWEEVELATNRTYRWLQRCIEAHQR-QDQALFGIVQGGVYPELRSIAARQLVDL
DLPGYAIGGVSVGEPGELIDHIVKVTTPFLPEDKPRYLMGVGTYREMVRAIAEGIDLFDC
VIPTRLGRHGAALVRG----ERWNLKNARFKEDFRPLDEFCPCYCCQ-NFSRAYLSHLVR
AKEALGYTLLSLHNVTELISFTQRIRDAILKDRFITEFGSWLR-----------------
-----------
>Syn9311|113953818
---------------------------------MFQFEIQATCSNTGARCGCFHTPHGPV
TTPRFMPVGTLGTVKGVTTSQLAETGAQMVLSNTYHLHLQPGEEIVADAGGLHRFMGWDG
PMLTDSGGFQVFSLGDLNRIDDEGVDFRNPRNGSRILLTPERSMQIQMRLGADVAMAFDQ
CPPYPATENDVAEACRRTHAWLGRCADAHQR-DDQALFGIVQGGCFPHLRDLSARTVASF
NLPGIAIGGVSVGEPVEEMHQIVRQVTPLLPADRPRYLMGIGTLREMAVAVANGIDMFDC
VLPTRLGRHGTALVGG----ERWNLRNARFRHDHTPLDPNCPCIACR-QHTRAYLHHLIR
SEELLGLTLLSIHNLTHLIRFTTAMGQAIRDGCFSEDFAPWEPSSRAHHTW---------
-----------
>NoAz|298489970
-------------------------------MTNFSFQLLATCSQTKARAGVFSTPHGPV
ETPRFMPVGTLANVKTITPAQLKDTGAQMVLSNTYHLHIQPGEAIVAAGGGLHKFMGWNG
PMLTDSGGFQVFSLSEMRNITEAGVTFRSPYNGQVIELTPERSIEIQNILGADVIMAFDE
CPPYPATRQEVEAATDRTYRWLERCIVAHQR-TDQALFPIVQGGVYLDLRACAAEALAKL
DMPGYAIGGVSVGEPPELMAEIVKTTAPLLPHNKPRYLMGVGTYREMAIGIASGVDLFDC
VIPTRWARHATAIVSG----ERWNLKNAKFREDFTPLDETCPCYACQ-NFSRAYISHLVR
AQEILAYTLLSIHNITELVRFTQKIRESILSDRFITDFGHWLKDEEVTGDYGLGTGEDGK
ITSPSSPVPNK
>Ucyn|284929138
--------------------------------MKFSFQLQKKCCNTQARAAIYSTPHGIV
ETPRFMPVGTIAAVKGITPNQLKNTEVQMILANTYHLHLQPGESIIKKAGGLHKFMHWDG
PILTDSGGFQVFSLSKLREISESGVTFRSPKDGRIIKLTPEKSIDIQNALGADVIMAFDE
CPPGNADYQIVESATNRTYRWLKRCIQAHNRVEDQALFGIVQGGTFPQLRLQAISSLIEL
NLPGYAIGGVSVGEDSSLIQDIVQFSAPLLPENKPRYLMGVGTYKEIAMAIASGIDLFDC
VIPTRFGRHGTALVAG----ERWNLKNSKFREDFRPLDEKCTCYTCL-NFTRAYLNHLVR
SQEMLGYTLLSLHNITELVKFTQDIRKSILNNSFTEDFKSWLT-----------------
-----------
>Syns5701|87301968
------------------------MTRSAAAADPFRFETTAHCPRTQARCGVFHTPHGSV
ETPRFMPVGTLGTVKGVTPAQLAATGAQMVLANTYHLHLQPGEAIVAEAGGLHRFMGWDG
PLLTDSGGFQVFSLGAINVINDEGVVFRSPRDGSRISLTPERSMQIQMALGADVAMAFDQ
CPPYPASENDVAEACRRTHAWLERCVATHDR-SDQALFGIVQGGTFPHLREQAARTVSAM
GLPGIAIGGVSVGEPVESMHRIVRQVAPLLPRDRPRYLMGVGSLREMAIAVAQGIDLFDC
VLPTRLGRHGTALVGG----ERWNLRNARFRHDHTPLDSSCVCPACT-GHSRAYLHHLFR
SGELLGRILLSLHNLTQLIRFSTAMATAIREGCFAEDFTPWEPGSGAAHTW---------
-----------
>YellB|86608004
-------------------------------MADFTFTCEGTCPHTQARAGYFVTPHGGI
PTPCFMPVGTLANVKTLTPAQLKETGAHIILSNTYHLHLQPGESIIQAAGGLHRFMGWSG
PILTDSGGFQVFSLSAIRQINEEGVTFRSPLDGRIIHFTPELSIQIQNALGADVIMAFDE
CPPYPASPEEVEAAVRRTTQWLKRCVKAHRR-SDQALFGIVQGGVYPELRRRAVEEVCRL
DLPGYAIGGVSVGEPVEFMHAVVRQTAPLLPADRPRYLMGVGTYAEMRAAVAAGVDLFDC
VIPTRYARHGTVISRG----KRWNIKNAEHRRSLDPIDPDCPCYTCR-HFSRAYLCHLIR
AQEILGYTLLSIHNITELMRYTQKMRQAILEGKFHENWDPWS------------------
-----------
>Syn7002|170079371
------------------------MIFGTSSVSHFHFSLHKECRHTNARVGVFHTPHGIV
ETPRFMPVGTLANVKGITPDHLVQAQAQMVLSNTYHLHLQPGEEIVQKAGGLHRFMAWEG
PILTDSGGFQVFSLSEMRKIREEGVVFRSPKDGRLIDMTPERSIQIQNALGADVIMAFDE
CPPGDAGREAVAAATARTYRWLERCIEAHER-DDQALFGIVQGGIFLDLRSQAVTDLTKL
DLPGYAIGGVSVGESPENIRKVVQHTAPLLPKNKIRYLMGVGTYREMAQAIAAGIDVFDC
VIPTRLGRHGAALVQG----DRWNLKNAQFKEDFRPLDETCPCYTCQ-NFTRAYLHHLIK
AKEMLAYMLLSLHNVTELIQFTVRIRESILSDRFVEEFGEWLEPEPTHARIDCKP-----
-----------
>Cylr|282901746
--------------------MFVTPFVTPIFMSNFSFQLVANCSQTQARAGVFSTPHGIV
ETPRFMPVGTLANVKTVTPAQLADTGAQMILSNTYHLHLQPGEKIVAGGGGLHKFMAWDG
PMLTDSGGFQVFSLSEMRKITEEGVVFRSPHDGQMIKLTPEKSIEIQNILGADVIMAFDE
CPPYPATYQEVTAATDRTYRWLERCIKSHQR-LDQALFPIVQGGVYLDLRTRAATDLAKL
DMPGYAIGGVSVGEPPELMAQIVRTTAPLLPRNKPRYLMGVGTYREMVIAIAAGVDLFDC
VIPTRWARHGTAMVQG----ERWNLKNAKFREDFAPIDKTCHCYTCS-NFSRAYVSHLVR
SQEILAYTLLSIHNITELIRFTQAIRESILQNRFLTEFGHWMNDPEKDLE----------
-----------
>Prom9303|124024179
---------------------------------MFDFQINAHCSHTRARVGCFRTPHGSV
NTPRFMPVGTLATVKGITATQLADTGAQMVLANTYHLHLQPGEGIVADAGGLHRFMGWDR
PLLTDSGGFQIFSLADLNRIDDHGVVFRNPRNGSQIELTPERAIEIQMALGADVAMAFDQ
CPPYPASESDVEAACKRTHAWLERCSNTHQL-TNQALFGIVQGGCFPHLREQSAQIVASF
DLPGIAIGGVSVGEPVEDIHRIVRQVSPLLPQDRPRYLMGIGTLREIAIAVASGIDLFDC
VLPTRLGRHGTALVAG----ERWNLRNARFREDHTPLDQSCTCTACR-HHSRAYLHHLIR
NEELLGLTLLSLHNLTQLIRFTSAISQAIQDDCFSEDFAPWQPDSAAHHTW---------
-----------
>Syns7805|88808038
---------------------------------MFDFQINATCRHTAARCGCFETPHGPV
STPRFMPVGTLATVKGVTADQLATTGAQMVLSNTYHLHLQPGEAVVEAAGGLHRFMGWQG
PMLTDSGGFQVFSLGDLNRIDDHGVDFRNPRDGSRILLTPERSMEIQMALGADVAMAFDQ
CPPYPATENDVEEASRRTHAWLERCVASHSR-TDQALFGIVQGGCFPHLREASARAVADF
NLPGIAIGGVSVGEPVEDMHRIVRQVTPLLPQDRPRYLMGIGTLQEMAVAVANGIDLFDC
VLPTRLGRHGTAMVAG----ERWNLRNARFRHDHTPLDPTCPCIACK-QHTRAYLHHLIR
SEELLGLTLLSLHNLTHLIRFTSAMERAIRDGCFAEDFRPWNEDSPAHHTW---------
-----------
>Syns7803|148238624
-------------------------------MRVFDFQINATCRHTAARCGCFQTPHGPV
TTPRFMPVGTLATVKGVTADQLATTGAQMVLSNTYHLHLQPGEAVVEAAGGLHRFMGWQG
PMLTDSGGFQVFSLGDLNRIDDHGVDFRNPRDGSRILLTPERSMEIQMALGADVAMAFDQ
CPPYPATENDVEEASRRTHAWLERCVTAHTR-TDQALFGIVQGGCFPHLREASAKAVAGF
NLPGIAIGGVSVGEPVEEMHRIVRQVTPLLPEDRPRYLMGIGTLREMAVAVANGIDLFDC
VLPTRLGRHGTAMVAG----ERWNLRNARFRHDHTPLDPTCPCIACK-QHTRSYLHHLIR
SEELLGLTLLSLHNLTHLIRFTSAMERAIREGCFAEDFRPWDDDSPAHHTW---------
-----------
>Cya0110|126658523
--------------------------------MVFSFQLEKKCCHTKARAGTWSTPHGIV
ETPRFMPVGTLATVKGLTPAQLETTGAQMILANTYHLHLQPGEPIVEAVGGLHQFMGWNG
PMLTDSGGFQVFSLSELRKVREIGVTFRSPRDGRIIELTPERSIHIQNALGADVIMAFDE
CPPGNADYDTVAAATDRTYRWLERCIKAHQRPHDQALFGIVQGGIYPKLRSDAVSALIPL
DLPGYAIGGVSVGEEPALVRDIVKLTTPLLPESKPRYLMGVGTYKEMVMAIASGIDLFDC
VIPTRFGRHGTALVAG----ERWNLKNAQFREDFTPLDPECPCYTCQ-TFSRAYLNHLVR
SQEMLGYILLSLHNVTELVRFTQRIRESILRDNFTQEFATWLKEDSP-------------
-----------
>Mica|166363930
--------------------------------MGFSFELIARCPQTGARVGVWHTPHGPV
ETPRFMPVGTLATVKGLTPAQIASTGAQMILANTYHLHLQPGESIIEKAGGLHEFMAWNQ
PILTDSGGFQVFSLSQLRQIKESGVTFRSPRDGRIIEITPEKSIQIQNALGADVIMAFDE
CPPTGVSHETMKASIERTYRWLERCLRAHQRPQQQALFAIVQGGIYEDLRAAAAESLVKL
DLPGYAIGGVSVGEETSLIHRIVQITAPLLPENKPRYLMGVGTYREMAKAIASGIDLFDC
VIPTRFGRHGTALVRG----ERWNLKNARFKEDFAPLDETCPCYTCQ-HFSRAYLNHLIK
SGEMLGYILLSLHNIAELIRFTREIRQSILGGTFAQDFAPWLEDALDVTPT---------
-----------
>Syns8109|260435434
---------------------------------MFGFEINAHCANTSARCGTFKTPHGPV
HTPRFMPVGTLATVKGISTEQLGRTGAQMVLSNTYHLHLQPGEEIVAAAGGLHRFMGWNG
PMLTDSGGFQVFSLGDLNKIDDRGVVFRNPRDGRTIDMTPEHATQIQMALGADVAMAFDQ
CPPYPATENDVIDACRRTHAWLERCVTAQTR-EDQALFGIVQGGCFPHLRRESAMAVASF
DLPGIAVGGVSVGEPAEEMHRIVRDVTPLLPSHKPRYLMGIGTLREMAIAVANGIDLFDC
VLPTRLGRHGTALVGG----ERWNLRNARFRHDHTPLDPSCSCVACT-GHTRAYLHHLIR
SEELLGLTLLSIHNITHLVRFTSAMAQAIRDGCFSEDFAPWEPDSPAHHTW---------
-----------
