# Supplementary material for: Genome fluctuations in cyanobacteria reflect evolutionary, developmental and adaptive traits
Source: BMC Evol Biol. 2011 Jun 30;11:187. doi: 10.1186/1471-2148-11-187 (PMC3141437; doi:10.1186/1471-2148-11-187)
Supplement: Additional file 8 — Individual and concatenated alignments for protein groups. Compressed file containing all alignments of individual groups (fasta format) and the concatenated alignment of 285 single-copy genes (phylip format). [file 1471-2148-11-187-S8.GZ › Cyanos1335.faa]

>Syne7942|81299288
--------------------MMSSSLGLLLNTLSITLNIYFVLLIIRVLLSWFPNFQ-SS
QFMLILGQLTDPYLNLFRRVIPPLGGMDFSPILAFFILQAVTQ------AVQQLAVQTSG
SFSAFY---
>PromCC|33240375
---------------------MSTVISNIFAVLSQTLFIYSYILILRVLLTWFPNLDWSN
PILSNISAITDPYLNLFRGIIPAIGGLDISPILAFIVLNLAES------VLSNLRFAFLN
SSLINSFT-
>Crow|67923309
----------------------MFIMYIALNTLYWFFTIYYVLIIVRVLLSWFRGQEWSY
NIISFLSPITDPYLDIFRSFIPPLGGLDISAILAIFLLQFLADRAKVLAVSAAISSGFHY
GMTGF----
>Syn7335|254422574
--------------------MPAQIIAPIIQGVSTFLSIYLVLIFIRILLSWFPNIDWSN
SVFSTLSQLTDPYLNIFRGIIPPIGGLDLSAIIAIFALQILSG------LVASAGNQI--
VAMAYYSAY
>Syn307|148242493
-----------------------MDLSFLLGVLAQTLSIYTVVLIVRVLLSWFPNLDWGN
PVLSAVSSITDPYLNVFRGLIPPLGGLDLSAIIAFIALNLLQS------LLSSASASF--
YSGGFGY--
>Syn9605|78212963
---------------------MESLPVTLLQVLAQTLQIYSLVLIVRVLLSWFPNLDWGN
PVLSSLSAITDPYLNAFRGLIPPLGGIDLSAILAFLALNLLQS------LVGQSISAF--
YMSGSSW--
>Nosp|186684350
-------------------------MSLLITTLVTFVTFYSYLLIIRVLLTWFPTINWYN
QPFAALAQISDPYLNLFRSIIPPLGGMDFSPILAFLALNLAGD------LLRTLARLP--
FAQGF----
>PromAS|123968484
------------------------MLSEIFAVLGQTLSIYSFILIIRILLTWFPGIDWSN
GVLSALTSITDPYLNIFRGIIPPIGGFDISSLLAFLLLNVIQN------LITNLQYASLG
YS-------
>Rapb|282896821
-------------------------MYLLFQTLASFVEIYSYVLIVRVLLTWFPQINWYN
QPFAALSQVSDPYLNLFRNIIPSLGGIDISPILAFLVLNIVSS------LLENLSRVT--
SLGGF----
>YellA|86606229
MMLSPLLLPLPWTDGLSLGLVYGSAASLLFRSLYQFIVIYNALLIVRILLSWFPQLNWSN
PILSVLSQLTDPYLNLFRGLIPPIGGLDFSPWLAFILLSFAMQ------VVGQFA-----
---------
>Prom9215|157413316
------------------------MLSEIFAVLGQTLSIYSFILIIRILLTWFPGIDWSN
GVLSALTSITDPYLNIFRGIIPPIGGFDISSLLAFLLLNVIQN------LITNLQYASLG
YS-------
>PromN2A|72382137
--------------------MGYEIIPTILLVLLKTLGIYSTILIIRVLLTWFPNLDMSN
PILVNLCAITDPYLNFFRGIIPPLAGLDLSPILAFVVIRVVQG------ILGNAAAL---
AMGGFQMYG
>Syns9917|87124417
--------------------MAFELASNLLQILAQTLQIYSLVLIVRVLLSWFPNLDWGN
PVLSTVSSITDPYLNAFRGLIPPMGGLDLSAILAFIALSLMQQ------LLMSASFAFAS
GMASY----
>Prom9312|78779274
------------------------MLSEIFAVLGQTLSIYSFILIIRILLTWFPGIDWSN
GVLSALTSITDPYLNIFRGIIPPIGGFDISSLLAFLLLNVIQN------LITNLQYASLG
YS-------
>SynsBL|116070505
---------------------MEMLPVSLLQVLAQTLQIYSLVLIVRVLLSWFPNLDWSN
PVLSSVSAITDPYLNAFRGLIPPLGGIDLSALLAFLALNLLQS------LVNQSISAF--
FMSGSSW--
>Prom9515|123966226
------------------------MLSEIFAVLGQTLSIYSFILIIRILLTWFPGIDWSN
GILSALTSITDPYLNIFRGIIPPIGGFDISSLLAFLLLNVIQN------LITNLQYA---
SLGYG----
>Cya8802|257061351
----------------------MNATVLIVQTLINFINIYLLLIFIRILLSWFQTAEWAY
SAMAFLSPITDPYLNIFRSIIPPLGGLDLSPILAILALQFISS------MLTQVPSVIM-
---------
>Prom9313|33862954
----------------------MQILATLLQVLAQTLEIYSLVLIVRVLLSWFPNLDWAN
PVLSTVSSITDPYLNAFRGLIPPLGGLDLSAILALVALSLLQQ------MLNTASVAI--
LNSGMSYYS
>Cya7822|196257489
--------------------MSSEILFFLGTILLRFLQIYSLVLIVRILLTWFQGADWAY
QIMSFLSPITDPYLNIFRSFIPPLGGIDFSPILAIFLLQILQS------LVESFAYGSQS
VSAMF----
>Cya7424|218440267
--------------------MDSNVIYFIGTILINFLQIYSILLIARILLSWFQGASWAY
GIISFLSPITDPYLNIFRSIIPPLGGMDFSPILAFILLSFIQQ------LLAQAVASM-N
YTALM----
>PromN1A|124025676
--------------------MGYEIIPTILLVLLKTLGIYSTILIIRVLLTWFPNLDMSN
PILVNLCAITDPYLNFFRGIIPPLAGLDLSPILAFVVIRVVQG------ILGNAAAL---
AMGGFQMYG
>Micc|254417675
-----------------------MPTALVTESLANFLNIYLLLIFVRILLTWFPTVEWMN
QVAGFLSPITDPYLNIFRSFIPPIGGLDLSPLLAIIVLQLIAG------LFGGMA-----
---------
>Prom9202|254526802
------------------------MLSEIFAVLGQTLSIYSFILIIRILLTWFPGIDWSN
GVLSALTSITDPYLNIFRGIIPPIGGFDISSLLAFLLLNVIQN------LITNLQYASLG
YS-------
>Nods|119511933
-------------------------MNLLFNTLATFVQFYSYLLIARVLLTWFPTINWYN
QPFAALGQITDPYLNLFRSIIPPLGGMDFSPILAFLALNLVGG------LLGSLTAIS--
IAQGF----
>Cyab|254432084
----------------------MDVVAQVLSVLSRTLEIYSLILLVRVLLSWFPNLDWSN
PVLSSVSSITDPYLNVFRGLIPPIGGLDLSAILAFLALSLGQQ------LLGSASVSM--
MASMY----
>Acam|158334658
-------------------MAATEITALIASSLATFLQIYFALLIIRILLSWFPNIDWSS
APFSVLSQLTDPYLNIFRSIIPPLGGIDFSPILAIFLLQFLQQ------AVTGIAV----
---------
>Prom9301|126696287
------------------------MVSEIFAVLGQTLSIYSFILIIRILLTWFPGIDWSN
SVLSALTSITDPYLNIFRGIIPPIGGFDISSLLAFLLLNVIQN------LITNLQYASLG
YS-------
>Artm|209525518
---------------------MSSPLFLLANTVAQFLNIYMVLIFIRILLSWFPNVNLYD
GPLSVISQLTDPYLNIFRSFIPPLGGIDLSPIIAIFLLQFVAQ------IVPRLLYSL--
A--------
>Syne6301|56751051
--------------------MMSSSLGLLLNTLSITLNIYFVLLIIRVLLSWFPNFQ-SS
QFMLILGQLTDPYLNLFRRVIPPLGGMDFSPILAFFILQAVTQ------AVQQLAVQTSG
SFSAFY---
>Anav|75909316
-------------------------MNLLITTLVTFVTIYSYLLIIRVLLTWFPQIDWYN
QPFAALSQITDPYLNLFRSIIPPLGGMDFSPILAFLVLNLTGD------LLRTLTRLP--
FVQGF----
>Artp|284052067
---------------------MSSPLFLLANTVAQFLNIYMVLIFIRILLSWFPNVNLYD
GPLSIITQLTDPYLNIFRSFIPPLGGIDFSPIIAIFLLQFVAQ------IVPSLLYSL--
A--------
>Cya7425|220909695
--------------------MATEILPLVIKSLANFLQIYLVLLVIRVLLTWFPNVDWYR
QPFAILSQLTDPYLNLFRSIIPPLGGIDFSPILAFFLLQFLVG------VLTQASGGG--
VLAFS----
>Cya51142|172034989
--------------------MDSSITQLIFQTLSAFLNIYLVLLFVRILLSWFQSAEWAM
NAMSFLSPITDPYLNIFRSIIPPLGGIDFSAILAILALQFLSS------AIDSLYVS---
SMTGF----
>Lyns|119491078
---------------------MSSPILLLANTIAQFLQIYMVLIFIRILLSWFPNVDWSN
PFFSVLSQLTDPYLNLFRSIIPPLGGIDFSAIIAIFLLQIVAG------IIPGILYSF--
V--------
>Prom9211|159903390
--------------------MASTVISNIFGVLSQTLLIYSYILIIRVLLTWFPNLDWSN
PILSNISAITDPYLNLFRGIIPPLGGLDISPILAFLVINFSTS------LINNLRFAFLN
SSILNYYS-
>Noss|17229553
-------------------------MNLLITTLVTFVTIYSYLLIIRVLLTWFPQIDWYN
QPFAALSQITDPYLNLFRSIIPPLGGMDFSPILAFLVLNLTGD------LLRTLTRLP--
FVQGF----
>Cya8801|218247314
----------------------MNATVLIVQTLINFINIYLLLIFIRILLSWFQTAEWAY
SAMAFLSPITDPYLNIFRSIIPPLGGLDLSPILAILALQFISS------MLTQVPSVIM-
---------
>Glov|37523109
-------------------MTVEMIAQTLAPALSNFIQIYVVLLFVRVLLSWFPNIDWSS
NPWAILSQLTDPYLNLFRSIIPPLGGIDLSPILAFLALQVVGG------LLVSGLASL--
PV-------
>Syns8102|33865829
--------------------MLTSGIAYLLLVLSTAVNIYLFVLFVRVLLTWFPNIDFSN
PVLGGVASITDPYLNMFRGVIPPIGGIDLSAILAFIALRVLQG------LLEASSAQFQS
MSLGF----
>Thee|22298077
-------------------MTEAAVLPILLMGIANFLQIYLIILLIRVLLSWFPNINWYN
PPFSILSQLTDPYLNIFRGLIPPIGGLDFSPIIAFFLLQFIVQ------LLAGFSSSA--
TFF------
>Syns9916|116074804
-----------------MSTEVVGYIVNLLGVISSALEIYFYVLLIRVLLSWFPNLDQGN
PVVSTLMSITDPYLNAFRGIIPPLGGLDLSALLAFIALNVLQW------ALGNAQMAL--
LNPAIYG--
>PromMED|33861467
------------------------MLSEIFAVLGQTLSIYSFILIIRILLTWFPGIDWSN
GILSALTSITDPYLNIFRGIIPPIGGFDISSLLAFLLLNVIQN------LITNLQYASLG
YG-------
>Scys6803|16329433
-------------------------MDLLLSTLVSFINIYLVLLFVRILLSWFQTAEWAG
NIMGFLSPVTDPYLNIFRSFIPPLGGIDFSPILAIFALQFLQQ------ALSSVAGPY--
--AGF----
>Syn9902|78184639
---------------------MEMLPVSLLQVLAQTLQIYSLVLIVRVLLSWFPNLDWSN
PVLSSVSAITDPYLNAFRGLIPPLGGIDLSALLAFLALNLLQS------LVNQSISAF--
FMSGSSW--
>Trie|113475831
---------------------MSASIGILVGTLTTFINIYLVLMFIRILLSWFPNVNWYD
PPFSVLSQLTDPYLNVFRSVIPPLGGIDFSPIIAIFALQFGAQ------FLTGLLNSL--
ILPVY----
>Syn9311|113955596
--------------------MDLSFVSTFLQIIAQTLQIYSFVLIVRVLLTWFPNVDMGN
PVLSTVSSITDPYLNAFRGLIPPLGGLDLSAILAFIALSLMQQ------LLVSASYA---
FAGGFANYG
>NoAz|298490312
-------------------------MNLLITTLATFVQIYSYLLIIRVLLTWFPQINWYN
QPFAALSQISDPYLNLFRSIIPPLGGMDFSPILAFLALNLAGS------FLAGLSRLP--
LGQGF----
>Ucyn|284929520
--------------------MNTAITQLIFQTLNTFLNIYLVLIFIRILLSWFQTAEWAY
NAMSFLSPIIDPYLNIFRSFIPPLGGIDISAILAILALQFVSS------ILDSLSAY---
SAVGF----
>Syns5701|87302732
----------------------MTILSQILAVLAQTLSIYSLVLLVRVLLSWFPNLDWSN
PVLSTVSSITDPYLNAFRGLIPPLGGLDLSAIIAFITLSLVQG------LLGNLSGS---
LMGGFGY--
>YellB|86608542
MMLSHLLSPLAWVDGLSLGLVYGTAASLLFRSLYQFIVIYNALLIVRILLSWFPQLNWSN
PILSVLSQLTDPYLNLFRGIIPPIGGLDFSPWLAFILLSFAMQ------VVGQFA-----
---------
>Syn7002|170078294
-----------------------MAAELLRVSLGNFIQIYLLLLIVRILLSWFQTADWAM
QVMGFLSPVTDPYLNLFRSFIPPLGGLDLSPIVAIFLLQAVGG------VLGGGALF---
---------
>Cylr|282898948
-------------------------MYLLFQTLASFVEIYSYVLIVRVLLTWFPQINWYN
QPFAALSQVSDPYLNLFRNIIPSLGGIDISPILAFLVLNIVSS------LLENLSRAT--
SLGGF----
>Prom9303|124023242
----------------------MQILATLLQVLAQTLEIYSLVLIVRVLLSWFPNLDWAN
PVLSTVSSITDPYLNAFRGLIPPLGGLDLSAILALVALSLLQQ------MLNSASVAI--
LNSGMSYYS
>Syns7805|88808597
--------------------MAIELVSTTLQVLAQTLQIYSLVLIVRVLLSWFPNIDWSN
PVLSTVSSITDPYLNAFRGLIPPLGGLDLSAILAFFALSLMQQ------LLVSASYS---
FAGGFGSIG
>Syns7803|148239556
--------------------MAFELVSTTLQVLAQTLQIYSLVLIVRVLLSWFPNIDWSN
PVLSTVSSITDPYLNAFRGLIPPLGGLDLSAILAFFALSLMQR------LLISASFSFAG
GFGSFG---
>Cya0110|126659658
--------------------MDSSITQLIFQTLSAFLNIYLVLLFVRILLSWFQSAEWAM
SAMSFLSPITDPYLNIFRSIIPPLGGIDFSAILAILALQFLSS------AIDSLYVS---
SMTGF----
>Mica|166363471
----------------------MSDIGFILTIINNFLQIYSVILIVRVLLTWFQNAGWAY
QIMSFLSPITDPYLNLFRSIIPPLGGMDLSPILAFLLLNVVQS------VVATGASSL--
VSSSF----
>Syns8109|260434674
---------------------MESLPVTLLQVLYATVDIYSFVLIVRVLLSWFPNLDWSN
PVLSSVGAITDPYLNAFRGLIPPLGGIDLSALLAFFALSAMKW------ALQGSIGTVND
YFGGSTW--
