# Supplementary material for: Genome fluctuations in cyanobacteria reflect evolutionary, developmental and adaptive traits
Source: BMC Evol Biol. 2011 Jun 30;11:187. doi: 10.1186/1471-2148-11-187 (PMC3141437; doi:10.1186/1471-2148-11-187)
Supplement: Additional file 8 — Individual and concatenated alignments for protein groups. Compressed file containing all alignments of individual groups (fasta format) and the concatenated alignment of 285 single-copy genes (phylip format). [file 1471-2148-11-187-S8.GZ › Cyanos1337.faa]

>Syne7942|81299293
---------------MTVLPQARGGRNSRRSPR---------------------------
----------RSVPQQVIEPRRILAIWLLLVIGAALLGWRLFTVQVLEGPMLRQKATEQQ
RVMLSPFLPRRPIIDQ------QGNLIALDQEIYTLYVHPQLFKEP--------------
--IPSVAQKLAP---------IL-------GMDVSTLTQRFQSQKSGIRLR-SDLSREAV
TAL----RKLYLDGLEFEQRAQRLYPFKDLYANIVGFLN-DERKGQAGLEFSQQNLLQRP
VLKASVERSGDGSLLPDGVPAGFLH-QDDMRLQLTLDGRLQRTTQTALRQQLKRYSAKRG
AALVMDVRDGSMLALVSEPTYDANRYFEADPKL---FNDWAVHDLYEPGSTFKPINIAIA
LEEKVLDINDVIYDEGRIQVGGWPINNHDFSTAGGRGPLNLAQVMQYSSNVAMVHIVERM
RPQRYFEWLQKLQIDKPVGTDLPFATGGQIKSRDEFVNYVIEPATAAFGQGFSLTPLKLL
QLHAAIANGGKLVTPHVIAGLVDSQG----------------QLYWQPPRPEAPQLFSAD
TSKQVMGLMESVVA--AGSGKPAQVKGYRLGGKTGTAQKAE-NGV-YVAGARITSFVGVL
PADNPRYAMLVVVDEPKGDDAYGSTVAAPVVKQMAEALVAIEGLAPNQN-----------
------------------
>PromCC|33239969
------------------MPIRRNQRSKIPIKKRQ-------------------------
----------RVASLSPIPPYRLKLTFSILCLTLIGLMGRFAHLQLVQGLALEARARGYQ
TKKVEPIGKRRSIVDR------RGRLLALDEKRFRIYAHPSKFKFSGDPKSVFRK-----
--PKEVAVKLEE---------LL-------PISQKKMVEMFYGKKSGVKLI-EGLNSDLA
AKV----QDLRINGLDLEAYPQRVYPQNDLFSNVVGFLD-YDRVPQAGLELSLNKELSRR
EKSRSYRFGRDGTPFPNDIESGVFS-VDDMHLQLTLDARLQEVALSALREQIIHWKAKKG
VAIVMNVNNGELLALASTPTYDPNKYWNYSSSL---YKEWSVQELFEPGSTFKPINLALA
LEEGVIEPNGTVYDAGVVKIGGWPLKNWDKKP---NGLLGFGKVLQVSSNVGMVNIIQKL
GPSQYWEWLNKLGLNKIPETDLPGAVSGHMKDKELFVKQPIHQAVASYGQGFSISPLKLV
QLHALIANGGKLVTPHIKKDFSSED------------------LTHKNLSLKNKTLLSPE
VTKTVLGWMESVVE--EGSGKGVKIKNYRIGGKTGTADQTE-DGINY--NSKICSFVAVL
PIEAPKFVVVVAVDGPQRPHAYGSTVAVPVAKKIIESLIVIERIPPRNQQVD--------
FLSAKS------------
>Crow|67924310
-------------MGNSRSPQRSHRSNKKPVSRKRITKNSSNTPRRR-------------
----------GKAKPSPLPKFRLLLVWAVLVSGMLGLAWKAYQLQIVQAEELKRKANLQQ
TVNISPYIPRRPIIDS------EGNILATDRLEYILYVHPIQFKLP--------------
--QAQVAAKLST---------IL------ETKTPQELIERFQERKTGIPIA-RGLSEGVA
KQI----QGLGLEGIDVDKTYQRFYPQEKMMADVVGFVD-HERKGQAGVELSQEKLLQRD
LESLFVRRTALGAILPNSLPHNLLK-SNDWRVQLTVDMRLQRAVRTALQQQIQKFNAKRG
AVIVMDATDGSILSLVCEPTFNPNEFYKSRMDL---LKNWTVSDLYEPGSTFKPINVALA
LEAGVIQRNTVFHDSGLVKVDGWPIRNATLRG---NGSINIAEILQSSSNVAMVHMMRRL
KKDDYYRRLQALEIDQKTGIELPGEVRGRLKSEKVFMERSIEVATSSFGQGFALTPMKLV
QLQGALANGGKLVTPHLVKGLVDVER----------------TLHWQPKYPT-KQ-----
----------------------------------------------FFPQKSVKRWW---
---NNAYSVIRV----------------RLMITSLSALFVLACFSVTF------------
------------------
>Syn7335|254424291
---------------MSASSESEHQKESMLQRRRRRSKRLLNTTARTNAGPDIDIRSRTK
DVRQRATAKTSRSTHQQFLQPRLIFVWGMLILAIMGLGYRLAHLQIVIASELQAKAKAQQ
TMQVTPRSARRQIVDR------QGNVVAMDQLLYTLYVHPKLFKES--------------
--SSAIATAISG---------LI-------DQDARSLERQFQTQESGIKLA-SEISSETA
KRL----RSLGLDGLDLLPSPQRVYPQGQLFSQVTGYVN-LDGKPESGIELSQKDQLKYD
NTDTR-----------EIASSQLVA-QDDLKMQLTIDSRLQRIAQENLAATVAEYKAKRG
ALIVMDAQTGEILTLAVVPTYDPNRYYEADLEY---FKNWAVSDLYEPGSTFKPINVAIA
LENGGIDPNDTIYDEGQIQVGGWPIQNVDYHWEGARGRLSITDVLRYSSNVGMVHIMQAL
PPADYYAWLEKLGIGQATGIELPGETKGQLKDREQFISRPIEAATTAFGQGFSLTPIQLV
QLHSSLANGGEMVKPRVVRGLLDSEG----------------QLSWTPKRTAPKQVFSPE
TTKQVLAMMKEVVD--DGTGSAAKVNGYQIAGKTGTAQKATEQGS-Y-GDQRITSFVGIA
PVSDPRYVVLAVVDEPQGENAYGGTVAAPLVKKLLDSLVVLEGIAPDQASPT--------
SVETESAADEPTELEVQN
>Syn307|148241963
------------------MSQTRVASRKRRG-----------------------------
----------RVLKLHPVPSSRLITVVVLLCSALGGLGMRLAWLQLVAGEQLESRARQAQ
TERRNPLGRRRTIVDR------QGRLLAIDEERVTVWAHPRYFRWPGDDPEQRRS-----
--PREVAEKLAP---------IL-------GVSASSLSQRMGQHRSGVRLA-SNLEPSTA
ARL----KALNIDGIDFEHGPQRIYPQGDLFANVLGFLN-LERSPQAGLELSLDDKLRSQ
ELKLGIRRSGDGTPLPDGIGAGSMH-RDDLRLQLTLDTRLQRVAQLELLRQVEKWNAKRG
AALVMDARNGELLALASVPTYDPNRFWKFKPGL---FREWAVQDLYEPGSTFKPINLAIA
LQAKALTSTSTIDDKGSLTISGWPIHNHDKKA---HGRIDLAKVLQVSSNVGMVQAMQRM
DSRNYWQWLNKLELNIAPDTDLPGAVSGQLKSLDTFTANAIEPATASFGQGLALTPLKLL
QLHGMLSNGGRLVSPHITRGLRSG------------------TELSDSSHLSGRQLLDPA
VSQQVLAWMESVVE--EGSGQVARIPGYRIGGKTGTAQKAA-NGV-YIPGALITSFVAHL
PVEDPRFVVLVVVDEPQGEHVYGSTVAAPVARSIIEALLVIEQIPPSKAVTK--------
ALKTT-------------
>Syn9605|78212254
------------------MTRVSGRRPIRSRSSRA-------------------------
----------RVVPLTQVPPKRLWIIFWILAAGLLGLVGRMAWLQLVQAPDLEQRARQLQ
TQRTQPLGQRRPIVDR------TGRLVAMDEKRFRLWAHPRYFNMPGDNPNLVRP-----
--AEDVAVVLAD---------PL-------ARPAPALLKAMGTQASGIKLA-EELDPETA
DRI----RALGISGLDLEAYPQRVYPQASLFANVVGFLN-AERQPQAGLEQSRDGDLARH
EQTRYLRRGADGTPLPANLAPGSFY-GDDLRLQLTLDSRLQQVALKALAEQVAKWRAQKG
AAIVMDATNGELLVLASTPTYDPNRYWDFPTGR---FREWSVQDLYEPGSTFKPINLALA
LQDGAIQATDRVDDVGKLMVGGWPINNHDKKA---HGLVDFATVLKVSSNVGMVQAMRRL
DDDDYWNWMERLGINQRPDTDLPGAVAGQLKSKKQFTSQPIEPATTAFGQGFSLTPLKLV
QLHGMLANGGKLISPHITRGFHSGDA------------------LAPAAAPSGQQLLNPE
VTRTVLQWMESVVD--QGSGKGVKTPGYRIGGKTGTAQKAL-NGI-YLPGAKICSFVATL
PIEDPRYVVFVVVDEPRGEHAYGSTVAVPVAKQIIDALLVVERIAPSKPAEL--------
NKLLNS------------
>Nosp|186680712
--------------MQKLPSRTRLRKFRNPGFKKQQKGSKRGLLGTLAS-----------
----------NIQNQTSNTNSRLFVVWGVLMAAGLGLGIKLYNLQIVKGTKLTEQARNQQ
MVDLRPFMPRRPVVDR------NSELLAIDRPVYTLYAHPKLFDKS--------------
--NEEMAERLAP---------IL-------AKDTAELVKTFQSKRSGIILA-PALPEEII
DRV----TSLRLNGLELIQKYSRYYPPDDLVSDVVGYVN-VDRRGQAGVEYSQEKLLERP
VQTVRLSRSGNGAVMPDHAPEGFLH-FDDLRLQLTIDSRLQRIASLALKQQMEKFDAKRG
AVIVMDALDGSLLALVSQPTYNPNEYAKANISL---FKNWTVADLYEPGSTFKPLNVAIA
LENSVIKPDDMFNDSGSIRVANYTIKNAMNNG---NGRISIAQILQYSSNIGMVQIIQRL
KPSIYYNWLERLGLGQKVDTDLPFEVGGRLKSQEEFIASPIEPATTSFGQGFSMTPIQLV
QMHGALANGGKLVTPHVVRGLIDTKG----------------QMHDSPTRTVSRQIFSAA
TAQKVVEMMETVVN--EGSGKAAQIPGYRIAGKTGTAQKASPNGG-YIKGARMTSFVAIL
PVESPRYVVFALVDEPKGESAYGSTVAAPIVKSVIEALIPLEEIPPSKPIEQ--------
-QPKAP------------
>PromAS|123968109
---------------------------MKKYK----------------------------
----------KIVRLIPLDQRRFKFLYIFSLLLIFCLFGRLVKLQVFNASDLQRKARLIQ
SSKTNALKKRRAIVDR------NNRLVAYDKPLYKLWAHPKYFNFPGDSINRVRS-----
--IEEVTEKLSS---------IL-------DINGEILLSKFNNKVSGIKLL-DKISEEKA
EKI----KNLQISGLDLFKYSQRYYPQGELYSNLVGFVN-DENKASAGLELHLDNQIKVF
NKSNLIKRGGDGTPLPDNSAPGDFI-SDYKSLGLTLDSKLQKASFNALSKQVSKWKAKKG
FAIVMDVNNGRILSLVTFPSYDPNKFWQYNSEL---FRGWYSQDLFEPGSTFKPINLALA
LEEKVIQKDGVVEDIGKINVGGWTLSNWDKKG---NGYIDYPKVLQVSSNVGMVKIMQNL
DPTIYWDRLKNLGINKNLETDLFESTAGQLKSKDLFVNQSIEPAVTSFGKGFSISPLKLL
QLHAALANGGFEVTPHVTSTFKE-------------------RVNKNPK----KQFFSPD
VSKIVLQWMESVVD--KGSGSGAKIEDYRIAGKTGTSQKAI-NGS-Y-TNKKVCSFVATL
PVNDPKFAVLVVVDEPSKSYAYGSTVAVPVAKEIIESLIVIEKIPPNVNDHG--------
MIVKKP------------
>Rapb|282896263
--------MTIPMQKLPSKTKPTRSRFRNLANLRENLRRYLELTGRNRFSPSFPEKNSP-
----------GTPTRLVNFHSRLLVIWGVLFLSGMGLAVNLYRLQVVDGPKLTQRARNQQ
TAVLRPFMPRRPLVDR------NKSLLAIDRPVYTVYVHPKLFNKS--------------
--SQAIAEKIAP---------IL-------NKDVGDLVKLFKTRKSGILLA-DKVSENIA
DRL----ISFRLDGLEFIEKYSRFYPQEDLVADVVGYVN-LERHGQAGVEYSQDKLLERS
RETVRLTRTGAGDIMPDYAPDEFLY-SDDFKLQLTIDSRLQRAVRSALKQQVKKFQAKRG
AVIVMDAKDGSLLSLVSQPSYDPNEYFKANIAS---FKNWTVTDLYEPGSTFKPLIVAVA
LETGVISPDDRFDDPGTIRVADQIIKNAAINS---FRQINVAEILQTSSNVGMVQIVQRL
QPKIYYNWLQKLGIGQKMDTDLPFGTRGILKNQDQFLSSPVEMATASFGQGFSLTPLQLV
QMHGALANGGKLVTPHVVQGLIDSQG----------------KVHFSPEIPVPRQIFSPS
TTQTVVNMMETVVT--QGSGKASRIQGYAVAGKTGTAQKASPSGG-YIPGARITSFVGIF
PVEAPRYVILAVVDEPKGGDAYGGTVAAPIVKSVLDVLIPIEKIPPVEGGES-------G
RRESNPH-----------
>YellA|86605767
------------------------------------------------------------
--------MGERIPTVRQLNFRIAAVGLVLAVALVGVGARLVYLQHHQGPLLQKRAEAQQ
RAQLRPFIPRRSIVDRHSLARQQAELLAVDRPAYTLWAHPRLFGKRT-------------
--PQEIATALAP---------LL-------RRPVEQLTQQLSATHA-VRLE-RWLSPEVA
TQI----QALYLDGLELVSERQRVYPQKEMAAEVVGYVD-LDHRGQAGLEYSQQVLLERT
VQHLTLPRDGYGQLLAAEVPEGLLQ-SHETVLQLTLDMRLQRAARAALKTQLERFQALRG
TVIVLQPHTGEILALVSEPTYDPNRYFEYDPAL---FRNWAVTDLYEPGSTFKPINIAIG
LDAGAFTANERVYDAGQIWIGRWPIQNHDYRQRGAHGWLSVTEVLRLSSNVGMVHLMQKL
DPRQYYHALLRLGLNERSGVDLPFEPPSRLKPLRQFVTVPVERATVAFGQGLALTPLQLA
TLHCIIANGGLKVRPHVVRGLVEKDTD---------------TLVWGSPQPQPVRVLSEQ
ATLAVRIQMRDAVD--FGTGQSAKIEGYEIGGKTGTAQKAGPRGG-YLPGKRITSFVAYF
PALRPQYVILAVIDEPRGEDAFGSTTAAPVVRSVIQEIITLEGIRPNSP-----------
------------------
>Prom9215|157412934
---------------------------MKKYK----------------------------
----------KIVRLIPLDRRRFKFLYIFSLLLIFCLFGRLVKLQVFNASELQRKARLIH
SSKTNSLKKRRSIVDR------NNRLIAYDKPLYKLWAHPKYFNFPGDSINRVRS-----
--IEEVTKKLSS---------IL-------DINDEILLRKFNNKISGIKLL-DKISEEKA
EKI----KNLQISGLDMFKYSQRYYPQGEIYSNLVGFVN-DENKASAGLELHLDNKIKIF
YKSNLIKRGGDGTPLPDDSAPGDFI-SDYKSLGLTIDSKLQKASFNALSKQVSKWKAKKG
FAIVMDVNNGRILSLVTVPSYDPNKFWHYDSEL---FRGWYSQDLFEPGSTFKPINLALA
LEEKVIQKDGFVEDIGKINVGGWTLSNWDKKG---NGIIDYPTLLQVSSNVGMVKIMQNL
DPKIYWDWLIKLGINKNLETDLFESTAGQLKRKDLFVNQSIEPAVTSFGKGFSISPLKLI
QLHAALANGGFEVTPHVTSTFKE-------------------RVNKNPK----KQFFSHE
VSKTVLEWMESVVD--KGSGSGAKIEGYRIAGKTGTSQKAL-NGS-Y-TSKKVCSFVATL
PVNDPKYAVLVVVDEPSKSYAYGSTVAVPVAKEIIESLIVIEKIPPKIKNHE--------
MIVKKP------------
>PromN2A|72383686
-------------------MRSSDHRKKRKTF----------------------------
----------KVNTLQPLSHSRFRIIFVLLCLGLGGLFLRVGWLQLFQSEQLRALAREVQ
TEQKTPLGTRRSILDR------NGKLVAIDERRFKIWAHPRYFNFPGDSSRTVRK-----
--PVEVAKLLSA---------PL-------SISVDDILKKVGNYSSGVKLA-EGVTPEQA
NAI----KKLGISGIDLEVYPQRLYPHGSLFANVVGFLD-LDRRPQAGLELSLDSDLKRL
EKASLIRRGADGTPLPTGVQRGVFE-EDQLSLQLTLDVRLQEVAIKEISKQVKKWDAKKG
VVIVMDIDTGELLALASTPTYDPNKYWDYSPSL---FKEWSVQELFEPGSTFKPINLALA
LEEGVISPNGEVNDDGLVTVGGWPLSNWDRRP---NGILTFPEVLQVSSNVGMVKIMNKL
NASIYWQWLRRLGIEEIPETDLPGAVSGQIKSKQTFVNQPIEPAVASFGQGFSVTPLKLA
QLHALIANGGRLVTPHITKGLKGDYE----------------SYFNSPSEP--KQVLSPE
VTKTVLGWMETVVSFYDESGIDVDVPGYRIGGKTGTAQKSQ-DG--FNYNSKICSFVASL
PIDDPRYVVLAVIDEPQKPNAYGSTVALPVAKKIIETLLVIEKIPPSISKKE--------
HLASKS------------
>Syns9917|87123901
------------------MPVSTERRARPQQRPRQ-------------------------
----------RVVRLEPVPAGRMRLVYALLCVGLVGLIGRMAWLQVVQSDALEARARSLQ
TQTTDPLGTRRPIVDR------SGRLVALDEERFRLWAHPRYFNFPGDDPQLVRP-----
--PLDVARRLSG---------LL-------AVPMAELVKRMGDRPSGIRLA-EAIDPETA
AEI----RRLGISGLDLEAYPYRVYPQGDLFANVVGFLN-QERVPQAGLEQSRHDDLLRH
EQSRSLRRGADGTPLPDNLSPGVFF-GDDLRLQLTLDARLQQLAAKALTAQVKQWKAKKG
VAIVMDVRNGELLALASTPTYDPNRYWAFAPGR---FREWSVQDLYEPGSTFKPINLAIA
LQEGVIQPKGTVNDVGQLQIGGWPIFNHDRQA---NGVIDFPTVLQVSSNVGMVQAMRNL
KPSLYWDWLERLGLEARPDTDLPGAQAGQLKTKEQFTGQPIEPATAAFGQGFSLTPLKLT
QLHAMLANGGRLVSPHITRGLRSGDG------------------LASSSPPKGQQLLKPE
VTRAVMAWMESVVD--QGSGKGAKTPGYRIGGKTGTAQKAR-NGV-YIPGARICSFVATL
PVNDPRFVVVVVVDEPQGGNAYGSTVAVPVAKQIIDGLLVLEQIPPQVSATA--------
----KPG-----------
>Prom9312|78778903
---------------------------MRKYK----------------------------
----------KIVQIIPLDKRRFKLLYIFSLLMIFCLFGRLVNLQVFNASDLKKKARLIQ
SSTTNALKKRRSIVDR------NNRLIAYDKPLYKLWAHPRYFNFPGDSIKEVRS-----
--IEEVAKKLSP---------IL-------DIKDKKLLEKFNDKSSGIMLL-DKISEEKA
EKI----KNLQISGLDLFKYSQRYYPQGELYSNLVGFVN-DENKGSAGLELHLDNQIKVF
NKSNLIKRGGDGTPLPDNSAPGDFI-YDYKSLGLTIDSKLQKASLNALSKQISKWKAKKG
FAMVMDVNNGQILSLVAVPSYDPNKFWQYDSEL---FRGWYSQDLFEPGSTFKPINLALA
LEEKVIQKDGLVEDSGKINVGGWTLSNWDKKG---NGYIDYPKVLQVSSNVGMVKIMQNL
EPRVYWDWLKNLGINKNLETDLYESTAGQLKRKDLFVNQSIEPAVASFGKGFSISPLKLA
QLHAALANGGFEVTPHVTSNFKER-----------------------VNQNSKKQFFSPE
VSKIVLEWMESVVD--KGSGSGVKIEGYRIAGKTGTSQKAL-NGV-Y-TSKKVCSFVATL
PVNDPKYVVLVVVDEPSKLYAYGSTVAVPVAKEIIESLIVIEKIPPKVKGHG--------
MIVKKL------------
>SynsBL|116072901
------------------------------------------------------------
----------------------MWIVFLILCTGLLGLVGRMAWLQLVQAPALEEQARQLQ
TQRTRPLGQRRPIVDR------TGRLVAIDEKRFRLWAHPRYFNLPGDPPNLVRP-----
--SSDVVELLAP---------HL-------AIPASELLKALRTRSSGIKLG-EELDPETA
KRI----QALGISGLDLEAYPQRIYPQASLFANVVGFLN-AERVPQAGLEQSRDGDLVRH
EQTRSLRRGADGTPLPDNLAPGVFY-GDDLRLQLTLDSRLQELAVKALAAQVAQWKAKKG
AAIVMDVTNGELLVLASTPTYNPNQYWSFPTGR---FREWSVQDLYEPGSTFKPINLALA
LQEKAIQPNGRVHDIGQLTVGGWPINNHDKKA---NGLIDFAKVLQVSSNVGMVQAMRQL
DDHLYWTWMHRLGIDRRPDTDLPGAVAGQLKTKEQFTTQPIEPATTAFGQGFSLTPLKLV
QLHGMLANEGRLVSPHITRGFRSG------------------AALAPAAPPSGQQLLRPE
VTRTVLKWMESVVD--QGSGKGVKTPGYRIGGKTGTAQKAL-NGI-YLPGAKICSFVATL
PIEDPRYVVFVVVDEPQGAHAYGSTVAVPVAKQIIDALLVVERIAPSKPVDL--------
NKPTKS------------
>Prom9515|123965817
---------------------------MKRNK----------------------------
----------KIVKLAPLKARRFKVTYIFCLTLIFGLFGRLVNLQVFSASDLQKKARLIQ
FTKTISLRSRRSIVDR------NNRLIAYDKPLYKLWAHPKYFNFPGDPTQRLRS-----
--IEEVINILSP---------IL-------NVKEEILLSKFDNKITGIELL-DEITENQA
KKI----KSLHISGLDLVKYSQRYYPQSNLYSNLIGFVN-HDNKGSAGLELHLDNQIKVF
NKSNLLKKGGDGTPLPDNSGPRDFI-NDYQSLGLTIDSRLQKASFQALNKHVMKWKAKKG
FAIVMNVNNGEILSLASIPSYDPNKYWEYNSEI---FKGWYSQDLFEPGSTFKPINLALA
LEEKVIQKDGLVEDSGKVNVGGWTLSNWDKKG---NGYIDYPKVLQVSSNVGMVKIMQNL
PPKTYWDWLNKLGISKNIKTDLFESTAGHLKSKDIFVNQSIEPAVASFGKGFSISPLKLA
QLHAVLANGGVEVIPHVTLNFKDN-----------------------LKNKSQEEIFSNE
VSRTVLEWMESVVD--KGSGIGAKIEGYRIGGKTGTSQKAI-NGR-Y-TSKKVCSFVATF
PINNPRYVVLVVIDEPSKAYAYGSTVAVPVAKEIIESLIVIEKIPPQIEKNR--------
LIVKKP------------
>Cya8802|257059075
------------------MSRSNFKRSVSRAKRPQPTTKNKLFAEKSVASTRVSRRSAPP
----------GKLKPSPLPKWRLILVWAVMVVGMIGLGWKLYQLQIVQGKELQEKARSQQ
AVNLRPYIPRRSIIDG------EGHVLATDRLEHILYVHPVQFKQP--------------
--PEAIAAALSP---------IL------DNQTPQDLMERFKQRKTGIPIA-RNLTEGQA
DRI----KQLRLDGVELNETYARFYPQKEIASEIIGYVD-SDRRGQAGVELSQEKLLERD
LLSLYVRRTALGEIIPAFLPEDVLK-SNDLQIQLTLDLRLQRAARLALQQQLKKFNAKRG
AVIVMDATDGSLLSLVCEPTFDPNEYYKSRVEL---FKNWTVSDLYEPGSTFKPINIALA
LEAGVIQPNTVVFDSGAVTVDGWNIFNATKTG---NGAINIAEVLQTSSNVAMVHIMRRL
SRKDYYQRLQKLELNQRTEIDLPGEVAGHLKSEEIFTERGIELATTSFGQGFSLTPVKLV
QLHGALANGGKLVTPHLVRGLVDVKG----------------TLHWQPKHKV-KQIIDPQ
VSKQVVEMMETVVT--DGSGKSSIIPQYRIGGKTGTAQKAGPRGG-YLPNAKITSFVAIL
PIESPRYVVLAVVDEPQGGNTFGSTVAAPIAKQVIEALISLKGIPPSKTQ----------
------------------
>Prom9313|33863517
------------------MPASKARRSRSSRRRAQ-------------------------
----------DVIALESVPAHRMRWVFSILCVGLIGLVGRMAWLQVLQAPELEARARALQ
TQRTQPIGTRRSIVDR------NGRLVALDEERFRLWAHPRYFNFPGDDPGLIRK-----
--PLDVARKLSG---------VL-------AIPVAELVQRFGDRPSGVKLA-EGLDQDIV
NEI----RNLGISGLDLEAYPQRLYPQGSLFANVVGFLN-LDRVPQAGLEQSRHEDLLRH
EQVRSMRRGADGTPLPDDLAPGVFY-GDHLSLQLTLDARLQELAGQALVAQVKEWKAKKG
VAIVIDVTNGELLALASTPTYDPNKYWKYSPSL---FREWSVQDLYEPGSTFKPINLALA
LQEGVIEPGGMVNDNGSLKIGGWPISNHDRKS---HGVIDYAKVLQVSSNVGMVKIMRQL
KPSLYWDWLRRLGLDVKPDTDLPGAIAGQLKTKEQFVAQPIEPATAAFGQGLSLTPLKLA
QLHALIANGGRLVSPHITRGLRAGE-----------------ALAPRAAATTGHQLLRPD
VTRIVRDWMESVVE--TGSGEGAKTPGYRIGGKTGTAQKAL-NGV-YLPGAKICSFVAHL
PVDNPRYVVVVVVDEPQGGNAYGSTVAVPVAKQIIDALLVLEKIPPSTEQTD--------
SQPAKG------------
>Cya7822|196257501
-------MTNPKARLQQARKRGSSPSNRLKGKKRRPTQPSTEKIRSAKPTSTKGTR----
----------VKKQPPPLPKGRLFLVWGLLVLGMFGLGWRLYQLQITQSAQLEKRAKQQQ
MMTLRPYIPRRSIIDS------QGNVLATDRIVYTLYAHPKLFSKP--------------
--LPEVAQELGP---------IL-------EQTPQGLTQLFKERDTGIKVT-DNLSEANA
TKI----EDLRLDGLELLENYARFYPQEQIAADVVGYVD-RDHKGQAGLELGQKRILERN
LLDLYIRRAGNGAIMPAFLPDANLS-FDSLQLELTIDLRLHRAAREALQQQLKKYKAKRG
AVIVMDATDGSLLALVCEPTFNPNEYYKSKVEL---FKNWSVSDLYEPGSTFKPLNVALA
LDAGVIKPDTYVNDSGLAVVDGWRIYNASKTG---NGTINIAKVLQVSSNVGMIQIMNRL
SAKDYYQRLQKLGINEKSGIDLPGEATGNLKSEELFTARAIEPAVTAFGQGFSLTPIKLV
QLHGALANGGKLVTPHVVKGLADAQG----------------HLHWKPDYPI-RTVFSPQ
ASQAVVKMMETVVT--DGSGEAAQIPYYRLGGKTGTAQKAGARGG-YIPNAKITSFVAIF
PVDKPRYVVLTVVDEPQGGNTFGSTVAAPIAKSVIEALISLEGIPPSKGGKP--------
LAPKKNKVD---------
>Cya7424|218438824
--------------MTNSRAKPSHTKGKRSSPSSRLKGKKRTSSQPPAK-----KPPSKK
PAK-------GKNQPPKLPKGRLFIVWGLLIAGMLGLGWRLYQLQIVEAAQLQKKARQQQ
TVSLRPYIPRRSVIDG------QGNVLATDRIVYSLYAHPKLFSIS--------------
--REEVAEKLAP---------IL-------EIQSQELIKQFNQRETGIKVT-TGLTEAIA
QQI----QTLRLDGVELIEHYARFYPQEKIGADVIGYVD-REHKGQAGLELGQKRLLERN
LLNLYIRRSGNGAIMPAFLPDTSLG-FDDLKLQLTIDLRLHRAARSALQQQLKKYNAKRG
AVIVMDATDGSLLTLVCEPTFDPNEYYKSKVEL---FKNWSVSDLYEPGSTFKPINIAIA
LDAGVIKPNSHIYDSGAAVVDGWNIYNASKQG---YGSISIAEVLQTSSNVAMIEIMKRL
STKDYYRRLLQLGLNEKAGIDLPGEATGSLKSEAVFTSKSIEAAVTSFGQGFSMTPIKLV
QLHGALANGGRLVTPHVVKGLVDGSG----------------HLHWKPDYPE-RKIFSQK
SSYEVVKMMETVVS--EGTGEPAQIPYYRIGGKTGTAQKAGPRGG-YIPNAKITSFVAIF
PVDSPRYVVLAVVDEPKGANTYGSTVAAPIAKSVMEALISIKGIPPSKGGKP--------
ITPKKKALD---------
>PromN1A|124025286
-------------------MRSSDHRKKRKTF----------------------------
----------KVNTLQPLSQSRFRIIFFLLCLGLGGLFLRVGWLQLFQSDQLRALAREVQ
TEQKTPLGTRRSILDR------NGKLVAIDERRFKIWAHPRYFNFPGDSSRTVRK-----
--PVEVAKLLSS---------PL-------SISVDDILKKLGNYSSGVKLA-EGVTPEQA
NAI----KKLGISGIDLEVYPQRLYPHGSLFANVVGFLD-LDRRPQAGLELSLDGDLKRL
EKASLIRRGADGTPLPTGVQRGVFD-EDQLSLQLTLDVRLQEVAIKEISKQVKKWNAKKG
VVIVMDIDTGELLALASTPTYDPNKYWDYSPSL---FKEWSVQELFEPGSTFKPINLALA
LEEGVISPNGEVNDDGLVTVGGWPLSNWDRRP---NGILTFPEVLQVSSNVGMVKIMNKL
NASIYWQWLRRLGIDEIPDTDLPGAVSGQIKSKQTFVNQPIEPAVASFGQGFSVTPLKLA
QLHALIANGGRLVTPHITKGLKGDYE----------------SYFNSPSEP--KQVLSPE
VTKTVLGWMETVVSFYDESGIEVDVPGYRIGGKTGTAQKSQ-DG--FNYNSKICSFVASL
PIDDPRYVVLAVIDEPQKPNAYGSTVALPVAKKIIETLLVIEKIPPSISKKE--------
HLASKS------------
>Micc|254412579
------------------MQNSKLKT----------------------------------
----------QNSTHFQRPGFRLLLIWVIMMAGSFGLLFNLYRLQVVISPSLEEKARQQQ
MIYMRPFIPRRPIVDR------NGNVLAVDRRVYTLYVHPKLFKLS--------------
--KVTIATQLAP---------IL-------DKSSTDLETLFNKRNTGIQVS-GSLTEDTA
NKI----AQLSLDGIELIPKYSRLYPQQELAADVVGYVN-VDHQGQAGIEYSQEKLLERE
IRTLRMSRAGNGTLMPDHIPEGFLH-SDDLRLQLTLDSRLQRAARSALKQKIKEFNAKRG
TVIVMDALDGSLLVLVSEPTYNPNQYSTSEISL---FKNWALADLYEPGSTFKPLNVAIA
LESGVVRPDSLFNDTGSIQIGRWPIANYDKKA---HGMINPAQILQHSSNVGMVRMMQQM
QPEVYYGWLERLGLGQRLETDLPFETAGQLKNQRKFTSSPIEPATTAFGQGFSLTPLQLA
QLHATLANGGKLVMPYMVQGLFDSQG----------------QLYWQPRLSAPRPIFSPE
TSQKVLEMMETVVS--QGTGKTAQISGYRVAGKTGTAQKASPTGG-YFTNAKITSFVGIL
SVDSPRYVVMAVVDEPKG-NAFGSTVAAPIVKSVMEALIAIEQIPPSQPKVA--------
TE----------------
>Prom9202|254525421
---------------------------MKKYK----------------------------
----------KIVRLIPLDQRRFKFLYIFSLLLIFCLFGRLVKLQVFNASELQRKARLIQ
SSKTNSLKKRRSIVDR------NNRLIAYDKPLYKLWAHPKYFNFPGDSINKVRS-----
--IEEVTKKLSS---------IL-------DINDEILLRKFNNKVSGIKLL-DKISEEKA
EKI----KNLQISGLDMFKYSQRYYPQGEIYSNLVGFVN-DENKASAGLELHLDNKIKIF
YKSNLIKRGGDGTPLPDDSAPGDFI-SDYKSLGLTIDSKLQKASFNALSKQVRKWKAKKG
FAIVMDVNNGRILSLVTFPSYDPNKFWYYDSEL---FRGWYSQDLFEPGSTFKPINLALA
LEEKVIQRDGFVEDIGEINVGGWTLSNWDKKG---NGLIDYPTLLQVSSNVGMVKIMQNL
DPKIYWDWLIKLGINKNLETDLFESTAGQLKRKDLFVNQSIEPAVTSFGKGFSISPLKLI
QLHAALANGGFEVTPHVTSTFKE-------------------RVNKNPK----KQFFSHE
VSKTVLEWMESVVD--KGSGSGAKIEGYRIAGKTGTSQKAL-NGS-Y-TSKKVCSFVATL
PVNDPKYAVLVVVDEPSKSYAYGSTVAVPVAKEIIESLIVIEKIPPKIKDHE--------
MIVKKP------------
>Nods|119512379
------------------------------------------------------------
------------------------------MTAGLGLAINLYQLQIIQGAKLTQKARNQQ
MVKLRPFVPRRLVVDR------SNNVLAVDRPVYTLYVHPKLFNRS--------------
--NQQMAERLAP---------IL-------DKTPAELVKTFESQKSGITLA-SALPEVNA
GRV----RSLRLNGLELIQKYSRYYPQKNVVADVVGYVN-IDRRGQAGVEYSQEKLLERT
VQTVELSRSGNGRLLPNHAPEGFLN-FDDLRLQLTIDSRLQRVARTALQAQMEKFQAKRG
AVIVMDASNGSLLALTSYPTYNPNEYSKADISL---FKNWTVADLYEPGSTFKPLNVAIA
LENGAIKADDLFNDPGSIQIGEHTIRNAGLNS---HGLINIAKILQTSSNIGMVRIIQRM
QPTVYYNWLERLGLGQNVETDLPFEVSGQLKAQKEFLGSPIEAATTSFGQGFSVTPLQLV
QMHGALANGGKLVTPHVVQGLVDTKG----------------QMHYSPNLPKPRQIFSPA
TAQTVVEMMETVVS--EGTGEPAQIPGYRIAGKTGTSQKASPNGG-YIPNARITSFVGIL
PVESPRYVVFAVADEPKGADAYGSTVAAPIVKAVMEALIPIERIGPSQETKT--------
DSQVKQ------------
>Cyab|254430696
------------------MAQPAAPHRPRRPTATRPGRPVRTG-----------------
----------RVVAMQPLPTQRLLLVYGLLSAGLLGLGARLAWLQVIDSHNLQSRARAIQ
TQSVAPIGKRRTIVDR------NGRLVALDEERFTLWAHPRYFNFPGDDPQKVRR-----
--PEEVAERLAA---------VL-------AQPKEALLATMGGRRSGVKLQ-TDIDPETA
KRL----RQLNISGLDLEPYPQRVYPQGSLFANVVGFLN-LERVPQAGLEQSRDSDLKRH
ETTLQMRRGADGTPLPEGIAAGSLY-GDDLRLQLTLDARLQQVAQRALADQVKTWKAKRG
AALVMDVRNGEMLALASVPTYDPNRFWSFKPGL---FREWSVQDLYEPGSTFKPINLAIA
LQEKAIQPDGKVFDNGSLTIGGWPIFNHNRQG---NGLIDFPTVLEASSNVAMVKAMSQV
KRERFWTWLSTIGIDERPDTDLPGAVAGELKDRKTFVSHPIEPAVAAFGQGFSLTPLKLL
QLHAMLANGGRLVSPHITRGLRSGD-----------------ALAPTPG-GGGLQVLDPK
VTRIVMGWMESVVA--NSKSLGIHIPGYRIGGKTGTAQKAE-RGV-YIPGALITSFVGHL
PIDDPRYVVLVVVDEPKGGNTYGSTVAAPVARKIIDALVVLEKLPPSDPSAVTNTTAKAS
ASPVQD------------
>Acam|158334033
------------------MPTPSHPIQDRRAAIKARIQT---------------------
----------KQPHRVPNQRLRLFLVWLVVFGGIVGLLARLVYLQVSAAPFLRTKAQNQQ
LGSLPERTFRYPIVDS------QGNLLAKDEPVFRLFAHPFLFQKQ--------------
--PDEIAQALAP---------VL-------DRSSDSLMELFKTGESGIPIG-YRLSETEA
EKI----NNLYLDGLEITREWQRVYPQSELTSGLVGYVN-TENQGQSGIEYSQQPLLKGD
PIPLLVARDGQGKLLPDRFPLESLN-ANDLTLKLTLDTRLQRSARQALHKKMAEFRAKRG
TVIVMDVEDGSLKALASEPSFNPQRYFEANTEL---FKNWAISDLYEPGSTFKPINIAIA
LESNAIKADSVFHDGGQITVGGWPINNADNSG---HGNLSITGILEYSSNVGMVHVMQRM
DRSAYYNYLKKIGIGQITGTDLPFETPGQFKDKQQFLDYPIEAATAAFGQGFSVTPLQMA
QLHAAIANGGELVTPHVVDGLYNPAG----------------KKTKGLNLIQPRRIFSKN
TAAKVRTMMGSVVQ--NGTGKPAKIPGYRLGGKTGTAQKA--DSG-TYSNARITSFVASF
PLESPKYVVLAVVDEPQGGNAYGSTVAAPVVKSVLETLISVKGIPPSHPAEL--------
KAKPKPSR----------
>Prom9301|126695882
---------------------------MKKYK----------------------------
----------KIVRLIPLDQRRFKFLYIFSLLLIFCLFGRLVKLQVFNASDLQRKARLIQ
SSKTNSLKKRRSIVDR------NNRVIAYDKPLYKLWAHPKYFNFPGDSINRVRS-----
--IEEVTEKLSP---------IL-------GINDEILLRKFNNKMSGIKLL-DKIAEEKA
EEI----KNLQISGIDLFKYSQRYYPQGELYSNIVGFVN-DENVASAGLELHLDNQIKVF
NKSNLIKRGGDGTPLPDNSAPGDFI-SDYKSLGLTIDSRLQKASYNALSKQISKWKAKKG
FAIVMDVNDGRILSLVTVPSYDPNKFWQYDSEL---FRGWYSQDLFEPGSTFKPINLALA
LEEKVIQRDGVVEDTGEINVGGWTLSNWDKKG---NGYIDYPKVLQVSSNVAMVKIMQNL
DPTIYWDWLKNLGINKNLETDLFESTAGQLKRKDLFVNQSIEPAVTSFGKGFSISPLKLI
QLHAALANGGFEVTPHVTSTFKE-------------------RFNKNPK----KQFFSGE
VTKTVLEWMESVVD--KGSGSGVKIEGYRIAGKTGTSQKAL-NGS-Y-TSKKVCSFVATL
PVNDPKYAVLVVVDEPSKSYAYGSTVAVPVAKEIIETLIVIEKIPPKIKDHG--------
MIVKKP------------
>Artm|209524495
MASSDYSSGSSRSHESGFSSRGNRQPLRGRIKKRYSQGDTMRSPGSASVYHPPKNLISKP
SSRVSHRRP-KPIKSAKCSPVRLYLVWLILLAGILGLGIRVFHLQIIEGPFLQEKAQYQQ
QQRSLPFIPRRPISDR------NGTILAFDQQIYTLYAHPVLFKSP--------------
--PEEIAQQLAG---------VVVRTDL-SSPTTQELLNLFNVAQSGLKVA-DGLSEQVR
RRI----LRLQIDGLELVPERRRLYPQQNLAADVVGYVD-KEGRGQAGVEYSQENLLKRS
MPSLLFQRAVNGAWVPSQLAGGFIQ-MDDLELRLTIDSRMQRIVRSTLAEQVEAFNAKRG
TVIVMDAEDGSILSLVNEPSYDPNHYYKFDKEL---FKNWALTDLYEPGSTFKPIAVALA
LEAKAIAPDSYINDEGSIQIGPWTISNADYSSAGARGNVSITDIVKYSSNIGVVRIVQRL
DPKVYYQGLQRLGMGKVVNVDLPFAATGLLKSAEDFVNVPIEIATSSFGQGLSITPLQLA
QINATLANGGKLVTPHVVQGLFNSQG----------------QSYLQTSIPQPEQVFSAE
TAQTVLEMMETVVT--DGTGKNAHIPGYRIAGKTGTAQKASSTGG-YYQGAYIASFVGII
PVDNPRYVVVAVVDEPEGGS--GGLVAAPIVRSVMEGLIKVEQIPPSKF-----------
------------------
>Syne6301|56751046
---------------MTVLPQARGGRNSRRSPR---------------------------
----------RSVPQQVIEPRRILAIWLLLVIGAALLGWRLFTVQVLEGPMLRQKATEQQ
RVMLSPFLPRRPIIDQ------QGNLIALDQEIYTLYVHPQLFKEP--------------
--IPSVAQKLAP---------IL-------GMDVSTLTQRFQSQKSGIRLR-SDLSREAV
TAL----RKLYLDGLEFEQRAQRLYPFKDLYANIVGFLN-DERKGQAGLEFSQQNLLQRP
VLKASVERSGDGSLLPDGVPAGFLH-QDDMRLQLTLDGRLQRTTQTALRQQLKRYSAKRG
AALVMDVRDGSMLALVSEPTYDANRYFEADPKL---FNDWAVHDLYEPGSTFKPINIAIA
LEEKVLDINDVIYDEGRIQVGGWPINNHDFSTAGGRGPLNLAQVMQYSSNVAMVHIVERM
RPQRYFEWLQKLQIDKPVGTDLPFATGGQIKSRDEFVNYVIEPATAAFGQGFSLTPLKLL
QLHAAIANGGKLVTPHVIAGLVDSQG----------------QLYWQPPRPEAPQLFSAD
TSKQVMGLMESVVA--AGSGKPAQVKGYRLGGKTGTAQKAE-NGV-YVAGARITSFVGVL
PADNPRYAMLVVVDEPKGDDAYGSTVAAPVVKQMAEALVAIEGLAPNQN-----------
------------------
>Anav|75910816
--------------MQKSPSRLKFRKFQKPEFTRRKRVPQKVAMKTIAP-----------
----------NTQEPLTSAKTRLLIVWGILMTAGLGLAINVYNLQILQGAKLTERARNQQ
MVSLRPYMPRRLVVDR------NDNVLAVDRPVYTLYAHPKLFKKT--------------
--NEEISDRLAP---------II-------DRNPADLVKIFQGRKSGITLT-SSLPEELA
ERV----RKLSLDGLEMIPKYSRYYPQDDLVADVVGYVD-VDRRGQAGVERSQEKWLERS
VKTIRLSRAGNGALMPDYAPEGFLN-SDDLRMQLTIDSRLQRATRNALKEQLEKFGGKRG
AVIVMDAMDGSILALASQPTYNPNEYSKADISL---FKNWTVADLYEPGSTFKPLNVAIA
LENGVIKADDVFNDSGAIRIGSHTIRNAQRNG---YGRINIAQILQNSSNIGMVQMIQRL
KPSIYYNWLERLGLGQPVDTDLPFAVSGTLKSQEKFIHSPIEPATTSFGQGFSLTPLQLV
QMHGALANGGKLVTPHVVRGLIDTKG----------------QIHYTPNHPAPRQIFSAA
TTQKVVEMMETVVT--EGTGKVAQIPGYRIAGKTGTAQKASPNGG-YIVGARITSFVAIL
PVESPRYVILALVDEPKGANAYGSTVAAPIVKSVMEALIPIERLAPSQPIEE--------
----KP------------
>Artp|284054323
------------------------------------------------------------
-------------------------MWLILLAGILGLVVQLFRLQIIDGPFLKEKAEYQQ
QQRSLPFIPRRPISDR------NGTILAFDQQVYTLYAHPVLFKSP--------------
--PEEIAQQLAG---------VVVNPDL-SSPTAQELLNLFNLAQSGLKVA-DSLSEQMR
RRI----LRLQIDGLELIPERRRLYPQQNLAADVVGYVD-KEGRGQAGVEYSQENLLKRS
MPSLLFQRAVNGAWVPSQLAGGFIQ-MDDLELRLTIDSRMQRIVRSALAEQVEAFKAKRG
TVIVMDAEDGSILSLVNEPSYDPNQYYNFDKEL---FKNWALTDLYEPGSTFKPIAVALA
LEAKAIAPDSYINDEGSIQIGPWTISNADYSSAGARGNVSITDIVKYSSNIGMVRIVQRL
DPKVYHQGLQRLGMGKAVNVDLPFAATGLLKSAEDFVNVPIEIATSSFGQGLSITPLQLA
QINATLANGGKLVTPHVVQGLFNSQG----------------QSYLQTSIPQPEQVFSSE
TAQTVLEMMETVVT--DGTGKNAHIPGYRIAGKTGTAQKASSTGG-YYQGAYITSFVGIM
PVDNPRYVVVAVVDEPEGGS--GGLVAAPIVRSVMEGLIKVEQIPPSKF-----------
------------------
>Cya7425|220909118
--------------MASTTPRPSSPPPSRAAIARRRRFVQTR------------------
----------AAEARPSQFRSRLLVLAVLLLLGQLGLLARLFYLQVRQSDKLRLSAQRHQ
LIPLPPQIARYPIVDR------NGDLLAVDKPAFTLFAHPMLFKEP--------------
--LTTVAEQLAP---------LV-------NKPVAELEKELRSGPSGIPLV-YELSEETA
SRI----RGLYLDGLELVREWQRVYPQAELTSGIVGYVD-REHKGQAGLEFSQEKLLQVP
PKERQFSGDGDGFLLPDLAPTNPIDPASTFTLRLTIDTRLQRVARTALRQQLKKFNALRG
TAIVMDARDGSLLALAAEPSFNPQEYYKADPSL---FRNWAVADLYEPGSTFKPVNTAIA
LQAGVVQPSSTLYDEGRISVGGWPIQNNDFSSRGGRGTLTLPEVLGYSSNVAMVHMMSRL
PATQYYTFLKRLGVGEKTGSDLAFETPGQFKPKEQFVNYPIEPATTAFGQGFSVTPVQMV
QLLGTMANGGKLVTPHVIAGLFDRDN----------------QKVKSLPLPPPRQVFSPT
VSRQVLNMMGYVVT--DGTGKAAQIPGYRLGGKTGTAQKAV--GG-IYSNARITSFVGIF
PLEAPRYVLLAVVDEPKGDDAYGSTVALPIVKAVTESLITIAGIPPSHPKEL--------
-ERSSP------------
>Cya51142|172038357
--------------MGNSRFQNRSNHSQRSVNSRQTRFSKKSGPKNRIIRRFPDSSRGR-
----------EKGKPAPLPKFRLLLVWAVLVSGMVGLAWKTYQLQIVQAEELKEKARLQQ
TVNIRPYIPRRSIIDS------EGNILATDRLEYILYVHPIQFKLP--------------
--QAEVAAKLSS---------VL------ENRTPQELMERFKQRKTGIPVA-RRLTEGVA
KEI----EGLGLDGVEVNETYRRFYPQEKMMADVVGFVD-HERQGQAGVELSQEKLLQRD
LESLYVQRTALGAILPNSLPQDLLK-SNDWRVQLTVDMRLQRAARAALQQQVKKFNAKRG
AVIVMDATDGSIVSLVCEPTFDPNEFYESSIEL---LKNWTVSDLYEPGSTFKPINVALA
LEAGVIQPNTVIHDSGLVTVDGWPIKNASKMG---NGSINIAEILQTSSNVAMVHMMRRL
KKEDYYQRLQQLEINQKTGIDLPGEVAGRLKNKQVFTERSIEVATASFGQGFSLTPMKLV
QLHGALANGGKLVTPHLVKGLVDVEG----------------TLHWQPDYPN-KPIISSE
VSQTVVELMETVVD--KGSGEPAKTEGYRIGGKTGTAQKAGPRGG-YLPNAKITSFVSIL
PVESPKYVVLVVVDEPKGGNTYGSTVAAPVAKLVMDALISLKGIPPAK------------
------------------
>Lyns|119490657
-------------MDFPSRSRLNRPRFSRSIQTKKPVNSSSRFSGLDPRKPQKPVAR---
----------KPAQIKRCKSSRLRMVWLILLGGLFGLLVNLFRLQIMMGPMLKQQAQFQQ
SQRDLPFVPRRPISDM------NGHILAIDQIVYTLYAHPKLFQQL--------------
--PAEIAEKLSK---------VLVLNDL-KNPTANELLEQFQEADSGIKIA-ESISEEVG
NHI----ASLRIDGLELIQQRKRLYPQQNIASDIVGYVD-SEGKGQAGVEHSQQELLERV
MPSLEFQRSVNGNWVPTQLASGFIQ-LDDLELRLTIDTRLQRMARKILKENVEKNEAKRG
TVVVMDARNGEILTLVNEPSYDPNEYWKSNVEN---FKNWALSDLYEPGSTFKPINVAIA
LEAGGIQQDTMVYDEGRIQMGRWTIQNADYNSVGTRGSVNITDVIKYSSNIGMVHIMQQI
EPEVFYDGLKRLGLGELSGVDLPFEVASTLKTRHQFMNVPVESATAAFGQGLSITPLKLA
QLNATLANGGKLVTPHVVKGLYNSKG----------------QLYWETSLPESRQVFSSK
TANKVLEMMESVVTAEDGTGKAARIAGYRVAGKTGTAQKASATGG-YSENARITSFVGIL
TVNNPRYVVIAVIDEPQIPGASGGRVAAPIVKSVMEGLIGLQKIPPSDLNAK--------
PESELESEE---------
>Prom9211|159903061
------------------MPNNRLQRGIRRKKL---------------------------
----------RISSLSPIPAYRLKLTFTILCLALLGLIGRLAWLQLFEGPYLEARARDFQ
TRKVEPLGGRRSIVDR------KGRLIALDEKRFRLYAHPRQFKFSGDLQGVSRT-----
--PFEVAKKLSA---------PL-------SLSTYQLVDILGNERSGVKLA-ENISTETA
SEI----RRLRINGLDLEPYLQRVYPQNDLFANVVGFLD-YDRNPQAGLELSLNKRLSRR
EKTRKLRYGRDGTPLPNDIEPGVFF-EDDLRLELTIDARLQEVALNAIKDQLDEWRAEKA
VAIVMNVDNGELIALASAPTYNPNKYWEYSSAL---YKEWSVQELFEPGSTFKPINLALA
LQEGVINPDGIVYDSGSVNVGGWSLGNWNNKP---NGVINYAKVLQVSSNVGMVKIMQKL
NRSTHWEWLQKLGVDQRPATDLLGAIGGQLKSKELFVDQPIHQAVASFGQGFSITPLKLA
QLHALIANGGRLVTPHITKGFNGSVL----------------PLTKKISEKSNHQLLRPE
VTEIVLRWMESAVN--SYGKNSVKTDNYRIGGKTGTADQAK-DGI-Y--NSKICSFVAIL
PIENPRFVVVVAIDGPKKPYAYGSTVAMPVAKKIIESLIVLEKIPPNTSKNI--------
ISSID-------------
>Noss|17228213
--------------MQKSPSRLKFRKFQKPEFTRRKRVLQKVAMKTIAP-----------
----------NPQEPLTNAKTRLLTVWGILMTAGLGLAINAYNLQILQGAKLTQRARNQQ
MVSLRPYMPRRLVVDR------NDNVLAVDRPVYTLYAHPKLFKKT--------------
--NEEISDRLAP---------II-------DRNPADLVKIFQGQKSGITLT-SSLPEELA
ERV----RKLRLDGLEMIPKYSRYYPQDDLVADVVGYVD-VDRRGQAGVERSQEKWLERS
VKTVRLSRAGNGALMPDYAPEGFLN-SDDLRMQLTIDSRLQRATRTALKEQLEKFGGKRG
AVIVMDAMDGSILALASQPTYNPNEYSKADISL---FKNWTVADLYEPGSTFKPLNVAIA
LENGVIKADDVFNDSGAIRIGSHTIRNAQRNG---YGRINIAQILQNSSNIGMVQMIQRL
KPSIYYNWLERLGLGQPVDTDLPFAVSGTLKSQEKFIRSPIEPATTSFGQGFSLTPLQLV
QMQGALANGGKLVTPHVVRGLLDTKG----------------QIHYTPNHPAPRQIFSAA
TTQKVVEMMETVVT--EGTGKAAQIPGYRIAGKTGTAQKASPNGG-YIVGARITSFVAIL
PVESPRYVVLALVDEPKGANAYGSTVAAPIVKSVMEALIPIERLAPSQPIEG--------
----KP------------
>Cya8801|218246025
------------------MSRSNFKRSVSRAKRPQPTTKNKLFAEKSVASTRVSRRSAPP
----------GKLKPSPLPKWRLILVWAVMVVGMIGLGWKLYQLQIVQGKELQEKARSQQ
AVNLRPYIPRRSIIDG------EGHVLATDRLEHILYVHPVQFKQP--------------
--PEAIAAALSP---------IL------DNQTPQDLMERFKQRKTGIPIA-RNLTEGQA
DRI----KQLRLDGVELNETYARFYPQKEIASEIIGYVD-SDRRGQAGVELSQEKLLERD
LLSLYVRRTALGEIIPAFLPEDVLK-SNDLQIQLTLDLRLQRAARLALQQQLKKFNAKRG
AVIVMDATDGSLLSLVCEPTFDPNEYYKSRVEL---FKNWTVSDLYEPGSTFKPINIALA
LEAGVIQPNTVVFDSGAVTVDGWNIFNATKTG---NGAINIAEVLQTSSNVAMVHIMRRL
SRKDYYQRLQKLELNQRTEIDLPGEVAGHLKSEEIFTERGIELATTSFGQGFSLTPVKLV
QLHGALANGGKLVTPHLVRGLVDVKG----------------TLHWQPKHKV-KQIIDPQ
VSKQVVEMMETVVT--DGSGKSSIIPQYRIGGKTGTAQKAGPRGG-YLPNAKITSFVAIL
PIESPRYVVLAVVDEPQGGNTFGSTVAAPIAKQVIEALISLKGIPPSKTQ----------
------------------
>Glov|37522498
------------------------------------------------------------
-----------MRSIRRQTTSRLWLVGIGVLAAAGGLGYRLYDLQVTQASTLQERAALQR
ERTVKSERPRAGIVDR------RGVALALDEPIFDLYAHPFLIDAEAKLLASRQASRQKG
VDREALEAKLAAQHRQALRSEMALALAQATGRPAAEIAARLTENRRTVALA-RGLGENAR
ERI----VQAKLPGLEFGSRRRRFYPDGANSAALVGFLN-YEGQGQGGVEQFYHKRLTGA
SSSYPVTLGPGGLPLASTLPTEAFEGFEPGRLALTIDARVQRAARLALERGVEANRVTRG
AAIVLEPQSGEILAMAVSPSFDNNRYGEFPPAH---FKNWAVSDLYEPGSTFKPVNVALA
LSAGAIRPDTVVNDSGSMSFGRYTLSNYDRRA---RGAISVTKVLMVSSNIGMIRLMQKM
PPTAYYDKLREIGIGGAGGVDLPGETRGIITNRTQFAKYPVQVATVAFGQGVALTPLQLA
SLHGAIANGGMAIQPHLVRAFENDEG----------------QVLWKPEHRSTKRIFTSE
ATVAVREMMMHVVE--EGTGKPARIPGYRIGGKTGTAQKANIGGRGYLAGKKITSFVGYL
PARNPRYVVLVVLDEPKSGNAFGSTTAAPIVREICQELISYGNLPPSHPQEL------LA
AAPKKP------------
>Syns8102|33866292
------------------MPRTVSPPSRRRPRP---------------------------
----------RVVPLAKVPPRRLWIVFLILCTGLVGLVGRMAWLQVVQTGELESRARRLQ
TQTSTTLGQRRPIVDR------NGRLVAMDEVRFRLWAHPRYFNLPGDDPGLVRP-----
--PKDVVDLLAT---------PL-------AQPAPQLLKQLGQRRSGVKLA-EGLDPETA
ERI----RSLGISGLDLEAYPQRVYPQGELFANVVGFLN-DERVPQAGLEQSRNAELLRH
EQSRRLRRGADGTPLPDDLPPGAFY-GDDLRLQLTLDARLQELAVQALAAQVAKWKAKKA
AAIVMDATNGELLVLASTPTYDPNRYWRFSPAR---FREWSVQDLYEPGSTFKPINLALA
LQEKAIRPKDRVNDVGQLTIGGWPINNHDKEA---HGLVDFAKVLQVSSNVGMVQAMQRL
DHNTYWDWMNRLGIDRRPDTDLPGAVAGQLKTKEQFISHPIEPATTAFGQGFSLTPLKLV
QLHGVLANGGHLVSPHITRGFRSGDA------------------LAPAADPGGQPLLKPE
VTRTVMAWMESVVD--KGSGKGVKTPGYRIAGKTGTAQKAL-NGI-YLPGAKICSFVATL
PVEDPRYVVLVVVDEPQGAHAYGSTVAVPLAKQIIDALLIVEKISPSKPAEL--------
NKAMTS------------
>Thee|22299617
------------------MTT---------------------------------------
----------ARFPNQSLPPLRIGLIFGFLLMVMGGVVARLIYLQVVQGETLAARAQQQQ
RRYTPPALARYPITDR------RETVVALDRPVFTLFAHPIQFKVA--------------
--RPAIARDLAP---------LL-------RQSPEQLVAKFSTYPTGVPLA-YDIDEDTA
AKI----RALNYDGLELNQAWQRIYPQQELMAGIVGYVD-RDHQGQAGIEFSQNQFLQVP
HSRQLLSINALGEWLPALAPADPRALSHGYHVRLTIDSRLQQTARQALQRQLRKFNAKRG
TVIVLDVKTGALRALVSEPSYDPNHYYRADPAL---FRNWAVSDLYEPGSTFKPINTAIA
LELNAITPDTVLPDEGRIFVGGWPIQNSDYSQRGGRGALRIAEVLAYSSNVAMVHMMSRI
PARHYYRYLHRLGLTETVGSDLPFETAAQLKPPEQFINYPIEPATAAFGQGFSLTPLHLA
QLLAAIANGGKMVTPHVIDGLYDENG----------------QLQKRLEHPPPRRVFSQR
TSQAVIKMLGEVVR--FGTGKPAHIPGYRLGGKTGTAQKAI--GG-TYSNLRITSFFAVF
PLEQPQYVILAVVDEPKGDDAYGSTVAIPIVRAVTESLITIEGIPPSHPQEL--------
RRPAAPASVSQ-------
>Syns9916|116075312
------------------MGDSQDEGRRRRRRSRQ-------------------------
----------RVIALETVPASRMRWVFALLCLGLVGLMGRMAWLQVFQASTLEARARSFQ
TQQTDPLGTRRPIVDR------AGRLVALDEERFRLWAHPNNFRFPGDEPTLVRP-----
--PLDIARRLSG---------LL-------AVPMAELVQRMGDRPSGIRLA-EGIDPETA
AEI----RRLAISGVDLEPYPYRVYPQGDLFANVVGFLN-LERVPQAGLEQSRDRDLQRH
EQARSLRRGADGTPLPDNLAPGTFF-GDDLRLQLTLDARLQELAAKALAAQVKEWKAKKG
VAIVMDVRNGELLALASTPTYDPNRYWKFPAAR---FREWSVQDLYEPGSTFKPINLAIA
LQEGVIQANGKVNDIGQLQIGGWPINNHDRQA---NGVIDFPTVLQVSSNVGMVQAMRNL
RSSLYWDWLAKLGIEARPDTDLPGAIGGQLKTKEQFTTQPIEPATASFGQGFNLTPLKLA
QLHALLANGGRLISPHITRGLRSGDG------------------LARVDRAKGLPLMRPD
VTRTVLAWMESVVQ--KGSGKGAFTPGYRIGGKTGTAQKAQ-NGI-YVPGAKICSFVATL
PIEDPRYVVLVVVDEPQGENAYGSTVAVPVAKQIIDGLLVIEKIPPTGAHTALE-PALEP
AVKPAG------------
>PromMED|33861075
---------------------------MKRSK----------------------------
----------KIVHLLPLKPRRFKVTYICCLLLIFGLFGRLVNLQVFSASDLQKKARLIQ
FTKISSLNKRRSIVDR------NNRLIAYDKPLYRLWAHPKYFNFPGDPTNRVRT-----
--IDEVVNKLTP---------IL-------NVKDELLLSKFENKMLGIELL-DEITENQA
KKI----KNLHISGLDLVKYSQRYYPQRNLYSNLIGFVN-YENKGSAGLELHLDNQIKVL
NKSNLIKKGGDGTPLPDNSGPRDFI-SDYKSLGLTIDSRLQKATFKALSNHVVKWNAKKG
FAIVMNVNNGEILSLASIPSYDPNKYWDYDSEV---FRGWYSQDLFEPGSTFKPINLALA
LEEKAIQKDGLVEDSGEVNVGGWSLSNWDKKG---NGYIDYPKVLQVSSNVGMVKIMQNL
PSKTYWNWLNKLGINKRLETDLFESTAGQLKSKNIFVTQSIEPAVASFGKGFSISPLKLA
QLHAVLANGGSEIIPHVTFNFKAH-----------------------LKNYSPKEIFSNE
VSKTVLKWMESVVD--NGSGKGAKIDGYRIGGKTGTSQKAV-NGR-Y-TNKKVCSFVASF
PVNNPKYVVLVVIDEPSKAYAYGSTVAVPIAKEIIESLIVIEKIPPQIEENR--------
KVVKKP------------
>Scys6803|16329735
-------------------MDSSHPKLNSSTANSSPFTKHISRQERHR------------
----------QKTQQQGVPVVRLLLVWGFLFVAMGGLAYRLYRLQVVEANQLQRMAKAQQ
STSMQPYVPRRSIVDS------QGNVLATDRLTYTLFVHPRYFEATKEITDP--------
--TDYIARELSA---------IL------GDITPAQLKEKFKEKESGIKLA-TGLNESQA
VRI----GSLRMGGVDLEKQYSRYYPQDEMAADVVGYVD-GEHQGQAGLELSQREILERE
VETYAIRRTGKGVVLPDSLPDNLLQ-SNDWQVQLTIDMRLQRAARELLKAQVAQQKAKRG
TVLVMDAQDGAILAMVNEPTFNPNEYYKAKVEY---FKNWSVSDLYEPGSTFKPVIVALA
MNEGVLKPEDRINDSGSVRVGPWTISNASKSG---AGMINITQVLRYSSNVAMVAIARRL
KPERYYELLQGVGLDSRTGIDLPGEAASYLKPRQSFMDDPIEQATTSFGQGLSLTPIKLL
QLNAMLANGGKLVTPHVVKGLVDARN----------------HLHWQPDHPV-KQVVKPE
VAHSVVQMMESVVSGDGGTGKAALIPGYRVGGKTGTAQKAGPRGG-YLANAKITSFVSIL
PVDNPRYVVVAIIDEPKGANAYGGTVAAPVVKNVMEALIAIKGIPPSQPQ----------
------------------
>Syn9902|78185221
------------------MARRSRPEQRSRRPSRTSTNRTRS------------------
----------RVVSLAPVPPKRLWIVFLILCTGLAGLVGRMAWLQLVQAPVLEEQARQLQ
TQRTRPLGQRRPIVDR------TGRLVAIDEKRFRLWAHPRYFNLPGDPPNLVRP-----
--PSDVVELLAP---------HL-------AIPASELLIALRTRSSGIKLG-EELDPETA
KRI----QALGISGLDLEAYPQRIYPQASLFANVVGFLN-AERVPQAGLEQSRDSDLVRH
EQTRSLRRGADGTPLPDNLAPGVFY-GDDLRLQLTLDSRLQELAVKALAAQVAQWKAKKG
AAIVMDVTNGELLVLASTPTYNPNQYWSFPTGL---FREWSVQDLYEPGSTFKPINLALA
LQEKAIQPDDRVHDIGQLMVGGWPINNHDKKA---NGLIDFAKVLQVSSNVGMVQAMRQL
DDQLYWTWMHRLGIDRRPDTDLPGAVAGQLKTKEQFMTQPIEPATTAFGQGFSLTPLKLV
QLHGMLANDGRLVSPHITRGFRSG------------------AALAPAAPPSGQQLLRPE
VTRTVLQWMESVVD--QGSGKGVQTPGYRIGGKTGTAQKAL-NGI-YLPGAKICSFVATL
PIEDPRYVVFVAVDEPQGAHAYGSTVAVPVAKQIIDALLVVERIAPSKPVDL--------
NKPTKS------------
>Trie|113475508
---------------MASSDSSSNSKLRRRYLKRKQAEKFSSHLKNQRYQDEIYS--VRN
NDHKLASTP-PDENSEKCRTSRLYQVWVLLMLGLVVLITNLFRLQILQGKELQKLAQKQH
TIESNPFIPRRPIVDR------NGNLLAIDQIAYTLYAHPKIFNRQ--------------
--KQEVANKLST---------VLEGASLKKNLTSNDLLQMFHQRETGIKIV-EYIPQETA
NKI----TDLFIDGLELIQHSQRLYPQKELVAEIVGYVD-GESKGQAGIEYSQQNLLERS
MGAIKFRRLIKGVLVPDKLTRGFLQ-LDDLSLHLTIDSPLQRSVRAILQKQLEKYDAKRG
TVIVMDATDGSILSLVSEPSYNPNKYYNYDVTL---FKNWAVTDVYEPGSTFKPINVALA
LEVGAIEEDSVFYDTGRIRFDRWSIFNSGGGG----GARTVTQIIQHSSNIGMVKIVEEM
PRAVFYDGLKRLELDSITGTDLPFEAANILKGRNQFLMVPVEAATTAFGQGFSLTPLKLA
QLHAALANGGKLVTPHVVRGLFDSKK----------------QPYWQLPMREPKQVFSVD
TTRKVLAMMEKVVE--SGTGKRARLRGYRIAGKTGTAQKASDTGG-YSDDARITSFVGIL
PMESPRYVVLAVIDEPIKGT--GGKVAAPVVKSVIKSLINIEQIPPSSIRSK--------
------------------
>Syn9311|113954016
------------------MPANRQGSTSKARRERR-------------------------
----------RVIRLEPVPAGRMKVVFVLLCAGLFGLVGRMAWLQIFQASELETRARLVQ
TQRTKPLGSRRPIVDR------NGRLVALDEERYRLWAHPRYFNFPGDEPTLIRD-----
--RKEVAALLSP---------VL-------ALSTGEINKRMGDSSSGIKLA-EGVDPETA
TTV----RSLGISGIDLEPYPYRVYPQGSLFANVVGFLN-QERQPQAGLEQSRDEDLQRH
EQARSLRRGADGTPLPDNLAPGVFF-GDDLRLQLTLDARLQELAAKALTAQVKTWKAKKG
VAIVMDVLNGELMALASTPTYDANRYWDFKPER---FREWSVQDLYEPGSTFKPINLALA
LQEGVIQPNETVYDSGALTIGGWPIRNHDRKG---NGVVDFATVLQVSSNVGMVQAMRKM
RPSNYWDWLNRLGLDAKPDTDLPGAVAGQLKTKEQFTTQAIEPATAAFGQGFSLTPLKLV
QLHALIANGGRLVSPHITRGLRAG------------------HALAPSGARMGQPLLRPE
VTRTVLNWMESVVE--KGSGKGVRTPGYRIGGKTGTAQKAV-NGV-YVPGALICSFVATL
PIENPRYVVLVVVDEPQGAHAYGSTVALPVAKSIIDGLLVIEKIPPSGPVKS------AQ
TDTSLP------------
>NoAz|298492394
--------------MQKSPSRTKFRNLPNLEFTRQRKFSRQTGSENGTP-----------
----------KTIVSAASLRSRLFIVWGVLMATGLGLSLNLYRLQIIEGSKLTQRARNQQ
MVNLRPFMPRRPVVDR------NNNILAIDRPVYTLYAHPKLFDKS--------------
--NEEMAQQLAP---------IL-------NKDAGKLVKIFQSKRSGILLA-DGVAENIA
DHL----ISFRLNGFEFIQKYSRFYPQDDLVANVVGYVN-LDRRGQAGVEYSQEKLLERS
VQTVRLSRAGNGALMPDHAPQGFLH-FDDLKLQLTIDNRLQRAARIALKEQVDKFQAKRG
AVIVMDAMDGSLLALVSQPTYNANEYSKADIAL---FRNWTVADLYEPGSTFKPLNVAIA
LENGAIKPDDTFNDPGTIKVADRTIKNAERNG---YRRINIAQILQTSSNVGMVQIIQRM
RPTLYYNWLEKVGLGQKVDTDLPFEVGGRLKSQEEFLSSTIEPATTSFGQGFSLTPLQLV
QMHGALANGGRLVTPHVVQGLIDSQG----------------KIHYSPTLPRPRQIFSST
TAQKVVDMMETVVS--QGTGKGSKINGYSIAGKTGTAQKASPNGG-YIPGARITSFVGIV
PAEAPRYVVLAIVDEPKGENAYGGTVAAPIVRAVMEVLIPLQKISPTK------------
------------------
>Ucyn|284929075
------------------------------------------------------------
------------MKKLSLLNFRLLIVWTIITSAMLGLAGKIFLLQFLKTAEFKKKANVQQ
NEEIRIDNPRRSIIDN------EGNILAMDTVKYDLFIYRDRLPKDED------------
--KEKIAKQLSE---------IL-------NKNYDDLTKLLLDKKNVNRVGLDKITTHEY
QRILNNTTKKYRRAFEFIKNFDRSYPQKELMSDVVGFVN-DNQQGKAGIEMSQNNLLHRQ
TKYITVRKTGSGGIIPTSLPTNFFR-SNDWKLQLTVNMRLQRAARFALKEKLNIFKAKRG
AIIIMNVMDGSILALVCEPTFDPNVFYNAKSEL---LKNWAVTDLYEPGSTFKPINIALA
LEAGVIESNTLIQDVGFIKVDNWNIHNASLAG---NGLINIAEVLQTSSNVAMVQIMQRL
KKEDYYSRLLKLDITQKTNIDIPGEVRGQLKNKEVFTKGSIEAAATSFGQGFSLTPIKLA
QLHAALANGGKLVTPHLTKGLVNLEG----------------SLAWTPEYKI-KQIFSPS
VSKKVMELMETVVN--KGSGKASKIQGYRIGGKTGTAQKAG-KGG-YLPDSKITSFVSIL
PITSPKYLVLVVLDEPKGNNTSGSTVAAPAAKVVTDALIYIEGLPPAK------------
------------------
>Syns5701|87302621
---------MVRRSATGSPPIPLHGGGRSSTEADNPRSSRR-------------------
----------RVIQLQPVPAGRLLTVYLTLCLALTGLAGRLAWLQVKEGDRLQQRARAIQ
TQKTKPIGKRRPIVDR------KGRLVALDEERFTLWAHPRYFNFPGDDPNLIRS-----
--SSDTVEKLAK---------VL-------LVPAADLMRTIDGRKTGVKLA-TDLDPETA
RRL----RELGISGLDLEPYPQRIYPQGQLFANVVGFLN-LERVAQAGLEQSRDKDLRRQ
ETTRQMRRGADGTPLPDGLQAGVLY-TDDLRLQLTLDARLQQVAQQALARQLKQWKAKRG
SAMVMDVRNGEMLALTSIPSYEPNKFWKFSPGL---FREWSVQDLYEPGSTFKPINLAIA
LQEKAIQPNGTVNDVGQLTIGGWPIFNHDRRA---NGILDFATVLQVSSNVGMVQAMRRL
KPSIYWEWMRRIGIDTVPDTDLPGAVAGELKTREQFTTQPIEPATAAFGQGFSLTPLKLL
QLHAMLANGGRLVSPHITRGLRSGD-----------------SLAPAPAASG-LQLMQPA
VTKQVMDWLETVVE--KGSGKGVQVPGYRIGGKTGTAQKAL-NGV-YIPGARITSFVAHL
PIDDPRFVVLVVVDEPQGGNAYGSTVAVPAAKEIIEALLVLEKVPPSTGKKP--------
AGQPTVRG----------
>YellB|86608475
---------------MEGRPRARVGRPVPKSLETRQNGRQLAQRRRRRGSWIPSPRSSRQ
WGTALGWLLGERIPTARQLDFRAGMTGLALIIALFVTGARLVYLQHQQAPLLQQRAEAQQ
RAQLRPFIPRRSIVDRHSIAKQQAELLAVDRPVYTLWAHPRLFGKRT-------------
--PEEIATALAP---------LL-------RRPVEQLAQRLSANQA-VRVE-RWVSQEVA
DQI----QALHLDGLELVSERQRIYPQKEMAAEVVGYVD-LDHQGQAGVEYSRQELLERT
VQPVTIPRDGYGRLLAAEVPEGLLQ-SRETVLQLTLDMRLQRAARAALKVQLERFRALRG
TVIVLQPQTGEILALVSEPTYDPNRYFEYDPGL---FRNWAVTDLYEPGSTFKPINIAIG
LDAGAFTADERVYDEGRILIGQWPIQNYDYHQRGAHGWMSVTDILRQSSNVGMVHLMRKL
DPRQYYNALVRLGFNERSGVDLPFEPASRLKPLRQFVTVPVERATVAFGQGLALTPLQLA
AMHCIIANGGLKVQPHVVRGLVEKDTD---------------TLVWGSPQPQPVRVLSEQ
ATLAVRIQMRDVVD--FGTGQSAKIEGYEIAGKTGTAQKAGPRGG-YLPGKRITSFVGYF
PAIRPNYVILAVIDEPQGEDAFGSTTAAPVVRSVIQEIIALEGIRPNST-----------
------------------
>Syn7002|170078895
---------------MTMPSPHSHQQRRQLYRRKQQAIR---------------------
----------SRPPAPKLLQRRLFLIWGIFVVGLLALAVRVFYLQIIDYDKLGAIAQSQH
QITLRPYIPRRTIVDR------EGNILALDRISHTLYAHPVGFRLPQELVDNLPEAIAPT
DLPKAVAHYLAP---------IL------GDVSPADLETTLRRQKSGILLR-ASLDATKV
SAI----RQLRIDGLELVERYGRFYPQGDATAEITGYVQKDDHLGRAGIELAQESLIQRE
PISLSLRRNGNGAILPGNLQAEAMK-YDDWELELSLDLPLQKAARQALQKQMAAYKAKRG
VVIVMDAQSGELLSLVTEPNYDPNNYAQVQPENYGVFKNWAVTDLYEPGSTFKPINVALA
LDAGVITPNTSVNDPGSIQVGPHRMKNYNGAG---NGVIDVAGILRVSSNVGMIQLMQNL
SRDDYYDRLQSLRLTKPTGIDLPGEVTGTLKSREKFTASPVEAAVNSFGQGLTVTPIKLV
QLHGAIANGGTLVEPHLVRGLFNSQGEPQTVTPKAEIPNSAQQLAATTTASENPQIFSPA
VARTVLDMMETVVD--DGSGEKSKIAGYRIGGKTGTAQKAR-NGQ-YIPGAYITSFVSIF
PIDNPRYVVFAAADEPTEPNSFGGTVAAPVVHDVLQALIVREKIPPTGPTVV--------
PEDSTETSP---------
>Cylr|282901655
--------MTIAMQKLPSKSKPTRSRFRNLPNLRENLRRYLQLTGRNRFSPPFPDKNSP-
----------GTPTRLVNFHSRLLVVWGVLFLSGMGLVVNLYRLQVVDGPKLTKRARNQQ
ATVLLPFMPRRPLVDR------NKTLLAIDRPVYTLYVHPKLFSKS--------------
--NQAVAEKIAP---------FL-------NKDVTNLVKLFKTRKSGILLA-DKVSENIA
DRL----ISFRLDGLEFIEKYSRFYPEEDLVADVVGYVN-LERHGQAGVEYSQDKLLERS
RETVRLTRTGAGDIMPDYAPDEFLY-SDDFKLQLTIDSRLQRAVRSALKQQVEKFQAKRG
AVIVMDAKDGSLLSLVSQPSYNPNEYSKANIAS---FKNWTVTDLYEPGSTFKPLIVAAA
LESGVITPDDRFNDPGTIRVSDHVIKNAVINS---FRQINIAEILQTSSNVGMVQIVQRL
EPKIYYSWLQKLGIGQKMDTDLPFSTRGSLKNQDRFLSSPLEMATASFGQGFSLTPLQLV
QMHGALANGGKLVTPHVVQGLIDSEG----------------KVHFSPEIPVPRQIFSPS
TTQTVVNMMETVVT--QGSGKASRIQGYAVAGKTGTAQKASPNGG-YIPGARITSFVGIF
PVEAPRYVILAVVDEPKGGNAYGGTVAAPIVKSVLDVLIPIEKILPIDGGES-------G
RRESNPH-----------
>Prom9303|124022465
------------------------------------------------------------
-----------MIALESVPAHRMRWVFSILCVGLIGLVGRMAWLQVLQAPQLEARARALQ
TQRTQPIGTRRSIVDR------NGRLVALDEERFRLWAHPRYFNFPGDDPGLIRK-----
--PLDVARKLSG---------VL-------AIPVAELVQRFGDRPSGVKLA-EGLDQDIV
NEI----RNLGISGLDLEAYPQRLYPQGSLFANVVGFLN-LDRVPQAGLEQSRHEDLLRH
EQVRSLRRGADGTPLPDDLAPGVFY-GDHLSLQLTLDARLQELAGQALVAQVKEWKAKKG
VAIVIDVTNGELLALASTPTYDPNKYWKYSPSR---FREWSVQDLYEPGSTLKPINLALA
LQEGVIQPGGMVNDNGSLKIGGWPISNHDRQS---HGVIDYATVLQVSSNVGMVKIMRQL
KPSLYWDWLRRLGLDVKPDTDLPGAIAGQLKTKEQFVAQPIEPATAAFGQGLSLTPLKLA
QLHALIANGGRLVSPHITRGLRAGE-----------------AMAPRAAATTGHQLLRPD
VTRIVRDWMESVVE--KGSGKGAKTPGYRIGGKTGTAQKAL-NGV-YLSGAKICSFVAHL
PVDNPRYVVVVVVDEPQGGNAYGSTVAVPVAKQIIDALLVLEKIPPSTEQTY--------
PQPAKG------------
>Syns7805|88807680
------------------------------------------------------------
------------MPLEPVPVGRMRWVFALLCLGLFGLMGRMAWLQLFQAQALEARARSVQ
TQRTQPLGIRRPIVDR------TGRIIALDEERYRLWLHPRYFNLPGDDPVLIRP-----
--PADVADRLAP---------LL-------SIPSTKILKQIGDRPSGIKLL-EGLDPETA
AAV----RATGISGVDLESYLHRVYPQGELFANVVGFLN-QERVPQAGLEQSRHDDLQRH
ELARSLRRGADGTPLPDNLDAGVFF-GDDLRLQLTLDARLQALAAKALSAQVKKWNAKKG
VAIVMDVTNGELLALASVPTYDPNRYWDFSSAR---FREWSVQDLYEPGSTFKPINLAIA
LQEGAIKANGQVYDNGMIKVGGWPINNHDRKV---NGVIDFATVLQVSSNVGMVQAMRRL
PADSYWDWLSRLRLDARPDTDLPGAIAGQLKSKEQFTKQPIEPATASFGQGFSLTPLKLV
QLHALLANGGRLVSPHITRGLSAGNA------------------LASAGTRQGQQLLKPE
VTRTVLAWMESVVE--KGSGKGVRTPGYRIGGKTGTAQKAL-NGV-YVPGALICSFVATL
PIEDPRYVVLVVVDEPQGGNAYGSTVALPVAKSIIDGLLVIEKIPPSIAQSPG-------
------------------
>Syns7803|148238969
------------------MGRSPAAGRPKKPQSRR-------------------------
----------RVVPLEQIPAGRMRWVFALLCLGLVGLMGRMAWLQMFQASELEARARSVQ
TQRTKPLGTRRPIIDR------TGRLIALDEERYRLWLHPRYFNLPGDDPALIRP-----
--SADVADRLAP---------LL-------PLSSAEILKRIGNRPSGIKLL-EGLDPETA
AAV----RGAGISGVDLESYPHRVYPQGDLFANVVGFLN-QERVPQAGLEQSRHDDLQRH
EQARSLRRGADGTPLPDNLDAGVFF-GDDLRLQLTLDARLQALAAKALASQVKQWKAKKG
VAIVMDVTNGELLALASAPTYDPNRYWDFSASR---FREWSVQDLYEPGSTFKPINLALA
LQEGAIKADGRVHDNGTLTIGGWPINNHDRQA---NGVIDFATVLQVSSNVGMVQAMRRL
PADRYWDWLSRLRLDARPDTDLPGAVAGQLKSKEQFTRQPIEPATASFGQGFSLTPLKLV
QLHALLANGGRLVSPHITRGLRTGD-----------------ALAPAGTRPG-QPLLKPE
VTRTVLAWMESVVE--KGSGKGARTPGYRIGGKTGTAQKAL-NGV-YVPGALICSFVATL
PINDPRYVVLVVVDEPQGGNAYGSTVALPVAKSIIDGLLVIEKIPPSTARTP--------
EFIPQG------------
>Cya0110|126658316
------------------MANSRFQRRSNRSKNIRQTRSSKKPVAQNGIT----------
RRSLNSSKQRGETKTLTLPKFRLLLVWAFLVSAMLGLGWKTYQLQIVQAEELKEKARLQQ
TVNIRPYIPRRSMIDS------EGNILATDHLEYILYVHPIQFKLP--------------
--PAEVADKLSS---------VL------ENRTPQELIERFKQRKTGIPVA-RNLHEGIA
EQI----QKLGLDGVEVNETYVRFYPQEKMMADVVGFVD-HERQGQAGVELSQEKLLQRD
LESLYVQRTALGAILPNSLPQDLLK-SNDWRVQLTVDMRLQRAVRAALQKQVNKFNAKRG
AVIVMDATDGSILSLVCEPTFDPNTFYKSSIEL---LKNWTVSDLYEPGSTFKPLNVALA
LEAGVIQRNTVIHDSGLVTVDGWPIKNASKTG---NGSINIAEVLQTSSNVAMVHMMRRL
KKEDYYNRLQALEINQKTGIDLPGEVAGRLKRKEVFTERSIEVATASFGQGFSLTPMKLV
QLHGALANGGKLVTPHLVKGLVDIEG----------------TLHWQPDYPS-KQIISPE
VSQTVVELMETVVD--KGSGEPAKTEGYRIGGKTGTAQKAGPRGG-YLPNAKITSFVSIL
PVESPRYVVLVVVDEPKGGNTYGSTVAAPVAKLVMDALISLKGIPPAK------------
------------------
>Mica|166363287
-------------MTDTKRPRFRGKKTRSPSGRIQDRKSYLNAKKRQ-------------
----------KKLKNLPLSNGRLVAVWLILVMGIVGLAWRLYQLQIVQGQELQKRARQQQ
TTSIRPYIPRRAIVDS------NGNVLATDRLIYTLYVHPKLFAIP--------------
--PAEVADKLAP---------LL-------NIPSNQLIQKFKEKETGIRLA-NQLTESVA
RGL----KQLSLDGVELEEKYARYYPQDDVAADVIGYVD-KEHRGQAGLERGSSQLLERD
PFSVNTRRMGDGRILPAFVPHGIFQ-FDELQLEVTLDLKLQRAARTALREQLKKFNAKRG
AVIVMDSLDGSLLALVCEPTFNPNEYYKANVAL---FKNWTVADQYEPGSTFKPIIVAMA
MEAGAIKANTVVNDPGAITVGPWTIKNASKQG---YGALDMARVLQTSSNVAMVQIAQKM
GRVDFYKSLLGLDINQRVGVDLPGEVSGYLKPEQEFLDNAIESATASFGQGLSLTPLKLV
QLHGALANGGTLVTPHVIKGLADDRG----------------RLHWQPDYPS-KKVFSPT
VARQVVEMMETVVS--KGTGVAAQIPGYRIGGKTGTAQKASPTGG-YLPNAKITSFVAIL
PIESPRYVVLVVVDEPKGANTFGSTVAAPVAKTVMNTLISLKGIPPTSKVVP------AG
SATNKPPRHD--------
>Syns8109|260435002
-------------------MSGHRPIRSRRSRT---------------------------
----------RVVPLIQVPPKRLWITFWILAAGLLGLVGRMAWLQLVQAPDLEQRARQLQ
TQRTQPLGQRRPIVDR------TGRLVAMDEKRFRLWAHPRYFNMPGDSPNLVRP-----
--ADDVAAVLAD---------PL-------ARPAPALLKAMGTQASGIKLA-EELDPETA
DRI----RALGISGLDLEAYPQRVYPQASLFANVVGFLN-AERQPQAGLEQSRDGDLARH
EQTRYLRRGADGTPLPANLAPGAFY-GDDLRLQLTLDSRLQQVALKALAEQVAKWKAQKG
AAIVMDATNGELLVLASTPTYDPNRYWDFPTGR---FREWSVQDLYEPGSTFKPINLALA
LQDGAIQATDRVNDVGKLMVGGWPINNHDKKA---HGLVDFATVLQVSSNVGMVQAMRRL
DDDAYWNWMERLGINQRPDTDLPGAVAGQLKSKKQFTSQPIEPATTAFGQGFSLTPLKLV
QLHGMLANGGKLISPHITRGFRSGDA------------------LAPAAAPSGQQLLNPE
VTRTVLQWMESVVD--QGSGKGVKTPGYRIGGKTGTAQKAL-NGT-YLPGAKICSFIATL
PIEDPRYVVFVVVDEPQGEHAYGSTVAVPVAKQIIDALLVVERIAPSKPAEL--------
NKLLNS------------
