# Supplementary material for: Genome fluctuations in cyanobacteria reflect evolutionary, developmental and adaptive traits
Source: BMC Evol Biol. 2011 Jun 30;11:187. doi: 10.1186/1471-2148-11-187 (PMC3141437; doi:10.1186/1471-2148-11-187)
Supplement: Additional file 8 — Individual and concatenated alignments for protein groups. Compressed file containing all alignments of individual groups (fasta format) and the concatenated alignment of 285 single-copy genes (phylip format). [file 1471-2148-11-187-S8.GZ › Cyanos1338.faa]

>Syne7942|81299303
----------------M----------RILDDLDPVSGPTAIALGNFDGIHLGHQQVIAP
VRAAHR--------------------------------------------------SHPD
WMPSVVTFNPHPQAFFSGDRLPSITPVAEKAELLQGLGIEQLVLLPFTRELANLTPEQFV
SEVLVQHLQARQISVGQDFRFGRGRSGSAQDLQAIAQGRGIPTTIVPLFKHRDL------
----------RVSSSAIRKALDQGQPELAAAWLGRPYRLTGCVILGQQLGRQLGTPTANL
QLPADKLLPRWGVYAGRAH-LPEQGL--------HNLPAVLNVGQRPTVTGDRSVSVEVH
LLDWQGDCYGQLLQVDLLHFLRPEQKFDSLSALTQQIQQDCRLARSQLATESSSLA----
---------------
>PromCC|33240796
----------------M----------ISLCSPLQARLPTALALGSFDGLHAGHRSVIKT
ITSNTT------------------------------------------------------
AVPTVVSFWPHPREVLYGESKLRLYLPSEKALLLEHLGVKQLVLVPFDLSLASLSADEFF
HEILIKNLQAKQISVGANFRFGKNREGDSDKLIELGEKANIKVRVLEIIEDNQG------
----------RMSSSRIREALKDGDIKLTNSLLGRAYSFGGKVVPGKGIGRKLGWPTANL
EIDGSKLLPGQGVYAVMTR-ASDEKS---------FSPAIMNLGPQPTINPHAPSATEVH
VLNKQVNLKGKDLIVEPVERIRTQKKFTTLKDLSNQIELDARKAISILTQR---------
---------------
>Crow|67920640
---------------MW-----------VTSSTSNVKTPTAIALGNFDGIHLGHRQVIKP
IIELEA-----------------------------------------------------E
YIPTLVTFTPHPQEFFTGKTRQLLTPLTEKVKRLESLKIRQLVRLPFDSSLASLGPQAFV
EDILVKQLNVKYISVGQDFRFGKGREGNAQMLQELANNLGIFVYITKLKTLVSGESG---
---------LRISSSRIRQCLAVGNVRQAKEMLSYPYSLEGMVVRGQQVGRTIGFPTANL
QIPADKLLPRRGVYCVRVI-LATEEV----------IKGVINIGSRPTVNGQV-PTVEVH
LLDWSGNLYATFLRVQLEKFLRSEQKFPSLDALKNQITQDCMIARQTLSQDV--------
---------------
>Syn7335|254423413
---------------MW-----------ITSSLESAKVPTNIALGNFDGVHLGHRQVMAG
ILGDDT-------SLAAMRSLTPQSVSALHKSITHQNSPWTEPTSIITSTETSFQAPKSG
PLATVVTFKPHPQEYFSGISRPLLTPIAEKIWQLSQLGIKQLVLLPFNQALSELSPEDFV
EQILVEGLNAQRISVGNDFRFGKGRSGSADGLRAIAASHNIPVTQVSLKYEQGD------
----------RISSSRIREALQNGHPETAARLLGRPYTLTGKVVKGKQLGRTIGFPTANL
KVPSNKYLPRTGVYSVRVYGVSSTNRSGATSKNDRVLNGVMNVGNRPTVNGQS-LSIEVH
LLDWEGDLYGQLLTVSLEGFVRAEKKFESIEQLKGQIATDCNVAIAALK-----------
---------------
>Syn307|148242837
----------MALARPW--------ALIALLSPEQACRPTALALGSFDGVHAGHRHVIAR
AVAMAA--------------------------------------------------GPPA
LVPTVLSFWPHPREVLAGEPRLRLDLPNEKLSVLGPLGIEQLVLVPFDLQLAALTPEQFV
QQVLRDQLQAGAVVIGENFRFGNRRSGGPEDLQRLGGSCGMAVDVLPLLDEGGS------
----------RYSSSRIRQALAEADLVEAERLLQRPYRFSGQVVRGRGLGRGLGWPTANL
QVDGRKCLPKEGVYAAWAW-RGDSQQ---------AMPAVMNLGRQPTIDPEAPSAVEVH
LLDAEVDLAGDSLRVQPLQWLRGQQAFGSLDELTGQISRDADQARALLAGAQLPG-----
---------------
>Syn9605|78212441
----------------M----------IPLCSPEEARRPTALALGSFDGLHAGHRRVIAE
AIQGSP----------------------------------------------------ED
AVASVVSFWPHPREVLFGEARLRLDLPSEKLALLEPLGIQQLVLVPFTRELAQLSAEDFV
TSVLLNTLQARRIAVGTNFRFGHQRRGDAEMLERLAARSCVEVKVVPIVEDGEG------
----------RMSSSRIRAALDQADLATAKALLGRAYRFQGRVVRGRGLGHELGWPTANL
QVDGRKALPGLGVYAAWAQ-LDGDGD---------QLPAVMNLGPQPTIDPTSPSAVEVH
LLDQSLELEGRQLGVEPVQRLRGQTKFSGLEELSSQIGRDAAQAREILQTGSQATVG---
---------------
>Nosp|186681422
---------------MW-----------VASSSEGLLTPTAVALGKFDGVHLGHQRVIQP
VLHPCD---------------------------------RLSVASSPQSKENQQQTNQEY
IYSTVVTFDPHPQEFFTGQPRTLLTPLDEKVQQLRSLGVEQLVLLPFDKELSALTPEEFV
QKILVQQLQCQRISIGQDFCFGEKRSGTAKDLQLIAAKHNIPVTIVPLQTYTGDSPTQSS
CVSTNPTQDARISTSLIRQTLEQGDIENANLLLGRPYTLFGVVVQGQQLGRTIGFPTANL
ELPKEKFLPRQGVYAVRVF-TLSETSNAASS----ESLGVMNIGNRPTVNGTY-SSAEVH
LFDWSGDLYGKKLAIELVKFLRPEQKFPSLEALKTQIQLDCVVAKEVLSAEWEQ------
---------------
>PromAS|123969004
----------------M----------ISLISPSEVKSPTSIAIGSFDGLHAGHRQLIKS
VVEENQ------------------------------------------------------
YTPTIASFWPHPREVLYKEMRLRLDLPNEKLSILEDLGIEQLVLIPFDIELSKLSAERFV
RDILINQLQAKNISVGANFKFGFRRSGDINTIKNMIKDTDIKLKIIPILEDKDG------
----------RISSSRIRNLLEKSDLNNAFKILNRPYSFNGKVVKGKGIGKSIGWPTANL
EIDGRKFLPGEGVYASWTT-IENSNK---------KIESVMNLGSQPTINPLLPSAVEVH
LINKDIDLYGLNLSVEPVEKLRSQIKFKNIDQLSNQIKIDRDNALKIFKNYKK-------
---------------
>Rapb|282898077
-----MLNLTQNRSSIW-----------VAASTDQILTPTAVALGKFDGVHLGHQRVIEP
VRNSHT------------------------------------------------QDNIKS
IYSTVVTFDPHPEEFFSGQPRTLLTPLVEKIECLQGLGIDQLVLLPFDRELSALSPRDFV
EKILVQQLQCQKISVGEDFCFGQKRLGTARDLQILAGFYNIPVNIVPIQMDMINLPANDG
AL---DGQDNRISTSLIRESLSLGDIPRANRLLGRPYTLSGIVVTGKKLGRTIGFPTANL
QLSQDKFLPLQGVYAVRVL-TDTSPQ---------VILGVMNIGNRPTVNGYS-LSVEVH
LFDWEGDLYGKQLVVELVKFLRPEQNFPNLEALKRQIQTDCVSAKNLFAAE---------
---------------
>YellA|86607031
----------------M----------HVTSDLAQTLRPTAVAIGNFDGLHLGHQKVLQP
IRDSLQ------------------------------------------------------
GVRTVLTFHPHPQEVLTGRRQLLLTPPAEKLALLAQMGFEQVVLLPFTPAFARQPPQEFI
QTVLEQGLRVRHLSVGWDFCFGHRRSGNAQTLQAWGSERCIPVEVIPEAQLKGE------
----------RVSSSRIRAALATGEVAAATELLGRPYRLIGEVVPGDRRGRELGFPTANL
RLPPEKFLPRDGVYSVWVN-VPAEAA---------ALPGVMNIGHRPTFAGLQ-HTVEVH
LLDWTGDLYGQEVQVALQGFIRPERRFPSVADLIQQIRQDCQTARQQLGLAEQVGLV---
---------------
>Prom9215|157413831
----------------M----------ISLISPSEVKSPTSIAIGSFDGLHAGHRQLIKS
VVEENQ------------------------------------------------------
YTPTIASFWPHPREVLYKEMRLRLDLPNEKLSILEDLGIEQLVLIPFDMKLSKLSAERFV
RDILINQLQAKNISVGANFKFGFRRSGDINTIKNIIKDTDIKLKIIPILEDKEG------
----------RISSSRIRDLLEKSDLKNAFKILNRPYSFNGRVVKGKGIGKSIGWPTANL
EIDGRKFLPGEGVYASWTT-IENSNK---------KIESVMNLGSQPTINPLLPSAVEVH
LINKDIDLYGLNLSVEPVEKLRSQIKFKNIDQLSNQIKKDRDNALKIFKNHKK-------
---------------
>PromN2A|72382678
-----MPSKHKNCTFIL----------IPLCAPENAKLPTALALGSFDGLHLGHKKVIKA
ILKEPI------------------------------------------------------
GVPTVVSFWPHPREVLFGESRLRLDLPNEKTFLLEPLGIEQLVLVPFNKNLASKSAETFV
EEVLVKTLHAKHIAVGENFRFGRNREGDTSTLKKIGTSLGIKISIVPIVEDNHG------
----------RLSSSRVRKALNDGDLKHAKYLLKRPYTFRGTVEKGRGLGKKIGWPTANL
KIDGRKFLPSLGVYAAWAS-IASKKE---------RFLAVMNMGPQPTIDPNSLSAVEVH
LLDKEINLLGHELIIEPVQRIRLQKKFDNIEALSKQISSDAKLAKEILTQKL--------
---------------
>Syns9917|87125479
----------------M----------IPLCSPQQARTPSALALGSFDGLHAGHRRVIDA
VCGDPC-----------------------------------------------------G
GLPSVVSFWPHPREVLHGEPRLRLDLPSEKVDLLEPLGIEQLVLVPFDQQLAGLQAEDFV
DQVLLTTLQARHIAVGANFRFGRDRTGDTDTLRRLCERAGVRVSVLPILEDDGG------
----------RMSSSRIRAALGAGDLARASALLGRAYRFSGRVVRGRGLGRELGWPTANL
QVDGRKFLPGLGVYAAWAF-LQDKGE---------RLPAVMNLGPQPTVDPTSPSAVEVH
LLDTRLELEGRELTVEPVERLRGQQRFSGLEELSAQIGLDAQRARLRLQAPVG-------
---------------
>Prom9312|78779751
----------------M----------ISLISPSEVKNPTSIAIGSFDGLHAGHRKLIES
VIEENQ------------------------------------------------------
YTPTIASFWPHPREILYKETRLRLDLPEEKLPILEDLGIEQLVLIPFDKKLSNLSAESFV
RDILINQLQAKNIFVGANFKFGYRRSGDVNTIKNTIKNMDIKLKITPILEDNEG------
----------RISSSRIRDLLLNGDLKNAYKILNRPYSFNGNVVRGKGIGKRIGWPTANL
EIDGRKFLPGEGVYAAWTI-IENSNQ---------KIPSVMNLGSQPTINPLLPSAVEVH
LINKNMNLYGLNLSVEPVEKLRSQIQFQNVDQLSNQIKEDRDYALKVFKNHKK-------
---------------
>SynsBL|116072359
----------------M--------------------------AAAIEG-----------
-LDPEI-----------------------------------------------------G
AVPSVVSFWPHPREVLFGETRLRLDLPHEKLSLLGPLGIEQLVLVPFTKELAQLSAEEFA
DSVLLETLQAKRIAVGTNFRFGHRRAGDAELLQRLAHRRGVDVRIVEIVEDADG------
----------RMSSSRIRSALEQGALTQAEALLGRPYRFQGTVVRGRGLGREIGWPTANL
QVDGRKFLPGLGVYAAWVQ-LDGAED---------VMPAVMNLGPQPTVDPNSPSAVEVH
LLDRNLELEHRELVVEPVHRLRGQQKFNGLQELSAQIGHDAEAARQLLRNPG--------
---------------
>Prom9515|123966667
----------------M----------ISLISPSEVKNPTSIAIGSFDGVHAGHRQLIDS
VVKENK------------------------------------------------------
YTPTIASFWPHPREILYGETRLRLDLPEEKLPILEDLGIEQLVLIPFDKNLSRLSADNFI
KEILINQLQAKSISVGANFRFGYKRSGDINTIKLITRDMDIKLKIISILKDNEG------
----------RISSSRVRDLLQKSDLKNALRILNRPYSFKGKVVKGKGIGKRLGFPTANL
EIDGRKFLPGEGVYAAWST-INNSPN---------KIASVMNLGSQPTIDPLLPSAVEVH
LINKDIDLYDLNLSVEPVEKLRSQIKFQNIDQLSNQITIDRENALKILNEHSK-------
---------------
>Cya8802|257059957
---------------MW-----------VTSSTSNLLTPTAIALGNFDGIHLGHKQVLQP
ILRLTS--------------------------------------------------DNPA
LYPTVVTFTPHPQEFFTGETRQLLTPVSEKIQRLEPLGIQQLVRLPFDRELAALSPQAFV
SDILIKQLQVKQISVGEDFRFGHKRSGTAEDLRKIAANYGVSVHVTALVEDKRGRGGEGE
RGG--TLSSLRISSSLIRQCLADGNIKQANQMLGYCYSLIGKVIQGQQLGRTIGFPTANL
EISPDKLLPRFGVYCVQIK-RETGEI----------RQGVMNIGYRPTVEGQT-PTVEVH
LFDWSEDLYQQTLTVELVEFLRPEQKFSSLDALKDQISQDCQLAKEILDKSP--------
---------------
>Prom9313|33862637
-----------MCTATL----------IPLCPPQQARTPTALALGSFDGLHAGHRRVIEA
VVNNAP------------------------------------------------------
GVPTVVSFWPHPREVLYGEPRLRLDLPSEKACLLAPLGVEQLVLVPFDRALASLSAETFV
KQMLIHTLKAERIAVGANFRFGRNREGDTTTLQQLAAAAGVEVMVLPILEDTEG------
----------RMSSSRIRSALSEGDLQAATTLMGRPYRFRGRVVSGRGLGRKLGWPTANL
QVDGRKFLPGLGVYAAWAS-VKDESK---------PLAAVMNLGPQPTVDPTSPSAVEVH
LLDQQMDLEGCEILVEPIQRLRGQQRFANLEELSTQIGRDADLARSKLKAR---------
---------------
>Cya7822|196257394
---------------MW----------LVKSSSDLILTPTAIALGNFDGIHLGHQQVISS
IWTKSS-----------------------------------------SSLVQKSREQDPL
LHSTVVTFDPHPREFFSGQKTQCLTPLPEKVKLLEQIGIKQLVLLPFDRELAALSPQQFV
EQILVQKLQAARICVGEDFRFGHQRAGGASELEALASPFGIEVIITGLQTCNSEEL----
----------RISSSRIRQALADGNIEAAKGMLGRPYSLTGTIIKGQQLGRKIGFPTANL
DLPSHKLLPRYGVYCVRVE-IEDDLTQDNPK---TSFNGVMNIGYRPTVQGEG-PTVEVH
LLDWSGDLYGKSLTVSLEQFLRPETKFPSLDALKAQITEDCQLARKILTG----------
---------------
>Cya7424|218440941
---------------MW----------LVKSSTDQILTPTAIALGNFDGIHLGHQKVISS
IWTHSS-----------------------------------LVAPPERSPVKDPKKIYSD
CYSTVVTFNPHPREFFSGQKKQCLTPLAEKILLLEQLGVEQLILLPFDQKLASLSPQAFV
EEILVEKLQGRRVSVGADFRFGCQRTGGAEDLKAIASQFGIEVFITSLKTNFSADDPSEN
---------LRISSSRIRQALAEGKIEDANQMLGRPYTLTGTVVTGQKLGRTLGFPTANL
ELPQDKLLPRFGVYAVRVE-IKEHLLDTDSK---TGFQGVINIGCRPTVAGES-PTVEVH
LLDWSGDLYGQCLIVSLEQFIRSEAKFPSLDALKAQIGADCELARKILQVEM--------
---------------
>PromN1A|124026397
-----MPSKHKNCTFIL----------IPLCAPENAKLPTALALGSFDGLHLGHKKVINA
ILKEPI------------------------------------------------------
GVPTVVSFWPHPREVLFGESRLRLDLPNEKTFLLEPLGIEQLVLVPFNKNLASKSAETFV
EEVLVKTLHAKHIAVGENFRFGRNREGDTSTLKKIGTSLGIKISIVPIVEDNHG------
----------RLSSSRVRKALNDGDLKHAKHLLERPYTFSGTVEKGRGLGKKIGWPTANL
KIDGRKFLPSLGVYAAWAS-IANKKE---------RFLAVMNMGPQPTIDPNSLSAVEVH
LLDKEINLLGHELIIEPVQRIRLQKKFDNIESLSKQISSDAKLAKEILTQKL--------
---------------
>Micc|254417322
---------------MW-----------VTSSLATALTPTAVALGNFDGIHRGHQQVIHP
ILQHSS---------------------------------LLPGQSEPINPQERVNREGKH
IYPTLATFYPHPREFFSGQPWKLLTPKPEKVDQLQRLGIEQLVLLPFDRELAALSPEQFV
DKILIEQLRATHVSIGEDFRFGYRRTGTAKDLQAIAATYGVKVTIVTIQTCQGE------
----------RISSSLIRQSLEEGDILKANRLLGRPYSIMGQVVKGQQLGRTLGFPTANL
EWFPDKFLPRNGVYCVRVS-RPSFPD----------QWGVMNIGERPTVKGTC-LTVEIH
LLNWSGDLYGQTITVSLEQFLRPEQKFASLDDLRTQIQADCAATTTFFETQE--------
---------------
>Prom9202|254526979
----------------M----------ISLISPSEVKNPTSIAIGSFDGLHAGHRQLIKS
VVEENQ------------------------------------------------------
YTPTIASFWPHPREVLYKETRLRLDLPYEKLSILEDLGIEQLVLIPFDMELSKLSAERFV
RDILINQLQAKNISVGANFKFGFRRSGDINTIKKIIKDTDIRLKITQILEDGEG------
----------RISSSRIRDLLEKSDLKNAFKILKRPYSFNGKVVKGKGIGKSIGWPTANL
EIDGRKFLPGEGVYASWTT-IENSNQ---------KFESVMNLGSQPTINPLLPSAVEVH
LINKDIDLYGLNLSVEPVEKLRSQIKFKDIDQLSNQIKKDRDNALKIFKNYKK-------
---------------
>Nods|119511247
-----MLNLSKNGRSMW-----------VTSSMETLLKPTAVALGKFDGVHLGHHRVIQP
ILPPTK-----------------------------DEPRREDGENFLNYSDSSPTPPQEQ
TYSTVVTFDPHPLEFFTGQPRPLLTPLEEKVQQLRSLGVEQLVLLPFDKELSALSPQDFV
EQILVKQLQCRRISVGQDFCFGKQRRGTAKDLQLLAAKYHIPVTIVSLQTYTDKAPTQEA
----------PISTSLIRHYLESGDIKNANLLLGRPYTLIGTVVPGQKMGRTIGFPTANL
QLPKDKFVPRQGVYAVRAA-ILSQTPDATTP---YQNLGVMNIGNRPTVNGSN-LSVEVH
LFDWSSDLYGKQLGVQLVEFLRPEQKFPTLEDLKTQIQLDCTVAREHLSAEC--------
---------------
>Cyab|254431093
----------------M----------IPLRTPQEAQRPTAIALGSFDGLHRGHRRVIAA
VTEPAV-------------------------------------------------ADGVP
LVPTVVSFWPHPREVLHGEPRLRLDLPSEKLELLEPLGVRQLVLVPFDRQLAALDPEAFV
DRVLVNQLDSRRIAVGTNFRFGVNRQGDTGTLVALAAARGIEVAVVPMLTDGEE------
----------RLSSSRIRRALAAGDLLEAERLLQRPYRFRGAVVQGRGLGRQLGWPTANL
QVDGRKFLPMEGVYAARAQ-VDAAGP---------WLPAVMNLGPQPTVDPLAPSAVEVH
LLDRNLELHGRQLQVEPVALLRRQQRFDGVEALSAQIARDAARARCLTAGVGVGEAPGHE
RGDAPEQQNP-----
>Acam|158335801
---------------MW-----------VTSSLETVRTPTVIALGNFDGIHQGHCQVIQS
LLSNRS----------------------------------------------------DT
AQVTVVAFNPHPQAFFSGEHQPLLTPLSEKATLLENLGVDQLVLIPFDQALANLSPQDFV
KDILVAQLQAQFISVGFNFCFGYQRAGTAEDLVAIAGQYQIPVSITAPQTNGSE------
----------PISSSAIREALLEGNLEKAQQMLGRAYDLTGTVVKGQQLGRTLGFPTANL
QVPTDKFCPRTGVYSVSVT-SNLWSQ---------PQPGVMNWGCRPTVDGQQ-PSLEVH
LLDWSGDLYGHTVTVHLQQFLRSEQKFASLADLKAQIQADCEIARASLAAVV--------
---------------
>Prom9301|126696796
----------------M----------ISLISPSEVKSPTSIAIGSFDGLHAGHRKLIKS
VVEDNL------------------------------------------------------
YTPTIASFWPHPREVLYKETRLRLDLPEEKLPILEDLGIEQLVLIPFDKELSKLSAERFV
RDILINQLQAKNISVGANFKFGFKRRGDINTIKNMIKDTDIKLKITPILEDKEG------
----------RISSSRIRDLLEKSDLKNAFKILNRPYSFNGKVVKGKGIGKSIGWPTANL
EIDGRKFLPGEGVYAAWTT-IENSNK---------KIESIMNLGSQPTINPLLPSAVEVH
LINKDIDLYGLNLSVVPVEKLRSQIKFNNIKQLASQIKNDKENALGIFKNCKK-------
---------------
>Artm|209525276
---------------MW-----------ITSSKDTVLTPTAVALGNFDGFHRGHQQVVRP
ILNPNQ--------------------------------VAVDSQKVGGGYSETTPPFGIS
GYGTVVTFNPHPQEFFTGQTKKLLTPLPEKIEILRRFGVQQLVLLPFDKDLASLTPTQFV
EQILVEYLQATRVSVGFDFRFGRHRMGSTDDLKAIASQYGIDVEIVSRFPCPYGD-----
----------RISSSIIRESLTEGHLNRANQLLGRAYTLLGEVVQGQQLGRTLGFPTANL
QLPPEKFLPRYGVYAVLVT-GLAARYGKTIA----PQLGVMNIGCRPTVAGDN-PTVEVH
LLDWDGDLYGQSLTVSLEGFLRPEQKFASLEQLKAQIQRDCTHARTYLQARKNLPLLD--
---------------
>Syne6301|56751037
----------------M----------RILDDLDPVSGPTAIALGNFDGIHLGHQQVIAP
VRAAHR--------------------------------------------------SHPD
WMPSVVTFNPHPQAFFSGDRLPSITPVAEKAELLQGLGIEQLVLLPFTRELANLTPEQFV
SEVLVQHLQARQISVGQDFRFGRGRSGSAQDLQAIAQGRGIPTTIVPLFKHRDL------
----------RVSSSAIRKALDQGQPELAAAWLGRPYRLTGCVILGQQLGRQLGTPTANL
QLPADKLLPRWGVYAGRAH-LPEQGL--------HNLPAVLNVGQRPTVTGDRSVSVEVH
LLDWQGDCYGQLLQVDLLHFLRPEQKFDSLSALTQQIQQDCRLARSQLATESSSLA----
---------------
>Anav|75908339
---------------MW-----------VASTTEMVLTPTAVALGKFDGVHLGHQRVIQP
VLQSTR-----------------------------SAQTWGDALDSSAQSANPPAAPQER
IYSTVVTFRPHPQEFFTGQARTWLTPLDEKVQQLRSLGVDQLVLLPFDKELTALSPEEFV
EKILVQQLRCQRISVGQDFCFGKQRRGTARDLQLIAAKYHIPVSIVPLQTSDGQFLEDGN
CGSFESLEYAPISTSLIRQALETGDIKTANQFLGRPYILMGVVVEGEQLGRTIGFPTANL
ELPKDKFIPRQGVYAVRVK-ILGESADANVP---PEILGVMNIGNRPTVNGTY-SSVEVH
LLDWSGDLYGKEIVVQLVDFLRPEQKFPSLEALKAQIQQDSTVARQILSREN--------
---------------
>Artp|284050301
---------------MW-----------ITSSKDTVLTPTAVALGNFDGFHRGHQQVVRP
ILNPNE-------------------------------VAVDSQKVGFIKTDEKTPPVAIS
GYGTVVTFNPHPQEFFTGQTKKLLTPLPEKIDILRRFGVQQLVLLPFDKDLASLTPAQFV
EQILVEYLQATRVSVGFDFRFGRHRMGSTEDLKAIASQYGIDVEIVSRFKSAYGD-----
----------RISSSIIRESLTEGHLNRANQLLGRAYTLVGQVVQGQQLGRTLGFPTANL
QLPPDKFLPQYGVYAVLVT-GFAFGEQTTIA----PQLGVMNIGCRPTVAGDN-PTVEVH
LLDWHGDLYGQSLTVSLEGFLRPEQKFASLEQLKAQIQRDCTHARTYLQARKNLPLLD--
---------------
>Cya7425|220907792
---------------MW-----------ITSTLQTVLTPTILALGNFDGVHRGHQQVIAS
LQDLDI----------------------------------------------------EA
AYLTVVAFDPHPQEFFTGKPRLLLTPPEEKGQVLARLGVDQLVLLPFNERLASLSPQDFV
EEVLVRQLQAKAISVGFNFCFGYQRAGTTEDLVAIATPAGVRVTIVPPQQFEQE------
----------RISSSAIRKFLAEGAVERANQLLGRPYTLIGRVIGGDRRGRQLGFPTANL
ELPANKFLPQPGVYAVRVT-GDGLGQ---------QQFGVMNLGCRPTVQGTG-TAVEVH
LLDWSGDLYGQSLTVYLEKFLRPEQRFPSLEALQAQIRVDCQTARHLFDRFKLVDA----
---------------
>Cya51142|172035873
-------------MNVW-----------VTSSTSNVITPTAIALGNFDGIHLGHRQVLKP
ILELQK-----------------------------------------------------Q
YTPTIVTFTPHPQEFFSGQTRQLLTPLTEKVKLLESLNVKQLVRLPFDRSLASLSPQAFV
EDILVKQLNAKYISVGEDFRFGKGRAGNAQILQELAQQFGVFVHITKLQTCLNKDDP---
---------LRISSSRIRQCLATGNVRQAKEMLGYSYSLEGIVVKGQQVGRTIGFPTANL
QVPLDKLLPRRGVYCVRAL-LTTEEV----------VKGVINIGSRPTVNGQV-PTVEVH
LLDWSGNLYRTFVKVQLDKFLRSEQKFPSLDALKNQIKQDCIIARQILE-----------
---------------
>Lyns|119489872
---------------MW-----------ITSSLNTVLTPTAVALGNFDGIHRGHRQVIQP
IFKQSQSFSSSLLSQQQPEILLTQVDSPLQPPTPAQNYRSGVSLTPEENRLNFDAGESHQ
RYATVVTFHPHPQEFFTGQSKKLLTPIDEKIECLQMMGVEQMVLLAFDQQLASLSPPEFV
EEIVIKHLQASHVTIGFDFRFGKGRTGTAKDLQAIAAPYGVEVTIVDRYPCEQGE-----
----------RISSSMIRQALEQGNLQRAHQLLGRDYTLVGQVVPGQQLGRTIGFPTANL
QVPPEKFLPSYGVYAVQVF-SSGEALNLT------AYPAVMNIGCRPTVEGQQ-PTVEVY
LLDWSGDLYGQTLTICLKEFLRPEQKFASLDELKAQIVADCVQAKKVLNSEQ--------
---------------
>Prom9211|159903858
----------------M----------IPLCSPSQACLPTAIALGSFDGLHAGHKRVIKE
ITNSDK------------------------------------------------------
GVPTVVSFWPHPREVLYGESRLRLDLPSEKGALLETLGVKQLVLVPFDHYLAELTAEKFF
NEVLINKLQSKRIAVGANFRFGKNREGDPYVLKKLCESADLELSIVPILEDAQG------
----------RMSSSRIRSELKQGNLKATKDLLGRPYIFRGLVIPGKGLGKTIGWPTANL
QVDGRKLLPGIGVYAAWAT-KLNGKN---------KFPAVMNLGPQPTIDPLAPSAVEVH
LLNQEIDLTQNELIIEPVKRIRSQKKFKDLNTLSEQIGLDAKIAQEILSKI---------
---------------
>Noss|17232340
-----MLNLSQNGCSVW-----------VASSTEMVLTPTAVALGKFDGVHLGHQRVIQP
VLQSTR-----------------------------SAQTWGDALDSSAQSANPPAAPQER
IYSTVVTFRPHPQEFFTGQARTWLTPLDEKVQQLRSLGVDQLVLLPFDKELTALSPEEFV
EKILVQQLRCQRISVGQDFCFGKQRRGTAKDLQLIAAKYHIPVSIVPLQTSDGQFLEDGN
CGSFESLEDAPISTSLIRQALETGDIKTANRFLGRPYILIGVVVEGEQLGRTIGFPTANL
ELPKDKFVPRQGVYAVRVK-ILGESADANIP---LEILGVMNIGNRPTVNGTY-SSVEVY
LLDWSGDLYGKELAVQLVDFLRPEQKFPSLEALKAQIQQDCTVARQILSREN--------
---------------
>Cya8801|218246896
---------------MW-----------VTSSTSNLLTPTAIALGNFDGIHLGHKQVLQP
ILRLTS--------------------------------------------------DNPA
LYPTVVTFTPHPQEFFTGETRQLLTPVSEKIQRLEPLGIQQLVRLPFDRELAALSPQAFV
SDILIKQLQVKQISVGEDFRFGHKRSGTAEDLRKIAANYGVSVHVTALVEDKRGRGGEGE
RGG--TLSSLRISSSLIRQCLADGNIKQANQMLGYCYSLIGKVIQGQQLGRTIGFPTANL
EISPDKLLPRFGVYCVQIK-RETGEI----------RQGVMNIGYRPTVEGQT-PTVEVH
LFDWSEDLYQQTLTVELVEFLRPEQKFSSLDALKDQISQDCQLAKEIFDQSP--------
---------------
>Glov|37519786
----------------M----------AVFRSLSEVATPCAVALGNFDGVHLGHQAVIQA
VLGRAG------------------------------------------------------
-IPTVLTFDPHPREYFTGKTGFLLAPERERTAAILALGIAQVLVLPFDELLAATEAGAFV
EQVLVAGLGARFVSVGWNFRFGKERAGTTEMLQSYARAGAFDIEILAERQVRGR------
----------RVSSSVIREALGCGDLDLARLLLGRAYGLEGEVVRGDQRGRLLGFPTANL
QVSGRKFLPKDGVYLVSAR-WGVQQR-----------WGLLNLGLRPTFDGLK-RTIEVH
VLDWEGDLYGQHIKITLERYLRPEQKFGSPGELVAQLHRDREAALKEIAGNP--------
---------------
>Syns8102|33866137
----------------M----------IPLCSPQDARRPTALALGSFDGLHAGHRRVIGQ
AIAGST------------------------------------------------------
AVPTVVSFWPHPREVLFGEARLRLDLPSEKLELLQPLGIEQLVLVPFTPELAQLSAEAFV
NTVLLDTLQAQRIVVGANFRFGNKRSGDADLLRQVAAARGVEVLVTEIVEDGNG------
----------RMSSSRIRAALDIGDLDTAKSLLGRPYRFRGRVVRGRGLGRELGWPTANL
QVDGRKFLPALGVYAAWAW-VDGGDQ---------PLAAVMNMGPQPTVDPTSPSAVEVH
LLDRTIELEGRQLTVEPVQRLRGQQRFSGLEELSAQIGRDADQARSLLSVQTGVG-----
---------------
>Thee|22299099
-----------MSKCFL----------CQFKSGVPLQTPTAIALGNFDGVHRGHQEVIRT
LLKAAP----------------------------------------------------PD
CYPSVMTFSPHPQAFFTGEERLLLTPEAEKRALLHQCGIAQVIVLPFTQALAQLSPLEFV
EQILVQQLQAKVLSVGFNFGFGRGRSGTAEDLRSLCAPFGIVVHIVPPYCRGSD------
----------RVSSSAVRAALAAGEVALARELLGRAYTLTGTVTQGEQLGRQLGFPTANL
VLPREKLLPRYGVYACRVS-GPALPR---------EHLGVVNIGVRPTVGGQE-VRTEVH
LLHWQGNLYNQEITLHLEAFIRPELTLPSLAALRAQIAADCQVAVDLLERVVSYA-----
---------------
>Syns9916|116073394
----------------M----------IPLCSPQQARTPSALALGSFDGLHAGHRRVIDA
VCQEPH-----------------------------------------------------G
GVPTVVSFWPHPREVLHGEARLRLDLPEEKLSLLQPLGIEQLVLVPFDQDLARLSAEEFV
RTMLLETLQARHIAVGANFRFGRGRLGTTETLQTLCRQSGAQVTVLPILEDASG------
----------AMSSSRIRAALSEGDLAMAQQLLGRPYRFSGTVVQGRGLGHTIGWPTANL
QVDGRKFLPGLGVYAAWAQ-VGDEDV---------HLPAVMNLGPQPTVDPNSPSAVEVH
LLDTNRELVGQRLTVEPVQRLRGQQRFSGLEELSAQIGRDAQMARTTLRA----------
---------------
>PromMED|33861829
----------------M----------ISLISPSEVKQPTSIAIGSFDGLHAGHRKLIES
VVKEND------------------------------------------------------
YTPTIASFWPHPREVLYKETRLRLDLPEEKLPILEDLGIEQLVLIPFDKNLSKLSAEKFI
KNILINQLQAKSISVGANFRFGFKRSGDINTIKLATKDLDIKLKIISILEDKGG------
----------RISSSRIRDLLQKSDLKNAFKILNRPYSFKGKVVKGKGIGKSLGFPTANL
EIDGRKFLPGEGVYAAWST-INNSSN---------KIASVMNLGSQPTIDPLLPSAVEVH
LINKDINLYGLNLSVEPIEKLRSQIKFQNIDELSNQITKDRENALKILCKHNK-------
---------------
>Scys6803|161344765
----------------M----------RILSTTNVLQTPTAIALGNFDGVHRGHGVVLRQ
VMDFAQ-------------------------------------------------AVEHL
LHPAVVSFNPHPRSFFSGRTQPLLTPLPEKAAQLTAIGIEQLVLLPFTEKLANLSPKQFV
QSILVEQLQAKFISVGQDFCFGHQRRGNVQDLQNLGQEFGITVAIAQLEQTDTE------
----------RISSSRIRRALKEGKLAMANHLLGRPYALRGTVVQGQQLGRKLGFPTANL
CLPADKLWPKYGVYAGWVN-LNALDV---------PIPAVINLGDRPTVNGQE-PSAEVH
LLQWSGDLYGQGLEVALTHYLRPETKFAGLDQLKNQIAQDCQQAEKLLNLDGAIP-----
---------------
>Syn9902|78185068
------MPSKRPARTSL----------IPLCSPKDARRPTALALGSFDGIHAGHRAVIAA
ALDGLD--------------------------------------------------PEIG
AVPSVVSFWPHPREVLFGETRLRLDLPQEKLSLLGPLGIEQLVLVPFTKELAQLSAEEFA
DSVLLETLQAKRIAVGTNFRFGHRRAGDAELLQRLARRRGVDVRIVDIVEDADG------
----------RMSSSRIRSALEQGALAQAEALLGRPYRFQGKVVRGRGLGREIGWPTANL
QVDGRKFLPGLGVYAAWVQ-LDGAGD---------VMPAVMNLGPQPTVDPNSPSAVEVH
LLDRNLELDHRELVVEPVHRLRGQKKFNGLQELSAQIGDDAEAARQLLKNPG--------
---------------
>Trie|113475532
---------------MW-----------ITSSLATALTPTAVALGNFDGLHQGHRQVIEP
ILNLKG--RSKLLSVCPSELTRTTEVDEDTKLKLWHQDSKLSSWHFENELGKNDDYLRQK
IYSTVVTFNPHPQEFFSGKPKKLLAPLEEKLAIFKHIGVEQVVLLPFDRNLADLTPNKFV
EEILVKGLQVHQISVGCDFCFGQKRAGKAKDLQAIAGYYDIDVTTVPLYHSENGE-----
----------RISSSIIRQALEKGDLDKSNRLLGRPYSLIGEVVHGQQLGRTLGFPTANL
QLAAQKFLPRFGVYAVEVY-LSRQKQPQEILHAESPYLGVMNVGCRPTLNSLD-PTVEVH
LLDMSQDLYGQTLTVNLIEFLRPEQKFASLDLLKAQIYEDCRIARSILKNQTI-------
---------------
>Syn9311|113954373
----------------M----------IHLCSPQQAKTPTTLALGSFDGLHAGHRRVISS
VTETDH----------------------------------------------------LH
AIPTVVSFWPHPREVLHGEPRLRLDLPEEKLELLEPLSIQQLVLVPFNRQLAQLSAADFV
EQVLLGCLKARQIAVGANFRFGRGRKGDTNTLRALAEAAGVQVSVLPILEDAEG------
----------RMSSSRIREALSNGDLQTASALLGRPYRFRGTVVRGRGLGRDLGWPTANL
QVDGRKFLPGLGVYAARAW-TQRDGE---------ALPAVMNLGPQPTVDPNSPSAVEVH
LLDRRIELVGQELVVEPVERLRGQQRFSGLDELSAQIGQDADAARQRLQAAAG-------
---------------
>NoAz|298491900
----------------M----------LVTSSTEGILTPTAVALGKFDGVHIGHQRVIQP
ILPSAQ-----------------------DQERRGNGENLAEKSTLPTGNLTPLESQKKR
IHSTVVTFDPHPHEFFTGQPRTLLTPLDEKVEQLRSLGVEQLVLLPFDKELSALSPQDFV
AKILVQQLQCQQISVGEDFCFGKKRTGTAKDLQTLAAKFNIPVTIVPIQTDIDELSTKSS
DINTTLTENNRISTSLIRQSLEAGDIEKANRLLGRPYTLTGVVIPGQKLGRTIGFPTANL
QLPKDKFLPHQGVYAVRVV-IHSQNPEVSAN----ENLGVMNIGNRPTVNGTH-FAVEVH
LFDWPDDLYSKELVVQLVKFLRPEQKFPSLEALKTQIQLDCTVAREILASY---------
---------------
>Ucyn|284929070
--------MIYSKFGVW-----------IPSSIDNAKTPTAVALGNFDGIHLGHRQVLKP
ILKFAK-----------------------------------------------------Q
YVPTVVTFEPHPQEFFTGETRQLLTPIDEKVQILNSLNIKQLIRLPFNQDLASLSPLEFI
IDILVGKLNVRYISVGENFYFGHKKTGTVELLRDFTERFGISVNTIRLETFLTSDKKNP-
---------LRISSSKIREYLADGSIAEVNQMLGYSYFLRGIVISGQQIGRTIGFPTANL
KLPTNKLLPCNGVYCVYVE-FENKDI----------IKGVMNVGKRPTIDGS--LTVEVH
LLDWSGNLYGKKLTVYLEKFLRYETKFPSLQALRNQIEQDCKKARSILI-----------
---------------
>Syns5701|87301113
MACSSGRHRAGTPMEGWFPSRATSVSLIPLRSPQEAMRPTAVALGSFDGLHQGHRRVIAA
IAAAPT----------------------------------------------------PG
LIPTVVSFWPHPRELLYGEPRLRLDLPGEKLALLEPYGIRQLVLVPFTRALSLLSPEAFV
EQVLVGELQAREVAVGENFRFGHDRAGDTASLREIGGRHGLRVLVSSMLWDGAE------
----------RISSSRIRRALAAGAIDEANRLLERPYRFSGRVVRGRGLGRQLSWPTANL
QVDGRKFLPQEGVYAAWVRNLEPAEGGEALQPCGAPMAAVMNLGPQPTVDPLAPSAVEVH
LLDRALELVGRDLEVEPVQLLRRQQRFAGLEELSCQIGVDAALARSLLNRSSAGGVGVAQ
TPADEGGDAPEQQNS
>YellB|86609648
----------------M----------HITSDLAQTLRPTAVAIGNFDGLHLGHQKVLQP
IRDSLQ------------------------------------------------------
GVRTVLTFHPHPQEVLTRRPQLLLTPPAEKLDLLAQMGFEQVVLLPFTPAFACQPPQEFI
QTVLEQGLRVRHLSVGWDFCFGHRRSGNAQTLQAWGSERCIPVEVIPETKLNGE------
----------RVSSSRIRAALATGEVSTAEALLGRPYRLTGEVVQGDQRGRQLGFPTANL
RLPPEKFLPRDGVYSVWVD-VPAAAA---------ALPGVMNIGHRPTFAGLQ-HTVEVH
LLDWTGDLYRQEVRVALRGFIRPERRFPTVADLIQQIQQDCQTARQQLGLAEQVGMV---
---------------
>Syn7002|170078993
----------------M----------RVISSTTEALTPTCIALGNFDGVHRGHQRVIAP
AVTQAR-------------------------------------ALSQGVVVGDRLSNSPK
IHATVVTFDPHPREFFSGNPQHLLTPLPEKQAFLAQFGIEQLVLLPFDRELAALSPQEFV
AEILVKQLQTQSISVGSDFSFGRGRSGSATDLQAIAKSFGIDVHITPLCREAET------
----------RISSSAIREALATGQIQYANQLLGRPYSLQGTVTHGQKLGRQIGFPTANL
QGEATKFLPKYGVYAVQVT-SDVLPT---------AQWGILNIGCRPTVTTTALPTVEVH
LLDYHQDLYGANLKVDLLHYLRPEQKFASLQALQNQIHQDGDRARTLLTTTSNQHERTHS
---------------
>Cylr|282898908
-----MLNLTQNRSSIW-----------VAASTDQILTPTAVALGKFDGVHLGHQRVIEP
VRNSHT---------------------------------------------QDNIDNIKS
IHSTVVTFDPHPEEFFSGQPRSLLTPLVEKIECLQGLGIDQLVLLPFDRELSALSPRDFV
EKILVQQLQCRKISVGEDFCFGQKRLGTARDLQILAGLYNIPVNIVPIQMDMINLPANDD
TI---DGQENRISTSLIRESLSLGDVPRANRLLGRPYTLSGIVVTGKKLGRTIGFPTANL
QLPQDKFLPRQGVYAVRAL-IDTSPQ---------VILGVMNIGNRPTVNGYS-LSVEVH
LFDWEGDLYGRQLVLELVEFLRPEQKFPNLEALKQQIELDCVTAKHVFAAS---------
---------------
>Prom9303|124023637
-----------MCTATL----------IPLCPPQQARTPTALALGSFDGLHAGHRRVIEA
VVNNAP------------------------------------------------------
GVPTVVSFWPHPREVLYGEPRLRLDLPTEKTCLLAPLGVEQLVLVPFDRALASLSAETFV
KQMLIHTLKAQRIAVGANFRFGRNREGDTTTLQKLAAAAGVEVMVLPILEDTEG------
----------RMSSSRIRSALSEGDLQAATTLMGRPYRFRGRVVSGRGLGRKLGWPTANL
QVDGRKFLPGLGVYAAWAS-VKDESE---------PLAAVMNLGPQPTVDPTSPSAVEVH
LLDQQMDLEGCELLVEPLQRLRGQQRFANLEELSTQIGRDADLARSKLKVR---------
---------------
>Syns7805|88809113
------------MHGPL----------IPLCSPQQARTPTALALGSFDGLHAGHRRVIKA
ITTDPE-----------------------------------------------------G
GHPTVVSFWPHPREVLHGEPRLRLDLPDEKLHLLDPLGIDQLVLVPFTKQLSQLSAADFV
DQVLLTTLQARHIAVGANFRFGRGREGDTTTLARLASAAGVKVSVVPILEDGEG------
----------RMSSSRIRAALSAGELNRAATLLGRAYHFQGEVVRGRGLGRGLGWPTANL
QVDGRKFLPGLGVYAAWAW-VDGNGT---------RLPAVMNLGPQPTVDPGSPSAVEVH
LLDVEKELVGRTIRVEPVRRLRGQKRFAGLEELSNQIKRDADAARETLRAQAG-------
---------------
>Syns7803|148240051
----------------M----------IPLCAPQQARTPTALALGSFDGLHAGHRRVIEA
ITANPA-----------------------------------------------------G
GHPTVVSFWPHPREVLHGEPRLRLDLPDEKLHLLEPLGVEQLVLVPFTKQLAQLSAADFV
DQVLLSTLQARHIAVGANFRFGRGREGDTDTLARLASAAGVTVSVVPILEDGDG------
----------RMSSSRIRAALSAGELQQAATLLGRAYSFQGKVVRGRGLGRGLGWPTANL
QVDGRKFLPGLGVYAAWAW-VDGQGT---------RLPAVMNLGPQPTIDPGSPSAVEVH
LLDVERELVGRSIQVEPVRRLRGQQRFAGLEELSNQIGRDADAARDTLRAQDG-------
---------------
>Cya0110|126661618
---------------MW-----------VTSSTNNVITPTAIALGNFDGIHLGHRQVLKP
ILELQK-----------------------------------------------------Q
YTPTIVTFTPHPQEYFSGQTRQLLTPLTEKVKLLESLNIRQLVRLPFDRSLASLSPQAFV
EDILVKQLNAKYISVGQDFRFGKGRAGNAQMLQELAQKFGVFVHITKLQTCLNEDNS---
---------LRISSSRIRQYLATGNVRQAKEMLGYPYSLEGIVVKGQQVGRTIGFPTANL
QVPLNKLLPRRGVYCVRAF-LTTEEV----------IKGVINIGSRPTVNGQV-PTVEVH
LLDWSGNLYGTFVRVDLEKFLRSEQKFPSLDALKNQIKQDCIVARQILA-----------
---------------
>Mica|166366409
-------------------------------------------------MHLGHQTVLQP
IFQDEP------------------------------------------------------
AYPTVVSFTPHPREFFTGEKWQLLTPLGEKVEVLENLGVKQLVLLPFSAELASLTPLAFV
EQILVEKLQAKSISVGQDFHFGYRRQGTAEDLLQIASQFNIKVEIVGLKNCGAG------
----------RISSSLIRQALAAGNVEQAGQMLGRPYSLTGRVVVGQQLGRTLGFHTANL
QVPPDKLLPQFGVYCGWVP-LDGS-----------RLPAVMNIGYRPTIEGKT-VSVEIH
LLDWSGHVYDRILTMDLVQFLRPEQKFNSLDRLKNQIEIDCDRSRLILTSVTDNS-----
---------------
>Syns8109|260435782
MLGRSNLPPKRTFCTSL----------IPLCSPEEARRPTALALGSFDGLHAGHRRVIAE
AIQDSP----------------------------------------------------DN
AVASVVSFWPHPREVLFGEARLRLDLPSEKLALLEPLGIHQLVLVPFTRELAQLSAEDFV
TSVLLNTLQARRIAVGTNFRFGHQRRGDAEMLERLAARSGVEVKVVPIVEDQEG------
----------RMSSSRIRAALDQADLTTAKSLLGRAYRFQGRVVRGRGLGRELGWPTANL
QVDGRKALPGLGVYAAWAQ-LDGDDN---------RLPAVMNLGPQPTIDPTSPSAVEVH
LLDQSLELEGRQLGVEPVQRLRGQTKFSGLEELSSQIGRDAAQAREILQAGSQATVG---
---------------
