# Supplementary material for: Genome fluctuations in cyanobacteria reflect evolutionary, developmental and adaptive traits
Source: BMC Evol Biol. 2011 Jun 30;11:187. doi: 10.1186/1471-2148-11-187 (PMC3141437; doi:10.1186/1471-2148-11-187)
Supplement: Additional file 8 — Individual and concatenated alignments for protein groups. Compressed file containing all alignments of individual groups (fasta format) and the concatenated alignment of 285 single-copy genes (phylip format). [file 1471-2148-11-187-S8.GZ › Cyanos1339.faa]

>Syne7942|81299315
MHLAVVGLSHRTAPVAVREKLSIPEQQVEAAIQQLKSYPHIEEVAILSTCNRLEIYCVTR
ATEPGVREITQFLSEHSHLPLGELRPHLFVLLHQDAVMHLMRVAAGLDSLVLGEGQILSQ
VKTMYKLGQQYEGVGRILNRLLKQAVTAGKRVRTETSIGTGAVSISSAAVELAQLKVIAR
DDRSD-GNLAGQRVLILGAGKMSRLLVQHLIAKGADTIQILNRTLGRAEELAKQYGGDLQ
IQVGLLSGLMNAIVEADIVFTSTSATDPILDRAKLEMVLAPEQRLMLIDIAVPRNVAADV
VELTSVESYNVDDLREVVAQNQESRRKLAEEAEALLEEEVDAFDNWWQSLDTVPTINCLR
DKIEMIREQELEKALSRLGTEFGDKHQAVVEALTRGIVNKILHDPMVQLRSQQDIEARRR
AVDALQMLFN--LD----PQGQLSS-----
>PromCC|33240291
MNIAVVGLSHRTAPVEVREKLSISDEHIEKSFCSLNATEQVLEVSILSTCNRLEIYALVK
NQELGVSAIKEFLIDHSGLSKEDLFPHLFTFNQAEAVNHLMRVSGGLDSLVLGEGQILSQ
VKKMVRLGQDYKSIGPILNRLLTQAVSTGKKVRSDTNLGTGAVSISSAAVELAQLKLGQS
LGKDQLMTLQSEKVAVIGAGRMSRLLIQHLQSKGCSKLTLLNRTLNRAESLAKDF-PDLD
VKCGLLDDLDKCIEFSTLIFTSTASNTPIINSELLSGFKRNNNLLRLIDIGVPRNIASDV
SGLPGFEAYDVDDLQEVVARNQDARQQIAIEAQNLIDEEARVFLEWWASLEAVPTINRLR
SNLESIRKEELQKALSRMGPDFSARERKVVEALSKGIINKILHTPVTNLRAPQPSSQRKE
SLKIVESLFE--LG----VSENDQ------
>Crow|67922935
MNIAVVGLSHKTAPVEVREKLSIQEAKIEEALIHLKGYPHIEEVAVISTCNRLEIYAVVT
DTEKGVVEITQFLSETGHIPLNYLRRYLFTLLHQDAVRHLLRVAAGLESLVLGEGQILAQ
VKTTHKLSQKYKGIGRLLDRLFKQAITAGKRVRSETNIGTGAVSISSAAVELAVTKVD--
-------DLASRRVSIIGAGKMACLLVKHLVAKGATSITIVNRSQRRAEELAKKF-PQAE
LTLVSLDEMMTVVGNSHMVFTSTGATQPILHQDNLKEVVSVEQGLMLFDISVPRNVATNV
QDMEMVEAYNVDDLKAVVAQNQASRRQMALEAEGLLEEEVEAFELWWRSLETVPTISCLR
TKVEGIREQELEKALSRLGTEFAEKHQEVIEALTRGIVNKILHEPMVQLRAQQDIEARQK
CLQSLQMLFDLEIE----IEKQFG------
>Syn7335|254425211
MNIAVVGLSHQTAPVEIREKLSIPSAQVADAIAHLGNSPTIEEVSILSTCNRLEIHIVAN
EIETGVRDVMRFLCEHSGIELAELRPHLFVLLQQDAVMHLMRVAAGLDSLVLGEGQILSQ
VKHALSLAQQHKGIGRILGRLLKDSIKAGKRVRTETNLGTGAVSISSAAAELALMKVE--
-------SFDNCHIAILGAGKMARLLVQHLVSKRANKITLLNRTIDRANNLAGQF-GDVD
IQTGTLDSMLEAVVAADVVFTCTSSVEPILHRENLEPVCNGSQ-ILVFDIAVPRNVHSNI
AEIDTVFAFNVDDLKAVVAQNQESRRQMALEAEALLDEEVEAFMDWLRSLDTVPTISSLR
SKVETIREQELEKAMSRLGSEFSEKHRGVVEALTRGIVNKILHDPMTQLRSQRDMEARDR
AMETLQILFN--LE----TAARNGVAGTRR
>Syn307|148242353
MHLAVVGLSHRTAPVEVRERLSIPEHHLETSLQSLRSHEQVLETSILSTCNRLEIYSLLR
HPEDGVEAIRDFLANHSGLADPDLQPHLFALHHEEAIQHLLRVSAGLDSLVLGEGQILSQ
VKKMYRLGQDHKSIGPILNRLLNQAVSTGKRVRSETNLGSGAVSISSAAVELAQLKVGQE
QGVDDLVSLSQEKVAVVGAGRMARLLLQHLQSKGARSITVVNRTVAKAEVLAKDF-PDLV
ITCCGLDQLDAQLASNTLLFTSTGADEPIIDRQRLDAITRQAR-LMLVDIGVPRNISSDA
ADVSGTLSYDVDDLQEVVERNVAARQQLAQQAEVLLDEDRQAFLDWWDGLEAVPTINRMR
QQFEEIRKQELLKALSRMGSDFSQREKQVVEALTKGLINKILHGPTTALRAPQPRQQRLD
SMAAAQRLFD--LP----GDDADRDRSDAK
>Syn9605|78212785
MHISVVGLSHRTAPVEIRERLSIPEQTMETSLQSLRGNEQVLEASILSTCNRLEIYTLVR
NPDLGVSAVSDFLSSHSGLETGELTPHLFSYHHEDAVDHLMRVAAGLDSLVLGEGQILSQ
VKKMMRLGQEHKSLGPILNRLLTQAVTTGKRVRSETNLGTGAVSISSAAVELAQLKLGQS
RGLDHLVTLESEQIAVVGAGRMSRLLLQHLQAKGASGVVLLNRTVERAEQLSADF-PDLP
VQCRPLTDLDQYLSTCSLMFTSTAADDPIIDAARLAPLNRRSK-LRLIDIGVPRNIAADA
ADVNGVESHDVDDLQEVVARNQEARQAMAREAEQLLQQEAQQFLEWWDSLEAVPTINQLR
SSMESIRTEELQKALSRMGPDFSARERKVVEALSKGIINKILHTPVTQLRAPQTRQDRQQ
ALRIVERLFD--LE----AS----------
>Nosp|186684048
MNIAVVGLSHKTAPVEVREKLSIPEPQIESAIAQLASYPHIDEVAILSTCNRLEIYIVTS
EADQGIREITQFLAEYSKLPVLSLRQHLFMLLHDDAVMHVMRVAGGLDSLVLGEGQILAQ
VKTTHKLGQQYNGIKTILNRLFKQALTAGKRVRTETSIGTGAVSISSAAVELAQIKVA--
-------NLAACRVVILGAGKMSRLLVQHLISKGAVEISIVNRSRDRAQELAKLF-PQQP
IKIHPLSEMMSVIADSDLVFTSTSATEPILDRVKLEMVLEVQRSLMLFDISVPRNVHADV
NELENVQAFNVDDLKAVVAQNYESRRKIAQEAEKLLEEEVEAFDIWWRSLETVTTISCLR
NKVETIREQELEKALSRLGSEFAEKHQEVIEALTRGIVNKILHDPMVQLRSQQDVEARRR
CMQTLQMLFN--LD----AEEQFS------
>PromAS|123968363
MHIVVVGLSHRTAPVEVREKLSIPDQSITESLKALKAFSDVLEVSILSTCNRMEIYALVK
DKNTGISSIKEFISEYSGIIFEDLNPHLFCFRQEEAVLHLMKVSAGLDSLVLGEGQILSQ
VKKMMRLGQENQSTGPILNRLLTQSVSTGKKVRSETNLGTGAVSISSAAVELAQLKIGQE
KGFDTLVSLESENVLVVGAGRMSRLLITHLKSKGCHKLILLNRNIDRALNLAQDF-PDLE
IVCRGLNELEENISLSSIVFTSTASEEPIIDLAKIEKLNLSNR-LKFIDIGVPRNISNDV
KQHQFVKSFDVDDLQEVVSRNQEFRQKIAKEAESLVEEERIIFLEWWASLEAVPVINKLR
SDLELIRKEELQKALSRMGPDFSARERKVVEALTKGIINKILHTPVTKLRSPQSREERQV
SLKIVEKLFS--LV----EEEQNN------
>Rapb|282897515
MNIAVVGLSHKTAPVEVREKLSIPEPQTESAIAHLLNYPHIDEVAILSTCNRLEIYVVSS
DIPQGIREVTQFLAEHSKLPVGSLRQHLFTLIHTDAVTHILRVAAGLDSLVLGEGQILAQ
VKNTHKLGQQYNGVKTILNRLFKQALTAGKRVRSETSIGTGAVSISSAAVELAQIKVE--
-------NLELYRVLIVGAGKMSRLLVQHLISKGASHISIVNRSRERAAELAKQF-PEVT
IHIHLLPEMMSVISHSDLVFTSTSSTEPIINRSKLEMALDPNHSLMLFDISVPRNVDSDV
SHLNNVQVFNVDDLKAVVAQNYESRRKMAQEAEKILDEEVESFDIWWRSLETVSTISSLR
NKIEHIREQELQKALSRLGSEFGEKHQEVIEALTRGIVNKILHDPMVQLRSQQDIETRRN
CMRTLQMLFN--LD----TEEQFS------
>YellA|86605260
MFIAVVGLSHRTAPVEIRERLSIPEAEVGERIQQLRAHPHIEEAAILSTCNRLEVYIVTP
EMESGVRQTMQFLAEAKGIPLPQLRPHLFTLLYQDAVTHLMRVAAGLDSLVLGEGQILSQ
VKKAQQLGQACNGMDRILNRLFKAAITAGKRIRTETGIGTGAMSISSAAVELALQEQG--
-------SLSQGKVTVVGAGKMARLLVQHLLAKGAVDITVVNRSLERAEALAKQF--EQP
IQVLPWESLLSSIAESNLVFTSTGATQPILTYEQLAGVLQPDQPLLLVDISVPRNIDPGV
EKLRGVQVFNVDHLSRIVEENRAQRQKLALAAEALVEEEVEQFMEWWRSLETVPTISSLR
HKVESIREQEMEKALSRLGKDFAEKHLEVIEALTRGIVNKILHDPMVQLRAQRDIEARRR
AMQILQELFN--LDPMPFQAQQER------
>Prom9215|157413197
MHIVVVGVSHRTAPVEVREKLSIPDHSITESLKALKAFSEVLEVSILSTCNRLEIYALAK
DKNTGISSIKEFLSEYSGIIFEDLDPHLFCFRQEEAVLHLMKVSAGLDSLVLGEGQILSQ
VKKMMRLGQENQSTGPILNRLLTQSVSTGKKVRSETNLGTGAVSISSAAVELAQLKIGQE
KGFDTLVSLESENVLVVGAGRMSRLLITHLKSKGCHKLILVNRNIDRALNLAQDF-PDLK
IVCRGLNELDENISISSLVFTSTASEVPIIDLAKIEKLNLNNK-LKFIDIGVPRNISNDV
KQHEFVKSFDVDDLQEVVSRNQEFRQKIAKEAESLVEEERIIFLEWWASLEAVPVINKLR
SDLELIRKEELQKALSRMGPDFSARERKVVEALTKGIINKILHTPVTKLRSPQSREERQV
SLKIVEKLFS--LA----EEDKNN------
>PromN2A|72382014
MHIAVVGLSHRTAPVEVREKLSIPEELVEKSFNNLKKIDQILEVSILSTCNRLEIYSLVK
DPQLGIEAIKSFLLQFSGLDDEILSPHLFNYVQEKAVSHVMRVSAGLDSLVLGEGQILSQ
VKKMVRLGQDHHSLGPILNRLLTQAVSTGKRVRSETNLGTGAVSISSAAVELAQLKLGQA
HGRDQLMTLETEKVAVVGAGRMSRLLLQHLQSKGCCSLTLLNRTKKRAEDLSAAF-PDIQ
IDCQLIDELDSCLSLSTLVFTSTAANEPIIDAEKLIKIDRKPL-LRLIDIGVPRNISSDA
KSVSGIESHDVDDLQEVVSRNQEARQKLALEAEGLIEEECRVFLEWWDSLAAVPTINCLR
SGLESIRKEELQKALSRMGPDFSARERKVVEALSKGIINKILHTPVTKLRAPQSRNDRRD
SLDVIEKLFN--LD----VSSSLNKPKNN-
>Syns9917|87124327
MHIAVVGLSHRTAPVEVREKLSIPEQTMESSLQTLRDHEQVLEASILSTCNRLEIYTLVQ
HPELGMSAVREFLSGHSGLPTDDLTPHLFTYHHQDAVAHLLRVSAGLDSLVLGEGQILSQ
VKKMMRLGQEHKSIGPILNRLLTQAVSTGKRVRTETNLGTGAVSISSAAVELAQLKLGQA
RGLDQLVTLESEQVAVVGAGRMSRLLLQHLQAKGCSGVVLLNRTRERAQMLAADF-PGLP
AQCRTLEELDHCLSTCSLVFTSTAADDPIIDAARLQRLNRRSS-LRLIDIGVPRNIASDV
ADIAGVEAFDVDDLQEVVARNQEARQQVAREAQGLLDEEGRLFLEWWDSLEAVPTINRLR
SALEQIRSDELQKALSRMGPDFSARERKVVEALSKGIINKILHTPVTQLRSPQPRQDRQQ
ALRVVERIFE--L-----------------
>Prom9312|78779160
MHIVVVGLSHRTAPVEVREKLSIPDQSITKSLKALKAFSEVLEVSILSTCNRLEIYALVK
DKNTGISSIKEFISDYSGIIFEDLNPHLFCFRQEDAVLHLMKVSAGLDSLVLGEGQILSQ
VKKMMRLGQENQSTGPILNRLLTQSVSTGKKVRSETNLGTGAVSISSAAVELAQLKIGQE
KGFDTLVSLESEKVLVVGAGRMSRLLITHLKAKGCHKLILVNRNIDRALNLAIDF-PDIE
IVCKGLNELDENISISSLVFTSTASEEPIIDLAKIEKLNLNNK-LKFIDIGVPRNISNDV
KNHQFVKSFDVDDLQEVVSRNQEFRQKIAKEAESLVEEERIIFLEWWASLEAVPVINKLR
SDLELIRKEELQKALSRMGPDFSARERKVVEALTKGIINKILHTPVTKLRSPQSREERQA
SLKIVEKLFS--LV----DEDKNS------
>SynsBL|116070674
MHIAVVGLSHRTAPVEIRERLSIPEQSMEMSLQTLRGNDQVLEASILSTCNRLEIYTLVR
HPELGVGAVNQFLSNHSGLQTGELSPHLFNFHHQDAVDHLLRVAAGLDSLVLGEGQILSQ
VKKMMRLGQEHKSLGPILNRLLTQAVTTGKKVRSETNLGTGAVSISSAAVELAQLKLGQS
RGVDDLVTLESEQIAVVGAGRMSRLLLQHLQSKGASGVVLVNRTVETAERLAKDF-PDLS
VQCRPLTELDTFLSTCSLVFTSTAAEDPIIDSARLKPLNRRSQ-LRLIDIGVPRNVAADA
ANVDGVESHDVDDLEEVVARNQEARQAIAREAELLLQDEAQQFLDWWDSLEAVPTINQLR
SSMETIRTEELQKALSRMGPDFSARERKVVEALSKGIINKILHTPVTQLRASQARSERQQ
ALRTVERLFD--LD----PS----------
>Prom9515|123966050
MQIVVVGLSHRTAPVEVREKLSIPDQAISESLKSLRAYSDILEVSILSTCNRLEIYGLVK
DKNIGISSIKEFLSDYSQVNCEVLTPHLFDFRQEEAVLHLMKVSAGLDSLVLGEGQILSQ
VKKMMRLGQENQSTGPILNRLLSQSVSAGKKVRAETNLGTGAVSISSAAVELAQLKIGQD
NGIDGLVSLKGEKVLVVGAGRMSRLLITHLKSKGCNKLTLLNRNIDRAINLSGDF-PDIE
IICKGLDELDKSITLSSLVFTSTASEKPFIDLERIKNISLNNK-LKFIDIGVPRNISNDV
KQHDLIEAFDVDDLEEVVSRNQEFRQKIAKEAESLVKEERIIFLEWWASLEAVPVINKLR
SDLELIRKEELQKALSRMGPDFSARERKVVEALTKGIINKILHTPVTKLRSPQSREERQA
SLKIVEKLFS--LM----DDEQK-------
>Cya8802|257060285
MNIAVVGLSHKTAPVEVREKLSIQEAKLEEALTHLRGYPHIEEVAIISTCNRLEIYAVVS
DTEKGVVEITQFLSETGHLPLNYLRRYLFTLLHQDAVRHLLRVAAGLESLVLGEGQILAQ
VKTTHKLGQKYKGIGRLLDRLFKQAITAGKRVRSETNIGTGAVSISSAAVELAQTKAE--
-------DLANRRISIIGAGKMARLLVQHLLSKGATDITIVNRSHHRAQELAAQF-PQAS
LNLQLLPEMMQVVASSHIVFTSTAATEPILHRENLTAALDPNHALMLFDISVPRNVASDV
HGMEGIESYNVDDLKAVVAQNYESRRQMAQEAEGLLEEEVEAFDLWWRSLETVPTISCLR
TKVETIREQELEKALSRLGTEFAEKHQEVIEALTRGIVNKILHEPMVQLRAQQDIEARKR
CLESLKMLFD--LE----IEEQFG------
>Prom9313|33862840
MHIAVVGLSHRTAPVEIREKLSIPEQTMETSLQTLRGNDQILEVSILSTCNRLEIYTLVR
HPERGISAISDFLGQHSGLATEDLSPHLFNFHHDEAVAHLMRVAAGLDSLVLGEGQILSQ
VKKMVRLGQEHKSMGPILNRLLTQAVSTGKRVRSETNLGTGAVSISSAAVELAQLKLGQA
QGEDQLMTLESELVAVVGAGRMSRLLLQHLQAKGCSGVMLLNRTRQRAEDLSADF-PELP
VECRPLDDLNHCLSTCSLVFTSTAADDPIVDASLLKQLKRRSF-LRLIDIGVPRNIASDV
VDVPGVESHDVDDLHEVVSRNQEARQQMAKEAEVVLQEETRLFLEWWDSLEAVPTINRLR
ATLEAIRAEELQKALSRMGPDFSARERKVVEALSKGIINKILHTPVTQLRAPQARPERQQ
ALRVVASLFE--LD----PPLENG------
>Cya7822|196256307
MNIVVVGLSHKTAPVEVREKLSIPEAKLEEALAHLRSYPHITEVAILSTCNRLEIYAVIS
ETEQGVIEISQFLSEKGHIPLHHLRRHLFILLHQDAVRHLMRVAAGLESLVLGEGQILAQ
VKNTHKLAQKYQGIGRLLDRLFKQAMTAGKRVRTETSIGTGAVSISSAAVELAQMKVI--
-------DICLCRVVIIGAGKMSRLLVKHLLSKGVTKIAIVNRSLRRAEELASLF-PEAQ
LQLHPLEEMISAVSVSDIVFTSTGATEPILNRALLEPVIEINQSLMLVDISVPRNVDADV
HGLEPIQAYNVDDLKAVVAANQESRRRLAQEAEGLLEEEVESFELWWRSLDTVPTISCLR
DKVETIREQELEKALSRLGTEFAEKHQEVIEALTRGIVNKILHEPMVQLRAQQDIEARKR
CLQSLQMLFD--LD----VEEQYI------
>Cya7424|218442068
MNIAVVGLSHKTAPVEVREKLSIPEAKLEEVLAHLKSYPHIQEVAILSTCNRLEIYAVVT
ETEQGIIEISQFLSEKGHIPLHHLRRHLFILLHQDAVRHLMRVAAGLESLVLGEGQILAQ
VKNTHKLAQKYGGIGRLLDRLFKQAMTAGKRVRSETSIGTGAVSISSAAVELAQMKVI--
-------DICVCRVTIIGAGKMSRLLVQHLLSKGVSKIAIVNRSLRRAQELAGLF-PEAQ
LQLHPLEEMINAVSVSDIVFTSTGATEPILNRSNLESIIAVNQSLMLVDISVPRNVDADV
QQLEQIQSYNVDDLKAVVAANQESRRRLAQEAEGLLEEEVESFELWWRSLDTVPTISCLR
DKVETIREQELEKALSRLGTEFAEKHQEVIEALTRGIVNKILHEPMVQLRAQQDIEARKR
CLQSLQMLFD--LD----IEEQYT------
>PromN1A|124025513
MHIAVVGLSHRTAPVEVREKLSIPEELVERSFNNLKKIDQILEVSILSTCNRLEIYSLVK
DPQLGIEAIKSFLLEFSGLEDEILSPHLFNYVQEKAVSHVMRVSAGLDSLVLGEGQILSQ
VKKMVRLGQDHHSLGPILNRLLTQAVSTGKRVRSETNLGTGAVSISSAAVELAQLKLGQA
HGRDQLMTLETEKVAVVGAGRMSRLLLQHLQSKGCCSLTLLNRTRKRAEDLSAAF-PDIQ
IDCQLIDELDSCLSLSTLVFTSTAANEPIIDAEKLINIDRKPL-LRLIDIGVPRNISSDA
KSVSGIESHDVDDLQEVVSRNQEARQKLALEAEGLIEEECRVFLEWWDSLAAVPTINCLR
SSLESIRKEELQKALSRMGPDFSARERKVVEALSKGIINKILHTPVTKLRAPQSRNDRRD
SLDVIEKLFN--LD----VSSSLNKPKNN-
>Micc|254410032
MNIAVVGLSHKTAPVEVREKLSIPEAQIEGAVQQLCSYPHVEEVAILSTCNRLEIYIVAA
ETEKGVREVSQFLSDNSLVPLHQLRPHLFILLHQDAVMHLMRVAAGLDSLVLGEGQILSQ
VKHTHKIGQQHKGIGRLLNRLFKQAITAGKRVRTETSIGTGAVSISSAAVELAQMEVQ--
-------NLAAYRVAIIGAGKMSRLLVQHLLSKGAESIAIINRSTRRAEELAKQF-ENAQ
LTVHSLSEMMEVIPESDMVFTSTSATEPILDRAKLEDHLDPNRSLMLFDISVPRNVDADV
NELEQVQAFNVDDLKAVVAQNTESRRQMAMEAENLLEQEVEAFEIWWRSLETVSTISSLR
EKVEGIREQELEKALSRLGSEFADKHQEIIEALTRGIVNKILHDPMVQLRAQQDIEARRQ
AMQTLQTLFN--LE----IEEQFG------
>Prom9202|254526001
-------------------------------MKALKAFSEVLEVSILSTCNRLEIYALVK
DKNTGISSIKEFLSEYSGIIFEDLDPHLFCFRQEEAVLHLMKVSAGLDSLVLGEGQILSQ
VKKMMRLGQENQSTGPILNRLLTQSVSTGKKVRSETNLGTGAVSISSAAVELAQLKIGQE
KGFDTLVSLESENVLVVGAGRMSRLLITHLKSKGCHKLILVNRNIDRALNLALDF-PDLE
IVCRGLNELDENISISSLVFTSTASEVPIIDLAKIEKLNLNNK-LKFIDIGVPRNISNDV
KQHEFVKSFDVDDLQEVVSRNQEFRQKIAKEAESLVEEERIIFLEWWASLEAVPVINKLR
SDLELIRKEELQKALSRMGPDFSARERKVVEALTKGIINKILHTPVTKLRSPQSREERQV
SLKIVEKLFS--LA----EEDKNN------
>Nods|119509439
MNIAVVGLSHKTAPVEIREKLSIPEPQTESAIAHLNSYPHIDEVAILSTCNRLEIYIVTS
ETEQGIREVTQFLSEHSKLPVQSLRQHLFMLLHDDAVMHMMRVAAGLDSLVLGEGQILAQ
VKNTHKLGQQYNGIKTVLNRLFKQALTAGKRVRTETNIGTGAVSISSAAVELAQMKAA--
-------NLAACRVAIIGAGKMSRLLVQHLISKGAAQISIVNRSQERAQQLAKLY-PEQP
IHTHTLSEMMAVIAESDLVFTSTSATEPILERSTLETVLESSRSLMLFDISVPRNVHSNV
NELANVQAFNVDDLKAVVAQNHESRRKMAQEAEKLLDEEVEAFDIWWRSLETVSTISCLR
NKVETIREQELEKALSRLGSEFAEKHQEVIEALTRGIVNKILHDPMVQLRAQQDVEARRH
CMQTLQTLFN--LD----AGEQFS------
>Cyab|254432658
MHIAVVGLSHRTAPVEIRERLSIPEQAMDASLQQLREDDQVLEASILSTCNRLEIYTLLR
HPEQGISSVGAFLSQHSGLAVDELTPHLFTYHHEDAVAHLLRVAAGLDSLVLGEGQILSQ
VKKMVRLGQEHHSVGPILNRLLNQAVSTGKRVRTETNLGTGAVSISSAAVELAQLKVGQA
RGQDELVPLDQEQVAVVGAGRMARLLLQHLQAKGCRAVVLLNRTVERAEQLAADF-PALP
VQCRPLDDLDHCLSTCSLVFTSTAAEEPIITAQRLAGLNRRSS-LMLVDIGVPRNIAADT
ATVTGVQAFDVDDLQEVVTRNQEARREIAAEAEGLLREEARLFLEWWDGLEAVPVVNRLR
RRLEEIREQELQKALSRMGPDLSARERKVVEALSKGIINKVLHTPMTNLRAPQPRQQRHT
SMRVIEELFE--LQ----DDGSLSSGP---
>Acam|158338846
MNIAVVGLSHKTAPVDVREKLSIPDDVKEKATSQLRSYPHLEEVAILSTCNRMEVYVVAQ
ETDDGIRELTQFLSEWSQIPLLELRQHLFILLHQDAVMHLMRVSAGLDSLVLGEGQILAQ
VKQTHKLSQKYSGAGPILNRLFKQAISAGKRVRTETSIGTGAVSISSAAVELAQIKTE--
-------DLSAHRVAIIGAGKMSRLLVKHLLSKGANQIAILNRSLKRAEQLADQF-QGAD
LKLHTLADMQAVLTESDLIFTSTASTEPLLDRDILEPIVCDRQSCMIFDISVPRNVHSNV
NELSQVHAFNVDDLKAVVAQNQESRRQMALEAESLLEEEVASFDVWWRSLETVPTISSLR
TKVESIREQELEKALSRLGTEFAEKHQEVIEALTRGIVNKILHDPMVQLRAQQDIEVRRK
AMQSLNMLFN--LNSSQGVAKQRNT-----
>Prom9301|126696166
MHIVVVGLSHRTAPVEVREKLSIPDQSITESLKALKAFSDVLEVSILSTCNRLEIYALVK
DKNTGISSIKEFISEYSGIIFDDLNPHLFCFRQEEAVLHLMKVSAGLDSLVLGEGQILSQ
VKKMMRLGQENQSTGPILNRLLTQSVSTGKKVRSETNLGTGAVSISSAAVELAQLKIGQE
KGFDNLVSLESENVLVVGAGRMSRLLITHLKSKGCHKLILLNRNIDRALNLAQDF-PDLE
IVCKGLNELEENISLSSLVFTSTASEEPIIDLTKIEKINLSNR-LKFIDIGVPRNISNDV
KQHEFVKSFDVDDLQEVVSRNQEFRQKIAKEAESLVEEERIIFLEWWASLEAVPVINKLR
SDLELIRKEELQKALSRMGPDFSARERKVVEALTKGIINKILHTPVTKLRSPQSREERQV
SLKIVEKLFS--LV----EEDKNN------
>Artm|209522636
MNIAVVGLSHKTAPVNVREQLSIPEPQIEGAIAHLLSYPHLEEVAILSTCNRLEIYLVTV
EAQPGIREVTQFLSESSQLPLAELRPHLFTLLHDDAIMHLMRVAAGLDSLVLGEGQILAQ
VKQTHKLGQQYKGIGRILNRLFKQALTAGKRVRTETSIGTGAVSISSAAVELVQMKVQ--
-------DMSDYRVAIVGAGKMSRLLVQHLLSKGANHISIINRSLKRSQELAGQF-READ
LNLCPLSEMMAVVANSDIVFTSTGATEPILDRAKLETTLAPNQSLMLVDISVPRNVAADV
TELPGIQAFNVDDLKAVVAQNYESRRQMAQEAEVLLEEEVEAFDVWWRSLETVPTINCLR
DKIEGIREQELEKALSRLGSEFAEKHQEVIEALTRGIVNKILHDPMVQLRSQQDIEARRR
AMQTLQTLFN--LDPEAISGQQYS------
>Syne6301|56751025
MHLAVVGLSHRTAPVAVREKLSIPEQQVEAAIQQLKSYPHIEEVAILSTCNRLEIYCVTR
ATEPGVREITQFLSEHSHLPLGELRPHLFVLLHQDAVMHLMRVAAGLDSLVLGEGQILSQ
VKTMYKLGQQYEGVGRILNRLLKQAVTAGKRVRTETSIGTGAVSISSAAVELAQLKVIAR
DDRSD-GNLAGQRVLILGAGKMSRLLVQHLIAKGADTIQILNRTLGRAEELAKQYGGDLQ
IQVGLLSGLMNAIVEADIVFTSTSATDPILDRAKLEMVLAPEQRLMLIDIAVPRNVAADV
VELTSVESYNVDDLREVVAQNQESRRKLAEEAEALLEEEVDAFDNWWQSLDTVPTINCLR
DKIEMIREQELEKALSRLGTEFGDKHQAVVEALTRGIVNKILHDPMVQLRSQQDIEARRR
AVDALQMLFN--LD----PQGQLSS-----
>Anav|75909903
MNIAVVGLSHKTAPVEIREKLSIPEPQTESAIAQLTSYPHIDEVAILSTCNRLEIYIVAG
ETDHGIREVTQFLSEHSKLPVHSLRQHLFVLLHEDAVMHIMRVAAGLDSLVLGEGQILAQ
VKNTHKLGQQYNGIKTILNRLFKQALTAGKRVRTETSIGTGAVSISSAAVELAQIKAE--
-------NLAACRVTILGAGKMSRLLVQHLVSKGATQISIVNRSRERAQELAKQF-SEHP
IRTHLLPEMMTVIAESHLVFTSTSATEPILDRAKLEMVLAPNQPLMLFDISVPRNVHTDV
NELANVQAFNVDDLKAVVAQNYESRRKMAQEAERLLEEEIEAFDIWWRSLETVSTISSLR
SKIETIREQELEKALSRLGSEFGDKHQEVIEALTRGIVNKILHDPMVQLRAQQDVEARRR
CMQTLQMLFN--LD----VGEQFS------
>Artp|284053183
MNIAVVGLSHKTAPVNVREKLSIPEPQIEGAIASLLSYPHLEEVAILSTCNRLEIYLVTV
EAQPGIREVTQFLSESSQLTLAELRPHLFTLLHDDAIMHLMRVAAGLDSLVLGEGQILAQ
VKQTHKLGQQYKGIGRILNRLFKQALTAGKRVRTETSIGTGAVSISSAAVELVQMKVE--
-------DLSDYRVAIVGAGKMSRLLVQHLLSKGANHISIINRSLKRSQELAGQF-READ
LNLCPLSEMMAVVANSDIVFTSTGATEPILDRAKLEETLAPNQSLMLVDISVPRNVAADV
TELPGIKAFNVDDLKAVVAQNYESRRRMALEAEVLLEEEVEAFDVWWRSLETVPTINCLR
DKIEGIREQELEKALSRLGSEFAEKHQEVIEALTRGIVNKILHDPMVQLRSQQDIEARRR
AMQTLQTLFN--LDPEAVSGQQYS------
>Cya7425|220908874
MNIAVVGLSHKTAPVEVREKLSVPEDGLEGAIAQLCSYPHIEEVAILSTCNRLEIYIVTS
ETESGIREVTQFLSEWSHLPLRELRQHLFILLHQDAVMHLMRVAAGLDSLVIGEGQILSQ
VKNTHKLGQQYNGIGTILNRLFKQAITAGKRVRTETSIGTGAVSISSAAVELAQLKTP--
-------CLADCRVAVLGAGKMSRLVVQHLLAKGANQIAILNRSTERARELANQF-SEAS
LQIHSLAELFNVITRYDLIFTGTSATEPLLDRSKLEPVLEVNQSLMIIDIAVPRNVHANV
NELEQVQVFNVDDLKAVVAQNQESRRAMAMEAEALLEEELTAFDVWWRSLETVPTISSLR
DKIETIREQELEKALSRLGSEFAEKHQEVIEALTRGIVNKILHDPMVQLRAQQDRETRRR
AMQSLQMLFN--LPVNDSVVNVNS------
>Cya51142|172038889
MNIAVVGLSHKTAPVEVREKLSIQEAKIEEALTHLKGYPHIEEVAVISTCNRLEIYAVVT
DTEKGVVEITQFLSEIGHIPLSYLRRYLFTLLHQDAVRHLLRVAAGLESLVLGEGQILAQ
VKTTHKLSQKYKGIGRLLDRLFKQAITAGKRVRSETNIGTGAVSISSAAVELAITKVD--
-------DLATRNISIIGAGKMACLLVKHLVAKGATSITIVNRSQRRAEELAKKF-PQAE
LTLVSLDEMMSVVGKSHLVFTSTGATEPILHQDNLREVVSAEQGLMLFDISVPRNVATNV
QDLEIVEAYNVDDLKAVVAQNHASRRQMALEAEGLLEEEVEAFELWWRSLETVPTISCLR
TKVESIREQELEKALSRLGTEFAEKHQEVIEALTRGIVNKILHEPMVQLRAQQDIEARQR
CLQSLQMLFDLEIE----IEKQFS------
>Lyns|119483453
MNIAVVGLSHKTAPVDVREKLSIPEQDIESAIAHLLSYPHIEEVAILSTCNRMEIYVVAS
ETQPGIREVTQFLSELSKLTLHQLRPHLFTLLHEDAIMHLMRVSAGLDSLVLGEGQILAQ
VKQTHKLGQRHQGIGQILNRLFKQAITAGKRVRTETNIGTGAVSISSAAVELVQMKLE--
-------DLSGYRVAIIGAGKMSRLLVQHLLSKGATQIAIVNRSTKRAEELAQQF-REAE
FKLHPLSEMMTVIGQSDIVFTSTGATEPILDRGKLEAALDPHQPLMLVDISVPRNVAADV
VELPNIRAFNVDDLKAVVAQNHETRRKMAQEAEVLLEEEVEAFDVWWRSLETVPIISCLR
QKIEGIREQELEKALSRLGSEFAEKHQEVIEALTRGIVNKILHDPMVQLRAQQDIEARRR
AMTTLEMLFN--LESDNSSSKLYS------
>Prom9211|159903535
MNIAVVGLSHRTAPVEVREKLSISDDNIPSAFNTLNTNDQIIEVSILSTCNRLEIYSFVK
NSDNGVKAIKDFLCKHSGLGIDELDPHLFSYDQAEAVKHVMRVAGGLDSLVLGEGQILSQ
VKKMVRLGQENHSMGPILNRLLTQAVSTGKRVRSETNLGTGAVSISSAAVELAQLKLGQS
EGKDELMSLEREKVSIVGAGRMSRLLIQHLQSKGCSKLKLINRTFQRAEALALDF-PDVD
IHCQLLDDLDESLRNSTLIFTSTAAENPIIDAARLKEVVRDET-LRLIDIGVPRNISSDV
KGLTGFEAHDVDDLQEVVSRNQEARQQIALEAEALVDEEGRIFLEWWASLEAVPTINLLR
SSLESVRKEELQKALSRMGPDFSARERKVVEALSKGIINKILHTPVTNLRAPQTSSNRKI
SLEVIETLFE--LG----VSESE-------
>Noss|17228537
MNIAVVGLSHKTAPVEIREKLSIPEPQTESAIAQLTSYPHIDEVAILSTCNRLEIYIVAG
ETDHGIREVTQFLSEHSKLPVHSLRQHLFVLLHEDAVMHIMRVAAGLDSLVLGEGQILAQ
VKNTHKLGQQYNGIKTILNRLFKQALTAGKRVRTETSIGTGAVSISSAAVELAQIKAE--
-------NLAACRVTILGAGKMSRLLVQHLVSKGATQISIVNRSRERAQELAKQF-SEHP
IRTHLLPEMMTVIAESHLVFTSTSATEPILDRAKLEMVLAPNQPLMLFDISVPRNVHTDV
NELVNVQAFNVDDLKAVVAQNYESRRKMAQEAERLLEEEIEAFDIWWRSLETVSTISSLR
SKIETIREQELEKALSRLGSEFGDKHQEVIEALTRGIVNKILHDPMVQLRAQQDVEARRR
CMQTLQMLFN--LD----VGEQFS------
>Cya8801|218248392
MNIAVVGLSHKTAPVEVREKLSIQEAKLEEALTHLRGYPHIEEVAIISTCNRLEIYAVVS
DTEKGVVEITQFLSETGHLPLNYLRRYLFTLLHQDAVRHLLRVAAGLESLVLGEGQILAQ
VKTTHKLGQKYKGIGRLLDRLFKQAITAGKRVRSETNIGTGAVSISSAAVELAQTKAE--
-------DLANRRISIIGAGKMARLLVQHLLSKGATDITIVNRSHHRAQELAAQF-PQAS
LNLQLLPEMMQVVASSHIVFTSTAATEPILHRENLTAALDPNHALMLFDISVPRNVASDV
HGMEGIESYNVDDLKAVVAQNYESRRQMAQEAEGLLEEEVEAFDLWWRSLETVPTISCLR
TKVETIREQELEKALSRLGTEFAEKHQEVIEALTRGIVNKILHEPMVQLRAQQDIEARKR
CLESLKMLFD--LE----IEEQFG------
>Glov|37520787
MQIAVIGLSHRTAPVEIRERVSIAEGQVPEYVSRLRSCSQVAECAILSTCNRLEIYTVLR
DSEHGLREVTRFLAESKGVLLPTLQRHLFVLLHQDAVMHLMRVAAGLDSIVLGEGQILAQ
VKMTQSLAQQGKGVDRVLNQLFKTAITAGKRVRSDTNIGTGAVSVSSAAVEMALRKKG--
-------PLHNQRCLVVGAGKMGELLVRHLLAKGARQIIVLNRSLEKAAQMVEQF--GLM
LPVATVDELTNYVPCSDLIFTCTGATEPLLTLEKMSSL-RRDQSLMIFDIAVPRNVATEV
DELPNVQLFNVDHLKQVVEENRAYRQLMVTQCEEILLEQLDEFLDWWRGLEAVPTINQLR
QKVETIREQELEKALSRLGTEFAEKHQGIIDSLTRAIVNKILHDPMVQLRAQRDIEARRR
ALQTLQTLFN--LEAQSNPEPPTL------
>Syns8102|33865651
MHIAVVGLSHRTAPVEIRERLSIPEQTMETSLQSLRGHEQVLEASILSTCNRLEIYTLVR
HPDLGVSAVSEFLSGHSGLATGELTPHLFNYHHEDAVDHLMRVAAGLDSLVLGEGQILSQ
VKKMMRLGQEHKSLGPILNRLLTQAVSTGKRVRSETNLGTGAVSISSAAVELAQLKLGQS
RGLDQLVTLESEQIAVVGAGRMSRLLLQHLQAKGASGVVLLNRTVQRAELLAADF-PDLP
VQCRPLTDLDQCLSTCSLVFTSTAADDPIIDAARLEPLNRRSK-LRLIDIGVPRNIAADA
AAVDGVESHDVDDLQEVVARNQEARQAMAREAEQLLQQEAQQFLEWWDSLEAVPTINRLR
SSMETIRVEELQKALSRMGPDFSARERKVVEALSKGIINKILHTPVTSLRAPQGRQERQQ
ALRTVERLFS--LG----DD----------
>Thee|22299281
MNIAVIGLSHKTAPVDVREKLSVPEDVRERALQHLCGYAHIQEATILSTCNRLEIYIVTS
DTEVGVREVHQFLSEWSHIPLPQLRPYLFILLHQDAVMHLMRVASGLDSLVIGEGQILSQ
VKRCHQLGQQYKSIGPILNRVFTGAIAAGKRVRTETSIGTGAVSISSAAVELADLRLQ--
-------NLQNCRIAVVGAGKMSRLVVQHLIARGVKEIRIINRSLERAQELAQQF-PEVR
FELFTMTDLLPIVAAMDLVFTSTAATEPLLDRDNLGAVLVGDRSLAIIDISVPRNVHANV
TELGTVQLFNVDDLQAVVAQNQEARRQLAQEAEGILEEELETFLAWWHALETVPIIRSLR
QKMEAIRTQELEKALSRLGSEFADKHQGVIEAMTRTIINKILHDPTVQLQSQRDLESRQR
AMQTLQDLFN--LE----PIEA--------
>Syns9916|116074713
MHIAVVGLSHRTAPVEVREKLSIPEQSMETSLQALRGHEQVLEASILSTCNRLEIYTLVR
HPDLGISAVRDFLSGHSGLATDDLSPHLFAFHHHEAVDHLLKVSAGLDSLVLGEGQILSQ
VKKMMRIGQEHKSIGPILNRLLTQAVSTGKRVRSETNLSTGAVSVSSAAVELAQLKLGQS
RGLDELVSLESEQVAVVGAGRMSRLLLQHLQAKGCSGVVLLNRTRERALGLAADF-PGLP
VQCRTLEDLDHCLSTCSLVFTSTAAEDPIIDAARLNQLNRRSS-LRLIDIGVPRNIAADV
KGISGVEAHDVDDLQEVVARNQEARQKVAREAQGLLDEESRLFLEWWDSLEAVPTINRLR
ASLEQIRTEELQKALSRMGPDFSARERKVVEALTKGMLNKILHTPVTQLRSPQPRPQRQE
ALRVVERVFQ--LE----SDSAAS------
>PromMED|33861325
MHIVVVGLSHRTAPVEVREKLSIPDQSISESLKTLSINSDILEVSILSTCNRLEIYALVK
EINIGISSIKEFLTDYSSVNFEDLNPHLFDFRQEEAVLHLMKVSAGLDSLVLGEGQILSQ
VKKMMRLGQENQSTGPILNRLLSQSVSAGKKVRSETNLGTGAVSISSAAVELAQLKIGQD
HGVDGLVSLKSEKVLVVGAGRMSRLLITHLKSKGCNRLTLLNRNIERAVNLAGDF-PDLE
INCKSLNELDKNISLSSLVFTSTASEKPFIDLARVEKISLNNK-LKFIDIGVPRNISNDV
KHHAFIESFDVDDLEEVVSRNQEFRQKIAKEAESLVKDERIIFLEWWASLEAVPVINKLR
SDLELIRKEELQKALSRMGPDFSARERKVVEALTKGIINKILHTPVTKLRSPQSRDERQA
SLKIVEKLFS--LV----DDE---------
>Scys6803|161344763
MNIAVVGLSHKTAPVEIREKLSIQEAKLEEALTHLRSYPHIEEVTVISTCNRLEIYAVVT
DTEKGVVEITQFLSETGNIPLATLRRYLFTLLHEDAVRHLMRVAAGLESLVLGEGQILAQ
VRTTHKLGQKYKGVGRLLDRLFKQAITAGRRVRTETDIGTGAVSISSAAVELVHRQV---
-------DLSSQKTVIIGAGKMACLLVKHLLAKGATDITIVNRSQRRSQDLANQF-PQAQ
LTLCPLTDMFTAIAAGDIVFTSTGATEPILNCENLTGCVINRKSLMLVDISVPRNVAADV
HAMEQVRAFNVDDLKEVVAQNQASRRQMARQAEALLEEEIAAFDLWWRSLETVPTISSLR
SKVEDIREQELEKALSRLGSEFAEKHQEVIEALTRGIVNKILHEPMVQLRAQQDIEARKQ
CLRSLKMLFD--LE----VEEQFG------
>Syn9902|78184801
MHIAVVGLSHRTAPVEIRERLSIPEQSMEMSLKTLRGNDQVLEASILSTCNRLEIYTLVR
HPELGVGAVNEFLSNHSGLQTGELSPHLFNFHHQDAVDHLLRVAAGLDSLVLGEGQILSQ
VKKMMRLGQEHKSLGPILNRLLTQAVTTGKKVRSETNLGTGAVSISSAAVELAQLKLGQS
RGVDDLVSLESEQIAVVGAGRMSRLLLQHLQAKGASGVVLVNRTVETAERLANDF-PDLS
VECRPLTDLNTFLSTSSLVFTSTAAEDPIIDASRLKPLNRRSQ-LRLIDIGVPRNVAADA
ATVDGVESHDVDDLEEVVARNQEARQAIAREAEHLLQDEAQQFLDWWDSLEAVPTINQLR
SSMETIRTEELQKALSRMGPDFSARERKVVEALSKGIINKILHTPVTKLRASQARSERQQ
ALRAVERLFD--LD----PS----------
>Trie|113474752
MNIAVIGLSHKTAPVEVREKLSLPETEIQNAISELCSGTYTQEVGILSTCNRLEIYVVTN
EMQPGIREVTQFLSESSKIPLNQLRPHLFMLLHEDSIMHLMRVASGLDSLVLGEGQILAQ
VKQTHKLGQKYKGIGRILNRLFKQAVTAGKRVRTETSIGTGAVSVSSAAVELAQMKLE--
-------DLSNYQVAIVGAGKMSKLLVQHLLAKGANKISIINRSVGRAQDLANSF-KDAN
IKVYSMLEMVQVIGESDLVFTSTAATELILDKAKLETILDPLKPLMLVDISVPRNIGNDV
SELPNVRCFNVDDLKAVVAQNRESRRQMAMEAEVLLEEEVEAFDVWWKSLETVPTINSLR
QKIETIREQELEKALSRLGSEFAEKHQEVIEALTRGIVNKILHDPMVQLRAQQDIEARRH
AMETLQLLFN--LESEMSSGKVI-------
>Syn9311|113955176
MHIAVVGLSHRTAPVEVREKLSIPEQTMEESLQNLRNHEQVLEASILSTCNRLEIYTLVR
NPDLGIAAVRDFLSGHSGLESRDLSPHLFTYHHDEAIAHLMRVTAGLDSLVLGEGQILSQ
VKKMMRLGQEHKSIGPILNRLLTQAVSTGKRVRSETNLSTGAVSVSSAAVELAQLKLGQS
RGQDALVTLETEQIAVVGAGRMSRLLLQHLQAKGASGVVLLNRTIERASALATDF-PNLP
IQCRGLDDLDQCLSTCSLVFTSTAVDDPIIDANRLNALNRRSS-LRLIDIGVPRNIASDV
HEVSGVESHDVDDLQEVVERNQEARQQVAREAEGLLLEEGRLFLEWWDSLEAVPTINRLR
ASLEEIRVEELTKALSRMGPDFSARERKVVEALTKGMINKILHTPVTQLRSPQQRSERQQ
ALQVVEKIFD--LE----SGAATQD-----
>NoAz|298491577
MNIAVVGLSHKTAPVEVREKLSIPEPQTEGVIAHLLSYPHIDEVAILSTCNRLEIYIVSN
QITQGLQEVTQFLAEHSKLPVISLRKHLFMLMHTDSVMHIMRVSAGLDSLVLGEGQILAQ
VKNTHKLGQQFNGIKTILNRLFKQALTSGKRVRTETSIGTGAVSISSAAVELAQIKVE--
-------NLAPYRVAILGAGKMSRLLVQHLISKGATQISIVNRSRERAEELAKQF-PEQP
IQIHLLPEMMSVVAHYDLVFTSTSATEPILDRAKLEMILDPKHSLMLFDISVPRNVDADV
NDLANVQVFNVDDLKAVVAQNYESRRKMAQEAEKILDEEVEAFDVWWRSLETVSTISSLR
NKIESIREQELEKALSRLGSEFGEKHQEVIEALTRGIVNKILHDPMVQLRAQQDVEARRN
CMQTLQMLFN--LD----TGEQFS------
>Ucyn|284929477
MNIAVVGLSHKTAPVEVREKLSIQETKVEEAIIHLRSYPHIEEVAVISTCNRLEVYAVLT
DTEKGVIEIIQFLSETSHIPLGYLRRHLFILLYQDAVRHLFRVAAGLESLVLGEGQILAQ
VKTTYKLAQKYKGIGRLLDRLFKQAITSGKRVRSQTNIGTGAVSISSAAVELSITKID--
-------NLTNRQVTVIGAGKMARLLVKHLLAKGAASINVVNRSKLRAEELAQKF-PTAQ
LTLVPFEEMMTAVKNSHIIFTSTAASQPILHRENLQEVVSTQEKLMLFDISVPRNVATNV
QEMDFVEVYNVDDLKAVVAKNHSSRQRMALEAEKLLEEELETFELWCHSLEAVPTISCLR
TKIEGIREQELEKALSRLGVEFAEKHQEVVEALTRGIVNKILHEPMVQLRAQQDIEARQR
CLQSLQMLFDLEIE----IEKQFS------
>Syns5701|87302822
MHIAVVGLSHRTAPVEIRERLSIPEQTMEESLQNLRGDSQVLEASILSTCNRLEIYTLLR
SPEQGIHAVGSFLSQHSGLDFGELTPHLFTYHHEEAVAHLLRVAAGLDSLVLGEGQILSQ
VKKMVRLGQEHGSIGPILNRLLNQAVSTGKRVRSETNLGTGAVSISSAAVELAQLKVGQA
RGLDELVPLDQEQVAVVGAGRMARLLLQHLQAKGCRGLVLLNRTAERAEALAADF-PEFP
VQCRPLSDLDHCLSTCSLVFTSTGAEEPIIDAGRLSGLNRRSS-LMLIDIGVPRNISADV
SHLGGVDAFDVDDLQEVVTRNQEARRDIAVEAEGLLQEEARQFLEWWDGLEAVPTLNRLR
QQLEQIREQELQKALSRMGPDLSARERKVVEALSKGIINKILHSPVTNLRAPQPRQQRHQ
AMQVLHQLFA--LD----GEDEES------
>YellB|86609700
MFIAVVGLSHRTAPVEIRERLSIAEAEVGETIQQLRTHPHIEEAAILSTCNRLEVYIVTS
EMESGVRQTMQFLAELKGIPLPQLRPHLFTLLYQDAVTHLMRVAAGLDSLVLGEGQILSQ
VKKAQQLGQACNGMDRILNRLFKAAITAGKRVRTETEIGTGAMSISSAAVELALQEQG--
-------SLSQGKVTVVGAGRMARLLVQHLLAKGAVDITVVNRSLERAEALAKQF--EQP
IQVLPWESLLNSVAESNLVFTSTGATQPILNYQQLAGVLQPDQPLLLVDISVPRNIDPDV
EKLKGVQVFNVDHLSRIVEENRAQRQKLALAAEALVEEEVDQFMEWWRSLETVPTISSLR
HKVESIREQEMEKALSRLGKDFAEKHLEVIDALTRGIVNKILHDPMVQLRAKRDIEARRA
AMRILQELFN--LDPVVFQAQQER------
>Syn7002|170077917
MNIVVVGLSHKTAPVEIREKLSIQEAKMDEAIAHLKSYPHVEEVAVISTCNRLEIYAVVQ
ETEQGVREICQFLAETGQLQLNRLRRYLFTLLHQDAIRHLLRVAAGLESLVLGEGQILAQ
VKAAHKLGQQHKGLGRLLDRMFKRAITAGKRVRSETNIGTGAVSISSAAVELAQMKVK--
-------DLSNQKIAIIGAGKMSRLLVQHLVSKGAEDITIVNRSERGARDLAKKF-PDVD
LQLELLPEMLNVVEQADIVFTSTGATEPILDRAKLENLDLHT--LILIDISVPLNVAADV
EEIAGVRLYNVDALKEVVAQNQASRRKMAEEAEALLEEEVENYIQWWQSLETVPTISSLR
SKVESIREQELEKALSRLGAEFEEKHQEVIETLTRGIVNKILHDPMVQLRAQQDIEARRV
CLQSLQMLFN--LE----TEEAI-------
>Cylr|282899004
MNIAVVGLSHKTAPVEVREKLSIPEPQTESAIAHLLNYPHIDEVAILSTCNRLEIYVVSS
DIPQGIREVTQFLAEHSKLPVGSLRQHLFTLIHTDAVTHILRVAAGLDSLVLGEGQILAQ
VKNTHKLGQQYNGVKTILNRLFKQALTAGKRVRSETSIGTGAVSISSAAVELAQIKVE--
-------NLELYRVLIVGAGKMSRLLVQHLISKGASHISIVNRSQERAAELAKQF-PEVT
IHIHLLPEMMSVISHSDLVFTSTSSTEPIINRSKLEMVLDPNHSLMLFDISVPRNVDSDV
NCLNNVQVFNVDDLKAVVAQNYESRRKMAQEAEKILDEEVESFDIWWRSLETVSTISSLR
NKIEHIREQELQKALSRLGSEFGEKHQEVIEALTRGIVNKILHDPMVQLRSQQDIEARRN
CMRTLQMLFN--LD----TEEQFS------
>Prom9303|124023386
MHIAVVGLSHRTAPVEIREKLSIPEQTMETSLQTLRGNDQVLEVSILSTCNRLEIYTLVR
HPERGISAISDFLGQHSGLAAEDLSPHLFNFHHDEAVAHLMRVAAGLDSLVLGEGQILSQ
VKKMVRLGQEHKSMGPILNRLLTQAVSTGKRVRSETNLGTGAVSISSAAVELAQLKLGQA
QGEDQLMTLESELVAVVGAGRMSRLLLQHLQAKGCSGVMLLNRTRQRAEDLSADF-PELP
VECRPLDDLNHCLSTCSLVFTSTAADDPIVDASLLKQLKRRSF-LRLIDIGVPRNIASDV
VDLPGVESHDVDDLHEVVSRNQEARQQMAKEAEVVLQEETRLFLEWWDSLEAVPTINRLR
ATLEAIRAEELQKALSRMGPDFSARERKVVEALSKGIINKILHTPVTQLRAPQARQERQQ
ALRVVACLFE--LD----PPLEDG------
>Syns7805|88808517
MHIAVVGLSHRTAPVEVREKLSIPEQTMEESLQNLRGHDQVLEASILSTCNRLEIYTLVR
NPELGISAVREFLSGHSGLETRDLKPHLFAYHHEDAVAHLLRVAAGLDSLVLGEGQILSQ
VKKMMRLGQEHKSLGPILNRLLTQAVSTGKRVRSETNLGTGAVSISSAAVELAQLKLGQT
RGLDELVTLEDEQVAVVGAGRMSRLLLQHLQAKGATGVVLLNRTVARAEALAADF-PSLP
VQCRPLKDLDLCLSTCSLVFTSTAADDPIIDAQRLSTLNRRSL-LRLIDIGVPRNIAADV
VGLGGVEAHDVDDLKEVVERNQEARQQVAREAQGLLDEESRMFLEWWDSLEAVPTINRLR
SSLESIRSEELMKALSRMGPDFSARERKVVEALSKGIINKILHAPVTALRSPQPRSDRQN
ALSVVERLFA--LQ----PEEDSDR-----
>Syns7803|148239635
MHIAVVGLSHRTAPVEVREKLSIPEQTMEESLQNLRGHDQVLEASILSTCNRLEIYTLVR
NPELGISAVREFLSSHSGLETGDLKPHLFAYHHEDAVGHLLRVAAGLDSLVLGEGQILSQ
VKKMMRLGQEHKSLGPILNRLLTQAVSTGKRVRSETNLGTGAVSISSAAVELAQLKLGQS
RGLDELVTLEDEQVAVVGAGRMSRLLLQHLQAKGASGVVVLNRTVARAEALAADF-PTLP
VQCRPLKDLDHCLSTCSLIFTSTAADDPIIDAERLSKLNRRSS-LRLIDIGVPRNIAADV
EGIGGVDAHDVDDLKEVVERNQEARQQVAREAQGLLDGEARQFLEWWDSLEAVPTINRLR
SSMESIRSEELMKALSRMGPDFSARERKVVEALSKGIINKILHTPVTALRSPQPRSDRQN
ALSVVERLFD--LQ----ADEDSVQN----
>Cya0110|126655750
------------------------------------------------------------
------------------------------------------------------------
------------------------------------------------------------
-------------------------MVKHLVAKGATSITIVNRSQRRAEELAKKF-PQAE
LTLVSLDTMMEVVGNSHLVFTSTGATEPILHQDNLKEVVSVEQGLMLFDISVPRNVATNV
QDMEIVETYNVDDLKAVVAQNHASRRQMALEAEGLLEEEVEAFELWWRSLETVPTISCLR
TKVESIREQELEKALSRLGTEFAEKHQEVIEALTRGIVNKILHEPMVQLRAQQDIEARQR
CLQSLQMLFD--LELEIEIEKQFS------
>Mica|166365742
MNIAVVGLSHKTAPVEIREKLSIPEAKIESALTHLKGYPHIQEVAIISTCNRLEIYAVVT
DTEKGVVEITQFLAEIGHIPLNVLRRYLFTLLHQDAVRHLLRVSAGLESLVLGEGQILAQ
VKNTHKLAQKYNTISQLLDRLFKQAMTAGKRVRTETSIGTGAVSISSAAVELAHAKVT--
-------DLSSKKIAIIGAGKMSRLLVTHLLAKGSQQIAIINRSQRRAQELAREF-PHLP
LQLYGLEEMMTTVAASDIVFTSTGATEPILTKTLLTEVTITANSLMLIDISVPRNVHTDV
KELAQVQAFNVDDLKAVVAANQESRRQMAREAEALLEQEVEAFELWWRSLDTVPTISCLR
SKIEDIREQELEKALSRLGTEFAEKHQEVIEAMTRGIVNKILHEPMVQLRAQQDIEARKR
CLQSLQMLFN--LS----VGEEYS------
>Syns8109|260435892
MHISVVGLSHRTAPVEIRERLSIPEQTMETSLQSLRGNEQVLEASILSTCNRLEIYTLVR
NPDLGVSAVSDFLSSHSGLETGELTPHLFSYHHEDAVDHLMRVASGLDSLVLGEGQILSQ
VKKMMRLGQEHKSLGPILNRLLTQAVSTGKRVRSETNLGTGAVSISSAAVELAQLKLGQS
RGLDQLVTLESEQIAVVGAGRMSRLLLQHLQAKGASGVVLLNRTVERAEQLSADF-PDLP
VQCRSLTDLDQYLSTCSLMFTSTAADDPIIDAARLAPLNRRSK-LRLIDIGVPRNIAADA
ADVDGVESHDVDDLQEVVARNQEARQAMAREAEQLLQQEAQQFLEWWDSLEAVPTINQLR
SSMESIRSEELQKALSRMGPDFSARERKVVEALSKGIINKILHTPVTQLRAPQTRQDRQQ
ALRIVERLFD--LE----AS----------
