# Supplementary material for: Genome fluctuations in cyanobacteria reflect evolutionary, developmental and adaptive traits
Source: BMC Evol Biol. 2011 Jun 30;11:187. doi: 10.1186/1471-2148-11-187 (PMC3141437; doi:10.1186/1471-2148-11-187)
Supplement: Additional file 8 — Individual and concatenated alignments for protein groups. Compressed file containing all alignments of individual groups (fasta format) and the concatenated alignment of 285 single-copy genes (phylip format). [file 1471-2148-11-187-S8.GZ › Cyanos1341.faa]

>Syne7942|81299324
-----------------------------------MPSTAAIAVKIRLENVRKSYGKRLI
VNRVSLSVAQGEVVGLLGPNGAGKTTTFYMTTGLERPDEGHVWLDETELTRLPMTQRARL
GIGYLAQEASIFRHLTVVENLLLVLQQTGIRGREQRQRVEELLSEFRLEKVAHTQGIRVS
GGERRRTEIARALAVGSQGPKFLLLDEPFAGIDPIAVAEVQEIIARLRAQ-QMGILITDH
NVRETLKITDRAYILRDGEILAAGSAEELASNPLVRQYYLGEDFVF-----
>PromCC|33240286
-------------------------------------------MSLVLDQVSLMIQGKSL
VSDICLQVNPGEIVGLLGPNGAGKTTTFNLSIGQLSPQEGNVLLDNRVVTNLSMTYRARF
GIGYLPQEASVFRNLTVRENLDIALSQSFANSSQRTLRRNQIVDEFNLSPFLDRTGYKLS
GGERRRCEVARALALGRSGPKYLLLDEPFAGVDPMAVVDLQNLVQKLRMA-GMGILITDH
NVRETLAITDRSYILSNGKILASGSSSEISNDPLVKTHYLGEGFQL-----
>Crow|67922982
-------------------------------------------MTLILENIHKTYGKRDI
VNRVNIKVAPGEIVGLLGPNGAGKTTTFYIATGLIKPNKGKVWLNQQEVTRLPLNKRARL
GIGYMTQQPSIFRHLSVADNIQVALEQTNVPFRQRPQRLHGLLKEFRLEKIAHTKGSQVS
GGERRRTELARSLAVGKHGPDFLLLDEPFAGVDPIAVSEIQTMIAQLRDR-QMGILITDH
NVQATLAITNRAYIMRDGQILAAGSAEEIYNNPLVRQYYLGN---------
>Syn7335|254424763
----------------------------------------------MLTNVQKTYGRRTV
VKGVSLSVDRGEIVGLLGPNGAGKTTTFYIATGLVQPDIGQVLLDGQDITSLQMFKRARL
GIGYLAQEASIFRNLSVQDNLLLVMEQTNVPHHLRREKLARLIKEFRLEKVADSLGIQVS
GGERRRTELARALAAGLEGPKFLFLDEPFAGVDPIAVAEIQAIVAELRDR-NMGILITDH
NVRETLQIIDRAYIMSEGEILASGSANDLSDNPLVRQYYLGEGFKL-----
>Syn307|148242361
-------------------------------------------MSLKLDAVHLSFAGRPV
VQGVSLELHPGEVVGLLGPNGAGKTTTFNLVTGMLQPDRGDVLLDGSSISELSMPERSRR
GIGYLPQEASVFRNLSVRDNLLLAMQESGFPDQLRRERLQELVDDFQLERFLHRKGFQLS
GGERRRTEVARALAVGPNGPRFLLLDEPFAGVDPLAVSDLQQLISSLRDR-GVGMLITDH
NVRETLSITDYACILTDGQILASGTADELAADAQVKQYYLGEDFRL-----
>Syn9605|78212777
-------------------------------------------MTLELSNVSITLGGRQL
LKGLDLKLSPGEVVGLLGPNGAGKTTTFNLVIGLLSPDQGDVTVNGERVTDLPMPERARL
GVGYLPQEASVFRNLTVRENLDIALEQTDLSSEQRRERRQQLIEDFHLTVFINRLGFQLS
GGERRRCEVARALASGANGPTYLLLDEPFAGVDPLAVADLQLLIEGLRSR-GMGILITDH
NVRETLATTDRAYILNDGAVLAAGRSEEVAADPQVRRYYLGEGFQL-----
>Nosp|186681604
-------------------------------------------MKIVLENIHKSYGKRVI
VNRVNLSVGQGEIVGLLGPNGAGKTTTFYIATGLEKPNQGKVWLGNLDVTGMPMHKRARL
GVGYLAQEPSVFRQLSVQDNILLVLEQTNVPRREWSRRLTTLLREFRLEKLANSKGIQLS
GGERRRTELARSLAAGQEGPKFLLLDEPFAGVDPIAVSEIQQIVAQLRDR-GMGILITDH
NVRETLAITDRAYIMREGQILAFGGADELYSNPLVRQYYLGDNFQA-----
>PromAS|123968359
-------------------------------------------MNLKIHNVSLSIKGRLI
VNDVSITVNPGEVVGLMGPNGAGKTTTFNLAVGNIKPDKGQILMNGKNITNLPLPIRSRL
GLGYLTQEASIFRDLTVKDNIDLALQNSSYSRAAIRNRREQLINEFNLNNFVENYGYQLS
GGERRRCEIARALTVGRKGPKYLLLDEPFAGIDPLAVNDLKKLILKLSSD-GVGILITDH
NVRETLLITNKSYVLSEGKILANGSSTELADNPIVKKYYLGDNFRL-----
>Rapb|282897127
--------------------------------MSILIIARAAIVKIFLENIHKSYGKRVI
VNRVSLSVSQGEIVGLLGPNGAGKTTTFYIATGLEKPDQGKVWLDELDVTSMAMHKRARL
GLGYLAQEASIFRQLSVKENILLVLEQTNVPRREWSSRLGELLTEFRLQKVVNSKGIQLS
GGERRRTELARALAAGREGPKFLFLDEPFAGVDPIAVAEIQQIVARLRER-GMGILITDH
NVRETLAITDRAYIMREGQILAFGIADELYNNPLVRQYYLGNHFLV-----
>YellA|86605893
-------------------------------------------MQIRLENICKRYGRREV
VSDVSLHIQQGEVVGLLGPNGAGKTTTFYIMTGLIQPNRGHVWLDDQDITHLPMHRRARL
GIGYLAQEPSIFRRLSIQDNLLLIMEQTGVPRRLWQQRLNHLLEEFRIAHVAHSLGLQVS
GGERRRAEIARALAAGIHGPKFLLLDEPFAGVDPIAVADIQEVVAKLKQR-GIGVLITDH
NVRETLEITDRAYILNDGAILAKGTPAELAADPLVRKYYLGEKFRL-----
>Prom9215|157413193
-------------------------------------------MNLKIKNVSLSINGRLI
VNNISITVNPGEVVGLMGPNGAGKTTTFNLAVGNIKPDKGEVLLNEKKITNLPLPIRSRL
GLGYLTQEASIFRDLTVKDNLDLALQNSAYSRAAIRNRREQLINEFNLNNFVDNYGYQLS
GGERRRCEIARALTVGRKGPKYLLLDEPFAGIDPLAVNDLKKLILKLSGD-GVGILITDH
NVRETLLITNKSYVLSEGKILAFGSSSELADNPIVKKYYLGDNFKL-----
>PromN2A|72382009
-------------------------------------------MTLLIESLDLTLSKKTI
VKNVDLNVKPGEVVGLLGPNGAGKTSTFNLIMGLIKPNKGNIYLEGNSIKKFSMTKRVQL
GIGYLPQEPSVFRNLTVIENLDIALSQAKLSISLFRKKREELIDEFNLVSFLDRFGHQLS
GGERRRCEVARALAVGRLGPKFLLLDEPFAGVDPIAINDLQNLIRKLKNK-NIGVLITDH
NVRATLAITERSYILNQGEILADGTSDQLTKNQIVKDSYLGNSFD------
>Syns9917|87124322
-------------------------------------------MSLTLERVSLTLGGRPL
VRDLSIALAPGEVIGLLGPNGAGKTTSFNLVIGLLRPDQGQVLLDGHPIAGLPMPERARL
GIGYLPQEPSVFRQLTVRENLELVLAQSCLPTQQCRERLHQLVEDFHLSAFLNRRGYQLS
GGERRRCEVARALAVGLEGPRYLLLDEPFAGVDPLAVADLQQLIQGLRDR-GMGILITDH
NVRETLAITDRAYILTDGSILASGPSDQVAHDPQVRRHYLGEGFQL-----
>Prom9312|78779156
-----------------------------------------MKMNLEIQNVSLSIKGRLI
VKDVSITVNPGEVVGLMGPNGAGKTTTFNLAVGNIKPDKGRVLMNGKNITNLPLSNRSRL
GLGYLTQEASIFRDLTVKDNIDLALQNSSYSKAAIRNRREQLINEFNLNNFVDNYGYQLS
GGERRRCEIARALTVGRKGPKYLLLDEPFAGIDPLAVNDLKKLILKLSSN-GVGILITDH
NVRETLLITNKSYVLSEGKILAYGSSSELAYNPIVKKYYLGENFKL-----
>SynsBL|116070680
-------------------------------------------MSLELQNVSISLGGRQL
VKSVNVDLSPGEVVGLLGPNGAGKTTTFNLVIGLLRPDVGQVLLDGEEVTELSMPERARC
GIGYLPQEASIFRQLTVRQNLDLALDQTDLTSKERRDRRNQLIDEFHLNDFIDRCGFQLS
GGERRRCEVARALAVGRDGPQYLLLDEPFAGVDPLAVADLQSLIQSLRNR-GMGILITDH
NVRETLAITDRATILNDGAILASGRAEHVSNDPLVRRYYLGEDFQL-----
>Prom9515|123966054
-------------------------------------------MNFEIKNVFLTIGGKSI
VNDVSITVSPGEIVGLMGPNGAGKTSTFNLAVGNLKPDKGDISMNDKSIKNLPLPSRARL
GLGYLTQEASIFRDLTVKENIDLALQHSFSSSAIVRNKREKIINEFNLNKVVDNYGYQLS
GGERRRCEIARALSVGRKGPKYLLLDEPFAGIDPLAVNDLKKLIIKLSKN-GMGILITDH
NVRETLLITNKSYVLSEGKILAHGSSNELANNQIVKKFYLGDNFQL-----
>Cya8802|257060002
-------------------------------------------MTLILDKIHKSYGKRFV
VNRVNIRVAPGEIVGLLGPNGAGKTTTFYIATGLIKPNGGKVWLHQQDITRLPLNKRARL
GIGYMTQQASIFRHLSVQENIKLALEQTDVPFRERTNRLYQLLREFRLEKIADTKGSQVS
GGERRRTELARALAVGLQGPEFLLLDEPFAGVDPIAVSEIQSLIAQLRDRNNMGILITDH
NVRETLAITNRAYIMRDGQILASGSAEELYSNDLVRQYYLGENFQF-----
>Prom9313|33862845
-------------------------------------------MSLCLEQVALTVAGRHL
VKDVSLRLDPGEVVGLLGPNGAGKTTTFNLVIGLLRPDYGQVQLDGQPVADLPMPNRVRL
GIGYLPQEPSVFRQLSVRQNLELALSQSHLTTHQRRERLEQLVEDFHLNLFLDRRGYQLS
GGERRRCEVARALAVGLEGPTYLLLDEPFAGVDPMAVADLQLLIHTLRER-GMGILITDH
NVRETLAITDRSYILTEGSILASGRSEEVANNLLVRRHYLGEGFQL-----
>Cya7822|196257778
-------------------------------------------MTLILDNVHKSYGKRTI
VNRVSIRVDSGEIVGLLGPNGAGKTTTFYIATGLIKPNQGKVWLEKQEITAMPLHRRAHL
GLGYMTQQASVFRYLSVKENILLALEQSKIPHYQKNIRLQELLREFRLERVANTKGAYIS
GGERRRTELARALAVGTHGPKFLLLDEPFAGVDPIAVAEIQTIIAQLRER-GMGILITDH
NVRETLAITNRSYIMRDGQILAAGSSEELYNNPLVRQYYLGDNFQL-----
>Cya7424|218440671
-------------------------------------------MSLILDNVHKSYGKRTI
VNRVSIRVDSGEIVGLLGPNGAGKTTTFYIATGLIKPNQGKVLLEKQEITSVPLHKRARL
GLGYMTQQASVFRYLSVQENIQLALEESKIPFYQKAIRLKELLKEFRLERVANTKGAFIS
GGERRRTELARALAVGMNGPKFLLLDEPFAGVDPIAVSEIQTIIAQLRDR-GMGILITDH
NVRETLAITNRSYIMRDGQILASGSSEELYNNSLVRQYYLGDNFQL-----
>PromN1A|124025508
-------------------------------------------MTLLIESLDLTLSNKTI
VKNVDLIVKPGEVVGLLGPNGAGKTSTFNLIMGLIKPNKGNIYLEGNSIKKFSMTKRVQL
GIGYLPQEPSVFRNLTVIENLDIALSQAKLSISLFRKKREELIEEFNLASFLDRFGHQLS
GGERRRCEVARALAVGRLGPKFLLLDEPFAGVDPIAINDLQNLIRKLKNK-SIGILITDH
NVRATLAITERSYILNQGEILADGTSDQLTKNQIVKDSYLGNSFD------
>Micc|254410124
-------------------------------------------MKIVLENIHKSYNKKSI
VNRVNLSVAQGEVVGLLGPNGAGKTTTFYIAIGLEKPNQGTVWLDDNDITKQPMHQRARF
GIGYLAQEPSIFRNLTVRDNLRLVLEQTGVPRQEWRWRLRTLIEEFGLEKAANTIGRRVS
GGERRRTELARALASGVEGPKFLFLDEPFAGVDPIAVAEIQKIIARLRDR-EIGVLITDH
NVRETLAITDRAYIMRDGQILASGSAEELYNNPLVRQYYLGDEFQK-----
>Prom9202|254526019
-------------------------------------------MNLKIKNVSLSINGRLI
VNNISITVNPGEVVGLMGPNGAGKTTTFNLAVGNIKPDKGEVLLNEKKITNLPLPIRSRL
GLGYLTQEASIFRDLTVKDNLDLALQNSAYSRAAIRNRREQLINEFNLNNFVDNYGYQLS
GGERRRCEIARALTVGRKGPKYLLLDEPFAGIDPLAVNDLKKLILKLSGD-GVGILITDH
NVRETLLITNKSYVLSEGKILAFGSSSELADNPIVKKYYLGDNFKL-----
>Nods|119511694
-------------------------------------------MKIVLENIHKSYGKRNI
VNRVNLSISQGEVVGLLGPNGAGKTTTFYIATGLEKPNQGKVWLDSMEITAMPMHKRAQL
GIGYLAQEPSVFRQLSVKDNILLVLEQTHVPRWEWSKRIQGLLQEFRLEKVANSKGIQLS
GGERRRTELARALAAGREGPKFLFLDEPFAGVDPIAVSEIQHIVAQLSDR-GMGILITDH
NVRETLAITDRAYIMREGQILAFGNPDELYNNPLVRQYYLGDSFQA-----
>Cyab|254430671
-------------------------------------------MTLAMKEVVLAIGGRVL
VDHVSLQLERGEVVGLLGPNGAGKTTTFGLVTGLIRPDEGEVLLDGREIAHLPMPQRARL
GIGYLPQEPSVFRQLTVRDNLRLALESSRTPGHLRRQRLNALIEDFHLSAFQHRQGFQLS
GGERRRCEVARALAVGAEGPRYLLLDEPFAGVDPIAVADLQQLIEDLRNR-GMGLLITDH
NVRETLAITDRAYILSEGAILASGSSTEVGNDPLVRRHYLGEGFRL-----
>Acam|158337153
-------------------------------------------MRIRLQDISKSYRRRSV
LQNVSLSAGQGEIVGLLGPNGAGKTTSFYIAVGLERPTHGTVWLGSQEITTLPLHQRARL
GIGYLAQEPSIFRHLSIRDNLLMVMEQSGVPRPQWSSRLDRLLAEFQLEHVANTLGMQVS
GGERRRTELARVLAMGKEGPRFLLLDEPFAGIDPIAVSGMQTMIGRLCDR-NLGILITDH
NVRETLAITHRAYILREGSILAAGTPAELYDDPYVRQYYLGNQFQR-----
>Prom9301|126696162
-----------------------------------------MKMYLKIHNVSLSIKGKLI
VNDVSITVNPGEVVGLIGPNGAGKTTTFNLVVGNIKPDKGGILMNGKNITNLSLPIRSRL
GLGYLTQEASIFRDLTVKDNIDLALKNSSYSRAAIRNRREELINEFNLNNFVDSYGYQLS
GGERRRCEIARALSVGRKGPKYLLLDEPFAGIDPLAVNDLKKLILKLSNA-GVGILITDH
NVRETLQITNKSYVLSEGKILANGSSSELAENPIVKKYYLGDNFKL-----
>Artm|209526010
MGNQEYNQEYISVACNLCCPLPDITIYITVNSRRAILKFCQTAMKIVLENIHKSYGKRTI
VSRVNLSISQGEIVGLLGPNGAGKTTTFYIATGLEKPTQGRIYLDDRNITHLPIHKRARL
GIGYLAQEASIFRHLSVRDNILLILQQTRVPRRLWEHRLNSLLQDFRLEKVANNLGVQVS
GGERRRTELARALASGPLPPHFLLLDEPFAGVDPIAVSEMQAIVADLRDR-NMGILITDH
NVRETLAITDRAYIMRDGQIFASGVAEELYNNPLVRQYYLGDSFQL-----
>Syne6301|56751016
-------------------------------------------MKIRLENVRKSYGKRLI
VNRVSLSVAQGEVVGLLGPNGAGKTTTFYMTTGLERPDEGHVWLDETELTRLPMTQRARL
GIGYLAQEASIFRHLTVVENLLLVLQQTGIRGREQRQRVEELLSEFRLEKVAHTQGIRVS
GGERRRTEIARALAVGSQGPKFLLLDEPFAGIDPIAVAEVQEIIARLRAQ-QMGILITDH
NVRETLKITDRAYILRDGEILAAGSAEELASNPLVRQYYLGEDFVF-----
>Anav|75907860
-------------------------------------------MKIVLENIHKSYGKRVI
VNRVNLSVAQGEIVGLLGPNGAGKTTTFYIATGLEKPNQGRVWLDSLDITGLPMHKRARL
GIGYLAQEASVFRQLSVQDNILLVFEQTNVPRWEWAKRLNTLLREFRLEKVAKSKGIQLS
GGERRRTELARALAAGGEGPKFLFLDEPFAGVDPIAVFEIQQIVAQLRDR-GMGILITDH
NVRETLAITDRAYILREGQILAYGNADELYNNPLVRQYYLGDNFQV-----
>Artp|284051461
-------------------------------------------MKIVLENIHKSYGKRTI
VSRVNLSISQGEIVGLLGPNGAGKTTTFYIATGLEKPTQGRIYLDDRNITHLPIHKRARL
GIGYLAQEASIFRHLSVRDNILLILQQTRVPRRLWEHRLNSLLQDFRLEKVANNLGVQVS
GGERRRTELARALASGPLPPHFLLLDEPFAGVDPIAVSEMQAIVANLRDR-NMGILITDH
NVRETLAITDRAYIMRDGQIFASGVAEELYNNPLVRQYYLGDSFQL-----
>Cya7425|220907914
------------------------------------------MAKIVLDGVSKSYGQRTV
VDQLSLTVERGEIVGLLGPNGAGKTTTFYIATGLERPDRGRVWLNNRDITHLPMYKRARL
GISYLAQEPSIFRHLSVQDNILLVMEQTRVPRHLWSERLHNLLKEFRLQKVAHTLGARVS
GGERRRTELARALAAGMQGPRFLLLDEPFAGVDPIAVAEIQDLVIQLRER-NLGILITDH
NVRELLAIVDRAYILRDGQILAAGTADELYNNSLVRQYYLGAGFQP-----
>Cya51142|172036943
-------------------------------------------MTLILENIHKTYGKRDI
VNRVNLKVAPGEIVGLLGPNGAGKTTTFYIATGLIKPNKGRVWLNQQEVTRLPLNKRARL
GIGYMTQQPSIFRHLSVAENIQVALEQTNVPFRQRPQRLHTLLKEFRLEKIAHTKGSQVS
GGERRRTELARSLAVGQQGPDFLLLDEPFAGVDPIAVSEIQTMIAQLCDR-QMGILITDH
NVQATLAITNRAYIMRDGQILAAGSAEEIYNNPLVRQYYLGN---------
>Lyns|119486323
-------------------------------------------MKIVLENIHKSYGKRIV
VSRVHLSVSQGEIVGLLGPNGAGKTTTFYIATGLEKPDEGKVYLEEQDITTLPIHKRARL
GIGYLTQEASIFRHLTVRDNILLILQQTQVPPHLWHSRLNTLLREFRLDKVADTMGNQVS
GGERRRTELARSLASGVKLPHFLLLDEPFAGVDPIAVSEIQQIVARLRDR-QMGILITDH
NVRETLKITDRAYIMRDGQIFAAGSTEELYNNPLVRQYYLGDSFQL-----
>Prom9211|159903540
-------------------------------------------MSLQLKDVSRSISGRKV
VNNISLEVTPGEVVGLLGPNGAGKTTSFNLIIGFLRPDFGQVFLEGKKVTQLSMPSRAKL
GVGYLPQEASIFRQLTVHENLDIALSQAGMSTSLSRIRREKIIEEFNLSGFLHRRGYQLS
GGERRRCEVARAVALGPKGPKYLLLDEPFAGVDPMAVVDLQILIENIKSR-GMGILITDH
NVRETLAITDRSYILSEGKILASGSSSEVSNNSLVRRHYLGEKFKL-----
>Noss|17231560
-------------------------------------------MKIVLENIHKSYGKRVI
VNRVNLSVAQGEIVGLLGPNGAGKTTTFYIATGLEKPNQGRVWLDSLDITGLPMHKRARL
GIGYLAQEASVFRQLSVQDNILLVFEQTNVPRWEWAKRLNTLLREFRLEKVARSKGIQLS
GGERRRTELARALAAGGEGPKFLLLDEPFAGVDPIAVFEIQQIVAQLRDR-GMGILITDH
NVRETLAITDRAYILREGQILAYGNADELYNNPLVRQYYLGDNFQV-----
>Cya8801|218246938
-------------------------------------------MTLILDKIHKSYGKRFV
VNRVNIRVAPGEIVGLLGPNGAGKTTTFYIATGLIKPNGGKVWLHQQDITRLPLNKRARL
GIGYMTQQASIFRHLSVQENIKLALEQTDVPFRERTNRLYQLLREFRLEKIADTKGSQVS
GGERRRTELARALAVGLQGPEFLLLDEPFAGVDPIAVSEIQSLIAQLRDRNNMGILITDH
NVRETLAITNRAYIMRDGQILASGSAEELYSNDLVRQYYLGENFQF-----
>Glov|37522833
-------------------------------------------MKITVDHISKQYSKRVV
VDAVSLAVEQGEVVGLLGPNGAGKTTTFYMITGLEKPDSGSIELDERDITTLPMHRRARL
GIGYLPQQQSIFRRLSVEDNILLVLEQTRVPRKFWRKRLEELLEEFGIATIRKSLGIQVS
GGESRRVEIARALAAGMEGPQFLLLDEPFAGIDPIAVSDIQKMIARLRDR-GIGILITDH
NVRATLSTTDRAYIMAQGRVFAAGTPAEMAVNPLVRQYYLGEDFQL-----
>Syns8102|33865646
-------------------------------------------MSLSLDTVSISLGGRQL
VNRVSLDLSAGEVVGLLGPNGAGKTTTFNLVIGLLRPDAGVISLDGQVVSTLSMPKRARL
GLGYLPQEPSVFRQLTVRQNLEIALDQTDLSPQHRRDRRDQLIEDFHLVAFVDRCGYQLS
GGERRRCEVARALAVGAEGPRYLLLDEPFAGVDPLAVADLQDLIQALRSR-GMGILVTDH
NVRETLAITDRAYILNDGAILASGQSQTVADDPLVRRYYLGEAFQL-----
>Thee|22299114
-----------------------MTLTNKFLHLCSPSGRFALPTTLRLEGVCKRYGSRWV
VDHVSLSVARGEVVGLLGPNGAGKTTTFYIATGIERPDQGRVWLDDEDITSAPLHQRARR
GIGYLPQEPSIFRQLTVAENILLVLEETGVPRRQWRDRLDQLLTEFRLTHIAHTLGRRVS
GGERRRTELARALAAGTQGPSFLLLDEPFAGVDPIAVHDLQEMIAQLRDR-QMGILITDH
NVRETLEIIDRAYILREGQILAAGNSWELAQDAKVRQYYLGEDFRF-----
>Syns9916|116074700
-------------------------------------------MSLTLERVALTLGGRPL
VRDVSLILEPGEVIGLLGPNGAGKTTTFNLVIGLLRPDTGQVLMDGHPVAALSMPERARL
GIGYLPQEPSVFRQLSVRENLQLVLAQSGLASVQARDRLHQLIDEFHLQPFVDRKGYQLS
GGERRRTEVARALAVGLEGPRYLLLDEPFAGVDPLAVADLQALIHSLRER-GMGILITDH
NVRETLAITDRAYILTDGSILASGRSDQVAHDPLVRRHYLGEGFQL-----
>PromMED|33861321
-------------------------------------------MNFEIKNVFLTIEGKSI
VNDVSIKVCPGEIVGLMGPNGAGKTSTFNLAVGNLRPDKGDILINSKSIKNLPLPIRAKL
GLGYLTQEASIFRDLTVKENIDLALENSFSSRAIVRNKREKIINEFNLNKVVDNYGYQLS
GGERRRCEIARALSVGRQGPKYLLLDEPFAGIDPLAVNDLKKLIIKLRDN-GMGILITDH
NVRETLLITSKSYVLSEGKILAHGSSDELANNQIVKKFYLGVDFQL-----
>Scys6803|16329309
---------------------------------MTGFLARTEIVTLVLENIHKLYGKRCV
VNRVNAQVAPGEIVGLLGPNGAGKTTTFYIATGLVKPNTGRVWLHQRDITNLPLNQRAHL
GLGYLTQQASVFRQLSVRDNILLALEQTGVSPPLRKHRLEQLLAEFRLEKVAHTQGSQIS
GGERRRTELARALAIGVEGPQFLLLDEPFAGVDPIAVAEIQTIIAQLRER-NMGILITDH
NVRETLAITNRGYIMRDGQILASGSAGELSENPLVRQYYLGEKFQL-----
>Syn9902|78184806
-------------------------------------------MSLELQNISISLGGRQL
VKSVNIDLSPGEVVGLLGPNGAGKTTTFNLVIGLLRPDVGQVLLDGQDVTELSMPERARC
GIGYLPQEASVFRQLTVRQNLDLALDQTDLTTKDRRDRRNQLIDEFHLSEFIDRRGFQLS
GGERRRCEVARALAVGRDGPQYLLLDEPFAGVDPLAVADLQILIQSLRQR-GMGILITDH
NVRETLAITDRATILNDGAILASGRAEHVSKDPLVRRYYLGEDFQL-----
>Trie|113475912
-------------------------------------------MKIVLENIHKYYGSRAV
VSRVNIFIDQGEIVGLLGPNGAGKTTTFYIATGLEKPSLGTVFFNELDITALPMDKRAKL
GIGYLAQEPSIFRNLSVKDNILLVLEQTKVPRREWKQRLEFLLNEFRLEKIASTNGSQVS
GGERRRTELARALASNRDGLKFLFLDEPFAGVDPIAISEIQKIVAKLGEQ-KMGILITDH
NVRETLEITDRAYIMRDGQILASGTAEELYNNPLVRQYYLGDKFQF-----
>Syn9311|113953870
-------------------------------------------MSLSLDQVTLTLGGRTL
VRSLSLTLKPGEVIGLLGPNGAGKTTSFNLVIGLLRPDRGQVLLDGHPVADLSMPQRARL
GIGYLPQEPSVFRQLTVQENLELVLVQSGLSKVDSHHRLQQLIEDFHLEPFIHRCGYQLS
GGERRRCEVARALAVGLEGPRYLLLDEPFAGVDPLAVADLQQMIHGLRQR-GMGILITDH
NVRETLAITDRAYILTDGSILASGRSDQVAHDPLVRRHYLGEGFQL-----
>NoAz|298492658
-------------------------------------------MKIVLENIHKSYGKRVI
VNRVNLSVAQGEIVGLLGPNGAGKTTTFYIATGLEKPNQGRVWLDNLDITGMPMHRRARL
GIGYLAQEASVFRQLSVIDNIVLVLEQTNVPRREWSTRLHDLIGEFRLEKVANSKGIQLS
GGERRRTELARALAAGREGPKFLFLDEPFAGVDPIAVAEIQDIVGQLSDR-GMGILITDH
NVRETLAITDRGYIMREGQILAFGIAEELYNNPLVRQYYLGDNFNA-----
>Ucyn|284929474
-------------------------------------------MTLILENIHKTYGKRNI
VNRVNIRVAPGEIVGLLGPNGAGKTTTFYIATGLIKPDKGKVWLYQQEVTSLPLHKRARL
GIGYMTQQPSIFRYLTVQENIQVALEQTNITFKQRTQRLHGLLKEFRLEKIAHTKGSQIS
GGERRRTELARSLAMGKKGPDFLLLDEPFAGVDPIAVSEIQAMIAQLQER-QMGILITDH
NVRETLAITNRAYIMRDGEILAAGSAEELYSNSLVRQYYLGENFQI-----
>Syns5701|87302817
-------------------------------------------MSLSLESVTLSLGGRPL
VKEVSLELEPGEVVGLLGPNGAGKTTTFNLVTGQLRPDKGQVLLDGRRVEGLPMPKRARL
GIGYLPQEASVFRQLTARENLQLALQQSGTPVRVRRQRLEELIEEFHLSRFQHRRGFQLS
GGERRRCEVARALAVGREGPRYLLLDEPFAGVDPLAVADLQALIGNLRQR-GMGLLITDH
NVRETLAITDRAYILTEGSILASGPSSDVASNPLVRRHYLGEGFQL-----
>YellB|86609821
-------------------------------------------MQIYLENICKRYGRREV
VSDVSLNIQQGEIVGLLGPNGAGKTTTFYIMTGLIQPNRGHVWLDDQDITHLPMHRRAQL
GIGYLAQEPSIFRRLSIQDNLLLIMEQTGVPRRLWQQRLNQLLEEFRIAHVAHSLGLQVS
GGERRRAEIARALAAGIHGPKFLLLDEPFAGVDPIAVADIQEVVAKLKQR-GIGVLITDH
NVRETLEITDRAYILNDGAILAKGTAAELAADPLVRKYYLGEKFRL-----
>Syn7002|170077392
-------------------------------------------MTIVLENIRKTYGKRVI
VNRVNLKVNQGEIVGLLGPNGAGKTTTFYITTGLIKPNEGRVWLQRQNITPLSLDERAKL
GIGYLTQQPSIFRNLTVKENIQLVLEQSPLSHRQQQHRLKELVSEFRLHRIVNTRGRLVS
GGERRRTELARALAVGGQGPKFLLLDEPFAGVDPIAVAEIQQIVAQLRER-GMGILITDH
NVRETLAITDRAYIMRDGEILAAGTTEELYSNPLVRQYYLGENFERNVKYF
>Cylr|282901535
-------------------------------------------MKIFLENIHKSYSKRVI
VNRVSLSVSQGEIVGLLGPNGAGKTTTFYIATGLEKPDQGKVWLDELDITSMAMHKRARL
GLGYLAQEASIFRQLSVKENILLVLEQTNVPRREWSSRLRELLTEFRLQKVVNSKGIQLS
GGERRRTELARALAAGREGPKFLFLDEPFAGVDPIAVAEIQQIVARLRER-GMGILITDH
NVRETLAITDRAYIMREGQILAFGIADELYNNPLVRQYYLGNHFLL-----
>Prom9303|124023381
-------------------------------------------MSLCLEQVALTVGGRHL
VKDVSLRLDPGEVVGLLGPNGAGKTTTFNLVIGLLRPDYGQVQLDGQPVADLPMPNRVRL
GIGYLPQEPSVFRQLSVRQNLELALSQSHLTTHQRRERLEQLVQDFHLNLFLDRRGYQLS
GGERRRCEVARALAVGLEGPTYLLLDEPFAGVDPMAVADLQVLIHTLRER-GMGILITDH
NVRETLAITDRSYILTEGSILASGRSEEVANNPLVRRHYLGEGFQL-----
>Syns7805|88808510
-------------------------------------------MSLSLNGVSLSLGGRPL
VRNLTLSLEPGEVIGLLGPNGAGKTTSFNLVIGLLRPDSGEVLLDGHPVASLSMPKRARL
GIGYLPQEPSVFRQLTVRENLQLVLDQSGLARSQSRERLQQLIRDFHLEPFLNRRGYQLS
GGERRRCEVARALAVGLEGPRYLLLDEPFAGVDPLAVADLQQLIHSLRQR-GMGILITDH
NVRETLAITDRAYILTDGSILASGLSEQVAHDPLVRRHYLGEGFQL-----
>Syns7803|148239647
------------------------------------------------------------
------------MIGLLGPNGAGKTTSFNLVIGLLRPDCGEVLLDGHPVASLSMPQRARL
GIGYLPQEPSVFRQLTVQDNLKLVLDQSGLSGIQYRERLQQLIRDFHLEPFLNRRGYQLS
GGERRRCEVARALAVGLEGPRYLLLDEPFAGVDPLAVADLQQLIHSLRQR-GMGILITDH
NVRETLAITDRAYILTDGSILASGLSEQVAHDPLVRRHYLGEGFQL-----
>Cya0110|126658378
-------------------------------------------MTLILENIHKTYGKRDI
VNRVNIKVAPGEIVGLLGPNGAGKTTTFYIATGLIKPNKGRVWLNQQEVTRLPLNKRARL
GIGYMTQQPSIFRHLSVAENIQVALEQTNVPFRQRPQRLHHLLKEFRLEKIAHTKGSQVS
GGERRRTELARSLAVGQQGPDFLLLDEPFAGVDPIAVSEIQTMIAQLRDR-QMGILITDH
NVQATLAITNRAYIMRDGQILAAGSAEEIYNNPLVRQYYLGN---------
>Mica|166367867
-------------------------------------------MTLVLENIHKSYGKRLV
VNRVSITVAPGEIVGLLGPNGAGKTTTFYIATGLIKPNQGRVWLDQKEITKLPLNQRARL
GIGYLTQQASIFRYLTVSENIQLALEQSGVPFSQRANRLYDLLKEFRLDKIVRTKGAYVS
GGERRRTELARALAVGVNGPRFLLLDEPFAGVDPIAVSEIQAMIAGLRDR-QMGILITDH
NVRETLAITNRAYIMREGQILAAGSGEELYNNPLVRQYYLGDNFFR-----
>Syns8109|260435443
-------------------------------------------MTLELSNVSITLGGRQL
VKGLDLKLAPGEVVGLLGPNGAGKTTTFNLVIGLLSPDQGEVTVNGERVTHLPMPERARL
GVGYLPQEASVFRNLTVRENLDIALEQTDLSSEQRRDRRQQLIEDFHLGAFINRLGFQLS
GGERRRCEVARALASGANGPTYLLLDEPFAGVDPLAVADLQLLIEGLRSR-GMGILITDH
NVRETLATTDRAYILNDGAVLAAGRSEEVAADPQVRRYYLGEGFQL-----
