# Supplementary material for: Genome fluctuations in cyanobacteria reflect evolutionary, developmental and adaptive traits
Source: BMC Evol Biol. 2011 Jun 30;11:187. doi: 10.1186/1471-2148-11-187 (PMC3141437; doi:10.1186/1471-2148-11-187)
Supplement: Additional file 8 — Individual and concatenated alignments for protein groups. Compressed file containing all alignments of individual groups (fasta format) and the concatenated alignment of 285 single-copy genes (phylip format). [file 1471-2148-11-187-S8.GZ › Cyanos1342.faa]

>Syne7942|81299336
----------------MSVQIPVALPQNAYEIAIAN------G---------GLAAAGTW
LQ---QADLKAGTKLLIVTNPAIGRRYGDRLVAALQEAGFIVDCLTLPAGERYKTPATVQ
RIYDKALELRLERRSALVALGGGVIGDMTGFAAATWLRGISFVQIPTSLLAMVDASIGGK
TGVNHPRGKNLIGAFHQPKLVLIDPETLQTLPVREFRAGMAEVIKYGVIWDRDLFERLEA
SPF------LDRPRSLPANLLTLILERSCRAKAEVVAKDEKESGLRAILNYGHTIGHAVE
SLTGYRIVNHGEAVAIGMVAAGRL--AVALGLWNQDECDRQEAVIAKAGLPTRLPEGIDQ
AAIVEALQLDKKVQAGKVRFILPTTLGHVTITDQVPSQTLQEVLQAIANP----------
----------
>PromCC|33240459
-------------MNQDNCRIKVNLKNNPYEVVVGS------E---------ILYTIGEE
LL---RINIRTGEKILIVTNPDVSKPYSRRFITSLKEAGYDANLLILEAGENKKNYESIA
LIHNAAYEHQLDRGSLIIALGGGVIGDMAGFAAATWLRGIDFVQVPTTLLAMVDASVGGK
TGVNHPKGKNLIGAFHQPKLVLIDINTLKTLPQREFRSGMAEIIKYGVIKDLELFNKLEN
EED------LSNIYSIKECVLLELIKISVSIKARIVEKDEKESGLRAILNYGHTFGHVIE
TLCGYGHWLHGEAVSMGMVLIGQL--ALRKNLWNVDDALRQEKLLTKAGLPISWPK-INN
EDVLRTLKGDKKVDKGNIRLIVPLGIGMVEILNDVSENEIKSLLESI-------------
----------
>Crow|67923458
----------------MSSIIDVTLPHTSYNIVISP------N---------TLEDVGNH
-----LTSLQLGKKILVISNPEVFNHYGETVINSLNKAGFKVFYHLIPAGETYKTLESIS
QVYDVALKHRLERSSTLLALGGGVIGDMTGFAAATWLRGINFVQVPTSLLAMVDASMGGK
TGVNHPQGKNLIGAFYQPRLVFIDPMVLKTLPIREFRAGMAEVIKYGVIWDQDLFQQLEA
EKK------LDSLENIDLEVMDKIITKSCQAKVDVVSQDEKEAGIRAILNYGHTIGHALE
SLTGYSQINHGEAVAIGMAVAGKI--AVKLGMWQEGKTERQDNLIKKAALPSTFDNKLKS
PEILDSLQLDKKVKAGKVRFILPTDIGQVEIRESISSEVITTVLEEIKIK----------
----------
>Syn7335|254424361
----------------MKTTIRVNIPQDPYDIRITP------G---------GLDYLGPW
LAIENGPLVKPGQKVLVVSNPIVFDLYGARAIASLTQVGYDVSHCILPAGEQYKTMASIA
QIHDAAYENRLERSSAMVALGGGVIGDMTGFAAASWLRGISVVQVPTSLLAMVDASMGGK
TGVNHPKGKNLIGAFHQPRLVLIDPQVLETLPVREFRAGVSEVIKYGVIWDQPLFEKLEA
AER------LDDYAKVSDELLQTMLTHSCQAKADVVSQDVKEAGIRAILNYGHTVGHAVE
SLTGYSKINHGEAVGIGMVAAAKIAEAVTGSAWNQAATQRQQVLLEKTQLPIRLPEDIDI
EEILVALRSDKKVKEGKVRFVLPERIGKAFVTDQVSDDSVRGVLKTMAA-----------
----------
>Syn307|148242518
-----------MDSGGAMTTVTVELTR-PYDVVIGQ------G---------SLHQLGER
LK---QQAIRAGTKILVVSNPVVAEHYGATVMGSLSSAGYEAELLVIEAGEEQKTPATVA
QIHDKAYAMQLERSSLMLALGGGVVGDMTGFAAATWLRGVAVVQVPTTLLAMVDAAIGGK
TGVNHPGGKNLIGAFHQPRLVMIDSATLGTLPIREVHAGMAEVIKYGVIGDPVLFEALEA
HGP------LDSLEAIGSTLMQQILRRSAAAKARVVAHDEREGSLRAILNYGHTLGHVVE
TLTGYGTYLHGEAVGIGMHAAGLL--SQRLGLWSADEQQRQLTLLKRCGLPWQAPE-LNT
EAIRTAILRDKKVQNGRVRFVLPTAIGQVVIRDDVDIEAAVAALKATSGVEA--------
----------
>Syn9605|78212980
-----------MTTITPLHHIRVALERNPYEVVIGN------G---------GLARLGQQ
ML---DAGVQADRRVLVVSNPDVANPYGDACLNSLREAGFSVELLVIDAGEHQKTPATVA
EIHDAAYSAKLERSSLMVALGGGVVGDMTGFAAATWLRGIQVVQVPTTLLAMVDASIGGK
TGVNHPRGKNLIGAFHQPRLVLIDPSTLNTLPEREFRAGMAEVIKYGILGDTALFEELEA
CPD------PSTPAGLGAERLSSILQRSAAAKARVVAADEKEGSLRAILNYGHTFGHVVE
TLCGYGTWLHGEAVAIGMVAVGEL--AVLRGSWSRDDAERQRRLIESAGLPTAWPD-LSA
DAVLNSLQGDKKVRDGRLRFVMPTGIGSVEIRDDVSREEILSCLERLKG-----------
----------
>Nosp|186685776
----------------MTSLINVNLPEQSYEIAIAP------S---------NLDQLGQQ
-----MANLKLGKKVLLVSNPTIFKHYGERAITSLKSAGFEVASCTLPPGERYKNLNSIQ
KLYDVALENRLERSATMVALGGGVIGDMTGFAAATWLRGINVVQVPTTLLAMVDSAIGGK
TGVNHPHGKNLIGAFHQPRLVLIDPDVLKTLPMREFRAGMAEVIKYGVIWDAELFAQLEA
SKR------LDQLRYVKPELIDSILTRSCQAKADVVGKDEKEGGLRAILNYGHTIGHAVE
SLTGYRLVNHGEAVAIGMVAAGQI--AVELGMWQKEDTERQNALIQKTGLPTQLPSGVDI
EAIIDALQLDKKVKAGKVRFVLPTEIGVVTVTDEVPSDIIRQVLQGM-------------
----------
>PromAS|123968272
---------------MNKRKILVPLGDKSYEVTLEA------G---------ILNNISEE
LL---KIGITKKRKILVISNEEISNLYGEKFLNNLKDNKFQAKMFLIKAGESYKNLKTLS
EIYDVAFEFGLDRNSIIIALGGGIVGDVSGFAAATWLRGIEYIQIPTTLLSMVDSSVGGK
TGVNHPKGKNLIGAFNQPKAVFIDPETLKSLPKREFSAGMAEVIKYGVIRDKELFEYLEI
EKN------KNELINLKNEYLIKIINSSIKTKSNVVSQDEHENGVRAILNYGHSFGHVIE
NLCGYGKFLHGEAISIGMNIAGKI--AIEKGLWSKEELERQRILLESYDLPTEIPK-INK
EDVLTILMGDKKVRDGKMRFILPKEIGAVDIYDDVEDSLFLKFFS---------------
----------
>Rapb|282897563
----------------MTSVIKVDIPENSYQIIVAP------G---------GLDQLGSQ
-----MASLNLGKKTLLVSNPIIFKHYGERAIASLQNAGFDVVHYNLPAGERYKTLNSIQ
KIYDTALEHKLERNSTMVALGGGVVGDMTGFAAATWLRGINLVQVPTSLLAMVDSSVGGK
TGVNHPHGKNLIGAFYQPRLVLIDPQVLQTLPSAEFRAGMAEVIKYGVIWDPQLFAKLEA
SKH------LDQLRYVKSDLINYILTHSCEAKANVVSQDEKESGIRAILNYGHTIGHAVE
SVTKYRVFKHGEAIGIGMIAAGEI--AVRLELWSKSDVERQNTLIKKSGLPTKLPAGLDI
NQLIDALQLDKKVKSGKVRFILPTQIGKVLVTDQVPTDVVTQVLSSFGC-----------
----------
>YellA|86606515
-----MDPISSTAAPMDPCLIPVKLPHGSYDILIQSPEGSGGH---------SLIQLGSQ
-----LQARGLSGKALVVSHPGIAKHFGEKLMQGLQQAGFAARLFLLPAGERYKTLRSVA
KIYDAALSFGLERSSTLVALGGGVIGDMVGFAAATWLRGIPFVQVPTSLLAMVDAAIGGK
TGVNHPGGKNLIGAFYQPRLVWIDPTLLQTLPRREFTSALAEVIKYGVIQAADLFEFLQD
RPR------LRRYADFAPADLHYLLRRCAECKAWVVQQDEREGGLRAILNYGHTLGHALE
TVTGYRRYLHGEAVAIGMVAAGEI--ARRLGWWSAAEAERQRRLIERAGLPSHWPAGIPW
EAVLQALQADKKVKQGRIRFVLPRRIGQAELTDQVELAEVQAALASITATSGTLELGKPK
DKKAWHGNNG
>Prom9215|157413102
---------------MNKRKILVPLGEKSYEVTLEA------G---------ILNNISEE
LL---KIGITKKRKILVISNEEISNLYGKKFLNNLKDNKFQAKMFLIKAGESYKNLKTLS
EIYDVAFEFGLDRNSIIIALGGGIVGDVSGFAAATWLRGIEYIQIPTTLLSMVDSSVGGK
TGVNHPKGKNLIGAFNQPKAVFIDPETLKSLPKREFSAGMAEVIKYGVIRDKELFEYLEI
DKN------KNELINLKNEYLIKIINSSIKTKSHVVSQDEHENGVRAILNYGHSFGHVIE
NLCGYGKFLHGEAISIGMNIAGKI--AIEKGLWSKEELERQRVLLESYDLPTEIPK-INK
EDVLTILMGDKKVRDGKMRFILPKEIGAVDIYDDVEDSLFLKFFS---------------
----------
>PromN2A|72381956
-------------MNKDNHHIKVSLTNNPYEIVIGK------S---------SLESIGDE
LF---NIGFREGLKVLVVSNKEVSDHYGDCIIKSLIKSKFKPKLLIIKAGEDQKNQSSID
LIHNAAYEARLERGSLMIALGGGVIGDMTGFAAATWLRGVNVVQIPTTLLAMVDASIGGK
TGINHSKGKNLIGAFHQPRLVLIDPKTLITLPSREFKAGMAEIIKYGVISDLELFELLER
QEN------ISDLSNIKEKLLIEIIKRSAKSKAEIVIKDEKESGVRAFLNYGHTFGHVIE
NLCGYGKWLHGEAVAMGMVAVGQL--AVQRGLWKEDNAKRQKRLIEKAGLPSNWPQ-LEI
ESVLSSLQGDKKVKNGKVSFVMPLKIGDVKLFNNISNKEIRECLQKIS------------
----------
>Syns9917|87124399
------------------MRIPVALEQQPYEVMIEA------G---------GLDRLGQR
LS---DAGVRSGRKLLVVSNPDVATPYGERCLTSLRQAGFDAHLVVLEAGEDRKTLASIS
LIHDAAFAQRLERSSLMVALGGGVVGDMTGFAAATWLRGIGVVQVPTTLLAMVDAAIGGK
TGVNHPGGKNLIGAFHQPQLVLIDPDSLATLPEREFRAGMAEVIKYGVISDAELFRELED
AGER-----LASMRTLPAELLKRILERSAAAKARVVAADEREGGLRAILNYGHTLGHVVE
TLCGYGTYLHGEAVAIGMVAAGEL--ALELGLWNAEDQARQRAVIAAAGLPGRWPE-LDN
AAVLECLQGDKKVRDGCVRFVLPTSFGSVEIRSDVSGEQVVAALARC-------------
----------
>Prom9312|78779067
---------------MNKRKILVPLGNKSYEVTIEA------G---------ILNNISEE
LL---KIGITKNRKILVISNEEISNFYGEKFLNDLKDNKFQVQMFLIKAGESYKNLKTLS
EIYDVAFEFGLDRNSIIIALGGGIVGDVSGFAAATWLRGIEYIQIPTTLLSMVDSSVGGK
TGVNHPKGKNLIGAFNQPKAVFIDPETLKSLPKREFSAGMAEVIKYGVIRDKELFEYLEI
EKN------KNELINLKNEYLIKIINSSIKTKSYIVSQDEHENGVRAILNYGHSFGHVIE
NLCGYGKFLHGEAISIGMNIAGEI--AIDKGLWSKEELERQKNLLKSYDLPTEIPK-INK
EDVLTILMGDKKVRNGKMRFILPKEIGVVDIYDDVEDALFLKFFS---------------
----------
>SynsBL|116070488
------------MTTTNAHRINVALERNPYDIVIGD------G---------VLGTVGEE
LS---RLGAKPGKKILVVSNADVAVPYGDACLNSLREKGYNVEMLVIEAGEEQKLLRTVS
QIHDAAFSFKLERSSMMLALGGGVVGDMTGFASATWLRGVGVVQVPTTLLAMVDASIGGK
TGVNHPGGKNLIGAFHQPNLVLIDPTTLDTLPIREFRAGMAEVIKYGILGDPDLFNELES
CDD------PSSPGGLGRTRLESILRRSASAKARIVAADEREGGLRAVLNYGHTFGHVVE
ALCGYGTWLHGEAVALGMVAVGEL--AVQRGNWSRIDAERQKRLIAKAGLPTTWPE-LNL
EAVLQTLQGDKKVRDGQLRFVIPTGIGSVEIQNDISRDEITHCLEQLAA-----------
----------
>Prom9515|123965990
---------------MNKNKIIVPLSNNSYEVTIRQ------G---------IINSIGKE
LT---QIGINNNRKILIVSNKEISNLFGSKLLNDLKKYNFSAEIFNIKAGESYKNLASLR
EIYDAAFEFGLDRNALLIALGGGIVGDVTGFAAATWLRGIDYIQIPTTLLSMVDSSVGGK
TAVNHPKGKNLIGAFYQPKAVFIDPETLKTLPIREFKAGMAEVIKYGVIKDKELFEYLEI
DKN------REKILNLDNESLIKIINKSIRTKSYIVSKDEKENGIRAILNYGHSFGHVIE
NLCGYGEYLHGEAISIGMKIAGDI--STEKNLWLKEDSLRQDKLIESYGLPTQTPK-IKK
HDVITILMGDKKVRDGKMRFILPKGIGEVDIFNDIKESQFLKYFD---------------
----------
>Cya8802|257061958
----------------MSIIIPVKLPHTSYNIAIAP------G---------SLSQLGSH
-----LEPLKLGQKILIISNPEIFNYYGDVVVNSLKKSGFEVFTHLIPAGEAYKTLDSIA
QVYDTALEHRLERSSTMIALGGGVIGDMTGFAAATWLRGINFVQVPTSLLAMVDASIGGK
TGVNHPQGKNLIGAFYQPRLVFIDPSVLKTLPVREFRAGMAEVIKYGIIWDKALFEQLEQ
AKT------LDHLNSLNDELLQTIITRSCQAKVDVVSQDEKESGLRAILNYGHTIGHAIE
SLTGYETINHGEAVAMGMVAAGKI--AIKLSLWTQEETIRQDQLIDKVGLISTIPKTLDI
DQVIESLQSDKKVKSGKVRFILPTSIGKVIISDQVSSEIIKSVMIHQVNK----------
----------
>Prom9313|33862939
---------MSAFVNIDAQRIPVALSHQPYEVVIGG------E---------GLRGVGKE
LR---RAGLKEGIKVLVVSNADVAEPYGDLCLQSLKESGFRPTLLVIEAGEDQKTPVSVA
LIHDAAYEAKLERGSLMVALGGGVVGDMTGFAAATWLRGISVVQLPTTLLAMVDAAIGGK
TGVNHPGGKNLIGAFHQPRLVLIDPSTLKTLPEREFRAGMAEVIKYGVIGDSALFQLLEG
IQE------LDTPSQLHQDLLEKILERSALAKSRVVSSDEREGGLRAILNYGHTFGHVVE
TLCGYGNWLHGEAVAIGMVAVGEL--AVLRQSWSRDDANRQKSLIAKAGLPIAWPK-LDP
EEVLYTLQGDKKVKDGKLRFVIPTGIGNVEIKNDVSREEIRKCLSELS------------
----------
>Cya7822|196255297
----------------MYTRIPVKLPQDSYDIVICSAAPHARA---------SLSQLADQ
-----ISPLNLGKKVLLVSNPQIYEYYGESVVNCLMAAGFVVTTHLIPEGEIHKTLDSIT
QIYDAALENYLERSSTMIALGGGVIGDMTGFAAATWLRGIPFIQIPTSLLAMVDAAIGGK
TGVNHPKGKNLIGAFHQPRLVLIDPTVLKTLPVREFRAGMAEVIKYGVIWDQALFNHLEA
AER------LDNFSEINQELLQTIVTRSCQAKADVVSKDEKESGLRAILNYGHTIGHAIE
SLTGYSQILHGEGVAMGMVAAGRI--AVKLNMWSEQAALRQDALIKKAGLPTEIPAGVDA
EAIIQTLQTDKKVKAGKVRFIFPQEIGTVTITDQVTSDLIREVLAEVTCQA---------
----------
>Cya7424|218442188
----------------MYSRIPVNLPQNSYEIAIAS------G---------SLSRLGAE
-----MSTLNLGKKVLLVSNPEIYDYYGEIAVNSLKTAGFEVATHLIPEGEIYKTLDSIT
QIYDTAVENFLERSSTMIALGGGVVGDMTGFAAATWLRGISFVQVPTSLLAMIDAAIGGK
TGVNHPKGKNLIGAFHQPRLVLIDPQVLKTLPPREFRAGMAEVIKYGVIWDANLFSQLEA
AKK------LDEFSDLDEDLLQTIITRSCQAKADVVSKDEKEAGLRAILNYGHTIGHGIE
SLTGYSQIIHGEGVAIGMVAAGTI--AVKLQLWSEQEANRQDALIKKAGLPTEVPPNVNI
EAIIEALQTDKKVKAGKVRFILPQQIGTVTITDQVTSDVIREVLAQIQSKA---------
----------
>PromN1A|124025449
-------------MNKDNHHIKVSLTNNPYEIVIGK------N---------SLESIGDE
LF---NIGFREGLKVLVVSNKEVSDHYGDCIIKSLIKSKFKPKLLIIKAGEDQKNQSSID
LIHNAAYEARLERGSLMIALGGGVIGDMTGFAAATWLRGVNVVQIPTTLLAMVDASIGGK
TGINHSKGKNLIGAFHQPRLVLIDPKTLISLPSREFKAGMAEIIKYGVISDLELFDLLER
QEN------IADLSNIKEKLLLEIIKRSAKSKAEIVIKDEKESGVRAFLNYGHTFGHVIE
NLCGYGKWLHGEAVAMGMVAVGQL--AVQRGLWNEDNAKRQKRLIEKAGLPSNWPK-LDI
ESVLSSLQGDKKVKNGKVSFVMPLKIGDVKLFNNISNKEIRECLQKIS------------
----------
>Micc|254412904
----------------MKSVIRVEVPPQSYDIAIAP------G---------SLDDIGVW
-----MSRLKLGKKVLLVSNPAIFRRYGERAIGALKLVGYQVSHCTLPAGERYKTLKSIQ
KIHDAALQNRLERSSTMVALGGGVIGDMTGFAAATWLRGINVVQVPTSLLAMVDAAIGGK
TGVNHPQGKNLIGAFHQPRFVLIDPHVLQTLPPRELRAGMAEVIKYGVIWDAELFAKLES
TKR------LDQRRYLDEELLSFILSCSCQAKADVVSQDEKEAGLRAILNYGHTIGHAVE
SLTGYKVVNHGEAVAIGMVAAGQI--AVELQMWTSPEAERQKALIEKAGLPTQLPPGLDI
DAIIDTLQTDKKVKDGKVRFILPTQIGEVTITDQVPADVIRQVLSDKL------------
----------
>Prom9202|254526108
---------------MNKRKILVPLGDKSYEVTLEA------G---------ILNNISEE
LL---KIGITKKRKILVISNEEISNLYGEKFLNNLKDNKFQAKMFLIKAGESYKNLKTLS
EIYDVAFEFGLDRNSIIIALGGGIVGDVSGFAAATWLRGIEYIQIPTTLLSMVDSSVGGK
TGVNHPKGKNLIGAFNQPKAVFIDPETLKSLPKREFSAGMAEVIKYGVIRDKELFEYLEI
EKN------KNELINLKNEYLIKIINSSIKTKSHVVSQDEHENGLRAILNYGHSFGHVIE
NLCGYGKFLHGEAISIGMNIAGKI--AIEKGLWSKEELERQRILLESYDLPTKIPK-INK
EDVLTILMGDKKVRDGKMRFILPKEIGAVDIYDDVEDSLFLKFFS---------------
----------
>Nods|119511916
----------------MTSVINVNLPQQSYEIAIAS------GAVGSTIAPSSLDQLGQK
-----MATLNLGKKVLVVSNPSIFKHYGETAINSLTSAGFEVASYNLPPGERYKTLNSIQ
KLYDIALENRLERSSTMVALGGGVIGDMTGFAAATWLRGINVVQVPTTLLAMVDSAIGGK
TGVNHPHGKNLIGAFHQPRLVLISPETLKTLPMREFRAGMAEVIKYGVIWDAELFAEMEA
SKH------LNQLRYIKPEFIEYILTRSCQAKADVVGKDEKEGGLRAILNYGHTIGHAVE
SLTGYRLLKHGEAVAIGMVAAGQI--AVELGMWKQEDTERQNALIQKAGLPTRLPEGVDI
EAIIDALQLDKKVKDGKVRFVLPTQMGVVTVTDEVPSETIRRVLQNM-------------
----------
>Cyab|254432447
MSAATTAPGSTAGSACSPRTIRVDLSANPYPVVIGE------G---------SLAQLGEQ
VV---ALGFKAGTKVLVVTNPDVDTHYGAAALASLRCAGLLAERLVIEAGEDQKTPATVA
LIHEAAFRQKLERGSLIVALGGGVVGDMAGFAAATWLRGIAVVQVPTTLLAMVDAAIGGK
TGVNHPGGKNLIGAFHQPRLVLVDPATLATLPEREFRAGMAEVIKYGVIGDAVLFADLEA
AASRQPGAGLASQQAVGPKLLQSLLERSAAAKARVVAADEREGGLRAILNYGHTLGHVVE
TLCGYGTVLHGEAVAIGMAAAGEI--AVAMGLWSRDDQQRQLALIAAAGLPHTWPS-LDE
AAVLACLQGDKKVREGQLRFVLPTAIGVVQIRDDVSAGTILGAIAGLRPRSASADPSDPD
PRPA------
>Acam|158338471
---------------MQQTFIPVPLPQQPYQIAIAS------G---------GLTQLGSW
LQDRSLQSVKLGQKVLVVSNPQIWKHYGEIVQDSLAQAGFQVEHFLLPAGERYKTPRSIQ
KIYDYALDLKLERSSTLVALGGGVIGDMTGFAAATWLRGINFVQVPTSLLAMVDASIGGK
TGVNHPKGKNLIGAFYQPRLVLIDPDTLKTLASREFRAGMAEVIKYGVIWDLELFEVLEG
CDR------TNQYRYMPPHILTEILTRSAQAKADVVTQDEKEAGLRAILNYGHTIGHAIE
SLTGYRLFNHGEAVALGMVAAADI--AVQLDWWSVEDAQRQHQLIQKTGLPTELPADFAI
EAVADVLLTDKKVKDGKVRFILPTQLGKIDITDQVPGQVIVSALKGMIGQ----------
----------
>Prom9301|126696073
---------------MNKRKILVPLGDKSYEVTLEA------G---------ILNNISEE
LL---KIGITKNRKILVISNEEISNLYGEKFLNNLKDNKFQAKMVLIKAGESYKNLKTLS
EIYDVAFEFGLDRNSIIIALGGGIVGDVSGFAAATWLRGIEYIQIPTTLLSMVDSSVGGK
TGVNHPKGKNLIGAFNQPKAVFIDPETLKSLPKREFSAGMAEVIKYGVIRDKELFKYLEI
EKN------KNELINLKNEYLIKIINSSIKTKSHIVSQDEHENGVRAILNYGHSFGHVIE
NLCGYGKFLHGEAISIGMNIAGKI--AIEKGLWSKEELERQKILLESYDLPTEIPK-INK
EDVLTILMGDKKVRDGKMRFILPKEIGAVDIYDDVEDSLFLKFFS---------------
----------
>Artm|209528043
------------------------------------------------------------
------------------------------------------------------------
---------------------------------------------------MVDASIGGK
TGVNHPQGKNLIGAFHQPRLVVIDPQVLTTLPAREFRAGMAEVIKYGVIWDKQLFERLEE
ADN------LHSIDDLTGELLTEIIVRSCQSKADVVSKDEKESGLRAILNYGHTIGHAVE
SLTGYLELVHGEAVAIGMVAASQI--AVKMQLWGNDGDRRQELLIKKAGLPIHLPQGLKI
DEIIDILQTDKKVKDGQVRFILPREIGTVTISDRVPSQTIADVLATINN-----------
----------
>Syne6301|56751005
----------------MSVQIPVALPQNAYEIAIAN------G---------GLAAAGTW
LQ---QADLKAGTKLLIVTNPAIGRRYGDRLVAALQEAGFIVDCLTLPAGERYKTPATVQ
RIYDKALELRLERRSALVALGGGVIGDMTGFAAATWLRGISFVQIPTSLLAMVDASIGGK
TGVNHPRGKNLIGAFHQPKLVLIDPETLQTLPVREFRAGMAEVIKYGVIWDRDLFERLEA
SPF------LDRPRSLPANLLTLILERSCRAKAEVVAKDEKESGLRAILNYGHTIGHAVE
SLTGYRIVNHGEAVAIGMVAAGRL--AVALGLWNQDECDRQEAVIAKAGLPTRLPEGIDQ
AAIVEALQLDKKVQAGKVRFILPTTLGHVTITDQVPSQTLQEVLQAIANP----------
----------
>Anav|75910583
----------------MTSVINVNLPTQSYEIAIAP------A---------SLDQIGQS
-----LAGLKLGKKVLLVSNPTIFKHFGKVAVDSLEAAGFQVASYCLPAGERYKTLNSIQ
KLYDIALENRLERSSTMVALGGGVIGDMTGFAAATWLRGINVVQVPTTLLAMVDSAIGGK
TGVNHPHGKNLIGAFHQPRFVLIDPQVLKTLPVREFRAGMAEVIKYGVIWDAELFNQLEQ
SKR------LDQLRYIKPELMDAILTRSCQAKADVVGKDEKEGGLRAILNYGHTVGHAVE
SLTNYRLLKHGEAVGIGMVAAGQI--AVNLGLWQQADADRQNALIEKAGLPTKLPAGLDI
EGIIEALQLDKKVKDGKVRFVLPTQIGVVTVTDEVTSDHIRQVLQQM-------------
----------
>Artp|284052503
----------------MSSVIRVNLGPMSYDISVAA------G---------NLDRLGSL
-----MSSLKLGKKALLVSNPEIFAHYGERAIASIENAGFQVSSVVLPAGEQYKTLSTVQ
SIYNSALEHRLERSSTMIALGGGVIGDMTGFAAATWLRGINVLQVPTSLLAMVDASIGGK
TGVNHPQGKNLIGAFHQPRLVVIDPEVLTTLPVREFRAGMAEVIKYGVIWDKQLFERLEE
ADN------LDSIDDLSGELLTEIIVRSCQSKADVVSKDEKESGLRAILNYGHTIGHGVE
SLTGYLELVHGEAVAIGMVAAGQI--AVKMQLWGNDSDRRQELLIKKAGLPIHLPQGLKI
DEIIDILQTDKKVKDGQVRFILPREIGTVTISDRVPSQTIADVLATMDN-----------
----------
>Cya7425|220908924
----------------MEKVIPVHLPHQSYAVVIAS------G---------GLGQMGDY
LQH--QAHLKPGQKVLVVSNPLIFKHYGEKVLVSLQRAGFATSTCLLPAGERYKTLKSVQ
QIYDCALEQRLERSSTILALGGGVIGDMAGFAAATWLRGINVVQVPTTLLAMVDAAIGGK
TGVNHPQGKNLIGAFHQPRLVLIDPDTLKTLPGREFRAALAEVIKYGVIWDGNLFQKLEA
AER------LDQYRTLSPQLLADLLVHSCQAKVDVVTKDEKEAGLRAILNYGHTIGHGIE
SLTNYRKFNHGEAVGLGMVAVGQL--AVDLGFWSQEECDRQFSLIQKAHLPTHIPADLDL
NLLIDSLQTDKKVQAGQVRFIVPTAIGAVTITDQIPTPAIVHVLKQMQKG----------
----------
>Cya51142|172039353
----------------MSSVIQVNLPQTSYNIIISP------N---------SLGSVGRH
-----LTSLNLEQKILVISNPEIFDYYGEIVINSLKQAGFKVFSHVIPAGETYKTLDSIS
KIYDTALKHRLERASTLLALGGGVIGDMTGFAAATWLRGINFIQVPTSLLAMVDASIGGK
TGVNHPQGKNLIGAFYQPRLVLIDPIVLKTLPVREFRAGMAEVIKYGVIWNQGLFNQLER
QKK------LDSLDSINLETIQTIITQSCQAKVDVVSQDEKEAGLRAILNYGHTIGHALE
SLTGYREINHGEAVALGMVAAGKI--AVKLGMWKEEMSQRQKNIIQKAALPVIVDYPLKS
QAILESLQLDKKVKAGKVRFILPTDIGQVEIREGVPSEVITRVLEEIKM-----------
----------
>Lyns|119486338
----------------MESVIRVNLEQLSYDIAIAP------G---------SLEKLGEL
-----ITPLQLGQKVLIVSNPEIFHHYGQQVITSVEKTGFEVACCTLPAGEPHKTLETLQ
KVYDIALEHRLERSATMIALGGGIVGDMTGFAASTWLRGINVVQVPTTLLAMVDASIGGK
TGVNHPQGKNLIGAFHQPRKVIIDPLVLKTLPEREFRAGMAEVIKYGVIWDAELFTHLEQ
AQR------LDQMQFIEPSLLQEILQRSCQSKASVVSKDEKELGLRAILNYGHTIGHAVE
SLTGYTTVLHGEAVGIGMVAASRI--AVKLGLWDEDCDRRQLALIQKTGLPTKLPTGIKI
DEILASLLTDKKVKNKKVRFILPTAIGTVTITDEVPSEVIREVLQGMF------------
----------
>Prom9211|159903338
-------------MNQNSIRIKIKLAHNPYEVVIKK------N---------GLARIGEE
LK---KIGFKKATKVLVVTNKDVSVHYGKEFIHNLSDNGFNPTLIEIKAGEERKNLATIS
DIHNAAYTSRLERGSLMIALGGGVIGDMTGFAAATWLRGVSFVQVPTTLLAMVDASVGGK
TGVNHPKGKNLIGAFHQPKLVLIDPITLKTLPEREFKAGMAEVIKYGVISDKKLFRKLED
APR------LDKLETLTDRFLLEIIQRSVQTKAHIVELDEREGGIRAVLNYGHTFGHAIE
ALCGYGTWLHGEAVSMGMIAIGQL--ALERNIWNISDLERQRKVLCQAGLPTIWPR-VCA
EDVIEILKSDKKVKDGEINFIVPTEIGKVEIIKNFTVNEIKQALQKLASK----------
----------
>Noss|17229416
----------------MTSVINVNLPTQSYEIAIAP------A---------SLDQIGQS
-----LAGLKLGKKVLLVSNPTIFKHFGKVAVDSLEAAGFQVASYSLPAGERYKTLNSIQ
KLYDIALENRLERSSTMVALGGGVIGDMTGFAAATWLRGINVVQVPTTLLAMVDSAIGGK
TGVNHPHGKNLIGAFHQPRFVLIDPQVLKTLPVREFRAGMAEVIKYGVIWDAELFNQLEQ
SKR------LDQLRYIKPELVDAILTRSCQAKADVVGKDEKEGGLRAILNYGHTVGHAVE
SLTNYRLLKHGEAVGIGMVAAGQI--AVNLELWQQADADRQNALIEKAGLPTKLPVGLDI
EGIIEALQLDKKVKDGKVRFVLPTQIGVVTVTDEVTSDHIRQVLQQM-------------
----------
>Cya8801|218248898
----------------MSIIIPVKLPHTSYNIAIAP------G---------SLSQLGSH
-----LEPLKLGQKILIISNPEIFNYYGDVVVNSLKKSGFEVFTHLIPAGEAYKTLDSIA
QVYDTALEHRLERSSTMIALGGGVIGDMTGFAAATWLRGINFVQVPTSLLAMVDASIGGK
TGVNHPQGKNLIGAFYQPRLVFIDPSVLKTLPVREFRAGMAEVIKYGIIWDKALFEQLEQ
AKT------LDHLNSLNDELLQTIITRSCQAKVDVVSQDEKESGLRAILNYGHTIGHAIE
SLTGYETINHGEAVAMGMVAAGKI--AIKLSLWTQEETIRQDQLIDKVGLISTIPKTLDI
DQVIESLQSDKKVKSGKVRFILPTSIGKVIISDQVSSEIIKSVMIHQVNK----------
----------
>Glov|37522082
-----------------MIRIPVALPMDSYDICIDE------G---------GLERLGEY
-----LAELGKVNRALVVSNPVVLRHYGARVVRSLNAAGFETASVTVPAGERHKHLRSVE
RIYQAALEHRLERSSLIVALGGGVVGDMAGFAASTWLRGIRVAQVPTTLLAMVDAAIGGK
TGVNHPLGKNLIGTFHQPCLVLIDPQVLGTLPPRETRAAMAEVIKYGVIWDGDLFKRLEQ
LPS------LQRP---DARTLTTLLVRSCQAKAEVVVRDEREGGLRAILNYGHTVGHALE
SATGYRRYLHGEGVALGMAAAGRV--AVALDLWSPEELRRQEALIIKARLPVRWKSDIAS
EALLLRMQSDKKVEAGKVRFVLPEAIGRVHTGVEVPTEVLRRVLDTLRG-----------
----------
>Syns8102|33865844
-----------MVSSPTLRRIAVALERNPYEVVIGA------G---------GLSRLGDE
LL---KAGIQPGRRILVVSNPDVAAPYGEGCLQSLRQQGFHADLLVIDAGEERKTPATVA
AIHDSAFEQRLERSSLMLALGGGVVGDMTGFAAATWLRGIQVIQVPTTLLAMVDAAIGGK
TGVNHPGGKNLIGAFHQPSLVLIDPETLNTLPEREFRAGMAEVIKYGILGDPALFQCLEE
GPE------PNSAAGLGNSRLETILERSAAAKARVVAADEREGGLRAVLNYGHTFGHVVE
TLCGYGTWLHGEAVAIGMVAVGQL--AVNRGSWTADEAGRQTQLIQRCGLPTAWPD-LDP
DAVLRTLQGDKKVKDGRLRFVLPMAIGRVEIRDDISRDEILHCLDQLRG-----------
----------
>Thee|161485766
----------------MTTLIPVPLGEHSYRIAIGA------N---------TRRQLPAL
LAA--YTPLTPKAPALIVSNPQIWRHYGTDVQGALTQAGWQVTPCILPAGERYKTLRTVE
KIYDAALSQRLERGSTLFALGGGVIGDMTGFAAATWLRGIAVVQIPTSLLAMVDAAIGGK
TGVNHPQGKNLIGAFHQPRLVVIDPDVLATLPPREFRAGMAEVIKYGVIWDAELFHLLSQ
LPR------LDCMGALPSEQFIQVLRRSCQAKVDVVSKDEREAGLRAILNYGHTIGHALE
SIGNYRLLNHGEAVAIGMIAAGEL--AVALGYWSAEAAAAQRALILKAKLPTTIPPHFDV
EGLLALLQHDKKVQAQNVRFILPTAIGHGQICDQVPAELIRETLHRLQA-----------
----------
>Syns9916|116074787
-----------------MQRITVKLASNPYDVVIGS------G---------GLQNLGQE
ML---NSGISAPRKVLVVSNADVAGPYGATVLESLRSSGFEADSLVIEAGEDQKHLGTVS
QIHDAAHRLRLERGSLMVALGGGVVGDMTGFAAATWLRGIAVVQVPTTLLAMVDAAIGGK
TGVNHPGGKNLIGAFHQPKLVLIDPDTLNTLPDREFRAGMAEVIKYGVIGDPGLFDLLES
CDG------LSEASALPDGVLQTILERSAQAKANVVAADEREGGQRAILNYGHTFGHVVE
NLTGYGTWLHGEAVAIGMVAVGEL--AVQRGHWSRDQANRQRRLIQKCGLPTVWPP-LDP
SAVLETLQGDKKVQDGTVRFVVPDAIGAVSIRSDVNTDEVKACLAALS------------
----------
>PromMED|33861239
---------------MHKNKILVPLSNNSYEVIIKQ------G---------LINNIGEE
LI---RIGINSNRKILIVSNKEISTLFGRKLLNNLKKNNFNAEIFNIKAGESHKNFASLS
EIFNAAFEVGLDRNSLLIALGGGIVGDVTGFAAATWLRGIEYIQIPTTLLSMVDSSVGGK
TAVNHPKGKNLIGAFYQPKAVFIDPETLITLPTREFKAGMAEVIKYGVIKDKSLFEYLEN
EKN------RDKILNLENESLIKIINKSIKTKACIVSEDEKENGIRAILNYGHSFGHVIE
NLCGYGEYLHGEAISIGMKIAGDI--ATEKNLWSKEHSLRQDHLIESYGLPIQTPK-IKK
NDVMKILMGDKKVRNGKMRFILPIELGEVDIFNDINESQFLKYFN---------------
----------
>Scys6803|16330660
----------------MATTIPVPLPQSPYQVQIVP------G---------GLAAIADH
-----LAPLGLGKKIMVVSNPEIYDYYGEVVIQALQRAGYEVFQHLIPAGETHKTLASIN
ELYDVAFQANLERNSTLLSLGGGVIGDMTGFGAATWLRGINFVQVPTSLLAMVDASIGGK
TGVNHPQGKNLIGAFYQPRLVYIDPVVLKTLPEREFRAGMAEVIKYGVIWDSELFTALEE
AED------LSSIDRLPDELLTKIIQRSCQAKVDVVSQDEKEAGLRAILNYGHTVGHGVE
SLTGYGVINHGEAVAIGMEAAAKI--AHYLGLCDQSLGDRQRQLLLKTKLPTEMPPTLAV
ENLLASLLHDKKVKAGKVRFILPTAIGQVTISDAVTDEVIKATLG---------------
----------
>Syn9902|78184623
-----MGSPSSMTTTIHAHRINVALERNPYDIVIGD------G---------VLGIVGDE
LH---RLGAKPGKKILVVSNADVAGPYGEACLNSLKEKGFNVELLVIEAGEEQKHLRTVS
QIHDAAFAFKLERSSMLLALGGGVVGDMTGFAAATWLRGVGVVQVPTTLLAMVDASIGGK
TGVNHPGGKNLIGAFHQPHLVLIDPTTLDTLPIREFRAGMAEVIKYGILGDTDLFLELES
CKD------PSSPNGLGRTTLESILQRSAAAKASIVAADEREGGLRAVLNYGHTFGHVVE
ALCGYGTWLHGEAVALGMVAVGEL--AVQRGNWSRGDAERQKQLIAKAGLPTTWPE-LNL
EAVLHTLQGDKKVRDGQLRFVIPTEIGSVEIQNDISRDEITHCLEHLAT-----------
----------
>Trie|113478333
-----------------MASITVQLPQKSYEIAIAS------G---------HLDQLGRK
-----MESLNLGKKVLLVSNPEIFAHYGERAIISLQEAGFDVSDCILPSGEEYKTPQNLN
CIYDAALAHRLERSSTIVALGGGVVGDMTGFAAATWLRGLNVVQVPTSLLAMVDAAIGGK
TGVNHPQGKNLIGAFHQPRLVLIDPEVLKTLPLREFRGGMAEVIKYGVIWDAELFFQMEN
SQS------LDDINNLTPGLLEEILIKSCQSKAHVVAKDEKESGLRAILNYGHTIGHAVE
SLTGYTAVTHGEAVSIGMVAASGL--ALELGMWDEQSDRRQLVLIEKASLPTKLPDGLDI
DDILVSLQTDKKVKAGKVRFVLPTGIGSVTVTDKVSQDVLRRVLLRIS------------
----------
>Syn9311|113954762
----MIQSQPSTTASAELRRLSVALERNPYDVVITA------G---------GIDHLGTE
LL---RLGIREHTKILVVSNADVATHYGSRCLNSLEQAGFQSTLLTIPAGEEQKTLNTFS
TILDAAKEKGLERQSLMLALGGGIVGDMTGFAAACWLRGIGVVQVPTTLLAMVDAAIGGK
TGVNHPSGKNLIGAFHQPRLVMIDPDTLQTLPAREFRAGLAEVIKYGVIGDSDLFELLER
SVS------FDSPLSISKELLATMLERSAQAKADVVAADEKEGGQRAILNYGHTFGHVVE
TLTGYGTWLHGEAVAIGMVAVAAL--AVQRGVMAQSDAERQTRLIKSAGLPSQWPD-LNP
DLVLKTLQGDKKVRNGRLRFVLPSSIGVVSIVDDVTHEEIRACLASMR------------
----------
>NoAz|298493174
----------------MSSVIKVDIPGKSYEIVIAP------G---------SLDNLGKQ
-----MASLKLGKKVLLVSNPMIFKHYGERAIASLQNAGFEVTSYNLPPGERYKTLNSIQ
KIYDIALDNRLERSSTMVALGGGVVGDMTGFAAATWLRGINVVQIPTSLLAMVDSAIGGK
TGVNHPHGKNLVGAFHQPSFVLIDPEVLKTLPAREFRAGMAEVIKYGVIWDAELFTQLEA
SKH------LDQLRYVKSDLINYILTHSCQAKADCISKDEKESGLRAILNYGHTIGHAVE
SLTNYRLFKHGEAVGTGMIAAGEI--AVKLGLWQKANTERQNALIKKSGLPTQLPAGLDI
QAIIDALQLDKKVKSGKVRFVLPTQIGEVKVTDEVPTDIIRQVLQEIQ------------
----------
>Ucyn|284929119
----------------MSSIISAKLSTSNYNIVISP------N---------SLTSIGKH
-----LRLLNIDNKVLIISNPFIFATYGQIILSSLAREKFKVFFYLIPSGECSKTLDHIK
KIYDSVLKHRIERSSTLLALGGGVVGDVAGFVAATWLRGINLIQVPTSLLAMVDASIGGK
TGVNYSQGKNLIGSFYSPRLVFIDPVVLKTLPIRELKAGMAEIVKYSLIWDKELFIYLES
EDT------LNDLNTINLKILQKIIIKSCLTKINIVNQDESEKGIRAILNYGHTIGHSIE
SLSKHDIV-HGEAVSIGMVAAGRI--ASLLGIWREDLRIRQEQLLKKISLPTKIPNSLRV
DNILENLKLDKKIKSGKIRFILPQKIGKVKVYNDIPSKVIVNILKSMYSF----------
----------
>Syns5701|87302751
--------------MIPPLSIEVALSSQPYSVLIGK------G---------SLDQLGPL
IR---SSGVAAATKVLVVTNPVVEGFYGPRALASLRCAELEPSLLVLDAGEDQKTPASVA
LIHDAAQARRLERSSLIVALGGGVVGDMAGFAAATWLRGIAVVQVPTTLLAMVDASIGGK
TGVNHPGGKNLIGAFHQPRLVLIDPSTLVTLPEREFRAGMAEVIKYGVIGDPELFSELEA
AAD------LSSLEAVGDSLLQRLLERSAAAKARVVAADEREGGLRAILNYGHTLGHVVE
TLCGYGTYLHGEAVALGMVAAGEL--AVAMGLWSPAEQQRQCALIAKAGLPLQLPP-LDP
EAVLLTLQSDKKVRSGLVRFVLPNAIGEVQIRNDVGADQILELLSTRGGEPG--------
----------
>YellB|86609035
---------------MDLYLIPVKLPHSSYDILLQSAEGPPGH---------SLIQLGSQ
-----MRARGLSGKALVVSHPGIAKHFAEKLLQGLQQAGFAAHLCLLPAGERYKTLRSVA
KIYDAALAFGLERSSTLVALGGGVIGDMVGFAAATWLRGIPFVQVPTSLLAMVDAAIGGK
TGVNHPGGKNLIGAFYQPRLVWIDPTVLKTLPPREFTSALAEVIKYGVIQAADLFEFLED
RPQ------LSRYTDFTPADLHYLLRRCAECKAWVVQQDEKEAGLRAILNYGHTLGHALE
AATGYRRYLHGEAVAIGMVAAGEI--ARRLGWWSAAEAERQRRLIEKAGLPSRWPAGIPW
EAVLQAMQADKKVKQGRIRFVLPRRIGQAELTDQVELADIQAAVESVTLPALGAS-----
----------
>Syn7002|170077764
----------------MDATTRVELGENSYDIAIAK------E---------SLQQIGTF
-----LRPLDLGQKVLIVSNPEIYGHYGETVVNSLQAAGFSVDTHLIPAGEQYKNLASIE
KIYDTAFKNRLERSSTLLALGGGVIGDMTGFAAATWLRGINFVQVPTTLLAMVDASVGGK
TGVNHPQGKNLIGAFYQPKFVLIDPTVLKTLPVREFRAGMAEVIKYGVIWDADLFTKLEA
AEQ------IDSYATIDPDLLDLILERSCRAKAEVVSQDERESGLRAILNYGHTLGHAVE
SLTHYETFVHGEGVAIGMALAGAI--ATRMNLWTTAETQRQDALIKKAGLPTECPNNLAI
EAILETLQSDKKVKSGKVRFVLPTKIGEVLITDQVSADLITDVLAPALC-----------
----------
>Cylr|282900942
----------------MTSVIKVDIPENSYQIIVAP------G---------SLDQLGPQ
-----MASLNLGKKALLVSNPIIFKHYGERAIASLQNAGFDVVHYNLPPGERYKTLNSIQ
KIYDTALEHKLERNSTMIALGGGVVGDMTGFAAATWLRGINLVQVPTSLLAMVDSSVGGK
TGVNHPHGKNLIGAFYQPRLVLIDPQVLQTLPSGEFRAGMAEVIKYGVIWDPQLFTQLEA
SKH------LDQLRYVKSDLINYILTHSCEAKANVVSQDEKESGIRAILNYGHTIGHAVE
SVTKYRVFKHGEAVGLGMIAAGEI--AVRLELWSKSDAERQNTLIQKAGLPTKLPVGLDI
NQLIDALQLDKKVKSGRVRFVLPSQIGKVLVTDQVPTDIITQVLSSFGF-----------
----------
>Prom9303|124023259
---------MSAFVNIDAQRIPVALSHQPYEVVIGG------E---------GLRGVGKE
LR---RAGLKEGIKVLVVSNADVAEPYGDLCLQSLSDSGYRPTLLVIEAGEDQKTPVSVA
LIHDAAYEAKLERGSLMVALGGGVVGDMTGFAAATWLRGISVVQLPTTLLAMVDAAIGGK
TGVNHPGGKNLIGAFHQPRLVLIDPSTLNTLPEREFRAGMAEVIKYGVIGDAALFQLLEG
IPE------LNTPSQLHADLLEKILERSALAKSRVVSSDEREGGLRAILNYGHTFGHVVE
TLCGYGTWLHGEAVAIGMVAVGEL--AVLRQSWNRDDANRQKSLIAKAGLPIAWPK-LDP
EEVLYTLQGDKKVKDGKLRFVIPTGIGNVEIKNDVSREEIRKCLSELS------------
----------
>Syns7805|88808613
----MTITPETTTAMEPQARIRVALERNPYDVIIGR------G---------QLNHVGDA
IS---ALQVREGTRILVVSNPDVADHYAAQCLTSLETGGFRPVLLQIDAGEEQKTLDTFR
IILDAAQRNGLERTSLMLALGGGVVGDMTGFAAACWLRGIRVVQVPTTLLAMVDASIGGK
TGVNHACGKNLIGAFHQPSLVLIDPLTLRTLPTREFRAGMAEVIKYGVIGDPELFDRLEQ
ADD------LSEPGRMDQELLQMILERSAQAKAAVVAADEREGGRRAILNYGHTFGHVVE
TLTRYGTWLHGEAVAIGMAAVGDL--AVIKGLWTETDQQRQLTLIRKAGLPTQWPS-LAI
DRVLDTLRSDKKVRHGQLRFVVPNAIGSVLISDQISDDDVRQCLEGQH------------
----------
>Syns7803|148239540
--------------MEPESRIRVALERNPYDVIIGS------G---------QLARVGDA
LS---ALQVRAGTRILVVSNPDVADHYAAQCLSSLEAAGLKPVLLTIDAGEEQKTLDTLR
IILDAAQHNGLERTSLMLALGGGVVGDMTGFAAACWLRGIRVIQVPTTLLAMVDASIGGK
TGVNHPCGKNLIGAFHQPSLVMIDPLTLRTLPAREFRAGMAEVIKYGVIGDPELFERLEQ
AED------LSDPGRMTPELLQTILERSAQAKAAVVAADEREGGRRAILNYGHTFGHVVE
TLTGYGTWLHGEAVAIGMATVGQL--AVNKGLWTDSDQQRQLTLIQKAGLPTAWPS-LNI
DKVLDTLRSDKKVRHGQLRFVLPDAIGSVLISDQIRDDDVRQCLTSQH------------
----------
>Cya0110|126659497
----------------MSSVIQVTLPHTSYNIVIDP------N---------SLGTIGRY
-----LDSLQLGQKVMVISNPEIFNYYGKTVINSLKKTGFEVFSHLIPPGETYKTLDSIS
QVYDVALKYRLERSSTLLALGGGVIGDMTGFAAATWLRGINFVQVPTSLLAMVDASIGGK
TGVNHPQGKNLIGAFYQPRLVFIDPMVLKTLPVREFRAGMAEVIKYGVIWNQDLFNQLEA
QKN------LDSLDNINLEILQEIIKKSCQAKVDVVNQDEKEAGLRAILNYGHTIGHAIE
SLTGYSQINHGEAVAIGMVAAGKI--AVKSGMWTKEMSQRQDDLIKKAALPESIDKSLKS
QKIIETLQLDKKVKAGKVRFILPTNIGKVDIKEEIPSEVINTVLEEMKRT----------
----------
>Mica|166365353
----------------MAICIPVNLPDRSYNILIEK------G---------SLANLGGE
-----MSQLSLGKKVLLVSNPEIFDYYGQIAVNSLEKAGFAVFTHLIPAGENYKTLDAIA
QVYDSALAHRLERSSTMVALGGGVIGDMTGFAAATWLRGVNFVQVPTTLLAMVDASIGGK
TGVNHPQGKNLIGAFYQPKLVLIDPDVLKTLPVREFRAGMAEVIKYGVIWDAELFQQLED
SDN------LASFSQIDGELLQTIITKSCQAKADVVSKDEKEAGLRAILNYGHTIAHGIE
SLTGYTSVNHGEAVALGMVAAGAI--AVKLGMWTAGENQRQTDLIEKAALETRMPP-LNA
DEMVNALTADKKVKDGQVRFILPTAIGQVTISDRVTPTLVREVLSPTESGQ---------
----------
>Syns8109|260435581
-----------MTTITPLHHIRVALERNPYDVVIGD------G---------GLARLGQQ
ML---DAGVQAGRRVLVVSNLDVASPYGDACLNSLREAGFSVELLVIDAGETQKTPATVA
EIHDAAYNAKLERSSLMVALGGGVVGDMTGFAAATWLRGIQVVQVPTTLLAMVDASIGGK
TGVNHPRGKNLIGAFHQPRLVLIDPSTLNTLPEREFRAGMAEVIKYGILGDTSLFEELEA
CAD------PSTPAGLGAERLSSILQRSAAAKARVVAADEKEGGLRAILNYGHTFGHVVE
TLCGYGTWLHGEAVAIGMVAVGEL--GVLRGSWSRDDAQRQRRLIHSAGLPTAWPD-LSA
DAVLNSLQGDKKVRDGRLRFVMPTGIGTVEIRDDVSRDEILSCLERLKG-----------
----------
