# Supplementary material for: Genome fluctuations in cyanobacteria reflect evolutionary, developmental and adaptive traits
Source: BMC Evol Biol. 2011 Jun 30;11:187. doi: 10.1186/1471-2148-11-187 (PMC3141437; doi:10.1186/1471-2148-11-187)
Supplement: Additional file 8 — Individual and concatenated alignments for protein groups. Compressed file containing all alignments of individual groups (fasta format) and the concatenated alignment of 285 single-copy genes (phylip format). [file 1471-2148-11-187-S8.GZ › Cyanos1343.faa]

>Syne7942|81299345
-----------------MCGIVGYIGTQPASHILLEGLRQLEYRGYDSAGIATLW-----
-----DHQLQIVRAEGKLHNLQAALQNHD-SPAHLGIGHTRWATHGKPEVRNAHPHKDMS
GLVAVVQNGIVENYRELREALQAEGIEFVSDTDTEVIPNLVARHFRQLAAAG-----SAP
DSRLLEAVRLAVQELEGAYAIAVLCVDAPDEIVVAR--QQAPLVIGFGQGEFFCASDTPA
IINHTRAVVTLENGEMARLTPLGVEIFNFQGDRLRKQPRLLSGTSLLAEKQGFRHYMLKE
IYDQPGVVRSWLSTHLNDNWRADAADEPAQVAPYP-------HAQTPVILNL-PDELLND
LEQVQILACGTSWHASLVGRYLLETLAGVPTQVYYASEFRYAPSPLVRNTLTIGVTQSGE
TADTLAALEKEGERRSGL-GPEFAPRLLGITNRSESTLAHVVPH-ILDIQAGIEVGVAAT
KTFLGQVLAFYGLAIDLAYRR----SSQSHEKLEALIAGLKRIPDQIEQLLREQDGAIES
LAHQFTETQDFIFMGRGINFPIALEGALKLKEISYIHAEGYPAGEMKHGPIALLDSKVPV
VAIAVPGSVYDKVLSNAQEAKARDARMIGVIP--DGPDANMFDHYLWVPIVDELLSPLLT
VVPLQLLSYHIAALRGLDVDQPRNLAKSVTVE
>PromCC|33241215
-----------------MCGIVALVGSREASPILLEGLKKLEYRGYDSAGLATVN----T
SKGSHKSFITCKKAKGKLINLLNLVEQDG-APGHIGIGHTRWATHGKPLEQNAHPHMDSV
GEVAVVQNGIIENYTLLKKKLEDRGISFSSDTDTEVIPHLISEEIKRLKKDGH----ETN
DQLFLLAVQTVLDYLEGSYALAVIWTATPDALIVAK--SKAPLLIGFGEGEFLCASDTPA
FAGFTRAVLSLEDQELALLTPLGVEIYNSSGERQYRSPSFINGYESDIEKGNFRHFMLKE
IFEQPATADLWISRYLPDDL----------------------PVEAPVALPF-DNSFFDP
IEEIQILACGTSRHAAMVGAYLLEQFAGIPTTVFFASEFRYAAPPLAPNTLTIGVTQSGE
TADTLSALAMEHERRSACNDIAFASRQLGVTNMVESSLARQVSN-ILDIGAGLEVGVAAT
KTFLGQLLTFYGLAIMFAARR----KARSANEILDLCNQLRSLPKQLRNLIETHNELTEK
LSHQFSETKDVIFLGRGINYPIALEAALKLKEISYIHAEGYPAGEMKHGPIALLDKKVAV
VSIATKGIVFEKALSNAQEAKARDACLIGIGP--KVPETDIFDHLLPIPQVSEWISPLLT
IIPMQLLSYHIAAHRGLDVDQPRNLAKSVTVE
>Crow|67920246
-----------------MCGIVGYIGTKTATDVLIDGLERLEYRGYDSAGIATVL-----
-----EGNIHCTRAKGKLYNLREKLEREV-NPSQMGIGHTRWATHGKPEEHNAHPHRDNS
QRLAVVQNGIIENHQELREELINKGCEFASETDTEVIPHLIAQYLPE----------TVD
YDGLLEAIQKAIHRLNGSFAIAVICADYPDEIIVAR--HQAPLIIGFGQGEFFCASDVTA
VVPHTHAVLSLENGEIARLTPLGVEVYDFDLKRLRKLPRTLDWNVTTVEKQGFRHFMLKE
IYEQPSVVRSCLETYLDASWSKEKA-----------------EEKSPINLGL-AGELCDN
VDYIQIVACGTSWNASMVGKYLLEQLAGIPTMVQYASEFRYSPAPMLRNTLTIGVTQSGE
TADTLAALEMEKQRRMAL-ESPYNAQILGITNRPESTLAHMVDR-IINTQAGIEIGVAAT
KSFIAQLMGFYCLAIDLAYRR----QHLSADKLESLVKGLRELPNQIELILSQQEKQIEE
LAHEFIDTQDFIFLGRGINFPIALEGALKLKEISYIHAEGYPAGEMKHGPIALLDAKVPV
VAIAMPGDVHDKVLSNAQEAKARDARLIGVTPTDDNEARATFNDLLFVPHVDELLSPIIS
VIPLQLLAYHIAARRGLDVDQPRNLAKSVTVE
>Syn7335|254423172
-----------------MCGIVGYIGTRAASNILIEGLKTLEYRGYDSAGVATIS-----
-----EGQLQRTRAKGKLVNLQIKLDGLE-DPARLGIGHTRWATHGKPEEHNAHPHTDEA
ERLAVVQNGIVENYRELREELKEKGYQFRSDTDTEVIPHLITEYLNQPQKEAV----LTD
HSQLLEASRQAVNRLKGAFALAIVSADFPDELIVVR--QQAPLVIGFGQGEFFCASDTPA
IMPHTQAVLTLENGELARLTPMGVEVYEFSGHRLKKYPRTLNWNPIMVEKQGFKHFMLKE
IYEQPGVVRTCLETYLDTNWDVQ-------------------SDQSPVRLGL-PDTLLND
LQHIQILACGTSWHAALVGKYLLEQVAGIPTFVQYASEFRYAPAPLMKNTLTIGVTQSGE
TADTLAALEMEQARRAARGDNDYAPRMLGITNRVDSSLGRLIPH-VLGTMAGIEIGVAAT
KTFVAQLMAFYFLALDLAERR----QAISSERMAEIIEGMRQLPAQLEQVLESQERYVEE
LSHDFSNTQDFIFVGRGINYPIALEGALKLKEISYIHAEGYPAGEMKHGPIALLDEKVPV
VAIATKGPVYEKVLSNAQEAKARDARLIGVVPMNDPEAEETFDALLPVPDVDELLSPILT
VVPVQLLSYHIAARRGLDVDQPRNLAKSVTVE
>Syn307|148241233
-----------------MCGIVAVIGTRDAAPLLLDGLRQLEYRGYDSAGIATVH-----
-----GGHLSHLRAEGKLINLTQRFEASG-AAGSCGIGHTRWATHGKPEERNAHPHLDGS
GELAVVQNGIIENHRSLRERLAAGGAAFQSDTDTEVIPHLVSQELKGLLAAGS----PAD
GATLLKAVQQALPQLDGAYALAVVWAQCPDALVVAR--RQAPLLIGFGEGEFLCASDTPA
LAGVTRTILPLEDGEVALLGPLGIELYNEAGERQQRPPTQLQGTDHVADKRSFRHFMLKE
IHEQPETAARWLLRHLPEGG----------------------PNDPLVALPL-ERSLLEG
VQRIQILACGTSRHAALVGAHLLEQLAGIPTSVHYASEFRYSPPPLAPHTLTIGVTQSGE
TADTLAALAMEQQRCADHGDPAYAARLLGITNRTESSLGRLVPQ-LIDIAAGVEVGVAAT
KTFLGQLLAFYGLAIQLTDLR----GARSREQLHPLLAELRALPAQLQTLIDRLDLRCAE
LAHAFADTRTVIYLGRGINYPIALEGALKLKEISYIHAEGYPAGEMKHGPIALLDADVPV
VSVAMPGPVFDKVLSNAQEAKARDARLIGVAP--ECPDTEIFDELLPVPAVDELLSPLLT
LIPMQLLSYHIAARRGLDVDQPRNLAKSVTVE
>Syn9605|78211680
-----------------MCGIVALVGSREAAPQLLEGLRQLEYRGYDSAGIATVA-----
----AQGQLTCLRAKGKLLNLTACFEAEG-APGQCGIGHTRWATHGKPEERNAHPHRSSD
GAVAVVQNGIIENHRALREQLEASGVVFQSETDTEVIPHLLAAELQQLQAAGG----TPG
GGLLLQALQQVLPKLQGAYALAVIWDQAPGALVVAR--KAAPLLIGLGEGEFLCASDTPA
LAGFTRTILPMEDGEVASLSPLGVELYDAAGARQQRMPTQLSGVDHVADKREFRHFMLKE
IHEQPETAALWVARHLPQGL----------------------PPEQPVALPM-DDAFYAG
IERIQILACGTSRHAAMVGAYLLEQFAGLPASVHYASEFRYAPPPLAPHTLTIGVTQSGE
TADTLAALAMEAARRRAHGDPAFAPRQLGVTNRPESSLSRQVPH-ILDIGAGIEVGVAAT
KTFLGQLLAFYGLAMAFAARR----GSRPTAEINALAEELRGLPQQLRQLVDMHDQSSEA
LAHRFADTQDVIFLGRGINYPIALEGALKLKEISYIHAEGYPAGEMKHGPIALLDSRVPV
VSIAVPGVVFEKVISNAQEAKARDAQLIGVAP--QGPDTDLFDELLPVPSVSEWISPLLT
VVPMQLLSYHIAAHRGLDVDQPRNLAKSVTVE
>Nosp|186685291
-----------------MCGIVGYIGTQAATDILLAGLEKLEYRGYDSAGIATVW-----
-----EGEVNCVRAKGKLHNLRSKLEQIE-APAQIGIGHTRWATHGKPEEYNAHPHLDTA
KRVAVVQNGIIENYRDLREELKAKGHQFVSETDTEVIPHLIAEFLKNISP-------SSS
SSPFLEAVRQAVNHLHGAFAIAVISADYPDELIVVR--QQAPLVIGFGQGEFFCASDTPA
IVAYTRAVLPLENGEIARLTPLGVEIYNFAGDRLKKQPRLLNFNPAMVEKQGFKHFMLKE
IHEQPGVVRASLDAYFNPAE----------------------STESPINLGL-PADLYND
LEQIQILACGTSWHAALIGKYLIEQLAEISTQVHYASEYRYAPSPVTANTLIIGVTQSGE
TADTLAALTMEKERRQGR-EPKYQARLLGITNRPESSLGHLVPH-VISTLAGIEIGVAAT
KTFTAQLMAFYALALDLAARR----QTVSKDTLDKIINGLRQIPKEIEATLESQERLTEQ
LAHEFAETQDFIFVGRGINFPIALEGALKLKEISYIHAEGYPAGEMKHGPIALLDAKVPV
VAIAIPGSVYEKVISNAQEAKARDSRLIGVTPVNDGEAAEIFNDLLPISHVEELLSPILT
VVPLQLLAYHIAARRGLDVDQPRNLAKSVTVE
>PromAS|123969348
-----------------MCGIVAVTGYKKALPLLINGLEKLEYRGYDSAGIAIIN-----
---TETNCISCNKAEGKLKNLINNLNNHN-IPGTVGIGHTRWATHGKPEVKNAHPHTDSS
GNIAVVQNGIIENFQDLKNKLEEEGISFNSDTDTEVIPHLIQRELNTLGKLKL----ENN
GSTLLIAVRNVISDLEGSYALAVLWSGAPTSLVVAR--KQAPLIIGLGEGEFICASDTPA
IANFTNIILPMEDEEIALLTPLGIEIYDSSNERQYRNPVSLKVSEQIMDKMNFKHYMLKE
IYDQPKTAKNWLENYLIKNLD---------------------NGQYQIKYPF-DTKFFES
IERIEIIACGTSKHAAMVGSFLLEQFSGIPTNVFYASEFRYSPPPLLPNTLTIGVTQSGE
TADTIAAIDMEIKRRSSIEDKKFKPNLIAITNRKESSIGRQVSN-IIDICAGIEVGVAAT
KTFFAQLLSFYGLAIKFAQIK----GNQSPDEIGKLINELIKLPPLLEDLLEKHNKSSEK
LAHDFFNIKDVIFLGRGINYPIALEGALKLKEISYIHAAGYPAGEMKHGPIALLDKKVPV
ISIASPGEVFDKVISNAQEAKARDSYLIGIAP--ECNGTEIFDYLMKVPSTNEWISPLLN
ILPLQLLSYHIAAHRGLDVDQPRNLAKSVTVE
>Rapb|282896918
-----------------MCGIVGYIGTQTATEILLSGLEKLEYRGYDSAGIATVG-----
-----EGNISCVRAKGKLVNLRSKLEQIE-NPAQLGIGHTRWATHGKPEEYNAHPHQDTA
LRIAVVQNGIIENYRELREYLKTLGHKFRSDTDTEVIPHLFAECLKHVLSPNNSN--HKS
NSAFLDAVLAAVGKLEGAFAIAAICADFPDELIVIR--QQAPLVIGFGQGEFFCASDTPA
IVPYTRAVLTLENGEIARLTPLGVEVYNFAGNRLKKHPRTLDWNPIMVEKQGFKHFMLKE
IYEQPGVVRTCLESYFPN------------------------HSHTPVNLGL-PEELYTD
LAQIQIVACGTSWHAALVGKYLIEQLAEIPTQVQYASEFRYAPSPLMANTLTIGVTQSGE
TADTLAALAMEKERRLGK-SGGYEARLLGITNRPESSLGQMVSS-LINTHGGIEIGVAAT
KTFIAQLMAFYGLALDLAYRC----QTIGLQRIQDIITGLRQLPIEIETILETQENILNN
WCMIFRKPGILFFLGRGINFPIALEGALKLKEISYIHAEGYPAGEMKHGPIALLDAKVPV
VAIAMGGSVYEKVISNAQEAKARDSRLIGITSVNNGEAAEIFNDLIPVANVEEILSPILT
VIPLQLLAYHIAARRGLDVDQPRNLAKSVTVE
>YellA|86606209
-----------------MCGIVGYVGFQWAAPILVEGLRTLEYRGYDSAGIATVD-----
----PEEGLRIVRAAGKLHNLVVKLTTNM-PTAKVGIGHTRWATHGGISEENAHPHCDVQ
GRVVVIQNGIVENYLELKEELLRRGVTFRSQTDTEVIAQLLGLYVEEL------------
-GSFEVAFGKVMGRLRGGNAVVALDREAPDRLIAARLGNAGAVVIGEGEGENFVASDLPA
IIRHTRRVVFLEDGEMAILTDSSVRYQRITGEELRKTPLTVAWDPVSAAKGGYKHFMQKE
IHEQPRTITETLRGRVDLEA----------------------GRVNLEGLAL-TEAQLAQ
VEQIHAVACGTAWHACLVLKYFIESLARTPVQVDYASEFRYRQPVLRPHSLLVALTQSGE
TVDTLAAMSEARTQGIPT---------LAIVNAIGSQATRLADAGVIYIHAGPEIAVAST
KVFTGMLVAGYLLALQLAQAK----GILSPAQIRSHLQALIELPGKISLLLKDAALY-EQ
LAEQYHHVTDMLYLGRWVNAPIALEGALKMKEVSYIHAEGYPAGEMKHGPIALIDERMPV
VCIATRDPVYEKMLSNIEQVRARGGRVIALINPEDTQVREKADHVIEVPSTTPLLSAVLN
VIPLQLFAYAMALRRGADVDQPRNLAKSVTVE
>Prom9215|157414213
-----------------MCGIVAVTGYKKALPLLIDGLEKLEYRGYDSSGIAIIN-----
---SETNNITCNKAEGKLKNLINKLNDEN-IPGTVGIGHTRWATHGKPEFKNAHPHIDGS
GTIAVVQNGIIENFQDLKNKLKEEGVIFNSDTDTEVIPHLIKRELNTLSKLNL----ENN
GSTLLVAVRNVISDLEGSYALAVLWANAPTSLVVAR--RQAPLIIGLGEGEFICASDTPA
IANFTNIILPMQDEEIALLTPLGIEIYDINNERQYRNPVSLKVSEQIMDKMNFKHYMLKE
IYDQPQTAKNWLENYLIQNLE---------------------EVQYQINYPF-DTKFFES
IERIEIIACGTSKHAAMVGSFLLEQFSGIPTNVFYASEFRYSPPPLLPNTLTIGVSQSGE
TADTIAAIDMEIKRRSSIEDKNFEPNLIAITNRKESSIGRQVPN-IIDICAGIEVGVAAT
KTFFAQLLSFYGLAIKFAEIK----GTRSLDEINNLITELIRLPTLIENLLEQHNKSSEK
LAHDFFNVKDVIFLGRGINYPIALEGALKLKEISYIHAAGYPAGEMKHGPIALLDKKVPV
ISIASPGEVFDKVISNAQEAKARDSFLIGIAP--ECNGTEIFDYLMKVPSYNQWISPLLN
IVPLQLLSYHIAAHRGLDVDQPRNLAKSVTVE
>PromN2A|72383021
-----------------MCGIFAVIGSREVSSLLIDGLRKLEYRGYDSAGIATID----N
LNNDQIGQLNVTKAKGKLINLSNLIKKKP-PKGHVGIAHTRWATHGKPNERNAHPHLDFS
GQIAVVQNGIIENYRDLSNSLKLKGIKLTSETDTEIIPHLIGLEIEHYLANGL----SPN
EQTLLIAVQKVLTLLEGTYSIAVIWSKAPNALVVAR--GQAPLVLGFGEGEFFCASDTPA
LTGFTRTFLPLRDHESALLTPLGIELYDDDGKRQHRAPSIIEGAEFFADKRNFRHFMLKE
IYEQPETAQQWIDRFLPMDL----------------------PSENPIAMPV-SKSILEN
IEQIQILACGTSRHAGMVGAYLLEQFAGVPTKVYFASEFRYAPPPLSPHTLTIGVSQSGE
TADTLAALRMEKERRDSTQDPNFSFHQLGITNRVDSSFGRELEN-VIDIGSGIEIGVAAT
KTFLGQMLSFYGLTILFASHR----QKRKSQEILDLSNDLRLIPKQLTNLIKKHDSLSKE
IAHLFVETKDVIFLGRGINYPIALEGALKLKEISYIHAQGYPAGELKHGPIALLDQHVPV
VSIAVPGVVYEKVLSNSQEAKARDARLIGVST--HRSESEMFDELFTIPKVSEWVSPLLT
VVPLQLFSYHIAAHKGLDVDQPRNLAKSVTVE
>Syns9917|87123202
-----------------MCGIVAVIGSRDAAPLLLEGLRQLEYRGYDSAGIATVE-----
-----ATQLHCLRAKGKLVNLAARLEAEG-APGYCGIGHTRWATHGKPEERNAHPHRDGS
GTVAVVQNGIIENHRSLREQLMAAGVVFESETDTEVIPHLIAARLQALRSEGR----PAD
GALLLEAVQAVLPQLQGAYALAVVWAEVPGALVVAR--RAAPLLIGLGEGEFVCASDTPA
LAGITRTILPMEDGEVALLSPLGIELYDAEGVRQQRTPSLLSGTDHVADKRHFRHFMLKE
IHEQPETAELWVARHLPSGL----------------------PESNPVALPF-DEAFYSG
VERIQILACGTSRHAALVGAYLLEQFAGLPTSVFYASEFRYAPPPLAPHTLTIGVTQSGE
TADTLAALAMEAERRRALGDDAYAPRQLGITNRPESSLARQVEH-ILDIGAGIEVGVAAT
KTFLGQLLAFYALALAFAARR----GSRPVAEIAALVAELRQLPSQLTQLVERHDRESEA
LAHRFAETQDVIFLGRGINYPIALEGALKLKEISYIHAEGYPAGEMKHGPIALLDAHVPV
VSIAMPGVVFEKVLSNAQEAKARDAQLIGVAP--EGPDTALFDALLPVPEVSEWVSPLLT
VVPMQLLSYHIAAHRGLDVDQPRNLAKSVTVE
>Prom9312|78780084
-----------------MCGIVAVTGYKKALPLLMNGLEKLEYRGYDSAGIAIIN-----
---SETNSIICNKAEGKLKNLINTLNGEN-ILGTVGIGHTRWATHGKPEVKNAHPHIDSS
GNIAVVQNGIIENFQDLKNKLEKEGTIFNSDTDTEVIPHLIEKELNTLSRLNL----ENN
GSKLLVAVRNVISDLEGSYALAVLWSGAPTSLVVAR--RQAPLIIGLGEGEFICASDTPA
IANFTNIILPMEDEEIALLTPLGIEIYDTNNERQYRNPVSLKVSDQIMDKMNFKHYMLKE
IYDQPGTAKNWLENYLIQNLE---------------------EGQYEIKYPF-DTKFFES
IERIEIIACGTSKHAAMVGSFLLEQFAGIPTNVFYASEFRYSPPPLLPNTLTIGVTQSGE
TADTIAAIDMEIKRRSSIEDKNFKPNLIAITNRKESSIGRQVSN-VIDICAGIEVGVAAT
KTFFAQLLSFYGLAIKFAQIK----GSRSSDEIGKLITELIKLPPLIEDLLEQHNKSSEK
LAHDFFNIKDVIFLGRGINYPIALEGALKLKEISYIHAAGYPAGEMKHGPIALLDKKVPV
ISIASPGEVFDKVISNAQEAKARDAYLIGIAP--ESNGTEIFDYLMKVPSSIEWISPLLN
IVPLQLLSYHIAAHRGLDVDQPRNLAKSVTVE
>SynsBL|116071644
-----------------MCGIVALVGSREAAPQLLEGLRQLEYRGYDSAGIATVD-----
----AEGQLTCLKAKGKLVNLTARVEEQG-ASGQCGIGHTRWATHGKPEERNAHPHCTGD
GSVAVVQNGIIENHRNLREALETDGAVFVSETDTEVIPHLIGAELKKRLAAEK----SPS
GDLLLHAVQAVLPQLQGAYALAVIWDQTPGALVVAR--KAAPLLIGLGEGEFLCASDTPA
LAGFTRTILPMEDGEVALLSPLGVELYDAQGERQQRMPTLLTGTDHVADKREFRHFMLKE
IHEQPETAELWVARHLPQGL----------------------TEQMPVALPF-EASFYEG
IERIEILACGTSRHAAMVGAYLLEQFAGVPTAVYYASEFRYSPPPLAPNTLTVGVTQSGE
TADTLAALAMEAKRREVHGDPAYSPRQLGITNRAESSLSRQVPH-ILDIGAGIEVGVAAT
KTFLGQLLAFYGLAMAFAANR----RSRSASEIEALADELRALPEHLRGLVDLHDQRCAA
LAYRFATTQDVIFLGRGINYPIALEGALKLKEISYIHAEGYPAGEMKHGPIALLDAHVPV
VSIAVPGLVFDKVLSNAQEAKARDAQLIGVAP--EGPDTALFDELLAVPEMSEWISPLLT
VIPMQLLSYHIAAHRGLDVDQPRNLAKSVTVE
>Prom9515|123967027
-----------------MCGIVAVTGYKKALPLLINGLEKLEYRGYDSAGIAVIS-----
---SETKNIVCNKAEGKLNNLKNNLKNAE-IPGTVGIGHTRWATHGKPEVKNAHPHLDSL
GKVAVVQNGIIENYQELKSKLEKEGISFDSDTDTEVIPHLIQKELIALSQLNL----ENN
GSTLLVAVRNVISDLEGSYALAVIWSGAPDSLVVAR--RQAPLIIGLGEGEFICASDTPA
IASFTKIILPLEDGEIALLTPLGIEIYDSNNERQYRNPISLQIAEQVIDKNNFRHYMLKE
IYDQPEIAKYWLEKYLIKDLK---------------------TSKFQIKYPF-DTKFFES
IERIEIVACGTSKHAAMVGKFLLEQFSGIPTNVFFASEFRYSPPPLLPNTLTIGVTQSGE
TADTIAAIKMEIQRRASMGDESYKPNLVAITNRIESSIGRQISN-IIDIGAGIEIGVAAT
KTFFAQLLSFYGLAIKFAQIK----QSQSNETISQLISELTKLPPLVEELLEKHNQSSEK
LAHEFFNIKDVIFLGRGINYPIALEGALKLKEISYIHAAGYPAGEMKHGPIALLDKKVPV
ISIAFPGEVFDKVISNAQEAKARDAYLIGVAP--KCKGTEIFDYLMAIPSTNEWISPLLA
IVPLQLLSYHIAAHRGLDVDQPRNLAKSVTVE
>Cya8802|257061745
-----------------MCGIVGYIGTQTATDILVSGLERLEYRGYDSAGVATVL-----
-----EGKLHCVRAKGKLYNLREKLEREV-NPSQIGIGHTRWATHGKPEEHNAHPHRDSQ
QRVAVVQNGIIENHQELREELIDQGVEFASETDTEVIPHLIAQYLPE----------TPG
YDDFLIAVQKTIHRLKGSFAIAVLCADCPDELIVVR--NQAPLIIGFGQGEFFCASDVTA
LVPHTHAVLSMENGEIARLTPLGVEVYDFSLKRLRKLPRTLDWTATTVEKQGFRHFMLKE
IYEQPSVVRSCLETYLEPNWHAQTN-----------------ADISPIDLGL-ASELCEN
VDYIQIVACGTSWNASMVGKYLLEQLAGIPTMVQYASEFRYAPAPMLPNTLTIGVTQSGE
TADTLAALEMEKQRKMGL-ESPYDARILGITNRPESTLAHMVDR-IINTQAGIEIGVAAT
KSFTAQLMGFYFLALELAYRR----KHLALDKLEGLIKALRELPAQIELILEKQGTQIEE
LAHEFADTQDFIFLGRGINFPIALEGALKLKEISYIHAEGYPAGEMKHGPIALLDAKVPV
VAIAMPGLVHDKVLSNAQEAKARDARLIGVTSIDDSEARSTFDDLLFVPHVDELLSPIIA
VIPLQLLAYHIAARRGLDVDQPRNLAKSVTVE
>Prom9313|33864218
-----------------MCGIVAVIGSREAAPLLLEGLRQLEYRGYDSAGLATVE----L
LAEDGSSRLTCQRAQGKLVNLTACVEEKG-APGHCGIGHTRWATHGKPEERNAHPHRDGS
GLVAVVQNGIIENHRSLREALEAEGVRFVSETDTEVIPHLISLELRALQVQDR----VVN
GRMLLEAVQRVLPQLKGAYALAVVWAEVPGALVVAR--KQAPLLIGLGEGEFLCASDTPA
LAGFTRTILPMEDGEVALLTPLGIELYNAQGERQQRSPSLLSGGDQVADKRHFRHFMLKE
IHEQPETAELWVARHLPPDL----------------------SSDEPVALPL-DHSFYAD
LERIQILACGTSRHAALVGAYLLEQFAGIPTSVFYASEFRYAPPPLAPHTLTIGVTQSGE
TADTLAALTMDAQRRQAHGEPAFAPRQLGVTNRPESSLTRQVPY-ILDIGAGIEVGVAAT
KTFLGQLLAFYGLALAFAARR----RQRSLSEIASLKDELRALPDQLRSLVELHDQRCEV
LANRFADTQDVIFLGRGINYPIALEGALKLKEISYIHAEGYPAGEMKHGPIALLDARVPV
VSIAMPGVVFEKVLSNAQEAKARDAKLIGVAP--ECPDTALFDALLPVPEVSEWISPLLT
LVPIQLLSYHIAAHRGLDVDQPRNLAKSVTVE
>Cya7822|196256467
-----------------MCGIVGYIGTQTAVEILLGGLERLEYRGYDSAGVATIL-----
-----EGELHCTRAKGKLYNLREKLEREV-NPAQIGIGHTRWATHGKPEEHNAHPHRDSN
GRVAVVQNGIVENYQELREELKSKGYQFLSETDTEVIPNLIADILSQQTD-------PED
ADSFLKAVQAAINRLEGAFAIGVLCVDHPDELIVAR--QQAPLILGFGQGEFFCASDVTA
LMPHTHAVLSLENGEIARLTPLGVEIYNFEGKRLKKTPRTLDWNLTTVEKQGFRHFMLKE
IYEQPNVIRSCLEAYLNPDWHPQNN-----------------SQVSPINLGL-SESLLNK
VENVQILACGTSWHSSLVGKYLIEQLAGIPTMVQYASEFRYAPSPITANTLSIGVTQSGE
TADTLAALETEKQRRIAL-ESKYQPRILGITNRPESTLAHMVNE-IINTQAGIEVGVAAT
KSFTAQLMGFYLLALELAYRR----QALSLEQFATIIEGLRHLPRQMELVLEKQESLIEE
LAHEFNDTQDFIFLGRGINFPIALEGALKLKEISYIHAEGYPAGEMKHGPIALLDAKVPV
VAIAMPGLVYEKVISNAQEAKARDARLIGVTVIDDLDASHTFDDLLTVPKVDEILSPMLA
VIPLQLLAYHIAARRGLDVDQPRNLAKSVTVE
>Cya7424|218439288
-----------------MCGIVGYIGTQTAVDILLGGLERLEYRGYDSAGIATIL-----
-----EGELHCTRAKGKLYNLREKLEREV-NPARIGIGHTRWATHGKPEEHNAHPHRDSQ
QRVAVVQNGIIENYQELREELKSKGHEFVSETDTEVIPHLIADILAQDED-------LDD
ADRFLKAVQTAITHLDGAFAIAVLCVDYPDELIVAR--QQAPLTLGFGQGEFFCASDVTA
LVPHTHTVLSLENGEIARLTPLGVEIYNFEGKRLKKTPRTLDWSLTTVEKQGFRHFMLKE
IYEQPNVIRTCLDAYLNPHWHPQDN-----------------SEVSPINLGL-SEAMLGN
VENVQILACGTSWHSSLLGKYLIEQLAGIPTMVQYASEFRYAPSPITPNTLSIGVTQSGE
TADTLAALETEKQRRIAL-DSKYRPRILGVTNRPESTLAHMVDE-IINTQAGIEIGVAAT
KSFTAQVMGFYLLALELAYRR----QSLSLEQIETIINGLRHLPRQMELVLEKQEPIIEE
LAHEFNDTQDFIFLGRGVNFPIALEGALKLKEISYIHAEGYPAGEMKHGPIALLDAKVPV
VAIAMPGIVYDKVISNAQEAKARDARLIGVTVIDDLDASHTFNDILTVPRVDEILSPMLA
VIPLQLLAYHIAARRGLDVDQPRNLAKSVTVE
>PromN1A|124026763
-----------------MCGIFAVIGSREVSSLLIDGLRKLEYRGYDSAGIATID----N
LNNDQIGQLNVTKAKGKLINLSNLIKKKP-PKGHVGIAHTRWATHGKPNERNAHPHLDFS
GQIAVVQNGIIENYRDLSNSLKLKGIKLTSETDTEIIPHLIGLEIEHSLANGL----SSN
EQTLLIAVQKVLTLLEGTYSIAVIWSKAPNALVVAR--GQAPLVLGFGEGEFFCASDTPA
LTGFTRTFLPLRDHESALLTPLGIEIYDDDGKRQHRAPSILQGTEFFADKRNFRHYMLKE
IYEQPETAQQWIDRFLPMDL----------------------PSENQIAFPV-SKSILEN
IEQIQILACGTSRHAGMVGAYLLEQFAGVPTKVYFASEFRYAPPPLSPHTLTIGVSQSGE
TADTLAALRMEKERRDSTQDPNFSFHQLGITNRVDSSFGRELEN-VIDIGSGIEIGVAAT
KTFLGQMLSFYGLTLVFASHR----QKRKSQEILDLSNDLRLIPKQLTNLIKKHDSLSKE
IAHLFVETKDVIFLGRGINYPIALEGALKLKEISYIHAQGYPAGELKHGPIALLDQHVPV
VSIAVPGIVYEKVLSNSQEAKARDARLIGVST--HRSESEMFDELFTIPKVSEWVSPLLT
VVPLQLFSYHIAAHKGLDVDQPRNLAKSVTVE
>Micc|254411167
-----------------MCGIVGYIGTQPATDILMAGLERLEYRGYDSAGIATVW-----
-----EGEIQCVRAKGKLYNLREKLERTD-NQARLGIGHTRWATHGKPEEYNAHPHTDTH
QRVAVVQNGIVENYRELREDLKKRGHEFRSDTDTEVIPHLIAECLPEPSTPD-----FQH
PNAFLDAVRQAVNQLHGAFAIAIICADYPDELIVAR--QQAPLILGFGQGEFFCASDTPA
LVPHTHAVLNLENGELARLTPLGAEVYNFNGERLRKFPRTLNWNPVQVEKQGFRHFMLKE
IFEQPGVVRTCLEAYISSDWSAGENDSSSAIPDQNPVAGDTPSITTPIQLGL-PESLYEN
LEHVQILACGTSWHASLVGKYLIEQLAGIPTMVQYASEFRYAPSPLTRNTLTIGVTQSGE
TADTLAALEMEKRRRIGL-GQEYQPRLVGITNRSESSLAHLVPH-IIETFAGMEIGVAAT
KTFVTQLVVFYCLALDLAYQR----QTLPPSRIAEIIAGLRQLPSQIELVLSRQEHYLEE
LAHEFDETQDFIFLGRGINFPIALEGALKLKEVSYIHAEGYPAGEMKHGPIALLDSKVPV
VAIAMPGTVYEKVLSNAQEAKARDARLIGVTPMHDPEAAQTFDILLSVPVVEELLSPILA
VMPLQLLAYHIAARRGLDVDQPRNLAKSVTVE
>Prom9202|254526581
-----------------MCGIVAVTGYKKALPLLIDGLEKLEYRGYDSSGIAIIN-----
---SETNNITCNKAEGKLKNLINKLNDEN-IPGTVGIGHTRWATHGKPEFKNAHPHIDGS
GTIAVVQNGIIENFQDLKNKLKEEGVIFNSDTDTEVIPHLIKRELNTLSKLNL----ENN
GSTLLVAVRNVISDLEGSYALAVLWANAPTSLVVAR--RQAPLIIGLGEGEFICASDTPA
IANFTNIILPMQDEEIALLTPLGIEIYDINNERQYRNPVSLKVSEQIMDKMNFKHYMLKE
IYDQPQTAKNWLENYLIQNLE---------------------EVKYQINYPF-DTKFFES
IERIEIIACGTSKHAAMVGSFLLEQFSGIPTNVFYASEFRYSPPPVLPNTLTIGVSQSGE
TADTIAAIDMEIKRRSSIEDKNFEPNLIAITNRKESSIGRQVSN-IIDICAGIEVGVAAT
KTFFAQLLSFYGLAIKFAEIK----GSRSLDEINNLITELIKLPTLIENLLEQHNKSSEK
LAHDFFNVKDVIFLGRGINYPIALEGALKLKEISYIHAAGYPAGEMKHGPIALLDKKVPV
ISIASPGEVFDKVISNAQEAKARDSFLIGIAP--ECNGTEIFDYLMKVPSYNQWMSPLLN
IVPLQLLSYHIAAHRGLDVDQPRNLAKSVTVE
>Nods|119509937
-----------------MCGIVGYIGTQVATDILLAGLEKLEYRGYDSAGIATVT-----
-----EGEVNCVRAKGKLHNLRSKLEQIA-THSQIGIGHTRWATHGKPEEHNAHPHMDMA
MRVAVVQNGIVENYRGLREELKQKGHQFVSETDTEVIPHLIAEFLKNPPAPHL----PSS
PSPLLDAIRQAVNYLKGAFAIAVISADYPDELIVVR--QQAPLVIGFGQGEFFCASDTPA
IVAHTRAVLPLENGEIARLTPLGVEIYNFAGDRLKKQPRMLNLNPTMVEKQGFKHFMLKE
IYEQPGVVRASLAAYFDTDSNSA-------------------DLASPINLGL-PPEFYAD
LEQINIVACGTSWHAALLGKYLIEQLAGISTQVHYASEYRYAPSPLTANTLIIGVTQSGE
TADTLAALGMEKERRLGQ-EPQYQARLLGITNRPESSLGLMVPH-IINTLAGIEIGVAAT
KTFTAQLMAFYALALDLAARR----QTVSPERLAEIIQGLRQIPQQIEATLQSQETLTEH
LAHEFADTTDFIFLGRGINFPIALEGALKLKEISYIHAEGYPAGEMKHGPIALLEAKVPV
VAIAVPGNVYEKVLSNAQEAKARDSRLIGVTPSNDGEAAEIFNDLLPVSEVDELLSPILT
VIPLQLLAYHIAARRGLDVDQPRNLAKSVTVE
>Cyab|254430344
-----------------MCGIVALIGSREVASQLLEGLRQLEYRGYDSAGIATVEPAADG
APAAGGSRLHCLRAEGKLVNLIARVDQDG-APGHCGIGHTRWATHGKPEERNAHPHLDGG
GQVAVVQNGIIENHRSLREMLQAEGVEFRSDTDTEVIPHLLARQLDRLQADGL----VAS
GALLLQAVQQVLPQLHGAYALAVVWAQAPGALVVAR--RAAPLLIGLGEGEFLCASDTPA
LAGFTRTILPMEDGEVALLTPLGIELYDAAGDRVQRTPSLLSGTQHVADKRSFRHFMLKE
IHEQPETAALWMARHLPAD-----------------------SQGHLVALPL-DEAVYEG
VERIQILACGTSRHAAQVGAYLLEQLAGIPTSVFYASEFRYAPPPLSRHTLTIGVTQSGE
TADTLAALAMERDRRQLVADPAFAPRLLGITNRPESSLARMVPH-LLDIGAGIEVGVAAT
KTFMGQLLAFYGLALAFAERQGGGPGAGGPGQLRRLVAELRALPELLQQLVSDLDQRCES
LAHLFADTQDVIFLGRGINYPIALEGALKLKEISYIHAEGYPAGEMKHGPIALLDARVPV
VSIAMPGTVFDKVLSNAQEAKARDAQLIGVAP--EGPDTGLFDVLLPVPQVDELLSPLLT
VIPMQLLSYHIAAHRGLDVDQPRNLAKSVTVE
>Acam|158337685
-----------------MCGIVGYIGPQTASGILLSGLQKLEYRGYDSAGIATVS-----
-----EAQLQCIRAKGKLHHLQEKLASWE-NSAVLGIGHTRWATHGKPEEHNAHPHRDAR
DRLAVVQNGIIENYRELREELKERGCTFRSETDTEVIPHLISEKLDGLK--------AKG
EPSLLEAVRQAVNHLEGAFAIAVVSADFPDELIVAR--QQAPLVVGFGDGEYFCASDPPA
LIHHTRTVLTLENQELARLTTQGVELYHFEGNRVRRPPRTLNWNPVMVEKQGFKHFMLKE
IYEQPGVVRTCLEKYVDSTWQPG-------------------QATSPIRLNL-APELTAN
LENIQIMACGTSWHASLVGKHLLEQLAGIPTVVQYASEFRYAPSPMTANTLTIGVTQSGE
TADTLAALETEQQRRSQQ-PAHLQARLLGITNRPESSLARLVPA-IIDTHAGIEIGVAAT
KTFMAQLMAFYFLAIEVAYQR----KTVAPQRLGEIIDGLQQLPAQLEQVLESQERYVET
LAHDFVETQDFIYIGRGINFPIALEGALKLKEISYIHAEGYPAGEMKHGPIALLDAKVPV
VAIAMPGTVFEKVLSNAQEARARDARLIGVTPMNEQEAKETFDTLLPVPAVDEIISPLLT
VVPLQLLSYHIAALRGLDVDQPRNLAKSVTVE
>Prom9301|126697137
-----------------MCGIVAVTGYKKALPLLINGLEKLEYRGYDSAGIAIIN-----
---SETNFISCNKAKGKLKNLISNLNDHN-IPGTVGIGHTRWATHGKPEVKNAHPHTDSS
GNIAVVQNGIIENFQDLKNKLEEEGIIFNSDTDTEVIPHLIQRELNTLNKLNL----ENN
GSTLLVAVRNVISDLEGSYALAVLWSGAPTSLVVAR--RQAPLIIGLGEGEFICASDTPA
IANFTNIILPMEDEEIALLTPLGIEIYDSSNERQYRNPISLKVSEQIMDKMNFKHYMLKE
IYDQPQTAKNWLENYLIKNLD---------------------NGQYQIKYPF-DTEFFES
IERIEIIACGTSKHAAMVGSFLLEQFSGIPTNVFYASEFRYSPPPLLPNTLTIGVTQSGE
TADTIAAIDMEIKRRSSIEDKKFKPNLIAITNRKESSIGRQVSN-IIDICAGIEVGVAAT
KTFFAQLLSFYGLAIKFAQIK----GNQSPDEIGKLINELIKLPPLLEDLLHKHNKSSEK
LAHDFFNIKDVIFLGRGINYPIALEGALKLKEISYIHAAGYPAGEMKHGPIALLDKKVPV
ISIASPGEVFDKVISNAQEAKARDSYLIGIAP--ECNGTEIFDYLMKVPSSNELISPLLN
ILPLQLLSYHIAAHRGLDVDQPRNLAKSVTVE
>Artm|209524007
-----------------MCGIVGYIGTQIATDVLMSGLEKLEYRGYDSAGLATVW-----
-----EGQINYLRAKGKLYNLRDKLSQVE-MPAQIGIGHTRWATHGKPEEYNAHPQLDPY
GRVAVVQNGIIENYRELREELKGKGYEFKSDTDTEVIPHLISEFLSHLSKPE-----PGS
PSVFFEAVRLAVKRLDGAFAIAVLCADYPNELIVAR--QQAPLSIGLGQGEFFCASDTPA
LVPYTQAVVSLDNGEMARLTPLGVEIYSFDGERLNKKPRILNWSPTLVEKQVFKHFMLKE
IHEQPGVVRDCLNAYIHDDWQVPETSKTSKSATVN-------KSLSPINLNL-PNALCEG
VEQVQILACGTSWHASLVGKYLLEQLADLPTTVQYASEARYSPIPLRPNTMTIGVTQSGE
TADTLAALAMEQQRRINA-GAAFAPRLLGITNRPESSLGQMVPH-LIDTRAGIEIGVAAT
KTFLAQLIAFYLLALDLAWRR----QTISVSRLEEIIKGLRQIPSQIELILSSHEQDIGE
LSHDFSDTQDFIFLGRGINFPIALEGALKLKEISYIHAEGYPAGEMKHGPIALLDDKVPV
VAIAMPGMVYEKVISNAQEAKARDARLIGVTPKTSGESAEIFDDLLSVPEVDELLSPILT
VIPLQLLAYHIAARRGLDVDQPRNLAKSVTVE
>Syne6301|56750996
-----------------MCGIVGYIGTQPASHILLEGLRQLEYRGYDSAGIATLW-----
-----DHQLQIVRAEGKLHNLQAALQNHD-SPAHLGIGHTRWATHGKPEVRNAHPHKDMS
GLVAVVQNGIVENYRELREALQAEGIEFVSDTDTEVIPNLVARHFRQLAAAG-----SAP
DSRLLEAVRLAVQELEGAYAIAVLCVDAPDEIVVAR--QQAPLVIGFGQGEFFCASDTPA
IINHTRAVVTLENGEMARLTPLGVEIFNFQGDRLRKQPRLLSGTSLLAEKQGFRHYMLKE
IYDQPGVVRSWLSTHLNDNWRADAADEPAQVAPYP-------HAQTPVILNL-PDELLND
LEQVQILACGTSWHASLVGRYLLETLAGVPTQVYYASEFRYAPSPLVRNTLTIGVTQSGE
TADTLAALEKEGERRSGL-GPEFAPRLLGITNRSESTLAHVVPH-ILDIQAGIEVGVAAT
KTFLGQVLAFYGLAIDLAYRR----SSQSHEKLEALIAGLKRIPDQIEQLLREQDGAIES
LAHQFTETQDFIFMGRGINFPIALEGALKLKEISYIHAEGYPAGEMKHGPIALLDSKVPV
VAIAVPGSVYDKVLSNAQEAKARDARMIGVIP--DGPDANMFDHYLWVPIVDELLSPLLT
VVPLQLLSYHIAALRGLDVDQPRNLAKSVTVE
>Anav|75909691
-----------------MCGIVGYIGTQAATEILLAGLEKLEYRGYDSAGIATVW-----
-----EGDVNCVRAKGKLHNLRSKLEQLA-TPSQIGIGHTRWATHGKPEEYNAHPHLDTA
MRIAVVQNGIIENYRELRDELKQKGHEFRSETDTEVIPHLIAEFLKNLPSPAL----PTS
SSSLLEAIRQAVNHLQGAFAIAVISADYPDELIVVR--QQAPLVIGFGQGEFFCASDTPA
IVSHTRAVLPLENGEIARLTPLGVEIYNFAGDRLKKQPRLLNLNPTMVEKQGFKHFMLKE
IYEQPGVVRASLEAYFNPDTNTDE------------------SFTSPVNLGL-SEEIYAD
LEQIHIVACGTSWHAALVGKYLLEQLAGISTQVHYASEYRYAPSPLTANTLIIGVTQSGE
TADTLAALAMEKERRQGK-EAKYQARLLGITNRPESSLGHLVPH-IINTLAGIEIGVAAT
KTFVAQLMAFYALALDLAYHR----QTVAPDKLADIIQGLRQIPKEIEATLERQEKLTEH
LAHEFAETQDFIFLGRGINFPIALEGALKLKEISYIHAEGYPAGEMKHGPIALLDAKVPV
VAIAYPGSVYEKVISNSQEAKARDSRLIGVTPVNDGEAAEIFNDLLPVSSVDELLSPILT
VVPLQLLAYHIAARRGLDVDQPRNLAKSVTVE
>Artp|284054876
-----------------MCGIVGYIGTQTATDVLMSGLEKLEYRGYDSAGLATVW-----
-----EGKINYIRAKGKLYNLRDKLSQVE-MPAQIGIGHTRWATHGKPEEYNAHPQLDPH
GRVAVVQNGIIENYRELREELKGKGYEFKSDTDTEVIPHLISEFLSHLSKPE-----TGS
PSVFFEAVRLAVKRLDGAFAIAVLCADYPNELIVAR--QQAPLSIGLGQGEFFCASDTPA
LVPYTQAVLSLDNGEMARLTPLGVEVYSFEGERLNKKPRILNWSPTLVEKQVFKHFMLKE
IHEQPGVVRDCLNAYIHDDWQVPEPSKTSKSPSVN-------SGDSPINLNL-PNALCEG
VEQVQILACGTSWHASLVGKYLLEQLADLPTTVQYASEARYSPIPLRPNTMTIGVTQSGE
TADTLAALAMEQQRRINA-------------------------------------GAA--
------------------------------------------------------------
------------------------------------------------------------
------------------------------------------------------------
--------------------------------
>Cya7425|220908039
-----------------MCGIVGYIGPQPASRILLEGLRKLEYRGYDSAGIATIA-----
-----EGQLHCVRAKGKLNNLQEKLEQDD-PPAPIGIGHTRWATHGKPEEYNAHPHRDAS
DRLAVVQNGIIENYRELREELKQKGYVFRSDTDTEVIPHLIADCLQHLKSENGDRATVSH
PSLFLEAVRQAVNHLQGAFAIAVVSADYTDELIVAR--QQAPLVLGFGQGEFFCASDTPA
LIPYTRSVLPLDNGELARLTPTGVEVYNFEGDRIRKTPRTLNWNPVLVEKQGFKHFMLKE
IYEQPGVVRTCLEYYLREDWHPE-------------------AAFSPINLNL-PAELYTD
LEQVQIVACGTSWHAGLVGKYLLEQLAGLPTTVQYASEFRYAPTPLTRNTLTIGVTQSGE
TADTLAALEMEKQRRQNQ-PSDYQPRLLGITNRTESSLGHLVPH-LIDTHAGIEIGVAAT
KTFVAQLIAFYLLALDLAFRR----KTLHPVRLAEITNDLRQLPALLEMILESQERYIET
LSHDFAETQDFIFLGRGINFPIALEGALKLKEISYIHAEGYPAGEMKHGPIALLDAKVPV
VTIAMPGSVFEKVLSNAQEARARDARLIGVTPLDEEEAAHTFDTVIPVPHVDELLSPILT
VIPLQLLAYHIAARRGLDVDQPRNLAKSVTVE
>Cya51142|172036181
MASSSTINKLIINIYKIMCGIVGYIGTKTATEVLIDGLERLEYRGYDSAGIATVL-----
-----EGTVHCTRAKGKLYNLREKLEREV-NPSQMGIGHTRWATHGKPEEHNAHPHRDSS
KRVAVVQNGIIENHQELREELIEKGCEFLSETDTEVIPHLIAQYLPE----------TVD
YDGLLEAVQKAVHRLNGSFAIAVICADYPDEIIVAR--HQAPLIIGFGQGEFFCASDVTA
VVPHTHAVLSLENGEIARLTALGVEVYDFDLKRLRKLPRTLDWNIATVEKQGFRHFMLKE
IYEQPSVVRSCLETYLDPSWNIENG-----------------EEKSPIALGL-AAELCDN
VDYIQIVACGTSWNASVVGKYLLEQLAGIPTMVQYASEFRYSPAPMLANTLTVGVTQSGE
TADTLAALEMEKQRRMGL-EFPYDARILGITNRPESTLAHMVDR-IINTQAGIEIGVAAT
KSFTAQLMGFYFLALELAYRR----KRLSLEKFESLIKGLRELPNQIELILSQQEKQIEE
LAHEFIETQDFIFLGRGVNFPIALEGALKLKEISYIHAEGYPAGEMKHGPIALLDAKVPV
VAIAMPGEVHDKVLSNAQEAKARDARLIGVTSVDDNEARSTFDDLLFVPHVDEILSPIIA
VIPLQLLAYHIAARRGLDVDQPRNLAKSVTVE
>Lyns|119485383
-----------------MCGIVGYIGTQTATEILLSGLEKLEYRGYDSAGLATVS-----
-----DGKIRQIRAKGKLYNLRNKLASTE-MLANIGIGHTRWATHGKPEERNAHPHLSPD
GKVAVVQNGIIENYRELREELKSKGYEFKSDTDTEVIPHLIAEYLSEPSAENA----VCS
PSTFVEAVRCVVNRLKGAFAIAVICADFPNELIVAR--QQAPLSIGLGQGEFFCASDTPA
LVPYTQTVLSLENGELARLTYLGVEVYSFAGERLNKMPRILDVSPTLVEKHSFKHFMLKE
IHEQPGVVRDCLQAYINNNWDIEFDPQKTDQLHPATVE----INQSPIELGL-PDELLEN
LEQVQILACGTSWHASLVGKYLLEQLADLPTTVEYASEARYAPSPLRPNTLIIGVTQSGE
TADTLAALSMEKQRRLNA-PTQFKPRLLGITNRTESSLGQLVPH-LINTRAGIEIGVAAT
KTFTAQVIAFYLLAIDLAWRR----KTLSQSRVQELIKGLRKLPSQIELILNTQGTKIEE
FSHRFTDTKDFIFLGRGINFPIALEGALKLKEISYIHAEGYPAGEMKHGPIALLDKDVPV
VAIAMPGSVYEKVISNAQEAKARDAHLIGVTAKETLEESDVFDDILPVPFVDELLSPILA
VIPLQLLAYYIAARRGLDVDQPRNLAKSVTVE
>Prom9211|159904272
-----------------MCGIVAFIGSREASPLLLDGLRKLEYRGYDSAGLATVT----I
GEKDQDDFVTCKRAKGKLVNLSELIEKEG-APGHLGIGHTRWATHGKPEEHNAHPHRDNS
GEVAVVQNGIIENHTSLRKKLEGKGVQFLSQTDTEVIPHLISHELDHFLANGS----SPS
RSLLLQAVQKVLGLLEGAYAIAVIWSKTPDALVVAK--RQASLVIGLGEGEFLCASDKPA
LTGFTRTILPMEDDEIALLTPLGIELYDIQGKRKDRSPVVLSGLDQEIDKQHFRHFMLKE
IHEQPETVELWLSKHLPIHA----------------------PIDSPIVLPY-DASFYES
IEQIQILACGTSRHAGMVGAYLLEQFAGIRTSVFFASEFRYAPPPLSPHTLTIGVTQSGE
TADTLAALSMEHQRRSVLDNNDFASFQLGITNSSESSLALQVPN-ILDIGAGIEVGVAAT
KTFLGQLLAFYGLAISFAARR----KSRSQEEINALCEELRSIPKQLKDLVKEHNQLAES
LAHRFADTEDVIFLGRGINYPIALEGALKLKEISYIHAEGYPAGEMKHGPIALLDQRVPV
ISIATEGIVFEKVLSNAQEAKARDASLIGICP--QTVETQIFDSLLPIPKVSEWISPLLT
VIPMQLLSYYIAAQRGLDVDQPRNLAKSVTVE
>Noss|17230956
------------------------------------------------------------
------------------------------------------------------------
MRIAVVQNGIIENYRELRDELKQKGHEFRSETDTEVIPHLIAEFLKNLPSPPL----PTS
SSPFLEAIRQAVKHLQGAFAIAVISADYPDELIVVR--QQAPLVIGFGQGEFFCASDTPA
IVSHTRAVLPLENGEIARLTPLGVEIYNFAGDRLKKQPRLLNLNPTMVEKQGFKHFMLKE
IYEQPGVVRASLEAYFNPDTNTDE------------------SFTSPVNLGL-SEEIYAD
LEQIHIVACGTSWHAALVGKYLLEQLAGISTQVHYASEYRYAPSPLTANTLIIGVTQSGE
TADTLAALAMEKERRQGK-EAKYQARLLGITNRPESSLGHLVPH-IINTLAGIEIGVAAT
KTFVAQLMAFYALALDLAYHR----QTVAPDKLADIIQGLRQIPKEIEATLERQEKLTEH
LAHEFAETKDFIFLGRGINFPIALEGALKLKEISYIHAEGYPAGEMKHGPIALLDAKVPV
VAIAYPGSVYEKVISNSQEAKARDSRLIGVTPVNDGEAAEIFNDLLPVSSVDELLSPILT
VVPLQLLAYHIAARRGLDVDQPRNLAKSVTVE
>Cya8801|218248674
-----------------MCGIVGYIGTQTATDILVSGLERLEYRGYDSAGVATVL-----
-----EGKLHCVRAKGKLYNLREKLEREV-NPSQIGIGHTRWATHGKPEEHNAHPHRDSQ
QRVAVVQNGIIENHQELREELIDQGVEFASETDTEVIPHLIAQYLPE----------TPG
YDDFLIAVQKTIHRLKGSFAIAVLCADCPDELIVVR--NQAPLIIGFGQGEFFCASDVTA
LVPHTHAVLSMENGEIARLTPLGVEIYDFSLNRLRKLPRTLDWTATTVEKQGFRHFMLKE
IYEQPSVVRSCLETYLQPNWHAQTN-----------------ADISPIDLGL-ASELCEN
VDYIQIVACGTSWNASMVGKYLLEQLAGIPTMVQYASEFRYAPAPMLPNTLTIGVTQSGE
TADTLAALEMEKQRKMGL-ESPYDARILGITNRPESTLAHMVDR-IINTQAGIEIGVAAT
KSFTAQLMGFYFLALELAYRR----KNLALDKLEGLIKGLRELPAQIELILEKQGQQIEE
LAHEFADTQDFIFLGRGINFPIALEGALKLKEISYIHAEGYPAGEMKHGPIALLDAKVPV
VAIAMPGLVHDKVLSNAQEAKARDARLIGVTSIDDSEARSTFDDLLFVPHVDELLSPIIA
VVPLQLLAYHIAARRGLDVDQPRNLAKSVTVE
>Glov|37521784
-----------------MCGIVGYIGGRTALPFLVDGLKRLEYRGYDSAGIATVG-----
-----ESGLELVRAKGKLHNLEEKLNGVAQSTGTVGIGHTRWATHGKPEEHNAHPHTDAS
GRLAVIQNGIIENYAELRLGLKERGCLFKSETDTEVIPHLIACRL--------------A
GHSLLEAVLAAVVELKGAFAIAVVSADFPDELIVVR--QQAPLVIGFGEGENYFASDVPA
IVSHTTRVLTLQDGECARLTRDEVQIHDFSGARLRRTPRSLNWNPSLVEKRGFRHFMLKE
IHEQPGVIRDTLEDRIG-------------------------DATGPIRLGL-SSDLFAD
LERIYIIACGTSWHASLVGKYLIEELAGIPTEVNYASEFRYCPPPLNARTLVIGVSQSGE
TGDTNAALTAAKARGV---------RLLGITNRPESSLGALVGE-LIDTRAGMEIGVAAT
KTFTAQLVAFYLLALHLAHLR----GTQSGERIREILVGLQQLPAQIEGILDTQERYITE
LAREFDATRDFIFIGRGLNYPIALEGALKLKEISYIHAEGYPAGEMKHGPIALLDSEVPV
VAIAVPGKVYEKTLSNAQEAKARDARLIGVAPLDEPAAVETFDQILPVPVVDEILSPILT
VVPLQLLAYHIAARRGLDVDQPRNLAKSVTVE
>Syns8102|33864681
-----------------MCGIVALVGSQPAAPQLLEGLRQLEYRGYDSAGLATVT-----
----SQGQLTCLRAKGKLVNLSQRVEALG-APGQCGIGHTRWATHGKPEERNAHPHRSVD
GGVAVVQNGIIENHRQLRDGLEASGVEFQSETDTEVIPHLVSAELHRRLQNGE----QPS
GSTLLQAVQTVLPQLQGAYALAVIWEKAPGALVVAR--RAAPLLIGLGEGEFLCASDTPA
LAGFTRTILPMEDGEVALLSPLGVELYDGEGVRQQRMPTLLTGTDHVADKREFRHFMLKE
IHEQPETAALWVSRHLPEGL----------------------PASMPVALPF-DEAFYAG
IERIEILACGTSRHAALVGAHLLEQFAGLPTAVHYASEFRYAPPPLAPNTLTIGVTQSGE
TADTLAALAMEAQRRCAHPDPAYASRQLGVTNRPESSLSRQVPH-ILDIGAGVEVGVAAT
KTFTGQLLAFYGLAMAFATRS----GSRSAAEIQTLADELRMLPQQLQELVSLHDQRSEA
LAHRFAETQDVIFLGRGINYPIALEGALKLKEISYIHAEGYPAGEMKHGPIALLDAHVPV
VSIAVPGTVFEKVLSNAQEAKARDARLIGVAP--EGPDTALFDDLLPVPEVSEWLSPLLT
VVPMQLLSYHIAAHRGLDVDQPRNLAKSVTVE
>Thee|22298780
------MFILDDEVYKAMCGIVGYIGPQGAAQILLQGLQKLEYRGYDSAGIATLN-----
-----EGELLCVRAKGKLQNLVEKVEQLD-IVAHVGIGHTRWATHGKPEEYNAHPHRDSR
DRLAVVQNGIIENYRELRDQLQARGHIFRSETDTEVIPHLIAELLPE----------TPT
ANGLLEAVRQAVHQLEGAFAIAVICADYPDELIVAR--QQAPLVIGFGQGEFFCASDTPA
IIPYTRAVLPLENGELARLTPTGVEVYDFEGHRLRKTPRTLNWNPVMVEKQGFKHYMLKE
IYEQPGVVRACLENYLRADWEVA-------------------SPFSPVQLNL-PPSLLDN
LQHIQIVACGTSWHAGLVGKYLLEQVAQIPTSVQYASEFRYAPPPLLPHTLTIGVTQSGE
TADTLAALEMELKRRQGL-DGALQPRLLGITNRPESSLGHLVPH-IIDTRAGIEIGVAAT
KTFVAQLMAFYLLTLELSWQR----QSCDRSRLAELVTGLRQLPAQMEQILESQERYIEA
LSHDFWETQDFIFLGRGINFPIALEGALKLKEISYIHAEGYPAGEMKHGPIALLDAKVPV
VTIAMPGSVFEKVLSNAQEARARDARLIGVTPLDEAEAQHTFDNLLPVPEVDELLSPILT
VIPLQLLAYHIAARRGLDVDQPRNLAKSVTVE
>Syns9916|116074421
-----------------MCGIVAVIGSREASPLLLEGLRQLEYRGYDSAGVATVE-----
-----HGALHCVRAKGKLVNLTARVDQDG-APGHCGIGHTRWATHGKPEEHNAHPHRNGS
GRVAVVQNGIIENHRSLRDQLTATGVEFRSETDTEVIPHLVGAELDRRVADGA----APT
GTLLLEAVQTVLPQLQGAYALAVIWAEVPGSLVVAR--RAAPLLIGLGEGEFICASDTPA
LAGLTRTILPMEDGEVALLSPLGIELYNEAGERQQRTPTVLSNQEGVADKRDFRHFMLKE
IHEQPETAALWVARHLPAGL----------------------TARNPVALPF-EESFYDG
VERIQILACGTSRHAAQVGAYLLEQFAGIPASVFYASEFRYAPPPLAPHTLTIGVTQSGE
TADTLAALAMEADRRQAHGDPAFASRQLGITNRPESSLARQVDA-ILDIGAGIEVGVAAT
KTFLGQLLAFYGLALAFAARR----QGRSEAEIARLIDELRQLPAQLRQLVDEHDQRSEA
LAHRFADTQDVIFLGRGINYPIALEGALKLKEISYIHAEGYPAGEMKHGPIALLDSRVPV
VSIAVPGVVFEKVLSNAQEAKARDARLIGVAP--QGPDTELFDDLLPVPEVSEWISPLLT
VVPMQLLSYHIAAHRGLDVDQPRNLAKSVTVE
>PromMED|33862162
-----------------MCGIVAVTGYKKALPLLINGLEKLEYRGYDSAGIAIIN-----
---SETKNVSCNKAEGKLKNLKNNLKNIE-IPGTVGIGHTRWATHGKPEVKNAHPHIDSS
GEVAVVQNGIIENYQELKIKLQKEGIVFNSDTDTEVIPHLIQKELLALRQLKL----ESN
GSTLLVALRNVISDLEGSYALAVLWSGAPEALVVAR--KQAPLIIGLGEGEFICASDTPA
IADFTKIILPLEDEEIALLTPLGIEIYDSNNERQYRNPISLQTADQVSDKKNFKHYMLKE
IYDQPDIAKYWLEKYLIKDLK---------------------TDQFQINYSF-DTDFLNS
IERIDIVACGTSKHSAMVGKFLLEQFSGIPTNVFFASEFRYSPPPLLCNTLTIGVTQSGE
TADTIAAISMEIKRRSSIGDRSFKPNLIAITNRVESSIGRQIPN-IIDISAGIEIGVAAT
KTFFAQLLSFYGLAIKFAQIK----GSQSNENINQLVLELTKLPGLVEELLEKHNESSEK
LAHDFFNIKDVIFLGRGINYPIALEGALKLKEISYINAAGYPAGEMKHGPIALLDKKVPV
ISIATPGQVFDKVISNAQEAKARDAYLIGVAP--QCNGTEIFDYLMTIPSTNEWISPLLA
IVPLQLLSYHIASHRGLDVDQPRNLAKSVTVE
>Scys6803|16329319
-----------------MCGIVGYIGTQTAVNILIEGLERLEYRGYDSAGIATVT-----
-----EGKIESVRAKGKLFNLKEKLENHS-NFSRLGIGHTRWATHGKPEEHNAHPHLDNQ
QRIAVVQNGIIENYQTLRDQLKEKGYQFYSETDTEVIPILIADILKDLPS-------DDP
DEALLEAIGKAVHQLEGAFAIAVLDAHCPEQLIVAR--QQAPLILGFGQGEFFCASDVTA
LVHHTTTVLSLENGEIARLTPLGVEVYDFNLKRVRKLPRTLDWSATTVEKQGFRHFMLKE
IYEQPAVVRTCLATYLNEQWRAADH-----------------PSHSPVFLGL-DPQLTKN
LQHIQVLACGTSWHAGLVGKYLLEQLAGIPTTVHYASEFRYAAPPLTPHTLTIGVTQSGE
TADTLAALEMEKQRRLTL-EDDYKPLILGITNRPESTLATMVNE-IINTHAGIEIGVAAT
KTFVAQVLAFYFLALDIAFQR----HSLSLEAIEHIMVGLRQLPAQIETILEQQGSAIEA
LAHEFAETQDFIFLGRGINFPIALEGALKLKEISYIHAEGYPAGEMKHGPIALLDAKVPV
VAIAMPGSVHDKVISNAQEAKARDARLIGVTPMDDSQARSVFDDLLLVPHVEEMLSPIVA
VIPLQLLSYHIAARRGLDVDQPRNLAKSVTVE
>Syn9902|78183756
-----------------MCGIVALIGSREAAPQLLDGLRQLEYRGYDSAGIATVD-----
----AKGRLTCLKAKGKLVNLTARVEAQG-AFGQCGIGHTRWATHGKPEERNAHPHCNGD
GSVAVVQNGIIENHRNLREALEADGAVFLSETDTEVIPHLIGVELSRRLAVGE----TPS
GAVLLHAVQAVLPQLQGAYALAVIWDQTPGALVVAR--KAAPLLIGLGEGEFLCASDTPA
LAGFTRTILPMEDGEVALLSPLGVELYDAQGERQQRMPTLLTGTDHVADKREFRHFMLKE
IHEQPETAELWVARHLPQGL----------------------TEQMPVALPF-EALFYEG
IERIEILACGTSRHAAMVGAYLLEQFAGVPTAVYYASEFRYSPPPLAPNTLTIGVTQSGE
TADTLAALAMEAKRRVAHGDPAYAPRQLGITNRAESSLSRQVPH-ILDIGAGIEVGVAAT
KTFLGQLLAFYGLAMAFAANR----GSRSASEIEALADELRALPEHLRTLVDLHDQRCAA
LAYRFATTQAVIFLGRGINYPIALEGALKLKEISYIHAEGYPAGEMKHGPIALLDAQVPV
VSIAVPGLVFDKVLSNAQEAKARDAQLIGVAP--EGPDTALFDELLKVPAMSEWISPLLT
VIPMQLLSYHIAAHRGLDVDQPRNLAKSVTVE
>Trie|113474326
-----------------MCGIVGYVGTQLATEILLSGLEKLEYRGYDSAGVATIC-----
-----NGQVKSVRAKGKLYNLREKLAGVE-MLANVGIGHTRWATHGKPEEYNAHPHTDDT
ERVAVVENGIVENYRELRKELESQGHKFVSETDTEVIPHLIAEFLSNFAGNEKGR--TKN
RENFLEAVRQTVNKLDGAFAIAVVCADYPNEIIVAR--QQAPISIGLGQGEFFCASDTPA
LISHTQVVVSLDNGEMARLTPLGVEVYNFDGDRINKLPRILNWSPNLVDKNIFKHFMLKE
IHEQPNVIRNCLETYINSDWDVKN------------------IQISPTNLNL-SSSLYKN
LEQVEIFACGTSWHASLIGKYLLEQLAGISTTVNYASEARYAPSPLRANTLTIGVTQSGE
TADTLAALAIEQQRRLDK-PVEFTSRLLGITNRVESSIASLVHQ-IIDIRAGVEIGVAAT
KTFVAQVIAFYFLAIDLGWQR----KYLSGEKIAEIINGLQKIPAQMEQILDSQNSQIED
FAHQFNNTQDLIFIGRGINYPIALEGALKLKEISYIHAEGYPAGEMKHGPIALLDDQVPV
VAIAMPGLVYEKVLSNAQEAKARDAQLIGVTP--ESTEVDMFDNVLAVPAVDELLSPMLT
VIPLQLLAYHIAAHRGLDVDQPRNLAKSVTVE
>Syn9311|113953254
-----------------MCGIVAVIGSRDAAPLLLEGLRQLEYRGYDSAGISTLQ-----
-----GKDLHCLRAKGKLNNLTVRVDSEG-APGLCGIGHTRWATHGKPEEHNAHPHRDGS
GRVAVVQNGIIENHRALREELTAAGVSFQSETDTEVIPHLIAAQLQLMGVSEG----AGN
GQILLEAVQAVLPRLQGAYALAVLWADAPGALVVAR--KAAPLLIGLGEGEFLCASDTPA
LAGFTRTILPMEDGEVALLSPLGIELYDAEGARQQRTPTILSGSDHIADKRHFRHFMLKE
IHEQPETARLWVDRHLPVGL----------------------TAANPVALPF-EESFYEG
VDRIQILACGTSRHAALVGAYLLEQFAGLPTTVFYASEFRYAPPPLAPNTLTIGVTQSGE
TADTLAALSMDAKRRQAYGQPGYAPKQLGVTNRTESSLARQVPH-ILDIGAGIEVGVAAT
KTFLGQLLAFYGLAVAFAARR----GHRSETEISELLEELRALPEQLERLVDHHDKGSEA
LAPRFAETQDVIFLGRGINYPIALEGALKLKEISYIHAEGYPAGEMKHGPIALLDSHVPV
VSIAMPGPVFEKVLSNAQEAKARDAQMIGVAP--VGPDTELFDALLPVPEVSEWVSPLLT
VVPMQLLSYHIAAYRGLDVDQPRNLAKSVTVE
>NoAz|298493197
-----------------MCGIVGYIGTQAATDILLAGLEKLEYRGYDSAGIATIW-----
-----EGDVHCVRAKGKLLNLRSKLEQVE-TPAQIGIGHTRWATHGKPEEYNAHPHMDTA
LRIAVVQNGIIENYRELREHLKGLGHEFSSETDTEVIPHLIAECLKHISEN------TVS
ASMFLEAVREAVSKLEGAFAVAAICADYPDELIVVR--QQAPLVIGFGQGEFFCASDTPA
IVPYTRAVLPLEKGEIARLTPLGVEVYNFAGHRLKKHPRTLNWNPIMVEKQGFKHFMLKE
IYEQSGVVRACLEAYFPA------------------------SAEKPMTLGL-PEEFYAD
LEQIQIVACGTSWHAALVGKYLLEQLAEIPTQVQYASEFRYAPSPMTANTLTIGVTQSGE
TADTLVALSMEKERRQGK-EAKYQARLLGITNRPESTLGQMVGS-IINTHGGIEIGVAAT
KTFIAQLMAFYGLALDLAHRR----QTITAERLIEIIAGLRQLPTKIEAILETQERYIEQ
LVHDFAETKDFIFLGRGINFPIALEGALKLKEISYIHAEGYPAGEMKHGPIALLDVKVPV
VAIAMPGSVYEKVISNAQEAKARDSRLIGVTSVNDGEAAEIFNDLIPVGEVEEILSPILT
VIPLQLLAYHIAARRGLDVDQPRNLAKSVTVE
>Ucyn|284928940
-----------------MCGIIGYIGTQTASEILIGGLERLEYRGYDSAGIATVF-----
-----EGNMFCTKAKGKLYNLREKIERES-NFSKVGIGHTRWATHGKPEEYNAHPHINNK
KQIAVVQNGIIENHQELREQLIDDGYTFTSETDTEVIPHLIAKHMSK----------DTG
YNGLLEAVKKAISCLNGSFAIAVICADFPDEIIVAR--NQAPLIIGFGQGEFVCASDVTA
VVPHTNTVLSLENGEIARLTPLGVEVYNFELQRLKKLPRTLDWNLGTVEKQGFRHFMLKE
IYEQPSVVRSCLENYLDSSWSIDSI-----------------EARSPITLGA-AAELCSD
VDYIQIVACGTSWNASLVGKHLLEQLAGIPTMVQYASEFRYFPSPMLANTLTIGVTQSGE
TADTLAALEMEKQRRMGL-EFPYNAKILGITNRPESTLTHMVDC-IINTHAGVEIGVAAT
KSFVAQLMGFYFLALELAYRR----KTLSLEKIEILIKGLRKLPNQIEIILEKQGEQIQE
LSHNFCDTQDFIFLGRGINFPIALEGALKLKEISYIHAEGYPAGEMKHGPIALLDAKVPV
VAITMPGVAHEKVLSNAQEARARDAHLIGVTSIDNAESRTIFNDLLFVPEIDEILSPIIS
VIPLQLLAYHIAAKRGLDVDQPRNLAKSVTVE
>Syns5701|87301975
-----------------MCGIVAVIGSREAAPLLLEGLRQLEYRGYDSAGIATVQ-ALKT
GSGHPSGRLTLLRAEGKLVNLTARYEADG-ALGHCGIGHTRWATHGKPEERNAHPHLDGS
GSLAVVQNGIIENHRLLREALQAEGVHFRSDTDTEVIPHLVARTLVELQRSGR----QPS
PQLLLEAVQQVLPQLHGAYALAVVWADAPEAVVVAR--RQAPLVIGLGEGEFLCASDTPA
LAGFTRTILPLEDGETALLTPLGIELYGPSAERVTRAPSLLQGTEHVADKRSFRHFMHKE
IHEQPETAALWVARHLPTQSPGVP------------------GTPSLVALPL-QDQLFDG
VERIQILACGTSRHAALVGAYLLEQLAGLPTAVHYASEFRYAPPPLMPHTLTIGVTQSGE
TADTLAALQMEQKRRELIADPAFAPRLLGITNRPESSLGRLVPH-LLDIGAGIEVGVAAT
KTFLGQLLAFYGLALSFAERR----SSRSPAQLLELVAGLRALPAQLQALLEEQDLLCAE
LAHQFADTQDVIFLGRGINFPIALEGALKLKEISYIHAEGYPAGEMKHGPIALLDARVPV
VSIAVPGTVFDKVLSNAQEAKARDARLIGVAP--RGPDTEIFDVLLPVPEVDELLSPLLT
VIPMQLLSYHIAAHRGLDVDQPRNLAKSVTVE
>YellB|86608566
-----------------MCGIVGYVGFQWAAPILLEGLRTLEYRGYDSAGIATVD-----
----PEEGLRIVRATGKLHNLLVKLTANM-PTAKVGIGHTRWATHGGVTEENAHPHCDER
GRIVVIQNGIVENYLELKERLLERGIPFRSQTDTEVIAQLLGLYTEEL------------
-GSFEAAFGQVMGQLRGGNAVVALDREAPDRLIAARLGNAGAVVVGEGEGENFVASDLPA
IVRHTRKVVFLEDGEMAVLTESQVRYLRITGEELRKSSITVAWDPVSAAKGGYKHFMQKE
IFEQPRTTTDTLRGRVDLEQ----------------------GRVTLEGLTL-SEAQLAH
IEHIHAVACGTAWHACWVLKYFIESLARTPVEVDYASEFRYRQPVLRPNHLLLALTQSGE
TVDTLAAMSEARTQGIPT---------LAIVNAIGSQASRLADAGVLYIHAGPEIAVAST
KVFTGMLVAGYLLALQLAQAK----GILSPAQIQAHLQALIELPGKISLMLKDAALY-DQ
LAEQYHHVANMLYLGRWVNAPIALEGALKMKEVSYIHAEGYPAGEMKHGPIALIDERVPV
VCIATRDPVYEKMLSNIEQVRARGGRVIALINPEDTQVREKADHIIEVPSTTPLLSAVLN
VIPLQLFAYAMALRRGADVDQPRNLAKSVTVE
>Syn7002|170077768
-----------------MCGIVGYLGTQAATDILVSGLERLEYRGYDSAGIATIW-----
-----QEKLHSVRAKGKLYRLREKLEGNS-TPATIGIGHTRWATHGKPEEHNAHPHLDMA
QRVAVVQNGIVENYRELREELQGKGYTFLSETDTEVIPHLIADLLQTT---------KSE
PEPLLAAVQKAVQRLEGAFAIAIICVDYPDELIVAR--QQAPLTLGFGQGEFFCASDITA
LIPHTRAVLTLENGEMARMTPLGMEIYNFAGDRLKKAPRTLDWNPGQVEKQGFRHYMLKE
IYEQPAVVRTNLEVYLNP------------------------EAAQPINLGINDPTFLDN
IDHIQIVACGTSWHASLVGKYLLEQLAGIPTFVHYASEFRYSPSPIMPNTLTIGVTQSGE
TADTIAALEMEKERRLHH-NDHLKARLLGITNRSESTITHIVDQ-VLYTHAGIEIGVAAT
KTFTAQLMSFYFLALELAARR----QTLAPEKLQHIVTGLQQIPTQIESILADQEKSIEE
LAHNFTDTQDFIFIGRGINFPIALEGALKLKEISYIHAEGYPAGEMKHGPIALLDAKVPV
VAIAMPGDIYEKVISNAQEAKARDALLIGVTALDDTEATQTFDEVLPVAAVDEILSPLLA
VIPLQLLSYHIAARRGLDVDQPRNLAKSVTVE
>Cylr|282898823
-----------------MCGIVGYIGTQTATEILLSGLEKLEYRGYDSAGIATVG-----
-----EGSINCVRAKGKLVNLRSKLEQIE-NPAQLGIGHTRWATHGKPEEYNAHPHQDTA
LRIAVVQNGIIENYRELREYLKTLGHEFRSDTDTEVIPHLFAECLKHVLSPNNSN--HNS
SSAFLDAVLAAVGKLEGAFAVAAICADFPDELIVIR--QQAPLVIGFGQGEFFCASDTPA
IVPYTRAVLTLENGEIARLTRLGVEVYNFAGNRLKKHPRTLDWNPIMVEKQGFKHFMLKE
IYEQPGVVRTCLETYFPN------------------------HSHTPVNLGL-PEELYTD
LAQIQIVACGTSWHAALVGKYLLEQLAEIPTQVQYASEFRYAPSPLMANTLTIGVTQSGE
TADTLAALAMERERRLGK-SGGYEARLLGITNRPESSLGQMVGS-LINTHGGIEIGVAAT
KTFIAQLMAFYGLALDLAYRR----QTIGLQRIQDIITGLRQLPIEIETILETQEKYIEQ
LVHDFSETRDFIFLGRGINFPIALEGALKLKEISYIHAEGYPAGEMKHGPIALLDAKVPV
VAIAMGGSVYEKVISNAQEAKARDSRLIGITSVNNGEAAEIFNDLIPVANVEEILSPILT
VIPLQLLAYHIAARRGLDVDQPRNLAKSVTVE
>Prom9303|124024292
-----------------MCGIVAVIGSREAAPLLLEGLRQLEYRGYDSAGLATVE----L
LAEDGSSRLTCQRAQGKLVNLTACVEEKG-APGHCGIGHTRWATHGKPEERNAHPHRDGS
GLVAVVQNGIIENHRSLREALEAEGVRFVSETDTEVIPHLISLELRALQVQGR----VVN
GRMLLEAVQRVLPQLKGAYALAVVWGEVPGALVVAR--KQAPLLIGLGEGEFLCASDTPA
LAGFTRTILPMEDGEVALLTPLGIELYDAQGERQQRSPSLLSGGDQVADKRHFRHFMLKE
IHEQPETAELWVARHLPPDL----------------------SSDDPVALPF-DHSFYAD
LERIQILACGTSRHAALVGAYLLEQFAGIPTSVFYASEFRYAPPPLAPHTLTIGVTQSGE
TADTLAALAMDAQRRQAHGEPAFAPRQLGVTNRPESSLTRQVPY-ILDIGAGIEVGVAAT
KTFLGQLLAFYGLALAFAARR----SHRSVTEIANLKDELRALPHQLHSLVELHDQRCEV
LANRFADTQDVIFLGRGINYPIALEGALKLKEISYIHAEGYPAGEMKHGPIALLDARVPV
VSIAMPGVVFEKVLSNAQEAKARDAKLIGVAP--ECPDTALFDALLPVPEVSEWISPLLT
LVPIQLLSYHIAAHRGLDVDQPRNLAKSVTVE
>Syns7805|88808195
-----------------MCGIVAVIGSRDAAPLLLEGLRQLEYRGYDSAGVATVE-----
-----AGQLHCIRAKGKLVNLSARVEREG-APGLVGIGHTRWATHGKPEEHNAHPHRDGS
GALAVVQNGIIENHRELREELTANGVSFRSDTDTEVIPHLVAAELGRLQAAGR----GAD
GALLLEAVQAVLPRLQGAYALAVLWAEVPGALVVAR--KAAPLLIGLGEGEFLCASDTPA
LAGFTRTILPLEDGEVALLSPLGIELYNASGARQQRSPSLLSGQEHVADKRHFRHFMLKE
IHEQPETARLWVERHLPPGL----------------------PAQQPVALPF-DEAFYEG
IERIQILACGTSRHAALVGAYLLEQFAGVPTSVDYASEFRYAPPPLAPNTLTIGVTQSGE
TADTLAALAMDVERRQGHRDPAFAPRQLGMTNRPESSLARQVPH-ILDIGAGIEVGVAAT
KTFLGQLLAFYALALGFAARR----NSRSEADIAGLITELRGLPEQLSALVEQHDQRSEA
MAHRFADTQDVIFLGRGINYPIALEGALKLKEISYIHAEGYPAGEMKHGPIALLDARVPV
VSIAVPGKVFEKVLSNAQEAKARDAQLIGVAP--EGPDTDLFDELLPVPAVSEWISPLLT
VVPMQLLSYHIAAHRGLDVDQPRNLAKSVTVE
>Syns7803|148238535
-----------------MCGIVAVIGSRDAAPLLLEGLRQLEYRGYDSAGVATVE-----
-----SGQLHCIRAKGKLVNLSARVERDG-APGLVGIGHTRWATHGKPEEHNAHPHRDGS
GAVAVVQNGIIENHRALREELSANGVTFLSDTDTEVIPHLVAAELARLQAAGR----AAD
GALLLEAVQAVLPRLQGAYALAVLWAEVPGALVVAR--KAAPLLIGLGEGEFLCASDTPA
LAGFTRTILPMEDGEVALLGPLGIELYDASGARQQRSPSLLSGQEHVADKRHFRHFMLKE
IHEQPETARLWVERHLPKGL----------------------PAQQPVALPF-DDAFYSG
IERIQILACGTSRHAALVGAYLLEQFAGVPTSVDYASEFRYAPPPLAPNTLTIGVTQSGE
TADTLAALAMDVQRRQGHGDPAFAPRQLGVTNRPESSLARQVPH-ILDIGAGIEVGVAAT
KTFLGQLLAFYALALAFAARR----HSRSEAELAGLISELRGLPEQLSALVEQHDQRSEA
MAHRFADTQDVIFLGRGINYPIALEGALKLKEISYIHAEGYPAGEMKHGPIALLDARVPV
VSIAVPGVVFEKVLSNAQEAKARDAQLIGVAP--EGPDTDLFDELLPVPAVSEWISPLLT
VVPMQMLSYHIAAHRGLDVDQPRNLAKSVTVE
>Cya0110|126657647
-----------------MCGIVGYIGTKTATEVLIDGLERLEYRGYDSAGIATVL-----
-----EGNIHCTRAKGKLYNLREKLEREV-NPSQIGIGHTRWATHGKPEEHNAHPHRDSR
KRVAVVQNGIIENHQELRKELIEKGCEFLSETDTEVIPHLIAQYLPE----------TVD
YDGLLQAIQKAVHRLNGSFAIAVICADYPDEIIVAR--HQAPLIIGFGQGEFFCASDVTA
VVPHTHAVLSLENGEIARLTALGVEVYDFDLKRLRKLPRTLDWNITTVEKQGFRHFMLKE
IYEQPSVVRSCLETYLDPSWNIENA-----------------EEKSPIALGL-AAELCDN
VDYIQIVACGTSWNASVVGKYLLEQLAGIPTMVQYASEFRYSPAPMLANTLTVGVTQSGE
TADTLAALEMEKQRRMGL-EFPYDARILGITNRPESTLAHMVDR-IINTQAGIEIGVAAT
KSFTAQLMGFYFLALELAYRR----KRLSLEKFESLIKGLRELPNQIELILSQQEKQIEE
LAHEFIETQDFIFLGRGVNFPIALEGALKLKEISYIHAEGYPAGEMKHGPIALLDAKVPV
VAIAMPGDVHDKVLSNAQEAKARDARLIGVTSVDDSEARSTFDDLLFVPHVDEILSPIIA
VVPLQLLAYHIAARRGLDVDQPRNLAKSVTVE
>Mica|166365446
-----------------MCGIVGYIGTQTAIDILLAGLERLEYRGYDSAGIATIL-----
-----EGELHRVRAQGKLYNLREKLEQEV-NPSQIGIGHTRWATHGKPVESNAHPHTDNS
QRVAVVQNGIVENFQVLRTELKEKGCIFDSETDTEVIPHLIASYLPKPTDED-----YLG
VSPFLKAVLRAIERLEGAFALGVISPDYPDELIVVR--QHAPLIIGFGQGEFFCASDVSA
LVPHTRAVLSLDNGEIARLTPLGVEIYNFEGKRVRKSPRVLDWSPTTVEKQGYRHFMLKE
IYEQPGVVRDCLGTYLHPHWTAQNE-----------------DNVNPININF-SEEIYDN
LEHIQILACGTSWHASLVGKYLIEQLAGIPTRVQYASEFRYAPTPLMPNTLTIGVTQSGE
TADTLAALETEKQRRLGL-EKKYQARIIGITNRPESTLAQMVDQ-IINTQAGIEIGVAAT
KSFTAQLLGFYLLALDLSYRR----QTLSLERIEEIINGMRSLPRSIETVLETQEKAIEE
LAHEFNDTQDFIFLGRGINFPIALEGALKLKEISYIHAEGYPAGEMKHGPIALLDAKVPV
VAIAMPGIVYDKVLSNAQEAKARDARLLGVVADSDTEAPKVFNDLLYVPEIEELLSPILT
VIPLQLLSYHIAARRGLDVDQPRNLAKSVTVE
>Syns8109|260435510
-----------------MCGIVALVGSREAAPQLLEGLRQLEYRGYDSAGIATVA-----
----AQGQLTCLRAKGKLRNLTACFEAEG-APGKCGIGHTRWATHGKPEERNAHPHRSSN
GAVAVVQNGIIENHRALREQLEASGVVFQSETDTEVIPHLLAAELQQLQAAGG----TPG
GGFLLEALQQVLPKLQGAYALAVIWDQAPGALVVAR--RAAPLLIGLGEGEFLCASDTPA
LAGFTRTILPMEDGEVALLSPLGVELYDAAGVRQQRMPTQLSGVDHVADKREFRHFMLKE
IHEQPETAELWVTRHLPQGL----------------------PPEQPVALPM-DDAFYAG
IEQVQILACGTSRHAAMVGAYLLEQFAGIPTSVHYASEFRYAPPPLAPHTLTIGVTQSGE
TADTLAALAMEAERRLTHGDPVFAPRQLGVTNRPESSLSRQVPH-ILDIGAGIEVGVAAT
KTFLGQLLAFYGLAMAFAARR----GARPAAEIKVLADELRGLPQQLRQLVDLHDQRSEA
LAPRFADTQDVIFLGRGINYPIALEGALKLKEISYIHAEGYPAGEMKHGPIALLDSRVPV
VSIAVPGMVFEKVLSNAQEAKARDAQLIGVAP--QGPDTDLFDELLPVPQVSEWISPLLT
VVPMQLLSYHIAAHRGLDVDQPRNLAKSVTVE
