# Supplementary material for: Genome fluctuations in cyanobacteria reflect evolutionary, developmental and adaptive traits
Source: BMC Evol Biol. 2011 Jun 30;11:187. doi: 10.1186/1471-2148-11-187 (PMC3141437; doi:10.1186/1471-2148-11-187)
Supplement: Additional file 8 — Individual and concatenated alignments for protein groups. Compressed file containing all alignments of individual groups (fasta format) and the concatenated alignment of 285 single-copy genes (phylip format). [file 1471-2148-11-187-S8.GZ › Cyanos1344.faa]

>Syne7942|81299347
-----------------------MSQED-IFS----KVKDIVAEQL-SV-DVAEVKPESS
FQNDLGADSLDTVELVMALEEAFDIEIPDEAAEGIATVQDAVDFIASKAA--------
>PromCC|33241217
-----------------------MSQEA-ILE----KVRSIVAEQL-SV-EASEIKPDSN
FQNDLGADSLDTVELVMALEEAFDIEIPDEAAEGITTVGDAVKYIEDKQS--------
>Crow|67920029
-----------------------MNQQ--IFE----EVQKIVVEQL-EV-EADKVTKDAN
FANDLGADSLDTVELVMALEDKFEIEIPDEAAENIATVEAAVKYIEEKQA--------
>Syn7335|254423683
-----------------------MSEE--ILG----KVQKIVSEQL-GV-DEAEVKPEAS
FANDLGADSLDTVELVMALEEEFDIEIPDEAAESITTVESAVEFIEKAQA--------
>Syn307|148241231
-----------------------MSQE--ILE----KVRSIVAEQL-SV-DAAEVKPESN
FQNDLGADSLDTVELVMALEEAFDIEIPDEAAEGIATVGDAVSYIQEKKG--------
>Syn9605|161353765
-----------------------MSQEA-ILE----KVRSIVAEQL-SV-DSGEVKPESN
FQNDLGADSLDTVELVMALEEAFDIEIPDEAAEGITTVGDAVKYIEDKQA--------
>Nosp|186684667
-----------------------MSQTE-LFE----KVKKIVIEQL-SVEDASKITPQAK
FMEDLGADSLDTVELVMALEEEFDIEIPDEAAEQIVSVQDAVDYINNKVAASA-----
>PromAS|123969350
-----------------------MSQE--ILE----KVCSIVSEQL-SV-EAGEVKSDSN
FQNDLGADSLDTVELVMALEEAFDIEIPDEAAEGIATVGDAVKFIEEKKG--------
>Rapb|282895481
-----------------------MSANE-IFD----KVKKVVATQL-SV-DADKVVPEAS
FANDLQADSLDTVELVMALEEEFKVEIPDEAAEKITTVQEAVDYINNQIAAKPAS---
>YellA|86607474
-----------------------MSADE-VYS----RVRKIVSDQL-GV-EDDKVTLEAN
FQNDLGADSLDTVELVMAFEEEFDLEIPDEDAEGIATVQDAVNYILSKKAA-------
>Prom9215|157414215
-----------------------MSQE--ILE----KVCSIVSEQL-SV-EAGEVKSDSN
FQNDLGADSLDTVELVMALEEAFDIEIPDEAAEGIATVGDAVKFIEEKKG--------
>PromN2A|72383023
-----------------------MSQEA-ILE----KVRSIVAEQL-SV-EAGEVKPDSN
FQNDLGADSLDTVELVMALEEAFDIEIPDEAAEGIATVGDAVKYIEEKQS--------
>Syns9917|87123204
-----------------------MSQEA-ILE----KVRSIVAEQL-SV-DAGDVKPESN
FQNDLGADSLDTVELVMALEEAFDIEIPDEAAEGIATVGDAVKYIEDKQA--------
>Prom9312|78780086
-----------------------MSQE--ILE----KVCSIVSEQL-SV-EAAEVKSDSN
FQNDLGADSLDTVELVMALEEAFDIEIPDEAAEGIATVGDAVKFIEEKKG--------
>SynsBL|116071646
-----------------------MSQEA-ILE----KVRSIVAEQL-SV-DAGEVKPESN
FQNDLGADSLDTVELVMALEEAFDIEIPDESAEGILTVGDAVKYIEDKQA--------
>Prom9515|123967029
-----------------------MSQEE-ILQ----KVCSIVSEQL-SV-ESGEVKSDSN
FQNDLGADSLDTVELVMALEEAFDIEIPDEAAEGIATVGDAVKFIEAKKG--------
>Cya8802|257060671
-----------------------MS----TLS----KVQEIVAEQL-GV-EKDKVQPEAK
FAEDLGADSLDTVELVMALEEAFDIEIPDEEAEKLETVQAAIDYIEKLENQ-------
>Prom9313|33864220
-----------------------MSQEA-ILE----KVRSIVTEQL-SV-EAGEVKPESS
FQNDLGADSLDTVELVMALEEAFDIEIPDEAAEGITTVGDAVKYIEDKQA--------
>Cya7822|196259398
-------------------MTNIMNEE--IFE----KVKKIVVDQL-DV-EPEAVTPDAS
FANDLNADSLDTVELVMALEEEFEIEIPDEEAEKLDTVGKAVAHISEKKK--------
>Cya7424|218440979
-----------------------MNQE--IFE----RVKKVVIDQL-EV-PEDSVVPEAS
FANDLNADSLDTVELVMALEEEFDIEIPDEEAEKIDTVGKAVEHISEKVEATA-----
>PromN1A|124026765
-----------------------MSQEA-ILE----KVRSIVAEQL-SV-EAGEVKPDSN
FQNDLGADSLDTVELVMALEEAFDIEIPDEAAEGIATVGDAVKYIEEKQS--------
>Micc|254413351
-----------------------MNQE--IFD----RVKKIVAEQL-EV-EPGDVTPQAN
FANDLNADSLDVVELVMALEEEFDIEIPDEAAEQIATVQAAVDYISSKTEAAA-----
>Prom9202|254527069
-----------------------MSQE--ILE----KVCSIVSEQL-SV-EAGEVKSDSN
FQNDLGADSLDTVELVMALEEAFDIEIPDEAAEGIATVGDAVKFIEEKKG--------
>Nods|119512628
-----------------------MNEADIIFE----KVKTIVKEQLMSE-DEDKITPEAN
FANDLGADSLDTVELVMALEEEFDIEIPDEAAEKITTVQEAVDYIKDKVAASA-----
>Cyab|254432630
-----------------------MSQEA-IFE----KVRSIVAEQL-SV-DAAEVKPESN
FQNDLGADSLDTVELVMALEEAFDIEIPDEAAEGITTVGDAVKYIQDKQA--------
>Acam|158338619
-----------------------MSESE-IFG----KVKDIVAEQL-SV-DADKVTPEAS
FQNDLDADSLDVVEMVMALEEEFDIEIPDEAAEEILTVQAAVDFIAGKVKA-------
>Prom9301|126697139
-----------------------MSQE--ILE----KVCSIVSEQL-SV-EAGEVKSDSN
FQNDLGADSLDTVELVMALEEAFDIEIPDEAAEGIATVGDAVKFIEEKKG--------
>Artm|209524012
-----------------------MSSD--TFE----TVKKIVAEQL-EV-DPAQVTPEAN
FVNDLGADSLDTVELVMALEEEFDIEIPDEAAEKITTVQDAVSFIDAKVTASA-----
>Syne6301|56750994
-----------------------MSQED-IFS----KVKDIVAEQL-SV-DVAEVKPESS
FQNDLGADSLDTVELVMALEEAFDIEIPDEAAEGIATVQDAVDFIASKAA--------
>Anav|75909852
-----------------------MSQSE-TFE----KVKSIVVEQL-SVEDPDKVTPEAS
FANDLQADSLDTVELVMALEEEFEIEIPDEAAEKITTVQEAVDYINNQVAASA-----
>Artp|284052424
-----------------------MSSD--TFE----TVKKIVAEQL-EV-DSAQVTPEAN
FVNDLGADSLDTVELVMALEEEFDIEIPDEEAEKITTVQDAVSFINSKVTASA-----
>Cya7425|220909864
-----------------------MTQED-IFG----RVKKIVTERL-DV-EDSQVTPEAN
FINDLGADSLDVVELVMGLEEEFEIEIPDEAAEGIKTVQDAVNYIDGKVPA-------
>Cya51142|172039030
-----------------------MNQE--IFE----KVKSIVVEQL-EV-EEDTVTPEAN
FANDLGADSLDTVELVMALEEEFDIEIPDEAAENIGTVQAAVDYIEKEQAKA------
>Lyns|119485386
-----------------------MSD---TFE----KVKKIAAEQL-GV-EDSEVKPEAN
FVNDLGADSLDTVELVMALEEEFGIEIPDEAAEKIETVQAAVDYIDKQVKAST-----
>Prom9211|159904274
-----------------------MSQDA-TLE----KVRSIVSEQL-SV-DAGEVKLESN
FQNDLGADSLDTVELVMALEEAFDIEIPDEAAEGIATVGDAVKYIEDKQG--------
>Noss|17230834
-----------------------MSQSE-TFE----KVKKIVIEQL-SVENPDTVTPEAS
FANDLQADSLDTVELVMALEEEFDIEIPDEAAEKITTVQEAVDYINNQVAASA-----
>Cya8801|218248005
-----------------------MS----TLS----KVQEIVAEQL-GV-EKDKVQPEAK
FAEDLGADSLDTVELVMALEEAFDIEIPDEEAEKLETVQAAIDYIEKLENQ-------
>Glov|37521880
--MYYQRLGQAQPGRTICTLEAGMNEVE-VYQ----RVKKIVVEQL-SV-EESEVTSESS
FANDLGADSLDQVELVMALEQEFETEIPDEDAEKITTVGDAVTYVLKRGSEV------
>Syns8102|33864679
-----------------------MSQEA-ILE----KVRSIVAEQL-SV-DAGEVKPESN
FQNDLGADSLDTVELVMALEEAFDIEIPDEAAEGITTVGDAVKYIEDKQA--------
>Thee|22299415
-----------------------MNQSE-ILE----KVKAIVADQL-SV-DPEKVVPEAS
FAEDLNADSLDSVELIMALEEEFGVEIPDEEAEKLKTVQDVLDFINNKVAA-------
>Syns9916|116074419
-----------------------MSQEA-ILE----KVRSIVAEQL-SV-DAGEVKPESN
FQNDLGADSLDTVELVMALEEAFDIEIPDEAAEGITTVGDAVKYIEDKQA--------
>PromMED|33862164
-----------------------MSQEE-ILQ----KVCSIVSEQL-SV-ESAEVKSDSN
FQNDLGADSLDTVELVMALEEAFDIEIPDEAAEGIATVGDAVKFIEEKKG--------
>Scys6803|16329904
-----------------------MNQE--IFE----KVKKIVVEQL-EV-DPDKVTPDAT
FAEDLGADSLDTVELVMALEEEFDIEIPDEVAETIDTVGKAVEHIESK----------
>Syn9902|78183754
-----------------------MSQEA-ILE----KVRSIVAEQL-SV-DAGEVKPESN
FQNDLGADSLDTVELVMALEEAFDIEIPDESAEGILTVGDAVKYIEDKQA--------
>Trie|113474323
-----------------------MTNDS-VPA----KVMEIVAKQL-EK-DQKEVTPESS
FANDLGADSLDTVELVMALEEEFGTEIPDEEAEKITTVQAAVDYIQNKMDDGKIKLEK
>Syn9311|113954189
---------MGQARKMRRHVCSAMSQES-ILE----KVRSIVTEQL-SV-DAGEVKPESN
FQNDLGADSLDTVELVMALEEAFDIEIPDEAAEGIATVGDAVKYIEDKQA--------
>NoAz|298490749
-----------------------MSQPD-IFD----RVKKIVVEQL-DV-DPEKVVSSAS
FTDDLAADSLDIVELVMALEEEFEIEIPDEDAEKILTVQEVVDYINSHIAASA-----
>Ucyn|284929699
-----------------------MNQE--IFE----KVKVIVIDKL-EV-KEEQVTLEAN
FANDLSADSLDTVELVMALEDEFDIEIPDDDAEKISTVKAAVDYIEQAKGKDL-----
>Syns5701|87301977
-----------------------MSQEA-IFE----KVRSIVAEQL-SV-DAAEVKPESN
FQNDLGADSLDTVELVMALEEAFDIEIPDESAEGITTVGDAVKYILDKQA--------
>YellB|86609125
--------MARPRHAESRVGIPSMSADE-VYS----RVRKIVSDQL-GV-EDDKVTPEAN
FQNDLGADSLDTVELVMAFEEEFDLEIPDEDAEGIATVQDAVNYILSKKAA-------
>Syn7002|170077645
-----------------------MNQE--IFD----KIKNIIVDQL-DV-DADSVSPESN
FISDLDADSLDTVELVMAFEEEFDIDIPDDVAEKITTVGEAVNIIAEKTGAN------
>Cylr|282901192
-----------------------MSANE-IFDKTFQRVKKIVVDQL-SV-DAKTVIPEAS
FANDLSADSLDTVELVMALEEEFGVEIPDEAAEKITTVQEAVDYIINNAPESAL----
>Prom9303|124024294
MLPSPLLTPLPPARRMRRPVFTAMSQEA-ILE----KVRSIVTEQL-SV-EAGEVKPESS
FQNDLGADSLDTVELVMALEEAFDIEIPDEAAEGITTVGDAVKYIEDKQA--------
>Syns7805|88808197
-----------------------MSQEA-ILE----KVRSIVAEQL-SV-DAGEVKPESN
FQNDLGADSLDTVELVMALEEAFDIEIPDESAEGIATVGDAVKYIEDKQA--------
>Syns7803|148238533
-----------------------MSQEA-ILE----KVRSIVAEQL-SV-DAGEVKPESN
FQNDLGADSLDTVELVMALEEAFDIEIPDEAAEGITTVGDAVKYIEDKQA--------
>Cya0110|126657282
-----------------------MNQE--IFD----KVKTIVVEQL-EV-EEDKVTPEAN
FANDLGADSLDTVELVMALEEEFDIEIPDEAAENIATVQAAVEYIEKEQA--------
>Mica|166364236
-----------------------MSEG--IFD----RVKKVVVEQL-EV-EPEKVTPDAS
FANDLQADSLDVVELVMALEEEFDIEIPDEAAEQIDTVGKAVDHISEKVGATA-----
>Syns8109|260436345
---------------MQRPVATAMSQEA-ILE----KVRSIVAEQL-SV-DSGEVKPESN
FQNDLGADSLDTVELVMALEEAFDIEIPDEAAEGITTVGDAVKYIEDKQA--------
