# Supplementary material for: Genome fluctuations in cyanobacteria reflect evolutionary, developmental and adaptive traits
Source: BMC Evol Biol. 2011 Jun 30;11:187. doi: 10.1186/1471-2148-11-187 (PMC3141437; doi:10.1186/1471-2148-11-187)
Supplement: Additional file 8 — Individual and concatenated alignments for protein groups. Compressed file containing all alignments of individual groups (fasta format) and the concatenated alignment of 285 single-copy genes (phylip format). [file 1471-2148-11-187-S8.GZ › Cyanos1345.faa]

>Syne7942|81299348
----------------MTETGRQRVVITGLGAITPIGNDPTEYWQGLLAGRNGIDLIRGF
DASRHACKIAGEVKDFDPTQYMDRKDAKRMDRFAQLAVAASRQAVADAKLDITELNADAI
GVLIGSGIGGLRVMEDQQTVLLEKGPDRCSPFMVPMMIANMAAGLTAIQLGAKGPCNVTV
TACAAGSNAVGEAFRLIQHGYAQAMICGGTESCVTPLAMAGFAACKALSLRNDDPAHACR
PFDQGRDGFVMGEGAGILVLESLEHAQARGAHIYGEIVGYGMTCDAYHITSPVPGGLGAA
RAIELALRDANLQPSQVSYINAHGTSTPANDSTETAAIKKALG-EHAYKTVISSTKSMTG
HLLGGSGGIEAVAATLAIAEDMVPPTINLEDPDPDCD-LDYVPNQARSLPVEVALSNSFG
FGGHNVTLAFRKFHP--
>PromCC|33241218
-----------------MMEKLHRVVITGLGAITPIGNTVADYLSGLKSGLNGVGPISLF
DASQHACRFAAEVSNFDPTGLLEPKESKRWDRFSKFGVIAAKEAIADSGLIIDDANASRI
GVIIGSGVGGLLTMETQAQVLNNKGPGRVSPFTVPMMIPNMATGLTAIALGAKGPSSAVA
TACAAGSNAIGDSFRLLQLGKADAMICGGAEASITPLGVAGFSSAKALSFRNDDPSSASR
PFDADRDGFVIGEGSGVLILETFDHAKERNAQIYAELIGYGTTCDAHHITAPSPGGIGGA
EAIKETIQDGKINIEEIDYINAHGTSTAANDKNETSAIKNALG-ERARQIPISSTKSMTG
HLLGGSGGIEAVACVLSIKHGVIPPTINYSKPDPDCD-LDYVPNTARESKLNVVLSNSFG
FGGHNVCLAFRKIN---
>Crow|67920030
----------------MTNSQLKRVVVTGLGAITPIGNTLTDYWQGLMNGKSGIAEITNF
DPSKHACRIAGEVKGFDPQDYLDRKEAKRMDRFAQFGVSASLQALADSKLVINDLNAEQI
GVIIGTGVGGIKVLEDQQEVYLNKGPSRCSPFMIPMMIGNMASGLTAINTGAKGPNTCTV
TACAAGSNAIGDAFRLVQRGYAKAMICGGTEASVTPLSLAGFASARALSTRNDEPQKASR
PFDKDRDGFVMGEGSGILILEELEHALARGATIYGEMVGYAMTCDAYHMTAPVPDGAGAT
RAMELALKDGGISPEQVTYINAHGTSTAANDVTETKAIKKALG-DRAYAIAVSSTKSMTG
HLLGGSGGIEAVATLMAIANDRIPPTLNLDNPDPDCD-LDYVPYESRPLEIDVALSNSFG
FGGHNVTLVFRKYR---
>Syn7335|254421453
MFGYSPDVVLRTMADLEDKQERKRVVVTGMGAITPIGNTLADYWQGLLESKNGIGLVTAF
DASAHASQIAGEVKGFDPLDYMDRKDVKRAARFAHFAIAASKQAIADATLKITDLNAEQI
GVMIGTGIGGIQVMEEQQEIYLNKGPSRCSPFMIPMMIANMAAGLTAIQTGAKGPNSCSV
TACAAGSNAIGDAFRLVQNGYAQAMICGGTESAVTPLTFAGFSSMRAMSTRNDDPTHASR
PFDQDRDGFVLGEGAGILILEELEHALSRGARIYAEIVGYGMSCDAYHMTGIAPGGEGAV
RAIRHALKDGNLSPDEVSYINAHGTSTPVNDPNETAAIKTVLG-QHAYNITVSSTKSMTG
HLLGGSGGIEGVAAVMAVANDRVPPTINLETPDPDCD-LDYVPAQSREQEVTVALSNSFG
FGGHNVTLAFKKFQEIQ
>Syn307|148241230
-----------------MAESSRRVVITGLGAVTPIGNTVATYWAGLQSGANGVAPITLF
DASKHACRFAAEVKDFDPTGVLDPKETKRWDRFCQFGVVAAKEALAHSGLEITDANRQRI
GVIIGSGVGGLLTMETQAHVLEGKGPGRVSPFTVPMMIPNMATGLAAIALGAQGPSSAVA
TACAAGSNAIGDAFRLLQQGHADAMICGGAESAITPLGVAGFASAKALSFRNDDPATASR
PFDAERDGFVIGEGAGILVLETLDHAQARGAEILGEVVGYGMTCDAHHITSPIPGGLGGA
RAMSLALSDAGLKADDIDYVNAHGTSTPANDSNETAAIKTALG-ERAKAIPVSSTKSMTG
HLLGGSGGIEAVAAVLALQNGVVPPTINHQNPDPACD-LDVVPNQAREQIISTALSNSFG
FGGHNVCLAFRRYA---
>Syn9605|78211677
-----------------MVDGLHRVVITGLGAVTPIGNTVQDYWNGLTSGSNGVDAITLF
DASAHACRFAAEVKDFDPSGFIEPKEAKRWDRFCKFGVVAAKQAVAHAGLEINEANADRI
GTIIGSGVGGLLTMETQAHVLEGKGPGRVSPFTVPMMIPNMATGLAAIALGTKGPSSAVA
TACAAGSNAVGDAFRLLQLGKADAMVCGGAESAITPLGVAGFASAKALSFRNDDPATASR
PFDKERDGFVIGEGAGVLVLEKLEHAQARGATILGEVVGYGMTCDAHHITSPTPGGVGGA
EAMRLALADGGIDPYEIDYVNAHGTSTPANDKNETSAIKAALG-ERALQIPVSSTKSMTG
HLLGGSGGIEAVACVLALQHGVVPPTINHTTPDPDCD-LDVVPNEARDQTLGTVLSNSFG
FGGHNVCLAFKRAS---
>Nosp|186684666
----------------MTDHTRKRVVVTGVGAITPIGNTATEYWDGLLSGRNGIDYITFF
DASSHDCRIAGEVKNFDPHDYLERKDAKRMDRFAQFGVSAAKQAIANAQLVINELNAEQV
GVMIGSGVGGIKVLEDQQTIYLNRGPDRCSPFMIPMMIANMAAGLTAIHTGAKGPNSCPV
TACAAGSNAVGDAFRLIQGGYAKAMICGGTEAAVTPLSMAGFAACKALSFRNDDPAHACR
PFDRDRNGFILGEGSGILILEELQHALSRGAHIYAEMIGYGMTCDAYHITSPVPGGLGAA
RAIELALKDASITPEQISYINAHGTSTPANDSTETSAIKKALG-EHAYKVAISSTKSMTG
HLLGGSGGIEAVATVLAIANDQIPPTINLENPDPECD-LDYVPNYSRVQKVEVAISNSFG
FGGHNVTLAFKKYV---
>PromAS|123969351
------------------MPNFHRVVVTGIGAVTPIGNNIDEYLVGLQTGTNGVSGITLF
DPEQHPCKFAAEVKNLQTENFIETKESKRWDRFSQFGVIAAKQAFNDSGLEITEDNASRI
GVIIGSGVGGLLTMESQAQILSHKGAKRVSPFTVPMMIPNMATGLAAIALGAKGPSSSVS
TACAAGSNAIGDSFRLLQLGKADAMICGGAEASITPLGVAGFASAKALSSRNDSPQTASR
PFDAERDGFVIGEGSGILVLETLENAQKRNARIYGEIVGYGTTCDAHHITAPSPGGVGGA
EAIKLAIEDACLSLEKVDYINAHGTSTSANDKNETSAIKSIFK-DRSYLIPVSSTKSMTG
HLLGGSGGIEAVACILSLTHNFIPPTINYVNRDPDCD-LDYVPNNAREAQIGVALSNSFG
FGGHNVCLAFSKMN---
>Rapb|282895482
----------------MTDYKRKRVVVTGVGAITPIGKTPWEYWEGLLDGRNGIDYITAF
DPSKHDCRIAGEVKKFDPCDYMEKKEAKRTDRFAQFGIAAAKQALSDAQLVINDLNAEHI
GVMIGSGVGGIKVLEDQQTVYLNKGPDRCSPFMIPMMIANMAAGLTAIHTGAKGPNSCAV
TACAAGSNAIGDAFRIIQNGYAQAMICGGTEAAITPLSVAGFAAARALSTKND-PETACR
PFDRDRDGFVMGEGSGILILEELEHALTRGARIYGEMVGYGMTCDAYHITSPVPGGLGAA
RAMELAMRDGQLTPAMISYINAHGTSTPANDVTETAAIKKALG-DYAYNIPISSTKSMTG
HLLGGSGGIEAVATILAIANDHVPPTIHLDNPDPGCD-LDYVPHKSREARVEVALSNSFG
FGGHNVTIAFRKYH---
>YellA|86607473
--------------MSIPSNFHRRVVITGLGAITPLGNSPGEFWQSLLAGRSGIGPITHF
DASRHECRIAGEVKGFDPLDYLDRKDVKRTDRFVHLALAATQQALEDAQFRITHLNAEQV
GVVLGSGIGGIRVLEEQQTIYLQKGPDRCSPFMVPMMIANMAAGHVAIRFGAKGPNFCTV
TACASGSNAIGDAFRLLQRGEVQAVIAGGTEAAVTPLSVAGFSAMKALSTRNHAPEQACR
PFDRDRDGFVMGEGAGILLLEELEHARARGAKIYAEIVGYGLTCDAHHITNPAPAGEGAA
RAMWLALKDAGIQPDQVQHINAHATGTPVGDVAEVQAIRAVFG-EHAPRLAISATKSMTG
HLLGGAGGVATVATALAIHHGWVPPTLNLDNPDPECEGLDFVPHRARQMAVDVALVNAFG
FGGHNVTLALRRYSSN-
>Prom9215|157414216
------------------MPNFHRVVITGIGAVTPIGNNIDEYLVGLQKGTNGVSNITLF
DPEQHPCKFAAEVKNLQSANFIEAKESKRWDRFSQFGVIAAKQAFRDSGLEITEANSSRI
GVIIGSGVGGLLTMESQAQILSHKGPKRVSPFTVPMMIPNMATGLAAIALGAKGPSSAVS
TACAAGSNAIGDSFRLLQLGKADAMICGGAEASITPLGVAGFASAKALSFRNESPQTASR
PFDAERDGFVIGEGSGILVLETLENAQKRNARIYAEIIGYGTTCDAHHITAPSPGGVGGA
KAINLAIEDASLNLEKVDYINAHGTSTSANDKNETSAIKSIFK-DRSYLIPVSSTKSMTG
HLLGGSGGIEAVACILSLTHNFIPPTINYVNPDPECD-LDYVPNNAREAQVGVALSNSFG
FGGHNVCLAFSKMN---
>PromN2A|72383024
-----------------MMEKLHRVVITGLGAITPIGNDLESYLKGLQSGQNGVDQITLF
DASSHACRFAAEVKSFDPTGKLEPKESKRWDRFSKFGVIAAKEALNHSGLIIDNSNSGRI
GVIIGSGVGGLLTMETQAHVLENKGASRVSPFTVPMMIPNMATGLAAIALGAKGPSSAVS
TACAAGSNAIGDAFRLLQLGKADAMVCGGAEASITPLGVAGFASAKALSFRNDDPSTASR
PFDSQRDGFVIGEGAGVLILETLDHALKRDATIHAEIIGYGTTCDAHHITSPTPGGVGGA
EAMKLALIDGQINPEEVDYINAHGTSTPANDSNETSAIKAALG-NHAYQVPTSSTKSMTG
HLLGGSGGIEAVACALAIKHEIIPPTINYSNPDPNCD-LDYVPNKAREKKLGVVLSNSFG
FGGHNVCLAFRQMI---
>Syns9917|87123205
-----------------MVEGLQRVVVTGLGAVTPIGNTVADYWTGLTSGRNGVAPITLF
DASAHACRFAAEVKAFDPSGYLEAKEAKRWDRFCKFGVVAAKQALADSGLEITDANAHRI
GISIGSGVGGLLTMETQAHVLADKGPGRVSPFTVPMMIPNMATGLAAIALGAKGPSSAVA
TACAAGSNAIGDAFRILQLGKADAMICGGAESAITPLGVAGFASAKALSFRNDDPATASR
PFDAERDGFVIGEGAGLLVLETLAHAEARGATVLAEIVGYGTTCDAHHITAPTPGGVGGA
AAIRLALDDAALAPECVGYINAHGTSTPANDSNETAAIKSALG-DRAHQIPVSSTKSMTG
HLLGGSGGIEAVASILAIRHGVVPPTINYANPDPNCD-LDVVPNTAREATLDAVLSNSFG
FGGHNVCLAFRRMR---
>Prom9312|78780087
------------------MPNFHRVVITGIGAVTPIGNNIDEYLLSLQKGANGVSGITLF
DPVDHPCKFAAEVKNLQSQNFIEAKESKRWDRFSQFGVIAAKQAFNDSGLEINEANASRI
GVIIGSGVGGLLTMESQAQILSHKGPKRVSPFTVPMMIPNMATGLAAIALGAKGPSSSVS
TACAAGSNAIGDSFRLLQLGKADAMICGGAEASITPLGVAGFASAKALSFRNESPQTASR
PFDAERDGFVIGEGSGILVLETLENAQKRDARIYGEIIGYGTTCDAHHITAPSPGGVGGA
EAIKLAIEDSSISLDEVDYINAHGTSTSANDKNETSAIKSIFK-DRSYLIPVSSTKSMTG
HLLGGSGGIEAVACILSLTHNFIPPTINYVNPDPDCD-LDYVPNNAREARLGVALSNSFG
FGGHNVCLAFSKMN---
>SynsBL|116071647
-----------------MVEGLHRVVITGLGAVTPIGNTVQDYWNGLTSGRNGVDGITLF
DASNHACRFAAEVKAFNPAGLIEPKEAKRWDRFCKFGVVASKQAIAHAGLEITDANAHRI
GMIIGSGVGGLLTMETQAHVLDGKGPGRVSPFTVPMMIPNMASGLAAIALGTKGPSSAVA
TACAAGSNAIGDAFRLLQLGKADAMVCGGAESAITPLGVAGFASAKALSFRNDDPTTASR
PFDKERDGFVIGEGAGILVLETLEHAQARGANVLGEVIGYGMTCDAHHITSPTPGGVGGA
EAMRLALEDAGINADAVDYVNAHGTSTPANDKNETSAIKSALG-SRALQIPVSSTKSMTG
HLLGGSGGIEAVACVLALQHGIVPPTINHSNPDPDCD-LDVVPNTARDQTLATVLSNSFG
FGGHNVCLAFRRAS---
>Prom9515|123967030
------------------MPNFHRVVVTGIGAVTPIGNNIDEYLLGLQTGTNGVSGITLF
NPEEHPCKFAAEVKNLQLEKFIEPKESKRWDRFSQFGVVAAKQAFNDSGLEINESNASRV
GVIIGSGVGGLLTMESQAQILSHKGPRRVSPFTVPMMIPNMATGLAAIALGAKGPSSAVS
TACAAGSNAIGDSYRLLQLGKADVMICGGAEASITPLGVAGFASAKALSFRNDSPKTASR
PFDAERDGFVIGEGSGILVLETLENAKKRKAKIYAEIIGYGTTCDAHHITSPSPGGTGGA
AAIKLALDDGSITLDQVDYINAHGTSTAANDKNETSAIKSIFK-DRSYLIPVSSTKSMTG
HLLGGSGGIEAVACILSLTHNFIPPTINYVNPDPDCD-LDYVPNHARDAQIRVALSNSFG
FGGHNVCLAFSKLN---
>Cya8802|257060670
----------------MTNSQLKRVVVTGLGAITPLGNTLNEYWEGLASGRNGIDFITHF
DASQHRCRFAGEVKGFDPLDYVDRKEAQRMDRFAQFGVAASLQTIADAQLVINELNADLV
GVIIGTGIGGLKILEEQQEIYLNRGPSRCSPFMIPMMIANMAAGLTAIHTGAKGPNSCTV
TACAAGSHAIGDAFRLVQRGYAKAMICGGTEAAITPLGVGGFAAARALSTRNDDPKTASR
PFDKDRDGFVMGEGAGVLLLEELEHALDRGAKIYAEMVGYGMTCDAYHMTAPVPDGRGAT
RAMELALADGGIPPEQVSYINAHGTSTEANDVTETRAIKKALG-EHAYNIVISSTKSMTG
HLLGGSGGIEAVATALAIANDRVPPTINLANPDPQCD-LDYVPKTSRPLEIDVALSNSFG
FGGHNVTLAFRKYR---
>Prom9313|33864221
-----------------MMEDLHRVVITGLGAVTPIGNTVADYLEGLKTANNGVGAISLF
DASAHACRFAAEVKDFDPTGFLEAKESKRWDRFSKFGVVAAKQAVADAGLSIEEENSSRI
GVIIGSGVGGLLTMETQAHVLNEKGPGRVSPFTVPMMIPNMATGLAAIALGAKGPSSAVA
TACAAGSNAIGDAFRLLQLGKADVMVCGGAEASITPLGVAGFASAKALSFRNDDPTTASR
PFDAERDGFVIGEGSGVLVLETLEHAKNRDATIHAEIVGYGMTCDAHHITAPTPGGVGGA
EAIRLALKDGKLEPTSVDYINAHGTSTPANDSNETAAIKNALG-ERASQIPVSSTKSMTG
HLLGGSGGIEAVACVLALQHDMVPPTINYLNPDPQCD-LDYVPNMAREHRLSVVLSNSFG
FGGHNVCLAFRQMP---
>Cya7822|196259397
----------------MGNLELKRVVVTGLGAITPIGNNLQEYWEALLSGRNGIGNITLF
DTSLQACKIAGEVKGFDPHDYLERKEAKRMERFAQFAVCASKQAVSDAQLVINDLNAEQV
GVIIGTGIGGINFIEEQNEILLTKGPSRCSPFTIPMIIANMGAGLTAIHTGAKGPNSCTV
TACAAGSNAIGDGFRLIQRGYAKAVICGGTEAAITPLSVAGFASAKALSFRNDDPTHASR
PFDKDRDGFVMGEGAGILILEELEQALERGAKIYAEIIGYGMTCDAYHMTAPVPDGQGAT
RAIELALKDAGLQPEQISYINAHGTSTHANDVTETKAIKKALG-QSAYSIPVSSTKSMTG
HLLGGSGGIEAVATVMAIAEDKIPPTINLVNPDPECD-LDYVPGQSRSHKVEVALSNSFG
FGGHNITLAFKKYT---
>Cya7424|218440978
----------------MANLQLKRVVVTGLGAITPLGNTLQEYWEGLLSGRNGIDLITLF
DTSRHACKIAGEVKGFDPHDYLDRKEAKRMDRFALFGVCASKQAVADAQLVIDDLNAEQI
GVIIGTGVGGIKVMEDQNEILLTKGPSRCSPFTIPMMIPNMAAGLTAIHTGAKGPNTCTV
TACAAGSNAIGDAFRLIQRGYVKAMICGGAESAITPLSVAGFTSAKALSMRNDDPAHASR
PFDRDRDGFVMGEGSGILLLEELEQALERGAKIYGEIVGYGMTCDAYHMTSPVPDGTGAT
RAIELAMQEAGLQSEDISYINAHGTSTAANDVTETKAIKKALG-KYAYEIPISSTKSMTG
HLLGGSGGIEAVATVMAIASDQIPPTINLVNPDPECD-LDYVPDQSRAHKVEVALSNSFG
FGGHNVTLAFKKYH---
>PromN1A|124026766
-----------------MMEKLHRVVITGLGAITPIGNDLESYLKGLQSGKNGVDQITLF
DASSHACRFAAEVKSFDPTGKLEPKESKRWDRFSKFGVIAAKEALNHSGLIIDNSNSGRI
GVIIGSGVGGLLTMETQAHVLENKGASRVSPFTVPMMIPNMATGLAAIALGAKGPSSAVS
TACAAGSNAIGDAFRLLQLGKADAMVCGGAEASITPLGVAGFASAKALSFRNDDPSTASR
PFDSQRDGFVIGEGAGVLILETLDHALKRDATIHAEIIGYGTTCDAHHITSPTPGGVGGA
EAMKLALIDGQINPEEVDYINAHGTSTPANDSNETSAIKAALG-NHAYQVPTSSTKSMTG
HLLGGSGGIEAVACALAIKHEIIPPTINYSNPDPNCD-LDYVPNKAREKKLGVVLSNSFG
FGGHNVCLAFRQMI---
>Micc|254413247
----------------MTNIELKRVVITGLGAITPIGNTLAEYWDGLLGGRNGISTITRF
DPSRHACRIAGEVTGFNPHDYMDRKEAKRMDRFAQFGVAASKQAIADAKFVINELNAEQV
GVVIGTGVGGIKVMEDQQEVYLNRGPDRCSPFMIPMMIANMAAGLTAIHTGAKGPNTCTV
SACASGAHGVGDAFRLIQRGYAQAMICGGTEAAVTPLSVAGFASAKALSTRNDDPEHACR
PFDRDRDGFVMGEGAGILILEELEHALSRGARIYAEMVGYGMTCDAYHITSPVPGGEGAV
RAMQLALKDGGLQPEDVSYINAHGTSTPVNDPTETTAIKKVLG-DHAYKIAVSSTKSMTG
HLLGGSGGIESVASVLAVAHDQIPPTINLENPDPDCD-LDYVPNQSRQQTVDVALSNSFG
FGGHNVTLVFKKYKPL-
>Prom9202|254527179
------------------MPNFHRVVITGIGAVTPIGNNIDEYLVGLQKGTNGVSDITLF
DPEQHPCKFAAEVKNLQSANFIEAKESKRWDRFSQFGVIAAKQAFRDSGLEITEANSSRI
GVIIGSGVGGLLTMESQAQILSHKGPKRVSPFTVPMMIPNMATGLAAIALGAKGPSSAVS
TACAAGSNAIGDSFRLLQLGKADAMICGGAEASITPLGVAGFASAKALSFRNESPQTASR
PFDAERDGFVIGEGSGILVLETLENAQKRNARIYAEIIGYGTTCDAHHITAPSPGGVGGA
KAINLAIEDASLNLEKVDYINAHGTSTSANDKNETSAIKSIFK-DRSYLIPVSSTKSMTG
HLLGGSGGIEAVACILSLTHNFIPPTINYVNPDPECD-LDYVPNNAREAQIGVALSNSFG
FGGHNVCLAFSKMN---
>Nods|119512627
----------------MTDYKRKRVVVTGVGAITPIGNTPDEYWQGLLSGRNGIGNITHF
DAASHDCRIAGEVKNFDALAYMDRKEAKRMDRFAQFGVSAAKQAVADAKLVINELNAEQV
GVMIGSGIGGLKVLEDQQTIYLNRGPDRCSPFMIPMMIANMAAGLTAIHIGAKGPNSCAV
TACAAGSNAIGDAFRLIQNGYAQAMICGGCEAAITPLGLAGFAAARALSTRNDDPAHACR
PFDRDRDGFVMGEGGGILVLEELEHALSRGARIYAEMVGYGMTCDAYHMTAPVPGGSGAA
RAIQLALKDGGITPDMVSYINAHGTSTPANDSTETAAMKTALG-EHAYKIAVSSTKSMTG
HLLGGSGGIEAVATVLAIAHDQIPPTINLENPDPECD-LDYVANTSRPQKVAIALSNSFG
FGGHNVTLAFKKYA---
>Cyab|254432350
-----------------MVQGLQRVVITGLGAVTPIGNDVPSYWEGLSSGRNGVAGITLF
DASRHACRFAAEVKNFDPSGWLEPKESKRWDRFCQFGVVAAKQALADAGLTIDASNAHRV
GTSIGSGVGGLLMMETQAHVLADRGPDRVSPFCVPMMIPNMATGLTAIALGAKGPSSAVA
TACAAGSNAIGDAYRLIQLGLADAMVCGGAESAITPLGLAGFASAKALSFRNDDPATASR
PFDAERNGFVIGEGAGVLVLESLTHAEARGATVLAEVVGYGMSCDAHHITAPSPGGVGGA
QAIRLALADAELEPEAVDYINAHGTSTQANDSNETSAIKGVLG-DHAHRIPVSSTKSMTG
HLLGGSGGIEAVAAVLAMKHGVVPPTINYQNPDPACD-LDVVPNQARERTLDVVLSNSFG
FGGHNVCLAFRRLP---
>Acam|158338618
----------------MTNLEPKRVVITGLGAITPLGNTLSEYWDGLLAGRSGIGPVTRF
DAAKHACRIAGEVKGFDPQDYMDRKDAKRMDRFAQFAVSASKQALADANFTIDDSNANDI
GIIIGTGIGGLKVLEDQQEIYLTKGPDRCSPFMIPMMIANMAAGLTAIHVGAKGPNSCSV
TACAAGSNAIGDAFRFVQRGYTKAMICGGTEAAVTPLSMAGFAACRALSTRNDEPTKASR
PFDKDRDGFVLGEGVGILIIEELEHALARGAKIYAELIGYGVTCDAHHMTSPSPGGVGAA
RAIELCLKDANLTPDQISYINAHGTSTNANDTTETAAIKHAIG-DNAYRVAISSTKSMTG
HLLGGSGGIEAVATAMAIANDQVPPTINLDNPDEGCD-LDYIPHTSRELTVDVALSNSFG
FGGHNVTLAFRKYVD--
>Prom9301|126697140
------------------MPNFHRVVITGIGAVTPIGNNIDEYLVGLQKGTNGVSDITLF
DPEQHPCKFAAEVKNLQSENFIEAKESKRWDRFSQFGVIAAKQAFNDSGLEITEANASRI
GVIIGSGVGGLLTMESQAQILSHKGPKRVSPFTVPMMIPNMATGLAAIALGAKGPSSSVS
TACAAGSNAIGDSFRLLQLGKADAMICGGAEASITPLGVAGFASAKALSSRNESPQTASR
PFDAERDGFVIGEGSGILVLETLENAQKRNARIYAEIVGYGTTCDAHHITAPSPGGVGGA
EAIKLAIEDASLSLENVDYINAHGTSTSANDKNETSAIKSIFR-DRSYLIPVSSTKSMTG
HLLGGSGGIEAVACILSLTHNFIPPTINYVNPDPECD-LDYVPNNAREAQVRVTLSNSFG
FGGHNVCLAFSKMN---
>Artm|209524013
----------------MTDMNRKRVVVTGLGAITPIGNTITEYWEGLLTGRNGIGPITLF
DASRHDCRIAGEVKGFDPCDYISRKEAKRMDRFAQFAVAASKQAIADAELVIDDLNADQV
GIMIGTGIGGLKVLEDQQEVYLTRGPDRCSPFMIPMMIANMAAGLTAIHTGAKGPNSCPV
TACAAGSNAVGDAFRLIQRGYAQAMICGGTEAAVTPLSVAGFAAARALSTRNDDPLHACR
PFDVGRDGFVMGEGTGILVLEELEYALSRGARIYGEIVGYGMTCDAYHMTSPVPGGIGAA
KAIALAMKDGGLTPDQISYINAHGTSTPANDPTETAAIKTALG-EHAHKVAVSSTKSMTG
HLLGGSGGIEAVAAVLAIAYDQIPPTINLENPDPECD-LDYVPNHSRSQTVEVALSNSFG
FGGHNITLAFRKFKDS-
>Syne6301|56750993
----------------MTETGRQRVVITGLGAITPIGNDPTEYWQGLLAGRNGIDLIRGF
DASRHACKIAGEVKDFDPTQYMDRKDAKRMDRFAQLAVAASRQAVADAKLDITELNADAI
GVLIGSGIGGLRVMEDQQTVLLEKGPDRCSPFMVPMMIANMAAGLTAIQLGAKGPCNVTV
TACAAGSNAVGEAFRLIQHGYAQAMICGGTESCVTPLAMAGFAACKALSLRNDDPAHACR
PFDQGRDGFVMGEGAGILVLESLEHAQARGAHIYGEIVGYGMTCDAYHITSPVPGGLGAA
RAIELALRDANLQPSQVSYINAHGTSTPANDSTETAAIKKALG-EHAYKTVISSTKSMTG
HLLGGSGGIEAVAATLAIAEDMVPPTINLEDPDPDCD-LDYVPNQARSLPVEVALSNSFG
FGGHNVTLAFRKFHP--
>Anav|75909851
----------------MTDYNRKRVVVTGVGAITPIGNTASEYWEGLLSGRNGIDYITHF
DASSHDCRIAGEVKNFDPHEYLERKEAKRMDRFSQFAVAAAKQALADSQLVINELNAEQV
GIIIGSGVGGLKVMEDQQTIYLNRGPDRCSPFMIPMMIANMAAGLTAIHTGAKGPNNCTV
TACAAGSNAIGDAFRLVQGGYAQAMICGGAEAAITPLGVAGFAAARALSTRNDDPAHACR
PFDRDRDGFVMGEGAGVLILEELQHAISRGARIYAEIVGYGMTCDAYHMTSPVPGGEGAS
RAIQLALKDANITPEQVSYINAHGTSTSANDTTETAAIKRALG-DHAYKIAVSSTKSMTG
HLLGGSGGIEAVATVLATAHDQIPPTINIQNLDPDCD-LDYVPDSSRAHKVQVALSNSFG
FGGHNVTLAFKKYV---
>Artp|284052423
----------------MTDMNRKRVVVTGLGAITPIGNTITEYWEGLLAGRNGIGPITLF
DASRHDCRIAGEVKGFDPCDYISRKEAKRMDRFAQFAVAASKQAIADAELVIDDLNADQV
GIMIGTGIGGLKVLEDQQEVYLTRGPDRCSPFMIPMMIANMAAGLTAIHTGAKGPNSCPV
TACAAGSNAVGDAFRLIQRGYAQAMICGGTEAAVTPLSVAGFAAARALSTRNDDPLHACR
PFDVGRDGFVMGEGTGILVLEELEYALSRGARIYGEIVGYGMTCDAYHMTSPVPGGVGAA
KAIALAMKDAGLTPDQISYINAHGTSTPANDPTETAAIKTALG-EHAYKVAVSSTKSMTG
HLLGGSGGIEAVAAVLAIAHDHIPPTINLENPDPECD-LDYVPNHSRSQTVDVALSNSFG
FGGHNITLAFRKFNDN-
>Cya7425|220909865
----------------MTNLESKRVVVTGLGAITPIGNTLADYWQGLLEGRNGIGPITAF
DASRHDCRIAGEVKGFSAEAYMERKEAKRMDRFAQFAVAASKQAIADAALVIDDLNATQV
GVIIGTGIGGIKVLEDQQEIYLTRGPDRCSPFMIPMMIANMAAGLTAIHTGAKGPNTCTV
TACAAGSNAIGEAFRLVQRGYAKAMICGGAEAAITPLSIAGFAACKAVSTRNDDPLHASR
PFDKDRDGFVMGEGAGILILEELEHALNRGAQIYAEIVGYAMTCDAYHMTGQLPGGVEAA
RAMMLAMKDGNLLPEQVSYINAHGTSTPLNDPTETAAIKKALG-DAAQRVAISSTKSMTG
HLLGGAGGIEGVASVMAVAHDQLPPTINLETPDPECD-LDYVPNTSRAQTVEVALSNSFG
FGGHNVTLAFRKYH---
>Cya51142|172039031
----------------MTNSQLKRVVVTGLGAITPIGNTLTDYWQGLMSGKSGIAEITHF
DPSKHTCQIAGEVKGFDPHNYLDRKEAKRMDRFAQFGVAASLQALADSKLVINDLNAEQI
GVIIGTGVGGIKVLEDQQEIYLNRGPSRCSPFMIPMMIGNMASGLTAIHTGAKGPNSCTV
TACAAGSNAIGDAFRLVQRGYAKAMICGGTEAAVTPLSLAGFASARALSTRNEQPQQASR
PFDKDRDGFVMGEGSGILLLEELDHALERGAKIYGEIVGYAMTCDAYHMTAPVPDGAGAT
RAIELALKDGGISPEKVSYINAHGTSTAANDVTETKAIKKALG-DHAYRIAVSSTKSMTG
HLLGGSGGIEAVATVMAIANDRIPPTVNLDNPDPECD-LDYVPYESRPLDIDIALSNSFG
FGGHNVTLAFKKYR---
>Lyns|119485387
----------------MDKINRKRVVVTGLGAITPLGNTVAEYWEGLQGGRNGIDTITLF
DASRHDCRIAGEVKGFDPCDYITRKEAKRMDRFAQFAVAASKQAITDAGFVIDDLNAEQV
GVIIGTGIGGLKVLEDQQEINLTRGPDRCSPFMIPMMIANMAAGLTAIHTGAKGPNTCTV
TACAAGSNAVGDAFRLIERGYAQAMICGGTEAAVTALSVAGFAAARTLSTRNDDPAHASR
PFDRDRNGFVMGEGSGILVLEELEYALSRGARIYAEIVGYGMTCDAYHITSPVPGGAGAA
RAMSLALKDGGLTPDMVSYVNAHGTSTPLNDPTETAAIKTALG-EHAYNIAVSSTKSMTG
HLLGGSGGIEAVATVLAIANDRVPPTINLENPDPECD-LDYVPHVSRSQPVEVALSNSFG
FGGHNVTLAFRKFKP--
>Prom9211|159904275
-----------------MVENLHRVVVTGLGAITPIGNTVEQYLDGLKAGRNGVGPIRLF
DASNHACRFSAEVKNFDPTGLLEPKESKRWDRFSKFGVIAAKEALRNSELVINEHNSSRI
GVIIGSGVGGLLTMETQAQVLNNKGPGRVSPFTVPMMIPNMATGLAAIALGAKGPSSAVA
TACAAGSNAIGDSFRLIQLGKADAMICGGAEASITPLGVAGFASAKALSFRNDDPQSASR
PFDAERDGFVIGEGSGVIVLESLEHAKKRDATIYAEVIGYGTTCDAHHITSPSPGGVGGA
KAMQEALLDGHINPDDVDYINAHGTSTPANDSNETAAIKTALG-TRAKQIPISSTKSMTG
HLLGGSGGIEAVACVLSIQNEVIPPTINYSTPDPACD-LDYVPNTAREQKLGVVLSNSFG
FGGHNVCLAFRKFF---
>Noss|17230835
----------------MTDYNRKRVVVTGVGAITPIGNTASEYWEGLLSGRNGIDYITHF
DASSHDCRIAGEVKNFDPHEYLERKEAKRMDRFSQFAVAAAKQALVDSQLVINELNAEQV
GVIIGSGVGGLKVMEDQQTIYLNRGPDRCSPFMIPMMIANMAAGLTAIHTGAKGPNNCTV
TACAAGSNAIGDAFRLVQGGYAQAMICGGAEAAITPLGVAGFAAARALSTRNDDPAHACR
PFDRDRDGFVMGEGAGILILEELQHAISRGARIYAEIVGYGMTCDAYHMTSPVPGGEGAS
RAIQLALKDANITPEQVSYINAHGTSTSANDTTETAAIKRALG-DHAYKIAVSSTKSMTG
HLLGGSGGIEAVATVLATAHDQIPPTINIENLDPDCD-LDYVPDSSRAHKVQVALSNSFG
FGGHNVTLAFKKYV---
>Cya8801|218248006
----------------MTNSQLKRVVVTGLGAITPLGNTLNEYWEGLASGRNGIDFITHF
DASQHRCRFAGEVKGFDPLDYVDRKEAQRMDRFAQFGVAASLQTIADAQLVINELNADLV
GVIIGTGIGGLKILEEQQEIYLNRGPSRCSPFMIPMMIANMAAGLTAIHTGAKGPNSCTV
TACAAGSHAIGDAFRLVQRGYAKAMICGGTEAAITPLGVGGFAAARALSTRNDDPKTASR
PFDKDRDGFVMGEGAGVLLLEELEHALDRGAKIYAEMVGYGMTCDAYHMTAPVPDGRGAT
RAMELALADGGIPPEQVSYINAHGTSTEANDVTETRAIKKALG-EHAYNIVISSTKSMTG
HLLGGSGGIEAVATALAIANDRVPPTINLANPDPQCD-LDYVPKTSRPLEIDVALSNSFG
FGGHNVTLAFRKYR---
>Glov|37523583
-------------------MEKKRVVVTGVGAVTPLGNTAADFWEGLLAGRSGVAPISLF
DPSRHDARIAAEVKNFDPHQYLEKKEVKRTVRFTQMAVAASKQAVADAALAINEFNSEQV
GVIIGNGTGGMEWLEQQDGILREQGPNRVSPFMVPLFIANMAAGFTAIQLGAKGPNSCTV
TACAAGSNAIGDAFRLIQYGEAQAVICGGTEACITPLVVAGFAASRALSTRNDEPETASR
PFDLNRDGFVIGEGAGILVLEELSHALARGARIYAEICGYAMTCDAYHMTSPAPAGEGAA
RAIRLALKDAGVFPDQVSYINAHGTSTPLNDTNETQAIKTVLG-EAAYSVAVSSTKSMTG
HLLGGSGGIEAVATALAVYHDIAPPTINLETPDPSCD-LDYVPGVARTMPIEVALSNSFG
FGGHNVTLVFRKFREA-
>Syns8102|33864678
-----------------MVDGLHRVVVTGLGAVTPIGNTVQDYWSGLISGRNGVDAITLF
DASAHACRFAAEVKDFDPAGLIEPKEAKRWDRFCKFGVVAAKQAIADAGLTISDANADRI
GTMIGSGVGGLLTMETQAHVLEGKGPGRVSPFTVPMMIPNMATGLAAIALGTKGPSSAVA
TACAAGSNAIGDAFRLLQLGKADAMVCGGAESAITPLGVAGFASAKALSFRNDDPATASR
PFDKERDGFVIGEGAGVLVLETLEHAQARGATILGEVVGYGMTCDAHHITSPTPGGVGGA
EAMRLALADGGIDPSEIDYVNAHGTSTPANDKNETSAIKSALG-DRALQIPVSSTKSMTG
HLLGGSGGIEAVACVLALQHGVVPPTINHTNPDPDCD-LDVVPNQARDQTLGTVLSNSFG
FGGHNVCLAFKRAS---
>Thee|22299414
----------------MAKAHQKRVVVTGMGAITPLGNTLAEYWEGLMAGRNGIDYITAF
DASRHDCRIAAEVRGFDPTLYMDRKDAKRMDRFAQFAVAASKQALADAQLTIDEGNATDI
GIIIGTGVGGLKVMEDQQEVYLTRGPDRCSPFMIPMMIANMAAGLTAIHTGAKGPNSCSV
TACAAGSNAIGDAFRMVQHGYAKAMICGGTEAAITPLSVAGFAAARALSTRNDDPHHASR
PFDLNRDGFVLGEGAGILILEELEFALARGARIYAEMVGYGLTCDAYHMTAPSPGGEGAA
RAIEACLKDAQIAPDQVSYINAHGTSTPANDSTETAAIKRALGEENARRVPVSSTKSMTG
HLLGGSGGIEAIATVMAIAHDRIPPTINLEQPDPACD-LDYVPHQSRACPVTVALSNSFG
FGGHNVTLAFRKFTPDL
>Syns9916|116074418
-----------------MVEGLQRVVVTGLGAVTPIGNTVSDYWDGLSSGRNGVAGITLF
DASAHACRFAAEVKDFDPTGFLEAKEAKRWDRFCKFGVVAAKQAVADAGLAITDANADRI
GVSIGSGVGGLLTMETQAHVLEGKGPGRVSPFTVPMMIPNMATGLAAIALGAKGPSSAVA
TACAAGSNAIGDAFRLLQLGKADVMVCGGAESAITPLGVAGFASAKALSFRNDDPATASR
PFDKERDGFVIGEGAGVLVLETLAHAEARGATILAEVVGYGTTCDAHHITAPTPGGVGGA
AAIRLALEDGQISADSVDYVNAHGTSTPANDKNETSAIKSALG-SRALEIAVSSTKSMTG
HLLGGSGGIEAVACVLALQNGVVPPTINHSNPDPDCD-LDVVPNQARELKLGTVLSNSFG
FGGHNVCLAFRRMA---
>PromMED|33862165
------------------MPNFHRVVITGIGAVTPIGNNIDEYLLGLQKGSNGVSDITLF
NPEQHPCKFAAEVKNLQSENFIEPKESKRWDRFSQFGVIAAKQAFNDSGLEITEDNESRI
GVIIGSGVGGLLTMESQAQILSHKGPKRVSPFTVPMMIPNMATGLAAIALGAKGPSSAVS
TACAAGSNAIGDSFRLLQLGKADAMICGGAEASITPLGVAGFASAKALSFRNDSPQTASR
PFDAERDGFVIGEGSGILVLETFESAKKRGAKIYAEIIGYGSTCDAHHITSPSPGGTGGA
EAIKLAIDDSSINLDQVDYINAHGTSTTANDKNETSAIKSIFK-DRSYLIPVSSTKSMTG
HLLGGSGGIEAVACILSLTHNFVPPTINYVNPDPDCD-LDYVPNNARDAQIRVALSNSFG
FGGHNVCLAFSKLD---
>Scys6803|16329903
----------------MANLEKKRVVVTGLGAITPIGNTLQDYWQGLMEGRNGIGPITRF
DASDQACRFGGEVKDFDATQFLDRKEAKRMDRFCHFAVCASQQAINDAKLVINELNADEI
GVLIGTGIGGLKVLEDQQTILLDKGPSRCSPFMIPMMIANMASGLTAINLGAKGPNNCTV
TACAAGSNAIGDAFRLVQNGYAKAMICGGTEAAITPLSYAGFASARALSFRNDDPLHASR
PFDKDRDGFVMGEGSGILILEELESALARGAKIYGEMVGYAMTCDAYHITAPVPDGRGAT
RAIAWALKDSGLKPEMVSYINAHGTSTPANDVTETRAIKQALG-NHAYNIAVSSTKSMTG
HLLGGSGGIEAVATVMAIAEDKVPPTINLENPDPECD-LDYVPGQSRALIVDVALSNSFG
FGGHNVTLAFKKYQ---
>Syn9902|78183753
-----------------MVEGLHRVVITGLGAVTPIGNTVQDYWNGLTSGRNGVDGITLF
DASNHACRFAAEVKAFDPAGLIEPKDAKRWDRFCKFGVVAAKQAIAHAGLEITDANAHRI
GMIIGSGVGGLLTMETQAHVLEGKGPGRVSPFTVPMMIPNMASGLAAIALGTKGPSSAVA
TACAAGSNAIGDAFRLLQLGKADAMVCGGAESAITPLGVAGFASAKALSFRNDDPTTASR
PFDKERDGFVIGEGAGILVLETLEHAQTRGANVLGEVIGYGMTCDAHHITSPTPGGVGGA
EAMRLAMDDAGITADAVDYVNAHGTSTPANDKNETSAIKSALG-SRALQIPVSSTKSMTG
HLLGGSGGIEAVACVLALQHGIVPPTINHRTPDPDCD-LDVVPNTARDQTLATVLSNSFG
FGGHNVCLAFRRFS---
>Trie|113474322
----------------MTNKELKRVVVTGMGAITPIGNTLSEYWDGLLNGKSGVDKITLF
DSSKHKCCIAAEVKGFDPLEHMDRKQAKHMDRFTQFAVAASKQTIADAKFEINDLNAEQV
GVIIGTGVGGIKVLEDQQEIYLNRGPNKCSPFMIPMMIANMAAGLTAIHTGAKGPNSCTM
TACASGSNAIGDAFRLIQRGYAQAMICGGTESPVTPLGLAGFSSVKALSTRNDDPTSASR
PFDRDRDGFVMGEGAGILILEELECALSRGARIYAEMVGYGMTCDAYHMTSPVPDGEGAT
RAIQLAMKDAGLTPAQISYINAHGTSTRANDTTETKAIKKVLG-ESASQVAISSTKSMTG
HLLGGSGGIEAIATVMAIANDKIPPTINLDNPDPECD-LDYVPKKSRSQIIEVALSNSFG
FGGHNVTLAFKKYR---
>Syn9311|113953673
-----------------MVEGLQRVVVTGLGAVTPIGNTVADYWEGLTSAKNGVEAITLF
DAAQHACRFAAEVKNFDPSGFIEPKDAKRWDRFCKFGVVAAKQALTDSGLTITPDNADRI
GVSIGSGVGGLLTMETQAHVLKDKAPGRVSPFTVPMMIPNMATGLAAIALGAKGPSSAVA
TACAAGSNAIGDAFQLLQLGKADAMICGGAESAITPLGVAGFASAKALSFRNDDPAGASR
PFDKTRDGFVIGEGSGILVLETLAHAEARGATILAEIVGYGTTCDAHHITSPTPGGVGGA
AAIRLALEDGGIAADSVDYVNAHGTSTPANDSNETAAIKSALG-SRAKDIPVSSTKSMTG
HLLGGSGGIEAVACVLALRNGVVPPTINYNNPDPECD-LDVVPNTARELTLGTVLSNSFG
FGGHNVCLAFRRMS---
>NoAz|298490750
----------------MTDYKRKRVVVTGVGAITPIGNTPSEYWEGLLSGRNGIDYITAF
DASKHDCRIAGEVKNFDPHEYMERKEAKRTDRFAQFAIATAKQAISDAQLIINDLNAEQI
GVMIGSGVGGIKVLEDQQTVYLSRGPDRCSPFMIPMMIANMAAGLTAIHTGAKGPNSCSV
TACAAGSNAIGDAFRLIQNGYAQAMICGGSEAAVTPLSVAGFAAARALSTRND-PKKACR
PFDKDRDGFVMGEGSGILILEELEHALKRGARIYGEMIGYGMTCDAYHMTSPVPGGLGAA
RAMELALTDAKLKPEMISYINAHGTSTPANDVTETAAIKKALG-DHAYKIAISSTKSMTG
HLLGGSGGIEAVATVLVIANDHIPPTIHLDHSDDGCD-LDYVPHISRAQKVDVALSNSFG
FGGHNVTLAFKKYL---
>Ucyn|284929700
----------------MTNSHLKKVVITGLGAITPIGNNLNEYWDSLMAGRSGITKISYF
DAQYHVCRIAGEVKDFNPYDYLDRKDVKRMDRFCQFGVSASLQALADSQLVINEANADQI
GIIIGTGIGGVKVLEDQQEIYLKRGPSRCSPFTIPTMIGNMASGLTAIYTGAKGPNTCTV
TACAAGSHAIGDSFRLIQQGYAKAMICGGAEAAITPLSLAGFGSAKALSTRNDDPEKASR
PFDKDRDGFVMGEGSGILILEELDHALKRKAKIYGEIVGYGMTCDAYHMTAPSPDGDGAS
RAIRLALQDGNINSRQVGYINAHGTSTTANDVIETKAIKKIFN-DYAYEIPISSTKSMTG
HLLGGSGGIEAVATVMAIAEQKIPPTINLEIPDVKCD-LDYVPNKSRSIKLDIALSNSFG
FGGHNVTLAFKKYNKNK
>Syns5701|87301978
-----------------MVEGLRRVVVTGLGAVTPIGNDVSQYWEGLRLGSNGVAPITLF
DASRHACRFAAEVKNFDPSGMLDRKETKRWDRFCQFGVVASKQAVDQAQLLIDESTQHRI
GVAIGSGVGGLLMMESQAHVLADRGPDRVSPFCVPMMIPNMAAGLTAIALGAKGPSTAVS
TACAAGSNAIGDAFRLIQLGLADAMICGGAESAITPLGVAGFASAKALSFRNDDPATASR
PFDAERNGFVIGEGSGILVLESLENARARGVEILAEVVGYGMTCDAHHITSPTPGGLGGA
EAMRLAMADARIEPEQVDYVNAHGTSTQANDSNETSAIKAALG-EHAYRIPVSSTKSMTG
HLLGGSGGIEAVAAVLAIGHNLVPPTINYQNPDPACD-LDVVPNQAREQKLNVVLSNSFG
FGGHNVCLAFRRMR---
>YellB|86609126
---------MATTDPATAYRPTRRVVITGLGAVTPIGNSPAEFWQSLLAGRSGIGPITHF
DASRHDCRIAGEVKGFDPLDYLDRKDVKRTDRFVHLAMAATRQALEDADFRITALNAEQV
GVILGTGIGGIRVLEEQQTIYLQKGPDRCSPFMVPMMIANMAAGHLAIHFGAKGPNSCTV
TACASGSNAIGDAFRLIQRGEVQAAITGGTEAAVTPLSMAGFSAMKALSTRNDTPEQACR
PFDRDRDGFVMGEGAGILVLEELEHARARGAKIYAEIVGYGLTCDAHHMTNPAPGGEGAA
RAMRLALKDAGLQPGDVQHINAHATSTPVGDIAEVQAIKSVFG-EHAPRLAISATKSMTG
HLLGGAGGIATVATALAIHHGWVPPTLNLDNPDPECEGLDFVPHKGRQMAVGAALVNAFG
FGGHNVTLALRRYSPD-
>Syn7002|170077644
----------------MAHSSPYRVVITGLGAITPIGNTLEEYWEGLMTGRNGIDLVTAF
DASQHACRIAGEVKGFDPLAFIPKKEAKRMDRFSQFAVAASKQALADAGLEINADNAPDI
GVMIGTGVGGIKVMEDQQEIYLEKGPSRCSPFMIPMMIANMAAGLTAIHTGAQGPNSCTV
TACAAGSNAVGEAFRLVQQGYAKAMISGGTEAAVTPLSFAGFASARALSTRNDDPKHACR
PFDQDRDGFVMGEGAGILILEELEHALARGAKIYGEIVGYGMTCDAYHMTAPTPDGAGAT
RAIELALKDGGLAPNQVNYVNAHGTSTPANDITETKAIKKALG-DQAYKILVSSTKSMTG
HLLGGSGGIEAVATVMAIANDRVPPTINLENPQEGCD-LDYVPNESREHPVEVALSNSFG
FGGHNVTLAFKKYRPE-
>Cylr|282901193
----------------MTDYKRNRVVVTGVGAITPIGKTPWEYWEGLLDGRNGIDYITAF
DPSKHDCRIAGEVKKFDPCDYMEKKEAKRTDRFAQFGIGAAKQALSDAQLVINDLNAEHI
GVMIGSGVGGIKVLEDQQTVYLNKGPDRCSPFMIPMMIANMAAGLTAIHTGAKGPNSCAV
TACAAGSNAIGDAFRIIQNGYAQAMICGGTEAAITPLSVAGFAAARALSTKND-PETACR
PFDRDRDGFVMGEGSGILILEELEHALTRGARIYGEMVGYGMTCDAYHITSPVPGGLGAA
KAMELAMRDGELTPAMISYINAHGTSTPANDVTETAAIKKALG-DYAYNIPISSTKSMTG
HLLGGSGGIEAVATILAIANDRVPPTIHLDNPDPGCD-LDYVPHKSREVRVEVALSNSFG
FGGHNVTIAFRKYH---
>Prom9303|124024295
-----------------MMEDLHRVVITGLGAVTPIGNTVADYLEGLKTANNGVGAISLF
DASAHACRFAAEVKDFDPTGFLEAKESKRWDRFSKFGVVAAKQAVADAGLSIEEENASRI
GVIIGSGVGGLLTMETQAHVLNEKGPGRVSPFTVPMMIPNMATGLAAIALGAKGPSSAVA
TACAAGSNAIGDAFRLLQLGKADVMVCGGAEASITPLGVAGFASAKALSFRNDDPATASR
PFDAERDGFVIGEGSGVLVLETLEHAKNRDATIHAEIVGYGMTCDAHHITSPTPGGVGGA
EAIRLALKDGQLEPTSVDYINAHGTSTPANDSNETAAIKNALG-ERAYQIPVSSTKSMTG
HLLGGSGGIEAVACVLALQHGMVPPTINYLNPDPQCD-LDYVPNIAREHRLSVVLSNSFG
FGGHNVCLAFRQMA---
>Syns7805|88808198
-----------------MVEGLQRVVVTGLGAVTPIGNSVADYWDGLTSSRNGVAGITLF
DASRHACRFAAEVEAFDPSGFIEPKEAKRWDRFCKFGVVAAKQALIHAGLDITPENADRI
GIIIGSGVGGLLMMETQAHVLEGKGPSRVSPFTVPMMIPNMATGLAAIAVGAKGPSSAVS
TACAAGSNAIGDAFRLLQLGKADAMLCGGAESAITPLGVAGFASAKALSFRNDDPATASR
PFDRDRDGFVIGEGAGLLVLETLGHAEARGATILAEIVGYGTTCDAHHITSPTPGGVGGA
AAMRLALEDGGIDPCVVDYVNAHGTSTPANDSNETAAIKSALG-DRALKIPVSSTKSMTG
HLLGGSGGIEAVACVLALQHNVVPPTINYANPDPDCD-LDVVPNTARDHKLETVLSNSFG
FGGHNVCLAFRSMG---
>Syns7803|148238532
-----------------MVEGLQRVVVTGLGAVTPIGNSVADYWDGLTSGRNGVAGITLF
DASAHACRFAAEVKAFDPTGFIEPKDAKRWDRFSKFGVVAAQQALADSGLEITPDNAERI
GIIIGSGVGGLLTMETQAHVLDGKGPGRVSPFTVPMMIPNMATGLAAIAVGAKGPSSAVA
TACAAGSNAIGDAFRLLQLGKADAMLCGGAESAITPLGVAGFASAKALSFRNDDPATASR
PFDRDRDGFVIGEGAGMLVLETLSHAEARGATILAEVVGYGTTCDAHHITSPTPGGVGGA
AAMRLALDDGGVSAASVDYVNAHGTSTPANDSNETAAIKSALG-DRALQIPVSSTKSMTG
HLLGGSGGIEAVACVLALQHNVVPPTINHANPDPDCD-LDVVPNTARDHKLETVLSNSFG
FGGHNVCLAFRSMG---
>Cya0110|126657283
----------------MTNSQLKRVVVTGLGAITPIGNTLTDYWEGLMNGKSGIAEITHF
DPSQHTCRIAGEVKGFDPHDYLDRKEAKRMDRFSQFGVSASLQVLADSQLVINDLNAEQI
GVIIGTGVGGIKVLEDQQEIYLNRGPSRCSPFMIPMMIANMASGLTAIHTGAKGPNTCTV
TACAAGSNAIGDAFRLVQRGYAKAMICGGTEAAVTPLSLAGFASARALSTRNDEPQRASR
PFDKDRDGFVMGEGSGILLLEELEHALERGAKIYAEVVGYAMTCDAYHMTAPVPNGAGAT
RAIELALKDGGISPEKVSYINAHGTSTAANDVTETKAIKKALG-DHAYRIAVSSTKSMTG
HLLGGSGGIEAVATVMAIANDRIPPTLNLDNPDPECD-LDYVPYQSRPLEIDVALSNSFG
FGGHNVTLAFKKYI---
>Mica|166364237
----------------MTELPLKRVVITGMGAITPLGNNLADYWTGLINGKSGIGLITHF
DASRHACRIAGEVRGFDPHDYVDRKEAKRMDRFAQFAVAASLQALQDSRLVIDALNADDI
GVLIGTGVGGIKVLEDQQEIYLTKGPGRCSPFMIPMMIANMAAGLTAIHTGAKGPSNCTV
TACAAGSNAIGDAFRLVQRGLAKAMICGGTEAAVTPLGLAGFASAKALSTRNDDPTRASR
PFDKDRDGFVMGEGAGILIIEELETALARGARIYAEMIGYGLTCDAYHMTAPVPDGRGAT
RAIELAIKDAGLTPAEISYINAHGTSTGANDPTETKAIKKALG-ESAYQIPVSSTKSMTG
HLLGGSGGIEAVATVMAIANERIPPTLNLDNPDPDCD-LDYVPYESRQQIVNAALSNSFG
FGGHNVTLAFRKYA---
>Syns8109|260435802
------------------MDGLHRVVITGLGAVTPIGNTVQDYWNGLTSGSNGVDAITLF
DASAHACRFAAEVKDFDPSGFIEPKEAKRWDRFCKFGVVAAKQAVANAGLEINVANADRI
GTIIGSGVGGLLTMETQAHVLEGKGPGRVSPFTVPMMIPNMATGLAAIALGTKGPSSAVA
TACAAGSNAVGDAFRLLQLGKADAMVCGGAESAITPLGVAGFASAKALSFRNDDPATASR
PFDKERDGFVIGEGAGVLVLETLEHAQARGATILGEVVGYGMTCDAHHITSPTPGGVGGA
EAMRLALADGAIDPSEIDYVNAHGTSTPANDKNETSAIKSALG-ERALQIPVSSTKSMTG
HLLGGSGGIEAVACVLALQHGVVPPTINHTTPDPDCD-LDVVPNQARDQTLGTVLSNSFG
FGGHNVCLAFKRAS---
