# Supplementary material for: Genome fluctuations in cyanobacteria reflect evolutionary, developmental and adaptive traits
Source: BMC Evol Biol. 2011 Jun 30;11:187. doi: 10.1186/1471-2148-11-187 (PMC3141437; doi:10.1186/1471-2148-11-187)
Supplement: Additional file 8 — Individual and concatenated alignments for protein groups. Compressed file containing all alignments of individual groups (fasta format) and the concatenated alignment of 285 single-copy genes (phylip format). [file 1471-2148-11-187-S8.GZ › Cyanos1346.faa]

>Syne7942|81299349
----------------------------MVVAAQS-------LDELCINSIRFLAIDAVE
KAKSGHPGLPMGAAPMAYVLWDRFLRFNPKNPAWFNRDRFVLSAGHGCMLQYALLHLSGY
DSVSIEDIKNFRQWGSPTPGHPENFETPGVEVTTGPLGQGIANAVGLALAEAHLAARFNK
PDAKLVDHYTYVILGDGCNMEGISGEAASLAGHWGLGKLIALYDDNHISIDGSTDVAFTE
DVSKRFEAYGWHVLHVENGNTDLAAIEKAIADAKAVTDKPTLIKVTTTIGYGSPNKANTA
GVHGAALGDAEIKLTRENLGWDYEP-FVVPEDALAHWRKAIERGAALESSWNETLAQYKA
NYPAEAAEFERMLSGQLPTGWADALPSYTPADKAVATRKHSEICLNALAPVLPELIGGSA
DLTHSNLTELHV-SGDFQKGAYENRNVHFGVREHAMAAIANGIALHNSGLIPYAATFLVF
ADYMRGAMRLSALSEVGVIYVLTHDSIGLGEDGPTHQPVETIASLRIIPNMLVFRPADGN
EASGAYKVAVEN----R--KRP--SVLAMSRQNLPNLEGSSIDIVAKGAYVLSD-DEGTP
DLILLATGSEVSLCVEAAKQLRAEGKKVRIVSMPCWELFDEQSAEYKESVLPKAVTARLA
VEAGSSFGWHRYVGDAGATISTDTFGASAPGNVMFEKFGFTVDNVVAKAKAVIG-
>PromCC|33241219
----------------------------MVAAPVS-------LESLCINSIRMLAVDAVN
KSKSGHPGLPMGCAPMGYTLWDKFLRHNPKNPKWFNRDRFVLSAGHGCMLLYALLHLTGY
DSVTIDDIKQFRQWGARTPGHPETFETAGVEVTAGPLGAGISNAVGLAIAEAHLAAKFNK
ADAKIVDHFTYVIMGDGCNQEGVASEACSLAGHLKLGKLIALYDDNHITIDGRTDVSFTE
DVLKRYESYGWHVQHVQEGNTDVDAIAKAIESAKAISDKPSIIKVTTTIGFGSPNKSDTA
GVHGAPLGEEEAELTRKSLDWPYEP-FEIPNEVYQQYQKAIVRGESLEKEWNQLLDNYRK
KYSNEAEEFERMLRGELPSDWDKDLPSYTPKDNGLATRKHSQICLGAIGPNLPELIGGSA
DLTHSNYTDIKGESGSFQPETPEKRYLHFGVREHAMAAILNGIAYHNSGLIPYGGTFLVF
ADYMRGSMRLSALSELGVIYVLTHDSIGVGEDGPTHQPIETIPSLRAIPNMLVFRPGDGN
ETSGSYKLAIEN----R--KRP--SSLCLSRQGMPNQANSSSKKVALGGYVIED-CVGTP
DLILIGTGSELNLCIEAAQELTNQGKKIRVVSMPCMELFEEQSASYKEEVLPPLVRKRLV
VEAALSFGWHKYIGLDGDSVTMNSFGASAPGGTCMEKFGFTVENVINKAKKLLN-
>Crow|67920990
------------------------------------------------------------
------------------------------------------------------------
------------------------------------------------------------
------------------------------------------------------------
--------------------------------------------------MGSPNKQDTA
GVHGAALGADEVALTRKNLGWDYEP-FDIPQDVLKAMNKA-EQGASYEAEWNQAFAAYKA
KYPTEAAEFERYLSGQLPDGWDKDLPTFTPDDDGQPTRKHSAAILNILAPVVPELIGGSA
DLTHSNLTELKV-SGDFQKGAYANRNVHFGVREHGMGAICNGMSLHNSGLIPYGATFLIF
TDYMRASIRLSALSQVGAIWVMTHDSIGQGEDGPTHQPVEVLASLRAIPDLTVFRPADGN
ECSGAYKVAVEK----AKAHAP--SLLAFTRQKVPNLPGTSMEGVAKGAYTIVD-CDGTP
DIILMGTGSEVSLCVAAAEKLTGEGKKVRVVSMPSWELFEAQDEAYKESVFPKAVTKRLS
VEAGVSFGWSKYVGPEGYSVSIDTFGASAPGGTCMEKFGFSVDNVLAKAKAVLG-
>Syn7335|254422563
----------------------------MAVATQS-------LETLCINSIRFLAIDAVN
KSKSGHPGLPMGAAPMSFVLWDKFIRHNPKNPQWFNRDRFVLSAGHGCMLQYAMLYLTGY
DSVSMDDIKQFRQWGSTTPGHPENFETAGVEVTTGPLGQGICNAVGLAMAEAHLAAKFNK
PDCAVVDHYTYTIMGDGCNMEGVSGEACSLAGHLGLGKLIALYDDNHISIDGSTDIAFTE
DVSKRFEAYGWHVLHVEDGNTDLDSIEKAIAKAKEVTDKPTMIKVTTTIGYGSPNRAGTG
GIHGAMLGDEETIATRENLDWKYDF-FEIPEDALSRYRQAIDKGASAEAEWNETLATYRT
KYAEEAKELERMLSGKLPEGWEDALPTYTPEDKALATRKNSEATLNALAPVLPELIGGSA
DLTHSNLTELKV-SGDYQKGAYENRNIHFGVREHGMGAICNGIALHGGGLIPYCATFLVF
TDYMRGAIRLSALSEAGVIYVMTHDSIGLGEDGPTHQPVETVASLRAIPNLYVIRPADGN
ETSGAYKIAVNK----R--QAP--TLMCFSRQGLRNLPGSSIDAVAKGAYIMSD-SDGTP
DLILIGTGSEVQLCEDAAEKLRGDGKKVRVVSMPCWKLYEEQSAEYKESVLPKSVKKRLV
VEAMSSFGWAKYFGDEGDMISVDTFGASAPGGVVMEKFGYTVDNVVSRANALMS-
>Syn307|148241229
----------------------------MVAAPVS-------LDTLCINSIRMLAVDAVN
KSNSGHPGLPMGCAPMGYTLWDKFLKHNPKNPKWFNRDRFVLSAGHGCMLLYALLHLTGY
DSVTIEDIKQFRQWGSKTPGHPETFETPGIEVTTGPLGAGISNAVGLAIAEAHLAAKFNK
PDAKVVDHYTYVIMGDGCNQEGVASEACSLAGHLKLGKLIALYDDNHITIDGRTNVSFTE
DVLKRYEAYGWHVQHVADGNTDVNAIAKAIESAKAVTDKPSIIKVTTTIGYGSPNKSDTA
GVHGAPLGEEEAALTRQQLGWDYGP-FEVPQEAYDQYRQAIERGSSLEAEWNQALAGYRS
KYPSEAAEFERMLRNELPQGWDKDLPTYTADDKGLATRKHSQICLGALGPNLPELIGGSA
DLTHSNYTDIKGETGSFQPETPEKRYLHFGVREHAMAAVLNGIAYHNSGLIPYGGTFLVF
ADYMRGSMRLSALSELGVIYVLTHDSIGVGEDGPTHQPIETIPSLRAIPNMLVFRPGDGN
ETSGAYKLAIEN----R--HRP--SALCLSRQGMANQANSSIEKVAHGGYILED-CDGTP
ELILIGTGTELDLCVQAAKQLTAEGKKVRVVSMPCVELFDEQSDAYKEQVLPSAIRKRIV
VEAAEAFGWHRFIGLDGDSVTMNRFGASAPGGTCMKEFGFTVENVVAKSKALLG-
>Syn9605|78211676
----------------------------MVAAPAS-------LDTLCINSIRMLAVDAIN
KSNSGHPGLPMGCAPMGYALWDKFLNHNPKNPKWFNRDRFVLSAGHGCMLLYALLHLTGY
DSVSIEDIKQFRQWGSKTPGHPETFETPGVEVTTGPLGAGISNAVGLAIAESHLAAKFNK
ADATVVDHYTYVIMGDGCNQEGVSSEAASLAGHLKLGKLIALYDDNSITIDGRTDVSFTE
DVLKRYEAYGWHVQHVAEGNTDVDAIANAIEAAKAVTDKPSIIKVTTTIGYGSPNKADTA
GVHGAALGEEEAALTRQQLGWDYAP-FEIPQDAYDQFRQAIDRGASLEAEWNQTLATYRT
KYPTEAAEFERMLRGELPEGWDKELPTYTPEDGGLATRKHSQICLGALGPNLPELIGGSA
DLTHSNYTDIKGETGSYQASSPEKRYLHFGVREHAMAAILNGIAYHNSGLIPYGGTFLVF
ADYMRGSMRLSALSELGVIYVLTHDSIGVGEDGPTHQPIETIPSLRAMPNMLVFRPGDGN
ETSGAYKVAIQN----R--KRP--SSLCLSRQGMANQANSSIDKVALGGYVLED-CAGTP
DLILIGTGTELDLCVQAAKQLTAEGKKVRVVSMPCVELFDEQTDAYKEEVLPNAARKRMV
VEAAESFGWHRFIGLDGDSVTMNRFGASAPGGTCLKEFGFTVENVVAKAKALLG-
>Nosp|186684665
----------------------------MTVATQSAKELS--VEELAINSIRFLAIDAVE
KAKSGHPGLPMGAAPMAFVLWDRFLKFNPKNPKWFNRDRFVLSAGHGSMLQYALLYLTGY
DSVTIEDIKQFRQWGSKTPGHPENFETPGVEVTTGPLGQGIANGVGLAIAEAHLAAKFNK
PDTKIVDHYTYVIVGDGCNMEGISGEACSFAGHLGLGKLIALYDDNHISIDGSTDVAFTE
DVSKRFEAYGWHVQHVEDGNTDLAAIAKAIEAAKAVTDKPSFIKVTTIIGYGSPNKANTA
GVHGAALGADEIALTRKNLGWEYEP-FDVPQEALNHTRKAVERGASYEAEWNKTFADYKA
KYAQEAAEFERYLSGKLPDGWDNVLPTYTPEDKGLPTRKHSETCLNKLAAVLPELIGGSA
DLTHSNLTEIKG-KGDFQKGHYENPNIHFGVREHAMGAICNGIALHTSGLIPYGATFLIF
TDYMRAAIRLSALSQAGVIWVMTHDSIGQGEDGPTHQPIETLASLRAIPNLLVFRPADGN
ETSGAYKIAIEK----AKQNAP--SLLAFTRQNVPNLAGTSVEGVAKGGYTVVD-SEGTP
DIILIGTGSELSLAVSAAEKLKAEGKKVRVVSLPSWELFEAQDAAYKESILPKAVTKRLS
VEAAASFGWHKYVGTEGDTVSIDRFGASAPGNVCLEKFGFSVDNVLAKAKQLLG-
>PromAS|123969352
----------------------------MVAASVS-------LESLCVNSIRMLAVDAVN
KSNSGHPGLPMGCAPMGYALWQNILNHNPNNPKWFNRDRFVLSAGHGCMLLYSLLHLTGY
KSVSIEDIKEFRQWGSKTPGHPETFETEGVEVTAGPLGAGISNAVGLAIAETHLAAKFNK
PDCNIVDHYTYVIMGDGCNQEGIASEACSLAGHLKLGKLIALYDDNQITIDGRTDVSFTE
DVLKRYEAYGWHVQHVEDGNHDVKGITEAIEKAKLITDKPSIIKISTTIGYGSPNKSDTA
GIHGAAVGEEEAALTREFLNWEYPP-FKIPDEVYTHFRKSINKGENLEQEWDSKFEEYQK
KYPSEGAELKRMLEGQLPENWDSDLPSYSPNDKGLATRKHSQICLGALGPNLPELIGGSA
DLTHSNYTDIKGETGSFQPHSPEKRYLHFGVREHAMAAVLNGIAYHNSGLIPYGGTFLVF
ADYMRGSMRLSALSELGVIYVLTHDSIGVGEDGPTHQPIETIPSLRAMPNMLVFRPGDGN
ETSGAYKLAIQN----R--KRP--SALCLSRQGMPNQENTSIDKVALGGYVVSD-CEGTP
DLIFIGTGSELNLCIEASKELSSLGKKIRVVSMPCVELFEEQEESYKESVLPSSVKKRVV
VEAAHSFGWHKYTGFDGLCITMDRFGASAPGGECMKNFGFTVENVVNKTKEIL--
>Rapb|282895483
MLGSLNNVPQAKSQAIKNSSPILKKQEIMAVVTQS-------LEELCINSIRFLAVDAIE
KSKSGHPGLPMGAAPMAFVLWDKFMRYNPKNPRWFNRDRFVLSAGHGCMLQYAMLYLTGY
DSVTIEDIKQFRQWGSRTPGHPENFETSGVEVTTGPLGQGIANAVGLAMAEAHLAAKFNK
LGSTIVDHYTYVILGDGCNMEGVSGEAASLAGHYGLGKLIALYDDNHISIDGSTDVAFTE
DVSKRFEAYGWHVLHVENGNTDINAIASALEAAKAVKDKPTMIKVTTTIGYGSPNKSNTA
GVHGAALGGDEVALTRKNLGWEYEP-FVVPQDVISHLGKAVGRGADYEKEWNKAFADYKA
KYPQEAAEFERLLSGKLPDGWNQVLPTYTAADKALPTRKHSETCLNKLAGVLPELIGGSA
DLTHSNLTEIKG-EGDFQKGQFQNRNIHFGVREHAMGAICNGMALHGSGLIPYGATFLIF
TDYMRAAIRLSALSEAGVIWVMTHDSIGQGEDGPTHQPIETLASLRAIPNLTVIRPADGN
ESSGAYTVAITR----AKQNAP--TLLAFTRQNVPNLAGTSVEGVTKGGYIILD-SPGTP
DIILIGTGSELSLCVGAAEKLTATGKKVRVVSMPSTDLFEQQDSSYKESVLPKGVTKRLA
VEAGSSFGWHKYIGIEGDAVSIDRFGASAPGGTCLEKFGFTVDNVVAKAQALLG-
>YellA|86606973
---------------------------MVVAAPPS-------LEQLAINTIRFLAVDAVQ
KANSGHPGLPMGAAPMAYVLWQQFLKFNPRNPKWVDRDRFVLSAGHGCMLQYALLHLTGF
D-VSLEDIKQFRQWGSKTPGHPENFETPGVEVTTGPLGQGVGNAVGLAIAEAHLAARFNK
PGHTIVDHYTYVILGDGCNMEGVASEAASLAGHLKLGKLIMLYDSNHISIDGSTEIAFTE
DVGKRYEAYGWHVQKVEDGNHDLKGIAAAIQKAKEVTDKPSLIIVETTIGYGSPNKAGTE
SVHGAPLGPEEVKLTKQNLGWPLEPEFYIPDEVLAHFRQAIDKGAKAEAEWNERFAAYEK
AYPEEAAEFKRIMAGELPAGWKEALAPIAETGKE-STRNLSKFCLNALAKAVPELLGGSA
DLAHSNMTYLKG-IPEFQAGSYHGRNFRFGVREHGMGAIANGIALHG-GLIPYDATFLVF
SDYMRPAIRLSALSRARVLHIMTHDSIALGEDGPTHQPIETLASLRAIPNLYVIRPADAR
ETVGAYQVALES----T--STP--SVLVFTRQAVNPVEGTSIEGVAKGAYVVVD--TPNP
ELILIATGSELELAVKAAAQLQQEGRAVRVVSMPCMELFEAQPQSYRDEVLPPKVTKRVS
VEAGSTFGWHKYLGFEGVAIGIDRFGASAPGPVCMEKFGFTVENVLNTARRLLS-
>Prom9215|157414217
----------------------------MVAASVS-------LESLCVNSIRMLAVDAVN
KSNSGHPGLPMGCAPMGYALWQNILNHNPSNPKWFNRDRFVLSAGHGCMLLYSLLHLTGY
KSVSIEDIKEFRQWGSKTPGHPETFETEGVEVTAGPLGAGISNAVGLAIAETHLAAKFNK
ADCNIVDHFTYVIMGDGCNQEGIASEACSLAGHLKLGKLIALYDDNQITIDGRTDVSFTE
DVLKRYEAYGWHVQHVKDGNHDVKGITEAIEKAKLITDKPSIIKISTTIGYGSPNKSDTA
GIHGAAVGEEEAALTRKFLNWEYPP-FEIPDEIYAHFRKSIKKGENLEREWDSKFEEYQK
KYPSEGAELNRMLKGQLPDNWDSDLPSYTPDDKGLATRKHSQICLGALGPNLPELIGGSA
DLTHSNYTDIKGETGSFQPHSPEKRYLHFGVREHAMAAILNGIAYHNSGLIPYGGTFLVF
ADYMRGSMRLSALSELGVIYVLTHDSIGVGEDGPTHQPIETIPSLRAMPNMLVFRPGDGN
ETSGAYKLAIQN----R--KRP--SALCLSRQGMPNQENTSIDKVALGGYVVSD-CEGTP
DLIFIGTGSELNLCIEASKEISSLGKKIRVVSMPCVELFEEQEESYKESVLPSIVKKRVV
VEAAHSFGWHKYTGFDGICITMDRFGASAPGGECMKNFGFTVENVVNKTKEIL--
>PromN2A|72383025
----------------------------MVALTTS-------LDTLCVNSIRMLAVDAIN
KSKSGHPGLPMGCAPMGYALWDKHLRHNPKNPKWFNRDRFVLSAGHGCMLLYALLHLTGY
DSVTIEDIKEFRQWGAKTPGHPETFETPGVEVTAGPLGAGISNAVGLAIAEAHLGAKFNK
PDSTVVDHYTYVIMGDGCNQEGISSEACSLAGHLKLGKLIALYDDNHITIDGRTDVSFTE
DVLKRYEAYGWHVQEISEGNTDVEGISQAIEKAKSVTDKPSIIKVTTTIGYGSPNKSDTA
GIHGAPLGEEEAELTRKQLGWSYKP-FEVPQDAYDQYRQAIQKGAQLEEEWNQSLATYKE
KYPNEASQFERMLRGELPEGWDKDLPTYTSDDQGVATRKHSQICLGALGPNIPELIGGSA
DLTHSNYTDIKGETGSFQYESPEKRYLHFGVREHAMAAILNGIAYHDSGLIPYGGTFLVF
ADYMRGSMRLSALSELGVIYVLTHDSIGVGEDGPTHQPIETIPSLRAMPNMMVFRPGDGN
ETSGAYKVAIKN----R--KRP--SSLCLSRQGMANQQNSSVDKVALGGYVLEE-CDGTP
ELILIGTGTELDLCVQAAKKLTKEGRKVRVVSMPCVELFEEQSDSYKEEVLPSNIRKRLV
VEAAESFGWHKYIGLDGDSVTMNSFGASAPGGLCMEKFGFTVENVLEKSRSLLNK
>Syns9917|87123206
----------------------------MVAAPAS-------LDTLCINSIRMLAVDAVN
KSKSGHPGLPMGAAPMGYTLWDKFLKHNPKNPLWFNRDRFVLSAGHGCMLLYALLHLTGY
DSVTIDDIKQFRQWGSKTPGHPETFETPGVEVTTGPLGAGISNAVGLAIAEAHLAAKFNK
PDAKVVDHYTYVIMGDGCNQEGVSSEACSLAGHLKLGKLIALYDDNHITIDGRTDVSFTE
DVLKRYEAYGWHVQHVADGNTDVNAIAHAIEAAKAVTDKPSIIKVTTTIGYGSPNKSDTA
GVHGAPLGEEEAELTRKQLGWNHGP-FEVPQEAYDQYRQAIERGASLEAEWNQALASYRS
KYPSEAAEFERMLRGELPQGWDKDLPSYTPNDKGLATRKHSQICLGALGPNLPELIGGSA
DLTHSNYTDIAGETGSFQPESPEKRYLHFGVREHAMAAILNGIAYHNSGLIPYGGTFLVF
ADYMRGSMRLSALSELGVIYVLTHDSIGVGEDGPTHQPIETIPSLRAMPNLLVFRPGDGN
ETSGAYKLAIQN----R--KRP--SALCLSRQAMANQANSSIDKVAHGGYILED-CAGTP
ELILIGTGTELDLCVQAAKQLTAEGHKVRVVSMPCVELFDEQSDAYKEEVLPSAVRKRIV
VEAAEAFGWHRFVGLDGATVTMDRFGASAPGGTCMEKFGFTVENVVAKAKALLA-
>Prom9312|78780088
----------------------------MVAASVS-------IESLCVNSIRMLAVDAVN
KSNSGHPGLPMGCAPMGYALWQNILNHNPNNPKWFNRDRFVLSAGHGCMLLYSLLHLTGY
KSVSIEDIKEFRQWGSKTPGHPETFETEGVEVTAGPLGAGISNAVGLAIAETHLAAKFNK
PDCNIVDHYTYVIMGDGCNQEGIASEACSLAGHLKLGKLIALYDDNQITIDGRTDVSFTE
DVLKRYEAYGWHVQHVEDGNHDVKGITEAIEKAKSITNKPSIIKISTTIGYGSPNKSDTA
GIHGAAVGEEEASLTREFLNWEYPP-FEIPDEVYKHFRKSIDKGENLEKEWDSRFEEYQK
KYPSEGAELKRMLKGQLPENWDSDLPSYTPNDKGLATRKHSQICLGALGPNLPELIGGSA
DLTHSNYTDIKGETGSFQPHSPEKRYLHFGVREHAMAAVLNGIAYHNSGLIPYGGTFLVF
ADYMRGSMRLSALSELGVIYVLTHDSIGVGEDGPTHQPIETIPSLRAMPNMLVFRPGDGN
ETSGAYKLAIKN----R--KRP--SALCLSRQGMPNQENTSIEKVALGGYIVAD-CEGTP
DLIFIGTGSELNLCIEASKEISNLGKKTRVVSMPCIELFEEQEESYKESVLPNSVTKRVV
VEAAHSFGWHKYTGFDGICITMDRFGASAPGGECMKNFGFTVENVVNKTKEIL--
>SynsBL|116071648
----------------------------MVAAPAS-------LDNLCINSIRMLAVDAIN
KSNSGHPGLPMGCAPMGYALWDKFLNHNPKNPKWFNRDRFVLSAGHGCMLLYALLHLTGY
DSVSIDDIKQFRQWGSKTPGHPETFETPGVEVTTGPLGAGIANAVGLAIAESHLAAKFNK
PGATLVDHYTYVVMGDGCNQEGISSEACSLAGHLKLGKLIALYDDNHITIDGRTDVSFTE
DVLKRYEAYGWHVQHVADGNTDVDAISKAIAAAKAVTDKPSIIKVTTTIGYGSPNKADTA
GVHGAALGAEEAELTRKQLGWNYGP-FEIPQEAYDQFRSAIERGASKEAEWNQTLAAYRT
KFPTEAAQFERMLRGELPEGWETSLPTYTPDDGGLATRKHSQICLGALGPNIPELIGGSA
DLTHSNYTDIKGETGSYQPESPEKRYLHFGVREHAMAAILNGIAYHDSGLIPYGGTFLVF
ADYMRGSMRLSALSMLGVIYVLTHDSIGVGEDGPTHQPIETIPSLRAMPGMLVFRPGDGN
ETSGAYKVAIQN----R--NRP--SSLCLSRQGMANQANSSIDKVALGGYVLED-CAGTP
DLILIGTGTELDLCVQAAKQLTADGKKVRVVSMPCVELFDEQTDSYKEEVLPNAVRKRIV
VEAAESFGWHRFIGLDGDSVTMNRFGASAPGGTCLKEFGFTAENVISKAKKLLTK
>Prom9515|123967031
----------------------------MVAASVS-------LESLCVNSIRMLAVDAVN
KSNSGHPGLPMGCAPMGYALWQNILNHNPNNPKWFNRDRFVLSAGHGCMLLYSLLHLTGY
KSVSIEDIKEFRQWGSKTPGHPETFETEGVEVTAGPLGAGISNAVGLAIAETHLAAKFNK
PDCEIVDHYTYVIMGDGCNQEGIASEACSLAGHLKLGKLIALYDDNQITIDGRTDVSFTE
DVLKRYEAYGWHVQHVEDGNHDVQGITKAIESAKSVKDKPSLIKISTTIGYGSPNKSDTA
GIHGAAVGEEEASLTREFLNWEYPP-FEIPDEVYTQFRQAITKGEESEKEWNLKFKGYQN
SYPSEGNELKRMIQGDLPENWDSDLPSYTPDDKGLATRKHSQICLGALGPNLPELIGGSA
DLTHSNYTDIKGETGSFQAHSPEKRYLHFGVREHAMAAILNGIAYHDSGLIPYGGTFLVF
ADYMRGSMRLSALSELGVIYVLTHDSIGVGEDGPTHQPVETIPSLRAMPNMLVFRPGDGN
ETSGAYKIAIKN----R--KRP--SALCLSRQAMPNQENTSIEKVALGGYIVSD-CEGTP
EVIFIGTGSELNLCIEASKEISKSGTKTRVISMPCVELFEEQDPSYKESILPSSVKKRVV
VEAAHSFGWHKYTGLDGICITMDRFGASAPGGKCMTSFGFTVENVINKTREIL--
>Cya8802|257058753
----------------------------MVVATQS-------LEELCINSIRFLAIDAVE
KAKSGHPGLPMGAAPMAFVLWDKFMRFNPKNPKWFNRDRFILSAGHGCMLQYALLYLTGY
DSVTIEDIKQFRQWGSKTPGHPENFETEGVEVTTGPLGQGIANGVGLALAEAHLAAKFNK
SDATIVDHYTYVILGDGCNMEGVAGEACSIAGHWGLGKLIALYDDNHISIDGSTDVAFTE
DVSKRFEAYGWHVLHVENGNTDLAAIAKAIEEAKAVTDKPSMIKVTTTIGYGSPNKQNTA
GVHGAALGADEVALTRHNLGWQHEP-FDIPQDVLGHMNKAIDRGSSYEAEWNQAFAAYKA
KYPAEAAEFERYLSNKLPDGWDKVLPTFTPEDKGIPTRKHSEVCLNKLAPILPELIGGSA
DLTHSNLTEIKI-SGDFQKGHYENRNVHFGVREHAMGAICNGMALHGSGLIPYGATFLIF
TDYMRAAIRLSALSQAGSIWVMTHDSIGQGEDGPTHQPIETLASLRAIPDLTVIRPADGN
ECSGAYKVAIEK----AKQHAP--TLLAFTRQNVPNLAGTSIEGVAKGAYAIVD-CQGTP
DIILIGTGSEVSLCVEAAAKLTSEGKKVRVVSMPSWELFEAQDAAYKESVLPKAVTKRLS
VEAGSSFGWAKYVGFGGDSVSIDRFGASAPGGTCMEKFGFSVDNVLAKAKALLG-
>Prom9313|33864222
----------------------------MVAATAS-------LDTLCINSIRMLAVDAVN
KANSGHPGLPMGCAPMGYTLWDQFLHHNPKNPQWFNRDRFVLSAGHGCMLVYALLHLTGY
DSVSIEDIKQFRQWGSRTPGHPETFETPGVEVTAGPLGAGISNAVGLAIAEAHLAAKFNK
PEAKIVDHYTYVVMGDGCNQEGIASEACSLAGHLKLGKLIALYDDNHITIDGRTDVSFTE
DVLKRYEAYGWHVQHVANGDTDVNAIAKAIAAAKAVTDKPSIIKVTTTIGYGSPNKSDTA
GVHGAPLGEEEATLTRQQLGWNYGP-FEIPQEAYDQYRKAIDQGARLESEWNQALANYRS
QYPNEAAEFERMLRGELPKGWEKDLPTYTPADSGLATRKHSQICLGALGPNLPELIGGSA
DLTHSNYTDIKGETGSFQPETPEKRYLHFGVREHAMAAILNGIAYHNSGLIPYGGTFLVF
ADYMRGSMRLSALSELGVIYVLTHDSIGVGEDGPTHQPVETIPSLRAMPNMLVFRPGDGN
ETSGAYKVAIQN----R--KRP--SSLCLSRQGMANQANSSIENVALGGYVLED-CEGTA
DLILIGTGTELDLCVQAAKQLSAEGHKIRVVSMPCVELFEEQSSAYKQEVLPNAVRKRIV
VEAAESFGWYKYIGLDGDSVTMNSFGASAPGGTCMEKFGFTVENVVAKSKALLN-
>Cya7822|196259396
----------------------------MVVATQS-------LEQLCINSIRFLAIDAVQ
KANSGHPGLPMGAAPMAFVLWDQFMRYNPKNPKWLNRDRFVLSAGHGCMLQYALLYLTGY
DSVSIEDIKQFRQWESKTPGHPENFMTDGVEVTTGPLGQGIANGVGLALAEAHLAAVFNK
PDAKIIDHYTYVILGDGCNMEGISGEACSLAGHWGLGKLIALYDDNHISIDGHTDISFTE
DVGKRYEAYGWHVQHVPGGNTDLDAIAKAIEAAKAVTDKPSLIKVTTTIGYGSPNKADTH
DVHGSPLGNDEIKATRENLGWEYGP-FEVPEDALKRFRKAVDRGAQYEQEWNNLFSEYKS
KYPEEAALLERMVSGKLPEGWEKALPVYAPGSKADATRNQSGATLNAIATVLPELIGGSA
DLAPSNKTLLKC-SKDFQKGKYENRNIRFGVREHGMGAICNGIALHGSGLIPYGATFLVF
TDYMRNSIRLSALSKAGVIWVMTHDSIALGEDGPTHQPVEHIASLRLIPDLLVMRPADGN
ETSGAYKVAVDN----R--DRP--TLLALSRQNLPILESSSIENTAKGAYILSD-SDGTP
DIILIGTGGEVPLCVEAAKVLRGEGKKVRVVSMPCWELFEEQDAAYKESVLPKAVKKRVA
VEAGVTAGWCRYTTDEGVAIGIDTFGASAPGEVALEKFGFTVDNVVAKAKELLG-
>Cya7424|218440977
----------------------------MVVATQS-------LEQLCINSIRFLAIDAVQ
KANSGHPGLPMGAAPMAFVLWDRFMRYNPKNPKWLNRDRFVLSAGHGCMLQYALLYLTGY
DSVSLDDIKEFRQWESKTPGHPENFVTEGVEVTTGPLGQGIANAVGLALAEAHLAAVFNK
PDCKLIDHYTYVILGDGCNMEGISGEACSLAGHWGLGKLIAFYDDNHISIDGHTDISFTE
DVGKRYEAYGWHVQHVEDGNTNLDAIAKAIEAAKAVTDKPSLIKVTTTIGYGSPNKADTH
DVHGSPLGNDEIKATRENLGWEYGP-FEVPQDALSRFRKAVERGAQAENEWKQLYSEYQA
KYPQEAALLERMVSGELPAGWEKALPTYTPESKADATRNQSGATLNAIATVIPELIGGSA
DLAPSNKTLLKC-SKDFQKGKYENRNVRFGVREHGMGAICNGIALHGSGLIPYGATFLVF
TDYMRNAIRLSALSKARVIWVMTHDSIALGEDGPTHQPVEHIGSLRMIPDLLVMRPADGN
ETSGAYKVAIEN----R--ERP--TLLALSRQNLPNLEGSTIDNVSKGAYILSD-SEGTP
DLILIGTGGEVPLCVEAAKVLRGEGKKVRVVSMPCWELFEEQDAAYKESVLPKAVRKRVA
VEAGTTFGWCRYTTDEGVCIGIDTFGASAPGEVALKEFGFTVDNVIAKAKELLK-
>PromN1A|124026767
----------------------------MVALTTS-------LDTLCINSIRMLAVDAIN
KSKSGHPGLPMGCAPMGYALWDKHLRHNPKNPKWFNRDRFVLSAGHGCMLLYALLHLTGY
DSVTIEDIKEFRQWGAKTPGHPETFETPGVEVTAGPLGAGISNAVGLAIAEAHLAAKFNK
PDSTVVDHYTYVIMGDGCNQEGISSEACSLAGHLKLGKLIALYDDNHITIDGRTDVSFTE
DVLKRYEAYGWHVQEIPEGNTDVEGISQAIEKAKSVTDKPSIIKVTTTIGYGSPNKSDTA
GIHGAPLGEEEAELTRKQLGWSYKP-FEVPQDAYDQYRQAIQKGAQLEEEWNQSLAKYKE
KYPNEATQFERMLRGELPEGWDKDLPTYTSDDKGVATRKHSQICLGALGPNIPELIGGSA
DLTHSNYTDIKGETGSFQYESPEKRYLHFGVREHAMAAILNGIAYHDSGLIPYGGTFLVF
ADYMRGSMRLSALSELGVIYVLTHDSIGVGEDGPTHQPIETIPSLRAMPNMMVFRPGDGN
ETSGAYKVAIKN----R--KRP--SSLCLSRQGMANQQNSSVDKVALGGYVLEE-CDGTP
ELILIGTGTELDLCVQAAKKLTKEGRKVRVVSMPCVELFEEQSDSYKEEVLPSNIRKRLV
VEAAESFGWHKYIGLDGDSVTMNSFGASAPGGLCMEKFGFTVENVLEKSKSLLNK
>Micc|254413185
----------------------------MVVATQS-------LEELCINSIRFLAIDAVE
KANSGHPGLPMGAAPMAFVLWDRLMRYNPKNPNWLNRDRFVLSAGHGCMLQYALLYLTGY
DDITLDDLKQFRQWESKTPGHPENFMTQGVEVTTGPLGQGIANGVGLAMAEAHLAAKFNK
PDCQIIDHYTYVILGDGCNMEGVSGEACSLAGHLGLGKLIALYDDNHISIDGSTDLAFTE
DVGKRFEAYGWHVQHVPDGNTNLDAIHKAIEAAKAVTDKPSLIKVTTTIGFGSPNKANTH
GVHGAALGADEVKATREHLDWKYPE-FEVPEDALKHFRKAVDRGAEYEEEWNKLFTRYKT
EYAEEAAVVERMASGKLPENWEKALPAYTPQDKKDATRNQSGATLNAMAGVLPELIGGSA
DLAPSNKTLLKS-SKDFQKGAYENRNLRFGVREHGMGAICNGIALHKSGLIPYGATFLVF
TDYMRASIRLSALSHAGVIWVMTHDSVALGEDGPTHQPIEHIPTLRAIPDLIVIRPADGN
ETSGAYKVAVEKAKPAQGLATP--SLLALSRQGLPNLEGSSIDAVAQGAYILSD-SDGTP
DIILIGTGSEVHICVDAAEQLRGDGKKVRVVSMPSWELFEEQDESYRESVLPKAVTKRLA
VEAGSSFGWCRYVGAEGDTISIDRFGASAPGDVALEKFGYTVDNIVAKAKAL---
>Prom9202|254526677
----------------------------MVAASVS-------LESLCVNSIRMLAVDAVN
KSNSGHPGLPMGCAPMGYALWQNILNHNPSNPKWFNRDRFVLSAGHGCMLLYSLLHLTGY
KSVSIEDIKEFRQWGSKTPGHPETFETEGVEVTAGPLGAGISNAVGLAIAETHLAAKFNK
PDCNIVDHYTYVIMGDGCNQEGIASEACSLAGHLKLGKLIALYDDNQITIDGRTDVSFTE
DVLKRYEAYGWHVQHVKDGNHDVKGITEAIEKAKLITDKPSIIKISTTIGYGSPNKSDTA
GIHGAAVGEEEAALTREFLNWEYPP-FEIPDEIYAHFRKSIKKGENLEKQWDSKFEEYQK
KYPSEGAELNRMLKGQLPDNWDSDLPSYTPDDKGLATRKHSQICLGALGPNLPELIGGSA
DLTHSNYTDIKGETGSFQPHSPEKRYLHFGVREHAMAAILNGIAYHNSGLIPYGGTFLVF
ADYMRGSMRLSALSELGVIYVLTHDSIGVGEDGPTHQPIETIPSLRAMPNMLVFRPGDGN
ETSGAYKLAIQN----R--KRP--SALCLSRQGMPNQENTSIDKVALGGYVVSD-CEGTP
DLIFIGTGSELNLCIEASKEISSLGKKIRVVSMPCLELFEEQEESYKESVLPSSVKKRVV
VEAAHSFGWHKYTGFDGICITMDRFGASAPGGECMKNFGFTVENVVNKTKEIL--
>Nods|119512626
----------------------------MAVATQS-------LEELCINSIRFLAVDAVE
KAKSGHPGLPMGAAPMAFVLWDRFMRFNPKNPKWFNRDRFVLSAGHGSMLLYALLYLTGY
DSVTIEDIKQFRQWGSKTPGHPENFETPGVEVTTGPLGQGIANGVGLAMAEAHLAAKYNK
PDAKIVDHYTYVILGDGCNMEGISGEAASFAGHLGLGKLIALYDDNHISIDGSTDVAFTE
DVSKRFEAYGWHVLHVADGNTDLDSIAKAIEAAKAVTDKPTMIKVTTTIGYGSPNKQNTA
GIHGAALGADEIALTRKQLNWEHEP-FVVPQNALDHTRKAVERGASYEAEWNKTFADYKA
KYPQEAAEFERYLSAKLPDGWDKVLPSYTPEDKGLPTRKHSENCLNKLAAVLPELIGGSA
DLTHSNLTEIKG-KGDFQKGAYQNPNIHFGVREHGMGAICNGMALHGSGLIPYGATFLIF
TDYMRAAIRLSALSQVGTIWVMTHDSIGQGEDGPTHQPIETLASLRAIPNLTVFRPADGN
ECSGAYKVAITK----AKENAP--SLLAFTRQAVPNLAGTSVEKVAQGGYTVVD-CQGTP
DIILIGTGSELSLCVTAGEKLTAEGKKVRVVSMPSSDLFDAQDAAYKESVLPKAVTKRLS
VEAAASFGWHKYVGSEGDTVSIDTFGASAPGGVCMEKFGFSVDNVLAKAKALLG-
>Cyab|254430119
----------------------------MVATPTPSMTSASQLETLCINSIRFLAIDAIN
KSNSGHPGLPMGCAPMAFALWDKALRHNPKNPRWFNRDRFVLSAGHGCMLLYALLHLTGY
ESVTLDDIKQFRQWGSKTPGHPETFETPGVEVTTGPLGQGISNAVGLAIAEAHLAARFNK
PGAELVDHYTYVIMGDGCHQEGVSSEAASLAGHLGLGKLIALYDDNHITIDGNTAVSFTE
DVLKRYEAYGWHTIHVPDGNTDVAAIARAIEEAKAVTDRPSMIKVTTTIGYGSPNKANTA
GVHGAALGADEAELTRKALEWSYGA-FEVPQEAYDHWRQAISRGEAAEAEWNTVLASYRN
QYPAEAAEFERMLRGELPQGWDADLPSYTPADKGLATRQHSYNCLNAIGPKLPELIGGSA
DLTHSNLTDIKG-EASFQKGGEANRYLHFGVREHAMAAVLNGIAYHGSGLIPYGGTFAVF
AGYALGAIRLSALSDLGVIYVLTHDSIGLGEDGPTHQPIETLASLRALPNLLVIRPGDGN
ETTGAYQVAIAN----R--HRP--TALILSRQGMANQANSTAAAVAKGGYILED-SDGNP
DLILIGTGTELDLCVKAAAELRGEGRKVRVVSMPCVELFEEQDAAYRESVLPAACRKRLV
VEASSSFGWHKFTGFDGGSVSIDRFGASAPGPVCMEQFGFTVENVVAKAKAL-G-
>Acam|158338617
----------------------------MVVATQS-------LDELCINAIRFLAIDAVE
KAKSGHPGLPMGAAPMAYVLWDRIMRFNPKNPYWFNRDRFVLSAGHGCMLQYALLHLTGF
NSVSLEEIKNFRQWGSKTPGHPENFETPGVEVTTGPLGQGICNAVGLAMAEAHLAAKFNK
PEHTLVDHYSYVILGDGCNMEGVSGEACSLAGHLGLGKLIALYDDNHISIDGSTDISFTE
DVGKRFEAYGWHVQHVENGNTDLDGIQKAIEAAKVVTDKPSLIKVTTTIGYGSPNKADTA
GVHGAALGDAEIKATRENLGWSHEP-FDIPDDVLSHFRQAVDRGATAESEWDAVLASYRS
QYPAEAAEFERMLKGELPADWDKALPRYTPADKGLATRKHSEITINALAGAIPEMIGGSA
DLTHSNLTEIKG-SGNFQKGDYNNRNLRFGVREHGMGAICNGIALHNSGLIPYCATFLVF
ADYMRAAIRLSALAEAGVIYVMTHDSIGLGEDGPTHQPVETIASLRAIPNLTVIRPADGN
EVSGAYKVAIAS----R--KYP--TLIAFTRQALPNLAGSSIDAVAKGAYIMSD-SDGTP
DMIMIATGSEVHLCEQAAEQLRSEGKKVRVVSMPSWELFEAQTPEYKESVLPKAITKRLA
VEAAADFGWHRYIGFEGQSISINRFGASAPGNTCLEQFGFTVENVLAKAKDLMS-
>Prom9301|126697141
----------------------------MVAASVS-------LESLCVNSIRMLAVDAVN
KSNSGHPGLPMGCAPMGYALWQNILNHNPNNPKWFNRDRFVLSAGHGCMLLYSLLHLTGY
KSVSIDDIKEFRQWGSKTPGHPETFETEGVEVTAGPLGAGISNAVGLAIAETHLAAKFNK
PDCKIVDHYTYVIMGDGCNQEGIASEACSLAGHLKLGKLIALYDDNQITIDGRTDVSFTE
DVLKRYEAYGWHVQHVEDGNHDVKGITEAIEKAKLITDKPSIIKISTTIGYGSPNKSDTA
GIHGAAVGEEEAALTREFLNWEYPP-FEIPDEVYAHFRKSIDKGGSLEKEWDSKFEEYQS
KYPSEGAELNRMLKGQLPENWDSDLPSYTPEDKGLATRKHSQICLGALGPNLPELIGGSA
DLTHSNYTDIKGESGSFQPHSPEKRYLHFGVREHAMAAVLNGIAYHNSGLIPYGGTFLVF
ADYMRGSMRLSALSELGVIYVLTHDSIGVGEDGPTHQPIETIPSLRAMPNMLVFRPGDGN
ETSGAYKLAIQN----R--KRP--SALCLSRQGMPNQENTSIDKVALGGYVVSD-CEGTP
DLIFIGTGSELNLCIEASKEISSLGKKVRVVSMPCVELFEEQEDSYKESVLPSSVKKRVV
VEAAHSFGWHKYTGFDGICITMDRFGASAPGGECMKNFGFTVENVVNKTKEIL--
>Artm|209526761
----------------------------MAVATQS-------LEQLCINSIRFLAIDAVE
KANSGHPGLPMGAAPMAFVLWDRFMRYNPKNPKWFNRDRFVLSAGHGCMLHYALLHLTGY
DSVGIDDIKQFRQWGSKTPGHPENHVTEGVEVTTGPLGQGIANAVGLALAEAHLAARFNK
PDCTVVDHYTYVILGDGCNMEGISGEACSLAGHWGLGKLIAFYDDNHISIDGSTDISFTE
DVAKRFEAYGWHVQHVADGNTDLEAIATAIEKAKAVTDQPSLIKVTTTIGFGSPNKANSH
DVHGAALGKAEVQATRDHLGWSYPE-FVIPDDAIKHFRKAVERGANYEDEWKATLETYKS
KYPEEAATLERLLSGKLPEGWEKSLPTYTPETKADATRNQSGVTLNAIAGVLPELVGGSA
DLAPSNKTLLKG-LGDFQKGQYQNRNLRFGVREHAMGAICNGIALHRSGLIPYGATFLVF
TDYMRNSIRLSALSEAPVLWVMTHDSIALGEDGPTHQPVEHIASLRLIPDLTVIRPADGN
ETSGAYKVAIEN----R--HYP--TLMAFSRQNLPNLEGSSIDNVAKGAYVLSDNSDGTP
DIILIGTGGETYLCVDAAVKLREEGKKVRVVSMPSWELFEKQDAAYKESVFPASVKKRLA
VEAGVSFGWCRYVTDEGATISIDTFGASAPGGVVLEKFGFTVDNVVAKAKELLG-
>Syne6301|56750992
----------------------------MVVAAQS-------LDELCINSIRFLAIDAVE
KAKSGHPGLPMGAAPMAYVLWDRFLRFNPKNPAWFNRDRFVLSAGHGCMLQYALLHLSGY
DSVSIEDIKNFRQWGSPTPGHPENFETPGVEVTTGPLGQGIANAVGLALAEAHLAARFNK
PDAKLVDHYTYVILGDGCNMEGISGEAASLAGHWGLGKLIALYDDNHISIDGSTDVAFTE
DVSKRFEAYGWHVLHVENGNTDLAAIEKAIADAKAVTDKPTLIKVTTTIGYGSPNKANTA
GVHGAALGDAEIKLTRENLGWDYEP-FVVPEDALAHWRKAIERGAALESSWNETLAQYKA
NYPAEAAEFERMLSGQLPTGWADALPSYTPADKAVATRKHSEICLNALAPVLPELIGGSA
DLTHSNLTELHV-SGDFQKGAYENRNVHFGVREHAMAAIANGIALHNSGLIPYAATFLVF
ADYMRGAMRLSALSEVGVIYVLTHDSIGLGEDGPTHQPVETIASLRIIPNMLVFRPADGN
EASGAYKVAVEN----R--KRP--SVLAMSRQNLPNLEGSSIDIVAKGAYVLSD-DEGTP
DLILLATGSEVSLCVEAAKQLRAEGKKVRIVSMPCWELFDEQSAEYKESVLPKAVTARLA
VEAGSSFGWHRYVGDAGATISTDTFGASAPGNVMFEKFGFTVDNVVAKAKAVIG-
>Anav|75909850
----------------------------MAVATQS-------LEELSINAIRFLAVDAIE
KAKSGHPGLPMGAAPMAFVLWNRFMRYNPKNPKWFNRDRFVLSAGHGSMLQYALLYLTGY
DSVSIEDIKQFRQWESKTPGHPENFMTAGVEVTTGPLGQGIANGVGLALAEAHLAAKFNK
PDAKIVDHYTYVILGDGCNMEGVSGEAASLAGHWGLGKLIALYDDNHISIDGSTDVAFTE
DVSQRFESYGWHVIHVKDGNTDLEAIHKAIEEAKAVTDKPTLIKVTTIIGYGSPNKSNTA
GVHGAALGGDEVALTRQNLGWSHDP-FVVPEDVLNYTRKAVERGAGYESDWNKTYADYKA
KYPQEAAEFERHLSGKLADGWDKVLPSYTPEDKGLPTRKHSETCLNKLAAVLPELIGGSA
DLTHSNLTEIKG-KGDFQKGQYQNPNIHFGVREHGMGAICNGIALHGSGLIPYGATFLIF
SDYMRAPIRLSALSQAGAIWVMTHDSIGQGEDGPTHQPIETLASLRAIPNLTVIRPADGN
ETSGAYKVAIER----AKNNAP--TLLAFTRQNVPNLAGTSIDNVAKGGYIVVD-TDGTP
DLILIGTGSELSLCVTAAEKLKAEGKKVRVVSLAAWDLFDAQDAAYKESVLPKAVTKRLA
VEAASSFGWHKYIGSEGDVVTIDRFGASAPGGICLEKFGFTVDNVLAKAKQLLG-
>Artp|284051841
----------------------------MAVATQS-------LEQLCINSIRFLAIDAVE
KANSGHPGLPMGAAPMAFVLWDRFMRYNPKNPKWFNRDRFVLSAGHGCMLHYALLHLAGY
DSVSIDDIKQFRQWGSKTPGHPENHVTEGVEVTTGPLGQGIANAVGLALAEAHLAARFNK
PDCTVVDHYTYAILGDGCNMEGISGEACSLAGHWGLGKLIAFYDDNHISIDGSTDISFTE
DVCKRFEAYGWHVQHVADGNTDLEAIATAIEKAKAVTDKPSLIKVTTTIGFGSPNKANSH
DVHGAALGKAEVQATRDHLGWSYPE-FVIPDDAIKHFRKAVERGANYEDEWKAAFETYKS
KYPEEAATLERLLSGKLPQGWEKSLPTYTPETKADATRNQSGATLNAIAGVLPELVGGSA
DLAPSNKTLLKG-LGDFQKGQYQNRNLRFGVREHAMGAICNGIALHRSGLIPYGATFLVF
TDYMRNSIRLSALSEAPVLWVMTHDSIALGEDGPTHQPVEHIASLRLIPDLTVIRPADGN
ETSGAYKVAIEN----R--HYP--TLMAFSRQNLPNLEGSSIDNVAKGAYILSDNSDGTP
DIILIGTGGETYLCVDAAVKLREEGKKVRVVSMPSWELFEKQDAAYKESVFPASVKKRLA
VEAGVSFGWCRYVTDEGATISIDTFGASAPGGVVLEKFGFTVDNVVAKAKELLG-
>Cya7425|220909871
---------------------------MAVATTQS-------LEELCINSIRFLAIDAVE
KAKSGHPGLPMGAAPMAFVLWDQFMRFNPKNPKWFNRDRFVLSAGHGCMLQYALLYLTGY
DSVGLEDIKNFRQWGSRTPGHPENFETPGVEVTTGPLGQGIANAVGLAIAEAHLAAKFNK
PDSTLVDHYTYVILGDGCNMEGVSGEACSLAGHLGLGKLIALYDDNHISIDGSTDIAFTE
DVGKRFEAYGWHVQHVENGNTDLAGIAQAIAAAKAVTDRPSLIKVTTTIGFGSPNKANTA
DVHGAALGADEVQATRTNLGWEYDP-FVVPEDALKRFRQAVDRGANLESEWQQTWQTYQT
KYPEAAAEFARITSGQLPEGWDKVLPVYTPEDKAQASRKHSEICLNALAKVLPELIGGSA
DLTHSNYTLLKG-FGDFQKGSFANRNLRFGVREHGMGAICNGIALHSSGLIPYGATFLVF
TDYMRGAIRLSALSEAGVIWVMTHDSVALGEDGPTHQPVETVASLRAIPNLLVIRPADGT
ETSGAYKVAIAN----R--HRP--TLLALSRQNLPNLAGSTIDNVAKGAYILSD-CEGTP
DLILIGTGSEVNLCLQAAKELSAEGTKVRVVSMPCWELFDEQDGAYRESVLPAAVKKRLA
VEAGSSFGWCKYTGTEGDVVGIDSFGASAPGGVCLEKFGFTLANVVAKAKALLG-
>Cya51142|172039540
----------------------------MVAATQS-------LEELCINSIRFLAVDAVE
KAKSGHPGLPMGAAPMAYVLWDKFMRFNPKNPKWFNRDRFILSAGHGCMLQYALLYLTGY
DSVTIEDIKQFRQWGSKTPGHPENFETEGVEVTTGPLGQGIANGVGLALAEAHLAATFNK
PDATIVDHYTYVILGDGCNMEGVASEACSAAGHWGLGKLIALYDDNHISIDGSTDVAFTE
DVSKRFEAYGWHVLHVENGNTDLDGIAKAIEEAKKVTDKPSMIKVTTTIGYGSPNKQNTA
GVHGAALGPDEVALTRHNLGWDHEP-FVVPQDVLSHMNKAIERGANYEEEWNKAFETYKA
KYPAEAAEFERYLSGQLREGWEKELPTFTPDDAANATRKHSAAILNKLAPVIPELIGGSA
DLTHSNLTELKV-SGDFQKGQYGNRNVHFGVREHGMGAICNGMALHGSGLIPYGATFLIF
TDYMRASIRLSALSQAGVIWVMTHDSIGQGEDGPTHQPVEVLASLRAIPNLTVIRPADGN
ECSGAYKIAIEK----AKQNAP--TLMAFTRQNVPNLPGTSIEGVTKGAYTIVD-CDGTP
DIILIGTGSEVSLCVTAAEKLTAEGKKVRVVSMPSWELFEAQDEAYKESVLPKAVTKRVS
VEAGVSFGWAKYVGTEGDTVSIDTFGASAPGATCMEKFGFSVDNVLAKAKAVLG-
>Lyns|119490572
----------------------------MAVATQS-------LEQLCINSIRFLAIDAVQ
KANSGHPGLPMGAAPMAFVLWDRFMQFNPKNPTWFNRDRFVLSAGHGCMLLYSLLHLTGY
DSVPLDEIKQFRQWDSKTPGHPENHVTSGIEVTTGPLGQGIANAVGLALAEAHLAATFNK
PDCKLVDHYTYVIMGDGCNMEGISGEACSLAGHWGLGKLIAFYDDNHISIDGHTDISFTE
DVSKRFEAYGWHVQHVADGNTDLEGIAAAIQKAKEVTDKPSLIKVTTIIGYGSPNKADTH
DVHGAALGKDEVKATREHLGWEYPE-FEIPEDALNHFRKAIDKGAKAEQEWNKILDQYKS
KYPQEAATFERMLSGKLPEGWADALPKYTPESKADATRNQSGATLNAIASVLPELIGGSA
DLAPSNKTLLKG-LGDFQKGSYQNRNLRFGVREHGMGAICNGIARHGSGLIPYGATFLVF
TDYMRNSIRLSALAETGVIWVMTHDSIALGEDGPTHQPVEHITSLRAIPQLIVIRPADGN
ETSGAYKVAVEK----AKSAHPMSTLLAFSRQNLPNLEGSSIDIVAKGAYILSDNSDGTP
DIILIGTGGETYQCVEAAVKLREEGKKVRVVSMPSWELFEEQDAAYKESVFPKAVKKRLA
VEAGISLGWSRYVTDEGATISVDTFGASAPGEVVLEKFGFTVDNIIAQAKALLG-
>Prom9211|159904276
----------------------------MVAAPAS-------LDKLCINSIRMLAVDAVN
KSKSGHPGLPMGCAPMGYTLWDKFLNHNPKNPKWFNRDRFVLSAGHGCMLLYALLHLTGY
ESVTIEDIKQFRQWGARTPGHPETFETPGVEVTAGPLGAGISNAVGLAIAESHLAAKFNK
PDFSLVDHFTYVIMGDGCNQEGVASEACSLAGHLKLGKLIALYDDNHITIDGKTDVSFTE
DVLKRYESYGWHVQHVSDGNTDVDAIAKAIQQAKEVTDKPSIIKITTTIGYGSPNKSDTA
GVHGAPLGEEEAELTRQALGWSYGP-FEVPQEAYDQLRQAIDKGAKSEAVWNELLESYRS
KYPDESIEFERMLRGELPSNWDQSLPSYTPEDKGLATRKHSQICLGALGPNLPELIGGSA
DLTHSNYTDIQGETGSFQAESPEKRYLHFGVREHAMAAILNGIAYHGSGLIPYGGTFLVF
ADYMRGSMRLSALSELGVIYVLTHDSIGVGEDGPTHQPIETIPSLRAMPNMLVFRPGDGN
ETSGAYKLAIQN----R--TRP--SALCLSRQGMPNQENSSIEKVSFGGYVLED-CEGTP
ELILIGTGSELYLCVDAAKELTKQGRKVRVVSMPCVELFEEQSSSYKEEVLPSDVRKRIV
VEAAETFGWHKYIGLDGDSITMSGFGASAPGGTCMEKFGFTLENVLNTANNLLT-
>Noss|17230836
----------------------------MAVATQS-------LEELSINAIRFLAVDAIE
KAKSGHPGLPMGAAPMAFVLWNRFMRYNPKNPKWFNRDRFVLSAGHGSMLQYALLYLTGY
DSVSIEDIKQFRQWESKTPGHPENFMTAGVEVTTGPLGQGIANGVGLAIAEAHLAAKFNK
PDAKIVDHYTYVILGDGCNMEGVSGEAASFAGHLGLGKLIALYDDNHISIDGSTDVAFTE
DVSKRFESYGWHVIHVKDGNTDLEAIHKAIEEAKAVTDKPTMIKVTTIIGYGSPNKSNTA
GVHGAALGGDEVALTRQNLGWSHDP-FVVPEDVLNYTRKAVERGAGYESDWNKTYADYKA
KYPQEAAEFERYLSGKLADGWDKVLPSYTPEDKGLPTRKHSETCLNKLAAVLPELIGGSA
DLTHSNLTEIKG-KGDFQKGQYQNPNIHFGVREHGMGAICNGIALHGSGLIPYGATFLIF
SDYMRAPIRLSALSQAGSIWVMTHDSIGQGEDGPTHQPIETLASLRAIPNLTVIRPADGN
ETSGAYKVAIER----AKNNAP--TLLAFTRQNVPNLAGTSIDDVAKGGYIVVD-TDGTP
DLILIGTGSELSLCVTAAEKLKAEGKKVRVVSLAAWDLFDAQDAAYKESVLPKAVTKRLA
VEAASSFGWHKYIGSEGDAVTIDRFGASAPGGVCLEKFGFSVDNVLAKAKQLLG-
>Cya8801|218245708
----------------------------MVVATQS-------LEELCINSIRFLAIDAVE
KAKSGHPGLPMGAAPMAFVLWDKFMRFNPKNPKWFNRDRFILSAGHGCMLQYALLYLTGY
DSVTIEDIKQFRQWGSKTPGHPENFETEGVEVTTGPLGQGIANGVGLALAEAHLAAKFNK
SDATIVDHYTYVILGDGCNMEGVAGEACSIAGHWGLGKLIALYDDNHISIDGSTDVAFTE
DVSKRFEAYGWHVLHVENGNTDLAAIAKAIEEAKAVTDKPSMIKVTTTIGYGSPNKQNTA
GVHGAALGADEVALTRHNLGWQHEP-FDIPQDVLGHMNKAIDRGSSYEAEWNQAFAAYKA
KYPAEAAEFERYLSNKLPDGWDKVLPTFTPEDKGIPTRKHSEVCLNKLAPILPELIGGSA
DLTHSNLTEIKI-SGDFQKGHYENRNVHFGVREHAMGAICNGMALHGSGLIPYGATFLIF
TDYMRAAIRLSALSQAGSIWVMTHDSIGQGEDGPTHQPIETLASLRAIPDLTVIRPADGN
ECSGAYKVAIEK----AKQHAP--TLLAFTRQNVPNLAGTSIEGVAKGAYAIVD-CQGTP
DIILIGTGSEVSLCVEAAAKLTSEGKKVRVVSMPSWELFEAQDAAYKESVLPKAVTKRLS
VEAGSSFGWAKYVGFGGDSVSIDRFGASAPGGTCMEKFGFSVDNVLAKAKALLG-
>Glov|37521866
-----------------------MTGTLLDKTAAQ-------LDELSVNTIRFLAVDAVQ
KANSGHPGLPMGAAPMAYVIWTKFLKHNPTNPKWFDRDRFILSAGHGSMLLYALLHLTGY
D-LAIDDLKQFRQLHSRTPGHPENFMTPGVEVTTGPLGQGLGNGIGIAVAEAHLAARYNR
PGHEIIDHTTYAIVSDGDLMEGVASEAASLGGHLGLGKVIYLYDDNHISIDGETELSFTE
DRMQRFDAYGWHTQAVADGN-DIAAIEQAIHNARAVTDKPSIIAVRTIIGYGSPNKANSH
DVHGSPLGGDEVKATKENLKWPLEPEFYIPEETLAQFRKAVEAGKEAEADWNARFAAYKA
EFPELAAELESLIEGRLPEGWESSLPSFSPADKPLATRAASGKVLNAVTAALPGLIGGSA
DLAPSNNTYVKA-FVDFQKATPEGRNFHFGVREHGMGAVMNGMAMHG-GLKVYGGTFLIF
MDYMKGAVRVAALSHSPVVYVFTHDSIGLGEDGPTHQPVEQILTLRATPQLTVIRPGDAV
ETVGAWKVAIES----N--RDP--VALILTRQNLPIQPGSTVEAVAKGAYTLVE--ADNP
EIILIGTGSEVQLVVEAQKQLAEQGIAARVVSFPSWELFEAQPQEYKDSVLTPGV-KRLA
VEAGTSLGWHKYVGLEGAVIGVDRYGASAPIKAVMPEYGFTIDNVVAHALKVLGR
>Syns8102|33864677
----------------------------MVAAPAS-------LDTLCINSIRMLAVDAIN
KSKSGHPGLPMGCAPMGYALWDKFLKHNPKNPKWFNRDRFVLSAGHGCMLLYALLHLTGY
DSVSIDDIKQFRQWGSKTPGHPETFETPGVEVTTGPLGAGISNAVGLAIAESHLAAKFNK
PGATLVDHYTYVVMGDGCNQEGIASEACSLAGHLKLGKLIAFYDDNHITIDGRTDVSFTE
DVLKRYEAYGWHVQHVADGNTDVDAIAKAIEAAKAVTDKPSIIKVTTTIGYGSPNKGDTA
GVHGAPLGEDETVLTRQQLGWEYGP-FEVPQEAYDQFRQAIERGASLEAEWNQTLATYRT
QFPAEAAEFERMLRGELPEGWDKDLPTAGPDEKGLATRKHSQICLGALGPNLPELIGGSA
DLTHSNYTDIKGETGSYQPETPEKRYLHFGVREHAMAAILNGIAYHDSGLIPYGGTFLVF
ADYMRGSMRLSALSELGVIYVLTHDSIGVGEDGPTHQPIETIPSLRAMPGMLVFRPGDAN
ETSGAYKLAIQN----R--KRP--SALCLSRQGMANQANSSIDKVAKGGYVLED-CDGTP
ELILIGTGTELDLCVQAAKQLTEAGKKVRVVSMPCVELFDEQSDAYKEKVLPNAVRKRMV
VEAAESFGWHRFIGLDGDSVTMNRFGASAPGGTCLKEFGFTVENLVAKASALLA-
>Thee|22299413
----------------------------MPAVTQS-------LDELCINAIRFLAIDAVQ
KANSGHPGLPMGAAPMAYVLWNQFMRFNPKNPQWFNRDRFVLSAGHGCMLQYALLYLTGY
DSVTIEDIKQFRQWGSHTPGHPENFETPGVEVTTGPLGQGICNAVGLAVAEAHLAARFNK
PDIKLVDHYTYVILGDGCNMEGVSGEACSLAGHWGLGKLIALYDDNHISIDGSTDIAFTE
DVCKRFEAYGWHVQHVADGNTDLAGIAKAIEAAKAVTDKPSLIKVTTTIGYGSPNKANTA
GVHGAPLGPEEVKLTRENLGWNYEP-FVVPEEVLNHFRKAIERGASYEAQWNQTLATYRQ
KYPEEAAEFERLLRGELPANWDANLPSYTPEDKAVATRKHSEICLNAIAPNLPELIGGSA
DLTHSNLTELKC-SGDFQKGQYQNRNIRFGVREHGMAAICNGIALHNSGLIPYCATFLVF
ADYLRPALRLSALSQAGVIYVMTHDSIALGEDGPTHQPVETLASLRAIPNLLVIRPADGN
ETSGAYQVAVQR----R--KQP--TLLALTRQNVPNLAGSSAANVAKGAYTLVD-CEGTP
DLILIGTGSEVALCVKAAETLTANGKKVRVVSMPSWELFEEQSPEYKASVLPAGV-KRLA
VEAAASFGWCRYA---DATVAIERFGASAPGNVLMEKFGFTVDNVVAKANALLG-
>Syns9916|116074417
----------------------------MVAAPAS-------IDTLCVNSIRMLAVDAIN
KSKSGHPGLPMGCAPMGYALWDKFLKHNPKNPKWFNRDRFVLSAGHGCMLLYALLHLTGY
DSVTIDDIKTFRQWGSKAPGHPETFETPGVEVTTGPLGAGISNAVGLAIAEAHLAAKFNK
PDANLVDHYTYVVMGDGCNQEGVSSEAASLAGHLKLGKLIALYDDNNITIDGRTDVSFTE
DVLKRYEAYGWHVQHVADGNTDVDAIAKAIEAAKAVTDKPSIIKVTTTIGYGSPNKSDTA
GVHGAPLGDDETALTRQQLNWNYGP-FEVPQEAYDQFRQAIERGASLEAEWNQTLATYRT
QYPAEAALFERMLRGELPEGWDKDLPTYTPEDGGLATRKHSQICLGALGPNLPELIGGSA
DLTHSNYTDIKGETGSFQADSPDKRYLHFGVREHAMAAILNGIAYHNSGLIPYGGTFLVF
ADYMRGSMRLSALSELGVIYVLTHDSIGVGEDGPTHQPIETIPSLRAMPNMLVFRPGDGN
ETSGSYKLAIEN----R--KRP--SALCLSRQGMVNQANSSIEKVAFGGYILED-CEGTP
ELILIGTGTELDLCVQAAKQLSAEGKKVRVVSMPCVELFDEQSDAYKEQVLPSAVRKRIV
VEAAEAFGWHRFIGLDGDSVTMNRFGASAPGGVCMEKFGFTVDNVVAKSKALLG-
>PromMED|33862166
----------------------------MVAASVS-------LESLCVNSIRMLAVDAVN
KSNSGHPGLPMGCAPMGYALWHNILNHNPNNPKWFNRDRFVLSAGHGCMLLYSLLHLTGY
KSVSIEDIKEFRQWGSKTPGHPETFETEGVEVTAGPLGAGISNAVGLAIAEAHLAAKFNK
KDCEIVDHYTYVIMGDGCNQEGIASEACSLAGHLKLGKLIALYDDNQITIDGRTDVSFTE
DVLKRYEAYGWHVQHVEDGNHDVKGITKAIESAKSVKDKPSLIKISTIIGYGSPNKSDTA
GIHGAAVGEEEASLTREFLNWEYPP-FEIPEDVYSQFRQAITKGEESEKKWNLKFQEYQN
TYPSEGAEFKRMIQGELPENWDSDLPSYTTDDKGLATRKHSQICLGALGPNLPELIGGSA
DLTHSNYTDIKGETGSFQAHSPEKRYLHFGVREHAMAAILNGIAYHDSGLIPYGGTFLVF
ADYMRGSMRLSALSELGVIYVLTHDSIGVGEDGPTHQPVETIPSLRAMPNMLVFRPGDGN
ETSGAYKLAIKN----R--KRP--SALCLSRQAMPNQENTSIEKVALGGYIVSD-CEGTP
DVIFIGTGSELNLCIEASKEISKLGKKTRVISMPCVELFEEQDASYKESVLPSSIKKRVV
VEAAHSFGWHKYTGLDGICITMDRFGASAPGGKCMTSFGFTVENVVKKTKDIL--
>Scys6803|16329902
----------------------------MVVATQS-------LDELSINAIRFLAVDAIE
KAKSGHPGLPMGAAPMAFTLWNKFMKFNPKNPKWFNRDRFVLSAGHGSMLQYALLYLLGY
DSVTIEDIKQFRQWESSTPGHPENFLTAGVEVTTGPLGQGIANGVGLALAEAHLAATYNK
PDATIVDHYTYVILGDGCNMEGISGEAASIAGHWGLGKLIALYDDNHISIDGSTDVAFTE
DVSKRFEAYGWHVLHVEDGNTDLAAIAKAIEEAKAVTDKPSMIKVTTIIGYGAPNKSDTA
GIHGAALGTDEVAATRKNLGWDYAP-FEVPQEVLDYTRKAIERGASYEAEWNQAFAQYKT
KYPTEAAAFERQLSGALPEGWDKTLASFTPDQKGLATRKYSEECLNALAPVLPELIGGSA
DLTHSNLTELHC-SGDFQKGAYQNRNVHFGVREHAMGAICNGIALHGSGLLPFGATFLIF
TDYMRAAIRLSALSEAGVIWVMTHDSIGQGEDGPTHQPIEVLASLRAIPNLTVIRPADGN
ETSGAYKVAIAK----AKENAP--TLLSLTRQAVPNLPGTSIDAVAKGAYTIVD-SEGVP
ELILIGTGSEVQLCVAAAEKLAAQGKKVRVVSMPSWELFETQDAAYKESVLPKAVTKRLS
VEAATNFGWHKYVGTEGDTVSIETFGASAPGGVCLEKFGFSVDNVLAKAKTLLS-
>Syn9902|78183752
----------------------------MVAAPAS-------LDTLCINSIRMLAVDAIN
KSNSGHPGLPMGCAPMGYALWDKFLNHNPKNPKWFNRDRFVLSAGHGCMLLYALLHLTGY
DSVSIDDIKQFRQWGSKTPGHPETFETPGVEVTTGPLGAGIANAVGLAIAESHLAAKFNK
PDATLVDHYTYVVMGDGCNQEGISSEACSLAGHLKLGKLIALYDDNHITIDGRTDVSFTE
DVLKRYEAYGWHVQHVADGNTDVDAISKAIAAAKAVTDKPSIIKVTTTIGYGSPNKADTA
GVHGAALGAEEAELTRKQLGWSYGP-FEVPQEAYDQFRSAIERGASKEAEWNQTLAAYRT
KFPTEAAQFERMLRGELPEGWEKSLPTYTPDDGGLATRKHSQICLGALGPNIPELIGGSA
DLTHSNYTDIKGETGSYQPESPEKRYLHFGVREHAMAAILNGIAYHDSGLIPYGGTFLVF
ADYMRGSMRLSALSMLGVIYVLTHDSIGVGEDGPTHQPIETIPSLRAMPGMLVFRPGDGN
ETSGAYKLAIQN----R--KRP--SSLCLSRQGMANQANSSIDKVALGGYVLED-CAGTP
DLILIGTGTELDLCVQAAKQLTADGKKVRVVSMPCVELFDEQADAYKEEVLPNAVRKRIV
VEAAESFGWHRFIGLDGDSITMNRFGASAPGGTCLKEFGFTVDNVVAKSKALLG-
>Trie|113474321
----------------------------MAVATQS-------LEELCINSIRFLAIDAVQ
KANSGHPGLPMGAAPMAFVLWDKLMRFNPKNPKWLNRDRFVLSAGHGCMLQYALMHLTGY
DSVPIEEIKQFRQWNSKTPGHPENHITEGIEVTTGPLGQGIANAVGLAAAEAHLAAVFNK
PDCNLIDHYTYVIVGDGCNMEGISGEACSLAGHWGLGKLIAFYDDNHISIDGHTDISFTE
DVGKRFEAYGWHVQHVSDGNTNLEAIAEAIEKAKAVTDKPSLIKVTTIIGYGSPNKADTH
DVHGAALGPDEVAATRKHLGWEYPE-FEVPPDALSHFRKAVERGAKYEEEWNQLFSEYKS
KYPEDAATLERMVSGKLPEGWADALPKYTPESKKDATRNQSGATLNAIAGVLPELIGGSA
DLAPSNKTLLKG-LGDFQKGQYQNRNVRFGVREHGMGAICNGIALHGSGLISYGATFLVF
TDYMRNSIRLSALAEAGVIWVMTHDSIALGEDGPTHQPVEHIASLRLIPQLIVIRPADGN
ETSGAYKIAVEKAKASH--PQP--TLLALSRQGLPNLAGSSIDAVAKGAYVLSD-SEGTP
DIILIGTGGETYQCVEAGEKLRAEGKKVRVVSMPCWELFEEQDAAYKESVFPASVKKRLA
VEAGVSFGWHRYVTDEGATLSVDTFGASAPGGVVLEKFGFTVDNIVAKAKALLG-
>Syn9311|113953070
----------------------------MAAATAS-------LDTLCVNSIRMLAVDAVN
KSNSGHPGLPMGCAPMGYTLWDKFLKHNPKNPKWFNRDRFVLSAGHGCMLQYALLHLTGY
DSVTIDDIKQFRQWGSKTPGHPETFETPGIEVTTGPLGAGISNAVGLAIAESHLGAKFNK
ADAKVVDHFTYVIMGDGCNQEGVASEAASLAGHLKLGKLIALYDDNHITIDGRTDVSFTE
DVLKRYEAYGWHVQHVADGDTDVNAIAKAIEAAKAVTNKPSIIKVTTTIGYGSPNKSDTA
GVHGAPLGAEEAELTRKQLGWTHGP-FEIPQEAYDQYRQAVERGASQEAEWNQSLANYRS
KYPTESAEFERMLRGELPQGWDKDLPTYTPDDKGLATRKHSQICLGALGANLPELIGGSA
DLTHSNYTDIAGETGSYQPETPEKRYLHFGVREHAMAAVLNGIAYHNSGLIPYGGTFLVF
ADYMRGSMRLSALSMLGVIYVLTHDSIGVGEDGPTHQPIETIPSLRAMPGMLVFRPGDGN
ETSGAYKLAIEN----R--NRP--SAMCLSRQGMANQANSSIDKVAFGGYILED-CAGTP
DLILIGTGTELDLCVQAAKQLTSEGKNVRVVSMPCVELYDEQSDAYKEEVLPNAVRKRIV
VEAAETFGWHRFIGLDGDSITMNRFGASAPGGTCMEKFGFTVDNVVAKSKALLG-
>NoAz|298490751
----------------------------MAVATQS-------LEELCINSIRFLAVDAIE
KSKSGHPGLPMGAAPMAFVLWDRFMRYNPKNPKWFNRDRFVLSAGHGCMLQYAMLYLTGY
DSVTIEDIKQFRQWGSRTPGHPENFETPGVEVTTGPLGQGIANAVGLAMAEAHLAAKFNK
PDAKIVDHYTYVLLGDGCNMEGISGEAASLAGHYGLGKLIALYDDNHISIDGSTNVAFTE
DVSKRFEAYGWHVLHVKDGNTDLDAISKAVEVAKAITDKPTMIKVTTTIGYGSPNKQNTA
GIHGAALGVDETALTRKNLGWEYAP-FEIPSDVLNHTRKAVERGADYESDWNKALADYKA
KYPAEAAEFERFISGKLPEGWDKVLPTYTTEDKALPTRKHSETCLNKLAAVLPELIGGSA
DLTHSNLTEIKG-FGDFQKGQYQNRNIHFGVREHAMGAICNGMALHGSGLIPYGATFLIF
TDYMRAAIRLAALSQAGSIWVMTHDSIGQGEDGPTHQPIETLASLRAIPDLTVIRPADGN
ECSGAYTVAIEK----SKAQAS--TLLAFTRQNVPNLVGTSIEAVKKGAYTVVD-CAGTP
ELILIGTGSELSLCVSAGEKLTAQGKKVRVVSMPSIDLFDAQDAAYKESVLPKAVTKRLS
VEAASSFGWHKYVGSEGDTVSIDHFGASAPGGICMEKFGFTVDNVLAKAIGLLG-
>Ucyn|284929256
----------------------------MIAATRS-------LEELCINSIRFLAVDAVE
KAKSGHPGLPMGAAPMAFVLWDKFMRFNPKNPKWFNRDRFILSAGHGSMLHYALLYLTGY
DSVTIDDIKEFRQWGSKTPGHPENFETDGIEVTTGPLGQGIANGVGLALAEAHLAAKFNK
PDATIVDHYTYVILGDGCNMEGVASEACSIAGHWGLGKLIALYDDNHISIDGSTDVAFTE
DVSKRFEAYGWHVLHVENGNTDLVAIAEAIEKAKQVTDKPTMIKVTTTIGYGSPNRQNTA
GIHGAALGAEEIALTRQNLGWEYEP-FVIPENVLTHMGKSIDRGVDHESQWNLTLNDYKA
KYPLEAAEFERYMSGRLPENWTQVLPSFTPEEAGLSTRKYSANMLNYLSPVLPELLGGSA
DLTHSNLTELKN-SGDFQKGQYENRNVHFGVREHAMGAICNGIALHNSGLIPYCATFLIF
TDYVRASIRLSALSQAGVIWVTTHDSIGQGEDGPTHQPVETVMSLRAIPTLTVIRPADGN
ECSGAYKIAIEN----AQSNLP--TLLVLTRQNVPNLAGTSIEGVDKGAYTILD-CDGEP
DIILMGTGSEVSLCVSAAEQLSNMSKKVRVVSMPCWEKFEAQNAAYKESVLPKAVTKRLS
VEAGISLGWTKYVGTEGDTISIDSFGASAPGKVCMEKFGFTIENVIAKAKMLLG-
>Syns5701|87301979
----------------------------MVAAPTVDTLS---VDNLCVNSIRFLAIDAIN
KSNSGHPGLPMGAAPMAYALWDKHLHHNPANPKWFNRDRFVLSAGHGCMLLYALLHLSGY
DSVSIEDIKQFRQWGSKTPGHPETFETPGVEVTTGPLGQGISNAVGLAIAEAHLAAKFNR
PDVSLVDHHTYVIMGDGCHQEGISGEAASLAGHLGLGKLIALYDDNHITIDGNTKVSFTE
DVLKRYEAYGWHVQHVADGNTDIDAIGRAIEAAKAVTDKPSLIKVTTTIGYGSPNKADTA
GVHGAALGAEEADLTRKSLGWSYGP-FEVPEEAYEQWRKARERGAALEAEWDNILAAYRS
EYPAEAAEFERMLRGELPQGWDRNLPRFTPEDKGLATRQYSYNVLNAIGPDLPELIGGSA
DLTHSNLTDIKG-EGSFQKGSEANRYLHFGVREHAMAAILNGIAYHDSGLIPYGGTFLVF
AGYMVGAMRLSALSELGVIYVLTHDSIGLGEDGPTHQPVETLASLRSIPNLLVIRPGDGN
ETSGAYQVAVTN----R--KRP--TVLALSRQAMVNQPNSAPEHVAKGGYILED-SNGSP
DLILIGSGTELDLCVKAAKELRGQGHNVRVVSMPCVELFEEQDASYRESVLPGAVRKRLV
VEASGSFGWHKYVGLDGDTVSIDRFGASAPGPVCLEKFGFTVENVVAKAKAL---
>YellB|86608597
---------------------------MVVAAPPS-------LEQLAINTIRFLAVDAVQ
KANSGHPGLPMGAAPMAYVLWQQFMKFNPRNPKWVDRDRFVLSAGHGCMLQYALLHLTGF
D-VSLEDIKQFRQWGSKTPGHPENFETPGVEVTTGPLGQGVGNAVGLAIAEAHLAARFNK
PGHTIVDHYTYVILGDGCNMEGVASEAASLAGHLQLGKLIMLYDSNHISIDGRTEIAFTE
DVGKRYEAYGWHVQKVDDGNHDLKGIAEAIQRAKEVTNKPSLIIVETTIGYGSPNKAGSE
SVHGAPLGPEEVKLTKQNLGWPLEPEFYIPDEVLAHFRQAIEKGAKAEAEWNERFAAYEK
AYPEEAAEFKRIMAGELPVGWKEALAPIAETGRE-STRNLSKFCLNALAKAVPELLGGSA
DLAHSNMTYLKG-IPEFQAGSYEGRNFRFGVREHGMGAIANGMALHG-GLIPYDATFLIF
TDYMRPAIRLSALSQVRVLHVMTHDSVALGEDGPTHQPVETLASLRAIPNLYVLRPADAR
ETVGSYQVALEA----K--TTP--SVLVFTRQAVNPVEGTSVEGVAKGAYVVVD--APNP
ELILIATGSELELAVKAAAQLKQEGRAVRVVSMPCMELFEAQPQSYRDSVLPPNVTKRVS
VEAGCTFGWHKYLGFEGVAIGIDRFGASAPGPVCMEKFGFTVENVVNTARRLLG-
>Syn7002|170077643
----------------------------MTVATQS-------IDQLCINAIRFLAIDGVE
KAKSGHPGLPMGAAPMAYTLWDKFMRFNPKNPKWVNRDRFVLSAGHGSMLQYALMYLAGY
DSVSLEDIKQFRQWKSKTPGHPENFETPGVEVTTGPLGQGIANAVGLALAEAHLAARYNK
PDAKIFDHYTYVIMGDGCNMEGISGEAASIAGHWGLGKLIALYDDNHISIDGSTDIAFTE
DVCKRYESYGWHVLHVEDGNNDIEAIAKAIEAAKAVTDKPSLIKITTTIGYGSPNKADTA
GVHGAALGADEIELTRKSLEWNYGP-FEVPEDALNHFRKAVERGASAEAEWDQVWATYKT
KYAEEAAELERILSGKPPANWADALPTATPADKGLATRKHSEVTLNAIAPVLPELIGGSA
DLTHSNLTEIHV-SGDFQKGAYENRNVHFGVREHAMGAICNGIALHGTGLIPYGATFLVF
SDYMRNSIRLSALSEARVIWVMTHDSIALGEDGPTHQPIEHVASLRAMPNLYVYRPADTN
ETSGAYKVAVES----A--TTP--TLLALTRQGLPNLEGSSIENAEKGGYILSD-SEGTP
DLILIGTGSEVQLCVEAAKALRANGKNVRVVSMPCVERFEEQDAAYQESVLPKAVTKRVA
VEAGATMSWYKYVGFEGAVIGIDTYGASAPGGVVMEKFGFTVDNVVKTAETVLG-
>Cylr|282901194
----------------------------MAVVTQS-------LEELCINSIRFLAVDAIE
KSKSGHPGLPMGAAPMAFVLWDKFMRYNPKNPRWFNRDRFVLSAGHGCMLQYAMLYLTGY
NSVTIEDIKQFRQWGSRTPGHPENFETAGVEVTTGPLGQGIANAVGLAMAEAHLAAKFNK
PGSTIVDHYTYVILGDGCNMEGVSGEAASLAGHYGLGKLIALYDDNHISIDGSTDVAFTE
DVSKRFEAYGWHVLHVENGNTDINAIASAIESAKSVKDKPTMIKVTTTIGYGSPNKANTA
GVHGAALGGDEVALTRKNLGWEYEP-FVVPQDVISHLGKAVGRGADYEKEWNKAFADYKA
KYPQEAAEFERLVSGKLPDGWNQVLPTYTAADKALPTRKHSETCLNKLAGVLPELIGGSA
DLTHSNLTEIKG-EGDFQKGQFQNRNIHFGVREHAMGAICNGMALHGSGLIPYGATFLIF
TDYMRAAIRLSALSEAGVIWVMTHDSIGQGEDGPTHQPIETLASLRAIPNLTVIRPADGN
ESSGAYTVAITR----AKQNAP--TLLAFTRQNVPNLAGTSVEGVTKGGYIILD-SQGTP
DIILIGTGSELSLCVGAAEKLTATGKKVRVVSMPSTDLFEEQDSSYKESVLPKAVIKRLV
VEAGSSFGWHKYIGIEGDAVSIDRFGASAPGGICLEKFGFTVDNVVAKAQALLG-
>Prom9303|124024296
----------------------------MVAATAS-------LDTLCINSIRMLAVDAVN
KANSGHPGLPMGCAPMGYTLWDQFLHHNPKNPQWFNRDRFVLSAGHGCMLVYSLLHLTGY
DSVSIEDIKQFRQWGSRTPGHPETFETPGVEVTAGPLGAGISNAVGLAIAEAHLAAKFNK
PEAKIVDHFTYVVMGDGCNQEGISSEACSLAGHLKLGKLIALYDDNHITIDGRTDVSFTE
DVLKRYEAYGWHVQHVANGDTDVNAIAKAIAAAKAVTDKPSIIKVTTTIGYGSPNKSDTA
GVHGAPLGEEEATLTRQQLGWNYGP-FEIPQEAYDQYRKAIDQGARLESEWNQALANYRS
QYPNEAAEFERMLRGELPKGWDKDLPTYTPEDSGLATRKHSQICLGALGPNLPELIGGSA
DLTHSNYTDIKGETGSFQPETPEKRYLHFGVREHAMAAILNGIAYHNSGLIPYGGTFLVF
ADYMRGSMRLSALSELGVIYVLTHDSIGVGEDGPTHQPVETIPSLRAMPNMLVFRPGDGN
ETSGAYKLAIQN----R--KRP--SSLCLSRQGMANQANSSIENVALGGYVLED-CEGTA
DLILIGTGTELDLCVQAAKQLSAAGHKIRVVSMPCVELFEEQSSAYKQEVLPNAVRKRIV
VEAAESFGWHKYIGIDGDSVTMNSFGASAPGGTCMEKFGFTVENVVAKSKALLN-
>Syns7805|88808199
----------------------------MVAAPAS-------LDTLCINSIRFLAVDAVN
KSKSGHPGLPMGCAPMGYTLWDKFLRHNPKNPKWFNRDRFVLSAGHGCMLLYSLLHLTGY
DSVSIEDIKQFRQWGSKTPGHPETFETPGVEVTTGPLGAGISNAVGLAIAESHLAAKFNK
PDAQVVDHYTYVIMGDGCNQEGVASEACSLAGHLKLGKLIALYDDNHITIDGRTDVSFTE
DVLKRYEAYGWHVQHVADGNTDVDAIAKAIEAAKAVTDKPSIIKVTTTIGYGSPNKGDTA
GVHGAPLGEEEAELTRKQLGWSYGP-FEVPQEAYDQYRQAIERGASQEAEWNQTLAAYRN
QYPAEAAEFERMLRGELPQGWDKELPTYTPDDKGLATRKHSQICLGALGPNLPELIGGSA
DLTHSNYTDIKGETGSYQPETPEKRYLHFGVREHAMAAVLNGIAYHNSGLIPYGGTFLVF
ADYMRGSMRLSALSELGVIYVLTHDSIGVGEDGPTHQPIETIPSLRAIPNMLVFRPGDGN
ETSGAYKLAIEN----R--HRP--SALCLSRQGMANQANSSIDKVAHGGYILED-CDGTP
ELILIGTGTELDLCVQAAKQLSAEGKKVRVVSMPCVELFDEQSDAYKEQVLPTAVRKRIV
VEAAEAFGWHRFIGLDGDSVTMNRFGASAPGGTCMEKFGFTVENVVAKSKALLG-
>Syns7803|148238531
----------------------------MVAAPAS-------LDTLCINSIRMLAVDAIN
KSKSGHPGLPMGCAPLGYALWDKFLKHNPKNPKWFNRDRFVLSAGHGCMLLYALLHLTGY
DSVSIDDIKQFRQWGSKTPGHPETFETPGVEVTTGPLGAGISNAVGLAIAESHLAAKFNK
PGATLVDHYTYVVMGDGCNQEGIASEACSLAGHLKLGKLIALYDDNHITIDGRTDVSFTE
DVLKRYEAYGWHVQHVADGNTDVDAIAKAIEAAKAVTDKPSIIKVTTTIGYGSPNKGDTA
GVHGAPLGEDETVLTRQQLGWEYGP-FEVPQEAYDQFRQAIERGASLEAEWNQTLATYRT
QFPAEAAEFERMLRGELPEGWDKDLPTAGPDEKGLATRKHSQICLGALGPNLPELIGGSA
DLTHSNYTDIKGETGSYQPETPEKRYLHFGVREHAMAAILNGIAYHDSGLIPYGGTFLVF
ADYMRGSMRLSALSELGVIYVLTHDSIGVGEDGPTHQPIETIPSLRAMPGMLVFRPGDAN
ETSGAYKLAIQN----R--KRP--SALCLSRQGMANQANSSIDKVALGGYVLED-CEGTP
DLILIGTGTELDLCVQAAKQLSAEGKKVRVVSMPCVELFDEQSDAYKEEVLPNAVRKRMV
VEAAESFGWHRFIGLDGDSVTMNRFGASAPGGTCLKEFGFTVENVVAKSKALLG-
>Cya0110|126659894
----------------------------MVAATQS-------LQELCINSIRFLAVDAVE
KAKSGHPGLPMGAAPMAYVLWDQFMRFNPKNPKWFNRDRFILSAGHGCMLQYALLYLTGY
DSVTIEDIKQFRQWESKTPGHPENFETEGVEVTTGPLGQGIANGVGLALAEAHLAATFNK
PDATIVDHYTYVILGDGCNMEGVASEACSVAGHWGLGKLIALYDDNHISIDGSTDVAFTE
DVSKRFEAYGWHVLHVENGNTDLDGIAKAIEEAKKVTDKPSMIKVTTTIGYGSPNKQNTA
GIHGAALGADEIELTRHNLGWEHEP-FVVPQDVLSHMNKAIERGADYENEWNKAFETYKS
KYPAEAAEFERYLSGQLREGWEKELPTFTPEDSATATRKHSAAILNKLAPVIPELIGGSA
DLTHSNLTELKV-SGDFQKGQYGNRNVHFGVREHGMGAICNGMALHGSGLIPYGATFLIF
TDYMRASIRLSALSQAGSIWVMTHDSIGQGEDGPTHQPVEVLASLRAIPNLTVIRPADGN
ECSGAYKVAIEK----AKQNAP--TLMAFTRQNVPNLPGTSIEGTSKGAYTIVD-CDGTP
DIILIGTGSEVSLCVSAAEKLTGEGKKVRVVSMPSWELFEAQDAAYKESVLPKAVTKRVS
VEAGVSFGWAKYVGSEGDTVSIDRFGASAPGATCMEKFGFSVDNVLAKAKAVLG-
>Mica|166364238
----------------------------MVVASQS-------LEELCINAVRFLAVDAVE
KAKSGHPGLPMGAAPMAFVLWDQFLRFNPKNPQWVNRDRFVLSAGHGCMLQYALMYLTGY
DSVPLEEIKQFRQWKSKTPGHPENFVTEGVEVTTGPLGQGIANGVGLALAEAHLAARFNK
PDAKIIDHYTYVILGDGCNMEGISGEACSLAGHWGLGKLIALYDDNHISIDGSTDIAFTE
DVSKRFEAYGWHVQHVENGNTDLDAIANAIAAAKAVTDKPSMIKITTTIGYGSPNKSNTA
DVHGAALGATEIELTRKALGWEYEP-FVVPDEVLNRFRQAVDKGATAETDWNKLFNEYQA
KYPAEAALFEQLTTGQLPEGWEQALPVYKPEDKALASRKHSEICLNALAGVLPGLIGGSA
DLTHSNYTELEH-FGNFQKGSYQERNVHFGVREHAMGAICNGIALHNTGLIPYGATFLIF
TDYMRNSIRLSALSETRVIWVMTHDSIALGEDGPTHQPVEHVASLRAIPNLLVMRPGDGT
ETSGAYKVAVSE----T--KRP--TLLALSRQNLPNLAGTSLDGVAKGAYIITD-SEGTP
DVILIGTGGELYLCDKAAAVLKEAGIKARVVSMPCWELFEEQSAEYKESVLPKAVKKRLA
VEAGSTMGWHRYITDEGDVLGVDTFGASAPGGVILEKFGFTVNNVVAKAKALLG-
>Syns8109|260435191
----------------------------MVAAPAS-------LDTLCINSIRMLAVDAIN
KSNSGHPGLPMGCAPMGYALWDKFLKHNPKNPKWFNRDRFVLSAGHGCMLLYALLHLTGY
DSVSIEDIKQFRQWGSKTPGHPETFETPGVEVTTGPLGAGISNAVGLAIAESHLAAKFNK
ADATVVDHYTYVIMGDGCNQEGVSSEAASLAGHLKLGKLIALYDDNSITIDGRTDVSFTE
DVLKRYEAYGWHVQHVAEGNTDVDAIAKAIEAAKAVTDKPSIIKVTTTIGYGSPNKADTA
GVHGAALGEEEAALTRQQLGWDYAP-FEIPQDAYDQFRQAIDRGASLEAEWNQTLATYRT
KYPSEAAEFERMLRGELPEGWDKDLPTYTPEDGGLATRKHSQICLGALGPNLPELIGGSA
DLTHSNYTDIKGETGSYQASSPEKRYLHFGVREHAMAAILNGIAYHNSGLIPYGGTFLVF
ADYMRGSMRLSALSELGVIYVLTHDSIGVGEDGPTHQPIETIPSLRAMPNMLVFRPGDGN
ETSGAYKLAIQN----R--KRP--SSLCLSRQGMANQANSSIDKVALGGYVLED-CAGTP
DLILIGTGTELDLCVQAAKQLTAEGKKVRVVSMPCVELFDEQSDAYKEEVLPNAVRKRMV
VEAAESFGWHRFIGLDGDSVTMNRFGASAPGGTCLKEFGFTVENVVAKAKALLG-
