# Supplementary material for: Genome fluctuations in cyanobacteria reflect evolutionary, developmental and adaptive traits
Source: BMC Evol Biol. 2011 Jun 30;11:187. doi: 10.1186/1471-2148-11-187 (PMC3141437; doi:10.1186/1471-2148-11-187)
Supplement: Additional file 8 — Individual and concatenated alignments for protein groups. Compressed file containing all alignments of individual groups (fasta format) and the concatenated alignment of 285 single-copy genes (phylip format). [file 1471-2148-11-187-S8.GZ › Cyanos1347.faa]

>Syne7942|81299365
-------------------------------------MLRAGIVGLPNVGKSTLFNALVA
NAKAQAANFPFCTIEPNVGVVAVPDTRLAALTEISSSEQTVPTRIEFVDIAGLVKGASQG
EGLGNQFLSHIRQVDAIVQVVRCFDDDDIIHVAGSVDPARDIEIINLELALADLGQIERR
IERLRKQARTN-KEAAAELAVLERLQPHLDAGKSARQFELTEEEEALIAPLDLLTRKPLI
YGANVSEGELATGNAYVEQVRSLAAAENAQVVIISAQVEAELVELPEEERADYLGSLGVE
EGGLQSLIRATYALLGLRTYFTTGPKETRAWTIRAGMTAPQAAGVIHSDFERGFIRAETV
AYADLVATGSMTAAKEKGLVRSEGKEYIVQEGDVMLFRFNV
>PromCC|33240682
-------------------------------------MLKVGIVGLPNVGKSTLFNALVA
NAQAQAANFPFCTIEPNVGTVSVPDDRLKLLGALSDSKELVPTRIEFVDIAGLVKGASQG
EGLGNKFLSNIREVDAIVHVVRCFEDENVIHVSGSVDPVRDIEIINLELGLSDLSQIEKR
RERLKKQIRNN-KESQVEDQILEKIHLEIEQGGVARSVTLLDEERQLIKPLGLLTAKPII
YASNLTEDELSLGNVFSKNVKELAENESSENVRISAQVEAELIELGEFERQDYLAGLGVQ
EGGLQSLIKASYNLLGLRTYFTTGEKETKAWTINSGMTAPQAAGVIHTDFERGFIRAQTI
NYEKLLTAGSLLEAKNKGWIRSEGKEYIVQEGDVMEFLFNV
>Crow|67923117
-------------------------------------MLKAGIVGLPNVGKSTLFNALVA
NAKADAANFPFCTIEPNVGVVSVPDERLAVLAELSQSQKIVPTRMEFVDIAGLVQGASKG
EGLGNQFLANIREVDAIVHVVRCFDDDDIIHVSGSVDPARDIEVINLELALADLTQTEKR
LERVRKQVKGK-KEGQEEIPALEKILAALNEGMGARHVELTEEEEDLIKSLGLLTRKPII
YAANVSEDDLATGNEWVEAVRKIATADKAKVVIVSAQVESELVEIPEEEKADYLEALGVK
EGGLQSLIQATYELLGLRTYLTTGPQETRAWTILAGMKAPQAAGVIHTDFEKGFIRAETV
SYEDLVACKTMTVAKEKGLVRSEGKEYVVQEGDVVLFRFNV
>Syn7335|254424345
-------------------------------------MLRAGIVGLPNVGKSTLFNAVVA
NAKAQAANFPFCTIEPNVGVVAVPDERLGTLADISSSKEVTPARVEFVDIAGLVKGASQG
EGLGNQFLANIREVDAIIHVVRCFESDDIIHVSGSIGPLRDIEVINLELALSDLSQIEKR
MERIRKQARNN-KEAQAELDILEKLQPVLDEGKAARTVELDDDESLIIKPLGLLTRKPVI
YAANVSEDDLATGNEWVEQVRSQAEDEDAQVVVVSAQVEAELLEIPEDERADFLEALGVE
EGGLQSLIRATYDLLGLRTYFTTGPQETRAWTIKAGMLAPQAAGVIHTDFERGFIRAETV
GYEDLVTSGSMTAAKEKGLVRSEGKEYTVKEGDVMLFRFNV
>Syn307|148241815
-------------------------------------MLKAGIVGLPNVGKSTLFNALVA
NAQAQAANFPFCTIEPNVGTVSVPDERLQQLAELSSSQEIVPTRVEFVDIAGLVAGASQG
EGLGNKFLANIREVDAIVHVVRCFEDDDVIHVSGSVDPGRDAEVINLELALADASQIEKR
RDRLKKQMRTS-KEAQIEDAALERIAAVLDGGGAARSVEISEEEAALIKPLGLLTAKPII
YAANVSEDDLAGGNGFSEAVQAMAAKESAETVRVSAQVEAELVELGDEERGDYLEGLGVS
EGGLQSLIRATYNLLGLRTYFTTGEKETRAWTIKAGMTAPQAAGVIHTDFERGFIRAQTI
GCQELLAAGSFNEAKSKGQLRSEGKDYVVAEGDVMEFLFNV
>Syn9605|78213481
-------------------------------------MLKAGIVGLPNVGKSTLFNALVA
NAQAQAANFPFCTIEPNVGTVAVPDERLDRLTELSKSKDTIPTRMGFVDIAGLVKGASQG
EGLGNKFLANIREVDAIVHVIRCFEDDDVIHVSGSVGPSRDAEVINLELGLADLAQIEKR
RERLKKQMRTS-KEAQVEDAALERIQAVLENGGAARSVDLNDEEAVMIKPLGLLTAKPII
YATNVSEDDLAEGNAFCTEVVELAAKEGAETVRISAQVEAELVELGDEETADYLEGLGVK
EGGLQSLIRATYRLLGMRTYFTTGEKETRAWTFKAGMTAPQAAGVIHTDFERGFIRAQTI
GWEKLLEAGSLSEARNKGWLRSEGKEYVVDEGDVMEFLFNV
>Nosp|186686385
-------------------------------------MLRAGIVGLPNVGKSTLFNAVVA
NAKAEAANFPFCTIEPNVGVVAVPDERLNVLAKIASSVQTIPARVEFVDIAGLVKGASQG
EGLGNQFLSHIREVDAIVHVVRCFENDDIIHVAGSVDPARDIEIINIELGLSDLAQIERR
IDRTRKLARTS-KDAQFEVSVLEKLAAALNEGKSVRQVSLNEEETEIIKGLELLTYKPII
YAANVSEDELATGNHFVETVRQIAATENAQVVIVSAQVEAELVELPEEDKADFLASLGVE
EGGLKSLIRATYSLLGLRTYFTCGPKETRAWTINAGMSAPQAAGVIHSDFERGFIRAETV
AYKDLVTTGSMNAAKEKGLVRSEGKEYVVQEGDVMLFRFNV
>PromAS|123968846
-------------------------------------MLKAGIIGLPNVGKSTLFNALVE
NAKAQAANFPFCTIEPNKGIVSVPDQRLQELGNLSSSQNIIPTKIEFVDIAGLVKGASKG
EGLGNKFLSNIREVDAIVHVVRCFEDSDVIHVSGKVDPLDDIEIINLELNLADLSQLQKR
RERIKKQVRTS-KEAAKEDTLLEKIEEELEKGLSVRSISLNEEENLIIKQLGFLTAKPII
YATNLNENDLALGNDFSSKVQSFARNENTECIKISAQVESELIELEQEDKKDYLIGLGVE
EGGLSSLIRSTYKLLGLKTYFTTGEKETKAWTIKDGMTAPQAAGVIHTDFEKGFIRAQTI
SYQNLIDSGSIANAKTKGLLRSEGKEYIVNEGDVMEFLFNV
>Rapb|282897871
MLAGDIVTKGTHKGSQKAKILQLPVVGIFTLIIYKSTMLKAGIVGLPNVGKSTLFNAVVA
NAKAEAANFPFCTIEPNVGIVAVPDDRLNVLAKLASSEQIIPARVEFVDIAGLVQGASQG
EGLGNQFLSHIREVDAIVHVVRCFENDDIIHVSGSVDPVRDIDIINLELGLSDLAQVERR
IERSRKLARTS-KDAQFEVTVLDKLVAALNEGKSVRQVSLTPEEAAVIKNLGLLTSKPII
YAANVAEDDLATGNDFVEKVRAVAAQENAQVVIVSAQVEAELVELPDADKVDFLASLGVQ
EGGLKSLIRATYALLGLRTYFTSGPKETRAWTIHAGMSAPQAAGVIHSDFERGFIRAETV
AYEDLVTHRSINAAKEKGLVRSEGKEYIVQEGDVMLFRFNV
>YellA|86604757
-------------------------------------MLRAGIVGLPNVGKSTLFNALCE
NAKAEAANFPFCTIEPNIGRVAVPDERLQVLAKISGSAAIVPAQIEFVDIAGLVAGASKG
EGLGNQFLSHIRQVDAIVHVVRCFKDENIVHVAGSVDPVRDMGVINLELALADLAQIERR
LERVRKQAKSD-KTAQVELQALEKLQAALDEGKPARLVPLSPEEEASIKGLGLLTRKKVI
YAANVAETELATGNDWVEQVRQVAQAEGARVVVVSAQVEAELVELPPAERQAYLDSLGVK
EGGLKSLIRATYELLGLRTYFTSGPKETRAWTIPAGATAPQAAGVIHSDFERGFIRAETI
AYEDLVAAGSLSAAREKGLVRSEGKDYVVQEGDVMLFRFHV
>Prom9215|157413677
-------------------------------------MLKAGIIGLPNVGKSTLFNALVE
NAKAQAANFPFCTIEPNKGIVSVPDQRLKELGDLSSSQNIIPTKIEFVDIAGLVKGASKG
EGLGNKFLSNIREVDAIVHVVRCFEDSDVIHVSGKVDPLDDIEIINLELNLADLSQLQKR
RERIKKQVRTS-KEAAKEDTLLEKIEEKLQKGLSVRSISLSEEENLIIKQLGFLTAKPII
YATNLNENDLAEGNDFSSKVQSFASSENTECIKISAQVESELIELEPEDKKDYLMGLGVK
EGGLSSLIRSTYKLLGLKTYFTTGEKETKAWTIKDGMTAPQAAGVIHTDFEKGFIRAQTI
SYQNLIDSGSIANAKTKGLLRSEGKEYIVNEGDVMEFLFNV
>PromN2A|72382585
-------------------------------------MLKAGIVGLPNVGKSTLFNALVA
NAQAQAANFPFCTIEPNVGSVSVPDQRLNLLGELSNSKQIIPTRMEFVDIAGLVKGASKG
EGLGNKFLANIREVDAIVHVIRCFSDDDVIHVSGSVDPSRDIEIINLELALSDLNQIEKR
RTRLKKQISTS-KDAKLEDDVLEKLSEALENENAVRSVSLTNEEKKLIKPLGLLTEKPII
YATNLGEDELAKGNSFSEEVNTLATKEGSECVKISAQVEAELIELGEEERDDYLNGLGVE
EGGLISLIKATYRLLGLSTYFTTGEKETKAWTISDGMTAPQAAGVIHTDFEKGFIRAQTI
SYKKLLEAGSLVEAKNKGWLRSEGKEYIVNEGDVMEFLFNV
>Syns9917|87124842
-------------------------------------MLKAGIVGLPNVGKSTLFNALVA
NAQAQAANFPFCTIEPNVGTVAVPDPRLQQLSDLSGSKELIPARIEFVDIAGLVKGASQG
EGLGNKFLANIREVDAIVHVVRCFEDDDVIHVSGSVGPARDAEVINLELGLADLAQVEKR
RERLKKQMRTS-KEAQVEDAALERIQAVLEQGGAARSVALTEEEAAMIKPLGLLTAKPII
YATNVSEDDLAPGNRFCEEVVALAASEGAETVRISAQVEAELIELGDEERADYLEGLGVS
EGGLQSLIRATYNLLGLRTYFTTGEKETRAWTFKAGMTAPQAAGVIHTDFERGFIRAQTI
GWQKLLEAGSLAEARNKGWLRSEGKEYVVDEGDVMEFLFNV
>Prom9312|78779617
-------------------------------------MLKAGIIGLPNVGKSTLFNALVE
NAKAQAANFPFCTIEPNKGIVSVPDQRLQELGDLSSSQNIIPTKIEFVDIAGLVKGASKG
EGLGNKFLSNIREVDAIIHVVRCFEDNDVIHVSGKVDPLDDIEIINLELNLADLSQLQKR
RERIKKQVRTS-KEAAKEDALLEKIEEELHKGLSVRSISLSEEENLIIKQLGFLTAKPII
YATNLNENDLAEGNDFSSKVQSFAGSENTECIKISAQVESELIELEPEDKKDYLIGLGVE
EGGLSSLIRSTYKLLGLKTYFTTGEKETKAWTIKDGMTAPQAAGVIHTDFEKGFIRAQTI
SYQNLIDSGSIANAKTKGLLRSEGKEYIVNEGDVMEFLFNV
>SynsBL|116071083
-------------------------------------MLKAGIVGLPNVGKSTLFNALVA
NAQAQAANFPFCTIEPNVGTVSVPDDRLQLLTDLSKSQNTVPTRMEFVDIAGLVKGASQG
EGLGNKFLSNIREVDAIVHVVRCFEDDDVIHVSGTVGPARDAEVINLELGLADLSQIEKR
RERLKKQMRTS-TEAQVEDAALARIQAVLEQGGAARSVEITAEEEGMIKPLGLLTAKPII
YATNVSEDDLADGNAYCSEVTALAEQEGAETVRISAQVEAELVELGDEERADYLEGLGVS
EGGLRSLIRATYRLLGLRTYFTTGEKETRAWTFKSGMTAPQTAGVIHTDFERGFIRAQTI
GWEKLLDAGSLVEARNKGWLRSEGKDYVVAEGDVMEFLFNV
>Prom9515|123966535
-------------------------------------MLKAGIIGLPNVGKSTLFNALVE
NAKAQAANFPFCTIEPNKGIVSVPDHRLHQLATLSSSQNVIPTKIEFVDIAGLVKGASKG
EGLGNKFLSNIREVDAIIHVVRCFEDSEVIHVSGKIDPLEDIEIINLELNLADLTQLQKR
RERIKKQVKTS-KEAQQEDALLEKIEDKLQKGLSVRSISLSVEENLMIKQLGFLTAKPII
YATNLNENDLAEGNNLSSKVQMLAKTENTECIKISAQVESELIELGPEDKKDYLIGLGVE
EGGLKSLIKSTYKLLGLKTYFTTGEKETKAWTIKDGMTAPQAAGVIHTDFEKGFIRAQTI
SYKSLLESGSMANAKNKGLLRSEGKEYVVNEGDVMEFLFNV
>Cya8802|257060823
-------------------------------------MLKAGIVGLPNVGKSTLFNALVA
NAKADAANFPFCTIEPNVGVVSVPDERLQVLANLSKSEKIVPTRIEFVDIAGLVKGASQG
EGLGNQFLANIREVDAIVHVVRCFDDDDIIHVSGSVDPVRDIEVINLELALADLSQVEKR
LERARKQAKGK-KEAEAEIPALEKILAYLNEGKAARHVSLNEEEEELIKPLGLLTRKPII
YAANVSEDDLATGNDWVKQVEGVAHNENAKVVIVSAQVESELVEISEEEKADYLESLGVK
EGGLQSLIKATYELLGLRTYLTTGPQETRAWTIHAGMKAPQAAGVIHTDFERGFIRAETV
AYDDLVACKTMVAAKEKGLVRSEGKDYVVQEGDVMLFRFNV
>Prom9313|33863425
-------------------------------------MLKAGIVGLPNVGKSTLFNALVA
NAQAQAANFPFCTIEPNVGSVAVPDERLQLLCDLSKSKEMIPTRMEFVDIAGLVKGASEG
EGLGNKFLANIREVDAIVHVVRCFEDEDVIHVSGSVDPSRDAEVINLELGFADLSQIEKR
RLRLKKQTRTS-NDAQFEDAALERIQSVLEQGGAARAVELSDEEAKIIKPLGLLTAKPII
YATNVSEDDLAGGNAYCEEVTTLATREGAECVRISAQVEAELIELGEAERIDYLEGLGVS
EGGLKSLIKATYRLLGLRTYFTTGEKETRAWTFKAGMTAPQTAGVIHTDFERGFIRAQTI
AYQKLLEAGSFAEARNKGWLRSEGKDYVVEEGDVMEFLFNV
>Cya7822|196257668
-------------------------------------MLRAGIVGLPNVGKSTLFNALVA
NAKAEAANFPFCTIEPNVGVVSVPDERLEVLAKLSQSEKIVPTRIEFVDIAGLVKGASQG
EGLGNQFLANIREVDAIVHVVRCFDDDDIIHVSGSVDPLRDIEVINLELALADLAQVEKR
IDRVRKQAKTS-KDAQAELAV---------------------------------------
------------------------------------------------------------
------------------------------------------------------------
-----------------------------------------
>Cya7424|218437238
-------------------------------------MLRAGIVGLPNVGKSTLFNALVA
NAKAEAANFPFCTIEPNVGVVSVPDERLEVLAKLSQSEKIVPTRIEFVDIAGLVKGASQG
EGLGNQFLANIREVDAIVHVVRCFDDDDIIHVSGSVEPVRDIEVINLELVLADLAQVEKR
IDRVRKQAKTS-KDAQVELAILEKIIATLNEGKSARQVELSEEEEELIQSLGLLSRKPII
YAANVSEDDLATGNEWVEQVRQIAQTEEAIVVVVSAQVESELVDLSPEECKDFLESLGVE
EGGLKSLIKATYELLGLRTYLTTGPTETRAWTIRAGMKAPQAAGVIHTDFERGFIRAETV
AYQDLVTCGGMTAAKEKGLVRSEGKEYVVQEGDVMLFRFNV
>PromN1A|124026292
-------------------------------------MLKAGIVGLPNVGKSTLFNALVA
NAQAQAANFPFCTIEPNVGSVSVPDQRLNLLGELSNSKQIIPTRMEFVDIAGLVKGASKG
EGLGNKFLANIREVDAIVHVIRCFRDDDVIHVSGSVDPSRDIEIINLELALSDLNQIEKR
RTRLKKQISTI-KEAKLEDDVLEKLSEALENENAVRSVSLTDEEKKLIKPLGLLTEKPII
YATNLGEDELAKGNSFSDEVNTLATKEGSECVKISAQVEAELIELGEEERDDYLNGLGVE
EGGLISLIKATYRLLGLSTYFTTGEKETKAWTISDGMTAPQAAGVIHTDFEKGFIRAQTI
SYKKLLEAGSLVEARNKGWLRSEGKEYVVNEGDVMEFLFNV
>Micc|254413674
-------------------------------------MLRAGIVGLPNVGKSTLFNALVA
NAKADAANFPFCTIEPNVGVVAVPDERLSVLAKISTSEQIVPTRIEFVDIAGLVKGASKG
EGLGNQFLANIREVDAIVHVVRCFDDENIIHVSGSVDPVRDIDVINLELALADLAQVERR
MERTRKQARTS-KEAQLELEALEKLSAGLNEGKSARNISLTEDEAEVVKPLGLLSAKPII
YAANVSEDDLASGNEWVEQVRQVATAETAEVVVVSAQVESELVELPEDERGDFLESLGVE
EGGLKSLIRATYNLLGLRTFLTTGPKETRAWTIIAGMKAPQAAGTIHTDFERGFIRAETV
GYDDLVTSGSMNAAKDKGLVRAEGKEYVVQEGDVMLFRFNV
>Prom9202|254526846
-------------------------------------MLKAGIIGLPNVGKSTLFNALVE
NAKAQAANFPFCTIEPNKGIVSVPDQRLKELGDLSSSQNIIPTKIEFVDIAGLVKGASKG
EGLGNKFLSNIREVDAIVHVVRCFEDSDVIHVSGKVDPLDDIEIINLELNLADLSQLQKR
RERIKKQVRTS-KEAAKEDTLLEKIEEELQKGLSVRSISLSEEENLIIKQLGFLTAKPII
YAINLNENDLAEGNDFSSKVQSFANSENTECIKISAQVESELMELESEDKKDYLMGLGVK
EGGLSSLIRSTYKLLGLKTYFTTGEKETKAWTIKDGMTAPQAAGVIHTDFEKGFIRAQTI
SYQSLIESGSIANAKTKGLLRSEGKEYVVNEGDVMEFLFNV
>Nods|119510992
-------------------------------------MLRAGIVGLPNVGKSTLFNAVVA
NAKAEAANFPFCTIEPNVGIVSVPDERLNVLANIASSVQTIPARVEFVDIAGLVKGASQG
EGLGNQFLSHIREVDAIIHVVRCFENEDIIHVAGSIDPARDIEIINLELGLSDLAQIERR
IDRTRKQARTS-KDAQFEITVLEKLAAALNEGKSVRQVSLAEEEAEIIKGLELLTNKPII
YAANVSEEELATGNDFVEKVRQVAATENAQVVVVSAQVEAELVELPEEDKADFLESLGVK
EGGLKSLIRATYTLLGLRTYFTSGPKETRAWTINAGMSAPQAAGVIHTDFERGFIRAETV
SYEALVTHGSLNAAKEKGLVRSEGKEYIVQEGDVMLFRFNV
>Cyab|254430116
-------------------------------------MLKAGIVGLPNVGKSTLFNALVA
NAQAEAANYPFCTIEPNSGVVAVPDPRLQQLATISRSKEIIPTRVEFVDIAGLVKGASQG
EGLGNKFLANIREVDAIVHVVRCFDDDDVIHVAGSVDPVRDAEVINLELGLADLGQVEKR
RERLKKQVRTS-KEAQQEDGVLERIQTVLEAGGAARTVPLTAEERSLVRPLGLLTAKPII
YASNVSEDDLAGGNAHVEAVQALAAQEGAETVRISAQVEAELIELPEEDRAEFLEGLGVS
EGGLQSLIRATYALLGLRTYFTTGEKETRAWTITAGMTAPQAAGVIHTDFERGFIRAQTI
GHQQLVEAGSLAEARNRGWLRSEGKDYVVAEGDVMEFLFNV
>Acam|158335782
-------------------------------------MLRAGIVGLPNVGKSTLFNALVA
NAKAEAANFPFCTIEPNVGVVSVPDQRLQILSELSNSAKTVPTRIEFVDIAGLVQGASQG
EGLGNQFLANIREVDAIVHVVRCFDSDDIIHVAGSVDPMRDIEVINLELSLADLAQIERR
MERTKKTARNN-KEAQAELEILEKLRATLNAGQPARQAELSPEEKEVIKYLGLLTLKPII
YATNVSEDDLATGNKWVEQVRGIATAESAETVIMSAQVESELVELTDEERHDFLEALGVE
EGGLTSLIHATYKLLGLRTYFTSGPQESRAWTIPIGTKAPQAAGVIHTDFERGFIRAETV
GYQDLVENGSLTAAKEKGLVRSEGKDYLVQEGDVMLFRFNV
>Prom9301|126696665
-------------------------------------MLKAGIIGLPNVGKSTLFNALVE
NAKAQAANFPFCTIEPNKGIVSVPDQRLQELGNLSCSQNIIPTKIEFVDIAGLVKGASKG
EGLGNKFLSNIREVDAIVHVVRCFEDSDVIHVSGKVDPLDDIEIINLELNLADLSQLQKR
RERIKKQVRTS-KEAAKEDTLLEKIEEELEKGLSVRSISLNEEENLIIKQLGFLTAKPII
YATNLNENDLAEGNDFSSTVQSFASNENTECIKISAQVESELIELEPEDKKDYLIGLGVE
EGGLSSLIRSTYKLLGLKTYFTTGEKETKAWTIKDGMTAPQAAGVIHTDFEKGFIRAQTI
SYQNLIDSGSIANAKTKGLLRSEGKEYIVNEGDVMEFLFNV
>Artm|209524577
-------------------------------------MLTAGIVGLPNVGKSTLFNALVA
NAKAQAANFPFCTIEPNVGVVAVPDQRLQVLAKISNSEQIVPTRIEFVDIAGLVQGASQG
EGLGNQFLSHIREVDAIVQVVRCFENDDIIHVSGSVDPVRDIEIINLELAYRDLSQVERR
IERTRKQARTS-KEAQLELGALEKIAAVLNEGKSARLVDLSEEEAEAIKGLGLLTRKPII
YAANVSEDDLATGNEWVEKVRAIASQENAQVVIISAQVESELVELSDSEKQDFLESLGVQ
EGGLKSLIAATYKLLGLRTFLTTGPKETRAWTIHEGMSAPQAAGVIHSDFERGFIRAETV
AYQDLVTHGSMNAAKDKGLVRSEGKEYIVQEGDVMLFRFNV
>Syne6301|56750976
-------------------------------------MLRAGIVGLPNVGKSTLFNALVA
NAKAQAANFPFCTIEPNVGVVAVPDTRLAALTEISSSEQTVPTRIEFVDIAGLVKGASQG
EGLGNQFLSHIRQVDAIVQVVRCFDDDDIIHVAGSVDPARDIEIINLELALADLGQIERR
IERLRKQARTN-KEAAAELAVLERLQPHLDAGKSARQFELTEEEEALIAPLDLLTRKPLI
YGANVSEGELATGNAYVEQVRSLAAAENAQVVIISAQVEAELVELPEEERADYLGSLGVE
EGGLQSLIRATYALLGLRTYFTTGPKETRAWTIRAGMTAPQAAGVIHSDFERGFIRAETV
AYADLVATGSMTAAKEKGLVRSEGKEYIVQEGDVMLFRFNV
>Anav|75910821
-------------------------------------MLRAGIVGLPNVGKSTLFNAVVA
NAKAEAANFPFCTIEPNVGVVAVPDERLNVLSQISGSAQIIPARVEFVDIAGLVKGASQG
EGLGNQFLSHIREVDAIVHVVRCFENDDIIHVAGSVDPARDIEIISIELGLSDLAQIERR
IERTRKQARTS-KDAQFEITVLEKLAAALNEGKSVRQISLTEEEAEIIKGLGLLTNKPII
YAANVSEEELATGNEFVERVRQVAAQENAQVVVVSAQVEAELVELPEEDKADFLESLGVK
EGGLKSLIRATYALLGLRTYFTSGQKETRAWTINAGMSAPQAAGVIHSDFERGFIRAETV
AYNDLVANGSLIAAKEKGLVRSEGKEYIVQEGDVMLFRFNV
>Artp|284053277
-------------------------------------MLTAGIVGLPNVGKSTLFNALVA
NAKAQAANFPFCTIEPNVGVVAVPDERLQVLAKISNSEQIVPTRIEFVDIAGLVQGASQG
EGLGNQFLSHIREVDAIVQVVRCFDNDDIIHVSGSVDPVRDIEIINLELALADLSQVERR
IERTRKQARTS-KEAQLELGALEKIAAVLNEGKSARLVDLSEEETEAIKGLGLLTRKPII
YAANVSEDDLATGNEWVEKVRAIACQENAQVVIISAQVESELVELSEAEKQDFLESLGVQ
EGGLKSLIAATYKLLGLRTFLTTGPKETRAWTIHEGMSAPQAAGVIHSDFERGFIRAETV
AYQDLVTHGSMNGAKDKGLVRSEGKEYIVQEGDVMLFRFNV
>Cya7425|220909626
-------------------------------------MLRAGIVGLPNVGKSTLFNALVA
NAKAEAANFPFCTIEPNVGVVAVPDERLQILANISSSAEIVPTRVEFVDIAGLVKGASEG
EGLGNKFLANIRETDAIVQVVRCFEDDDIIHVSGSVDPVRDMSVINLELALADLEQIGRR
IERTRKTARTS-KEAQLELEALEKLSAALNEGKTARQVSLSEEEEQAVKFLGLLTRKPVI
YAANVAEDDLATGNAWVEQVRQVAATEGAEVVIVSAQVEAELVELSESDRQDFLATLGVS
EGGLKSLIRATYDLLGLRTFFTSGPKETRAWTILRGDKAPQAAGTIHSDFERGFIRAETV
AYADLVATGSMTTAKEKGLVRSEGKEYVVQEGDVMLFRFNV
>Cya51142|172036051
-------------------------------------MLKAGIVGLPNVGKSTLFNALVA
NAKADAANFPFCTIEPNVGVVSVPDERLGVLAELSQSEKIVPTRIEFVDIAGLVKGASQG
EGLGNQFLANIREVDAIVHVVRCFDDDDIIHVSGSVDPARDIEVINLELALADLAQMEKR
LERVKKQVKGK-KDGQEEIIALEKIVAVLNEGKGARHVELTEEEEVLIKPLGLLTRKPII
YAANVSEDDLATGNDWVEEVRKIAETDRAKVVIVSAQVESELIEISEEEKADYLESLGVK
EGGLQSLIQATYELLGLRTYLTTGPQETRAWTILAGMKAPQAAGVIHTDFERGFIRAETI
SYEDLVACKTMTVAKEKGLVRSEGKDYVVQEGDVMLFRFNV
>Lyns|119487016
-------------------------------------MLRAGIVGLPNVGKSTLFNAVVA
NAKATAANFPFCTIEPNVGVVAVPDERLEVLAKISNSEQIIPTRIEFVDIAGLVKGASQG
EGLGNKFLANIRQVDAIIHVVRCFENDDIIHVSGSIDPVRDIEIINLELGLADLSQIERR
IDRVRKLARTS-KEAQLELGALEKLTAVLNEGKSARQADLTEEELEAVKVLELLTQKPII
YATNVSEEDLATGNDWVEKVREVATQENAQVVIISAQVESELVELPPEERADFLESLGVK
EGGLKSLIKATYQLLGLRTFLTTGPKETRAWTIQVGMLAPQAAGVIHTDFERGFIRAETV
AYQDLVSTGSMNGAKEKGLVRSEGKEYTVQEGDVLLFRFNV
>Prom9211|159903753
-------MALIIFCWLSLPRGFILIKLVFAYRSRAFLMLKVGIIGLPNVGKSTLFNALVA
NAQAQAANFPFCTIEPNIGTVAVPDERLNLLAALSSSKEIISARIEFVDIAGLVEGASQG
EGLGNKFLANIREVDAIVHVVRCFEDENVIHVSGSVDPIRDIEIINLELGLSDLAQIEKR
KERLQKQIRIN-KDAQLEYAALERINLTLQQGGAAREVDLQDEERILVKPLGLLTSKPII
YASNLTEDDIAIGNAYSTKVNDFAVSQGSQNVKISAQVESELIDLGEQERLDYLNDLGVK
EGGLQSLIRTSYDLLGLQTYFTTGEKESRAWTIKQGMTAPQAAGVIHTDFERGFIRAQTI
GYRKLLEAGSFVEAKSKGWLRSEGKDYVVEEGDVMEFLFNV
>Noss|17228218
-------------------------------------MLRAGIVGLPNVGKSTLFNAVVA
NAKAEAANFPFCTIEPNVGVVAVPDERLNVLSQISGSAQIIPARVEFVDIAGLVKGASQG
EGLGNQFLSHIREVDAIVHVVRCFENDDIIHVAGSVDPARDIEIISIELGLSDLAQIERR
IERTRKQARTS-KDAQFEVTVLEKLAAALNEGKSVRQISLTEEEAEIIKGLGLLTNKPII
YAANVSEEELATGNEFVERVRQVAAQENAQVVVVSAQVEAELVELPEEDKADFLESLGVK
EGGLKSLIRATYELLGLRTYFTSGPKETRAWTINAGMSAPQAAGVIHSDFERGFIRAETV
AYNDLVANGSLSAAKEKGLVRSEGKEYIVQEGDVMLFRFNV
>Cya8801|218247856
-------------------------------------MLKAGIVGLPNVGKSTLFNALVA
NAKADAANFPFCTIEPNVGVVSVPDERLQVLANLSKSEKIVPTRIEFVDIAGLVKGASQG
EGLGNQFLANIREVDAIVHVVRCFDDDDIIHVSGSVDPVRDIEVINLELALADLSQVEKR
LERARKQAKGK-KEAEAEIPALEKILAYLNEGKAARHVSLNEEEEELIKPLGLLTRKPII
YAANVSEDDLATGNDWVKQVEGVAHNENAKVVIVSAQVESELVEISEEEKADYLESLGVK
EGGLQSLIKATYELLGLRTYLTTGPQETRAWTIHAGMKAPQAAGVIHTDFERGFIRAETV
AYDDLVACKTMVAAKEKGLVRSEGKDYVVQEGDVMLFRFNV
>Glov|37522802
-------------------------------------MLKTGIVGLPNVGKSTLFNALVE
NAKAQAANFPFCTIEPNTGVVNVPDERLGILARIVSTSTIIPARIEYVDIAGLVRGASQG
EGLGNQFLSHIRQVDALVHVVRCFESTDIIHVEGSVDPVRDISTINLELALSDLGQVDKR
LQKIAKQKGTSKDQYAVESSALEKITAVLNEGKPARSCALTDAEKETVVPLELLTFKPVI
YAANVSEEELATGNRFTEQVAAIAAEESALMVVISAQLEAELAELEPEERSAYLTDLGVS
DSGLQKMIRATYDLLGLQTFFTAGEKEVRAWTITRGTTAPQAAGTIHTDFERGFIRAETV
AYPDLVTAGSQVAAREKGQVRSEGKEYIVKDGDVMHFRFNV
>Syns8102|33865238
-------------------------------------MLKAGIVGLPNVGKSTLFNALVA
NAQAQAANFPFCTIEPNVGTVAVPDERLDQLTKLSSSIDTIPTRMEFVDIAGLVKGASQG
EGLGNKFLANIREVDAIVHVIRCFEDDDVIHVSGSVGPARDAEVINLELGLADLAQIEKR
RERLKKQMRTS-KEAQQEDAALERIQTVLEDGGAARSVELGEEEALMIKPLGLLTAKPII
YATNVSEEDLAEGNAFCTEVINLAANEGAETVRISAQVEAELIELGDDERSDYLEGLGVS
EGGLQSLIQATYRLLGLRTYFTTGEKETRAWTFKAGMTAPQAAGVIHTDFERGFIRAQTI
GWEKLIEAGSFAEARNKGWLRSEGKDYVVDEGDVMEFLFNV
>Thee|22299130
-------------------------------------MLRAGIVGLPNVGKSTLFNALVA
NAKAEAANFPFCTIEPNVGVVAVPDERLEVLAKISQSAQIVPTRIEFVDIAGLVKGASKG
EGLGNQFLANIREVDAIVHVVRCFEDDDIVHVAGRVNPVEDIAVINLELALADLAQIEKR
IERTRKAARSQ-KEAQIELTALEKLLGVLNEGQPARLCQLTEEEEAAIRFLGLLTRKPVI
YAANVAEEDLATGNEWTAAVQEIAKQEGAEVVIVSAQVEAELVDLPEGDRAEYLASLGVR
EGGLRSLIRSTYKLLGLQTFFTTGPKETRAWTIPAGAKAPQAAGVIHSDFERGFIRAETV
SYDDLVACQSMTVAKEKGLVRSEGKDYVVQEGDVMLFRFNV
>Syns9916|116073126
-------------------------------------MLKAGIVGLPNVGKSTLFNALVA
NAQAQAANFPFCTIEPNVGTVAVPDDRLQKLSDLSSSKETIPTRMEFVDIAGLVKGASQG
EGLGNKFLANIREVDAIVHVVRCFEDDDVIHVSGSVGPARDAEVINLELGLADLSQIEKR
RERLKKQMRTS-KEAQVEDAALERIQEVLEKGGSARSVALSDDEAAMIKPLGLLTAKPII
YATNVSEDDLAGGNRFCEEVVALAAKEGAETVRISAQVEAELIELGDEERADYLEGLGVS
EGGLQSLIRATYRLLGLRTYFTTGEKETRAWTFKAGMTAPQTAGVIHTDFERGFIRAQTI
GWEKLLEAGSLAEARNKGWLRSEGKEYVVDEGDVMEFLFNV
>PromMED|33861694
-------------------------------------MLKAGIIGLPNVGKSTLFNALVE
NAKAQAANFPFCTIEPNKGIVSVPDQRLQELGSLSSSQNIIPTKIEFVDIAGLVKGASKG
EGLGNKFLSNIREVDAIVHVVRCFEDTEVIHVSGKIDPLDDIEIINLELNLADLSQLQKR
RERIKKQVKTS-KEAAQEDSLLEKIEDELQKGLSIRSISLTDEENLMIKQLGFLTAKPIV
YATNLNENDLAEGNDFSSKVQSFANSENTECIKISAQVESELIELEPEDKKDYLMGLGVE
EGGLKSLIKSTYKLLGLKTYFTTGEKETKAWTIKDGMTAPQAAGVIHTDFEKGFIRAQTI
SYQNLIDSGSIVNAKNKGLLRSEGKEYVVNEGDVMEFLFNV
>Scys6803|16330542
-------------------------------------MLRAGIVGLPNVGKSTLFNALVA
NAKAEAANFPFCTIEPNVGVVSVPDDRLGKLAEISQSVKVVPTRMEFVDIAGLVAGASKG
EGLGNQFLANIREVDAIVHVVRCFDDDDIIHVSGSVDPVRDVEVIDLELVLADLAQVEKR
LERSRKQARGN-KDLLEEVAILERLVAALNEGIPARRVGLTAEEQELIKSLGLLTLKPII
YATNVTEDDLAGGNDWVEQVKAIAAKDEAKVVVISAQVESELVELPEEERQDFLASLGVT
EGGLKSLIRATYELLGLRTYLTTGPQETRAWTIISGMKAPQAAGVIHTDFERGFIRAETV
AYEDLISCGSMQGAKEKGLVRSEGKEYVVQEGDVLLFRFNV
>Syn9902|78184272
-------------------------------------MLKAGIVGLPNVGKSTLFNALVA
NAQAQAANFPFCTIEPNVGTVSVPDDRLQLLTDLSKSQNTVPTRMEFVDIAGLVKGASQG
EGLGNKFLSNIREVDAIVHVVRCFEDDDVIHVSGSVGPARDAEVINLELGLADLSQIEKR
RERLKKQMRTS-TEAQVEDAALERIQQVLEQGGAARSVEITAEEEGMIKPLGLLTAKPII
YATNVSEDDLADGNRYCSEVMAVAEQEGAETVRISAQVEAELVELGDEERADYLEGLGVS
EGGLRSLIRATYRLLGLRTYFTTGEKETRAWTFKSGMTAPQTAGVIHTDFERGFIRAQTI
GCEKLLEAGSLVEARNKGWLRSEGKDYVVAEGDVMEFLFNV
>Trie|113475013
-------------------------------------MLRAGIVGLPNVGKSTLFNALVA
NAKAEAANFPFCTIEPNVGVVAVPDNRLNVLAQISNSAQTVPTRIEFVDIAGLVKGASKG
EGLGNQFLSNIREVDAIVQVVRCFDSEDIIHVSGSVDPVRDIEVINLELALSDLAQVERR
IERTKKQARTS-KEAQTELEVLEKLEVVLNEGNSVKMAGLNKDESLIIKPLNLLTSKPII
YAANVSEDDLANGNDWVEKVRNIAAVENAQVVVISAQVESELIELPEEEITDYLKSLGVE
EGGLKSLIKATYELLGLHTYFTTGEKETKAWTIKAGTLAPQAAGVIHTDFERGFIRAETI
AYKDLVTSGSMTTAKEKGLVRSEGKDYLVKEGDIMLFRFNV
>Syn9311|113953017
-------------------------------------MLKAGIVGLPNVGKSTLFNALVA
NAQAQAANFPFCTIEPNVGTVAVPDDRLQKLSDLSKSKELIPTRMEFVDIAGLVKGASQG
EGLGNKFLSNIREVDAIVHVVRCFEDDDVIHVSGSVGPARDAEVINLELGLADLSQIEKR
RERLKKQMRTS-KEAQVEDEALERIQQVLEAGGAARSIELTEEEALMIKPLGLLTAKPII
YATNVSEDDLAAGNAYCEEVVALAEKEGAESVRISAQVEAELVELGDEECADYLEGLGVS
EGGLRSLIRATYRLLGLRTYFTTGEKETRAWTFRAGMTAPQTAGVIHTDFERGFIRAQTI
GWEKLLEAGSLSEARNKGWLRSEGKDYLVAEGDVMEFLFNV
>NoAz|298492272
-------------------------------------MLRAGIVGLPNVGKSTLFNAVVA
NAKAEAANFPFCTIEPNVGIVSVPDDRLNVLARIATSKQIIPARVEFVDIAGLVKGASQG
EGLGNQFLSHIREVDAIVHVVRCFENDDIIHVAGSVDPAQDIEIINLELGLSDLAQIEKR
IDRTRKQARTS-KDAQFEITVLEKLAAALNEGKSVRQVTLNEEEAAIIKGLGLLTNKPII
YAANVSEDDLETGNDFVEQVRQVASRESTQVVIVSAQVEAELVELPEEDKADFLESLGVK
EGGLKSLIRATYALLGLRTYFTCGPQETRAWTINAGMSAPQAAGVIHSDFERGFIRAETV
AYNDLVTHGSMNGAKEKGLVRSEGKEYVVQEGDVMLFRFNV
>Ucyn|284928700
-------------------------------------MLKAGIVGLPNVGKSTLFNALVA
NAKADAANFPFCTIEPNVGLVSVPDERLKVLAELSKSEKILPTRVEFVDIAGLVKGAAQG
EGLGNKFLANIREVDAIVHVVRCFDDDDIIHVSGSVSPTRDIETIDLELALADLSQVEKR
LTRLKKQKSNQ-KEEQEEISILEKFTIQLNKGMPVRYLQLTEEERVLIKPLELLTLKPVI
YAANVSEDDLSSENDWVQEVRNFASNSHAKVIVVSAQVESELIEISDEEKLEFLNALGVS
EGGLKLLIKAVYDLLGLRTYLTTGPKETRAWTIYAGMKAPQAAGVIHSDFERGFIRAETI
SYKDLVFCKNITLAKEKGLVRSEGKDYVVQEGDVILFRFNV
>Syns5701|87302112
-------------------------------------MLKAGIVGLPNVGKSTLFNALVA
NAQAQAANFPFCTIEPNVGVVAVPDPRLKMLSDVSSSREIVPTRVEFVDIAGLVKGASQG
EGLGNKFLANIREVDAIVHVVRCFEDDDVIHVSGDVDPVRDAEVINLELGLADLGQIEKR
RERLKKQARTS-KEAQVEDAVLARIQAELEQGGAARNVELGEEEAPMLKPLGLLTAKPII
YATNVSEDDLAQGNPFSRAVEELARKEGAGAVRISAQVEAELIELGEAERADYLEGLGVS
EGGLQSLIHATYGLLGLRTYFTTGEKETRAWTITAGMTAPQAAGVIHTDFERGFIRAQTV
AYAQLLEAGSLPEARNRGWLRSEGKEYVVQEGDVMEFLFNV
>YellB|86610344
-------------------------------------MLRAGIVGLPNVGKSTLFNALCE
NAKAEAANFPFCTIEPNVGRVAVPDERLQVLAKISGSAEIIPSQIEFVDIAGLVAGASKG
EGLGNQFLSHIRQVDAVVHVVRCFQDENIVHVAGSVDPLRDIGVINLELALADLAQIERR
IERVRKQAKSD-KTAQLELQALEQLQAALDEGKPARLVPLSPEEEQLIKGLGLLTRKKVI
YAANVAETDLASGNAWVEQVRQFAEAEGAGVVVVSAQVEAELVELPPDERQAYLDSLGVK
EGGLKSLIRATYELLGLRTYFTSGPKETRAWTIPVGATAPQAAGVIHSDFERGFIRAETV
AYADLVAAGSLNAAKEKGLLRSEGKDYVVQEGDVMHFRFNV
>Syn7002|170078335
-------------------------------------MLRAGIVGLPNVGKSTLFNALCE
NAKADAANFPFCTIEPNVGVVAVPDGRLDVLADISKSAKIVPTRIEFVDIAGLVKGASQG
EGLGNQFLANIREVDAIVHVVRCFDDDDIIHVSGSVDPIRDIEVISLELILADLAQVEKR
LDRARKQAKSRAKEALLEVAVLEKILPVLEDARPAREVELDEEEELAIKALGLLTRKPVI
YATNVSEEDLADGNAWVEQVRELAQQENAQVVVVSAQVEAELVELDAAEKKDFLESLGVE
EGGLQSLIRATYELLGLRTYFTTGPEETRAWTIHVGMKAPQAAGVIHTDFERGFIRAETV
AYQDLVDCGAMPAAKEKGLVRAEGKEYLVQEGDVMLFRFNV
>Cylr|282901754
MLAGDIVTKGTHKSSQEAKILQLPVVGIFTLIIYKFTMLKAGIVGLPNVGKSTLFNAVVA
NAKAEAANFPFCTIEPNVGVVAVPDDRLNVLAKLASSEQIIPARVEFVDIAGLVKGASQG
EGLGNQFLSHIREVDAIVHVVRCFENDDIIHVSGSVDPVRDIDIINLELGLSDLAQVERR
IERSRKLARTS-KDAQFEITVLDKLVAALNEGKLVRQVSLTPEEAGVIKNLGLLTSKPII
YAANVAEDDLATGNDFVEKVRAVAAQENAQVVIVSAQVEAELVELPDADKFDFLASLGVQ
EGGLKSLIRATYALLGLRTYFTSGPKETRAWTIHAGMSAPQAAGVIHSDFERGFIRAETV
AYDDLVTHGSINAAKEKGLVRSEGKEYIVQEGDVMLFRFNV
>Prom9303|124022580
-------------------------MVSGMGTARFAPMLKAGIVGLPNVGKSTLFNALVA
NAQAQAANFPFCTIEPNVGSVAVPDERLQLLCDLSKSKELIPTRMEFVDIAGLVKGASEG
EGLGNKFLANIREVDAIVHVVRCFEDEDVIHVSGSVDPSRDAEVINLELGFADLSQIEKR
RLRLKKQTRTS-NDAQLEDAALERIQSVLEQGGAARAVELSDEEAKMIKPLGLLTAKPII
YATNVSEDDLAGGNAYCEEVTSLATREDAECVRISAQVEAELIELGEAERIDYLEGLGVS
EGGLKSLIKATYRLLGLRTYFTTGEKETRAWTFKAGMTAPQTAGVIHTDFERGFIRAQTI
AYQKLLEAGSFAEARNKGWLRSEGKDYVVAEGDVMEFLFNV
>Syns7805|88808999
-------------------------------------MLKAGIVGLPNVGKSTLFNALVA
NAQAQAANFPFCTIEPNVGTVAVPDSRLQLLSDLSSSAEIIPTRMEFVDIAGLVKGASQG
EGLGNKFLANIREVDAIVHVIRCFEDDDVIHVSGAVGPARDAEVINLELGLADLSQIEKR
RERLKKQVRTS-KEAQVEDAALERIQVVLEQGGAARSVELSDEEALMVKPLGLLTAKPII
YATNVSEDDLAAGNAFCEEIVALAAKEGAETVRISAQVEAELVELGDEERQDYLDGLGVT
EGGLQSLIRATYRLLGLRTYFTTGEKETRAWTFKAGMTAPQAAGVIHTDFERGFIRAQTI
STDKLLEAGSLVEARNKGWLRSEGKEYVVDEGDVMEFLFNV
>Syns7803|148239951
-------------------------------------MLKAGIVGLPNVGKSTLFNALVA
NAQAQAANFPFCTIEPNVGTVAVPDSRLELLSDLSSSAETIPTRMEFVDIAGLVKGASQG
EGLGNKFLANIREVDAIVHVIRCFEDDDVIHVSGAVGPARDAEVINLELGLADLAQLEKR
RERLKKQMRTS-KEAQIEDAALERIQAVLEQGGAARSVELSEEEALMLKPLGLLTAKPII
YATNVSEDDLAGGNGFCEEIVALAAKEGAETVRISAQVEAELIELGDEERQDYLDGLGVN
EGGLQSLIRATYQLLGLRTYFTTGEKETRAWTFKAGMTAPQAAGVIHTDFERGFIRAQTI
STDKLLEAGSLVEARNKGWLRSEGKEYVVEEGDVMEFLFNV
>Cya0110|126658802
-------------------------------------MLKAGIVGLPNVGKSTLFNALVA
NAKADAANFPFCTIEPNVGVVSVPDERLTVLAELSQSDKVVPTRMEFVDIAGLVKGASQG
EGLGNQFLANIREVDAIVHVVRCFDDDDIIHVSGSVDPARDIEVINLELALADLSQMEKR
LERVQKQVKGK-KEGQEEIVALEKIIAALNEGTGARHVELSKEEEVLIKPLGLLTRKPII
YAANVSEDDLATGNDWVEEVRKIAEADNAKVVIVSAQVESELIEISEEEKADYLDALGVK
EGGLQSLIKATYELLGLRTYLTTGPQETRAWTIFAGMKAPQAAGVIHTDFERGFIRAETI
SYEDLVACKTMTVAKEKGLVRSEGKDYVVKEGDVMLFRFNV
>Mica|166368340
-------------------------------------MLKAGIVGLPNVGKSTLFNALVA
NAKAEAANFPFCTIEPNVGVVSVPDERLEVLAKISNSEKIVPTRIEFVDIAGLVKGASRG
EGLGNQFLANIREVDAIVHVVRCFDNDDIIHVSGSVDPARDIEVINLELALADLGQVEKR
VERLRKQAKNS-KEAAEELAILEKILICLNDGISARKVDLSKEEEELIKNLGLLSRKPII
YAANVSEDDLATGNDWVESVRKIAQEEQAKVVIVSAQVESELVELSEEERKDFLGSLGVE
EGGLKSLIKATYELLGLRTYLTTGPQETRAWTIISGMKAPQAAGVIHSDFERGFIRAETV
SYQDLVNSGTMSAAKEKGLVRSEGKEYIVQEGDVLLFRFNV
>Syns8109|260434517
-------------------------------------MLKAGIVGLPNVGKSTLFNALVA
NAQAQAANFPFCTIEPNVGTVAVPDERLDRLTELSKSQDTIPTRMEFVDIAGLVKGASQG
EGLGNKFLANIREVDAIVHVIRCFEDDDVIHVSGSVGPSRDAEVINLELGLADLAQIEKR
RERLKKQMRTS-KEAQVEDAALERIQAVLENGGAARSVDLNDEEAAMIKPLGLLTAKPII
YATNVSEDDLAEGNTFCTEVVELAAKEGAETVRISAQVEAELVELGDEETADYLEGLGVT
EGGLQSLIRATYRLLGLRTYFTTGEKETKAWTFKAGMTAPQAAGVIHTDFERGFIRAQTI
GWEKLLEAGSLAEARNKGWLRSEGKEYVVDEGDVMEFLFNV
