# Supplementary material for: Genome fluctuations in cyanobacteria reflect evolutionary, developmental and adaptive traits
Source: BMC Evol Biol. 2011 Jun 30;11:187. doi: 10.1186/1471-2148-11-187 (PMC3141437; doi:10.1186/1471-2148-11-187)
Supplement: Additional file 8 — Individual and concatenated alignments for protein groups. Compressed file containing all alignments of individual groups (fasta format) and the concatenated alignment of 285 single-copy genes (phylip format). [file 1471-2148-11-187-S8.GZ › Cyanos1348.faa]

>Syne7942|81299373
-----------MQIEFREFNPFDCWIWVEFSTVPAPLEQQYLEELFDSWFFLGKLGGFNA
ENLQAQEEGLE--LSYMSYQSAQERSSLAALMHNMGEVEYQGRWARCWFDLGTSDAIALD
VLLNALQRLSEEMVGLEQVFVGGENADWPSPGRRS-----LDFAADDWN-----------
---
>PromCC|33240475
-----------MEVRFREIDPFNCWIWLRFSQVPSQGEMNYLDGIFDSWYVIGRLGGFNS
GNLQAHQAGAD--LSWMSYDNDEQSSNLPALMHNLGQLEYQNVWARCWVDLGTSDALAID
VLINTLSQIDGDLLKLEEILIGGVNEDWDVEDHPD-----AIFPSASKSNG---------
---
>Crow|67925108
-----------MEVQFREFNPFNVWIWLEFETVPAPMERQYLEEVFNSWFYLGKLGGFNA
ENLQVQDMGVE--ISYMEYNTKVSDEMMMAPMHNMAEFEYEGVWGRCWFDLGTSDLIALD
VLINALTQLGQELIVIKKLIIGGENEDWPISNKQQ-----AMFAEDN-------------
---
>Syn7335|254421983
-----------MQVQFRECDFFNLWIWLEFDTVPSIPEQQYVEEIFASWYFMGKLGGFNA
ENLQVQETGVD--ISYFDYDEEASEESLLSLMHNMSEVEFKGLWGRCWFDLGTTDAIALD
ILINTMRQFSKDYVEIRRIIIGGENEDWPTPQENPE----AAFPD---------------
---
>Syn307|148242548
-----------MEVQFREFDAFDCWFWLRFPNPPGQGERQYIEELFNSWYYLGRLGSFNA
ENLQVHEQGAD--VSWMAYDNESVSGSSNALMHNIGDMEYQDNWARIWCDLGTSDGVGLD
ALINGLHSIDREYVEILELRVGGINEDWPAEAGDE-----RFFEE---------------
---
>Syn9605|78212814
-----------MDIRFREVDPFNCWLWIRFSEPPSKGERNYVDGVFDSWYVIGRLGGFNA
ENLQVHDAGSD--LSWMTYDNDGAESAMPALMHNMGQLEYQNDWGRCWVDLGTSDGVAID
VLINALRQLDSDVVQIEELVVGGVNENWPIEDHPD-----SVFPAGG-------------
---
>Nosp|186685538
-----------MEIQFREINPFDMWIWLKFSTNPSAREKQYVEEVFNSWFYLGKLGAFNA
ENLQVQDTGLD--ISYMNYDEQGYDKSLLALMHNIGEFEYEGQWGRCWFDLGTSDAIALD
ILINALTQLSQEYVTIEQLYIGGENPDWPIEDSESRPQ--SIYDN---------------
---
>PromAS|123968257
-----------MNIIFREVDPFNCWIWIRFSESPTQDEKNYLDGVFDSWYVLGRLGGFNS
ENLQTHEEGSD--LSWMSYDNDQKNASLPALMHNLGIMEYQNLWGRCWVDFGTSDSISID
ILINSLNEISNNYVKIEELIIGGENNDWSVEEHED-----LVFKD---------------
---
>Rapb|282896996
-----------MHIEFREFNPFDVWIWFKFGTIPSQQEKQYVEEVFNSWFYLGKLGGFNA
ENLQIQETGVD--LNYIDYDREGYSRSMVALMHNMGEFEYEGEWGRCWFDLGTSDAIALD
ILLNALLQLSEEYVVIEDLYIGGENEDWPVENEEMRAY--SIYEN---------------
---
>YellA|86607103
-----------MQVEFRECDPGNLWIWFEFAEPPVPAELEYLKEVLESWYVLGKLGGFNA
ERLVAQEAEVD--LSYLEYPSD--SAPLTSLMHNMGSLEEKGNWARCWFDLGTADALALD
VLINALRTLSLEYINLSRVIIGGQNEDWPTPDPEET----DVYDDLNGYLRDHWGEEGEL
E--
>Prom9215|157413087
-----------MNIIFREVDPFNCWIWMRFSELPTQDEKNYLDGVFDSWYVLGRLGGFNS
ENLQTHEEGSD--LSWMSYDNDQKNASLPALMHNLGIMEYQNLWGRCWVDFGTSDSLSID
ILINSLNEISNNYVKIEELIIGGENNDWAVEEHED-----LVFKD---------------
---
>PromN2A|72381939
-----------MEVRFREVDPFNCWIWIRYSGVPSKGEKDYIDGIFDSWYVLGRLGGFNS
ENLQTHEMGAD--VSWMSYENDDTSYSLPSLMHNLGEFEFNECWARCWVDLGTSDLIAID
ILINVLKQMDVDVLKIEELIIGGVNEDWPVEEHPD-----AIFSSTD-------------
---
>Syns9917|87125781
-----------MHVRFREVDPFNCWLWLRFADVPSQGERNYVDGIFDSWYVIGRLGGFNA
ENLQAHEEGDE--LSWMAYDNDEATSAMPALMHNMSQLEYHQDWARCWVDLGTSDALGLD
VLINALRQLDSDVVQLEELLIGGENEDWPVEEHPD-----SIFPSFN-------------
---
>Prom9312|78779052
-----------MNIIFREVDPFNCWIWIRFSESPTQDEKNYLDGVFDSWYVLGRLGGFNS
ENLQTHEEGSD--LSWMSYDNDQKNASLPALMHNLGIMEYQNLWGRCWVDFGTSDSISID
ILINSLNEISNNYVKIEELIIGGENNDWSIEEHED-----LVFKD---------------
---
>SynsBL|116070641
-----------MDVRFREVDPFNCWLWLRFADVPSQGERNYVDGIFDSWYVIGRLGGFNA
ENLQVHEEGAD--MSWMGYNNDEAESVMPALMHNMGQMEYQEEWARCWIDLGTSDGVSLD
ILINTLRQLDADVVQIAELVVGGVNEDWPVEDHPD-----SIFPAGA-------------
---
>Prom9515|123965975
-----------MNVVFREVDPFNCWIWIKFFEIPAEAEKNYLDGVFDSWYVLGRLGGFNS
ENLQTHEEGSE--LSWMSYNNDQKESSLPALMHNLGVMEYQNLWSRCWVDFGTSDSLSID
ILINTLNEISNNYVKIDQLIIGGENKDWSIEEHED-----LVFKN---------------
---
>Cya8802|257061277
-----------MEVQFREFNPFDLWLWLEFETNPSPMEQQYIEELFNSWFYLGKLGAFNA
ENLQVQDQGID--ISYMDYETETDNSIMMAPMHNMAEFQYRGVWGRCWFDLGTSDLIALD
ILINALHQLSKEYVTINRLIIGGENEDWKIDDKRQ-----SMFAE---------------
---
>Prom9313|33863059
-----------MDVRFREVDPFNCWLWLHFADVPSQGEQNYVDGIFDSWYVIGRLGGFNA
ENLQVHEEGAD--LSWITYDNEDARSVIPALMHNMGQLEYQGCWARCWVDLGTSDAVALD
VLINALQQIDSDVVQLDEVLIGGVNDDWPVEPHPD-----SIFPVEA-------------
---
>Cya7822|196256094
-----------MQVEFREFDPFDLWIWLEFSSVPSPMEKQYIEELFNSWFYLGKLGGFNA
ENLQVQDTGIE--ISYMDYDNSGTDSTLMSVMHNMAEFEYKGTWGRCWFDLGTSDLIGLD
VLINSLNQLSKEYVEIKRLIIGGENEDWKVDSKKG-----AKFSEN--------------
---
>Cya7424|218437617
-----------MEVEFREFDPFDLWIWLEFDTIPSPMEKQYLEEVFNSWFYLGKLGGFNA
ENLQVQDTGID--ISYMDYDTSATESSLMSLMHNMSELEYRGTWGRCWFDLGTSDLMALD
VLINVLHQLSREYVEIKRLIIGGQNEDWKAESKKM-----SMFLEEN-------------
---
>PromN1A|124025431
-----------MEVRFREVDPFNCWIWIRYSGVPSKGEKDYIDGIFDSWYVLGRLGGFNS
ENLQTHEMGAD--VSWMSYENDDTSSSLPSLMHNLGEFEFNECWARCWVDLGTSDLIAID
ILINTLKQMDVDVLKIEELIIGGVNEDWPVEEHPD-----AIFSSTD-------------
---
>Micc|254413462
-----------MQVEFREYNPFDLWIWLEFATVPSPMEKDYIEELFNSWFYLGKLGGFDA
ENLQVQETGVD--ISYMDYDDRETDSTLMALMHNQGDFDYQGTWGRCWFDLGTSDAIALD
VLINALKQLSKEYVHIERLIIGGENEDWPTKSRQD-----SLFYESQDNGRVG-------
---
>Prom9202|254525990
-----------MNIIFREVDPFNCWIWIRFSESPTQDEKNYLDGVFDSWYVLGRLGGFNS
ENLQTHEEGSD--LSWMSYDNDQKNASLPALMHNLGIMEYQNLWGRCWVDFGTSDSISID
ILINSLNEISNNYVKIEELIIGGENNDWAIEEHED-----LVFKD---------------
---
>Nods|119513125
-----------MQIQFREINPFDVWIWLKFTTIPSGREKQYIEEVFNSWFYLGKLGAFNA
ENLQVQETGLE--ISYMNYDPEGYDKSLLALMHNMGEFEYEGQWARCWFDMGTADAIALD
ILINALKQLNQEYVAIEELYIGGENEDWPVEDSENPNH--SMYDN---------------
---
>Cyab|254431850
-----------MEVRFRDFDPFNCWIWLRFSHPPGQGERGYVETAFDSWFFLGKLGGFNA
ENLQAHEEGAE--LSWMAYDTEAADGALPALMHNMGPMEYQGEWARCWVDLGTSDAFGLD
VLINTLRQLDNDVVEITELLVGGLNEDWPIEEQPE-----AMLPMLGGLSES--------
---
>Acam|158333994
-----------MNIQFCEFNSFDLWLWLEFETVLSEQEKQYLEEVFDSWFFLGKLGGFNA
ENLQVQDAGYE--LSYLQYEVEAKDGNLMALMHNMGEIEYEGCWARCWFDLGTSDAIALD
VLLNALQQFNTEFIEIKQLLIGGENEDWPLPEHRD-----RFYQEP--------------
---
>Prom9301|126696058
-----------MNIIFREVDPFNCWIWIRFSESPTQDEKNYLDGVFDSWYVLGRLGGFNS
ENLQTHEEGSD--LSWMSYDNDQKNASLPALMHNLGIMEYQNLWGRCWVDFGTSDSISID
ILINSLNEISNNYVKIEDLIIGGENNDWAIEEHED-----LVFKD---------------
---
>Artm|209526671
MTKNREVSSGIMDVKFREFNQFDVWIWLRFSTIPSMIERQYIEEVFNSWFLLGKLGGFNA
EKLQVQEVGVD--LNYMTYENDRNHDAMMALMHNMGEVEYEGLWARCWFDLGTSDALALD
VLINSLEQLSEDYVTIEELIIGGQNQDWPVSTNRHD----PDFANDGIS-----------
---
>Syne6301|56750969
-----------MQIEFREFNPFDCWIWVEFSTVPAPLEQQYLEELFDSWFFLGKLGGFNA
ENLQAQEEGLE--LSYMSYQSAQERSSLAALMHNMGEVEYQGRWARCWFDLGTSDAIALD
VLLNALQRLSEEMVGLEQVFVGGENADWPSPGRRS-----LDFAADDWN-----------
---
>Anav|75906231
-----------MHIQFREFDQFDVWMWLKFSTIPSQREKQYVEEVFNSWFYLGKLGAFNA
ENLQVQETGVD--LSYLNYDSQGYDKSLLALMHNMGELEYEGQWARCWFDLGTSDAIAID
ILINALTQLSEEYVTIEEFYIGGENENWPVEDSDSRPH--SIYDN---------------
---
>Artp|284052799
-----------MDVKFREFNQFDIWIWLRFSTIPSMVERQYIEEVLNSWFLLGKLGGFNA
EKMQVQEVGVD--LNYMTYENERNRDAMMALMHNMGEVEYEGLWARCWFDLGTSDAFALD
VLINSLEQLSDDYVTIEEFIIGGQNQDWPVSNDRHD----PDFANDRIS-----------
---
>Cya7425|220907798
-----------MQVQFREFDPFDLWIWIEFAMVPSEREKLYLEEVFNSWFFLGKLGGFNA
ENLQAQEMGLD--LSYMDYETETSGDSLKALMHNMAEFEYEGVWGRCWFDLGTSDAIALD
VLINALKQFSEDYVQLETVIIGGENEDWPVERSHR-----SDLARQSELN----------
---
>Cya51142|172035048
--MFQFNLCCDMEVQFREFNPFDLWIWLEFETVPSPMERQYVEEVFNSWFYLGKLGGFNA
ENLQVQDMGVE--ISYMDYDTKVSDDMMMAPMHNMAEFEYEGVWGRCWFDLGTSDLIALD
ILINALTQLSRELIVIKRVIIGGENEDWPIANKRQ-----AMFAEEVEETEY--------
---
>Lyns|119486505
-----------MEVKFRECNPFDIWIWLKFSTVPSMTERQYIEEVFDSWFLLGKLGGFNA
ENLQVQESGVD--INYMTYDLDNAQSNMMALMHNMGEIEYEGVWVRCWFDLGTSDVFSLD
ILISAFKQLSQEYVTIEELIIGGENEDWPINEEYRN----SSLADYN-------------
---
>Prom9211|159903321
-----------MEVRFREVDPFNCWLWLHFSDVPSEGERNYLDGIFDSWYVLGRLGGFNS
ENLQSHLAGNE--LSWMTYESQDASAIMPALMHNLGQMEYEGAWARCWVDLGTCDAIAID
VLINALLQVNGDVIKLEEFIIGGVNDDWPVEDHPD-----AIFTSPKE------------
---
>Noss|17229506
-----------MHIQFREFDQFDVWMWLKFSTIPSQREKQYVEEVFNSWFYLGKLGAFNA
ENLQVQETGVD--LSYLNYDSRGYDKSLLALMHNMGEFEYEGQWARCWFDLGTSDAIAID
LLINALTQLSEEYVTIEAFYVGGENENWPVEDSDSRPH--SIYDN---------------
---
>Cya8801|218247388
-----------MEVQFREFNPFDLWLWLEFETNPSPMEQQYIEELFNSWFYLGKLGAFNA
ENLQVQDQGID--ISYMDYETETDNSIMMAPMHNMAEFQYRGVWGRCWFDLGTSDLIALD
ILINALHQLSKEYVTINRLIIGGENEDWKIDDKRQ-----SMFAE---------------
---
>Glov|37520964
-----------MQVILREINWTDLWLWLLFEEAPAERQRLYLEQVLDAWYSLGLLGGFNA
SRLPLHEAAEDLSLSYATYDL-GAEDVMPALMHNMGDIEYDGRTAKCWFDLGTADSLSLD
VLINAVQTLNQEYLPVERLVIGGSGDAPPWGNLDE-------------------------
---
>Syns8102|33865689
-----------MDVRFREVDPFNCWIWLRFASPPSQGERNYVDGIFDSWYVIGRLGGFNA
ENLQVHEEGAD--LSWMTYDNDEADSLMPALMHNMGQLEYQAEWGRCWVDMGTSDGVGID
VLINALRQLDTDVVQIEELVIGGVNEDWPVEDHPD-----SLFPSGG-------------
---
>Thee|22297752
-----------MNVIFREVNPFDVWIWVEFAAPPSSVEQQYLEEVFNSWFFLGKLGGFNA
ENLQVQETGLD--LSHLEYDRAQAESSLMAVMHNMGEFEYNDRWARCWFDLGTSDALALD
VLINALHQFSEDYVPLKTLVIGGDNPEWPIATSEQR----EMIEQSAWN-----------
---
>Syns9916|116074942
-----------MDVRFREVDPFNCWLWLRFSDVPSQGERNYVDGVFDSWYVMGRLGGFNA
ENLQAHEAGED--LSWMSYDNEQATAAMPALMHNMGQLEYNQQWGRCWIDLGTTDAFALD
VLINALRQLDSDVVQLEELLVGGENEDWPAEEHPD-----SVFPSMN-------------
---
>PromMED|33861224
-----------MNIAFREVDPFNCWIWIKFFEIPTEAEKNYLDGVFDSWYVLGRLGGFNS
ENLQTHEEGSD--LSWMSYDNEQKESALPALMHNLGVMEYQNLWSRSWVDFGTSDSLSID
ILINALNEISNNYVKIDELIIGGENSDWSIEEHED-----LVFKN---------------
---
>Scys6803|16329966
-----------MEVQFREVNPFDFWIWLEFETNPAPAEQQYVEELFASWFYLGKLGGFNA
ENLQVQDTGID--LSYLDYDSANLSSSMMSPMHNMADFQYQDHWGRCWFDLGTSDLIALD
VLINALYQLSLDYVPIRRLIVGGINEDWPVGDRQD-----DRFDQFEDFDHN--------
---
>Syn9902|78184766
-----------MDVRFREVDPFNCWVWLRFADVPSQGERNYVDGIFDSWYVIGRLGGFNA
ENLQVHDEGAD--MSWMGYNNEEADSVMPALMHNMGQMEYQEEWARCWIDLGTSDGVSLD
ILINALRQLDADVVQLVEMVVGGVNEDWPVEDHPD-----SVFPAGA-------------
---
>Trie|113477213
-----------MEVQFREFNPFDVWIWLEFSTVPSMAEKHYIEELFDSWFLLGKLGGFNA
ENLQVQEVGIE--ISYMEYSYNVASQSMMAVMHNMGDVEYEGLWGRCWFDLGTSDALAID
ILVNSFQQLSKELVKIEKLIIGGQNEDWLVPENNYEK---GWFDEN--------------
---
>Syn9311|113955295
-----------MHVRFREVDPFNCWVWLRFSEIPSQGERNYVDGIFDSWYVIGRLGGFNA
ENLQVHEEAED--LSFMSYDNDEASSSMPALMHNMGQLEYHEEWARCWLDLGTSDGIGLD
VLINALKQLNSDVVKLDQLLIGGVNEDWPVEDHPD-----SVFPNMS-------------
---
>NoAz|298490789
-----------MHIEFREFNPFDVWIWLKFSNVPSEREKQYVEEVFNSWFYLGKLGAFNA
ENLQVQDTGLD--ISYMDYDPSAYNKSFLALMHNMSEFEYEGEWGRCWFDLGTSDAIALD
LLLNSLTQLSEEYVTIEILYIGGENSDWPVEDSETHANADSIYDY---------------
---
>Ucyn|284928749
-----------MEIKFREFNPFDLWIWLEFETIPSNLEKQYIEEVFNSWFYLGKLGAFNA
ENLQVQDAGID--ISYMNYDTDILDNSMMALMHNMGDFEYQDLWGRCWLDLGTSDLFSLD
ILINSLNQLDKELIKIKQFIIGGENENWRIETQEE-----SMFVDDDVV-----------
---
>Syns5701|87302175
-----------MDIRFREVDPFNCWIWLRFPNPPGQGEKGYIDTVFDSWFFLGKLGGFNA
ECLQVHEEGID--LSAMHYDIEAAEATLPALMHSMGEPEYRDAWCRCWVDLGTSDGVALD
VLINALRQLDNDVVEIEEIVIGGVNDDWPVEEVPE-----ALFPHGAN------------
---
>YellB|86609537
-----------MQVEFRECDPGNLWIWFEFAEPPVEAELKYLNEVLESWYVLGKLGGFNA
ERLVAQEAEAD--LSYLEYPNE--SDPLPSLMHNMGSLEEKDNWARCWFDLGTADAMALD
VLINALRTLSLEYIGLSRVIIGGQNEDWPTADPEEM----DDMDDYDLNGYVRDHREEEG
GLE
>Syn7002|170077124
-----------MEVQFREFSPFDLWIWLEFDHVPSETEKQYVEELFDSWFYIGKLGGFNA
ENLQIQETGVD--ISYLTYDEDQADNALMAPMHNKGDFEYEGIWGRCWFDLGTSDLISLD
VLVNALKQLSKDFVDLRRIVVGGENEDWPIERDEAD----SWYA----------------
---
>Cylr|282900467
-----------MHIQFREFNPFDVWIWFKFGTIPSQQEKQYVEEVFNSWFYLGKLGGFNA
ENLQIQETGVD--LNYIDYDSEAYSRSMVALMHNMGEFEYEGEWGRCWFDLGTSDAIALD
ILLNALLQLNEEYVVIEILYIGGENEDWPVENEEMRAY--SIYEN---------------
---
>Prom9303|124023128
-----------MDVRFREVDPFNCWLWLHFADIPSQGEQNYVDGIFDSWYVIGRLGGFNA
ENLQVHEEGAD--LSWITYDNEDARSVIPALMHNMGQLEYQGCWARCWVDLGTSDAVALD
VLINALQQIDSDVVQLDEVLIGGVNEDWPVEPHPD-----SIFPVEA-------------
---
>Syns7805|88808874
-----------MHVRFREVDPFNCWLWLRFSEVPSQGERNYVDGIFDSWYVLGRLGGFNA
ESMQVHEEGDE--LSWMSYDNEESTSVMPALMHNMGQLEYEQDWARCWVDLGTSDGFSLD
VLINALRQLDSDLVQIEELLIGGVNEDWPVEDHPD-----SIFPGMT-------------
---
>Syns7803|148239824
-----------MHVRFREVDPFNCWLWLRFSEVPSQGERNYVDGIFDSWYVLGRLGGFNA
ESMQVHEEGDE--LSWMSYDNDESTSVMPALMHNMGQLEYEQDWARCWVDLGTSDGVCLD
VLINALRQLDSDLVQIEELLIGGVNDDWPVEDHPD-----SIFPGMS-------------
---
>Cya0110|126658434
-----------MEVQFREFNPFDLWIWLEFETVPSPMERQYVEEVFNSWFYLGKLGGFNA
ENLQVQDMGVE--ISYMDYDTKVSDEMMMAPMHNMAEFEYEGIWGRCWFDLGTSDLIALD
ILINALTQLSRELIVIKNLIIGGENEDWPITNKRQ-----AMFAEEN-------------
---
>Mica|166363581
-----------MEVQFREFNPFDVWFWLEFSTVPSNMEQQYVEEVFASWFYLGKLGAFNA
ENLQVQEVGVD--ISYMEYDPDMAENAFMSPMHNMTDFEYLGTWGRCWFDLGTSDLIALD
ILINALTQLSKDFVDIKRLIIGGENQDWTVSDRSN-----YLFSE---------------
---
>Syns8109|260436034
-----------MDIRFREVDPFNCWLWIRFSEPPSQGERNYVDGVFDSWYVIGRLGGFNA
ENLQVHDAGSD--LSWLTYDDDGAESAMPALMHNMGQLEYQNDWGRCWVDLGTSDGVAID
VLINALRQLDSDVVQIEELVVGGVNENWPVEDHPD-----SVFPAGG-------------
---
