# Supplementary material for: Genome fluctuations in cyanobacteria reflect evolutionary, developmental and adaptive traits
Source: BMC Evol Biol. 2011 Jun 30;11:187. doi: 10.1186/1471-2148-11-187 (PMC3141437; doi:10.1186/1471-2148-11-187)
Supplement: Additional file 8 — Individual and concatenated alignments for protein groups. Compressed file containing all alignments of individual groups (fasta format) and the concatenated alignment of 285 single-copy genes (phylip format). [file 1471-2148-11-187-S8.GZ › Cyanos1349.faa]

>Syne7942|81299374
-----------------------MTPFQLQARYQPMGDQPTAIAQLVEQVQAGAPYQTLL
GATGTGKTFTIANVIAQVGRPALVLAHNKTLAAQLCNELREFFPNNAVEYFISYYDYYQP
EAYIPVTDTYIAKTASINEEIDMLRHSATRNLFERRDVIVVASISCIYGLGIPSEYLKAA
IPLEVGAEINMREVLRQLVDVQYSRNDLESGRGRFRVKGDVLEIGPAYEDRIIRVEFFGD
EIDAIRYIDPVTGEILQSLDRLNIYPARHFVTPEERLEIAIAEIKEELNQQLLTLQAEGK
LVEAQRLEQRTRYDLEMLQEVGYCNGVENYARHLAGREPGSPPECLIDYFP-KDWLLVVD
ESHVTVPQLRGMYNGDQSRKKVLVDHGFRLPSAADNRPLKSEEFWEKVRQCIFVSATPGD
WEIERSE--------------------E------------QIVEQVIRPTGVVDPEVFVR
PTEGQVDDLLAEIQQRVRRQ-----ERALITTLTKRMAEDLTDYLSDRGVKVRYLHSEIN
SIERIEILQDLRNGDFDVLIGVNLLREGLDLPEVSLVAILDADKEGFLRTERSLIQTIGR
AARHINGQAILYADRMTESMEKAISETERRRRIQLDYNQRHNITPQPIIKR-SS-NAILS
FLEVSRRLNKQEL------------EVAVSQ-ADDLSLEEIPNLITQLEAQMKEAAKNLE
FEEAAQYRDRIKKLRERLVGRH------------
>PromCC|33241258
-----------------------MSKYYLKAPYQPKGDQPKAITKLVDGVNSGREYQTLL
GATGTGKTFTIANVIAKTGRPALVLAHNKTLAAQLCNELREFFPNNAVEYFISYYDYYQP
EAYVPVSDTYIAKTSSINEEIDMLRHSATRSLFERDDVIVVASISCIYGLGIPSEYLKAS
VKFKVGNEINLRKSLRELVANQYFRNDFDIGRGKFRVKGDVLEIGPAYDDRLVRIELFGD
EIEAIRYVDPITGEILDSLNCISIYPAKHFVTPKERLVTAIDDIQKELKEQLDFFNKEGK
LLEAQRLEQRTKYDLEMLREVGYCNGVENYARHLSGREAGSPPECLIDYFP-KDWLLVID
ESHVTCSQLLAMYNGDQSRKKVLIEHGFRLPSAADNRPLKSQEFWNKANQTVFISATPGN
WELEISS--------------------G------------AIIEQVIRPTGVLDPLVEVR
PTKGQVEDLLDEIRERSRKK-----QRVLITTLTKRMAEDLTDYLSENDVRVRYLHSEIH
SIERIEIIQDLRMGEYDVLVGVNLLREGLDLPEVSLVVILDADKEGFLRAERSLIQTIGR
AARHIEGKALLYADNFTDSMKKAIEETERRRAIQESYNQQNNIVPMPAGKK-AN-NSILS
FLELSRRVQKDGIDNDLVEIAGNVVDEFKFNNNSELAIENLPQLIDELETKMKKSAKDLD
FENAAKLRDKIHQLRKKLIR--------------
>Crow|67921104
---------MLALQNCLLFLMMTNPIFNLKAPFKPTGDQPSAIKQLTKSIEAGNRFQTLL
GATGTGKTFSVAAVIENIGKPTLVLAHNKTLAAQLCNEFRQFFPNNAVEYFISYYDYYQP
EAYIPVSDTYIEKTASINDEIDMLRHSATRSLFERKDVIVVASISCIYGLGMPSEYLKAS
VPLVVGKEVDQRQLLRDLVTIQYSRNDLELQRGRFRVKGDVLEIVPAYEDRVIRVEFFGD
EIDAIRYLDPVTGDILNSLKNINIYPARHFVTPDEQLEFACEAIDIELKQQVQCLEKAGK
LLELQRINQRTRYDLELLREVGYCNGVENYSRHLAGRKAGSPPECLVDYFP-RDWLLIVD
ESHVTVPQIRGMYNGDQARKKVLIDHGFRLPSAADNRPLKSEEFWDKVNQCIFVSATPGN
WEIEQSE--------------------E------------RVIEQIIRPTGVLDPEIFVR
PTEGQVDDLLGEIKQRVKRQ-----ERVLITTLTKRMSEDLTEYFQERDIKVRYLHSEIK
SIERIEILQALRNGEFDVLIGVNLLREGLDLPEVSLVAILDADKEGFLRAEKSLIQTIGR
AARHVNGQAILYGDNLTDSMIKAMEETERRRNIQMAHNKRHNITPKPIIKR-SS-NAILS
FLDISRRLNSQEL------------EEVYTQ-ADDLPLDKVPELIQQLEQQMQEAAKNLE
FEEAAKYRDKIKRLRDKILGHK------------
>Syn7335|254421406
----------------------MPKKFNIQAPFEPAGDQPQAIKQLVKNLKANREYQTLL
GATGTGKTHTIARTIDQVGKPTLVLAHNKTLAAQLCNELREFFPDNSVEYFISYYDYYQP
EAYIPVTDTYIQKTSSINDEIDMLRHSATRSLFERKDVIVVASISCIYGLGIPSEYLNAS
IPLRVGAETNQRQVLRDLASVQYTRNDLEMGRGRFRVKGDVLEIGPAYEDRVIRVEFFGD
EIDAIRYIDPVTGATLQSMDALNIYPARHFVTPDDKLEAACKGIRAELKEQLEFLESQGK
LLEAQRLEQRTRYDLEMLEEVGYCNGVENYTRHLAGRLPGAPPECLLDYFPHDDWLLAVD
ESHVTVPQIRAMYNGDQARKRVLIEHGFRLPSAADNRPLKAEEFWDKVNQCIFVSATPGD
WEIGLSE--------------------G------------HVVDQIIRPTGVLDPEIMVR
PSEGQVDDLLGEVRMRAEKD-----ERTLVTTLTKRMAEDLTDYFNEHGVRVRYLHSEVH
SIERIEIIQDLRNGVFDVLIGVNLLREGLDLPEVSLVAILDADKEGFLRAQRSLIQTIGR
AARHIEGKAILYADNMTESMEQAIGETERRRAIQAEYNEKNGITPTALIRR-QS-NSILS
FLDVSRRLNAEEL------------EQAVSH-SDELALEDIPALIGQLETKMKQAAKELK
FEEASEFRDRIKHLRDRLLGKHKSPSRLDKQEVS
>Syn307|148241173
------------------------MDFRLEAPYSPNGDQPTAIETLVQGVEGGQRYQTLL
GATGTGKTFSIANVIQRTGRPALVLAHNKTLAAQLCNELRQFFPHNAVEYFISYYDYYQP
EAYVPVSDTYIAKTASINEEIDMLRHSATRSLFERRDVIVVASISCIYGLGIPSEYLKAA
VPFSVGETLNLRGSLRELVNNQYSRNDTEIARGRFRVKGDVLEIGPAYEDRLVRIELFGD
EVEAIRYVDPTTGEILQSLETINIYPAKHFVTPKDRLESAVGAIRQELRDRLDWLNANGK
LLEAQRLEQRTVYDIEMLQQVGYCNGVENYARHLAGREAGTPPECLIDYFP-DDWLLVVD
ESHVTCSQLQAMYNGDRSRKQVLIDHGFRLPSAADNRPLKGTEFWDKAKQTIFVSATPGD
WEMQVSD--------------------G------------QVAEQVIRPTGVLDPLIEVR
PSGGQVDDLLGEIRVRAERN-----ERVLVTTLTKRMAEDLSDYLAENQVKVRYMHSEIH
SIERIEIIQDLRNGEYDVLVGVNLLREGLDLPEVSLVAILDADKEGFLRAERSLIQTIGR
AARHVSGVALLYADNMTDSMVKAISETERRRAIQMAYNEKHGITPHAAGKK-STHNPILA
FLEMSRKLNDEQLD-----------EAVEEAKQDAVPLENLPELIQQLEERMKGAASKLD
FEEAANLRDRIKQLRQKLVGKA------------
>Syn9605|78211635
MGEPQHFILLPGDNRQPPSGTATMPAYDLTAPYSPKGDQPTAIEQLVKGVNGGERYQTLL
GATGTGKTFTMANVIAKTGRPALVLAHNKTLAAQLCNELREFFPENAVEYFISYYDYYQP
EAYVPVSDTYIAKTASINEEIDMLRHSATRSLFERRDVIVVASISCIYGLGIPSEYLKAA
VKFEVGETLNIRGQLRELVNNQYSRNDTEIARGRFRMKGDVLEIGPAYEDRLVRIELFGD
EVEAIRYVDPTTGEILQSMDAVNIYPAKHFVTPKDRLDSAISAIRSELRERLDVLNGEGK
LLEAQRLEQRTKYDLEMLGQVGYCNGVENYARHLAGREEGTPPECLIDYFP-DDWLLIVD
ESHVTCSQLQAMYNGDQARKKVLIEHGFRLPSAADNRPLKGEEFWDKAKQTVFVSATPGN
WEMEVSG--------------------G------------EVAEQVIRPTGVLDPVVEVR
PTTGQVDDLLGEIRDRAAKN-----QRVLVTTLTKRMAEDLTDYLAENDVRVRYLHSEIH
SIERIEIIQDLRLGEYDVLVGVNLLREGLDLPEVSLVAILDADKEGFLRAERSLIQTIGR
AARHVEGVALLYADNMTESMAKAISETERRRAIQQAYNEKHGVVPTAAGKK-AS-NSILS
FLELSRKLKQDGPDADLVEVVGKAAQALENDPDAGLALEALPELIDQLEAKMKEAAKKLD
FEEAANLRDRVKQLRQKMAGSR------------
>Nosp|186680993
-----MDTGRNRHHEIGYFQQNCMTEFCLQAPFSPTGDQPQAIAQLTASIQSGNRYQTLL
GATGTGKTFSVAAVIEKIGKPTLVLAHNKTLAAQLCNELRDFFPNNAVEYFVSYYDYYQP
EAYIPVTDTYIEKTAAINDEIDMLRHSATRSLFERRDVIVVASISCIYGLGMPAEYLKAA
IPLQIGMEVNQRQILRDLANVQYSRNDIEMGRGKFRVRGDVLEIGPAYEDRIIRVEFFGD
EIDAIRYIDPVTGEILKSLEAVNIYPARHFVTPEERLEVACHDIAAELKQQKLDLEQAGK
LLEAQRIDQRTRYDLEMLREVGYCNGVENYSRHLAGRQAGDPPECLIDYFP-KDWLLIID
ESHVTVPQIRGMYNGDQARKKVLIEHGFRLPSAADNRPLKAEEFWQKVNQCIFVSATPGT
WEIEVSE--------------------D------------HVIEQVIRPTGVVDPEISVR
PTEGQIDDLLGEIKDRADRH-----ERVLITTLTKRMAEDLTEYLQDRSIRVRYLHSEIT
SIERIEILQNLREGKFDVLVGVNLLREGLDLPEVSLVAIMDADKEGFLRTERSLIQTIGR
AARHVQGQAILYADNMTGSMIKAIDETDRRRGIQTAHNRLHGITPQPIVKK-SS-NAILA
FLDVSRRLNATDL------------KVVDEH-IDELPLEQIPGLITLLEAQMKEAAKKLE
FEEAGKLRDRIKHLRDKMLGR-------------
>PromAS|123969390
-----------------------MNNYKLQAPYEPNGDQPEAIKKLVKGVNNGKQFQTLL
GATGTGKTFTIANVIQQTGRPALVLAHNKTLAAQLCNELREFFPKNAVEYFISYYDYYQP
EAYVPVSDTYIAKTASINEEIDMLRHSATRSLFERKDVIVVASISCIYGLGIPSEYLKAA
VKFEVGKSINLRSSLRSLVENQYTRNDIEITRGRFRIKGDVLEIGPAYEDRLIRIELFGD
EVEAIRYVDPTTGEILESLEQVSVYPAKHFVTPKERLESAISAIRSELKTQLDKFTYEGK
LLEAQRLEQRTKYDLEMLKEVGYCNGVENYARHLSGREEGSPPECLIDYFP-KDWLLVVD
ESHVTCPQLHAMYNGDQSRKKVLIDHGFRLPSAADNRPLKCEEFWEKSKQTLFISATPGQ
WELDQCD--------------------G------------EFIEQVIRPTGVLDPVIDVR
PSEGQIEDLLSEIRIRAEKN-----QRVLVTTLTKRMAEDLTDFLSENKVRVRYLHSEIH
SIERIEIIQDLRMGEYDVLVGVNLLREGLDLPEVSLVAILDADKEGFLRAERSLIQTIGR
AARHVEGVALLYADNFTDSMKRAISETDRRRTIQKKYNQVNGITPKPAGKK-IE-NSILS
FLELSRKLDAGGLSKDLINIVNNKTDAILSSSDNQCLLEELPDLIEKLEIKMKDAAKELN
FEEAANLRDRIKKLRQKLARNN------------
>Rapb|282897605
-----------------------MAQFTLQAPFSPTGDQPQAIAQMIKNIEGKQRYQTLL
GATGTGKTFSIAAVIEKVGKPTLVLAHNKTLAAQLCNELREFFPHNAVEYFVSYYDYYQP
EAYIPVTDTYIEKTSAINSEIDMLRHSATRSLFEREDVIVVASISCIYGLGMPAEYLKAA
INLEIGMEIDPREVIRKLISVQYSRNDIEMGRGKFRVRGDVIEIGPAYEDRIVRVEFFGD
DIDAIRYVDPVNGEIMSSLERISIYPARHFVTPKERLEIACVEIADELKAYKLKLEELGK
LVEAQRIDQRTRYDIELLREVGYCNGVENYSRYLAGRQAGEPPECLIDYFP-QDWLLVID
ESHVTVPQIRGMYNGDQARKKVLIDHGFRLPSAGDNRPLKAEEFWQKVSQCIFVSATPGD
WEIEISG--------------------K------------NIVEQIIRPTGVLDPQIYVR
PTAGQVDNLLGEIHQRVDNS-----ERVLITTLTKRMAEDLTEYLENRSVRVRYLHSEIN
SIQRIEILQDLRNGSFDVLVGVNLLREGLDLPEVSLVVIMDADKEGFLRAERSLIQTIGR
AARHLRGTVIMYADNLTGSMIKAMEETDRRRGIQMAYNQIHKITPQPVFKK-SG-NSILS
FLDVSRRLNANDL------------KLVDEQ-WHDLNLEEIPQLITTLEKQMHDAAKKME
FEHAAKLRDRIKSLRDKILGR-------------
>YellA|86607183
-----------------------MSEFQLVSSYQPTGDQPKAIAGLVKSILEGHRFQTLL
GATGTGKTFTIAHTIQQVGRPTLVMAPNKTLAAQLCNELRELFPYNAVEYFISYYDYYQP
EAYVPSTDTYIAKSSSINDEIDMLRHSATRSLFERRDVIVVASVSCIYGLGMPEEYLKAS
IPFQVGQEINQREVLRDLAGIQYERNDLELARGRFRVKGDVLEIVPAYEDRVIRIEFFGD
EIEAIRLIDPVTGEILTSLSALRVYPARHFVTPEAQLQQAILNIEQELEEQLAFFRKQGK
LLEAQRLEQRTRYDLEMLREVGYCNGIENYSRHLTGRKEGEPPACLVDYFKANDWLLVVD
ESHVTVPQIRGMYNGDRARKQVLVDHGFRLPSALDNRPLKAEEFWAKVHQCVFVSATPGN
WELEQSGAQFETVVENGKTLKFYVPGTG------------RVIEQVIRPTGVVDPEVHVR
PTAGQVEDLLGEIYLRLERSQQGLPERVIVTTLTKRMAEDLTEYLQERGIRVRYLHSEIS
SIERIEILQDFREGAFDVLVGVNLLREGLDLPEVSLVAILDADKEGFLRAERSLIQMIGR
AARNVRGTVVMYADTLTGSMARAIAETQRRREIQLQYNRQHNITPKPIIKK-NS-NAILS
FLAISRKLNSQDL------------EKAFPV-ADEIPLSEIPELIGQLELKMKAAAKNLE
FEEAAQLRDQIKKLRQRLLGHHQST---------
>Prom9215|157414255
-----------------------MNNYKLQAPYEPNGDQPEAIKQLVKGVNTGKEFQTLL
GATGTGKTFTIANVIQQTGRPALVLAHNKTLAAQLCNELREFFPKNAVEYFISYYDYYQP
EAYVPVSDTYIAKTASINEEIDMLRHSATRSLFERKDVIVVASISCIYGLGIPSEYLKAA
VKFEVGKSINLRSSLRSLVENQYTRNDIEITRGRFRIKGDVLEIGPAYEDRLIRIEFFGD
EVEAIRYIDPTTGEILESLEQVSVYPAKHFVTPKERLESAISAIRSELKTQLEKFTYEGK
LLEAQRLEQRTKYDLEMLKEVGYCNGVENYARHLSGREEGSPPECLIDYFP-KDWLLVVD
ESHVTCPQLHAMYNGDQSRKKVLIDHGFRLPSAADNRPLKCEEFWEKSKQTLFISATPGQ
WELDQCD--------------------G------------KFIEQVIRPTGVLDPVIDVR
PSEGQIEDLLSEIRIRAKKN-----QRVLVTTLTKRMAEDLTDFLSENKVRVRYLHSEIH
SIERIEIIQDLRMGEYDVLVGVNLLREGLDLPEVSLVAILDADKEGFLRAERSLIQTIGR
AARHVEGVALLYADNFTDSMKRAISETERRRTIQKKYNQVNGITPKPAGKK-IE-NSILS
FLELSRKLDADGLSKDLINIVNNKTDSILNSSDNQCLLEELPDLIEKLEIKMKDAAKELN
FEEAANLRDRIKKLRQKLARNN------------
>PromN2A|72383085
-----------------------MPEYKLQAPYTPKGDQPAAIKGLVGGVNDGEKFQTLL
GATGTGKTFTIANLIAQTGRPALVLAHNKTLAAQLCNELREFFPDNAVEYFISYYDYYQP
EAYVPVSDTYIAKTSSINEEIDMLRHSATRSLFERDDVIVVASISCIYGLGIPSEYLKAS
VKFQVGQSIDLRSCLRSLVSNQYTRNDIEISRGRFRVRGDVLEIGPAYDDRLVRLELFGD
EVESISYVDPTTGEILNKLDSINIYPAKHFVTPKDRLDSAIKAIKKELKDRLEFLNQEGK
LLEAQRLEQRTIYDLEMLKEVGYCNGVENYARHLSGREPGSAPECLIDYFP-KDWLLLID
ESHVTCPQLRAMYNGDQARKKVLIDHGFRLPSAADNRPLKDIEFWNKAKQTVFISATPGD
WELSQST--------------------K------------NIVEQVIRPTGVLDPLVEVR
PTHGQVDDLLFEIRKRASKN-----QRILVTTLTKRMAEDLTDYLSENKIRVRYLHSEIH
SIERIEIIQDLRLGEYDVLVGVNLLREGLDLPEVSLVVILDADKEGFLRAQRSLIQTIGR
AARHVEGLALLYADKMTDSMAKAISETERRREIQNIYNIEHGITPKPAGKK-AS-NSILS
FLEISRRLNQDGSTDDFVDIADKLIEHSAKDSDSGVSLESLPELIEKLESKMKIKAKDLD
FETAAILRDRIKKLRHRLVGR-------------
>Syns9917|87123270
-----------------------MPAFELSAPYSPKGDQPTAIQQLVEGVNGGERFQTLL
GATGTGKTFTMANVIAQTGRPALVLAHNKTLAAQLCNELREFFPHNAVEYFISYYDYYQP
EAYVPVSDTYIAKTASINEEIDMLRHSATRSLFERRDVIVVASISCIYGLGIPSEYLKAA
VKFEVGDTLNIRAQLRDLVNNQYSRNDTEIARGRFRIKGDVLEIGPAYDDRLVRIELFGD
EVEAIRYVDPTTGEILQSLEAVNIYPAKHFVTPKDRLDVAIKAIRRELKERLEVLHSEGK
LLEAQRLEQRTTYDLEMLQQVGYCNGVENYARHLAGREAGSPPECLIDYFP-DDWLLIVD
ESHVTCSQLQAMYNGDQARKKVLIEHGFRLPSAADNRPLKGEEFWQKARQSVFVSATPGD
WELKVSK--------------------G------------QVAEQVIRPTGVLDPIVEVR
PTTGQVDDLLGEIRSRAAKQ-----QRVLVTTLTKRMAEDLTDYLAEHEVRVRYLHSEIH
SIERIEIIQDLRLGEYDVLVGVNLLREGLDLPEVSLVAILDADKEGFLRAERSLIQTIGR
AARHVEGVALLYADTMTDSMAKAIEETERRRKIQQAYNEKHGIVPTAAGKK-AS-NSILS
FLELSRKLKSEGPDADLVQVAGKAVQALEDD-AEGMALDALPELIEQLEAKMKEAAKKLD
FEEAANLRDRIKQLRHKLVGSH------------
>Prom9312|78780126
-----------------------MKNYKLQAPYEPNGDQPEAIKKLVRGVNSGKEFQTLL
GATGTGKTFTIANVIQQTGRPALVLAHNKTLAAQLCNELREFFPKNAVEYFISYYDYYQP
EAYVPVSDTYIAKTASINEEIDMLRHSATRSLFERKDVIVVASISCIYGLGIPSEYLKAA
VKFEVGKSINLRSSLRSLVENQYTRNDIEITRGRFRIKGDVLEIGPAYEDRLIRIELFGD
EVEAIRYVDPTTGEILESLEQISVYPAKHFVTPKERLESAISAIKSELKTQLDKFTYEGK
LLEAQRLEQRTKYDLEMLKEVGYCNGVENYARHLSGREEGSPPECLIDYFP-KDWLLVVD
ESHVTCPQLHAMYNGDQSRKKVLIDHGFRLPSAADNRPLKCEEFWEKSKQTLFISATPGQ
WELDQCN--------------------G------------EFVEQVIRPTGVLDPVIDVR
PSEGQIEDLLSEIRIRAEKN-----QRVLVTTLTKRMAEDLTDFLSENKVRVRYLHSEIH
SIERIEIIQDLRMGEYDVLVGVNLLREGLDLPEVSLVAILDADKEGFLRAERSLIQTIGR
AARHVEGVALLYADNFTDSMKRAISETERRRTIQKKHNQDNGITPKPAGKK-IE-NSILS
FLELSRKLDAGGLSKDLINIVNNKTDVILNASDNQCLIEELPHLIDKLEMKMKDAAKELN
FEEAANLRDRIKKLRQKLARNS------------
>SynsBL|116071728
-----------------------MPAFDLTAPYSPKGDQPTAITQLVDGVNGGERYQTLL
GATGTGKTFTMANVIAQTGRPALVLAHNKTLAAQLCNELREFFPENAVEYFISYYDYYQP
EAYVPVSDTYIAKTASINEEIDMLRHSATRSLFERRDVIVVASISCIYGLGIPSEYLKAA
VKFEVGATLNIRGQLRELVNNQYSRNDTEIARGRFRMKGDVLEIGPAYDDRLVRIELFGD
EVEAIRYVDPTTGEILQSLEEVNIYPAKHFVTPKDRLDDAIKAIRTELRDRLDFLNGEGK
LLEAQRLEQRTKYDLEMLDQVGYCNGVENYARHLAGREAGTPPECLIDYFP-DDWLLIVD
ESHVTCSQLQAMYNGDQARKKVLVDHGFRLPSAADNRPLKGAEFWEKARQTVFVSATPGN
WELEVST--------------------G------------QVAQQVIRPTGVLDPLIEVR
PTTGQVDDLLGEIRDRAAKN-----QRVLVTTLTKRMAEDLTDYLAENGTRVRYLHSEIH
SIERIEIIQDLRLGEYDVLVGVNLLREGLDLPEVSLVAILDADKEGFLRAERSLIQTIGR
AARHVEGKALLYAENMTDSMLKAIDVTEKRRKIQQTYNEEHNIVPTAAGKK-AS-NSILS
FLELSRKLKQDGPDADLVEVAGKAVRALENDADAGLALEALPELIDQLESKMKDAAKKLD
FEEAANLRDRVKQLRQKMAGSR------------
>Prom9515|123967072
-----------------------MNNYKLQAPYEPNGDQPKAIKKLVQGVNSGKEFQTLL
GATGTGKTFTIANVIQQTGRPALILAHNKTLAAQLCNELRQFFPKNAVEYFISYYDYYQP
EAYVPVSDTYIAKTASINEEIDMLRHSATRSLFERKDVIVVASISCIYGLGIPSEYLKAA
VKFAVGESIDLRSSLRALVDNQYTRNDVEITRGRFRIKGDVLEIGPAYEDRLIRIELFGD
EIEAIRFVDPLTGEILESLDQVSVYPAKHFVTPKERLEAAITAIRNELKEQLDKFACEGK
LLEAQRLEQRTKYDLEMLREVGYCNGVENYARHLAGREEGTPPECLIDYFP-TDWLLVVD
ESHVTCPQLHAMYNGDQARKKVLIDHGFRLPSAADNRPLKCEEFWEKSKQTLFISATPGQ
WELDQCE--------------------G------------QFIEQVIRPTGVLDPIIDVR
PSDGQIDDLLSEIRVRAKKN-----QRVLVTTLTKRMAEDLTDFLSDNKVRVRYLHSEIH
SIERIEIIQDLRLGEYDVLVGVNLLREGLDLPEVSLVAILDADKEGFLRAERSLIQTIGR
AARHVEGVALLYADNFTQSMKRAIDETDRRRTIQKKYNQINGITPQPAGKK-IE-NSILS
FLELSRKLETGGFSKDLINVVSNKTDEILNAKDNQCLLEEMPNLIDKLENKMKEAAKELN
FEEAANLRDRIKKLRQKLSRNN------------
>Cya8802|257061482
---------------------MTFSSFRLQAPFEPQGDQPQAIAQLLASLQAGNRFQTLL
GATGTGKTFSIASVIEKVGKPTLVLAHNKTLAAQLCNELRQFFPDNAVEYFISYYDYYQP
EAYIPVSDTYIEKSSSINDEIDMLRHSATRSLFERKDVIVVASISCIYGLGMPSEYLKAA
VPLEVGQEVDQRNLLRELVGIQYSRNDIELQRGRFRVKGDVLEIVPAYEDRIIRVEFFGD
EIEAIRYLDPVTGEILQSLKMVNIYPARHFVTPDEQIEIACQQIKVELEEQIEALEKEGK
LLEAQRISQRTRYDLDLLQEVGYCNGVENYSRYLAGRKAGEPPECLIDYFP-QDWLLVVD
ESHVTVPQLRGMYNGDRSRKQVLIDHGFRLPSAADNRPLKSEEFWTKVNQCIFVSATPGD
WEIEQSG--------------------D------------RIIEQIIRPTGVLDPEIFVR
PTEGQVDDLLGEIKQRVKRQ-----ERVLITTLTKRMSEDLTEYLSERGVKVQYLHSEVK
SIERIEILQSLRKGEFDVLIGVNLLREGLDLPEVSLVAILDADKEGFLRAERSLIQTIGR
AARHVNGQAILYADNLTKSMIKAIEETERRRGIQMAHNKINNITPKPIIKK-ET-NSILS
FLDISRRLNSQQL------------EEIYEK-SDDLPLEKVPELIQQLENQMKEAAQKLE
FEEAAKYRDRIKNLRDKLLGN-------------
>Prom9313|33862344
-----------------------MPKYHLKAPYSPKGDQPTAIARLVEGVNQGQRYQTLL
GATGTGKTFTIANLIAQTGRPALVLAHNKTLAAQLCNEFREFFPDNSVEYFISYYDYYQP
EAYVPVSDTYIAKTSSINEEIDMLRHSATRSLFERNDVIVVASISCIYGLGIPSEYLKAA
VKFKVGETLNIRSALRELVENQYSRNDIDITRGRFRVRGDVLEIGPAYEDRLVRIELFGD
EVEAIRYLDPTTGEILQSLEAINIYPAKHFVTPKERLNVAVQAIRDELRGRLQFLNEQGK
LLEAQRLEQRTTYDLEMLREVGYCNGVENYARHLAGRSAGTPPECLIDYFP-EDWLLVVD
ESHVTCSQLKAMYNGDQARKKVLIEHGFRLPSAADNRPLKSEEFWSKARQTVFVSATPGD
WELKQSD--------------------G------------HLAEQVIRPTGVLDPLVEVR
PTQGQVDDLLAEIRIRAEKQ-----ERVLITTLTKRMAEDLTDYLAENDVRVRYLHSEIH
SIERIEIIQDLRLGEYDVLVGVNLLREGLDLPEVSLVVILDADKEGFLRAERSLIQTIGR
AARHVDGMALLYADNLTDSMSRAISETERRREIQKAYNELNGIVPRPAGKR-AS-NSILS
FLELSRRLQTDGKDADLVQITGRAVDALDSDQDAGLALDALPELIDQLETKMKEAAKNLN
FEEAASLRDRIKKFRQKLIRNT------------
>Cya7822|196258417
-----------------------MSPFYLQAPFQPTGDQPQAITQLIDSITRGNRFQTLL
GATGTGKTFTIAATIEKIGRPTLVLAHNKTLAAQLCNELRQFFPDNAVEYFISYYDYYQP
EAYIPVSDTYIEKTASINDEIDMLRHSATRSLFERRDVIVVASISCIYGLGMPSEYLKAA
ISLQVGEEINQRQLLRDLVSVQYSRNDLELQRGRFRLRGDVLELVPAYEDRIIRVEFFGD
EIDAIRYLDPVTGQILHSLDRINVYPARHFVTPDDQLEAACQAIELELEERVEELEKQGK
LLEAQRLGQRCRYDLELLREVGYCNGVENYSRHLAGRQAGEPPECLIDYFP-KDWLLVID
ESHVTVPQIRGMYNGDQSRKKVLIEHGFRLPSAADNRPLKAEEFWQKVNQCVFVSATPGD
WEIEQSE--------------------G------------RVMEQIIRPTGVLDPEIFVR
PTEGQVDDLLGEIKVRVKRN-----ERVLITTLTKRMAEDLTEYFQERGIKVQYLHSEIT
SIERIEILQNLREGEFDVLIGVNLLREGLDLPEVSLVAILDADKEGFLRAERSLIQTIGR
AARHIQGQAILYGDNLTDSMLKAMEETERRRNIQIAYNKRHGITPQPIIKR-SS-NAILS
FLDISRRLNAQQL------------EQVYEQ-ADELPLEKVPELIGQLEDKMKEAAKKLE
FEEAAKYRDRIQHLREKLLGH-------------
>Cya7424|218438740
-----------------------MNLFHLQAPFQATGDQPQAIAQLVNSIEKGNRFQTLL
GATGTGKTFTIAATIEKIGKPTLVLAHNKTLAAQLCNELRQFFPENAVEYFISYYDYYQP
EAYIPVSDTYIEKSASINDEIDMLRHSATRSLFERRDVVVVASISCIYGLGMPSEYLKAS
IGLEVGKEINQRQLLRDLVSVQYSRNDLDLQRGRFRLRGDVLELVPAYEDRVIRVEFFGD
EIDAIRYLDPVTGNSLQSLERVNIYPARHFVTPDDQLEAACQGIELELEDRLEELEKQGK
LLEAQRLGQRTRYDLELLREVGYCNGVENYSRYLAGREPGQPPECLIDYFP-KDWLLVID
ESHVTIPQLRGMYNGDQARKKVLIEHGFRLPSAADNRPLKAEEFWEKVNQCVFVSATPGN
WEIEQSQ--------------------G------------QVIEQIIRPTGVLDPEIFVR
PTEGQVDDLLGEIKQRIKRK-----ERVLITTLTKRMAEDLTEYFQERGVKVQYLHSEIS
SIERIEILQNLREGEFDVLIGVNLLREGLDLPEVSLVAILDADKEGFLRAERSLIQTIGR
AARHIQGQAILYADNLTDSMIKAMEETERRRNIQMAHNKRHGITPQPIVTR-SS-NAILS
FLDISRRLNAQQL------------EKVYDQ-ADELPLEKVPELIGQLEEQMKEAAKKLE
FEEAAKYRDRIQHLRDKLLGH-------------
>PromN1A|124026822
-----------------------MPEYKLQAPYTPKGDQPAAIKGLVGGVNDGEKFQTLL
GATGTGKTFTIANLIAQTGRPALVLAHNKTLAAQLCNELREFFPDNAVEYFISYYDYYQP
EAYVPVSDTYIAKTSSINEEIDMLRHSATRSLFERDDVIVVASISCIYGLGIPSEYLKAS
VKFQVGQSIDLRSCLRSLVSNQYTRNDIEISRGRFRVRGDVLEIGPAYDDRLVRLELFGD
EVESISYVDPTTGEILNKLDSINIYPAKHFVTPKDRLDSAIKAIKKELKDRLEFLNQEGK
LLEAQRLEQRTIYDLEMLKEVGYCNGVENYARHLSGREPGSAPECLIDYFP-KDWLLLID
ESHVTCPQLRAMYNGDQARKKVLIDHGFRLPSAADNRPLKDIEFWNKAKQTVFISATPGD
WELSQST--------------------K------------NIVEQVIRPTGVLDPLVEVR
PTHGQVDDLLFEIRKRASKN-----QRILVTTLTKRMAEDLTDYLSENKIRVRYLHSEIH
SIERIEIIQDLRLGEYDVLVGVNLLREGLDLPEVSLVVILDADKEGFLRAQRSLIQTIGR
AARHVEGLALLYADKMTDSMAKAISETERRREIQNIYNIEHGITPKPAGKK-AS-NSILS
FLEISRRLNQDGSTDDFVDIADKLIEHSAKDSDSGVSLESLPELIEKLESKMKIKAKDLD
FEKAAILRDRIKKLRHRLVGR-------------
>Micc|254411502
-----------------------MIPFDLQAPFEAKGDQPQAISRLTTSLQAGNRFQTLL
GATGTGKTYTVAKVIEQTGKPTLVLAHNKTLAAQLCNELRDFFPQNAVEYFVSYYDYYQP
EAYIPVSDTYIEKSAAINDEIDMLRHSATRSLFERRDVIVVASISCIYGLGIPSEYLKAA
IPLRVGTELDQRQLLRDLASVQYSRNDIEMGRGRFRVKGDVLEIGPAYEDRIIRVEFFGD
EIDAIRYVDPVTGGILQSLNALNIYPARHFVTPDDRLEEACEAIEAELHQQIAQLQEAGK
LLEAQRLDQRTRYDLELLREVGYCNGVENYSRHLAGRMAGEPPECLIDYFP-QDWLLVVD
ESHVTVPQIRGMYNGDQARKRVLIDHGFRLLSAADNRPLKAEEFWTKVNQCIFVSATPGD
WEIEQSQ--------------------E------------QVVEQVIRPTGVVDPEIFVR
PTEGQVDDLLAEIQERASKK-----ERVLVTTLTKRMAEDLTEYLQERGIRVRYLHSEIN
SIERIEILQSLREGAFDVLIGVNLLREGLDLPEVSLVAILDADKEGFLRAARSLIQTIGR
AARHVRGQAILYADNLTDSMAKAIDETERRRGIQLAYNRMHGITPQPIVKK-SS-NAILA
FLDVSRRLNHQQL------------ATVYEQ-AEDLPLEQIPEVISQLETQMKEAAKNLE
FEQAAQYRDKIKHLRDKLVGR-------------
>Prom9202|254526928
-----------------------MNNYKLQAPYEPNGDQPEAIKKLVKGVNTGKEFQTLL
GATGTGKTFTIANVIQQTGRPALVLAHNKTLAAQLCNELREFFPKNAVEYFISYYDYYQP
EAYVPVSDTYIAKTASINEEIDMLRHSATRSLFERKDVIVVASISCIYGLGIPSEYLKAA
VKFEVGKSINLRSSLRSLVENQYTRNDIEITRGRFRIKGDVLEIGPAYEDRLIRIEFFGD
EVEAIRYIDPTTGEILESLEQVSVYPAKHFVTPKERLESAISAIRSELKTQLEKFTYEGK
LLEAQRLEQRTKYDLEMLKEVGYCNGVENYARHLSGREEGSPPECLIDYFP-KDWLLVVD
ESHVTCPQLHAMYNGDQSRKKVLIDHGFRLPSAADNRPLKCEEFWEKSKQTLFISATPGQ
WELDQCD--------------------G------------EFIEQVIRPTGVLDPVIDVR
PSEGQIEDLLSEIRIRAKKN-----QRVLVTTLTKRMAEDLTDFLSENKVRVRYLHSEIH
SIERIEIIQDLRMGEYDVLVGVNLLREGLDLPEVSLVAILDADKEGFLRAERSLIQTIGR
AARHVEGVALLYADNFTDSMKRAISETERRRTIQKKYNQVNGITPKPAGKK-IE-NSILS
FLELSRKLDADGLSKDLINIVHNKTDSILNSSDNQCLLEELPDLIEKLEIKMKDAAKELN
FEEAAILRDRIKKLRQKLARNN------------
>Nods|119509060
-----------------------MTGFCLQAPFIPTGDQPQAIAQLTSSIQSGNRYQTLL
GATGTGKTFSIAAVIEKVGRPTLVLAHNKTLAAQLCNELREFFPHNAVEYFVSYYDYYQP
EAYIPVSDTYIEKTSSINDEIDMLRHSATRSLFERRDVIVVASISCIYGLGIPSEYLKAA
IPFQIGMEVNQRQILRDLASVQYSRNDIEMGRGRFRVRGDVLEIGPAYEDRIIRVEFFGD
EIDAIRYIDPVTGEIIRSLEAVNVYPARHFVTPQERLEIACDEIAAELKQQQAELEQAGK
LLEAQRIDQRTRYDLEMLREVGFCNGVENYSRHLAGRQAGAPPECLIDYFP-KDWLLVID
ESHVTVPQIRGMYNGDQARKKVLIDHGFRLPSAADNRPLKAEEFWQKVNQCIFVSATPGD
WELEISE--------------------G------------HIADQIIRPTGVIDPEISVR
PTEGQIDDLLGEIKDRVDLQ-----ERVLITTLTKRMAEDLTEYLQDHNIKVRYLHSEIN
SIERIEILQDLRAGKFDVLVGVNLLREGLDLPEVSLVAIMDADKEGFLRAERSLIQTIGR
AARHIRGQAIMYADNMTGSMIKAIDETDRRRGIQMAYNRTHGITPQPIIKR-SS-NAILS
FLDVSRRLNATDL------------KVVDEH-IDELPLEEIPGLIGKLEAQMKDAAKKLE
FEEAGKLRDRIKHLRDKMLGR-------------
>Cyab|254431082
--------------------MAAMVPFQLHAPYAPKGDQPTAIAGLVGGVEGGERYQTLL
GATGTGKTFTIANVIARTGRPTLVLAHNKTLAAQLCNELREFFPNNAVEYFISYYDYYQP
EAYVPVSDTYIAKTASINEEIDMLRHSATRSLFERRDVIVVASISCIYGLGIPSEYLKAA
VTFQVGDTLNLRGSLRELVNNQYSRNDLEISRGRFRVRGDVLEIGPAYEDRLVRIELFGD
EVEAIRYVDPTTGEILQSLETINIYPAKHFVTPKERLQEAIQAIRAELRERLDVLNGQGR
LLEAQRLEQRTTYDLEMLEQVGYCNGVENYARHLAGREAGTPPECLIDYFP-DDWLLVVD
ESHVTCSQLQAMYNGDQSRKQVLIEHGFRLPSAADNRPLKGEEFWQKARQTIFVSATPGN
WELEQSH--------------------G------------QVVEQVIRPTGVLDPVVEVR
PTEGQVDDLLGEIRVRADRQ-----ERVLVTTLTKRMAEDLTDYLAENGVRVRYLHSEIH
SIERIEIIQDLRNGEYDVLVGVNLLREGLDLPEVSLVAILDADKEGFLRAERSLIQTIGR
AARHVEGVALLYADNLTDSMAKAIEETERRRGIQQAYNEKHGITPTAAGKR-AG-NAILA
FLEVSRRLNDEQLE-----------QATEQAEHNGVPLDSLPELIQQLEEKMKTAAKNLE
FEEAANLRDRIKGLRQKLVGRA------------
>Acam|158338625
-----------------------MTAFDLHAPFVPKGDQPQAIEKLTTHLQSGHSRQTLL
GATGTGKTFTMAKVIEEIGKPTLILAHNKTLAAQLCNEIRSFFPNNAVEYFISYYDYYQP
EAYIPVTDTFIEKTASINEEIDMLRHSATRSLFERQDVIVVASISCIYGLGIPAEYLKAS
IPLKVGAEVDQRQLLRNLAAVQYTRNDVDLGRGRFRVKGDVLEIGPAYEDRIIRVEFFGD
EIDAIRYVDPVTGETLQSLEGLNVYPARHFVTPTERLEMAVEAIDAERTAQVEHLEGAGK
LLEAQRLNQRTRYDLEMLREVGYCNGVENYSRHLAGRQAGEPPECLVDYFP-KDWLLIVD
ESHVTVPQIRGMYNGDQARKKVLIDHGFRLPSAADNRPLKSEEFWQKVGQCVFVSATPGL
WEIELSE--------------------N------------RVVEQVIRPTGVVDPEIFVR
PTTGQVDDLLAEIQERVGRQ-----ERTLITTLTKRMAEDLTEYFEERGVRVRYLHSEIN
AIQRIEILRDLREGVFDVLIGVNLLREGLDLPEVSLVAILDADKEGFLRAERSLIQTIGR
AARHVRGQAILYADNLTDSMEKAISETERRRKIQLAYNKKHGITPQPVKKG-SD-NAILA
FLEVSRRLNTQEL------------EDAYEQ-ADDLPLESVPELITQLEAQMKEAAKNLE
FEEAAKYRDRIKNLRSKLLGQQSP----------
>Prom9301|126697177
-----------------------MNNYKLQAPYEPNGDQPEAIKKLVKGVNTGKEFQTLL
GATGTGKTFTIANVIQQTGRPALVLAHNKTLAAQLCNELREFFPKNAVEYFISYYDYYQP
EAYVPVSDTYIAKTASINEEIDMLRHSATRSLFERKDVIVVASISCIYGLGIPSEYLKAA
VKFEVGKSINLRSYLRSLVENQYTRNDIEITRGRFRIKGDVLEIGPAYEDRLIRIELFGD
EVEAIRYVDPTTGEILESLEQVSVYPAKHFVTPKERLESAISAIRSELKTQLDKFTYEGK
LLEAQRLEQRTKYDLEMLKEVGYCNGVENYARHLSGREEGSPPECLIDYFP-KDWLLVVD
ESHVTCPQLHAMYNGDQSRKKVLIDHGFRLPSAADNRPLKCEEFWEKSKQTLFISATPGQ
WELDQCD--------------------G------------EFIEQVIRPTGVLDPVIDVR
PSEGQIEDLLSEIRIRAEKN-----QRVLVTTLTKRMAEDLTDFLSENKVRVRYLHSEIH
SIERIEIIQDLRMGEYDVLVGVNLLREGLDLPEVSLVAILDADKEGFLRAERSLIQTIGR
AARHVEGVALLYADNFTDSMKRAISETERRRTIQKKYNQVNGITPKPAGKK-IE-NSILS
FLELSRKLDAGGLSKDLINIVNNKTDAILGSSDNQCLLEELPDLIEKLEIKMKDAAKELN
FEEAANLRDRIKKLRQKLARNN------------
>Artm|209527301
-----------------------MVKFELKAPFQPTGDQPLAIAQLIQSIKSGHPKTTLL
GATGTGKTFTIAATIAQLGRPTLVLAHNKTLAAQLCNELREFFPNNAVEYFISYYDYYQP
EAYIPVSDTYIEKTASINDEIDMLRHSATRSLFERRDVIVVASISCIYGLGIPTEYLNAA
IPLRVGEDLDQRQLLRDLASIQYTRNDTEITRGRFRVRGDVLEIGPAYEDRIIRVEFFGD
EIDAIRYIDPVTGEVLQSLDTLNIYPARHFVTPGDRLDAACDAIAAELKQQLAELEKAGK
LLEAQRLDQRARYDLEMLREVGYCNGVENYSRHLAGRLPGSPPECLVDYFP-DDWLLVVD
ESHVTVPQIRAMYNGDQARKKVLIEHGFRLPSAADNRPLKSEEFWQKVKQCILVSATPGD
WEIAQSQ--------------------G------------QVVEQVIRPTGVVDPEIFVR
PTTGQVDDLIAEIQERIPRN-----ERVLVTTLTKRMAEDLTEYLQERGIRVRYLHSEIQ
SIQRIEILQSLQEGEFDVLIGVNLLREGLDLPQVSLVAIFDADKEGFLRTERSLIQTIGR
AARHVRGQAILYADNMTDSMRAAIAETNRRRTIQLEYNQKYGITPKSIHKT-SS-NAILA
FLDVSRRLNYQQI------------DLPCPQ-VDDLPLEEIPTLIQQLEVRMKEAAQQLE
FEEAAQFRDRIRILRDKLVGR-------------
>Syne6301|56750968
-----------------------MTPFQLQARYQPMGDQPTAIAQLVEQVQAGAPYQTLL
GATGTGKTFTIANVIAQVGRPALVLAHNKTLAAQLCNELREFFPNNAVEYFISYYDYYQP
EAYIPVTDTYIAKTASINEEIDMLRHSATRNLFERRDVIVVASISCIYGLGIPSEYLKAA
IPLEVGAEINMREVLRQLVDVQYSRNDLESGRGRFRVKGDVLEIGPAYEDRIIRVEFFGD
EIDAIRYIDPVTGEILQSLDRLNIYPARHFVTPEERLEIAIAEIKEELNQQLLTLQAEGK
LVEAQRLEQRTRYDLEMLQEVGYCNGVENYARHLAGREPGSPPECLIDYFP-KDWLLVVD
ESHVTVPQLRGMYNGDQSRKKVLVDHGFRLPSAADNRPLKSEEFWEKVRQCIFVSATPGD
WEIERSE--------------------E------------QIVEQVIRPTGVVDPEVFVR
PTEGQVDDLLAEIQQRVRRQ-----ERALITTLTKRMAEDLTDYLSDRGVKVRYLHSEIN
SIERIEILQDLRNGDFDVLIGVNLLREGLDLPEVSLVAILDADKEGFLRTERSLIQTIGR
AARHINGQAILYADRMTESMEKAISETERRRRIQLDYNQRHNITPQPIIKR-SS-NAILS
FLEVSRRLNKQEL------------EVAVSQ-ADDLSLEEIPNLITQLEAQMKEAAKNLE
FEEAAQYRDRIKKLRERLVGRH------------
>Anav|75910876
-----------------------MTEFGLQAPFSPTGDQPSAIAQLVASIEGGNRYQTLL
GATGTGKTFSIAAVIEKIGRPTLVLAHNKTLAAQLCNELREFFPNNAVEYFVSYYDYYQP
EAYIPVTDTYIEKTAAINDEIDMLRHSATRSLFERRDVIVVASISCIYGLGIPAEYLKAA
IPLQIGMEVNQREILRDLASVQYSRNDVEMGRGRFRVRGDVLEIGPAYEDRIIRVEFFGD
EIDAIRYIDPVTGEIINSLQAVNIYPARHFVTPEERLEVACEDIAYELKQRKAELEEAGK
LVEAQRIDQRTRYDLEMLREVGYCNGVENYSRHLAGRQAGEPPESLIDYFP-KDWLLVID
ESHVTVPQIRGMYNGDQARKKVLIEHGFRLPSAADNRPLKAEEFWQKVNQCIFVSATPGN
WELEISE--------------------N------------RIVEQVIRPTGVIDPEISVR
PTEGQIDDLLGEIKDRIDLH-----ERVLITTLTKRMAEDLTEYLQEHGVKVRYLHSEIN
SIQRIEILQDLRQGSFDVLVGVNLLREGLDLPEVSLVAIMDADKEGFLRAERSLIQTIGR
AARHIRGQAILYADNMTDSMIKAVEETDRRRNIQVAYNKLHGITPQPIVKK-SS-NAILS
FLEVSRRLNATDL------------KVVEEH-IDELPLEEIPNLIDKLEAQMKEASKKLE
FEEAAKLRDRIKQLRDKLVGR-------------
>Artp|284049853
-----------------------MVKFELKAPFQPTGDQPLAIAQLINSIKSGHPKTTLL
GATGTGKTFTIAATIAQLGRPTLVLAHNKTLAAQLCNELREFFPNNAVEYFISYYDYYQP
EAYIPVSDTYIEKTASINDEIDMLRHSATRSLFERRDVIVVASISCIYGLGIPTEYLNAA
IPLRVGEDRDQRQLLRDLASIQYSRNDTEITRGRFRVRGDVLEIGPAYEDRIIRVEFFGD
EIDAIRYIDPVTGEVLQSLETLNIYPARHFVTPGDRLDAACDAIAAELKQQLAELEKAGK
LWEAQRLDQRTRYDLEMLREVGYCNGVENYSRHLAGRLPGSPPECLVDYFP-DDWLLVVD
ESHVTVPQIRAMYNGDQARKKVLIEHGFRLPSAADNRPLKSEEFWQKVKQCILVSATPGD
WEIAQSQ--------------------G------------QVIEQVIRPTGVVDPEIFVR
PTTGQVDDLIAEIKERIPRN-----ERVLVTTLTKRMAEDLTEYFQDRGIRVRYLHSEIQ
SIQRIEIIQSLQEGEFDVLIGVNLLREGLDLPQVSLVAILDADKEGFLRAERSLIQTIGR
AARHVRGQAILYADNMTDSMSKAIAETNRRRTIQLEYNQKYGIIPKSIVKS-SS-NAILA
FLDVSRRLNSQQI------------DLACQQ-VDDLPLEEIPTLIEQLEVRMNEAAQQLE
FEEAAKFRDRIRILRDKLVGR-------------
>Cya7425|220910556
-----------------------MTGFQIKAPFEPTGDQPRAIAQLTASLQAEHRFQTLL
GATGTGKTHTIARVIEKIGKPTLVLAHNKTLAAQLCNELREFFPNNAVEYFISYYDYYQP
EAYIPVTDTYIEKTAAINEEIDMLRHSATRSLFERKDVIVVASISCIYGLGIPSEYLNAS
VPLQVGIEVDQRQLLRDLTTIQYSRNDLDLGRGRFRVKGDVLEIGPAYEDRIVRVEFFGD
EIDAIRYVDPVTGTTLQSLDNLRIYPARHFVTPQERLEIACADIAAELKDRLTELEAQNK
LLEAQRLDQRTRYDLEMLREVGYCNGVENYSRHLAGRSPGEPPETLIDYFP-KDWLLVVD
ESHVTVPQIRGMYNGDQSRKRVLIDHGFRLPSAADNRPLKSEEFWQKVTQCIFVSATPGD
WELDISE--------------------D------------RIIEQIIRPTGVVDPEIFVR
PTTGQVDDLLGEVRDRIERR-----ERVLITTLTKRMAEDLTEYFQDRGVRVRYLHSEIG
AIERIEILEDLRKGTFDVLIGVNLLREGLDLPEVSLVAILDADKEGFLRAERSLIQTIGR
AARHVRGQAILYADNLTDSMAKAISETERRRAIQTAYNQKHGITPQPIVKK-AS-NAILA
FLEVSRRLNAQEL------------DTAYEQ-ADELPLEDIPELITQLEAQMKEAAKKLE
FEEAAKYRDRIKQLRDKLLGR-------------
>Cya51142|172036961
--------------------MITYPIFELQAPFKPTGDQPSAIKQLTQSLQENNRFQTLL
GATGTGKTFSIAAVIENIGKPTLVLAHNKTLAAQLCNELRQFFPNNAVEYFISYYDYYQP
EAYIPVSDTYIEKSASINDEIDMLRHSATRSLFERKDVIVVASISCIYGLGMPAEYLKAS
VPLEVGKEVDQRQLLRDLVTVQYSRNDLDLQRGRFRVKGDVLEIVPAYEDRVVRVEFFGD
EIDAIRYLDPVTGEILNSLKNINIYPARHFVTPEEQLEAACEAIEIELKEQVLNLEKAGK
LLEAQRIDQRTRYDLELLREVGYCNGVENYSRHLAGRKPGSPPECLVDYFP-KDWLLIVD
ESHVTVPQIRGMYNGDQARKKVLIDHGFRLPSAADNRPLKSEEFWDKVNQCIFVSATPGN
WEIEQSE--------------------D------------RVIEQIIRPTGVLDPEIFVR
PTEGQVDDLLGEIKQRVKRK-----ERVLITTLTKRMAEDLSEYFQERDVKVQYLHSEIK
SIERIEILQALRNGDFDVLIGVNLLREGLDLPEVSLVAILDADKEGFLRAEKSLIQTIGR
AARHVNGQAILYGDNLTDSMIKAIEETDRRRNIQMAYNKRHNITPQPIIKR-SS-NAILS
FLDISRRLNAQQL------------EEVYTQ-ADDLPLDKVPELIQQLEQQMQESAKNLE
FEEAAKYRDKIKHLRDKMLGHKS-----------
>Lyns|119488976
-----------------------------------MGDQPQAIAKLVKSIQAHHQFTTLL
GATGTGKTFTIAAVVEKIGRPTLVLAHNKTLAAQLCNELREFFPNNAVEYFISYYDYYQP
EAYIPVTDTYIEKTASINDEIDMLRHSATRSLFERRDVIVVASISCIYGLGIPTEYLKAA
IPLRVGEELNQRQLLRDLASVQYTRNDTELTRGRFRLKGDVLEIGPAYEDRIIRVEFFGD
EVDAIRYIDPVTGEVLQSVEALNVYPARHFVTPQDRLEVACNDIEAELKQQVQALENAGK
LLEAQRLNQRTRYDLEMLREVGYCNGVENYSRHLAGRQAGESPECLIDYFP-KDWLLVID
ESHVTIPQIRGMYNGDQSRKRVLVEHGFRLPSAADNRPLKAEEFWGKMNQCIFVSATPGD
WEIEQSQ--------------------G------------EVVEQIIRPTGVVDPEIFVR
PTEGQIDDLFGEIQERVERD-----ERVLITTLTKRMAEDLTEYLQDRGVKVRYLHSEIK
SIQRIEIIRDLQQGVFDVLIGVNLLREGLDLPQVSLVVILDADKEGFLRATRSLIQTIGR
AARNIRGQAILYADNLTDSMIKAIDETERRRTIQLEYNEKHGIIPQTIVKK-FS-NAILD
FLDVSRRLNAQQL------------EEVYEQ-VDELSLEEIPNFIGQLEQQMKEAAKKLE
FEEAAKLRDRIKLLRDKLVGH-------------
>Prom9211|159904316
-----------------------MHKYHLNSPYLPKGDQPKAISELVYGVNQGKQYQTLL
GATGTGKTFTIANVIEQTGRPTLVLAHNKTLAAQLCNELREFFPKNAVEYFISYYDYYQP
EAYVPVSDTYIAKTSSVNEEIDMLRHSATRSLFERRDVIVVASISCIYGLGIPSEYLKAS
VKFQLGNDINVRESLRELVSNQYVRNDVDISRGNFRIKGDVLEIGPAYEDRLVRIELFGD
EVEAIRYVDPITGEILENLNSINIYPAKHFVTPKDRLLIAIQSIQKELKDQLDFFNQEGK
LLEAQRLEQRTKYDIEMLKEVGYCNGVENYARHLSGRDQGTPPECLIDYFP-EDWLLVVD
ESHVTCSQLQAMYNGDQSRKKVLIDHGFRLPSAADNRPLKSDEFWSKAKQTVFISATPGD
WECEVST--------------------D------------GIVEQVIRPTGVLDPVVEVR
PTAGQIDDLLDEIRKRVIKK-----ERVLITTLTKRMAEDLSDYLSENRVKVRYLHSEIH
SIERIEIIQDLRVGEYDVLVGVNLLREGLDLPEVSLVVILDADKEGFLRAKRSLIQTIGR
AARHVDGFALLYADNLTESMSTAIQETERRRAIQQAYNQKHGIIPKPAGKK-PS-NSILS
FLELSRKLQNEGDNADLVSITSKAVDSLNQSEDLGIAFVELPEIIDKLEGKMNLAAEELD
FEQAAKLRDRIRQLRKKLSKPE------------
>Noss|17228627
-----------------------MTEFGLQAPFSPTGDQPSAIAQLVASIEGGNRYQTLL
GATGTGKTFSIAAVIEKIGRPTLVLAHNKTLAAQLCNELREFFPNNAVEYFVSYYDYYQP
EAYIPVTDTYIEKTAAINDEIDMLRHSATRSLFERRDVIVVASISCIYGLGIPAEYLKAA
IPLQIGMEVNQREILRDLASVQYSRNDVEMGRGRFRVRGDVLEIGPAYEDRIIRVEFFGD
EIDAIRYIDPVTGEIINSLQAVNIYPARHFVTPEERLEVACEDIAYELKQRKAELEETGK
LVEAQRIDQRTRYDLEMLREVGYCNGVENYSRHLAGRQAGEPPESLIDYFP-KDWLLVID
ESHVTVPQIRGMYNGDQARKKVLIEHGFRLPSAADNRPLKAEEFWQKVNQCIFVSATPGN
WELEISE--------------------N------------RIVEQVIRPTGVIDPEISVR
PTEGQIDDLLGEIKDRIDLH-----ERVLITTLTKRMAEDLTEYLQEHGVKVRYLHSEIN
SIQRIEILQDLRQGSFDVLVGVNLLREGLDLPEVSLVAIMDADKEGFLRAERSLIQTIGR
AARHIRGQAILYADNMTDSMIKAIEETDRRRGIQVAYNKLHGITPQPIVKK-SS-NAILS
FLEVSRRLNATDL------------KVVEEH-IDELPLEEIPNLIDKLEAQMKEASKKLE
FEEAAKLRDRIKQLRDKLVGR-------------
>Cya8801|218248416
---------------------MTFSSFRLQAPFEPQGDQPQAIAQLLASLQAGNRFQTLL
GATGTGKTFSIASVIEKVGKPTLVLAHNKTLAAQLCNELRQFFPDNAVEYFISYYDYYQP
EAYIPVSDTYIEKSSSINDEIDMLRHSATRSLFERKDVIVVASISCIYGLGMPSEYLKAA
VPLEVGQEVDQRNLLRELVGIQYSRNDIELQRGRFRVKGDVLEIVPAYEDRIIRVEFFGD
EIEAIRYLDPVTGEILQSLKMVNIYPARHFVTPDEQIEIACQQIKVELEEQIEALEKEGK
LLEAQRISQRTRYDLDLLQEVGYCNGVENYSRYLAGRKAGEPPECLIDYFP-QDWLLVVD
ESHVTVPQLRGMYNGDRSRKQVLIDHGFRLPSAADNRPLKSEEFWTKVNQCIFVSATPGD
WEIEQSG--------------------D------------RIIEQIIRPTGVLDPEIFVR
PTEGQVDDLLGEIKQRVKRQ-----ERVLITTLTKRMSEDLTEYLSERGVKVQYLHSEVK
SIERIEILQSLRKGEFDVLIGVNLLREGLDLPEVSLVAILDADKEGFLRAERSLIQTIGR
AARHVNGQAILYADNLTKSMIKAIEETERRRGIQMAHNKINNITPKPIIKK-ET-NSILS
FLDISRRLNSQQL------------EEIYEK-SDDLPLEKVPELIQQLENQMKEAAQKLE
FEEAAKYRDRIKNLRDKLLGN-------------
>Glov|37521424
---------------------MTDDRFVVSAPYRPTGDQPRAIAQLSAGALGGVTFQTLL
GATGTGKTFTIANVIEKVGKPTLVLAHNKTLAAQLCNELREFFPDNAVEYFVSYYDYYQP
EAYIPQTDTYIEKSASINDEIDMLRHSATRSLFERRDVIVVASVSCIYGLGMPEEYLRAA
IPLKVGSNIDQRELLRQLVTVQYERNDIDLGRGRFRVRGDVVEIGPAYEDRIIRVEFFGD
EVEAVRWLDPVTGEVVRSVNSLNIYPAKHFVTPEEQLEQACIAIEQELEARVAELEGENK
LLEAQRIKQRTRYDLEMLREVGYCNGVENYSRHLAARRPGEAPSCLIDYFP-QDWLLVVD
ESHVTIPQIRGMYNGDAQRKKVLIDHGFRLPSAADNRPLKAPEFWDKVRQAIFVSATPGD
WEVELSG--------------------GGRDPETGRMAGEHVAEQIIRPTGVLDPEVFVR
PVAGQVDDLLHEIHDRVARR-----ERVLVTTLTKRMAEDLTEYFQERGVKVRYLHSEIQ
AIERIEILQALRQGDFDVLIGVNLLREGLDLPEVSLVAILDADKEGFLRAERSLIQTIGR
AARHVRGQVIMYADRLTASMDKAISETERRRQIQRAYNAAHGLTPQPIVKRLDA-NSILD
YLAVSRRLNQQEL------------EAAAAA-PAEVALADIPELVSQLEIQMRDAAKKLE
FEKAAEYRDKIHKLRERLLGK-------------
>Syns8102|33864613
-----------------------MPAYDLTAPYTPKGDQPTAIKQLVQGVNGGERYQTLL
GATGTGKTFTMANVIAQTGRPALVLAHNKTLAAQLCNELREFFPENAVEYFISYYDYYQP
EAYVPVSDTYIAKTASINEEIDMLRHSATRSLFERRDVIVVASISCIYGLGIPSEYLKAA
VKFEVGETLNIRSQLRELVNNQYSRNDTEIARGRFRMKGDVLEIGPAYEDRLVRIELFGD
EVEAIRYVDPTTGEILQSLETVNIYPAKHFVTPKDRLDSAIGEIRQELRDRLDFLNGEGK
LLEAQRLEQRTKYDLEMLGQVGYCNGVENYARHLAGREEGTPPECLIDYFP-KDWLLIVD
ESHVTCSQLQAMYNGDQARKKVLIEHGFRLPSAADNRPLKGEEFWEKAHQTVFVSATPGN
WELEVSG--------------------G------------EVAQQVIRPTGVLDPIVEVR
PTTGQVDDLLGEIRDRASKQ-----QRVLVTTLTKRMAEDLTDYLAENEVRVRYLHSEIH
SIERIEIIQDLRLGEYDVLVGVNLLREGLDLPEVSLVAILDADKEGFLRAERSLIQTIGR
AARHVEGVALLYADNMTESMAKAISETERRRKIQQTYNEKHGIVPTAAGKK-AS-NSILS
FLELSRKLKQDGPDADLVQVAGKAAQALEEDPDAGLALEALPELIDQLEGKMKEAAKKLD
FEDAANLRDRIKQLRQKMAG--------------
>Thee|22299576
---------------------MTSTPFRIHAPFEPTGDQPQAIQKLVAGVQAGHRFQTLL
GATGTGKTHTIARVIEALGRPTLVLAHNKTLAAQLCNELRSFFPENAVEYFISYYDYYQP
EAYIPVTDTYIEKSASINEEIDMLRHSATRSLFERRDVIVVASISCIYGLGIPAEYLKAA
IPLEVGRETELRQLLRQLATIQYTRNDVELGRGRFRVRGDVLEIGPAYEDRIIRVEFFGD
EIEAIRYVDPLTGETLQSVERLNIYPAKHFVTPAERLEAACVAIEAELQAQVANLEAQNK
LLEAQRLSQRTRYDLEMLRQVGYCNGVENYSRHLAGRAAGEPPECLIDYFP-ENWLLVVD
ESHVTVPQIRGMYNGDQARKKVLIDHGFRLPSAADNRPLKPEEFWQKVQQCIFVSATPGD
WELAVST---------------------------------QVVEQIIRPTGVVDPEIFVR
PTQGQVDDLYGEIRLRCDRQ-----ERVLVTTLTKRMAEDLTEYFQERGVRVRYLHSEIN
AIERIEILEALRQGDFDVLIGVNLLREGLDLPEVSLVAILDADKEGFLRAERSLIQTIGR
AARHVRGQAILYADTLTESMQKAIQETERRRAIQLAYNQAHGIIPQPIVKK-TS-NAILA
FLDVSRRLNAESV------------PVLSSQTLQDLSLEDIPPLIQDLEAKMKAAAQELA
FEEAARYRDQIKRLRDRLVGHP------------
>Syns9916|116074361
-----------------------MPAFDLSAPYTPKGDQPTAIAQLVEGVNGGQRYQTLL
GATGTGKTFTMANVIAKTGRPALVLAHNKTLAAQLCNELREFFPHNAVEYFISYYDYYQP
EAYVPVSDTYIAKTASINEEIDMLRHSATRSLFERRDVIVVASISCIYGLGIPSEYLKAS
VKFQVGESLDLRGSLRDLVNNQYSRNDTDITRGRFRVRGDVLEIGPAYEDRLVRIELFGD
EVEAIRYVDPTTGEILQSMEAINIYPAKHFVTPKERLDTAIKDIRSELKERLDFLNTEGK
LLEAQRLEQRTTYDLEMLGQVGYCNGVENYARHLAGREPGTAPECLIDYFP-DDWLLIVD
ESHVTCSQLQAMYNGDQARKKVLIDHGFRLPSAADNRPLKGDEFWTKARQTVFVSATPGN
WEMEVSS--------------------G------------QVAEQVIRPTGVLDPVVEVR
PTTGQVDDLLGEIRSRAKKQ-----QRVLVTTLTKRMAEDLTDYLAENEVRVRYLHSEIH
SIERIEIIQDLRLGEYDVLVGVNLLREGLDLPEVSLVAILDADKEGFLRAERSLIQTIGR
AARHVEGVALLYADNMTDSMAKAIEETERRRKIQQTYNDKHGIVPTAAGKK-AS-NSILS
FLELSRKLKTEGPDADLVQVAGQAVKAIEDD-SEGMALDALPELIDQLEVRMKEAAKKLD
FEEAANLRDRIKQLRQKLVGKG------------
>PromMED|33862205
-----------------------MNNYKLQAPYQPNGDQPKAIKKLVQGVNSGEEFQTLL
GATGTGKTFTIANVIQQTGRPALILAHNKTLAAQLCNELRQFFPKNAVEYFISYYDYYQP
EAYVPVSDTYIAKTASINEEIDMLRHSATRSLFERKDVIVVASISCIYGLGIPSEYLKAA
VKFAVGESIDLRSSLRALVDNQYTRNDTEITRGRFRIKGDVLEIGPAYEDRLIRIELFGD
EIEAIRFVDPLTGEILESLDQVSVYPAKHFVTPKERLDSAISAIRNELKEQLDKFAYEGK
LLEAQRLEQRTKYDLEMLREVGYCNGVENYARHLAGREEGTPPECLIDYFP-KDWLLVVD
ESHVTCPQLHAMYNGDQARKKVLIDHGFRLPSAADNRPLKCEEFWEKSRQTLFISATPGQ
WELDQCE--------------------G------------KFIEQVIRPTGVLDPIIDVR
PSDGQIDDLLSEIRVRAKKN-----QRVLVTTLTKRMAEDLTDFLSDNKVRVRYLHSEIH
SIERIEIIQDLRLGEYDVLVGVNLLREGLDLPEVSLVAILDADKEGFLRAERSLIQTIGR
AARHVEGVALLYADNFTESMKRAISETDRRRTIQKKYNQINGITPKPAGKK-IE-NSILS
FLELSRKLDTGGLSKDLINIVSNKTDDILNAKDNQCLLDEMPSLIDKLENKMKDAAKELN
FEEAANLRDRIKKLRQKLSRNT------------
>Scys6803|16331511
---------------------MTSDLFSLHAPFRPTGDQPTAIASLIESLQGEHKFQTLL
GATGTGKTFTMASVIAELGRPTLVLAHNKTLAAQLCNELRQFFPENAVEYFISYYDYYQP
EAYIPVTDTYIEKTASINDEIDMLRHSATRSLFERRDVIVVASISCIYGLGIPSQYLKAA
VPLQVGAEYDPRLVIRDLVNVQYSRNDVELQRGRFRLKGDVLEIVPAYEDRVIRIEFFGD
EVEALRLIDPVSGEILQSLDRISIYPARHFVTPEETLEKACQQIQTEMEQQVAFLEKNNL
LVEAQRLSQRTRYDLEMLREVGYCNGVENYSRYLADRQAGEPPECLVDYFP-EDWLLVID
ESHVTIPQLRGMYNGDQARKKVLIDHGFRLPSAADNRPLKAEEFWQKVKQCVFVSATPGV
WEIEQSE--------------------A------------RVIEQVIRPTGVLDPEIFVR
PTTGQVDDLYGEIQTRVKLK-----ERVLITTLTKRMAEDLTDYFSERGIKVQYLHSEIQ
SIQRIEILQALRDGEFDVLIGVNLLREGLDLPEVSLVAIMDADKEGFLRAERSLIQTIGR
AARHIRGQAILYADNFTDSMQKAIAETERRRKIQQEYNEKHGITPQPINKR-AN-NAILQ
FLDISRRLNSQQL------------EEVYEQ-AQDLPLEKIPDLIQQLEEKMQEAAKKQE
FEVAAIYRDRIQHLRDRLLGHKK-----------
>Syn9902|78183661
-----------------------MPAFDLTAPYSPKGDQPTAITQLVDGVNGGERYQTLL
GATGTGKTFTMANVIAQTGRPALVLAHNKTLAAQLCNELREFFPENAVEYFISYYDYYQP
EAYVPVSDTYIAKTASINEEIDMLRHSATRSLFERRDVIVVASISCIYGLGIPSEYLKAA
VKFEVGATLNIRGQLRELVNNQYSRNDTEIARGRFRMKGDVLEIGPAYDDRLVRIELFGD
EVEAIRYVDPTTGEILQSLEDINIYPAKHFVTPKDRLDDAIKAIRMELRDRLEFLNGEGK
LLEAQRLEQRTKYDLEMLDQVGYCNGVENYARHLAGREAGTPPECLIDYFP-DDWLLIVD
ESHVTCSQLQAMYNGDQARKKVLVDHGFRLPSAADNRPLKGSEFWEKARQTVFVSATPGN
WELEVST--------------------G------------QVAQQVIRPTGVLDPLIEVR
PTTGQVDDLLGEIRDRAAKN-----QRVLVTTLTKRMAEDLTDYLAENGTRVRYLHSEIH
SIERIEIIQDLRLGEYDVLVGVNLLREGLDLPEVSLVAILDADKEGFLRAERSLIQTIGR
AARHVEGKALLYAENMTDSMLKAIDVTEKRRKIQHTYNEEHGIVPTAAGKK-AS-NSILS
FLELSRKLKQDGPDADLVEVAGKAVRALEKDADAGLALEALPELIDQLESKMKDAAKKLD
FEEAANLRDRVKQLRQKMAGSR------------
>Trie|113476281
------------MKNGTINFKIIMKKFCLQAPFQPTGDQPQAIAQLTTNIQAGHNFQTLL
GATGTGKTFSIASVIENVGRPTLVLAHNKTLAAQLCNELRDFFPDNSVEYFISYYDYYQP
EAYIPVTDTYIEKTASINDEIDMLRHSATRSLFERRDVIVVASISCIYGLGIPSEYLKAA
ISLQVGEEINQRQILRDLATVQYTRNDLNLGRGKFRVKGDVLEIGPAYEDRIIRVEFFGD
EIDAIRYIDPVTGNILQSLESLNVYPARHFVTPEERLEIACNDIEVELDERLKELEKAGK
LLEAQRLEQRSRYDIEMLREVGYCNGVENYSRHLVGRKAGEPPECLIDYFP-KDWLLVID
ESHVTVPQIRGMYNGDQARKKVLVEHGFRLPSATDNRPLKSEEFWEKVNQCILVSATPGN
WEIEKSE--------------------D------------RIVEQIIRPTGVVDPKIFVR
PTEGQIDDLLGEIRERVKLE-----ERVLITTLTKRMAEDLTEYLEDQSVKVRYLHSEIN
SIKRIEILQGLREGEFDVLIGVNLLREGLDLPEVSLVAILDADKEGFLRAERSLIQTIGR
AARHIRGQAILYADNLTDSMIKAIDETERRRGIQLAYNKMNNITPRPVVKK-QS-NAILA
FLDVSRRLNSQQL------------EEVYEQ-VDNLSLDDVPEWIKKLESQMKEAAKNLE
FEEAAKLRDRIKHLRDKLVGNS------------
>Syn9311|113952727
-----------------------MPAYELSAPYTPKGDQPTAISKLVEGVNGGERYQTLL
GATGTGKTFTMANVIAQTGRPALVLAHNKTLAAQLCNELREFFPHNAVEYFISYYDYYQP
EAYVPVSDTYIAKTASINEEIDMLRHSATRSLFERRDVIVVASISCIYGLGIPSEYLKAA
VPFKVGETLNLRGSLRDLVNNQYSRNDTEAGRGRFRVKGDVLEIGPAYDDRLVRVELFGD
EVEAIRYVDPTTGEILQSLDAISIYPAKHFVTPKERLNDAVKAIRSELKERLEFLNGEGK
LLEAQRLEQRATYDLEMLQQIGYCNGVENYARHLAGREPGSAPECLIDYFP-DDWLLIVD
ESHVTCSQLLAMYNGDQARKKVLIDHGFRLPSAADNRPLKSEEFWSKAKQTVFVSATPGN
WEMEVSE--------------------G------------QVAEQVIRPTGVLDPLVEVR
PTTGQVDDLLGEIRDRASKK-----QRVLVTTLTKRMAEDLTDYLAENKVRVRYLHSEIH
SIERIEIIQDLRLGEYDVLVGVNLLREGLDLPEVSLVAILDADKEGFLRAQRSLIQTIGR
AARHVEGKALLYAETMTDSMAKAIEETERRRKIQHTYNEKHGITPTAAGKK-AS-NSILS
FLELSRKLKADGPDADLVKVAGKAVQALEED-VDGLALDALPELIDQLELKMKESAKKLD
FEEAANLRDRIKKLRQKLVGSSR-----------
>NoAz|298491889
-----------------------MTEFSLQAPFSPTGDQPQAIAQLITSIEAGNRYQTLL
GATGTGKTFSIAAVIEKVRKPTLVLAHNKTLAAQLCNEMREFFPNNAVEYFVSYYDYYQP
EAYIPVTDTYIEKTAAINDEIDMLRHSATRSLFERRDVIVVASISCIYGLGMPAEYLKAA
IPLQIGMEVDQRQILRDLTSVQYSRNDVEMGRGKFRVRGDLLEIGPAYEDRIIRVEFFGD
EIDAIRYIDPVTGEILSSLQAVNVYPARHFITPEQRLEVACEDISAELKQQKLALEELGK
LVEAQRIDQRTRYDLEMLREVRYCNGVENYSRHLAGRQAGEPPECLLDYFP-KDWLLVID
ESHVTVPQIRGMYNGDQARKKVLIDHGFRLPSAADNRPLKAEEFWQKANQCIFVSATPGN
WEVEVSE--------------------D------------NIIEQVIRPTGVVDPEVLVR
PTEGQVDNLLGEIKDRVELK-----ERTLITTLTKRMAEDLTEYLEHKGVQVRYLHSEIN
SIQRIEILQDLRNGKFDVLVGVNLLREGLDLPEVSLVAIMDADKEGFLRAERSLIQTIGR
AARHIQGKVIMYADKLTDSMIKAIDETDRRRGIQTAYNKMYGITPKPVVKK-SS-NAILS
FLDVSRRLNTRDL------------KVVDKH-LDELWLEDIPELITLLEKQMKEAAKKME
FEEAAKLRDRIKHLRGKMLGK-------------
>Ucyn|284929353
-------------------------MFQLKAPFKPTGDQPRAIEELILSLKEGNKFQTLL
GATGTGKTFSIASVIDKIKKPTLILAHNKTLAAQLCNELRNFFPNNAVEYFISYYDYYQP
EAYIPLSDTYIEKSASINDEIDMLRHSATRSLFERQDVIIIASISCIYGLGMPSEYLKAS
IPLEVGREINQRQLLRDLVNVQYSRNDMELKRGRFRVKGDILEIVPAYEDRVIRIEFFGD
EVDSIRYLHPVSGDILEDLKKINIYPARHFVTRKDRLDASCKAIAEELEQQIVNFEQAGK
LLESQRISQRTRYDLELLREVGYCNGVENYSRHLAGRESGESPECLIDYLP-KDWLLVVD
ESHVTIPQIRGMYNGDQARKKVLIDHGFRLPSAADNRPLKSDEFWSKVNQCIFVSATPGE
WELEKSE--------------------D------------KVIQQVIRPTGILDPKISVR
PTKNQVDDLLGEIKDRVQRQ-----ERILVTTLTKRMAEDLTEYFQEREVKVRYLHSEIK
SIERIEILQDLRNGEFDVLIGVNLLREGLDLPEVSLVAILDADKEGFLRGEKSLIQIIGR
AARHINGQAILYGDKLTDSMIKAIEETERRRHIQSSYNDKNNIIPKSIISE-RN-NSILN
YLDISRSLDTEKL------------EEICDH-IEEISLDKIPELIKQLESKMEKSANQLD
FELAAKYRDQIKHFRDKMLGRL------------
>Syns5701|87301622
-----------------------MARFELQAPYEPKGDQPTAIEALVDGVDAGERYQTLL
GATGTGKTFTIANVIARTGRPALVLAHNKTLAAQLCNELREFFPNNAVEYFISYYDYYQP
EAYVPVSDTYIAKTASINEEIDMLRHSATRSLFERQDVIVVASISCIYGLGIPSEYLKAA
VRFQVGEALNLRGSLRELVNNQYSRNDVEVGRGRFRVKGDVLEIGPAYEDRLVRIELFGD
EVEAIRYVDPTTGEILQSLETINIYPAKHFVTPKDRLESAIAAIRDELHQRLDVLHGQGR
LLEAQRLEQRTTYDLEMLQQVGYCNGVENYARHLAGRPAGTPPECLIDYFP-DDWLLVVD
ESHVTCSQLHAMYNGDQARKQVLVEHGFRLPSAADNRPLKAAEFWSKARQTIFVSATPGT
WEMEQSH--------------------G------------HVAQQVIRPTGVLDPVVEVR
PTEGQVDDLLGEIRLRAGRD-----ERTLITTLTKRMAEDLTDYLAENGVRVRYLHSEIH
SIERIEIIQDLRNGEFDALVGVNLLREGLDLPEVSLVAILDADKEGFLRAERSLIQTIGR
AARHVDGTALLYADNLTDSMARAISETERRRAIQQTYNETHGIIPSAAGKR-AG-NAILS
FLEVSRRAQDEAPT-----------AEAEPASFAMVPLDALPELILELEDKMKAAAKNLE
FEEAANLRDRIKKLRQKLVGRS------------
>YellB|86608289
-----------------------MSEFQLVSPYQPTGDQPKAIAGLVKSISEGHRFQTLL
GATGTGKTFTIAHTIQQVGRPTLVMAHNKTLAAQLCNELRELFPHNAVEYFISYYDYYQP
EAYVPSTDTYIAKSSSINDEIDMLRHSATRSLFERRDVIVVASVSCIYGLGMPEEYLKAS
IPFKVGQEINQRDVLRDLASIQYERNDLELVRGRFRLKGDVLEIVPAYEDRVIRIEFFGD
EIEAIRLIDPVTGEILNSLSALRVYPARHFVTPEAQLERAILNIEQELEEQLALFRKEGK
LLEAQRLEQRTRYDLEMLREVGYCNGIENYSRHLTGRKAGEPPACLVDYFKADDWLLVVD
ESHVTVPQIRGMYNGDRARKQVLVDHGFRLPSALDNRPLKAEEFWAKVHQCIFVSATPGN
WELEQSEAQFETRVEDGKTLKFYVQGSG------------RVIEQVIRPTGVVDPEVHVR
PTAGQVDDLLGEIYLRLERSQLGPAERVIVTTLTKRMAEDLTEYLQERGIRVRYLHSEIT
SIERIEILQDFREGAFDVLVGVNLLREGLDLPEVSLVAILDADKEGFLRAERSLIQMIGR
AARNVRGMVVMYADTMTSSMARAIAETQRRREIQLQYNRQHNITPKPIVKK-NS-NAILS
FLAISRKLNDPDL------------EKAFQA-AQEIPLSEIPELIGQLELKMKEAAKNLE
FEEAAQLRDRIKKLRQRLLGHPQGI---------
>Syn7002|170078851
------------------MSNGSNVLFRLHAPFEPTGDQPQAIAKLVQSLASQAKYQTLL
GATGTGKTFTMAAVIAQMQKPTLVLAHNKTLAAQLCNELRQFFPYNAVEYFISYYDYYQP
EAYIPVTDTYIEKTASINDEIDMLRHSATRSLFERKDVIVVASISCIYGLGIPSEYLKAA
ISLKVGEELDQRAVLRQLVTVQYNRNDTDLSRGNFRVKGDILEIVPAYEDRVIRVEFFGD
EIDAIRLLDPVTGEILQSLDQVNIYPARHFVTPQEQLAIACEQIKAELDSQLTVLEAENK
LLEAQRLKQRTSYDLELLQEVGYCNGVENYSRFLAGREAGSPPECLIDYFP-EDWLLVVD
ESHVTVPQIRGMYNGDQARKKVLIDHGFRLPSAADNRPLKSEEFWQKVNQCVFVSATPGN
WEIEQSE--------------------A------------RVIEQVIRPTGVVDPEIDVR
PTDGQVDDLLGEIRQREKLK-----ERVLITTLTKRMAEDLTDYFSDQGVAVQYLHSEIK
SIERIEILQALRKGEFDVLIGVNLLREGLDLPEVSLVAIMDADKEGFLRAERSLIQTIGR
AARHVRGQAILYADNLTDSMAKAIAETERRRVIQIAYNKKHNITPQPIKKR-DE-NAILS
FLDISRRLNTQQL------------QQVVEH-MEEVPLEKIPDVIKQLEEQMKEAAKNLE
FEQAALLRDQIKKLRHQLLGSHDN----------
>Cylr|282899442
-----------------------MAQFTLQAPFSPTGDQPQAIAEMIKNIEGKQRYQTLL
GATGTGKTFSIAAVIEKVGKPTLVLAHNKTLAAQLCNELREFFPHNAVEYFVSYYDYYQP
EAYIPVTDTYIEKTSAINSEIDMLRHSATRSLFEREDVIVVTSISCIYGLGMPAEYLKAA
ITLEIGMEIDPREVIRKLISVQYSRNDIEIGRGKFRVRGDVIEIGPAYEDRIVRVEFFGD
DIDAIRYVDPVKGEIMSSLERISIYPARHFVTPKERLEIACLEISDELKAYKLKLEELGK
LVEAQRIDQRTRYDIELLREVGYCNGVENYSRYLAGRQAGEPPECLIDYFP-QDWLLVID
ESHVTVPQIRGMYNGDQARKKVLIDHGFRLPSAGDNRPLKAEEFWQKVSQCIFVSATPGD
WEIEVSG--------------------K------------NIVEQIIRPTGVLDPQIYVR
PTAGQVDNLLGEIHERVDNN-----ERVLITTLTKRMAEDLTEYLENRSVRVRYLHSEIN
SIQRIEILQDLRNGSFDVLVGVNLLREGLDLPEVSLVVIMDADKEGFLRAERSLIQTIGR
AARHLHGKVIMYADNLTGSMIKAIEETDRRRGIQMAYNKIHNITPQPVFKK-SG-NSILS
FLDVSRRLNANDL------------KLVDEQ-WHDLNLEEIPQLITTLEKQMHDAAKKME
FEHAAKLRDRIKSLRDKILGK-------------
>Prom9303|124021794
-----------------------MPKYHLKAPYSPKGDQPTAIARLVEGVNQGQRYQTLL
GATGTGKTFTIANLIAQTGRPALVLAHNKTLAAQLCNEFREFFPDNSVEYFISYYDYYQP
EAYVPVSDTYIAKTASINEEIDMLRHSATRSLFERNDVIVVASISCIYGLGIPSEYLKAA
VKFKVGETLNLRSSLRELVDNQYSRNDFDITRGRFRVRGDVLEIGPAYEDRLVRIELFGD
EVEAIRYLDPTTGEILQSLEAINIYPAKHFVTPKERLNVAVQAIRDELRERLQVLNEQGK
LLEAQRLEQRTAYDLEMLREVGYCNGVENYARHLAGRSAGTPPECLIDYFP-DDWLLVVD
ESHVTCSQLKAMYNGDQARKKVLIEHGFRLPSAADNRPLKSEEFWRKARQTVFVSATPGD
WELTQSD--------------------G------------QLAEQVIRPTGVLDPLVEVR
PTQGQVDDLLAEIRIRAKKQ-----ERVLITTLTKRMAEDLTDYLAENDVRVRYLHSEIH
SIERIEIIQDLRLGEYDVLVGVNLLREGLDLPEVSLVVILDADKEGFLRAERSLIQTIGR
AARHVDGMALLYADNLTDSMARAISETERRREIQKAYNELNGIVPRPAGKR-AS-NSILS
FLELSRRLQTDGKDADLVQITGRAVDALDSDQDSGLALDALPELIDQLETKMKEAAKNLN
FEEAASLRDRIKKFRQKLIRNT------------
>Syns7805|88809951
-----------------------MPAFDLTAPYSPKGDQPTAIKQLVARVNDGQRYQTLL
GATGTGKTFTMANVIAQTGRPALVLAHNKTLAAQLCNELREFFPHNAVEYFISYYDYYQP
EAYVPVSDTYIAKTASINEEIDMLRHSATRSLFERRDVIVVASISCIYGLGIPSEYLKAA
VKFEVGETLNIRGQLRELVNNQYSRNDTEIARGRFRMKGDVLEIGPAYEDRLVRVELFGD
EVEAIRYVDPTTGEILQSLETINIYPAKHFVTPKDRLDTAVQAIRSELNERLDFLNAEGK
LLEAQRLEQRTKYDLEMLGQVGYCNGVENYARHLAGREPGSAPECLIDYFP-DDWLLIVD
ESHVTCSQLQAMYNGDQARKKVLIDHGFRLPSAADNRPLKGEEFWTKARQTVFVSATPGN
WELEVSG--------------------D------------EVAQQVIRPTGVLDPIVEVR
PTNGQVDDLLGEIRDRASKQ-----QRVLVTTLTKRMAEDLTDYLAENDVRVRYLHSEIH
SIERIEIIQDLRLGEYDVLVGVNLLREGLDLPEVSLVAILDADKEGFLRAERSLIQTIGR
AARHVEGKALLYGDNLTDSMAKAISETERRRSIQQAYNEKHGIVPTAAGKK-AS-NSILS
FLELSRKLKTDGPDADLVKVASKAVEALEDD-ADGMTLDALPELIDQLELKMKDAAKKLD
FEEAANLRDRIKRLRQKLVGQN------------
>Syns7803|148238416
-----------------------MPAFDLTAPYSPKGDQPTAIKQLVAGVNDGERYQTLL
GATGTGKTFTMANVIAQTGRPALVLAHNKTLAAQLCNELREFFPNNAVEYFISYYDYYQP
EAYVPVSDTYIAKTASINEEIDMLRHSATRSLFERRDVIVVASISCIYGLGIPSEYLKAA
VKFEVGETLNIRGQLRELVNNQYSRNDTEIARGRFRMKGDVLEIGPAYEDRLVRVELFGD
EVEAIRYVDPTTGEILQSLESINIYPAKHFVTPKDRLDTAVQAIRSELTERLDFLNTEGK
LLEAQRLEQRTKYDLEMLGQVGYCNGVENYARHLAGREPGTAPECLIDYFP-KDWLLIVD
ESHVTCSQLQAMYNGDQARKKVLIDHGFRLPSAADNRPLKGEEFWEKAHQTVFVSATPGN
WELEVSG--------------------D------------EVAQQVIRPTGVLDPIVEVR
PTTGQVDDLLGEIRDRASKQ-----QRVLVTTLTKRMAEDLTDYLAENEVRVRYLHSEIH
SIERIEIIQDLRLGEYDVLVGVNLLREGLDLPEVSLVAILDADKEGFLRAERSLIQTIGR
AARHVEGVALLYADNMTDSMAKAISETERRRTIQQAYNEKHGIVPTAAGKK-AS-NSILS
FLELSRKLKTEGPDADLVQVASKAVEALDDD-ADGMALDALPELIDQLEMKMKEAAKKLD
FEEAANLRDRIKQLRQKLVGKV------------
>Cya0110|126661654
------------------------------------------------------------
----------------KIGKPALVLAHNKTLAAQLCNELRQFFPNNAVEYFISYYDYYQP
EAYIPVSDTYIEKSASINDEIDMLRHSATRSLFERKDVIVVASISCIYGLGMPAEYLKAS
VPLEVGKEVNQRQLLRDLVTVQYSRNDLDLQRGRFRVKGDVLEIVPAYEDRVVRVEFFGD
EIDAIRYLDPVTGEILNSLKNINIYPARHFVIPEEQLEAACQAIEIELQEQILNLEKAGK
LLEAQRIDQRTRYDLELLREVGYCNGVENYSRHLAGRKPGSPPECLVDYFP-KDWLLIVD
ESHVTVPQIRGMYNGDQARKKVLIDHGFRLPSAADNRPLKSDEFWDKVNQCIFVSATPGN
WEIEQSE--------------------D------------RVIEQIIRPTGVLDPEIFVR
STEGQVDDLLGEIKERVKRE-----ERVLITTLTKRMAEDLTEYFQERDVKVQYLHSEIK
SIERIEILQALRNGEFDVLIGVNLLREGLDLPEVSLVAILDADKEGFLRAEKSLIQTIGR
AARHVNGQAILYGDNL--------------------------------------------
------------------------------------------------------------
----------------------------------
>Mica|166366874
-----------------------MTAFQLQAPFQPTGDQPAAIDQLVDSLQNQHRFQTLL
GATGTGKTFTIAAVIEKIGRPTLVLAHNKTLAAQLCNELRQFFPNNAVEYFISYYDYYQP
EAYIPVSDTYIEKSSSINDEIDMLRHSATRSLFERRDVIVVASISCIYGLGMPAEYLKAA
ISLTVGQEFDQRQLLRALVSVQYNRNDLELTRGRFRLKGDILEIVPAYEDRVIKIDFFGD
EIESIRYLDPLTGEVLQKLERISIYPARHFVTPEERLEVACRDIKTELDNRLLELEKAGK
LLEAQRLDQRTRYDLEMLQEVGYCNGVENYSRHLAGRLAGEPPECLVDYFP-EDWLLVVD
ESHVSVPQIRGMYNGDQSRKKVLIDHGFRLPSAADNRPLKSEEFWQKVNQCIFVSATPGD
WELEQSE--------------------N------------RIVEQIIRPTGVLDPEIFVR
PTEGQVDDLLGEIKERVQLN-----ERVLITTLTKRMAEDLTEYLQERGIKVRYLHSEIQ
SIQRIEIIQDLREGVFDVLIGVNLLREGLDLPEVSLVAILDADKEGFLRATRSLIQTIGR
AARHIRGQAILYGDNLTDSMINAIEETKRRRAIQQEYNQKHGIIPQPIVKR-SS-NSILA
FLDISRRLNSQQL------------EQVCEN-IEELSLEQIPELIQQLEAQMKEAAKNLE
FESAAKYRDRIKQLRDKLLNHVR-----------
>Syns8109|260434319
-----------------------MPAYDLTAPYSPKGDQPTAIKQLVAGVNSGERYQTLL
GATGTGKTFTMANVIAQTGRPALVLAHNKTLAAQLCNELREFFPENAVEYFISYYDYYQP
EAYVPVSDTYIAKTASINEEIDMLRHSATRSLFERRDVIVVASISCIYGLGIPSEYLKAA
VKFEVGETLNIRSQLRELVNNQYSRNDTEIARGRFRMKGDVLEIGPAYEDRLVRVELFGD
EVEAIRYVDPTTGEILQSMDAVNIYPAKHFVTPKDRLDSAISAIRSELRERLDVLNGEGK
LLEAQRLEQRTKYDLEMLGQVGYCNGVENYARHLAGREEGTPPECLIDYFP-DDWLLIVD
ESHVTCSQLQAMYNGDQARKKVLIEHGFRLPSAADNRPLKGAEFWDKARQTVFVSATPGN
WEMEVSG--------------------G------------EVAEQVIRPTGVLDPVVEVR
PTTGQVDDLLGEIRNRSAKN-----QRVLVTTLTKRMAEDLTDYLAENEVRVRYLHSEIH
SIERIEIIQDLRLGEYDVLVGVNLLREGLDLPEVSLVAILDADKEGFLRAERSLIQTIGR
AARHVEGMALLYADNMTDSMAKAISETERRRAIQQAYNEKNGVVPTAAGKK-AS-NSILS
FLELSRKLKQDGPDADLVEVVGKAAKALEDDPDAGLALEALPELIDQLEAKMKQAAKKLD
FEEAANLRDRVKQLRQKMAGSH------------
