# Supplementary material for: Genome fluctuations in cyanobacteria reflect evolutionary, developmental and adaptive traits
Source: BMC Evol Biol. 2011 Jun 30;11:187. doi: 10.1186/1471-2148-11-187 (PMC3141437; doi:10.1186/1471-2148-11-187)
Supplement: Additional file 8 — Individual and concatenated alignments for protein groups. Compressed file containing all alignments of individual groups (fasta format) and the concatenated alignment of 285 single-copy genes (phylip format). [file 1471-2148-11-187-S8.GZ › Cyanos1350.faa]

>Syne7942|81299387
------------------------------------------------------------
------------------------------------------------------------
------------------------------------------------------------
------------------------------------------------------------
------------------------------------------------------------
------------------------------------------------------------
----------MENSCADAEFMVAT------------------------------------
----------------------------PDTTADVLTIAGRSFRSRLMTGTGKYRSFEQM
RASIAASGCEIVTVAVRRVQTNAP-GHEGLAEALDWQKIWMLPNTAGCATAEEAIRVARL
GREMAKLLGQEDNNFVKLEVIPDSRYLLPDPIGTLQAAEQLVKEGFAVLPYINADPLLAK
RLEEVGCATVMPLGSPIGSGQGIRNEANIRIIVENAKVPVVVDAGIGTASEAAQAMELGA
DALLINTAIAQAEDPARMAQAMAMATIAGRLAFQAGRIPTRSAAIASSPQTGLVGQSPAT
V--
>PromCC|33241273
------------------------------------------------------------
------------------------------------------------------------
------------------------------------------------------------
------------------------------------------------------------
------------------------------------------------------------
------------------------------------------------------------
------------------------------------------------------------
----------------------------MNNNSSSLSIGNKLFKSRLLIGTGKYQTLNQM
QESIINSECEIVTVAVRRVQSSES-SHKGLMEAIDWKKLWMLPNTAGCTNSEEAIRIAKM
GRELAKLSGQEDNNFVKLEVIPDNRYLLPDPFGTLEAAEALIKEGFVVMPYINADPLLAK
RLENIGCSCVMPLGSAIGSAQGIRNESNIRIIIENSNVPVIVDAGIGVPSHAAEAMEMGA
DAVLINSAIALAKDPKSMAEGMCKGVHAGRKAFLAGRLVEQPLANPSSPCTEISKSSYVQ
---
>Crow|67920154
---------------MNATNDIIIIGGGIIGMAIAVDLKLRGA--SVTVCNRNFPQTASV
AAAGMLAPHAEELPPGPLLDLCLKSRWLYPEWVRKLQDLTGLDLGYNPSGILAPVYDLPG
VDVRNH------------------------NQSQWLDKTAIRLCQTGLGDDVVGGWWYPE
DGQVDNRQVMQALRQAAQQLGVNLRDGVTIQTLQQKQGQVTSILTNQGELSGNTYIIANG
SWASQILPLPVRPIKGQMLAVKMPHTPNEPYPLQRVLYGPQTYLVPRQ-------NGRLI
IGATSEDVGWTPHNTPQGMETLMKRAIRLYPDIANWEIEEFWWGYRPGTPDELPILGHYG
CDNLILATGHYRNGILLAPATASLIADLVINQQTD--PLLENFKGDRFHTQPSPPPAPMT
S----FNVYPVPTTINGNNGNS------SLSSPDELIIAGRKFRSRLMTGTGKYPTISIM
QESVAASECQIVTVAVRRVQTKAP-GHEGLAEALDWDKIWMLPNTAGCQTAEEAIRVARL
GREMARLLGQEDNNFVKLEVIPDSKYLLPDPIGTLEAAETLVKEGFAVLPYINADPILAK
RLEEVGCATVMPLGSPIGSGQGIRTQANIEIIIEEANIPVVVDAGIGTPSEASQAMEMGA
DAVLINSAIALAKNPVLMARAMGMATVAGRLAYLSGRIPVKDYAIASSPLTGTVV-----
---
>Syn7335|254424428
----------------MQQTDVIVIGGGIIGLAIALELHQHGM--QVTVLSKDFTAAAGH
AAAGMLAPNAEHLPPGPMSELCQRSLELYPTWTSKLEDLTGQDSGYWPCGILSPYLQPRK
NA----------------------------KTAFPINAEAIHSYQPGLSQSVIGGYFYPE
DAQVDNRALIRALLTAAQDAGIEIKEGVALEGFVQHQGRVISLRTSAGEQQADHYVLATG
AWSGGLLPIPVTPTKGQMAGLRVPLEYSQAQPLSRVLYGEKVYIVPRR-------DGRIV
LGATVEKVGFAPHNTPAGITQLLNAAIELYPEIANFPIEECWWGFRPNTPDQMPILGTSP
CNNLTLATGHYRNGILLAPITAKLVTAHIKGHAD---PLLDSFSYERFRESTTSTLTLRS
STRPAPDSISYSPTPSLPMQLADVRPLHSAPTTDSLSIAGKTFRSRLMTGTGKFSSLETM
RHSLEASGSEIVTVAVRRVQTNAP-GHEGLAEAIDWEKIWMLPNTAGCKTADEAIRVARL
GREMAKLLGQEANNFVKLEVIPDAKYLLPDPIDTLKAAEQLVKEGFAVLPYINADPLLAK
RLEDVGCATVMPLGSPIGSGQGIKNAANIQIIIENATVPVVVDAGIGTPSEAAHAMELGA
DALLVNSAIALAKDPVAMGRAMGMAAEAGRLAYQAGRIPVKAYASASSPTTGTISH----
---
>Syn307|148241155
------------------------------------------------------------
------------------------------------------------------------
------------------------------------------------------------
------------------------------------------------------------
------------------------------------------------------------
------------------------------------------------------------
------------MRKAGATPHDQIMA----------------------------------
----------------------------TTTQDTPLQIGSRCFNSRLMTGTGKYPDIPSL
QQSIEASGCEIVTVAVRRVQSGAP-GHGGLMEAIDWTKIWMLPNTAGCTTAEDAVRVARL
GRELAALAGQSDNTFVKLEVIPEGSYLLPDPIGTLEAAEQLVAEGFTVLPYINADPLLAR
RLEAVGCATVMPLASPIGSGQGLANLANIKLIIEAASVPVVVDAGIGVPSDAALAMEIGA
DALLINSAIALSGHPPTTARAMALAAEAGRLSHLSGAMPKRAHASASSPQQGRIT-----
---
>Syn9605|78211609
------------------------------------------------------------
------------------------------------------------------------
------------------------------------------------------------
------------------------------------------------------------
------------------------------------------------------------
------------------------------------------------------------
------------------MDS---------------------------------------
----------------------------PSPNSDPLTIGGRQFNSRLFTGTGKYPSMTSM
QQSIERSGCDMVTVAVRRVQTVAA-GHEGLMEAIDWQRIWMLPNTAGCTNAEEAVRVARL
GRELAKLAGQEDNTFVKLEVIPDARHLLPDPIGTLNAAEQLVKEGFTVLPYINADPLLAK
RLEEVGCATVMPLGSPIGSGQGLNNAANIGLIIENAGVPVVVDAGIGVPSEAAQALEMGA
DAVLVNSAIALAGDPAAMASAMSQAVMAGRTAHLSGRLPRRDQASASSPTTGLVQSPQ--
---
>Nosp|186684187
-----------------MTSEIVIIGGGVIGLAIAIELKMRGT--NVTVLCRDFQAAATH
AAAGMLAPDAENITNEAMRSLCWRSRALYPDWTTKLEELTGLNTGYRACGILAPVFEEAV
GQGSREQGAGSRGKGQNFSPLHPSHCPPASSPAYWLNKEAIHQYQPGLGAEVVGGWWYPE
DAQVDNKALAHVLRTAAECVGVELKDGITVEAFLQQQGQVVGVQTNVGIIRAAHYVLASG
AWSNELLPLPVRPRKGQMLSVGIPEFAPD-LPLKRVLFGQNIYIVPRR-------DR-LI
IGATSEDVGFTPNNTPDGIQKLLQAAIRLYPQLKDYPIQEFWWGFRPATPDELPILGTSH
CQNLTLATGHYRNGILLTPITATLIADLILEQKPDPLPLLADFHYSRFQSQPSTSTQMLT
H----SANFSNGN---RPAISS------LPIQDSPLIIAGKTFQSRLMTGTGKYRSIEEM
QQSVAASDCQIVTVAVRRVQTKAP-GHEGLAEALDWTKIWMLPNTAGCQTAEEAIRVARL
GREMAKLLGQEDNNFIKLEVIPDLKYLLPDPIGTLQAAEQLVKEGFAVLPYINADPMLAK
RLEEVGCATVMPLASPIGSGQGLKTTANIQIIIENANVPVVVDAGIGSPSEAAQAMELGA
DALLINSAIALSPNPAAMARAMNLAAVAGRLAYLAGRMPIKDYASPSSPLTGTITN----
---
>PromAS|123969405
------------------------------------------------------------
------------------------------------------------------------
------------------------------------------------------------
------------------------------------------------------------
------------------------------------------------------------
------------------------------------------------------------
------------------------------------------------------------
-----------------------------MENYSSLLIGGKQFSSRLMVGTGKYKSTQDM
VASLSNSETEIITVAVRRIKNDQT-G-ENLLEKINWEKYWMLPNTAGCVNSDEAVRIAIL
GRELAKLSGQEENNFVKLEVIPDKKYLLPDPIETLKAAEILIKKGFAVLPYINADPILAK
RLEEIGCATVMPLGSPIGSGQGLLNLSNIRIIIENSKVPVIIDAGIGVPSEASQAMEIGA
DGVLINSAIAQAANPPLMAQAINYSVKAGRQAFLAGRIKKQDFAVASSPEKNISI-----
---
>Rapb|282895949
-----------------MNTDILIIGGGVIGLACAVELKLRGE--NVTVLCRNFTEAAGH
AAAGMLAPDAENIANEAMLTLSKRSLYLYPEWVSKLEELTGLSTGYWPCGVVAPVSQKPN
NQSH--------------------------SPGYWLDKSTIEQYQRGLGADIIGGWWYPE
NGQVNNQSLIQVLRSAAESLGIEFRDGVTVEAILQQQSQIMGVQTNKGLFHAGHYILAAG
AWSNQLLPLPVRPCKGQMLRLRVPGILQE-IPLTRVLYGENVYIVPRK-------DGSII
VGATVEEVGFTANNTAAGIQNLLSQCTRLYPSLADYSLEEMWWGFRPATPDELPILGESY
CQNLTMATGHYRNGVLLAPVTAKLVADLIVSQKPD--PLLSHFRYSRFENLPVPNIPFTH
SANFTDSKASNSYLKFPE----------FNRIDSELKIGHKVFHSRLMTGTGKYRSMEEM
QASVNASGCQIVTVAVRRVQTNAP-GHEGLAESLDWSKIWMLPNTAGCQTAQEAIRVARL
GREMAKLLGQEDNNFVKLEVIPDPKYLLPDPIGTLEAAEQLVKEGFAVLPYINADPMLAK
RLEEVGCATVMPLAAPIGSGQGLKTSTNIQIIIENSKIPVVVDAGIGSPSEAAQAMELGA
DALLVNSAIALAQNAPAMAYAMNLATTAGRIAYLAGRMPIKEYASASSPTTGTITSL---
---
>YellA|86605751
------------------------------------------------------------
------------------------------------------------------------
------------------------------------------------------------
------------------------------------------------------------
------------------------------------------------------------
------------------------------------------------------------
------------------------------------------------------------
------------------------------------MLYGQALPSRLLLGTARYPSPAIL
EQAVARAQPCLLTVSLRRQGALGPEASQGFWALLQKLGIPVLPNTAGCHSVQEVVTTAEM
AREVF------GTDWIKLELIGDDYTLQPDPVQLPAAAAELVRRGFKVLPYSTDDLVLCQ
RLLDAGCEVVMPWAAPIGTGKGPLNPYNLRLLRERIEAPLIVDAGLGLPSHACQVMEWGF
DGVLLNTAVALARDPVAMAEAFAEAVRSGRRAYLAGAMTPQEAAQPSTPVLGTPFWHQG-
---
>Prom9215|157414270
------------------------------------------------------------
------------------------------------------------------------
------------------------------------------------------------
------------------------------------------------------------
------------------------------------------------------------
------------------------------------------------------------
------------------------------------------------------------
-----------------------------MKNYSSLLIGGKKFSSRLMVGTGKYKSTQDM
IESLSNSETEIITVAVRRIKNDET-G-ENLLEKINWKKYWMLPNTAGCVNSDEAVRIAIL
GRELAKLSGQEENNFVKLEVIPDKKYLLPDPMETLKAAEILIKKGFSVLPYINADPILAK
RLEEIGCATVMPLGSPIGSGQGLLNLSNIGIIIESAKVPVIIDAGIGVPSEASQAMELGA
DGVLINSAIAQAENPPLMAQAINYGVKAGRQAFLAGRIKKQDFATASSPEKNISI-----
---
>PromN2A|72383100
------------------------------------------------------------
------------------------------------------------------------
------------------------------------------------------------
------------------------------------------------------------
------------------------------------------------------------
------------------------------------------------------------
------------------------------------------------------------
----------------------------MQKTNKFLKIGNKEFKSRLLVGTGKYSSLEVM
QKSLINTKCEIVTVAVRRVQGLEH-GHKGLMESIDWKRIWMLPNTAGCSNAEEAIRIARL
GRELAKLAGQETNNFVKLEVIPDKKYLLPDPIGTLKAAEQLVKEGFTVLPYINSDPLIAK
QLEEIGCATVMPLGSPIGSAQGIRNAANIAMIIAESRIPIIIDAGIGVPSEAAQALEMGA
DGVLINSAIALAENPILMAQAFSKATEAGRDGYLSGRLKENPLASPSSPLDGVISNN---
---
>Syns9917|87123296
------------------------------------------------------------
------------------------------------------------------------
------------------------------------------------------------
------------------------------------------------------------
------------------------------------------------------------
------------------------------------------------------------
------------MDLTSSPAS---------------------------------------
----------------------------PSAADDPLHIGGRCFSSRLFTGTGKYPDLSTM
QASLQRSRCEMVTVAVRRVQAVAA-GHAGLMEAIDWTRIWMLPNTAGCATAEEAVRVARL
GRELAKLAGQEDNTFVKLEVIPDSRHLLPDPFGTLEAAEQLVNEGFTVLPYINADPLLAK
RLEEVGCATVMPLGSPIGSGQGLRNAANIALIIENAGVPVVVDAGIGVPSEAAQALEMGA
DAVLVNSAIALAGDPASMAEAMADAVRAGRLAHRAGRLPLRQEASASSPSSGRVT-----
---
>Prom9312|78780141
------------------------------------------------------------
------------------------------------------------------------
------------------------------------------------------------
------------------------------------------------------------
------------------------------------------------------------
------------------------------------------------------------
------------------------------------------------------------
-----------------------------MDNYSSLRIGGKQFSSRLMVGTGKYKSTQDM
VESLSNSDTEIITVAVRRIKNDQT-G-DNLLEKINWKKYWMLPNTAGCVNADEAVRIAML
GRELAKLSGQEENNFVKLEVIPDKKYLLPDPIETVKAAEVLIKKGFAVLPYINADPILAK
RLEELGCSTVMPLGSPIGSGQGLLNLSNIAIIIENAKVPVIIDAGIGVPSEASQAMELGA
DGVLINSAIAQAKNPPLMAQAINYGVKAGRQAFLAGRIKKQDFAIASSPEKNISI-----
---
>SynsBL|116071751
------------------------------------------------------------
------------------------------------------------------------
------------------------------------------------------------
------------------------------------------------------------
------------------------------------------------------------
------------------------------------------------------------
------------------------------------------------------------
-----------------------------------------------------------M
QSSIERSACEMVTVAVRRVQTGAA-GHTGLMEAIDWSRIWMLPNTAGCTNAEEAIRVARL
GRELAKLAGQEDNNFIKLEVIPDSRHLLPDPIGTLHAAEALVKEGFTVLPYINADPLLAK
RLEDVGCATVMPLGSPIGSGQGLNNAANIALIIENATVPVVVDAGIGVPSEAAQAMEMGA
DAVLVNSAIALAGDPPSMAEAMGKAVIAGRMAYSSGRLPRRGQASASSPTTGLISGKDK-
---
>Prom9515|123967087
------------------------------------------------------------
------------------------------------------------------------
------------------------------------------------------------
------------------------------------------------------------
------------------------------------------------------------
------------------------------------------------------------
------------------------------------------------------------
-----------------------------MKEDSALIIGGKNFSSRLMVGTGKYTSAEVM
VESLLNTESEIVTVAVRRVQNHQN-G-ENLLEKIDWEKFWMLPNTAGCANADEAVRIAIL
GRELAKLSGQEENNFVKLEVIPDKKYLLPDPIETLKAAEILIKKDFIVLPYINADPILAK
KLEEIGCSTVMPLGSPIGSGQGLLNLSNISIIIENSNIPVIIDAGIGVPSEASQAMELGA
DGVLINSAIALAKDPLKMAKAMNHGVRAGREAFLAGRIEKQRLASASSPFTNISKK----
---
>Cya8802|257061888
---------------MNASNDILIIGGGIIGLAIAVDLKLRGA--SVTVLDRNFPHRASQ
AAAGMLAPFAENLPPGPMLDLCLKSRWLYPEWVRKLQDLTGLDLGYNPCGILAPVYELPS
EQFCHN------------------------TASQWLDKTAIRLYQPGLGDDVVGGWWHPE
DGQVDNRQVMAALQQAAQQLGIQVKNGVTVQTIQQRQGKIASILTSEGEFEAKTYVLASG
SWASQILPLPVRPIKGQMLAVTMPQQPGEPFPLQRVLFGPSTYLVPRR-------NGRLI
IGATSEDVGWTPHNTPQGIATLIQQATRLYRAIADWPIEEIWWGYRPGTPDELPILGQSS
CENLILATGHYRNGILLAPVTASLIADLIINQTSD--PLLDAFRGDRFYTQPSPTTVIMT
AFNSIPTKSQNGTNGSPPYREL------TPTNADELIIAGRRFRSRLMTGTGKYPTIASM
QQSVAVSGCQIVTVAVRRVQTKAP-GHEGLAEALDWSKIWMLPNTAGCQTAEEAIRVARL
GREMAKLLGQEDNNFVKLEVIPDSKYLLPDPIGTLQAAEQLVKEGFAVLPYINADPLLAK
RLEEVGCATVMPLGSPIGSGQGIRNTANIAIIIEEATVPVVVDAGIGTPSEAAQAMELGA
DAVLINSAIALAKDPVIMAKAMGMATEAGRLAYLAGRIPVKEYASASSPLTGNINSNQLA
AIG
>Prom9313|33862325
------------------------------------------------------------
------------------------------------------------------------
------------------------------------------------------------
------------------------------------------------------------
------------------------------------------------------------
----------------------------------------------MASRMGMEKHDDGH
KLRPIGSTGTLRDDVPTTSTAPMVL-----------------------------------
----------------------------THSSPDLLTIGKRNFHSRLFAGTGKYPSLKVM
QESLRSSGCEMVTVAVRRVQTMAS-GHAGLIEAIDWSKIWMLPNTAGCATAEEAIRVARL
GRELAKLAGQEDNKFVKLEVIPDSRYLLPDPFGTLEAAEQLVKEGFEVLPYINADPLLAK
RLEEVGCATVMPLGSPIGSGQGLRNAANISLIIENARVPVVVDAGIGVPSEAAQALEMGA
DAVLVNSAIALAGDPITMAEAMRWAIQAGRQAYRSGRLPERAAASPSSPTTGIIAEAKTK
---
>Cya7822|196257590
---------------MNLKSEILIIGGGIIGLAIAVDLKLRGA--SVSLLCRDFQQAASH
AAAGMLAPHAEQLPTGAMLDLCLKSRWLYPEWVRKLEDLTGLNVGYVPCGIIAPVFEQPP
SQ----------------------------PSENWLDKAAIAYYQPGLGGEVVGGWWYPE
DGQVDNRLVMKALYEAAKSLGVNLLEGVTVHAIGQKQGKVTSVFTSMGELEAQTYVLASG
SWASQLLPLPVHPVKGQMLSLRMPKEADQPLPLQRVLYGPQTYLVPRQ-------DGRLI
IGATTEAVNWTAGNTPQGVKTLLDRAIRLYPAIENWPIEELWWGFRPGTPDELPILGKGL
CDNLVLATGHYRNGILLAPVSASLIADLILQQKSD--PLLSHFSYDRFSAKPPARTMNAN
PPQPLQYASVNGSSPYPQLPE-------TSSKEDHLVIAGRKFSSRLMTGTGKYPSIEAM
QKSILGSGCEIVTVAVRRVQTKAP-GHEGLAEAINWGKIWMLPNTAGCKTAEEAIRVARL
GREMAKLLGQEDNNFIKLEVIPDAKYLLPDPIGTLQAAEQLVKEGFAVLPYINADPLLAK
RLEEVGCATVMPLGSPIGSGQGIKNAANIAIIIEQSGIPVVVDAGIGTPSEAALAMEMGA
DALLINSAIALSQNPPQMAKAMGLAAQAGRLAYLAGRMPLKSYASASSPLTGTVS-----
---
>Cya7424|218438546
---------------MNSSSEIVIIGGGIIGLAIAVDLKLRGA--TVTVISQDFQQAASH
AAAGMLAPHAEELPPGAMLDLCLKSRWLYPEWVRKLQDLSALEVGYIPCGILAPVFDIPK
SQ----------------------------GDATWLDKEGINHYQPGLGSEVVGGWWYPE
DGQVDNRQLMKALHQAAQRLGVNVLEGVTVEAIAQKQGKVSSILTSRGEIEGQTYVLASG
SWVNQLLPLPVRPVKGQMLSLRMPREPHQPLPLQRVLYGPGTYLVPRQ-------DGRLI
IGATVEEVNWTSGNTPNGIKTLLDRAIRLYPALENWPIEEFWWGFRPGTPDELPILGRGF
CDNLVLATGHYRNGILLAPVTASLIADLILQQKTD--PLLSHFRYDRFFSKPLSTPMNTN
GTQPLQFASVNGSSSIPQLP--------EPSTEDHLIIAGRKFRSRLMTGTGKYPSIEAM
QKSVIASECEIVTVAVRRVQTKAP-GHEGLAEAIDWGKIWMLPNTAGCKTAEDAIRVARL
GREMAKLLGQEDNNFIKLEVIPDPKYLLPDPIGTLQAAEQLVKEGFAVLPYINADPLLAK
RLEEVGCATVMPLGSPIGSGQGIKNEANIAIIIEQSKIPVVVDAGIGTPSEAALAMEMGA
DALLVNSAIALSKNPPAMAKAMGMAAQAGRLAYLAGRMPLKSYASASSPLTGTVV-----
---
>PromN1A|124026838
------------------------------------------------------------
------------------------------------------------------------
------------------------------------------------------------
------------------------------------------------------------
------------------------------------------------------------
------------------------------------------------------------
------------------------------------------------------------
----------------------------MQKTNKFLKIGTKEFKSRLLVGTGKYSSLEVM
QKSLINTKCEIVTVAVRRVQGLEH-GHKGLMESIDWKRIWMLPNTAGCSNAEEAIRIAKL
GRELAKLAGQENNNFVKLEVIPDKKYLLPDPIGTLKAAEQLVKEGFTVLPYINSDPLIAK
QLEEIGCATVMPLGSPIGSAQGIRNAANIAMIIAESRIPIIIDAGIGVPSEAAQALEMGA
DGVLINSAIALAENPILMAQAFSKATEAGRDGYLSGRLKENPLASPSSPLEGVISNN---
---
>Micc|254415953
---------------MNFCSDILIVGGGVIGLALALELKWRGA--TVTVLTRDFKQAATL
AAAGMLAPHAEAIPDSPMRELCGRSRSLYSQWCTKLEQLTGVATGYLPCGILAPVYEDAA
ASQS--------------------------DVGNWLDKQAIHLYQPGLGADVIGGWWYPE
DGQVDNRALAQALRLAAQESGIDLREGVTVEAIEQQNRRVCSVRTSVGEFQADQYVLATG
AWSNQLLPVPVYPKKGQMLSVQIPVNPHQPLPLQRVLYGPDTYLVPRR-------DGRLL
IGATSEDVGWQSDNTPAGIHTLLSRAIRLYPSLQDWSIRECWWGFRPATPDECPILGVSP
CENLTLATGHYRNGILLAPVTAQLLADWMETQTPD--PLLDHFRYDRFYHQSSSNLMISS
P----LTPVSPQNISVT-----------EPAISDPLIIAGRTFHSRLMTGTGKYSTIEQM
QQGIAASGSQIVTVAVRRVQTKAP-GHEGLAEALDWTKIWMLPNTAGCKTAEEAVRVARL
GREMAKLLGQEDNNFVKLEVIPDPKYLLPDPIGTLEAAEKLVKEGFAVLPYINADPMLAK
RLEEVGCVTVMPLGSPIGSGQGIKTAANIQIIIEEAGIPVVVDAGIGSPSEAAQAMEMGA
DAILVNSAIALAKNPVAMGKAMGMATEAGRLAFLAGRIPIKSYASASSPLTGTIS-----
---
>Prom9202|254525849
------------------------------------------------------------
------------------------------------------------------------
------------------------------------------------------------
------------------------------------------------------------
------------------------------------------------------------
------------------------------------------------------------
------------------------------------------------------------
-----------------------------MKNYSSLLIGGKKFSSRLMVGTGKYKSTQDM
VESLSNSETEIITVAVRRIKNDET-G-ENLLEKINWKKYWMLPNTAGCVNSDEAVRIAIL
GRELAKLSGQEENNFVKLEVIPDKKYLLPDPIETLKAAEILIKKGFAVLPYINADPILAK
RLEEIGCATVMPLGSPIGSGQGLLNLSNIGIIIESAKVPVIIDAGIGVPSEASQAMELGA
DGVLINSAIAQAENPPLMAQAINYGVKAGRQAFLAGRIKKQDFAIASSPENNISI-----
---
>Nods|119512493
-----------------MTSDVLIIGGGAIGLAIAVELKLRGG--SVTVLCHDFQAAATH
AAAGMLAPDAENIPNPVMGSLCRRSRALYSDWTQKLEDLTGLNTGYWPCGILAPVYQGQG
DKLNASTTAHTA------------------QFPYWLNQAAIHQYQPGLGSEVVGGWWYPE
DGQVDNRALINVLRTAAESLGVEFKDGIKVEAFLQQQGEVQGVQTNTGVIRAAHYVLATG
AWSNELLPLPVNPRKGQMLKVRVPDFIPE-LPLTRVLFGDNIYIVPRR-------NRSII
IGATSEDVGFTPHNTPAGIQTLLQQAISLYPQLQDYPIQEFWWGFRPATPDELPIFGTSH
CKNLTLATGHYRNGILLAPITAALIADLIWSQKSD--PILSNFHYSRFHSQSSTPTSMFT
HSANFSKGNIAVKDAIH-----------PVSIDSPLVIAGKTFQSRLMTGTGKYRSIEEM
QQSIVASGCQIVTVAVRRVQTKAA-GHENLAEALDWTKIWMLPNTAGCETAEEAIRVARL
GREMAKLLGQEDNNFVKLEVIPDPKYLLPDPIGTLQAAEQLVKEGFAVLPYINADPMLAK
RLEDVGCATVMPLASPIGSGQGLKTTANIQIIIENANIPVVVDAGIGAPSEAAQAMELGA
DALLINSAIALSQNPPAMAQAMNLAAVAGRLAYLAGRMPLKTYASASSPLTGTIIN----
---
>Cyab|254431033
------------------------------------------------------------
------------------------------------------------------------
------------------------------------------------------------
------------------------------------------------------------
------------------------------------------------------------
------------------------------------------------------------
----------------MVPQPAPLLQEPQH------------------------------
----------------------------LDPPDEPLTIGGRRFHSRLMTGTGKYPSLASM
QASLRASACEIVTVAVRRVQSLAA-GHEGLMEAIDWQRVWMLPNTAGCATAEEAVRVARL
GRELAKLAGQEDNTFVKLEVIPDTRHLLPDPIGTLEAAEQLVNEGFTVLPYINADPLLAR
RLEEAGCATVMPLGSPIGSGQGIRNAANIALIIENATVPVVVDAGIGVPSEAAQAMEMGA
DALLINSAIALAGNPAAMAGAMAQACQAGRTAFLAGRLPRRAQASPSSPLQGRVGG----
---
>Acam|158336731
------------------------------------------------------------
------------------------------------------------------------
------------------------------------------------------------
------------------------------------------------------------
------------------------------------------------------------
------------------------------------------------------------
------------MQTIDSSS----------------------------------------
----------------------------SAATTETLQIGHRQFQSRLMTGTGKYDDFETM
RRSIAASGCEIVTVAVRRVQTNAP-GHQGLAEAVDWNKVWMLPNTAGCQTAEEAVRVARL
GREMAKLLGQEDNNFIKLEVIPDSKYLLPDPIGTLEAAEQLVKEGFAVLPYINADPLLAK
RLEEVGCATVMPLGSPIGSGQGIKNMANIQIIIENATVPVVVDAGIGSPSEAAQAMEMGA
DAVLINTAIAKAQDPVMMATAMGMATQAGRFAYQSGRIPVKAYASASSPLAGRISS----
---
>Prom9301|126697192
------------------------------------------------------------
------------------------------------------------------------
------------------------------------------------------------
------------------------------------------------------------
------------------------------------------------------------
------------------------------------------------------------
------------------------------------------------------------
-----------------------------MKNYSSLIIGGKKFSSRLMVGTGKYKSSQDM
VESLSNSETEIITVAVRRIKNEQS-G-ENLLEKINWEKYWMLPNTAGCVNSDEAVRIAIL
GRELAKLSGQEENNFVKLEVIPDKKYLLPDPIETLKAAEILIKKGFAVLPYINADPILAK
RLEEIGCATVMPLGSPIGSGQGLLNLSNIRIIIENAKVPVIIDAGIGVPSEASQAMEIGA
DGVLINSAIAQAANPPLMAQAINYSVKAGRQAFLAGRIKKQDFAVASSPEKNISI-----
---
>Artm|209523926
------------------------------------------------------------
------------------------------------------------------------
------------------------------------------------------------
------------------------------------------------------------
------------------------------------------------------------
------------------------------------------------------------
------------MQTVEKPV----------------------------------------
----------------------------SQPVDSPLTIAGRSFTSRLMTGTGKYRSLEQM
QESIVSSGCEIVTVAVRRVQTQAP-GHEGLAEAIDWSKIWMLPNTAGCQTAEDAVRVARL
GREMAKLLGQEDNNFVKLEVIPDSKYLLPDPIGTLKAAEQLVKEGFAVLPYINADPLLAK
HLEEAGCATVMPLGSPIGSGQGIRNAANIQIIIDNAKVPVVVDAGIGTPSEAAMAMEMGA
DALLINSAIALASKPSMMADAMGMAAKAGRMAYLAGRIPVKDYAIASSPLTGTITSV---
---
>Syne6301|56750956
------------------------------------------------------------
------------------------------------------------------------
------------------------------------------------------------
------------------------------------------------------------
------------------------------------------------------------
------------------------------------------------------------
MSTSTISIRLRQVGIMENSCADAEFMVAT-------------------------------
----------------------------PDTTADVLTIAGRSFRSRLMTGTGKYRSFEQM
RASIAASGCEIVTVAVRRVQTNAP-GHEGLAEALDWQKIWMLPNTAGCATAEEAIRVARL
GREMAKLLGQEDNNFVKLEVIPDSRYLLPDPIGTLQAAEQLVKEGFAVLPYINADPLLAK
RLEEVGCATVMPLGSPIGSGQGIRNEANIRIIVENAKVPVVVDAGIGTASEAAQAMELGA
DALLINTAIAQAEDPARMAQAMAMATIAGRLAFQAGRIPTRSAAIASSPQTGLVGQSPAT
V--
>Anav|75909426
-----------------MTRDIVIIGGGVIGLAIAVELKLRGT--KVTVLCRDFPAAAAH
AAAGMLAPDAEEITDEAMKSLCWRSRSLYPEWTSKLEDLTGLNTGYWPCGILAPVYEGQE
SKGVRIQENKGE------------------SPAYWLEKAVIHQYQPGLGEDVVGGWWYPE
DAQVNNQALARVLWAAAESLGVELNDGITVEGLLQQQGQVVGVQTNTGIIQAEHYVLATG
AWANELLPLPVTPRKGQMLRVRVPESVPE-LPLKRVLFGENIYIVPRR-------DRSII
IGATSEDVGFTPHNTPAGIQTLLQGAIRLYPQLQDYPIQEFWWGFRPATPDELPILGTSH
CANLTLATGHYRNGILLAPITAALIADFIVEQKSD--PLLSHFHYSRFQKQASTTPMFTH
SANFSNGHAKNPP---------------LPTLDSSLIIAGKSFHSRLMTGTGKYRSIEEM
QQSVVASGCEIVTVAVRRVQTKAP-GHEGLAEALDWSRIWMLPNTAGCQTAEEAIRVARL
GREMAKLLGQEDNNFVKLEVIPDPKYLLPDPIGTLQAAEQLVKEGFAVLPYINADPMLAK
RLEDVGCATVMPLASPIGSGQGLKTTANIQIIIENAKIPVVVDAGIGAPSEASQAMELGA
DALLINSAIALAQNPAAMAQAMNLATVAGRLAYLAGRMPIKTYASASSPVTGTIS-----
---
>Artp|284051057
------------------------------------------------------------
------------------------------------------------------------
------------------------------------------------------------
------------------------------------------------------------
------------------------------------------------------------
------------------------------------------------------------
------------MQTVEKPV----------------------------------------
----------------------------SQPVDSPLTIAGRSFTSRLMTGTGKYRSLEEM
QESIVSSGCEIVTVAVRRVQTQAP-GHEGLAEAIDWSKIWMLPNTAGCQTAEDAVRVARL
GREMAKLLGQEDNNFVKLEVIPDSKYLLPDPIGTLKAAEQLVKEGFAVLPYINADPLLAK
HLEEAGCATVMPLGSPIGSGQGIRNAANIQIIIDNAKVPVVVDAGIGTPSEAAMAMEMGA
DALLINSAIALASKPSMMANAMGMAAKAGRMAYLAGRIPVKDYAIASSPLTGTITGANF-
---
>Cya7425|220907059
------------------------------------------------------------
------------------------------------------------------------
------------------------------------------------------------
------------------------------------------------------------
------------------------------------------------------------
------------------------------------------------------------
------------MQTLAQPLTP--------------------------------------
----------------------------ETLTDTPLTIAGRSFSSRLMTGTGKYASIAVM
QDSVARSGCEIVTVAVRRVQAKAP-GHEGLAEALDWRKVWMLPNTAGCQTAEEAIRVARL
GREMAKLLGQEDNNFVKLEVIPDPKYLLPDPIDTLAAAEQLVQEGFAVLPYINADPLLAK
RLEEAGCATVMPLGSPIGSGQGLKNAANIQIIIENTRIPVVVDAGIGTPSEAAQAMEMGA
DAVLINTAIAQAQNPVLMAEAMGMATIAGRLAYLAGRIPVKTHASASSPLTGTIAS----
---
>Cya51142|172035223
---------------MNATNDIIIIGGGIIGMAIAVDLKLRGV--SVTVCNRSFPQTASM
AAAGMLAPHAEALPPGPLLDLCLKSRWLYPEWIRKLQDITGLNLGYNPCGILAPVYDLPT
ADVRHN------------------------NKDQWLDKTAIRLYQPGLGDDVVGGWWYPE
DGQVDNRQVMQALRQAAQQLGVTVRDGVTVKTLQQKQGKVTSILTNQGELEGNTYIIANG
SWASQILPLPVRPMKGQMLAVKMPHPPDEPYPLQRVLYGPQTYLVPRQ-------NGRLI
IGATSEDVGWTPHNTPQGIEMLIKRATRLYPDVANWEIEEFWWGYRPGTPDELPLLGHYG
CNNLILATGHYRNGILLAPVTAFLIADLVINQKSD--PILDHFQGDRFHTQPSPPSASMT
P----FNHYPVPKTTNGHNGTS------SLSPTDELVIAGRKFHSRLMTGTGKYPSIPIM
QQSVAASECQIVTVAVRRVQTNAP-GHEGLAEALDWGKIWMLPNTAGCKTAEEAIRVARL
GREMAKLLGQEDNNFVKLEVIPDTKYLLPDPIGTLTAAETLVKEGFAVLPYINADPMLAK
RLEEVGCATVMPLGSPIGSGQGIRTQANIEIIIEEAHIPVVVDAGIGTPSEASQAMEMGA
DAVLINSAIALAKNPVLMAKAMGMATVAGRLAYLSGRIPIKDYAIASSPLTGTVV-----
---
>Lyns|119493887
------------------------------------------------------------
------------------------------------------------------------
------------------------------------------------------------
------------------------------------------------------------
------------------------------------------------------------
------------------------------------------------------------
------------MQTLNKPLQ---------------------------------------
----------------------------QQEIDKPLTIAGKSFNSRLMTGTGKYRTLEQM
QQSILASGCEIVTVAVRRVQTQAP-GHEGLAEAIDWTKIWMLPNTAGCQNAEDAIRVARL
GREMAKLLGQEDNNFVKLEVIPDPKYLLPDPFGTLEAAEQLVKEGFAVLPYINADPLVAK
RLEEIGCATVMPLGSPIGSGQGVKNAANIQIIIDNAKVPVVVDAGIGTPSEAATAMEMGA
DALLINSAIALAGQPAMMAQAMGMATQAGRLAYLSGRIPIKNYATASSPVTGTISS----
---
>Prom9211|159904331
------------------------------------------------------------
------------------------------------------------------------
------------------------------------------------------------
------------------------------------------------------------
------------------------------------------------------------
------------------------------------------------------------
--------------------------MI--------------------------------
----------------------------MKLGQDLLKIGTKNFKSRLLTGTGKYKNFEEM
NESLKSSQCEIVTVAVRRVQSLEA-GHIGLMQSINWKKFWMLPNTAGCSNAEEAIRVARL
GRELAKLSGQEENNFIKLEVIPDKKYLLPDPLGTLEAAEQLIKEKFEVLPYINADPLLAK
RLEELGCATVMPLGSAIGSAQGLLNQSNIQIIIENCNVPVIVDAGIGVPSHAAKAMEIGA
DAVLINSAIALAKEPPMMANAMNKAVQAGREAFMAGKLEERSVANPSSPSSGLISTPNIA
IQ-
>Noss|17231011
-----------------MTRDIVIIGGGVIGLAIAVELKLRGA--EVTVICRDFQAAAAH
AAAGMLAPDAEQITDGAMKSLCWRSRSLYSEWTSKLEDLTGLNTGYWPCGILAPIYEGQE
SKGVRVQEGEGE------------------SPAYWLEKAAIHQYQPGLGEDVVGGWWYPE
DAQVNNQALARVLWAAAESLGVELKDGITVEGLLQQQGQVVGVQTNTGIIRAEHYVLATG
AWANELLPLPVTPRKGQMLRLRVPESVPE-LPLKRVLFGKNIYIVPRR-------ERSII
VGATSEDVGFTPHNTPAGIQTLLQGAIRLYPQLQDYPIQEFWWGFRPATPDELPILGTSH
CPNLTLATGHYRNGILLAPITAALIADLIVEQKSD--PLLSHFHYSRSQKQASTIPMLTH
SANFSNGHTKNPP---------------LPTLDSPLIIAGKSFHSRLMTGTGKYRSIEEM
QQSVVASGCEIVTVAVRRVQTKTP-GHEGLAEALDWSKIWMLPNTAGCQTAEEAIRVARL
GREMAKLLGQEDNNFVKLEVIPDPKYLLPDPIGTLQAAEQLVKEGFAVLPYINADPMLAK
HLEDVGCATVMPLASPIGSGQGLKTTANIQIIIENAKIPVVVDAGIGAPSEASQAMELGA
DALLINSAIALAQNPAAMAQAMNLATVAGRLAYLAGRMPMKTYASASSPVTGTIS-----
---
>Cya8801|218248826
---------------MNASNDILIIGGGIIGLAIAVDLKLRGA--SVTVLDRNFPHRASQ
AAAGMLAPFAENLPPGPMLDLCLKSRWLYPEWVRKLQDLTGLDLGYNPCGILAPVYELPS
EQFCHN------------------------TASQWLDKTAIRLYQPGLGDDVVGGWWHPE
DGQVDNRQVMAALQQAAQQLGIQVKNGVTVQTIQQRQGKIASILTSEGEFEAKTYVLASG
SWASQILPLPVRPIKGQMLAVTMPQQPGEPFPLQRVLFGPSTYLVPRR-------NGRLI
IGATSEDVGWTPHNTPQGIVTLIQQATRLYPAIADWPIEEIWWGYRPGTPDELPILGQSS
CENLILATGHYRNGILLAPVTASLIADLIINQTSD--PLLDAFRGDRFYTQPSPTTVIMT
AFNSIPTKSQNGTNGSPPYREL------TPTNADELIIAGRRFRSRLMTGTGKYPTIASM
QQSVAVSGCQIVTVAVRRVQTKAP-GHEGLAEALDWSKIWMLPNTAGCQTAEEAIRVARL
GREMAKLLGQEDNNFVKLEVIPDSKYLLPDPIGTLQAAEQLVKEGFAVLPYINADPLLAK
RLEEVGCATVMPLGSPIGSGQGIRNTANIAIIIEEATVPVVVDAGIGTPSEAAQAMELGA
DAVLINSAIALAKDPVIMAKAMGMATEAGRLAYLAGRIPVKEYASASSPLTGNINSNQLA
AIG
>Glov|37521376
------------------------------------------------------------
------------------------------------------------------------
------------------------------------------------------------
------------------------------------------------------------
------------------------------------------------------------
------------------------------------------------------------
-----------------------MIQ----------------------------------
----------------------------TQSPPDALQIANRSFRSRLMTGTGKYRSFEVM
RAAVAASGSEIVTVAVRRVQEGVP-GHGGLGQELNWQKLWMLPNTAGAKSAEEAVRYAHF
GREMAKILGQEDNHWVKLEVIPETKYLLPDPLGTLQAAETLIKQGFTVLPYINADFHLAR
RLWEMGCATVMPLGSPIGSGQGLQNAAAIALIIAESPVPVVVDAGIRTPSEACRAMEMGA
AALLINTAIAQAEEPIAMGRAMGLATEAGRLAHQAGAIPVKTYASASSPLTGLVGSAVGS
---
>Syns8102|33864590
------------------------------------------------------------
------------------------------------------------------------
------------------------------------------------------------
------------------------------------------------------------
------------------------------------------------------------
------------------------------------------------------------
-------------MVPNPPI----------------------------------------
----------------------------SLAQGDDLIIGGRRFHSRLFTGTGKYPSMEVM
QQSIKRSACEMVTVAVRRVQAVAA-GHAGLMEAIDWTRIWMLPNTAGCTNAEEAVRVARL
GRELAKLAGQEDNTFVKLEVIPDGRHLLPDPIGTLQAAEQLVNEGFTVLPYINADPLLAK
HLEDAGCATVMPLGSPIGSGQGLNNAANIALIIENASVPVVVDAGIGVPSEAAQALEMGA
DAVLVNSAIALARNPAAMAEAMGQAVIAGRTAFCAGRLPRREEASASSPTTGLVSS----
---
>Thee|22297609
------------------------------------------------------------
------------------------------------------------------------
------------------------------------------------------------
------------------------------------------------------------
------------------------------------------------------------
------------------------------------------------------------
--------------MVSAPPAE--------------------------------------
----------------------------QLIEDAPLTIAGRQFRSRLMTGTGKYRSIADL
QASVAASGCEIVTVAVRRVQTNAP-GHEGLVDALDWSKLWLLPNTAGCQTAEEAIRVARL
GREMAKLLGQEDNNFVKLEVIPDPKYLLPDPFGTLAAAEQLVKEGFAVLPYINADPLLAK
RLEEVGCVTVMPLASPIGSGQGLRNAANIQIIIEQASVPVVVDAGIGTPSEAAAAMELGA
DALLINTAIAEAGNAPAMAKAMALATTAGRLAYLAGRIPVKAYASASSPLSGTITARS--
---
>Syns9916|116074337
------------------------------------------------------------
------------------------------------------------------------
------------------------------------------------------------
------------------------------------------------------------
------------------------------------------------------------
------------------------------------------------------------
------------------------------------------------------------
-----------------------------MSDQDPLLIGGRPFQSRLFTGTGKYPNMTAM
QQSLERSGCDMVTVAVRRVQTVAA-GHEGLMEAIDWSRIWMLPNTAGCATAEEAIRVARL
GRELAKLAGQEDNSFVKLEVIPDSRHLLPDPIGTLDAAEQLVKEGFTVLPYINADPLLAK
RLEDVGCATVMPLGSPIGSGQGLRNDANIALIIENAGVPVVVDAGIGVPSEAAQALEMGA
DAVLVNSAIALAGDPPAMAEAMAMAVQAGRQAHRAGRLPLRQNASPSSPVSGRVSS----
---
>PromMED|33862220
------------------------------------------------------------
------------------------------------------------------------
------------------------------------------------------------
------------------------------------------------------------
------------------------------------------------------------
------------------------------------------------------------
------------------------------------------------------------
-----------------------------MKEDSCLQIGGKSFSSRLMVGTGKYTSSEVM
LESLANTESEIVTVAVRRIQNNQN-G-ENLLEKIDWKKFWMLPNTAGCTNSDEAIRIAIL
GRELAKLSGQEENNFVKLEVIPDKKYLLPDPIETLKAAEILINKDFIVLPYINADPILAK
KLEEIGCSTVMPLGSPIGSGQGLLNLSNISIIIENSNIPVIIDAGIGVPSEASQAMELGA
DGVLINSAIALAKNPLKMAKAMNYGVKAGREAFLAGRIEKQKLANASSPEINISIK----
---
>Scys6803|16331553
---------------MQTTSDVLIIGGGIIGLAIAVELKLKQKRLQVTVLSRDFAQAASH
AAAGMLAPHAEQIAPGPMLDLCLASRWRYGEWVEKLEQLTGMETGYNPCGILSPVFEAPH
GNSS--------------------------TNSAWLDQETIRYYQPGLGEDVIGGWWHPD
DGQVDNRKLVSALRQAAQSLGVQIQEGVTVQAIAQRHGQVTAVLTDQGSFQADSYVLANG
SWAKELLPLPVFPVKGQMMALRMPAGTHQPYPLQRVLFGPQTYLVPRR-------DGRLI
VGATSEQVDWQPHNTPQGIQTLLGRAIRLFPALGDWAIEDFWWGFRPGTPDEQPFLGYGP
CDNLILAIGHYRNGILLAPITAALISDLILDQKVS--PLIHAFSPQRFLTTTNPPVLSCR
PMTAVFPSIANPSLPHAAEN--------SEGSKDLLEIAGRKFHSRLMTGTGKYPSLTTM
QESVASSGCQIVTVAVRRVQTNAP-GHEGLAEAIDWSTIWMLPNTAGCQTAEEAIRVARL
GREMAKLLGQEDNNFIKLEVIPDTQYLLPDPIGTLEAAEQLVKEGFAVLPYINADPLLAK
RLEEVGCATVMPLGSPIGSGQGIRNAANIGIIIENAKVPVVVDAGIGTPSEAAQAMEMGA
DAVLINSAIAMAANPVAMAQAMGMATQAGRLAYLSGRMPIKAKANASSPLTGLVG-----
---
>Syn9902|78183635
------------------------------------------------------------
------------------------------------------------------------
------------------------------------------------------------
------------------------------------------------------------
------------------------------------------------------------
------------------------------------------------------------
------------------MVS---------------------------------------
----------------------------TSNGSDPLTIGGRLFSCRLLTGTGKYPSINSM
QSSIERSACEMVTVAVRRVQTGAA-GHTGLMEAIDWSRIWMLPNTAGCTNAEEAIRVARL
GRELAKLAGQEDNNFIKLEVIPDSRHLLPDPIGTLQAAEALVKEGFTVLPYINADPLLAQ
RLEEVGCATVMPLGSPIGSGQGLNNAANIALIIENATVPVVVDAGIGVPSEAAQAMEMGA
DAVLVNSAIALAGDPPSMAEAMGKAVIAGRMAYSSGRLPRRGQASASSPTTGLISGKDK-
---
>Trie|113475862
------------------------------------------------------------
------------------------------------------------------------
------------------------------------------------------------
------------------------------------------------------------
------------------------------------------------------------
------------------------------------------------------------
-------------MQTVEKLT---------------------------------------
----------------------------TETLEKPLIIAGKKFTSRLMTGTGKYPTIETM
QQSIEASKCEIITVAVRRVQTQAP-GHKGLAEAIDWQKVWMLPNTAGCQTAEDAVRVARL
GREMAKLLGQEDNNFVKLEVIPDSKYLLPDPIGTLQAAEQLIKEGFAVLPYINADPLLAK
RLEEAGCSTVMPLGSPIGSGQGIQNAANISIIIDNSTVPVVIDAGIGTPSEATQAMEMGA
DALLINSAIALAKNPPIMAKAMGMATESGRLAYLAGRIPKKSYATPSSPVTGKINTTTSE
---
>Syn9311|113954659
------------------------------------------------------------
------------------------------------------------------------
------------------------------------------------------------
------------------------------------------------------------
------------------------------------------------------------
------------------------------------------------------------
---MRPAWTPSRSGSPTKPQLTTMDP----------------------------------
----------------------------THSHDDALQIGGRTFNSRLITGTGKYPSLEAM
QHSLQRSGCEMVTVAVRRVQAVAE-GHAGLMEAIDWSQIWMLPNTAGCTNAEEAVRVARL
GRELAKLAGQ-DNNFVKLEVIPDSRHLLPDPFGTLEAAEMLVKEGFTVLPYINADPLLAK
RLEDVGCATVMPLGSPIGSGQGLRNAANIGLIIENAKVPVVVDAGIGVPSDAAQAMEMGA
DAVLINSAIALSGQPPLMAEAMANAVNAGRQSLRAGRLPTRPEASPSSPTSGRING----
---
>NoAz|298492913
-----------------MTSDVLIIGGGIIGLACAVEMKLRGA--NVTVLCRDHSAAASY
AAAGMLAPDAENIANEAMLSLCWRARALYPDWTSKLEELTGLNTGYWPCGILAPLYKKPG
EHEVSQRAIPYADRGSRGAEVKKEFIPSPQSPAYWLDKDPIHEYQPGLGVDVLGGWWYPE
DGQVDNRALVKVLRNAAVSLGVEFKDGVTVEAIAQQQGEVIGVQTNIGLLRADHYLLAAG
AWVNQLLPLPVRPRKGQMLRLGVPEFVTE-LPLTRVLFGDNIYIVPRRVVSGERSYRSII
LGATSEDVGFTPDNTPAGIQSLLQAATRLFPQLQNYPIQEMWWGFRPATPDELPILGDSH
CRNLTFATGHHRNGILLAPVTAVLIGDLILSQKTD--PLLTNFHYSRFQNQSSTTTSMLT
H----PANFTNGHSKNLSLQAAE-----LKLQDSGLIIAGKTFHSRLITGTGKYRSTGVM
QKSVAASGCQIVTVAVRRVQTNAP-GHEGLAEALDWGKIWMLPNTAGCQTAEEAIRVARL
GREMAKLLGQEDNNFVKLEVIPDSKYLLPDPIGTLQAAEQLVKEGFAVLPYINADPMLAK
RLEDVGSATVMPLAAPIGSGQGLKTTANIQIIIENATIPVVVDAGIGEPSDAAQAMELGA
DALLINSAIALAENSPAMAYAMNLATVAGRMAYLAGRMPMKDYASASSPLTGTITG----
---
>Ucyn|284929236
------------------------------------------------------------
------------------------------------------------------------
------------------------------------------------------------
------------------------------------------------------------
------------------------------------------------------------
------------------------------------------------------------
-------------MTFLQSINNNDH-----------------------------------
----------------------------SNSSSDELIIANRKFSSRLMTGTGKYPSISLM
KECIEASQCQIVTVAVRRVQSEAP-GHKGLAESIDWTKIWMLPNTAGCKTSDEAVRVARL
GREMAKLLGQENNNFVKLEVIPDPKYLLPDPIETLNAAIQLVKEGFAVLPYINADPILAK
RLEEVGCVTLMPLGSPIGSGQGIRNQANISIIIAEANIPVIIDAGIGSPSDASQAMEMGA
DAVLVNSAIALSQNPLYMAKAMGLATRAGRLAYLGGRMPIKHYAEASSPLTHTITST---
---
>Syns5701|87301603
------------------------------------------------------------
------------------------------------------------------------
------------------------------------------------------------
------------------------------------------------------------
------------------------------------------------------------
------------------------------------------------------------
------------------------------------------------------------
------------------------------MDSDTLVIAGRPFRSRLMTGTGKYPSLAAM
KASLEASSCEIVTVAVRRVQSLAA-GHEGLIEAIDWSRHWMLPNTAGCATAEEAMRVARL
GRELARLAGQEDNNFVKLEVIPDSRHLLPDPIGTLQAAEALVQEGFVVLPYINADPMLAR
RLEEAGCATVMPLGSPIGSGQGIRNAANIALIIESARVPVVVDAGIGVPSEAAQAMEMGA
DALLINSAIAMAGDPAAMARAMAMATVAGRTAYLAGRLPVRSEASASSPQQGLVGSPAPA
EIP
>YellB|86609833
------------------------------------------------------------
------------------------------------------------------------
------------------------------------------------------------
------------------------------------------------------------
------------------------------------------------------------
------------------------------------------------------------
------------------------------------------------------------
-----------------------------------MVLYGQPLPSRLMLGTARYPSPAIL
EQAVARAQPCLLTVSLRRQGALGPETSQRFWALLQKMGIPVLPNTAGCHSVQEVITTAEM
AREVF------GTDWIKLELIGDDYTLQPDPVQLPTAAAELVRRGFKVLPYSTDDLVLCQ
RLLDAGCEVVMPWAAPIGTGKGPLNPYNLRLLRERIEAPLIVDAGLGLPSHACQVMEWGF
DGVLLNTAVALARDPVAMAEAFAEAVRSGRRAYLAGAMIPQETAQPSTPVLGTPFWHQG-
---
>Syn7002|170078432
------------MEKMAQQADVLILGGGIIGLAIAVELQQQGC--AVTILNRNFTEAACH
AAAGMLAPEAEGLT-GTMLELGRRSRNMYADWCRKIEQLSGVDVGYLPCGIFAPKSVAPS
QTVTD-------------------------SASVWLDRAQLTYHEPGFGDGVVGAWWHPE
DGQVDNRRLSQALLQAARGLGVVIKEGVTVLGLQQIQGQVQAVQTDQGLFQAGHYVLAAG
SWSSQITPLSVYPIKGEMMSLRMP----NPEALRRVIFGDNLYLVPRT-------NGTLI
IGATAETVKWQPNNTPQGIQTLLNKAIQLLPKLKDWEITELWWGFRPATPDEKPILGASP
CENLTYATGHYRNGILLAPITAKLIGDRLIRNQAD--PLLQHFSYQRFLNNPTHQPMQNG
HNSQNAQNGSMPSFFISPKTTTATPN--PTETPDQLVIAGRRFTSRLMTGTGKYPSIAAM
QASVEASGCEIVTVAVRRVQTKAP-GHEGLAEALDWQKIWMLPNTAGCKTAEEAIRVARL
GREMARLLGQEDNNFVKLEVIPDARYLLPDPIGTLDAAEQLVKEGFAVLPYINADPLLAK
RLEEVGCATVMPLGSPIGSGQGIQNEANIKIIIEQSKVPVVIDAGIGSPSEAAYGMELGA
DALLVNSAIALAKDPVQMGRAMGLATTAGRLAHLAGRIPVQHIASASSPQTGLVST----
---
>Cylr|282899187
-----------------MNTDILIIGGGVIGLACAVELKLRGE--NVTVLCRNFTEAAGH
AAAGMLAPDAENIANEAMLTLSKRSLYLYPEWVSKLEELTGLSTGYWPCGVVAPVSQKPT
N--Y--------------------------TPGYWLDKSTIEQYQRGLGSDIIGGWWYPE
NGQVNNQSLIQVLRSAAESLGIEFQDGVTVEAILQQHSQIMGVQTNKGLFHAGHYILAAG
AWSNQLLPLPVRPCKGQMLRLRVLGIVQE-IPLTRVLYGENVYIVPRK-------DGSIL
VGATVEEVGFTPNNTPAGIQNLLNQCTRLYPSLADYSLEEMWWGFRPATPDELPILGESY
CQNLTMATGHYRNGVLLAPVTAKLLADLIVSQKPD--PLLNHFHYSRFEHSSVPNIPFTH
S----ANFTDSKANNSYLKFPE------FKQIDSELKIGHKVFHSRLMTGTGKYRSMGEM
QASINASGCQIVTVAVRRVQTNAP-GHEGLAESLDWSKIWMLPNTAGCQTAQEAIRVARL
GREMAKLLGQEDNNFVKLEVIPDPKYLLPDPIGTLEAAEQLVKEGFAVLPYINADPMLAK
RLEEVGCATVMPLAAPIGSGQGLKTSANIQIIIENSKIPVVVDAGIGSPSEAAQAMELGA
DALLINSAIALAQNAPAMAYAMNLATTAGRMAYLAGRMPIKEYASASSPTTGTITSL---
---
>Prom9303|124021768
------------------------------------------------------------
------------------------------------------------------------
------------------------------------------------------------
------------------------------------------------------------
------------------------------------------------------------
----------------------------------------------------MEKHDDGH
KLKPIGSTGTLRNDVPTTSTAPMVL-----------------------------------
----------------------------THSSPDLLTIGKRNFHSRLFAGTGKYPSLKVM
QQSLRSSGCEMVTVAVRRVQAMTS-GHAGLIEAIDWSKIWMLPNTAGCATAEEAIRVARL
GRELAKLAGQEDNKFVKLEVIPDSRHLLPDPFGTLEAAEQLVKEGFEVLPYINADPLLAK
RLEEVGCATVMPLGSPIGSGQGLRNAANISLIIENARVPVVVDAGIGVPSEAAQALEMGA
DAVLVNSAIALAGDPITMAEAMRWAIQAGRQAYRSGRLPERTAASPSSPTTGIITEAKTK
QL-
>Syns7805|88809308
------------------------------------------------------------
------------------------------------------------------------
------------------------------------------------------------
------------------------------------------------------------
------------------------------------------------------------
------------------------------------------------------------
-----------------------MDS----------------------------------
----------------------------TPTSTDTLLIGGRQFHSRLFTGTGKYPNLALM
QQSLERSNCEMVTVAVRRVQTVAA-GHAGLMEAIDWSRIWMLPNTAGCATAEEAVRVARL
GRELAKLAGQENNSFVKLEVIPDSRHLLPDPFGTLDAAEQLVKEGFTVLPYINADPLLAK
RLEEVGCATVMPLGSPIGSGQGLRNASNIALIIENASIPVVVDAGIGVPSEAAAALEMGA
DAVLVNSAIALAGDPPLMAEAMASAVLAGRQAHQAGRLPTRAQASPSSPTTGKVNG----
---
>Syns7803|148238391
------------------------------------------------------------
------------------------------------------------------------
------------------------------------------------------------
------------------------------------------------------------
------------------------------------------------------------
------------------------------------------------------------
-----------------------MDS----------------------------------
----------------------------TPTSTDTLVIGGRQFRSRLFTGTGKYPNLALM
QQSLDRSDCEMVTVAVRRVQTVAA-GHAGLMEAIDWTKIWMLPNTAGCTTAEEAIRVARL
GRELARLAGQEHNTFVKLEVIPDSRHLLPDPFGTLEAAEQLVKEGFTVLPYINADPLLAK
RLEEVGCATVMPLGSPIGSGQGLRNASNIALIIENASVPVVVDAGIGVPSEASAALEMGA
DAVLVNSAIALAGNPPLMAEAMASAVRAGRQAFQAGRLPTRAQASPSSPTTGKVND----
---
>Cya0110|126659266
---------------MNATNDIVIIGGGIIGMAIAVDLKLRGA--SVTVCNRNFPQTASM
AAAGMLAPHAEELPPGPLLDLCLKSRWLYPEWIRKLQDLTGLDLGYNPCGILAPVYNLPS
TDVRNN------------------------NQGQWLDKTAIRLYQTGLGDDVVGGWWYPE
DGQVDNRQVMQALDKAAQQLGVNVRNGVTVQTLQQKQGKVTSILTNQGELEGNTYIIASG
SWASQILPLPVRPVKGQMLAVKMPEIPNEPYALQRVLYGLQTYLVPRQ-------NGRLI
IGATSEDVGWTPNNTPQGIERLIKRATRLYPDVANWEIEEFWWGYRPGTPDELPILGHYG
CNNLILATGHYRNGILLAPVTASLIADLVINQNSD--PLLEPFKGDRFHTQPSPAPAPMT
P----FNHYPVPKAINGYNGTS------SLFSEDELIIAGRKFHSRLMTGTGKYPSIPIM
QESVAASECQIVTVAVRRVQTNAP-GHEGLAEALDWGKVWMLPNTAGCKTAEEAVRVARL
GREMAKLLGQEDNNFVKLEVIPDTKYLLPDPIGTLEAAEILVKEGFAVLPYINADPILAK
RLEAVGCATVMPLGSPIGSGQGIRTQANIEIIIEEANIPVVVDAGIGTPSEASQAMEMGA
DAVLINSAIALANNPVLMAKAMGMATVAGRLAYLSGRIPVKDYAIASSPFTGTVV-----
---
>Mica|166364216
MSLNQESLAFSHGRVKNSTSEILIVGGGIIGLAIAVDLQLRGA--KVTLLVRDIAQAASR
AAAGMLAPHAEGIPPGPFLDLCLQSRWLYPEWSRKIEDLTGINSGYYPCGILAPVYELDQ
PFTTEE------------------------VNKIWLDSNAVHLYQPGLGKDVVGGWWYPD
DGQVDNRQLVTGLQQAAENLGVEIRQGIEVHAIQQKQGKVKSIYTSIGELEAKIYILAAG
AWTSQLLPLPIHPVKGQMAAVKMPPN----QTLARVLFGPQTYLVPRR-------NGRLI
IGATSEKVAWQTGNTPQGLQTLFERATRLYPPLADWEIEEMWWGFRPGTADELPILGRSS
CDNLILATGHYRNGILLAPVTASLIADLVINDKVN--PILTHFSCDRFKRPSPLTIPPMS
L----TIIENKPQAL-------------LSPQNDRLTIAGKTFHSRLMTGTGKYANLTTM
QESITASECQIVTVAVRRVQTNAP-GHEGLAAAIDWSKIWMLPNTAGCQTAEEAIRVARL
GREMAKLLGQEDNNFIKLEVIPDPKYLLPDPIGTLQAAEQLVKEGFAVLPYINADPLLAK
RLEEAGCATVMPLGSPIGSGQGLKNEANIAIIIESAQIPVVVDAGIGTPSEAARAMEMGA
DALLINSAIAMAANPAMMAQAMAMAAKAGRLAYLAGRMPIKSYASPSSPLTGTIA-----
---
>Syns8109|260436477
------------------------------------------------------------
------------------------------------------------------------
------------------------------------------------------------
------------------------------------------------------------
------------------------------------------------------------
------------------------------------------------------------
---------------MLRRVMDS-------------------------------------
----------------------------PSPSSDPLTIGGRQFNSRLFTGTGKYPSMTSM
QQSIERSGCDMVTVAVRRVQTVAA-GHEGLMEAIDWQRIWMLPNTAGCTNAEEAVRVARL
GRELAKLAGQEDNTFVKLEVIPDARHLLPDPIGTLNAAERLVKEGFTVLPYINADPLLAK
RLEEVGCATVMPLGSPIGSGQGLNNAANIGLIIENAGVPVVVDAGIGVPSEAAEALEMGA
DAVLVNSAIALAGDPAAMAEAMGQAVKAGRTAHLSGRLPRKDQASASSPTTGLVQPPQ--
---
