# Supplementary material for: Genome fluctuations in cyanobacteria reflect evolutionary, developmental and adaptive traits
Source: BMC Evol Biol. 2011 Jun 30;11:187. doi: 10.1186/1471-2148-11-187 (PMC3141437; doi:10.1186/1471-2148-11-187)
Supplement: Additional file 8 — Individual and concatenated alignments for protein groups. Compressed file containing all alignments of individual groups (fasta format) and the concatenated alignment of 285 single-copy genes (phylip format). [file 1471-2148-11-187-S8.GZ › Cyanos1351.faa]

>Syne7942|81299394
-----------------------------------------------MTATLPTA-----
PRRTVFPFTAIVGQEEMKLALLLNVIDPKLGGVMIMGDRGTGKSTTIRALADLLPEIEVV
AEDPYNSHPSDPELMSNEVRDRIARGETPTIGRAKVQMVDLPLGATEDRVCGTIDIEKAL
SEGVKAFEPGLLAKANRGILYVDEVNLLDDHLVDVLLDSAASGWNTVEREGVSIRHPARF
VLVGSGNPEEGELRPQLLDRFGMSVEVRTVKDPELRVQVVEQRSTFDQNPQTFLDRYASE
QDSLQARIVAAQTLLPSVELDYDLRVKISEVCSELDIDGLRGDIVTNRAAKALTAFEGRS
EVTLEDIQRIVAPCLRHRLRKDPLESVDSGGKVAKVFCRVFGLPEPTDTSAFSLVS----
----
>PromCC|33240596
---------------------------------------------------MSSP-----
RKRRVFPFAAVIGQSEMKLALLLNVIDPRIGGVMIMGDRGTGKSTTIRALADLLPAIKVV
EGDPYNSSPDDPDLQSSDVREQIDQGTTPSTENKQVPMVDLPLGATEDRLCGTIDIEKAL
SEGVRAFEPGLLAKANRGLLYVDEVNLLDDHLVDVLLDSAASGWNTVEREGISIRHPARF
VLIGSGNPEEGELRPQLLDRFGMSVEVRTVREPELRVKVVDQRTSFDNDPENFVSSIQSS
QDELQAKVVAAQELLQSVNIDDDLRLKISAICGELDVDGLRGDIVTNRSARALAAFEARS
EVTEEDIARVISCSLRHRLRKDPLEQIDSGDRVIKAFCKIFERSDQANLADFELAAIE--
----
>Crow|67920486
-----------------------------------------------MTATLQAPP--K-
THRVVFPFTAIVGQEEMKLALLLNVIDPKIGGVMIMGDRGTGKSTTIRALADLLPEIDVV
ENDPFNSHPSDPDLMSDSVRQMLEEQGSLPISHKKVIMVDLPLGATEDRVCGTIDIEKAL
SEGVKAFEPGLLAKANRGILYVDEVNLLDDHLVDVLLDSAASGWNTVEREGISIRHPARF
VLVGSGNPEEGELRPQLLDRFGMHAEIHTVKEPNLRVQIVEQRSEFDGDPQQFCETYQTQ
QDDLQNSLVQAQNLLPSVNIDYDLRVKISEVCSELDVDGLRGDIVTNRASKALAAFEGRT
EVTVDDIRRTMVLCLRHRLRKDPLETIDSGYKVEKAFNRVFGIETEE-------------
----
>Syn7335|254424703
------------------------------------------------MSIVKSP-----
ARRAVFPFTAVIGQEDMKLALILNVIDPKIGGVMIMGDRGTGKSTTIRALADLLPDIEVV
ANDPFNRAPDNPDVLAE------YEGQDITTASKKVPMVDLPLGATEDRVCGTIDIEKAL
AEGKKDFEPGLLAKANRGLLYVDEVNLLDDHLVDVLLDSAASGWNTVEREGISIRHPAQF
VLIGSGNPEEGELRPQLLDRFGMHAEIRTVREPTLRVRIVEQRTEFDQDPEGFAAQCQAE
QAALQEKIVAAQNRLKDVTLDHEYQLKISQVCSELNVDGLRGDIVSTRAAKALAAYEGRT
EVALEDIQRVIALCLRHRLRKDPLESIDSGFKVEKTFSATFGVAAPEMNGRKPMATR---
----
>Syn307|148241828
---------------------------------------------------MSQA-----
FQSRVFPFTAIVGQAEMKLALLLNVIDPRIGGVMIMGDRGTGKSTTIRALADLLPEIPVV
AGDPYNSSPNDPDLQSSEVRERLQRGESLSEGRCQVPMVDLPLGATEDRLCGTIDIEKAL
SEGVRAFEPGLLAKANRGLLYVDEVNLLDDHLVDVLLDSAASGWNTVEREGVSVRHPARF
VLIGSGNPEEGELRPQLLDRFGMSVEVRTVRDPEQRVQVVDQRGQFDSDPVSFLTQFQGQ
QKGLQEKVVAAQERLGSVQMDPDLRLKISEVCGQLEVDGLRGDIVTNRAARALAAFEGRA
EVNDDDVARVMACCLRHRLRKDPLEQVDSGDRVIKVFCQVFGLN-PDDRDAFQLALAA--
----
>Syn9605|78213469
---------------------------------------------------MTAP-----
RKRRVFPFTAVIGQEEMKLALLLNVIDPRIGGVMIMGDRGTGKSTTIRALADLLPDIDVV
AGDPYNSSASDPDLQSSEVRERMQQGETLSTEPRQVPMVDLPLGATEDRLCGTIDIEKAL
SEGVRAFEPGLLAKANRGLLYVDEVNLLDDHLVDVLLDSAASGWNTVEREGVSVRHPARF
VLIGSGNPEEGELRPQLLDRFGMSVEVRTVRDPELRVQVVDQRTSFDSDPDGFSTAVEGN
QNALQQRVVEAQQRLDQVTIDEDLRLRISAVCGELDVDGLRGDIVTNRAARALAAFEGRT
EVSEEDVARVASCCLRHRLRKDPLEQVDSGDRVVKVFCKVFERSESSDRADFELALAA--
----
>Nosp|186686333
-----------------------------------------------MSPTAQSTA--S-
ARRVVFPFTAIVGQEEMKLALLLNVIDPKIGGVMIMGDRGTGKSTTIRALADLLPEISVV
ANDPFSSDPSDPDLMSDEVRQLLEQGAEIPVAHKKVQMVDLPLGATEDRVCGTIDIEKAL
SEGVKAFEPGLLAKANRGILYVDEVNLLDDHLVDVLLDSAASGWNTVEREGISIRHPARF
VLVGSGNPEEGELRPQLLDRFGMHAEIHTVKEPALRVQIVEQRADFDQNPLVFLENYKPQ
QEALQEQIVNAQQLLPEVKLDYELRVKISEVCSELDVDGLRGDIVSNRAAKALTAYEGRT
EVTVDDICRVITLCLRHRLRKDPLESIDSGYKVAKVFSRVFGVELPESDTAQKNGTGQKL
GARS
>PromAS|123968693
---------------------------------------------------MPTT-----
KKRRVFPFTAVIGQEEMKLALLLNVIDPRIGGVMIMGDRGTGKSTTIRALADLLPAIDVV
KDDPYNSSLVDPDLQSKEVLEKITQGENLESIQKQVPMVDLPLGATEDRLCGTIDIEKAL
SEGVKAFEPGLLAKANRGLLYVDEVNLLDDHLVDVLLDSAASGWNTVEREGVSVRHPARF
VLIGSGNPEEGELRPQLLDRFGMSVEVKTVRDAELRVQVVDQRTSFDDNPDEFSLSVEKQ
QDELQQKVIKAQEILNSVQMDDDLRLNISAICGELDVDGLRGDIVTNRSARAIAAFEGRT
EVQEDDIARVISCSLRHRLRKDPLEQVDSGERVIQAFCKVFDLDEKENLSKFQLSAEA--
----
>Rapb|282897261
-----------------------------------------------MTPTAQSKT--S-
TRRVVFPFTAIVGQEEMKLALLLNVIDPKIGGVMIMGDRGTGKSTTIRALADLLPEIPVV
ANDPFNSDPEDPDLMSDEVRQQVAQGLEIAIGHKKVQMVDLPLGATEDRVCGTIDIEKAL
SEGVKAFEPGLLAKANRGILYVDEVNLLDDHLVDVLLDSAASGWNTVEREGISIRHPARF
VLVGSGNPEEGELRPQLLDRFGMHAEIHTVKEPALRVQIVEQRSEFDQNPAQFLENYQFQ
QESLQQQIVSSQELLPKVNIDYDMRVKISEVCSQLDVDGLRGDIVTNRAAKALTAFEGRT
EVTVEDIRRVITLCLRHRLRKDPLESIDSGYKVEKAFARVFGVELAEDVAGKNGTGMRSG
VR--
>YellA|86606582
-------------------------------------------------------M--NL
ERRPVFPFTAIVGQEEMKLALLLNVIDPRIGGVLIMGDRGTGKSTTIRALADLLPQIEVV
KGDPFNSHPRQRDLMSDQVWERLQAGETLETTWIQVPMVDLPLGATEDRVCGTLDIERAL
SQGVKAFEPGLLAKANRGILYVDEVNLLDDHLVDVLLDAAASGWNTVEREGISIRHPARF
VLVGSGNPEEGELRPQLLDRFGMFVRIETVRDPALRVQIVEERSQFDADPQAFLAKYAEA
QQRLRERIEKAQHLLPTVMVDPELRLKISGVCAALEVDGLRGDIVTNRAAKALAALEGRS
EVTVADIRRVISLCLRHRLRKDPLETIDSGYKVEKAFSEVFQVSLESAA-----------
----
>Prom9215|157413525
---------------------------------------------------MPTT-----
KKRRVFPFTAVIGQEEMKLALLLNVIDPRIGGVMIMGDRGTGKSTTIRALADLLPAIDVV
KDDPYNSSLVDPDLQSKEVLEKITQGENLESIQKQVPMVDLPLGATEDRLCGTIDIEKAL
SEGVKAFEPGLLAKANRGLLYVDEVNLLDDHLVDVLLDSAASGWNTVEREGVSVRHPARF
VLIGSGNPEEGELRPQLLDRFGMSVEVKTVRDAELRVQVVDQRTSFDDNPDEFSLNVEKQ
QDELQQKVIKAQEILNSVQMDDDLRLNISAICGELDVDGLRGDIVTNRSARAIAAFEGRT
EVQEDDIARVISCSLRHRLRKDPLEQVDSGERVIQAFCKIFDLDEKENLSKFQLSAEA--
----
>PromN2A|72382537
---------------------------------------------------MSST-----
RKRRVFPFTSVIGQEEMKLALLLNVIDPRIGGVMIMGDRGTGKSTTIRALADLLPAIEVV
EGDPYNSSLEDPDLQSNDVRERIDSGSDIQKGEKQVPMIDLPLGATEDRLCGTIDIEKAL
SEGVRAFEPGLLAKANRGLLYVDEVNLLDDHLVDVLLDSAASGWNTVEREGISVRHPARF
VLIGSGNPEEGELRPQLLDRFGMSVEVRTVREAKLRVQVVDQRTAFDNDPESFSDSVQEK
QESLQQKVVDAQNILNEVFIEEDLRLRISAVCGELDVDGLRGDIVTNRAARALAAFEGRK
EVTEEDIARVVSTALRHRLRKDPLEQVDSGDRVIKAFCKVFERNESDDVSEFELATAN--
----
>Syns9917|87124816
---------------------------------------------------MSST-----
RKRRVFPFTAVIGQEEMKLALLLNVIDPRIGGVMIMGDRGTGKSTTIRALADLLPGIEVV
AGDPYNSSATDPDLQSSEVRQRLEHGESLATETRQVPMVDLPLGATEDRLCGTIDIEKAL
SEGVRAFEPGLLAKANRGLLYVDEVNLLDDHLVDVLLDSAASGWNTVEREGVSVRHPARF
VLIGSGNPEEGELRPQLLDRFGMSVEVRTVRDPELRVQVVDQRTAFDSDPEGFSAAVEAN
QQALQQRVVEAQGRLSQVQIDADLRLRISAICGELDVDGLRGDIVTNRAARALAAFEGRT
EVTEEDVARVASCCLRHRLRKDPLEQVDSGDRVVKVFCKVFERGESNDRGAFELALAA--
----
>Prom9312|78779449
---------------------------------------------------MTTT-----
KKRRVFPFTAVIGQEEMKLALLLNVIDPRIGGVMIMGDRGTGKSTTIRALADLLPAIDVV
KDDPYNSSLIDPDLQSKEVLEKIVQGENLECIQKQVPMVDLPLGATEDRLCGTIDIEKAL
SEGVKAFEPGLLAKANRGLLYVDEVNLLDDHLVDVLLDSAASGWNTVEREGVSVRHPARF
VLIGSGNPEEGELRPQLLDRFGMSVEVKTVRDAELRVQVVDQRTSFDDNPDEFSLSVEKQ
QDELQQKVIKAQEILNSVQMDDDLRLNISAICGELDVDGLRGDIVTNRSARAIAAFEGRT
EVNEYDIARVISCSLRHRLRKDPLEQVDSGEKVIQAFCKVFELDEKDNLSKFQLSAEA--
----
>SynsBL|116071064
---------------------------------------------------MTAP-----
RKRRVFPFTAVIGQEEMKLALLLNVIDPRIGGVMIMGDRGTGKSTTIRALADLLPDIDVV
AGDPYNSSATDPDLQSSEVRERLTRNESVATEPRQVPMVDLPLGATEDRLCGTIDIEKAL
SEGVRAFEPGLLAKANRGLLYVDEVNLLDDHLVDVLLDSAASGWNTVEREGISVRHPARF
VLIGSGNPEEGELRPQLLDRFGMSVEVRTVRNPELRVQVVDQRTAFDSDPDSFSTAVEAN
QDALQQRVVDAQQRLDQVSIDDDLRLRISAVCGELDVDGLRGDIVTNRAARALAAFEGRT
EVSEEDVARVASCCLRHRLRKDPLEQVDSGDRVVKVFCKVFERSEGTDRADFELALAA--
----
>Prom9515|123966379
---------------------------------------------------MSTT-----
KKRRVFPFTAVIGQEEMKLALLLNVIDPRIGGVMIMGDRGTGKSTTIRALADLLPAIDVV
KDDPYNSSLVDPDLQSKEVLERIIQGESLEKDKKQVPMVDLPLGATEDRLCGTIDIEKAL
SEGIKAFEPGLLAKANRGLLYVDEVNLLDDHLVDVLLDSAASGWNTVEREGVSVRHPARF
VLIGSGNPEEGELRPQLLDRFGMSVEVKTVRDAELRVKVVDQRTSFDDNPDEFSISVERQ
QDDLQQKVIKAQEILNSVKLDDDLRLNISAICGELDVDGLRGDIVTNRSARAIAAFEGRT
EVQEEDIARVITCSLRHRLRKDPLEQVDSGERVIQAFCKVFDFNEKDNLSKFQLSSEE--
----
>Cya8802|257058371
-----------------------------------------------MTATLQAPP--K-
TRRVVFPFTAIVGQEEMKLALLLNVIDPKIGGVMIMGDRGTGKSTTIRALADLLPEIEVV
ANDPFNSDPYDPDLMSDRVRQQLEDNISLQITTKKVTMVDLPLGATEDRVCGTIDIEKAL
SEGVKAFEPGLLAKANRGILYVDEVNLLDDHLVDVLLDSAASGWNTVEREGISIRHPARF
VLVGSGNPEEGELRPQLLDRFGMHAEIHTVKEPALRVQIVEQRSEFDRDPQKFCDNYQPE
QEALQNKLVQAQEILKKATVDYDLRVKISEVCSELDVDGLRGDIVTNRAAKALAAFEGRT
EVTVDDIRRTIVLCLRHRLRKDPLETIDSGYKVTKAFNRVFGLEATEN------------
----
>Prom9313|33863406
---------------------------------------------------MSST-----
RKRRVFPFTSVIGQEEMKLALLLNVIDPRIGGVMIMGDRGTGKSTAIRALADLLPGIDVV
AGDPYNSSPTDPDLQSSDVRQRIEHGESLATEERQVPMVDLPLGATEDRLCGTIDIEKAL
SEGVRAFEPGLLAKANRGLLYVDEVNLLDDHLVDVLLDSAASGWNTVEREGVSVRHPARF
VLIGSGNPEEGELRPQLLDRFGMSVEVRTVRDPDLRVQVVDQRTAFDSDPDTFATSVQAN
QDALQQRVIEAQQRLEQVSLDNDLRLRISAVCGELDVDGLRGDIVTNRAARALAAFAGRT
EVSEEDVARVISCSLRHRLRKDPLEQIDSGDRVVKIFCKVFERSENSDQADFELTTQAG-
----
>Cya7822|196256708
-----------------------------------------------MTATLQAPR--S-
TRRVVFPFTAIVGQEEMKLALLLNVIDPKVGGVMIMGDRGTGKSTTIRALADLLPEIEIV
ANDPFNSHPEDPDLMSDQVRQQLEEQIPLTTAKKKVSMVDLPLGATEDRVCGTIDIEKAL
SEGVKAFEPGLLAKANRGILYVDEVNLLDDHLVDVLLDSAASGWNTVEREGISIRHPARF
VLVGSGNPEEGELRPQLLDRFGMHAEIHTVKEPPLRVKIVEQRAEFDQDPLAFCGKYQAE
QDLLQQKLVNAQQLLSRVNIDYDLRVKISEVCSELDVDGLRGDIVTNRAAKALTAFEGRT
EVTVDDIKRVITLCLRHRLRKDPLESIDSGYKVQKAFSRVFGLDVAE-------------
----
>Cya7424|218437647
-----------------------------------------------MTATLQAPP--K-
TRRVVFPFTAIVGQEEMKLALLLNVIDPKIGGVMIMGDRGTGKSTTIRALADLLPEIEVV
ANDPFNSHPCDPDLMSDQVRQQVEEQIPLSIAHKKVTMVDLPLGATEDRVCGTIDIEKAL
SEGVKAFEPGLLAKANRGILYVDEVNLLDDHLVDVLLDSAASGWNTVEREGISIRHPARF
VLVGSGNPEEGELRPQLLDRFGMHAEIHTVKEPPLRVKIVEQRAEFDQDPLKFCEKYQAE
QDNLQQQLVNAQNLLPQVNIDYDLRVKISEVCSELDVDGLRGDIVTNRAAKALTAFEGRT
EVTVDDIKRVITLCLRHRLRKDPLESIDSGYKVQKAFGRVFGVDIDA-------------
----
>PromN1A|124026238
---------------------------------------------------MSST-----
RKRRVFPFTSVIGQEEMKLALLLNVIDPRIGGVMIMGDRGTGKSTTIRALADLLPAIEVV
EGDPYNSSLEDPDLQSNDVRERIDSGSEIQKGEKQVPMIDLPLGATEDRLCGTIDIEKAL
SEGVRAFEPGLLAKANRGLLYVDEVNLLDDHLVDVLLDSAASGWNTVEREGISVRHPARF
VLIGSGNPEEGELRPQLLDRFGMSVEVRTVREAKLRVQVVDQRTAFDNDPESFSDSVQEK
QESLQQKVVDAQNILNEVIIDEDLRLRISAVCGELDVDGLRGDIVTNRAARALAAFEGRK
EVTEEDIARVVSTALRHRLRKDPLEQVDSGDRVIKAFCKVFERNESDDVSEFELATAN--
----
>Micc|254411411
------------------------------------------------------------
----------------MKLALLLNVIDPKIGGVMIMGDRGTGKSTTIRALADLLPEIEVV
ADDPFNSDPNEPDWMNSD-----GGVQSASTVKKKVPMVDLPLGATEDRVCGTIDIEKAL
AEGVKAFEPGLLAKANRGILYVDEVNLLDDHLVDVLLDSAASGWNTVEREGISIRHPARF
VLVGSGNPEEGELRPQLLDRFGMHAEIRTVKEPTLRVKIVEERAAFDKNPLDYIKEHQEV
QETLQQQIVTAQAQLPQVEMDYDMRVNISEVCSELDVDGLRGDIVTNRAAKALAAFEGRT
EVTVDDIRRVITLCLRHRLRKDPLESIDSGYKVQKSFCRVFGVEAESEADSAMAASASR-
----
>Prom9202|254526003
---------------------------------------------------MSTT-----
KKRRVFPFTAVIGQEEMKLALLLNVIDPRIGGVMIMGDRGTGKSTTIRALADLLPAIDVV
KDDPYNSSLVDPDLQSKEVLEKITQGENLESIQKQVPMVDLPLGATEDRLCGTIDIEKAL
SEGVKAFEPGLLAKANRGLLYVDEVNLLDDHLVDVLLDSAASGWNTVEREGVSVRHPARF
VLIGSGNPEEGELRPQLLDRFGMSVEVKTVRDAELRVQVVDQRTSFDNNPDEFSLNVEKQ
QDELQQKVIKAQEILNSVQMDDDLRLNISAICGELDVDGLRGDIVTNRSARAIAAFEGRT
EVQEDDIARVISCSLRHRLRKDPLEQVDSGERVIQAFCKVFDLDEKENLSKFELSAEA--
----
>Nods|119511734
-----------------------------------------------MTPTAQSTA--S-
ARRVVFPFTAIVGQEEMKLALLLNVIDPKIGGVMIMGDRGTGKSTTIRALADLLPEIPVV
ANDPFNSDPNDPDVMSDEVRQMVEQGAEIPIAHKKVQMVDLPLGATEDRVCGTIDIEKAL
SEGVKAFEPGLLAKANRGILYVDEVNLLDDHLVDVLLDSAASGWNTVEREGISIRHPARF
VLVGSGNPEEGELRPQLLDRFGMHAEIHTVKEPALRVQIVEQRAEFDQNPPEFLEKCQGE
QEALQQKIVNAQNLLPKVTLDYDQRVKISEICSELDVDGLRGDIVSNRAAKALTAFEGRS
EVTVDDIKRVITLCLRHRLRKDPLESIDTGYKVQKAFARVFGLEPPEDDATQKNGVGQKI
GARG
>Cyab|254432693
---------------------------------------------------MTQA-----
RKRRVFPFTAIVGQEEMKLALLLNVIDPRIGGVMIMGDRGTGKSTTIRALADLLPEIPVV
AGDPYNSSPDDPDLQSAEVRQRAEQGEQLPVEQRQVPMVDLPLGATEDRLCGTIDIEKAL
SEGVRAFEPGLLAKANRGLLYVDEVNLLDDHLVDVLLDSAASGWNTVEREGVSVRHPARF
VLIGSGNPEEGELRPQLLDRFGMSVEVRTVRDPELRVQVVDQRTAFDNDPDGFNAAVQTT
QDTLQARVVEAQNRLPQVQIDDDLRIRISAVCGELDVDGLRGDIVTNRAARALAAFEGRT
EVTEDDVARVAACCLRHRLRKDPLEQIDSGERVVKVFCKVFDRPDASDRSQFELALVA--
----
>Acam|158338020
------------------------------------------------------------
----------------MKLALILNTIDPRIGGVMIMGDRGTGKTTTIRALANLLPEINVV
ADDPFNSDPTDPELMSDEVKALTASGQTPAIAQMQVPMVDLPLGATEDRVCGTIDIEKAL
AEGVKAFEPGLLAKANRGILYVDEVNLLDDHLVDVLLDSAASGWNTVEREGISIRHPARF
VLVGSGNPEEGELRPQLLDRFGMHAEIHTVKDPTLRVQIVEERSQFDQEPNAYLDNHTDN
QKALQDQIVNAQNNLANVNIDHELRVNISQVCSELDVDGLRGDIVSNRAAKAIAAFEGRT
EVTVDDIRRVITLCLRHRLRKDPLESIDSGYKVSKVFRQVFGLPDEEEADIAA-------
----
>Prom9301|126696499
---------------------------------------------------MLTT-----
KKRRVFPFTAVIGQEEMKLALLLNVIDPRIGGVMIMGDRGTGKSTTIRALADLLPAIDVV
KDDPYNSSLVDPDLQSKEVLEKITQGENLESIKKQVPMVDLPLGATEDRLCGTIDIEKAL
SEGVKAFEPGLLAKANRGLLYVDEVNLLDDHLVDVLLDSAASGWNTVEREGVSVRHPARF
VLIGSGNPEEGELRPQLLDRFGMSVEVKTVRDAELRVQVVDQRTSFDDNPDEFSLSVEKQ
QDELQQKVIKAQEILNSVQMDDDLRLNISAICGELDVDGLRGDIVTNRSARAIAAFEGRT
EVQEDDIARVISCSLRHRLRKDPLEQVDSGERVIQAFCKVFDLDEKENLSKFQLSAEA--
----
>Artm|209526685
---------------------MRSPQYETIENGIPETRETIVSPTAVTTDTAKISQ--T-
SRRAVFPFTAIVGQEEMKLALLLNVIDPKIGGVMIMGDRGTGKSTTIRALADLLPEIEVI
ADDPFNSHPSDPELMSDGVRERMSLSEAIPVTRRKVQMIDLPLGATEDRVCGTIDIEKAL
AEGVKAFEPGLLAKANRGILYVDEVNLLDDHLVDVLLDSAASGWNTVEREGISIRHPARF
VLVGSGNPEEGELRPQLLDRFGMHAEIRTVKEPSLRVKIVEQRTAFDQNPPEFLGEYQLS
QEELQRRIVEAQERLSGINIDYDLRVKISQVCSELDVDGLRGDIVTNRAAKALAAFEGAT
EVTVDHIGRVITLCLRHRLRKDPLESIDSGNKVQKVFRQVFGLPEPDQN-----------
----
>Syne6301|56750949
-----------------------------------------------MTATLPTA-----
PRRTVFPFTAIVGQEEMKLALLLNVIDPKLGGVMIMGDRGTGKSTTIRALADLLPEIEVV
AEDPYNSHPSDPELMSNEVRDRIARGETPTIGRAKVQMVDLPLGATEDRVCGTIDIEKAL
SEGVKAFEPGLLAKANRGILYVDEVNLLDDHLVDVLLDSAASGWNTVEREGVSIRHPARF
VLVGSGNPEEGELRPQLLDRFGMSVEVRTVKDPELRVQVVEQRSTFDQNPQTFLDRYASE
QDSLQARIVAAQTLLPSVELDYDLRVKISEVCSELDIDGLRGDIVTNRAAKALTAFEGRS
EVTLEDIQRIVAPCLRHRLRKDPLESVDSGGKVAKVFCRVFGLPEPTDTSAFSLVS----
----
>Anav|75907741
-----------------------------------------------MTPTAQTTA--S-
ARRVVFPFTAIVGQEEMKLALLLNVIDPKIGGVMIMGDRGTGKSTTIRALADLLPEIPVV
ANDPFNSDPSDPDLMSDEVRQKSGAGAEIPIEFKKVQMVDLPLGATEDRVCGTIDIEKAL
SEGVKAFEPGLLAKANRGILYVDEVNLLDDHLVDVLLDSAASGWNTVEREGISIRHPARF
VLVGSGNPEEGELRPQLLDRFGMHAEIHTVKEPALRVQIVEQRSEFDQNPPTFLEKYNSE
QTALQEKIVNAQKLLPEVKLDYDLRVKISEVCSELDVDGLRGDIVTNRAAKALTAYEGRT
EVTVDDIRRVITLCLRHRLRKDPLESIDSGYKVEKVFARIFGVEILEEESSQKNGTGQIK
TGVR
>Artp|284054438
-----------------------------------------MSPTAVTTDTAKTSQ--T-
SRRAVFPFTAIVGQEEMKLALLLNVIDPKIGGVMIMGDRGTGKSTTIRALADLLPEIEVI
ADDPFNSHPSDPEMMSDVVRERISLSESLPVARRKVQMIDLPLGATEDRVCGTIDIEKAL
AEGVKAFEPGLLAKANRGILYVDEVNLLDDHLVDVLLDSAASGWNTVEREGISIRHPARF
VLVGSGNPEEGELRPQLLDRFGMHAEIRTVKEPSLRVKIVEQRTAFDQNPPEFLGEYQLS
QEELQRRIVEAQERLSGVNIDYDLRVKISQVCSELDVDGLRGDIVTNRAAKALAAFEGAT
EVTVDHIGRVITLCLRHRLRKDPLESIDSGNKVQKVFRQVFGLPEPDQN-----------
----
>Cya7425|220906406
-----------------------------------MAQWERPSHYLVKVVILAAPP--L-
TRRPVFPFTAIVGQEEMKLSLLLNVIDPKIGGVMIMGDRGTGKTTTIRALADLLPEIDVV
ADDPFNSHPQDADLMSDSVKAALSAGQSLPIAVKKVPMVDLPLGATEDRVCGTIDIEKAL
SEGVKAFEPGLLAKANRGILYVDEVNLLDDHLVDVLLDSAASGWNTVEREGISVRHPARF
VLVGSGNPEEGELRPQLLDRFGMHAEIRTVKDPVQRVDIVEQRSQFDQNPQEFLSQHQSE
QQALQQKIIQAQQLLPQVTIDRELRVQISQVCAELNVDGLRGDIVTNRAAKALAAFEGRT
EVLVSDIERVITLCLRHRLRKDPLESIDSGYKVAKVFSQVFGVELAQ-------------
----
>Cya51142|172035115
-----------------------------------------------MTATLQAPP--K-
THRVVFPFTAIVGQEEMKLALLLNVIDPKIGGVMIMGDRGTGKSTTIRALADLLPEIEVV
DNDPFNSHPSDPDLMSDNVRQALEEQGSLPVAHKKVIMVDLPLGATEDRVCGTIDIEKAL
SEGVKAFEPGLLAKANRGILYVDEVNLLDDHLVDVLLDSAASGWNTVEREGISIRHPARF
VLVGSGNPEEGELRPQLLDRFGMHAEIHTVKEPNLRVQIVEQRSEFDRDPQKFCETYQSQ
QEELQNSLVKAQNLLPSVNIDYDLRVKISEVCSELDVDGLRGDIVTNRASKALAAFEGRT
EVTVDDIRRTMVLCLRHRLRKDPLETIDSGYKVEKAFNRVFGLETEEN------------
----
>Lyns|119487875
-----------------------------------------MSSTVVTTENAKSTA--SL
ARRAVFPFTAIVGQEEMKLALLLNVIDPKIGGVMIMGDRGTGKSTTIRALADLLPEIEIV
ADDPFNSHPDDPELMSDEVRQRVFDQQSVPVARKKVSMVDLPLGATEDRVCGTIDIEKAL
AEGVKAFEPGLLAKANRGILYVDEVNLLDDHLVDVLLDSAASGWNTVEREGISIRHPARF
VLVGSGNPEEGELRPQLLDRFGMHAEIRTVKEPNLRVKIVEQRTAFDGAPKEFLAQYLSD
QEKLQQTIIEAQQRLSSVEISYDFRVNISQVCSELDVDGLRGDIVTNRAAKALTSLEGRT
EVTVEDIGRVITLCLRHRLRKDPLESIDSGYKVQKVFRQVFGLPEPEDGN----------
----
>Prom9211|159903677
---------------------------------------------------MSSS-----
SKRRVFPFAAVIGQEEMKLALLLNIIDPRIGGVMIMGDRGTGKSTTIRALADLLPGIDVV
QGDPYNSSPNDPDLQSTEVRQLIEQGNEVSTEERQVPMIDLPLGATEDRLCGTIDIEKAL
SEGVRAFEPGLLAKANRGLLYVDEVNLLDDHLVDVLLDSAASGWNTVEREGVSVRHPARF
VLIGSGNPEEGELRPQLLDRFGMSVEVRTVREAELRVQVVDQRTAFDDDPDSFISSVQAK
QDSLQKKVVSAQDRLQNVVIDEDLRLKISAICGELDVDGLRGDIVSNRAARALAAFEGRN
EVSEEDVARVITCSLRHRLRKDPLEQIDSGDRVIKAFCNIFERSDEDVANSFELASID--
----
>Noss|17227648
-----------------------------------------------MTPTAQTTA--S-
ARRVVFPFTAIVGQEEMKLALLLNVIDPKIGGVMIMGDRGTGKSTTIRALADLLPEIPVV
ANDPFNSDPSDPDLMSDEVRQKSGTGAEIPIEFKKVQMVDLPLGATEDRVCGTIDIEKAL
SEGVKAFEPGLLAKANRGILYVDEVNLLDDHLVDVLLDSAASGWNTVEREGISIRHPARF
VLVGSGNPEEGELRPQLLDRFGMHAEIHTVKEPALRVQIVEQRSEFDQNPPTFLEKYNPE
QTALQKKIVEAQKLLPEVKLDYDLRVKISEVCSELDVDGLRGDIVTNRAAKALTAYEGRT
EVTVDDIRRVITLCLRHRLRKDPLESIDSGYKVEKVFARIFGVELLEDDSSQKNGAGQIK
TGVR
>Cya8801|218245335
-----------------------------------------------MTATLQAPP--K-
TRRVVFPFTAIVGQEEMKLALLLNVIDPKIGGVMIMGDRGTGKSTTIRALADLLPEIEVV
ANDPFNSDPYDPDLMSDRVRQQLEDNISLQITTKKVTMVDLPLGATEDRVCGTIDIEKAL
SEGVKAFEPGLLAKANRGILYVDEVNLLDDHLVDVLLDSAASGWNTVEREGISIRHPARF
VLVGSGNPEEGELRPQLLDRFGMHAEIHTVKEPALRVQIVEQRSEFDRDPQKFCDNYQPE
QEALQNKLVQAQEILKKATVDYDLRVKISEVCSELDVDGLRGDIVTNRAAKALAAFEGRT
EVTVDDIRRTIVLCLRHRLRKDPLETIDSGYKVTKAFNRVFGLEATEN------------
----
>Glov|37521283
-------------------------------------------------MVSQTS-----
GRRPVFPFTAIVGQEEMKLALILNVIDPKLGGVMIMGDRGTGKSTTVRALAELLPEIEVV
TGDPYHSDPYNQDLMSDEVRGRKLAGEALPVERRQVQMVDLPLGATEDRVCGTIDIEKAL
SEGVKAFEPGLLARANRGILYVDEVNLLDDHLVDVLLDSAASGWNTVEREGISVRHPARF
VLVGSGNPEEGELRPQLLDRFAMHAEVRTVKDPKSRVQIVQQRGEFDGNPQRFLAAHRKA
QQELTRRIAKAQQLLKKTEVSDDLQLKIAQVCSELDVDGLRGDIVTDRAARALAAFEGRG
RVTVEDIQRVIVLCLRHRLRKDPLESIDSGYKVEKVFRRIFDLPPPETNAAQ--------
----
>Syns8102|33865250
---------------------------------------------------MTAP-----
RKRRVFPFTAVIGQEEMKLALLLNVIDPRIGGVMIMGDRGTGKSTTIRALADLLPDIEVV
AGDPYNSSSTDPDLQSSEVRERMERGDSISTEPRQVPMVDLPLGATEDRLCGTIDIEKAL
SEGVRAFEPGLLAKANRGLLYVDEVNLLDDHLVDVLLDSAASGWNTVEREGVSVRHPARF
VLIGSGNPEEGELRPQLLDRFGMSVEVSTVRDPELRVQVVDQRTAFDSDPDGFSTAVEAN
QDALQQRVVEAQQRLGQVSIDDDLRLRISAVCGELDVDGLRGDIVTNRAARALAAFEGRT
EVSEEDVARVASCCLRHRLRKDPLEQVDSGDRVVKVFCKVFERSESSDRADFELALVA--
----
>Thee|22299054
-------------------------------------MWHNSQCCFCDVMPVTATA--V-
PRRPVFPFAAIVGQDEMKLSLLLNVIDPKIGGVMIMGDRGTGKSTTIRALADLLPEIEVV
ADDPFNSHPSDPDLMSDAVKVAVAAGEPIHTIKKKVPMVDLPLGATEDRVCGTIDIEKAL
AEGVKAFEPGLLAKANRGILYVDEVNLLDDHLVDVLLDAAASGWNTVEREGISIRHPARF
VLVGSGNPEEGELRPQLLDRFGMHAEIRTVKDPTLRVEIVEQRSQFDQNPEAFLAKYQAQ
QEALQAKLVAAQALLPKVTIDHELRVKISQVCAELDVDGLRGDIVTNRAAKALAAFEGRT
EVTVEDIARVIVLCLRHRLRKDPLESIDSGYKVGKVFQEVFGVEIAT-------------
----
>Syns9916|116073108
---------------------------------------------------MSAP-----
RKRRVFPFTAVIGQEEMKLALLLNVIDPRIGGVMIMGDRGTGKSTTIRALADLLPGIEVV
AGDPYNSSPNDPDLQSSDVRERLEKGESLGTEERQVPMVDLPLGATEDRLCGTIDIEKAL
SEGVRAFEPGLLAKANRGLLYVDEVNLLDDHLVDVLLDSAASGWNTVEREGVSVRHPARF
VLIGSGNPEEGELRPQLLDRFGMSVEVRTVRDPELRVQVVDQRTAFDSDPDGFSSSVEAG
QQALQQRVVEAQQRLEQVRIDDDLRLRISAVCGELDVDGLRGDIVTNRAARALAAFEGRT
EVTEDDVARVASCCLRHRLRKDPLEQVDSGDRVVKVFCKVFERSESSDRADFELALAA--
----
>PromMED|33861611
---------------------------------------------------MNRT-----
KKRRVFPFTAVIGQEEMKLALLLNVIDPRIGGVMIMGDRGTGKSTTIRALADLLPAIDVV
KDDPYNSSLIDPDLQSKEVLEKIVQGESLEKDKKQVPMVDLPLGATEDRLCGTIDIEKAL
SEGIKAFEPGLLAKANRGLLYVDEVNLLDDHLVDVLLDSAASGWNTVEREGVSVRHPARF
VLIGSGNPEEGELRPQLLDRFGMSVEVKTVRDAELRVKVVDQRTSFDDNPDEFSISVEKQ
QDDLQQKVIKAQEILNSVQLDDDLRLNISAICGELDVDGLRGDIVTNRSARAIAAFEGRT
EVQEEDIARVITCSLRHRLRKDPLEQVDSGERVIQAFCKVFDLNEKEDLSKFQLSSQE--
----
>Scys6803|16329758
-----------------------------------------------MTATLAAPS--K-
TRRVVFPFTAIVGQDEMKLALLLNVIDPKIGGVMIMGDRGTGKSTTIRALADLLPEIEVV
ANDPFNSSPSDPEMMSEEVRIRVDSQEPLSIVKKKVTMVDLPLGATEDRVCGTIDIEKAL
SEGVKAFEPGLLAKANRGILYVDEVNLLDDHLVDVLLDSAAGGWNTVEREGISIRHPARF
VLVGSGNPEEGELRPQLLDRFGMHAEIRTVREPELRVKIVEQRTEFDQNPHPFCDQYQTE
QEALQAKIVNAQNLLPQVTIDYDYRVKVSEVCAELDVDGLRGDIVTNRAAKALAAFEGRT
EVTVDDISRVIVLCLRHRLRKDPLESIDSGSKVEKVFKRVFGVVDEA-------------
----
>Syn9902|78184290
---------------------------------------------------MTAP-----
RKRRVFPFTAVIGQEEMKLALLLNVIDPRIGGVMIMGDRGTGKSTTIRALADLLPDIDVV
AGDPYNSSATDPDLQSSEVRERLIRNETVATEPRQVPMVDLPLGATEDRLCGTIDIEKAL
SEGVRAFEPGLLAKANRGLLYVDEVNLLDDHLVDVLLDSAASGWNTVEREGISVRHPARF
VLIGSGNPEEGELRPQLLDRFGMSVEVRTVRNPELRVQVVDQRTAFDSDPDGFSTAVEAN
QDALQQRVVDAQQRLDQVTIDDDLRLRISAVCGELDVDGLRGDIVTNRAARALAAFEGRT
EVSEDDVARVASCCLRHRLRKDPLEQVDSGDRVVKVFCKVFERSEGSDRADFELALAA--
----
>Trie|113477104
MLNCNIDWFSSQDSCFGEHGFSTKIEIKISNYNLEYTVSSTVKANKNVNTSVKSAV--P-
RSRAVFPFTAIVGQEEMKLALLLNVIDPKIGGVMIMGDRGTGKSTTIRALADLLPEIKIV
VDDPFNSDPYDPDLMSDSVRDRLVKQEEIPIFTRKVQMVDLPLGATEDRVCGTIDIEKAL
SEGVKAFEPGLLAKANRGILYVDEVNLLDDHLVDVLLDSAASGWNTVEREGISIRHPARF
VLVGSGNPEEGELRPQLLDRFGMHAEIRTVKDPILRVEIVEQRSAFDQNPQGFLGKYTSQ
QEELQNKLVDAQQKLTFVEVDHDLRVKISQVCSELDVDGLRGDIVTNRAAKALAAFEGNT
EVSLEDVGRVITMCLRHRLRKDPLESIDSGDKVKKVFNRVFGLAEVEQ------------
----
>Syn9311|113955492
---------------------------------------------------MSSP-----
RKRRVFPFTAVIGQEEMKLALLLNVIDPRIGGVMIMGDRGTGKSTTIRALADLLPGIEVV
AGDPYNSSPTDPDLQSSDVRQRLEHGEALGTEQRQVPMVDLPLGATEDRLCGTIDIEKAL
SEGVRAFEPGLLAKANRGLLYVDEVNLLDDHLVDVLLDSAASGWNTVEREGVSVRHPARF
VLIGSGNPEEGELRPQLLDRFGMSVEVRTVRDPQLRVKVVDQRTAFDSDPDAFSMSVTAG
QDALQARVVEAQQRLEQVTIDDDLRLSISSVCGELDVDGLRGDIVTNRAARALAAFEGRT
EVSEDDVARVVSCCLRHRLRKDPLEQIDSGDRVVKVFCKVFERNESSDRSEFELALAS--
----
>NoAz|298491911
-----------------------------------------------MTPTAQSMA--S-
ARRVIFPFTAIVGQEEMKLALLLNVIDPKIGGVMIMGDRGTGKSTTIRALADLLPEISVV
ANDPFSSDPSDPDLMSDEVRQLVSQGAEIPIAHKKVQMVDLPLGATEDRVCGTIDIEKAL
SEGVKAFEPGLLAKANRGILYVDEVNLLDDHLVDVLLDSAASGWNTVEREGISIRHPARF
VLVGSGNPEEGELRPQLLDRFGMHAEIHTVKEPALRVHIVEKRSEFDQNPPFFLENYKSE
QEGLQEKIVKAQELLPQVNLDYDLRVKISEVCSELDVDGLRGDIVTNRAAKALTAFEGRT
QVTVDDIRRVITLCLRHRLRKDPLESIDSGYKVQKAFARVFGVELSEDDAAQKNGTGIKG
GAR-
>Ucyn|284928604
-------------------------------------------------MTLSSPL--N-
NHRTVFPFTAIIGQDEMKLALMLNIIDPKIGGVMIMGDRGTGKSTTIRALADLLPEIEVV
ENDPFNSHPTDLDLMGDNARKTLEENGSLITIPQKVTMVDLPLGATEDRVCGTIDIEKAL
SEGVKAFEPGLLAKANRGILYVDEVNLLDDHLVDVLLDSAASGWNTVEREGISIRHPARF
VLVGSGNPEEGELRPQLLDRFGMHAEIRTVKDPSLRVDIVEQRTQFDSEPQKFYETYQNE
QEKLQETLVKAQNLLPLVDIERDLQVKISQVCSELDVDGLRGDIVVNRASKALAALEKRK
SVTVEDISSIITLCLRHRLRKDPLETIDSGYKVKKVFNQIFGLEIEEN------------
----
>Syns5701|87302130
---------------------------------------------------MSQT-----
RKRRAFPFTAIVGQEEMKLALLLNVIDPRIGGVMIMGDRGTGKSTTIRALADLLPEIDVV
AGDPYNSSPSDPDLQSAEVRQRAESGEALPVEPRQVPMVDLPLGATEDRLCGTIDIEKAL
SEGVRAFEPGLLAKANRGLLYVDEVNLLDDHLVDVLLDSAASGWNTVEREGVSVRHPARF
VLIGSGNPEEGELRPQLLDRFGMSVEVRTVRDPELRVQVVDQRTGYDSDPDGFNSHHQAT
QDALQQRVVDAQQRLPQVLIDPDLRIRISAVCGELDVDGLRGDIVTNRAARALAAFEGRT
EVSDDDVARVVACCLRHRLRKDPLEQIDSGDRVIKVFCKIFEMADIA-RDAFQLALAA--
----
>YellB|86607609
----------------------------------------------------MHL-----
ERRPVFPFTAIVGQEEMKLALLLNVIDPRIGGVLIMGDRGTGKSTTIRALADLLPQIEVV
KGDPFNSHPRQRDLMSDQVWERLQAGETLESTWIQVPMVDLPLGATEDRVCGTLDIERAL
AQGVKAFEPGLLAKANRGILYVDEVNLLDDHLVDVLLDAAASGWNTVEREGISIRHPARF
VLVGSGNPEEGELRPQLLDRFGMFVQIETVRDAALRVRIVEERSQFDADPQAFLAKYADS
QQRLRERIEKAQHLLPNVAVDPDLRLKISGVCAALEVDGLRGDIVTNRAAKALAALEGRS
EVTVADIRRVISLCLRHRLRKDPLETIDSGYKVEKAFSEVFQVSLESAA-----------
----
>Syn7002|170078852
-----------------------------------------------MTVTAEAPPQEKV
KRRVVFPFTAVIGQDEMKLALKLNIIDPKIGGVMIMGDRGTGKSTTIRALADLLPEIEVV
ANDPFNSDPKNPELMGDEVRQKLENNEPIEVARKKVPMIDLPLGATEDRVCGTIDIEKAL
SEGVKAFEPGLLAKANRGVLYVDEVNLLDDHLVDVLLDSAAGGWNTVEREGISIRHPASF
VLVGSGNPEEGELRPQLLDRFGMHAEIRTERNPEQRVEIVERRSAFDQNPTEFLQQYDAE
QKAEQERLVRAQELLPQVTIDRELKVKISEVCSEADVDGLRGDIVTNRAAKALAAYEGRT
EVTVDDIRRVVTLCLRHRLRKDPLESIDSGYKVQKIVARVFGLEEDE-------------
----
>Cylr|282899819
-----------------------------------------------MTPTAQSKT--S-
TRRVVFPFTAIVGQEEMKLALLLNVIDPKIGGVMIMGDRGTGKSTTIRALADLLPEIPVV
ANDPFNSDPSDPDLMSDEVRQQVAEGLEIAIGHKKVQMVDLPLGATEDRVCGTIDIEKAL
SEGVKAFEPGLLAKANRGILYVDEVNLLDDHLVDVLLDSAASGWNTVEREGISIRHPARF
VLVGSGNPEEGELRPQLLDRFGMHAEIHTVKEPALRVQIVEQRSEFDQNPAQFLDNYQFQ
QELLQQQIVSAQELLPSVNIDYDMRVKISEVCSQLDVDGLRGDIVTNRAAKALTAFEGRT
EVTVEDIRRVITLCLRHRLRKDPLESIDSGYKVEKAFARVFGVELPEDVAGKNGTKTGVR
----
>Prom9303|124022604
---------------------------------------------------MSST-----
RKRRVFPFTAVIGQEEMKLALLLNVIDPRIGGVMIMGDRGTGKSTAIRALADLLPGIDVV
AGDPYNSSPTDPDLQSSDVRQRIEHGESLATEARQVPMVDLPLGATEDRLCGTIDIEKAL
SEGVRAFEPGLLAKANRGLLYVDEVNLLDDHLVDVLLDSAASGWNTVEREGVSVRHPARF
VLIGSGNPEEGELRPQLLDRFGMSVEVRTVRDPDLRVQVVDQRTAFDSDPDTFATSVQAN
QDALQQRVIEAQQRLEQVSIDNDLRLRISAVCGELDVDGLRGDIVTNRAARALAAFAGRT
EVTEEDVARVISCSLRHRLRKDPLEQIDSGDRVVKIFCKVFERSENSDQADFELTTQAG-
----
>Syns7805|88808984
---------------------------------------------------MSSP-----
RKRRVFPFTAVIGQEEMKLALLLNVIDPRIGGVMIMGDRGTGKSTTIRALADLLPGIEVV
AGDPYNSSPSDPDLQSSDVRQRLDHGETLATEERQVPMVDLPLGATEDRLCGTIDIEKAL
SEGVRAFEPGLLAKANRGLLYVDEVNLLDDHLVDVLLDSAASGWNTVEREGVSVRHPARF
VLIGSGNPEEGELRPQLLDRFGMSVEVRTVRDPELRVQVVDQRTAFDTDPDGFSSAMEEG
QQALQQRVVEAQQRLDQVEIDDDLRLRISAVCGELDVDGLRGDIVTNRAARALAAFEGRT
EVTEDDVARVASCCLRHRLRKDPLEQIDSGDRVVKVFCKVFERNDSGDRTEFELALAA--
----
>Syns7803|148239936
---------------------------------------------------MSSP-----
RKRRVFPFTAVIGQEEMKLALLLNVIDPRIGGVMIMGDRGTGKSTTIRALADLLPGIEVV
AGDPYNSSPSDPDLQSSDVRQRLEHGEALSTEERQVPMVDLPLGATEDRLCGTIDIEKAL
SEGVRAFEPGLLAKANRGLLYVDEVNLLDDHLVDVLLDSAASGWNTVEREGVSVRHPARF
VLIGSGNPEEGELRPQLLDRFGMSVEVRTVRDPELRVQVVDQRTAFDTDPDGFSTAVEEG
QQALQQSVVEAQQRLDQVEIDDDLRLRISAVCGELDVDGLRGDIVTNRAARALAAFEGRT
EVSEDDVARVASCCLRHRLRKDPLEQIDSGDRVVKVFCKVFERSESDDRNAFELALAA--
----
>Cya0110|126656859
-----------------------------------------------MTATLQAPP--K-
THRVVFPFTAIVGQEEMKLALLLNVIDPKIGGVMIMGDRGTGKSTTIRALADLLPEIEVV
ENDPFNSHPSDPDLMSDNIRQVLEEQGSLPVVHKKVMMVDLPLGATEDRVCGTIDIEKAL
SEGVKAFEPGLLAKANRGILYVDEVNLLDDHLVDVLLDSAASGWNTVEREGISIRHPARF
VLVGSGNPEEGELRPQLLDRFGMHAEIHTVKEPNLRVQIVEQRSEFDRDPQKFCETYQSQ
QEELQNSLVKAQNLLSSVNIDYDLRVKISEVCSELDVDGLRGDIVTNRASKALAAFEGRT
EVTVDDIRRTMVLCLRHRLRKDPLETIDSGYKVEKAFNRVFGLENEE-------------
----
>Mica|166367629
-----------------------------------------------MTVTPQAPP--K-
TRRVVFPFTAIVGQEEMKLSLMLNVIDPKIGGVMIMGDRGTGKSTTIRALADLLPEIDVV
ANDPFNSDPNDPDLMSDEVRQRVDEAIPLTIAKKKVTMVDLPLGATEDRVCGTIDIEKAL
SEGVKAFEPGLLAKANRGILYVDEVNLLDDHLVDVLLDSAASGWNTVEREGISIRHPARF
VLVGSGNPEEGELRPQLLDRFGMHAEIHTVKEPPLRVKIVEQRAEFDGNPLSFLEKYNLE
QEELQRKLVEAQNLLPSVELDYDLRVKISEVCSELDVDGLRGDIVTNRAAKALAALEGRT
TVTVDDIRRVIVLCLRHRLRKDPLESIDSGYKVLKAFNRVFGLEENS-------------
----
>Syns8109|260436136
-------------------------------------------------MLVTAP-----
RKRRVFPFTAVIGQEEMKLALLLNVIDPRIGGVMIMGDRGTGKSTTIRALADLLPDIDVV
AGDPYNSSASDPDLQSSEVRERMQQGETLSTEPRQVPMVDLPLGATEDRLCGTIDIEKAL
SEGVRAFEPGLLAKANRGLLYVDEVNLLDDHLVDVLLDSAASGWNTVEREGVSVRHPARF
VLIGSGNPEEGELRPQLLDRFGMSVEVRTVRDPELRVQVVDQRTSFDSDPDGFSTAVEGN
QNALQQRVVEAQQRLDQVTIDEDLRLRISAVCGELDVDGLRGDIVTNRAARALAAFEGRT
DVSEEDVARVASCCLRHRLRKDPLEQVDSGDRVVKVFCKVFERSESSDRADFELALAA--
----
