# Supplementary material for: Genome fluctuations in cyanobacteria reflect evolutionary, developmental and adaptive traits
Source: BMC Evol Biol. 2011 Jun 30;11:187. doi: 10.1186/1471-2148-11-187 (PMC3141437; doi:10.1186/1471-2148-11-187)
Supplement: Additional file 8 — Individual and concatenated alignments for protein groups. Compressed file containing all alignments of individual groups (fasta format) and the concatenated alignment of 285 single-copy genes (phylip format). [file 1471-2148-11-187-S8.GZ › Cyanos1352.faa]

>Syne7942|81299398
------------------------------------------------------------
-MTTSA---------SQLQ-TQYSPAATEVRWQKLWEETSAFQANSQSSAEPYCIVIPPP
NVTGSLHMGHAFEASLIDVLIRFQRMRGKNALWLPGTDHASIAVQTILDRQLREEGLSRY
DLGREKFLERAWQWKAESGGTIVGQLRRLGVSVDWSRERFTMDEGLSKAVLEAFIQLYEE
GLIYRGQYLVNWCPASQSAVSDLEVEMKEVDGSLWYFRYPLT-----DGS--GHLEVATT
RPETMLGDTAVAVNPQDKRYQHLIGKTITLPLVQREIPIIADPWVEAEFGTGCVKVTPAH
DPNDFAMGQRHQLPLITVMNKDGTMNENAGQ-FEGLDRFEARKAVVAALEEAGFLVKVED
YRHSIPISDRGKVPVEPLLSTQWFVKIEPLAQRALEALNGEEGPRFVPERWTKVYRDWLE
NLRDWCISRQLWWGHQIPAWYAVSETNGVVTDSTPFVVAKSAEEAQQQAIAQFGPDV---
----VLQQDEDVLDTWFSSGLWPFSTLGWPN-QTEDLETFYPTSTLVTGFDIIFFWVARM
TMMAGHFTGKMPFKDVYIHGLVRDENNKKMSKSAGNGIDPLILIDRYGTDALRYALIREV
VGAGQDIRLDYNRKTDESATVETSRNFANKVWNASRFVMLNLDDKT-PEQLGMA---ATA
DLELA--------DRWILSRYHATTEALINQIEAYDLGAAAKQLYEFIWGDFCDWYIELV
KPRLY------GED-----AQSRLVAQQTLAQILEGILRLLHPFMPHVTEEIWHTLNQVG
ED--QFLALQSFPQPQS-------------------------------------------
------------------------------------------------------------
------------------------------------------------------------
------------------------------------------------E-------WIQP
ELDREFQLMIDVIRTLRNLRAEAGLKPGQKIT-AILQSDSESERCNLEQSQAYIRDLTKT
EMLTIVE-----------------------------------------------------
----------------------------------------SLTEEPQA------------
------------------------------------------------------------
--------------------------------------------------LVGVT-ATVQ
VLLPLAG--LVDLAALQTKLSRNLEKVEKEIKSLSGRLNSSNFVDKAPAEVVAETRENLL
EAEKQAELLRDRLTRLQA------------------------------------------
------------------------------------------------------------
----
>PromCC|33241293
----------------------------------------------------MVDQPDSE
NLDHAV---------DALS-KRYDPLGTECRWQKIWEEEGAFHPDPNDEGEPFSVVIPPP
NVTGSLHMGHAFNTALIDTIVRFQRLQGKNVLCLPGTDHASIAVQTILEKQLKKEGLTRD
ELGRSAFLERAWAWKSESGGRIVEQLRRLGYSVDWKRERFTMDTRLSKAVSEAFVRLHQQ
GLIYRGEYLVNWCPASSSAVSDLEVETKEVDGYLWHFQYPLSKINDSNGI--RFLEVATT
RPETMLGDVAVAVNPSDSRYSNIVGQTLTLPFLGREIPVIADDHVDMDFGTGCVKVTPAH
DPNDFAIGQRHNLRQITVMNKDGTMNAEAGP-FEGLDRFEARKAVVKALEQKGLLTKVEP
YRHSVPFSDRGKVPIEPLLSTQWFVRMEPMAERCRSHLGKDE-PRFYPDRWAKVYRDWLT
GIRDWCISRQLWWGHRIPAWFVVSETNNELTDDTPYIVALSEKDALLEAQKKYGTDA---
----VLRQDEDVLDTWFSSGLWPFSTLGWPDKTNADLSRWYPTNTLVTGFDIIFFWVARM
TMMAGAFTGKMPFADVYIHGLVRDEQNRKMSKSAGNGIDPLLLIDRYGTDALRFALVKEV
AGAGQDIRIDYDRAKDTSATVEAARNFANKLWNATRFALINLGDTTFKETFDEL---EHN
RLELS--------DQWILSKLSKVNNETAKRYKKYALGEAAKGLYEFAWNDFCDWYLELI
KRRLNL-----GESPSEADLSNRKKSQIVMFKVLRELLVMMHPLMPHLTEELWHGVTGFS
NK--KLLALQSWPALDK-------------------------------------------
------------------------------------------------------------
------------------------------------------------------------
------------------------------------------------D-------LIDE
DLELSFSELFGAIRLVRNLRAEAGLKPSQRAP-VRFVTKNQNLLNLLKKATQDIQALTRA
NKVEILHPR-----------------------------------E---------------
----------------------------------------IFEESSGRS-----------
------------------------------------------------------------
--------------------------------------------------LAGVS-GELE
VLLPIEG--LVDLQALRNRLQKDLSKAENELSILSKRLDNPSFVQKAPEKVIEECRLKLS
DAEAQAELVRQRLLGLK-------------------------------------------
------------------------------------------------------------
----
>Crow|67922817
------------------------------------------------------------
-MTASI---------PELP-TQYDPKTTEAKWQEAWSIHQVFQADNSKDGETYCIVIPPP
NVTGTLHMGHAFGDCLMDVLIRYHRMCGHNTLCLPGTDHASIAVHTILDKQLKAEGLTRQ
DIGREKFLEKAWQWKQESGGQIVNQMKRIGLSADWSRERFTLDEGLSKAVKTAFIKLYEA
GLIYRGNYLVNWCPASLSAVSDVEVESKEVDGHLWHFRYPLS-----DNS--GHVEVATT
RPETMLGDTGVAVNPNDERYKNLLGKTITLPIVGREIPLFADELVDPEFGTGCVKVTPAH
DPNDFEMGNRHQLPFINIMNKDGTLNENAGI-FAGQDRFVARKNVIKKLEEDGFLIKTEN
YSHAVPYSDRGKVPVEPLLSTQWFVKMEPLAKKALKCLDENNSPNFVPQRWKKVYRDWLV
KLKDWCISRQLWWGHQIPAWYVISETNGEITDNTPFIVANSEVEALEKAKQEYGDNI---
----KLEQDPDVLDTWFSSGLWPFSTLGWPE-NTEDLKTYYPTSTLVTGFDIIFFWVARM
TMMAGYFTDEMPFKDVYIHGLVRDENGKKMSKTANNGIDPLILIDKYGTDALRYTLIRDV
AGAGQDISLQYDRKTDQSESVEASRNFANKLWNAARFVMMHLKGET-PQSLGTP---EID
KLELC--------DRWILSRFHQTVQQTKKQIEAYGLGEAAKGLYEFIWGDFCDWYIELV
KTRLW------QE------TPSRDVARQTLAYILDGTLKLLHPFMPHITEEIWQTLSQSE
GQ---FIPVQAYPEVDN-------------------------------------------
------------------------------------------------------------
------------------------------------------------------------
------------------------------------------------A-------LINT
DLETSFTLLFETIRTLRNMRAEADIKPGVKVS-VILQSENEQERTILESGRKYIQDVGKV
ETLTITP-----------------------------------------------------
----------------------------------------QLEQQTEQV-----------
------------------------------------------------------------
--------------------------------------------------IAGVV-GTIQ
ALIPLTG--VVDIASLRAKLEKSLAKIEAEIKSLSGRLNNPGFVNKAPEAVVQGARDALA
EAQKQAEILRERLKRLQ-------------------------------------------
------------------------------------------------------------
----
>Syn7335|254423093
-------------------------------------------------------MLFPF
AMTATT---------PTLA-SQYDPTTTETKWQDYWQQNEVFKADPSKGGEPFCVMIPPP
NVTGSLHIGHAFEQALIDTVVRYQRMKGKNTLYLPGTDHASIAVQTILEEQFADEGQTRE
SVGREKFLERAWEWKAQSGGTIVGQLTKLGISADWSRERFTMDEGLSTAVLTAFNQLYEE
GLIYRGSYMVNWCPASQSAVSDLEVEKKEVDGKLWHFRYPLV-----GEE--GELEVATT
RPETMLGDTAVAVNPNDERYRHLIGKKLWLPIADREIPIIGDEFVDSEFGTGCVKVTPAH
DPNDFEMGKRHNLPLINILNKDGTLNENAGEDFVGVDRFQARDLVIEKLEAEGRMGGIED
YRHAVPYSDRGKVPIEPLISTQWFVKIEPLAEQALAALDQQSDPQFVPERWTKVYRDWLV
NLNDWCISRQLWWGHQIPAWYVVTATEDEICDDTPFVVAKNETEAWEKAKAKYGDDI---
----QLKQDPDVLDTWFSSGLWPMSTLGWPNTSTPDYQFYYPTQTLVTGFDIIFFWVARM
TLMAGHFTGKMPFDTVYIHGLVRDENNQKMSKSKGNGIDPLVLIDKYGTDALRYTLVREV
AGAGQDIRLDYDRQTDESSAVEASRNFTNKLWNASRFVMMNLGGQS-PSGLGMP--GTAG
PLELA--------DEWILSKFHQAAGRSRTYLDKYGLGEAAKELYDFTRGDFCDWYIELV
KPRLY------GE------GETKRTAQQTLAYVLEGTLKLLHPFMPHITEELWHTLTGVG
EE--DCLALQRYPEPES-------------------------------------------
------------------------------------------------------------
------------------------------------------------------------
------------------------------------------------E-------KINS
QLEQQFELLFDVIRTIRNLRAEAGVKPSTKIE-AILKTDSSDELAVLESTQAYIKAMAKV
ETLTIQNTDLAPEAEIVAETLSVSRAAEIAVTAAPGTINSTLEQPSRSEGASSEGAVWEK
ALDAVLQFLDEPGKHLQLFFSDYKRPALSLAIILGTVMTYRVLDSMLDAIDEVPGLRGLF
QLVGLFYVGRLGVRRLFKAEARARTFTELKDIWSRITGDRTAADSKPAAQSISQPAEPYI
EVDSSTTEAETTEETIEVTPMPEGVSTADLIRATAQAAQVRSESAAQREMFAGVT-GTVQ
VLIPLTG--VVDVESLRAKLEKDLAKAEGEMKSLNGRLGNQGFVSQAPAAVVQGARDALA
EAEKQATLVKERLAML--------------------------------------------
------------------------------------------------------------
----
>Syn307|148243515
--------------------------------------------------------MAPK
KGAAAV---------IELA-KTYDPQATEARWQQAWESSGAFHPDPEAPGEPFSLVTPPP
NVTGSLHMGHAFNTALIDTIVRFQRMQGKNVLCLPGTDHASIAVQTILEKQLKAEGSSKE
ELGREGFLERCWAWKGESGGRIVSQLRRLGFSVDWQRERFTLDAGCSQAVIEAFVSLHEQ
GLIYRGEYLVNWCPASGSAVSDLEVEMKEVDGHLWHFRYPLS-----DGS--GHLEVATT
RPETMLGDTGVAVNPGDERYSSLVGQTLTLPLVGREIPIVADEHVEAEFGTGCVKVTPAH
DPNDFAIGQRHGLPLITVMAKDGSMNSEAGR-FAGLDRFEARKAVVAAMEEQGLLVKVEP
HRHSVPYSDRGKVPVEPLLSTQWFVKAEPLAARCREALDQAK-PQFVPERWSKVYRDWLT
DIRDWCISRQLWWGHRIPAWFVISESDGRYTDTTPYVVARNEAEALEKARAQFGAEA---
----QIEQDEDALDTWFSSGLWPFSTLGWPDQNAADLQRWYPTSLLVTGFDIIFFWVARM
TMMAGAFTGKTPFADVYIHGLVRDENNRKMSKSAGNGIDPLLLIDRYGADALRFALVREV
AGAGQDIRLDYDRKSDTSGTVEASRNFANKLWNATRFALMNLGGET-PASLGKP---DPA
ALQLA--------DRWILSRLARVNRETAARYSSYGLGEAAKGLYEFAWNEVCDWYLELS
KRRLNP-----GENPSAEALADQRTARQVLAQVMEELQRMLHPLMPHLSEELWHALTGAD
DA--TYLALQSWPELDE-------------------------------------------
------------------------------------------------------------
------------------------------------------------------------
------------------------------------------------A-------ALDE
ALERSFSELFEAIRVVRNLRAVAGLKPSQAAP-VRFITTRSDLAESLRRASVDIAALTRA
ESVEVLA-----------------------------------------------------
------------------------------------------DAPAGRA-----------
------------------------------------------------------------
--------------------------------------------------LAGVS-GELQ
VLLPIDG--LVDLEALKGRLSKDLSKAEKEIAGLQKRLDNPNFADKAPAAVVAECRANLA
EAETQAQLARQRLADLS-------------------------------------------
------------------------------------------------------------
----
>Syn9605|78214062
------------------------------------------------------------
-----M---------PELA-KTYDPAGTEARWQQAWEDQGAFHPDPKAPGEPFSVVIPPP
NVTGSLHMGHAFNTALIDTIVRYQRLAGKNVLCLPGTDHASIAVQTILEKQLKEEGKTRH
DLGREAFLERAWQWKAESGGRIVGQLRRLGYSVDWKRQRFTLDEGLSEAVKEAFVRLHEQ
GLIYRGEYLVNWCPASGSAVSDLEVEMKEVDGHLWHFRYPLS-----SGD--GHLEVATT
RPETMLGDTAVAVNPTDERYAHLVGQTLTLPFVGREIPIVADDHVEKEFGTGCVKVTPAH
DPNDFAIGQRHGLPQITVMRKNGTMNKEAGQ-FEGLDRFEARKAVVAGLEELGLLVKVED
YRHSVPYSDRGKVPVEPLLSTQWFVKTEPLAARCREALEKQD-PRFIPERWEKVYRDWLT
DIRDWCISRQLWWGHRIPAWFVISETGGKYTDTTPYVVARNEAEALEKAKAAFGAAA---
----EIEQDEDVLDTWFSSGLWPFSTLGWPDADSADLQRWYPTSTLVTGFDIIFFWVARM
TMMAGAFTGEMPFQDVYIHGLVRDEQNRKMSKSAGNGIDPLLLIDRYGTDALRFALVREV
AGAGQDIRLDYDRKKDTSATVEASRNFANKLWNATRFALMNLGGET-PAQLGDP---DPA
ALQLA--------DRWILSRLARVSRETAERYSSYGLGEAAKGLYEFAWNDVCDWYLELS
KRRLNP-----GENPSAEALADQRVAKQVLAKVISQMHLMLHPLMPHLTEELWHSVTGEP
ET--TFLALQPWPAVDE-------------------------------------------
------------------------------------------------------------
------------------------------------------------------------
------------------------------------------------A-------ALND
DLEASFAELIGAIRVVRNLRAVAGLKPSQSVP-VRFVTGRGELAAVLTKGTADITALTRA
ESVAVMAPE-----------------------------------E---------------
----------------------------------------ADAAPVTKA-----------
------------------------------------------------------------
--------------------------------------------------LAGVS-GELQ
VLLPIEG--LVDLDALKGRLEKDIAKAEKEIKGLVGRLGNPNFADKAPPEVVAECQANLD
EKQAQADLARKRLADLS-------------------------------------------
------------------------------------------------------------
----
>Nosp|186684785
------------------------------------------------------------
-MTATI---------PNLP-SLYDPFSTEAKWQKFWEDNQVYKADPNKGGEPYCIVIPPP
NVTGSLHMGHAFESALIDTLVRYHRMQGRNTLWLPGTDHASIAVHSMLEKQLKKEGKTRY
ELGREKFLERAWQWKAESEGTILNQLRRLGVSVDWSRERFTLDEGLSKAVVEAFTRLYEE
GLIYRGEYLVNWCPASQSAVSDVEVENQEVNGNLWHFRYPLT-----DGS--GFVEVATT
RPETMLGDTAVAVNPNDDRYKHLIGKTLTLPILQREIPIIGDEFVDPTFGTGCVKVTPAH
DPNDFDMGKRHNLPLINIMNKDGTLNANAGE-FQGQDRFVARKNVVSRLEIDGFLVKIED
YKHTVPYSDRGKVPIEPLLSTQWFVKIRPLADNTLEFLDQQTSPEFVPQRWTKVYRDWLV
KLKDWCISRQLWWGHQIPAWYAISETDGQITDNTPFVVAKSETEAWEKAKSQFGENV---
----KLEQDPDVLDTWFSSGLWPFSTLGWPE-QTQDLATYYPTTTLVTGFDIIFFWVARM
TMMAGHFTQQMPFQTVYIHGLVLDEKGQKMSKTKGNGIDPLLLIDKYGTDALRYTLIREV
AGAGQDIRLEYDRKKDESASVEASRNFANKLWNAARFVMMNLDGQT-PQQLGNP-----V
ATELS--------DRWIISRYHQVIKQTSNYIDNYGLGEAAKGLYEFIWGDFCDQYIELV
KSRLQA-----DAD-----PVSRRVAQQTLGYILEGILKLLHPLMPHITEEIWQTLTQQP
IDSPQTLPLQTYPQVDA-------------------------------------------
------------------------------------------------------------
------------------------------------------------------------
------------------------------------------------N-------LIDP
ALEEQFELLIATIRTIRNLRAEADIKPGVKVT-ANLQTESEKEREILTAGQSYIKDLAKV
EILTITDKE-----------------------------------KSQTVAAKKPQ-----
------------------------RGLKIIGLILVAIVFGRLGLAAGNAIDDIPIVGTFF
EMVGFGYTAWFISQNLLTAEARLRLWSRFFP-----------------------------
-------------------------------------QRELEQPQEPENAIAGVI-GTIQ
VLIPLNG--VVDIEAVRAKLEKSLSKAEAEVQSLSTRLNNPSFVDRARADVVQGARDALA
EAQKQVEILRDRLKALS-------------------------------------------
------------------------------------------------------------
----
>PromAS|123969424
------------------------------------------------------------
-MTEIN---------DQLSLENYSPFEVEKKWQEKWEILKAFSPNPEDDGEPFCVVIPPP
NVTGSLHMGHAFNTALIDVVVRFQRLLGKNVLCLPGTDHASIAVQTILEKQLKSEGKTSE
DIGRDEFLKRAWNWKEQSGGRIVSQLKRIGYSVDWTRERFTLDQKLNEAVIEAFNILYKK
NLIYRGEYLVNWCPESQSAVSDLEVEMQEVNGHLWHFKYPLISESGEHLD--KYLEVATT
RPETLLGDTAVAVNPDDDRYKEFIGVKVKVPFVDREIPIIADSHVDKDFGTGCVKVTPAH
DPNDFAIGKRHNLKQINVMNKDGTLNINAGI-FQNLDRYEARKKIIKELDNLGLLTKIED
YKHTVPFSDRGKVPIEPLLSTQWFLKMDDISQGCLNEIDSKK-PSFIPPRWEKVYKDWLE
NINDWCISRQLWWGHQIPAWYVLDESQDSIEQNTPYIVARNEEDALIEANKKFGLNI---
----KLVRDKDVLDTWFSSGLWPFSTLGWPNTNDPDFKKWYPNSVLVTGFDIIFFWVARM
TMMGNTFTNNIPFNDVYIHGLVRDENNKKMSKSSGNGIDPILLIDKYGSDALRFALIREV
AGAGQDIRLDFDRKKDTSSTVEASRNFANKLWNATKFVLINKTSNN-NYSLNES---DET
SLELC--------DKWILSKLNQVNIKVAGLLKEYKLGESAKLLYEFTWNDFCDWYVEFA
KQRFN------NKE-----TKNRQISEKVLIKVLNDILVMIHPFMPHITEELWHVLQLKP
DN--LLLSLQKWPIHEN-------------------------------------------
------------------------------------------------------------
------------------------------------------------------------
------------------------------------------------K-------FVDN
KLDNSFQQLFEIIRLIRNLRAELGLKPSEKVP-VYLISENDELIDFLKTLVDDIQTLTKS
SEVFIFKTN-----------------------------------A---------------
----------------------------------------VDKKEFAKS-----------
------------------------------------------------------------
--------------------------------------------------FSGII-SDLE
VYLPFQD--FVNIDSLKERLNKDLKKVTIELENLNKRLSNKNFVDKAPKDIVDECRFKLN
EGSVQKERITKKLELLN-------------------------------------------
------------------------------------------------------------
----
>Rapb|282896678
----------------------------------------------MDPSSQKLVPKQII
SSMTAI---------TNLP-SLYEPFSTEAKWQTSWEENQIYKADPNHPGLPYCVVIPPP
NVTGSLHMGHAFESALIDALVRYHRMKGRNTLWLPGTDHASIAVQTILEKQLKSEGKNRY
ELGRDKFLERAWQWKAESGGTIINQLRRLGVSVDWSRERFTLDEGLSKAVLEAFIKLYEE
GLIYRSNYLVNWCPASQSAVSDLEVEPKEVNGSLWHFRYYLT-----DGT--GYVEVATT
RPETMLGDTAVAVNPEDSRYKDLIGKTLNLPIMNRQIPIIADELVDPAFGTGCVKVTPAH
DPNDFEMGKRHNLPFINIMNKDGTLNDNAGE-FQGQDRFVARKNVVSRLEAENLLIKVEE
YKHTVPYSDRGKVPVEPLLSTQWFVKIRPLADKTLEFLDQENSPEFVPQRWGKVYRDWLV
NLRDWCISRQLWWGHQIPAWYAVSETGGEITDSTPYFVAHNETEALEKARSQWGENV---
----QLIQDPDVLDTWFSSGLWPFSTLGWPE-KTPDFDAYYPTTTLVTGFDIIFFWVARM
TMMAGHFTGKMPFQTVYIHGLVRDENKQKMSKSANNGIDPLLLIDKYGTDALRYTLVKEV
VGAGQDIRLEYDRKKDESVSVEASRNFANKLWNAARFVMMNLDGQT-PEQLGEP-----Q
GIELS--------DRWILSRYHQVVKQTNNYIDNYGLGEAAKGLYEFIWGDFCDWYIELV
KSRLQN-----NAD-----PVSRKTAQQILASILSGVLKLLHPFMPHITEEIWQTLTQQS
IDNQQFLALQSYPEADD-------------------------------------------
------------------------------------------------------------
------------------------------------------------------------
------------------------------------------------K-------LINS
ELEDQFDLLIATIRNIRNLRAEADVKPGAKIT-ANLESDSEKERAILVVGQDYIKELAKV
ETLTINIPQ-----------------------------------ESREFGEEPEVNAKTN
VG----NNLENILKNGETLSGPYWDNFRDLAIILGVLVILKVAFFVGNTLLRVPLFGSLF
EAVGLFYVVWFVLRHFVTWKSRQEFLAKYFPAPAKAP--ETEF-----------------
------------------------------------TKSTEPRVSVKENSIAGVV-GTVQ
IVIPLTG--VVDVEVLRAKLEKSLGKVQAEIDALTGRLNNANFVDKAPPAVVQTARDALA
EAEKQAQILTERLADLR-------------------------------------------
------------------------------------------------------------
----
>YellA|86605229
-----------------------------------------------------------M
TAAPSL---------AHLP-SQYNPFETEPKWQRFWEEKGFYVADPKAPGEAFSMVLPPP
NVTGSLHMGHAFAFTLPDVVVRYKRMRGYNVLWLPGTDHASIAVHTILENQLRQEGKSRF
DLGREAFLERAWAWKEQSQGTIKSQLRRLGLSLDWTRDRFTLDEGLSRAVTEAFVRLYEA
GLIYRGEYLVNWCPATQSAVSDIEVDNKEVKGHLWHFRYPLA----ADPS--QYLVVATT
RPETMLGDTAVAVHPQDERYRHLIGQFVRLPIKDRLIPIIADEYVDPTFGSGCVKVTPAH
DPNDFEMGRRHQLPLINILNKDGTLNENGDP-FTGLDRFVAREKVVQWFAEHGLLEKVEE
YTHSVPYSDRGGVPIEPLLSIQWFCDVSGMAARCLQEEREHHNPRFIPERWTKVYTGWLE
KLRPWCISRQLWWGHQIPAWYPVID-GQLPEDPQAFVVARNAEEAWAKAREKFGPDVE--
----RLERDPDVLDTWFSSALWPFSTLGWPE-ETEDFKRYYPTSLMSTGFDIIFFWVARM
AMMGVQFTGQIPFKDVYINGLVRDEHGAKMSKSKGNGIDPIELLDKYGTDALRYALVKEV
VGAGQDIRLAYDRKTGESASVEAARNFANKIWNASRFVLLNLEGQT-PAQLGSP---APE
ALELA--------DRWILSRLHSTATQVIEELEAYGLGEGARLLYSLIWDDFCDWYIELV
KPRLR------RED-----PTSKRTAQQVLASVLETILRLLHPWMPHITEEVWQLLTQAN
QA--TSISVQPYPTPDP-------------------------------------------
------------------------------------------------------------
------------------------------------------------------------
------------------------------------------------S-------WVNP
QLEREFGLVIQTISSLRNLRAEAGLKPHQTIA-AFLVTADPDEQRILTTAQAYIRELAKV
ESLEITG-----------------------------------------------------
----------------------------------------SLARDPKQV-----------
------------------------------------------------------------
--------------------------------------------------AAAVV-GTVQ
VLVPLAG--LVDVEALRAKVQKDLAKLEKEAQGIRARLENPNFLNRANPEVVQASREQLA
ELEAQMQLLQARMEKLG-------------------------------------------
------------------------------------------------------------
----
>Prom9215|157414288
------------------------------------------------------------
----MD---------DQLSLKNYSPFEVEKKWQENWEILKAFSPNPENDGEPFCVVIPPP
NVTGSLHMGHAFNTALIDVVVRFQRLLGKNVLCLPGTDHASIAVQTILEKQLKSEGKTSE
DIGRNEFLKRAWNWKEQSGGRIVSQLKRIGYSVDWTRERFTLDQKLNEAVIEAFNILYKK
NLIYRGEYLVNWCPESQSAVSDLEVEMQEVNGHLWHFKYPLISESGEQLD--KYLEVATT
RPETLLGDTAVAVNPDDDRYKEFIGVKVKVPFVDREIPIIADSHVDKDFGTGCVKVTPAH
DPNDFAIGKRHNLKQINVMNKDGTLNINAGI-FQNLDRYEARKKIIKELDNLGLLTKIED
YKHTVPFSDRGKVPIEPLLSTQWFLKMDDISQGCLNEIDSKK-PSFIPPRWEKVYKDWLE
NINDWCISRQLWWGHQIPAWYVLDESQDSIEQNTPYVVARNEEDALIEANKKFGLNI---
----KLVRDKDVLDTWFSSGLWPFSTLGWPNINDPDFKKWYPNSVLVTGFDIIFFWVARM
TMMGNTFTNNIPFKDVYIHGLVRDENNKKMSKSSGNGIDPILLIDKYGSDALRFALIREV
AGAGQDIRLDFDRKKDTSSTVEASRNFANKLWNATKFVLINKTSNN-NYSLNES---DKT
SLELC--------DKWILSKLNQINIKVAAMLKEYKLGESAKLLYEFTWNDFCDWYVEFA
KQRFN------NKE-----TKNRQISEKVLIKVLNDILVMIHPFMPHITEELWHVLQLKP
DN--ELLSLQKWPIHEN-------------------------------------------
------------------------------------------------------------
------------------------------------------------------------
------------------------------------------------K-------FVDN
KLDNSFQQLFEIIRLIRNLRAELGLKPSEKVP-VYLISDNDELIEFLKTLVDDIQTLTKS
SEVFIFKTN-----------------------------------A---------------
----------------------------------------VDKKEFAKS-----------
------------------------------------------------------------
--------------------------------------------------FSGII-GDLE
VYLPFQD--FVNIDALKERLTKDLKKVTIELENLNKRLGNKNFVDKAPKDIVNECRFKLN
EGSAQKERITKKLELLN-------------------------------------------
------------------------------------------------------------
----
>PromN2A|72383119
-----------------------------------------------------MIERVKT
TKLSEA---------SGLP-KTYDPVGTENRWQKAWEEKGAFKPDPSAPGDPFSVVIPPP
NVTGSLHMGHAFNTALIDTVVRYKRLKGNNVLCLPGTDHASIAVQTILERQLKEEGKNRR
DLGRASFLEKAWEWKEKSGGRIVDQLKRLGYSVDWSRERFTLDEGLSKAVSEAFVRLHEK
GLIYRGEYLVNWCPASGSAVSDLEVEMKEVDGHLWHFRYPLVTSSVSSAKQISYLEVATT
RPETMLGDVAVAVNPSDERYKDLIGEKLTLPLVGRTIPIIGDPHVDKDFGTGCVKVTPAH
DPNDFEIGQRHDLPQITVMTKKGTMNHNAGQ-FEGLDRFEAREAVIDSLKEIGLLTKIEA
YKHSVPFSDRGKVPVEPLLSTQWFVKMDPLSSSCSEFFEKGQ-PKFIPNRWSKVYRDWLT
DIRDWCISRQLWWGHRIPAWFVISQTDNKVVNETPYIVARTEDEAKKLAREKYGDSV---
----KIEQDEDVLDTWFSSGLWPFSTLGWPDETHPDFQRWYPTNTLVTGFDIIFFWVARM
TMMAGVFTERMPFADVYIHGLVRDEQNRKMSKSAGNGIDPLLLIERYGTDALRFALVREV
AGAGQDIRLDFDRKNQTSATVEASRNFANKLWNATRFALINLEDQD-YENLESY---DSS
KLQLS--------DRWILSRLARVNHETANRYENYALGEAAKGLYEFAWNDFCDWYLELI
KRRLNN-----SENLSSDELLDRKIAKSVLYKVLSDLLIMLHPLMPHLTEELWHGLTGLD
ED--QFLALQPWPKSNE-------------------------------------------
------------------------------------------------------------
------------------------------------------------------------
------------------------------------------------Q-------DLNL
DLESSFSDLFASIRLIRNLRAVAGLKPSQKVP-VMLVSGKEVLQKTLTTSINDIAVLTKA
KEVQILSPE-----------------------------------Q---------------
----------------------------------------AKSLPSMKA-----------
------------------------------------------------------------
--------------------------------------------------LAGVS-GELE
VVLPIEG--LIDIASLRSRLEKDLNKAQKEIESLSGRLANKNFVDKAPKDVVEECRANLT
ESEAQVRLVKERLMGLD-------------------------------------------
------------------------------------------------------------
----
>Syns9917|87123441
------------------------------------------------------------
-----M---------SELA-KTYDPVGTEARWQQAWESHGAFHPDPAAPGDPFSVVIPPP
NVTGSLHMGHAFNTALIDTIVRFQRLQGRNVLCLPGTDHASIAVQTLLEKQLKEEGKTRH
DLGREAFLERAWQWKAESGGRIVDQLRRLGYSVDWQRQRFTLDEGLSEAVKEAFVRLHEQ
GLIYRGEYLVNWCPASGSAVSDLEVEMKEVDGHLWHFRYPLS-----SGE--GHLEVATT
RPETMLGDVAVAVNPTDERYAHLVGQTLTLPLVGREIPVIADEHVEKGFGTGCVKVTPAH
DPNDFAIGQRHGLPQITVMRKNGSMNAHAGR-FEGLDRFEARKAVVAALDAEGLLVKVED
HRHSVPYSDRGKVPVEPLLSTQWFVKTEPLAARCREALAQQA-PRFIPERWEKVYRDWLT
DIRDWCISRQLWWGHRIPAWFVISETGGNYTDTTPYVVARNDAEALEKAKAEFGPAA---
----QIEQDEDVLDTWFSSGLWPFSTLGWPETGSADLQRWYPTSTLVTGFDIIFFWVARM
TMMAGAFTGEMPFKDVYIHGLVRDEQNRKMSKSAGNGIDPLLLIERYGTDALRFALVREV
AGAGQDIRLDYDRKTDTSATVEAARNFANKLWNATRFALMNLGGET-PASLGEP---EPA
ALQLA--------DRWILSRLARVNRETAERYSSYGLGEAAKGLYEFAWNDVCDWYLELS
KRRLNP-----GEAPSPEALADQRTARQVLVKVISQMHLMLHPLMPHLTEELWHSVTGAG
ET--TFLALQPWPALDA-------------------------------------------
------------------------------------------------------------
------------------------------------------------------------
------------------------------------------------A-------ALDD
GLEAAFSELIAAIRVVRNLRAVAGLKPSQSVP-VRFITGRGDLAVVLGEATADITALTRA
ESVDVMTPR-----------------------------------Q---------------
----------------------------------------ADAAPVTKA-----------
------------------------------------------------------------
--------------------------------------------------LAGVS-GELQ
VMLPIEG--LVDLDALRGRLEKDIAKAEKEIKGLSGRLANPNFTDKAPAEVVAECKANLA
EAEAQAELARKRLLDLG-------------------------------------------
------------------------------------------------------------
----
>Prom9312|78780160
------------------------------------------------------------
-MTEMN---------DQLSLENYSPFEVEKKWQEKWESLKAFSPNPEDDGEPFCIVIPPP
NVTGSLHMGHAFNTALIDVVVRFQRLLGKNVLCLPGTDHASIAVQTILEKQLKSEGKTSD
DIGRDEFLKRAWNWKEQSGGRIVSQLKRIGYSVDWTRERFTLDQKLNEAVVEAFNILYKK
NLIYSGEYLVNWCPESQSAVSDLEVEMQEVKGHLWHFKYPLISESGEQLD--KYLEVATT
RPETLLGDTALAVNPDDDRYKEFIGVKVKVPFVDRAIPIIADSHVDKDFGTGCVKVTPAH
DPNDFAIGKRHNLKQINVMNKDGTLNSNAGK-FEHLDRYEARKKIIKELDNLGLLTKIED
YKHTVPFSDRGKVPIEPLLSTQWFLKMDEISQGCLNEIDSKK-PSFIPPRWEKVYKDWLE
NINDWCISRQLWWGHQIPVWYVLDESQDSIEQNTPYVVASNEEDALIKANKKFGLNI---
----KLVRDKDVLDTWFSSGLWPFSTLGWPNTNDPDFKKWYPNSVLVTGFDIIFFWVARM
TMMGNTFTNNIPFRDVYIHGLVRDENNKKMSKSSGNGIDPILLIEKYGSDALRFALIREV
AGAGQDIRLDFDRKKDTSSTVEASRNFANKLWNATKFVLINKTSNN-NYSLNES---DED
SLELC--------DKWILSKLNQVNIKVAALLKEYKLGESAKLLYEFTWNDFCDWYVEFA
KQRFN------NKE-----IKNRQLSEKVLIKVLNDILVMIHPFMPHITEELWHALQLKP
DQ--SLLSLQRWPTQEN-------------------------------------------
------------------------------------------------------------
------------------------------------------------------------
------------------------------------------------K-------FVDN
KLDNSFQQLFEIIRLIRNLRAELGLKPSEKVP-VYLISDNDELIDFLKILVDDIQTLTKS
SEVFIFKTN-----------------------------------A---------------
----------------------------------------VDKKEFAKS-----------
------------------------------------------------------------
--------------------------------------------------FSGII-SDLE
VYLPFQD--FVNIDALKERLTKDLKKVTIELENLNKRLSNKNFVDKAPKDIVDECRFKLN
EGSVQMERITKKLELLN-------------------------------------------
------------------------------------------------------------
----
>SynsBL|116071913
------------------------------------------------------------
-----M---------PELA-KTYDPVGTEARWQQAWEEQGAFHPDPAAEGEPFAVVIPPP
NVTGSLHMGHAFNTALIDTIVRYQRLAGKNVLCLPGTDHASIAVQSILEKQLKEEGKTRH
DLGREAFLERAWQWKAESGGRIVGQLRRLGYSVDWKRQRFTLDEGLSEAVKEAFVRLHEQ
GLIYRGEYLVNWCPASGSAVSDLEVEMKEVDGHLWHFRYPLS-----NGD--GFLEVATT
RPETMLGDTAVAVNPTDERYSHLVGQTLDLPFVGRQIPIVADDHVEKDFGTGCVKVTPAH
DPNDFAIGQRNDLPQITVMRKNGTMNAAAGR-FEGLDRFEARKAVVAALEAEGLLVKVEE
YRHSVPHSERGKVPVEPLLSTQWFVKTEPLAARCREALAQQD-PRFLPDRWEKVYRDWLT
DIRDWCISRQLWWGHRIPAWFVISETDGKYTDTTPYVVARDEAEALEKAKAEYGAAA---
----QIEQDEDVLDTWFSSGLWPFSTLGWPDADAPDLNRWYPTSTLVTGFDIIFFWVARM
TMMAGAFTGEMPFQDVYIHGLVRDEQNRKMSKSAGNGIDPLLLIERYGTDALRFALVREV
AGAGQDIRLDYDRKKDTSATVEASRNFANKLWNATRFALMNLGGET-PAQLGEP---DSA
ALQLA--------DRWILSRLARVNRETADRYSNYGLGEAAKGLYEFAWNDVCDWYLELS
KRRLNP-----GENPSAAALADQRVAKQVLAKVISQMHLMLHPLMPHLTEELWHSVTGEP
ET--TFLALQPWPVLDE-------------------------------------------
------------------------------------------------------------
------------------------------------------------------------
------------------------------------------------S-------ALDD
ALEASFAELIGAIRVVRNLRAVAGLKPSQSVP-VRFVTGRGELAAVLTQGMADITALTRA
ESVAVMAPA-----------------------------------E---------------
----------------------------------------ADAAPVAKA-----------
------------------------------------------------------------
--------------------------------------------------LAGVS-GELQ
VLLPIEG--LVDLDALKGRLEKDIAKAEKEIKGLAGRLGNPNFADKAPPEVVAECQANLA
EKQAQADLARKRLADLS-------------------------------------------
------------------------------------------------------------
----
>Prom9515|123967106
------------------------------------------------------------
-MNKLN---------DEFTLKNYSPSEVEKKWQKQWDSLRAFSPDSRDKGEPFCIVIPPP
NVTGSLHMGHAFNSSLIDVIIRFQRLLGKNVLCLPGTDHASIAVQTILEKQLKNEGKNSG
DIGREDFLKRAWIWKEQSGGKIVSQLKRIGYSVDWERERFTLDEKLNEAVIEAFNILHDK
KLIYRGEYLVNWCPASQSAVSDLEVEMQEVNGHLWHFKYPLISDAGQILD--EYLEVATT
RPETLLGDTALAVNPNDERYKKYIAKKVKVPFVDREIPIIADMEVDKDFGTGCVKVTPAH
DPNDFAMGKRNNLKQINIMNKDGTLNINAGK-FQDLDRYEARKQIIKELDLLGLLTKIED
YKNTVPFSERGKVPIEPLLSTQWFLKMENISSSCLEELDSQK-PTFIPNRWEKVYKDWLD
NINDWCISRQLWWGHQIPAWYILKHSEDSIDQNTPYIVARNEKEALNKATKEFGADF---
----QLIRDKDVLDTWFSSGLWPFSTLGWPNVNDEDFKKWYPNSVLVTGFDIIFFWVARM
TMMGKTFTNKIPFKDVYIHGLVRDENNKKMSKSAGNGIDPLLLIDKYGSDALRFALIREV
AGAGQDIRLDFDRKNDTSSTVEASRNFANKLWNATKFVLINKTFSE-NYLLSES---DEK
YFQLS--------DKWILSKLNQLNSKVSNLLIEYKLGEAAKLLYEFTWNDFCDWYVEFS
KQKFS------NKE-----LQNRQISEKILIKVLSDVLVMMHPFMPHITEELWHALQLKP
EQ--TLLSLQQWPVVEK-------------------------------------------
------------------------------------------------------------
------------------------------------------------------------
------------------------------------------------K-------HINH
HIDKSFQELFEIIRLIRNLRVELGLKPSQLVP-VYLISDNVELTNFLKTLLVDLKTFTKS
SEVVLRKSN-----------------------------------E---------------
----------------------------------------IDKNTFVKS-----------
------------------------------------------------------------
--------------------------------------------------FSGII-GDLE
VYLPFND--FVNLEALKDRLTNDLKKVNLEIESLNKRISNKNFIDKAPRDIVDECFVKLK
EGNLQSERINKKLNLLK-------------------------------------------
------------------------------------------------------------
----
>Cya8802|257058592
------------------------------------------------------------
-MTANV---------PELP-TQYDPKTTEAKWQEAWETHQVFKADTNHPGTPYSIVIPPP
NVTGSLHMGHAFEDCLMDVLVRYHRMCGHNTLCLPGTDHASIAVHTILDRQLKAEGKTRY
DIGREKFLEKAWQWKEESGGTIVNQLKRMGLSADWSRERFTLDEGLSKAVRKAFIQLYEA
GLIYRGNYLVNWCPASLSAVSDLEVESKEVDGHLWHFRYPLT-----DGT--GYIEVATT
RPETMLGDTGVAVNPNDKRYQNLIGKTLTLPLVGREIPIFADDLVDPEFGTGCVKVTPAH
DPNDFEMGNRHNLPFINIMNKDGTLNENAGI-FQGQDRYVARKNVVKKLEEEGYLIKVEE
YRHAVPYSDRGKVPVEPLLSTQWFVKIEPLSKKALTFLDEYNSPRFVPDRWTKVYRDWLI
KLKDWCISRQLWWGHQIPAWYVISETNNEITDHTPFIVADNEDEAIKKAQEQYGENI---
----TLEQDPDVLDTWFSSGLWPFSTLGWPE-NTEDLTRYYPTSTLVTGFDIIFFWVARM
TMMAGYFTDQIPFKDVYIHGLVRDENGKKMSKSANNGIDPLILIENYGTDALRYTLIKEV
AGAGQDISLQYNRKTDESESVEASRNFANKLWNAARFVMMNLQGNT-PKTLGVP---DRE
KLELC--------DRWILSRFHQLVQQTRNYVENYGLGEAAKGLYEFIWGDFCDWYIELV
KTRLWK-----DSN-----TESRLVAQQTLAYVLDNTLRLLHPFMPHITEEIWQTLTQTS
DQ---FLTLQAYPIADT-------------------------------------------
------------------------------------------------------------
------------------------------------------------------------
------------------------------------------------Q-------AIDP
QLETSFDLIIATIRTLRNLRAEAEIKPGVKVS-VILQSENEHERAILESAQPYIKDLSKV
EQLTITP-----------------------------------------------------
----------------------------------------QLEAEIGQV-----------
------------------------------------------------------------
--------------------------------------------------IAGVV-GTVQ
ALIPLSG--IIDIANLRGKLEKNLAKIEAEIKSLSSRLSNPGFVNKAPQEIIQGAQESLA
EAQKQAEILRERLHRLK-------------------------------------------
------------------------------------------------------------
----
>Prom9313|33864455
---------------------------------MDAPRPFASMVRMPSTFIVTELSAADP
AFVQAA---------DALA-KTYDPAGTESRWQCAWEESGVFHPDPQAAGEPFSVVIPPP
NVTGSLHMGHAFNTALIDTIVRFQRLQGKNVLCLPGTDHASIAVQTILEKQLKAEAISRY
DLGREAFLERAWAWKEESGGRIVDQLRRLGYSVDWQRQRFTLDEGLSAAVREAFVRLHEQ
GLIYRGEYLVNWCPASGSAVSDLEVEMKEVDGHLWHLRYPLTGGPAADGT--THLEVATT
RPETMLGDVAVAVNPADERYRHLVGQTLILPLLGREIPVIADDHVDQDFGTGCVKVTPAH
DPNDFAIGRRHDLPQITVMNKNGSMNGHAGR-FEGLDRFEARKAVVAALQEEGLLVKVEP
HRHSVPYSDRGKVPVEPLLSTQWFVRMEPLAARCHECLDHGA-PRFVPNRWQKVYRDWLT
EIRDWCISRQLWWGHRIPAWFVVSETDDQLTDATPYLVARSEEEAWQQARDQFGEAV---
----VIQQDEDVLDTWFSSGLWPFSTMGWPDQESADLECWYPTSTLVTGFDIIFFWVARM
TMMAGAFTGRMPFADVYIHGLVRDEQNRKMSKSAGNGIDPLLLIERYGTDALRFALVREV
AGAGQDIRLDYDRKSDTSATVEAARNFANKLWNATRFALMNLGGET-PASLGEP---DPA
SLQLA--------DRWILSRLARMNRDVVERYDSYRLGEAAKCLYEFAWNDICDWYLELS
KRRLHP-----GEDASGEVLADQCTARQVLAKVLADLLVMLHPLMPHLSEELWHGLTGAP
KD--TFLALQSWPASNK-------------------------------------------
------------------------------------------------------------
------------------------------------------------------------
------------------------------------------------S-------FLDD
ALELSFTELIEAIRVVRNLRAVAGLKPAQTVP-VQFITGRPELAALLEQATADITALTRA
ESVVVA------------------------------------------------------
----------------------------------------TSADLTQRC-----------
------------------------------------------------------------
--------------------------------------------------LAGVS-GELQ
VLLPIDG--LVDLDALRGRLEKDLAKAEKEIAGLAGRLANPNFAIKAPPNVVEECQSNLA
EAEAQAELARQRLSDLG-------------------------------------------
------------------------------------------------------------
----
>Cya7822|196256481
------------------------------------------------------------
-MTTTL---------PALE-KLYDPKTTEEKWQKFWEEQKIFQANPSQGGPAYSLVIPPP
NVTGSLHLGHAFDTALMDTLVRYKRMCGFNTLCLPGIDHASIAVQTILEKQLKAEGKTRY
DIGREKFLEKAWEWKQQSGGTIVNQLKRLGLSADWSRQRFTLDESLSKAVRRAFVQLYEA
GLIYRGNYLVNWCPESQSAVSDLEVENKEVDGHLWHFRYPLS-----DGS--GYLEVATT
RPETMLGDTGVAVNPHDQRYQDLIGKTVTLPIMERQIPIIADELVDPTFGTGCVKVTPAH
DPNDFEMGKRHNLPFINIMNKDGTLNENSGS-FVGEDRFVARKNVVKRLEQDGFLVKIED
YRHTVPYSDRGKVPVEPLLSTQWFVKIDPLAKKALTCLDEDNSPRFIPERWTKVYRDWLV
KLKDWCISRQLWWGHQIPAWYVVSETGGQITDHTPFIVAYSPEEALEKAQQQYGDKI---
----QLEQDPDVLDTWFSSGLWPFSTMGWPE-QTLDLATYYPTSTLVTGFDIIFFWVARM
TMMAGYFTDQMPFKDVYIHGLVRDENGKKMSKSANNGIDPLLLIRKYGSDALRYTLIREV
AGAGQDISLQYNRQTDESESVEASRNFANKLWNAARFVMMNLDGKT-PQALGEP---TSE
ALEAS--------DRWILSRFALTVQQTRNYIDNYGLGEAAKGLYEFIWGDFCDWYIELV
KSRLF------DKS-----SPSRLVAQKTLAFVLEGILKLLHPFMPHITEEIWHILTQNA
DQ---SLALQVYPQVNE-------------------------------------------
------------------------------------------------------------
------------------------------------------------------------
------------------------------------------------A-------LIDA
NLEQSFVLLFGCIRTVRNLRAEADIKPGVTVP-LILQSDNPQERQILTMGQVYIQDLAKV
EPLTITP-----------------------------------------------------
----------------------------------------ELGEDTGKV-----------
------------------------------------------------------------
--------------------------------------------------IASVV-GTVQ
ALIPLSG--LVDIEALRAKLQKKLSKVEGDINSLTNRLNNPGFVNKAPIEVVEEARATLA
EAQKQAEILRERILRLE-------------------------------------------
------------------------------------------------------------
----
>Cya7424|218441136
------------------------------------------------------------
-MTTTL---------PTLA-KQYDPKTTEEKWQQYWQEQEVFKAEPNPKKPAYSLVIPPP
NVTGSLHMGHAFNTALIDTLVRYHRMCGYDTLCLPGIDHASIAVQTILEKQLKAEGKTRY
DIGREKFLERAWQWKQQSGGTIINQLKRLGLSADWSRQRFTLDESLSKAVKTAFVTLYEA
GLIYRGNYLVNWCPETQSAVSDLEVESKEVDGHLWHFRYPLS-----DGS--GYLEVATT
RPETMLGDTGVAVNPTDERYKHLIGQTVTLPIMEREIPIVADELVDPEFGTGCVKVTPAH
DYNDFEMGNRHQLPFINIMNKDGTLNENAGP-FAGEERFVARKNVVKRLEETGFLVKIEE
YRHTVPYSDRGKVPVEPLLSTQWFVKIDPMAKKALAFLDEQNSPQFIPERWTKVYRDWLV
KLKDWCISRQLWWGHQIPAWYVVNLTDGKITDDTPFVVAYSEEEALKTAKQQYGDNI---
----QLSQDPDVLDTWFSSGLWPFSTMGWPE-ETTDLKTYYPTSTLVTGFDIIFFWVARM
TMMAGYFTGQMPFKDVYIHGLVRDENGKKMSKSANNGIDPLILIEKYGADALRYTLIREV
AGAGQDISLQYDRTSDQSESVEASRNFANKLWNAARFVMMNLDGKT-PQELGNP---SLD
ELELC--------DRWILSRFNQVVQQTRNYIDHYGLGEAAKGLYEFIWGDFCDWYIELV
KSRLF------NKEL----SSSRIVAQQTLAFVLDGILKLLHPFMPHITEEIWQILTQKT
DQ---VLALQTYPEVND-------------------------------------------
------------------------------------------------------------
------------------------------------------------------------
------------------------------------------------N-------LIDS
QLEDSFLLLFASIRTIRNLRAEAEIKPGVTAP-VILQSDNPQERQILTQGQVYIQDLGKV
EELTITP-----------------------------------------------------
----------------------------------------QLREDTRKA-----------
------------------------------------------------------------
--------------------------------------------------IAGVV-GTIQ
VLIPLTG--LIDIEVLRGKIQKNLSKVEGDITSLENRLNNPNFVNKAPKEVVEATKEALA
EAQKQAEILRERLLRLQ-------------------------------------------
------------------------------------------------------------
----
>PromN1A|124026858
-----------------------------------------------------MIERAKT
TKLSEA---------SGLP-KTYDPVGTENRWQKAWEEKGAFKPDPSAPGDPFSVVIPPP
NVTGSLHMGHAFNTALIDTVVRYKRLKGNNVLCLPGTDHASIAVQTILERQLKEEGKNRR
DLGRASFLEKAWEWKEKSGGRIVDQLKRLGYSVDWSRERFTLDEGLSKAVSEAFVRLHEK
GLIYRGEYLVNWCPASGSAVSDLEVEMKEVDGHLWHFRYPLVTSSVSSAKQISYLEVATT
RPETMLGDVAVAVNPSDERYKDLIGEKLTLPLVGRTIPIIGDPHVDKDFGTGCVKVTPAH
DPNDFEIGQRHDLPQITVMTKKGTMNHNAGQ-FEGLDRFEAREAVIDSLKEIGLLTKIEA
YKHSVPFSDRGKVPVEPLLSTQWFVKMDPLSSSCSEFFEKGQ-PKFIPNRWSKVYRDWLT
DIRDWCISRQLWWGHRIPAWFVISQTDNKVVNETPYIVARTEDEAKKLAREKYGDSV---
----KIEQDEDVLDTWFSSGLWPFSTLGWPDETHPDFQRWYPTNTLVTGFDIIFFWVARM
TMMAGVFTERMPFADVYIHGLVRDEQNRKMSKSAGNGIDPLLLIERYGTDALRFALVREV
AGAGQDIRLDFDRKNQTSATVEASRNFANKLWNATRFALINLEDQD-YENLESY---DSS
KLQLS--------DRWILSRLARVNHETANRYENYALGEAAKGLYEFAWNDFCDWYLELI
KRRLNN-----SENLSSDELLDRKIAKSVLYKVLSDLLIMLHPLMPHLTEELWHGLTGLD
ED--QFLALQPWPKSNE-------------------------------------------
------------------------------------------------------------
------------------------------------------------------------
------------------------------------------------Q-------DLNL
DLESSFSDLFASIRLIRNLRAVAGLKPSQKVP-VMLVSGKEVLQKTLTTSINDIAVLTKA
KEVQILSPE-----------------------------------Q---------------
----------------------------------------AKSLPSMKA-----------
------------------------------------------------------------
--------------------------------------------------LAGVS-GELE
VVLPIEG--LIDIASLRSRLEKDLNKAQKEIEGLSGRLANKNFVDKAPKDVVEECRANLT
ESEAQVRLVKERLMGLD-------------------------------------------
------------------------------------------------------------
----
>Micc|254414971
------------------------------------------------------------
-MTATT---------PSLP-TQYDPTTTEAKWQRFWEEQGVFQAHPEQGGEPYSMVIPPP
NVTGSLHMGHALGQTIMDILVRYNRMKGFNTLWVPGTDHASIAVSTILDRQLKAEGKTRQ
EVGRETYLNRAWQWKEESGGWIVNQLRRLGVSVDWSRERFTMDEGLSNAVLEAFVQLYDA
GLIYRGEYMVNWCPQSQSAVSDLEVENKEVNGHLWHFRYPLS-----EGN--GSVEVATT
RPETMLGDTAVAVNPNDERYQHLIGKTLTLPIMGREIPVVGDELVDPSFGTGCVKVTPAH
DPNDFEMGKRHDLPFITILNKDGTLNENAGE-FQGQDRFVARKNVVQRLEADGCLVKVED
YHHTVPYSDRGKVPVEPLLSTQWFVKIRPLADKALESLDQHHSPNFVPDRWTKVYRDWLV
KLEDWCISRQLWWGHQIPAWYAVSETGGQITDNTPFIVAHSEAEALEKAKSQFGESV---
----KLIQDPDVLDTWFSSGLWPFSTMGWPQ-QTPDLETYYPTTVLVTGFDIIFFWVARM
TMMGGYFTDQMPFQTVYIHGLVRDENNKKMSKSANNGIDPLLLIEKYGTDALRYTLIREV
AGAGQDIRLEYNRQTDESASVEASRNFANKLWNAARFVMMNLDGKS-PQVLGSPLAQERD
TLELC--------DRWILSRFYQVVTQTRQDFDQYGLGEAAKGLYDFIWGDFCDWYIELV
KQRLR------QQG-----TQSRHIAQQTLAHVLDGILKLLHPFMPHITEEIWHTLTQKT
DE---CLALQPYPALPD-------------------------------------------
------------------------------------------------------------
------------------------------------------------------------
------------------------------------------------SETEPGAFPINQ
DLEKQFELLIGTIRTIRNLRAEAGVKPKTKAP-VILQSENPDERDILQKGESYLQDLGKV
DTLTIVP-----------------------------------------------------
----------------------------------------ALTEELKTT-----------
------------------------------------------------------------
--------------------------------------------------MAGVI-GTVQ
LIIPLAG--LVDVETLRAKLDKDLSKIDAEVKSLSSRLANPNFVNKAPAPIVQGAKDALS
ESMHQAEILRDRLKRL--------------------------------------------
------------------------------------------------------------
----
>Prom9202|254525794
------------------------------------------------------------
----MN---------DQLSLNNYLPFEVEKKWQENWESLRAFSPNPEDDGEPFCVVIPPP
NVTGSLHMGHAFNTALIDVVVRFQRLLGKNVLCLPGTDHASIAVQTILEKQLKNEGKTSE
DIGRNEFLKRAWNWKEQSGGRIVSQLKRIGYSVDWTRERFTLDQKLNEAVIEAFNILHKK
NLIYRGEYLVNWCPESQSAVSDLEVEMQEVNGHLWHFKYPLISESGEQLD--KYLEVATT
RPETLLGDTAVAVNPDDDRYKEFIGVKVKVPFVDREIPIIADSHVDKDFGTGCVKVTPAH
DPNDFAIGKRHNLKQINVMNKDGTLNINAGI-FQNLDRYEARKKIIKELDNLGLLTKIED
YKHTVPFSDRGKVPIEPLLSTQWFLKMDDISQGCLNEIDSKK-PSFIPPRWEKVYKDWLE
NINDWCISRQLWWGHQIPAWYVLDESQDSIEQNTPYVVARNEEDALIEANKKFGLNI---
----KLVRDKDVLDTWFSSGLWPFSTLGWPNINDLDFKKWYPNSVLVTGFDIIFFWVARM
TMMGNTFTNNIPFKDVYIHGLVRDENNKKMSKSSGNGIDPILLIDKYGSDALRFALIREV
AGAGQDIRLDFDRKKDTSSTVEASRNFANKLWNATKFVLINKTSNN-NDSLNES---DEN
SLELC--------DKWILSKLNQINIKVAALLKEYKLGESAKLLYEFTWNDFCDWYVEFA
KQRFN------NKE-----TINRQISEKVLIKVLNDILVMIHPFMPHITEELWHVLQLKP
DN--ELLSLQKWPIHEN-------------------------------------------
------------------------------------------------------------
------------------------------------------------------------
------------------------------------------------K-------FVDN
KLDNSFQQLFEIIRLIRNLRAELGLKPSEKVP-VYLISENDELIDFLKTLVDDIQTLTKS
SEVFIFKTN-----------------------------------A---------------
----------------------------------------VDKKEFAKS-----------
------------------------------------------------------------
--------------------------------------------------FSGII-GDLE
VYLPFQD--FVNIDALKERLTKDLKKVTIELENLNKRLANKNFVDKAPKDIVDECRFKLN
EGTVQKERITKKLELLN-------------------------------------------
------------------------------------------------------------
----
>Nods|119510813
------------------------------------------------------------
-MTANI---------TNLP-SLYDAFTTEAKWQKFWQENQVYKADPNHPGEPYCIVIPPP
NVTGSLHMGHAFESALIDTLIRYHRMKGRNTLWVPGTDHASIAVHTMLEKQLKKEGKTRY
ELGREQFLERAWQWKADSEGTIVNQLKRLGVSVDWTRERFTLDAGLSQAVLEAFVSLYES
GLIYRGEYLVNWCPASQSAVSDVEVDNQEVDGNLWHFRYPLS-----DNS--GFVEVATT
RPETMLGDTGVAVNPNDDRYKHLIGKTLTLPIMNREIPIIGDEFVDPKFGTGCVKVTPAH
DPNDFEMGKRHNLPSINIMNKDGTLNDNAGE-FQGQDRFVARKNVVSRLEADGVLVKVED
YKHTVPYSDRGKVPVEPLLSTQWFVKIRPMADKALKFLDNQNTPEFVPQRWTKVYRDWLV
KLKDWCISRQLWWGHQIPAWYAVSETDGQITDTTPFVVAKSADEAWEKAKSQFGADV---
----KLEQDPDVLDTWFSSGLWPFSTLGWPE-QTPDLETYYPNSTLVTGFDIIFFWVARM
TMMGGHFTGKMPFNDVYIHGLVLDENGQKMSKTKGNGIDPLLLIDKYGTDALRYTLIKEV
AGAGQNIRLEYDRKKDESASVEASRNFANKLWNAARFVMMNLDGQT-PAQLGEP---IPT
--ELS--------DTWILSRYHQVINQTSNYIDNYGLGEAAKGLYEFIWGDFCDWYIELV
KSRLQK-----DAD-----PASRKVAQQILGYVLEGILKLLHPLMPHITEEIWQTLTQQP
ADSLETLALQAYPEADN-------------------------------------------
------------------------------------------------------------
------------------------------------------------------------
------------------------------------------------N-------LINP
ELEAQFELLIGTIRTIRNLRAEADIKPGAKIT-ANLQTGNPQEQQILTAGQDYIQDLAKV
ENLTIAGVP-----------------------------------EAPETEAKSPRGAEKK
PQ----------------------NGLKAIGLIIAAVVFVRVGWATGNTIDQIPLIGTFF
EIVGLGVTSWFVVEVLLKQQTRQEFWAKFFP-----PTPQKEI-----------------
------------------------------------SQTQLEQPQAPENAISGVV-GTVQ
VVIPLSG-DVVDIATLQAKLEKTLNKVEAEAQSLSARLSNPKFVDKAPADVVKGARESLA
EAEKQAEILRDRLRSLV-------------------------------------------
------------------------------------------------------------
----
>Cyab|254431649
--------------------------------------------------MAEAIPAPAM
TEAAPA---------EALP-KTYDPAGTEARWQAAWEAAGAFHPDPEAPGEPFSVVIPPP
NVTGSLHMGHGFETALIDTIVRFQRLRGRNVLCLPGTDHASIAVQTILEKQIQAEGGSKD
DLGRDAFLERAWSWKAESGGTIVGQLRRLGYSVDWGRERFTLDPGLSAAVAEAFVRLHEQ
GLIYRGEYLVNWCPASGSAVSDLEVETKEVDGHLWHFRYPLSGEPGAGGT--DHLVVATT
RPETMLGDTGVAVHPDDPRYSALVGRSLTLPLVGRTIPIVADAHVDPAFGTGCVKVTPAH
DPNDFAIGARHGLPLITVMAKDGTMNAAAGR-FEGLDRFEARKAVVAAMEAEGFLVKVEP
HRHSVPCSDRGKVPVEPLLSTQWFVKAEPLAARCREALDQGQ-PRFVPERWAKVYRDWLT
DIRDWCISRQLWWGHRIPAWFVVSETGGVITDATPYVVARDAAEAEAKAEAQYGAASRAA
GRQLQLEQDPDVLDTWFSSGLWPFSTLGWPDDTSVDLAAWYPTSVLVTGFDIIFFWVARM
TMMAGAFTGRMPFRDVYIHGLVRDENNRKMSKSAGNGIDPLPLIERYGADALRFALVREV
AGAGQDIRLDYDRNDGSSGTVETARNFANKLWNATRFALMNLGGET-PSSLGRP---LTA
ELESE--------DRWILSRLARTAEQAAELYGSYRLGEAAKLLYEFAWNDLCDQYIEWA
KPRLA------GED-----PAARTAARRVLAHSLEALLVMLHPLMPHLTEELWHAVTRAE
AT--EFLALQAWPELDA-------------------------------------------
------------------------------------------------------------
------------------------------------------------------------
------------------------------------------------G-------WIDE
GHEQAFQFGIEAVRALRNLRALSGVKPSERLP-VGIHSGSPERQGFLEANQDKILRLVGG
SDLGL-------------------------------------------------------
----------------------------------------ESQPAAGQ------------
------------------------------------------------------------
--------------------------------------------------LLGIVDSDAQ
VSLTVPE---QSLGALRSRLEKDLAKAEKEIQGLAGRLANPNFAGKAPPEVVAACRANLA
EVEAQAALARGRLQGLG-------------------------------------------
------------------------------------------------------------
----
>Acam|158335764
------------------------------------------------------------
-MIATA---------PSLS-SQYDPAATEAKWQETWEANNVFKADPNHTGDPYCIVIPPP
NVTGSLHMGHAFEAALIDVLIRYHRMIGDNTLWLPGTDHASIAVHTILEKQLQAEGKTRY
DIGRDEFLERAKRWKAESGGKIVHQQRRLGVSVDWTRERFTMDEGLSKAVNKAFVQMHEE
GLIYRGNYMVNWCPASQSAVSDQEVENKEVDGHLWHFRYPLS-----DGS--GAVEVATT
RPETMLGDTAVAVNPNDERYQDLIGKTIKLPITEREILVIADELVDPEFGTGCVKVTPAH
DPNDFAMGQRHHLPFINILNKDGSLNENGNV-FAGLDRFEARKRVVARLEEDGCLVKIEA
YRHSVPYSDRGKVPVEPLISTQWFVKTEPLAKRTLAFLDDQNSPEFIPERWTKVYRDWLV
NLRDWCISRQLWWGHQIPAWYAISETEGEIREDTPFVVAENAESAQQKAVEQFGPDV---
----QLLQDPDVLDTWFSSGLWPFSTLGWPE-ETADLSTYYPTATLVTGFDIIFFWVARM
TLMAGHFTGEMPFKDVYIHGLVRDENNKKMSKSSNNGIDPLILIDKYGTDALRYTLIREV
AGAGQDIRLEYNRTTDESTSVEASRNFANKLWNASRFVLMNLKGQT-PEQLGQP---AIA
DLELA--------DRWILSRYHRLVQQTRNQVDAYGLGEAAKGLYEFIWGDFCDWYIELV
KPRLR------QEG-----TTSQRVAQQTLAYVLEGTLKLFHPFMPHITEEIWQTLTQPT
SE--QYLASQPYPEAADIQLVTETVPLTADSANAPAEAAAPEPETIPEPESTAQADETSE
PEPEIRDFSWRDAFLAFGELPASVGRFLNANQTIFLWSSAFFLGIVSLAVVAAVLGAINH
VPFLGSFFELVGLGYSLNFGYRRLLWYDDRKAWVESLQKKTEEILPLLNDAKTLETTAEA
LGGDLALAEPAMPEAHDDSETHDDLDAAQDSAPKNSPPEPTEILGAMSEQFTA---WVDP
GLEEQFELVIETIRTIRNLRAEASIKPKQPIK-VILQSESDRERQILTAGQTYLQDLARV
ESLSITP-----------------------------------------------------
----------------------------------------TVEGEVKQT-----------
------------------------------------------------------------
--------------------------------------------------IIGVV-GTVQ
VLLPLSG--VVDVEILKAKLNKDLKKAEAEIRSCSGRLNNANFVDQAPPAVVQGARDTLA
EAEKQAEILRDRLERL--------------------------------------------
------------------------------------------------------------
----
>Prom9301|126697211
------------------------------------------------------------
-MTEMN---------DQLSLENYSPFEVEKKWQEKWESLEAFSPNPEDDGESFCVVIPPP
NVTGSLHMGHAFNTALIDVVVRFQRLLGKNVLCLPGTDHASIAVQTILEKQLKSEGKTSE
DIGRDEFLKRAWNWKEQSGGRIVSQLKRIGYSVDWTRERFTLDQKLNEAVIEAFNILYKK
NLIYRGEYLVNWCPESQSAVSDLEVEMQEVNGHLWHFKYPLISESGEQLD--KYLEVATT
RPETLLGDTAVAVNPDDDRYKEFIGAKVKVPFVDREIPIIADSHVDKDFGTGCVKVTPAH
DPNDFAIGKRHNLKQINVMNKDGTLNINAGI-FQNLERYEARKKIIKELDNLGLLTKIED
YKHTVPFSDRGKVPIEPLLSTQWFLKMDGISQGCLNEIDSKK-PSFIPPRWEKVYKDWLE
NINDWCISRQLWWGHQIPAWYVLDESQDSIEQNTPYIVARNEEDALIEANKKFGLNI---
----KLVRDKDVLDTWFSSGLWPFSTLGWPNTNDPDFKKWYPNSVLVTGFDIIFFWVARM
TMMGNTFTNNIPFKDVYIHGLVRDENNKKMSKSSGNGIDPILLIDKYGSDALRFALIREV
AGAGQDIRLDFDRKKDTSSTVEASRNFANKLWNATKFVLINKTSNN-NYSFNES---DEN
SLELC--------DKWILSKLNQVNIKVTALLKEYKLGESAKLLYEFTWNDFCDWYVEFA
KQRFN------NKE-----TKNRQISEKVLIKVLNDILVMIHPFMPHITEELWHVLQLKP
DN--ALLSLQKWPIHEN-------------------------------------------
------------------------------------------------------------
------------------------------------------------------------
------------------------------------------------K-------FVDN
KLDNSFQQLFEIIRLIRNLRSELGLKPSEKGP-VYLISDNDELIDFLKTLVGDIQTLTKS
SEVFIFKNN-----------------------------------A---------------
----------------------------------------VDKKEFAKS-----------
------------------------------------------------------------
--------------------------------------------------FSGII-SDLE
VYLPFQD--FVNIDALKERLTKDLKKVTIELENLNKRLSNKNFVDKAPKDIVDECRFKLN
EGSVQKERITKKLELLN-------------------------------------------
------------------------------------------------------------
----
>Artm|209522637
------------------------------------------------------------
-MTATI---------PTLA-PQYDPFSTEAKWQQYWEQKQVFKADPNHPGEPYCIMIPPP
NVTGSLHMGHAFNNSLIDALIRYHRMRGYNTLYLPGTDHASIAVQTILERQLREEGKTRY
DLGRDKFLDRAWQWKQESGGTIVNQLRRLGVSCDWTRERFTLDEGLSKAVIEAFVRLYED
GLIYRGEYLVNWCPASESAVSDLEVENKEVNGNLWHFRYPLS-----DGS--GFVEVATT
RPETMLGDTAVAVNPKDKRYQNLIGKTLTLPIMNREIPIIGDELVDPEFGTGCVKVTPAH
DPNDFEMGKRHNLPMINIMNKNGSLNENSGP-FVGQDRFVARRNVVKRLESEGFLVKIED
YSHSVPYSDRGKVPVEPLLSTQWFVKIRPLADRALVSLDNQHSPNFVPQRWQKVYRDWLV
KLEDWCISRQLWWGHQIPAWYAVSETGGEITDHTPFLVARTAAEAQEKAIASFGEGV---
----KLQQDPDVLDTWFSSGLWPFSTLGWPE-KTPDLQTYYPTNTLSTGFDIIFFWVARM
TMMGGYFTDQMPFQTVYIHGLILDENGKKMSKSAGNGIDPLLLIDKYGTDALRYTLMREV
IGAGQDIRLEYDRSKDESPSVEASRNFTNKLWNAARFVLMNLKGQT-PAQLGTP---NLE
ELELS--------DRWILSRFNQTVKQTCDYMNAYSLGEAAKGLYEFIWGDFCDWYIELA
KYRLQ------GDG-----GVSQKVAQQVLAYILEGILKLLHPFMPHITEEIWHTLTQTG
EQ--DCLAVQTYPVLQE-------------------------------------------
------------------------------------------------------------
------------------------------------------------------------
------------------------------------------------Q-------MISS
DLETDFDLIIGTIRTLRNLRADADIKPKVKVT-AILQSENAKEREILQRGEVYINKIAGV
DNLVITE-----------------------------------------------------
----------------------------------------ALTGNEGQT-----------
------------------------------------------------------------
--------------------------------------------------IAGVV-GTIQ
ALIPLAG--VVDLPALKQRTEKKLAKIQKEIDSYTKRLSNPNFVDKADPQVVQGARDALA
EAEKQAEILQSRLSGF--------------------------------------------
------------------------------------------------------------
----
>Syne6301|56750945
------------------------------------------------------------
-MTTSA---------SQLQ-TQYSPAATEVRWQKLWEETSAFQANSQSSAEPYCIVIPPP
NVTGSLHMGHAFEASLIDVLIRFQRMRGKNALWLPGTDHASIAVQTILDRQLREEGLSRY
DLGREKFLERAWQWKAESGGTIVGQLRRLGVSVDWSRERFTMDEGLSKAVLEAFIQLYEE
GLIYRGQYLVNWCPASQSAVSDLEVEMKEVDGSLWYFRYPLT-----DGS--GHLEVATT
RPETMLGDTAVAVNPQDKRYQHLIGKTITLPLVQREIPIIADPWVEAEFGTGCVKVTPAH
DPNDFAMGQRHQLPLITVMNKDGTMNENAGQ-FEGLDRFEARKAVVAALEEAGFLVKVED
YRHSIPISDRGKVPVEPLLSTQWFVKIEPLAQRALEALNGEEGPRFVPERWTKVYRDWLE
NLRDWCISRQLWWGHQIPAWYAVSETNGVVTDSTPFVVAKSAEEAQQQAIAQFGPDV---
----VLQQDEDVLDTWFSSGLWPFSTLGWPN-QTEDLETFYPTSTLVTGFDIIFFWVARM
TMMAGHFTGKMPFKDVYIHGLVRDENNKKMSKSAGNGIDPLILIDRYGTDALRYALIREV
VGAGQDIRLDYNRKTDESATVETSRNFANKVWNASRFVMLNLDDKT-PEQLGMA---ATA
DLELA--------DRWILSRYHATTEALINQIEAYDLGAAAKQLYEFIWGDFCDWYIELV
KPRLY------GED-----AQSRLVAQQTLAQILEGILRLLHPFMPHVTEEIWHTLNQVG
ED--QFLALQSFPQPQS-------------------------------------------
------------------------------------------------------------
------------------------------------------------------------
------------------------------------------------E-------WIQP
ELDREFQLMIDVIRTLRNLRAEAGLKPGQKIT-AILQSDSESERCNLEQSQAYIRDLTKT
EMLTIVE-----------------------------------------------------
----------------------------------------SLTEEPQA------------
------------------------------------------------------------
--------------------------------------------------LVGVT-ATVQ
VLLPLAG--LVDLAALQTKLSRNLEKVEKEIKSLSGRLNSSNFVDKAPAEVVAETRENLL
EAEKQAELLRDRLTRLQA------------------------------------------
------------------------------------------------------------
----
>Anav|75909191
------------------------------------------------------------
-MTATI---------TNLP-SLYDPFTTEAKWQKFWEENQIYKADPNKDGEPYCVVIPPP
NVTGSLHMGHAFESALIDTLVRYHRMQGRNTLWLPGTDHASIAVHTILEKQLKAEGKTRQ
ELGRDKFLERSWQWKAESGGTIVNQLRRLGVSVDWSRERFTLDEGLSKAVAEAFVSLYEE
GLIYRGEYLVNWCPATQSAVSDVEVESKEVEGNLWHFRYPLT-----DGS--GYVEVATT
RPETMLGDTAVAVNPNDDRYKHLIGKTLTLPITQREIPIISDELVDPAFGTGCVKVTPAH
DPNDFEMGKRHNLPFINILNKDGTLNANGGE-FAGQDRFVARKNVVSRLETDGFLVKIED
YKHTVPYSDRGKVPVEPLLSTQWFVQIRPLADKALAFLDEKNSPEFVPQRWTKVYRDWLV
NLRDWCISRQLWWGHQIPAWYAVSETNGQITDNTPFVVAKSTNEAWEKAKAQFGENV---
----QLEQDPDVLDTWFSSGLWPFSTLGWPE-QTPDLAKYYPTTTLVTGFDIIFFWVARM
TMMAGHFTGQMPFQTVYIHGLVRDENNKKMSKSANNGIDPLLLIDKYGTDALRYTLVREV
AGAGQDIRLEYDRKKDESPSVEASRNFANKLWNAARFVMMNLDGQT-PGQLGQP-----N
ATELS--------DRWIISRYHQVIKQTTNYIDNYGLGEAAKGIYEFIWGDFCDWYIELV
KSRLQK-----DAD-----PLSRKAAQQTLAYVLEGILKLLHPFMPHITEEIWQTLTQQP
ENSSQTLALQAYPQADA-------------------------------------------
------------------------------------------------------------
------------------------------------------------------------
------------------------------------------------N-------WINP
ALETQFDLLIGTIRTIRNLRAEAEVKPGARII-ANLQTDSESERQILIAGQSYIKDLAKV
ETLTIAAGQ-----------------------------------QPSTVTKKKPQ-----
------------------------RGLKTIGLVIAGLVFLRVALAVADTVDNVPFLGNFF
EIVGLGYSAWFVARNLLSTPARQRFLAKFFA-----SPTEKNL-----------------
------------------------------------SETVPQAPQAAEKSIAGVV-GTVQ
VVIPLAG--VVDIETLRAKLERSISKAEAEAQSLKGRLSNPKFVDKAPADVVQAARDALA
EAEKQVEILRLRLQTLV-------------------------------------------
------------------------------------------------------------
----
>Artp|284053184
------------------------------------------------------------
-MTATI---------PTLA-PQYDPFSTEAKWQQYWEQKQVFKADPNHPGEPYCIMIPPP
NVTGSLHMGHAFNNSLIDALIRYHRMRGYNTLYLPGTDHASIAVQTILERQLREEGKTRY
DLGRDKFLDRAWQWKQESGGKIVNQLRRLGVSCDWTRERFTLDEGLSKAVIEAFVRLYED
GLIYRGEYLVNWCPASESAVSDLEVENKEVNGKLWHFRYPLS-----DGS--GFVEVATT
RPETMLGDTAVAVNPNDKRYQNLIGKTLTLPIMNREIPIIGDELVDPEFGTGCVKVTPAH
DPNDFEMGKRHNLPMINILNKNGSLNENGGE-FVGQDRFVARQNVVKRLEAEGFLVKIED
YSHSVPYSDRGKVPVEPLLSTQWFVKIRPLADGALVCLDNDHSPNFVPQRWQKVYRDWLV
KLEDWCISRQLWWGHQIPAWYAVSETGGEITDDTPFIVARTAAEAQEKAIASFGEGV---
----KLQQDPDVLDTWFSSGLWPFSTLGWPE-KTADLQTYYPTNTLSTGFDIIFFWVARM
TMMGGYFTDKMPFQTVYIHGLILDENGKKMSKSAGNGIDPLLLIDKYGTDALRYTLMREV
IGAGQDIRLEYDRSKDESPSVEASRNFTNKLWNAARFVLMNLKGQT-PAQLGTP---NLE
ELELS--------DRWILSRFNQTVKQTCDYMNAYSLGEAAKGLYEFIWGDFCDWYIELA
KYRLQ------GDG-----GVSQKVAQQVLAYILEGILKLLHPFMPHITEEIWHTLTQTG
EQ--DCLAVQTYPVLQE-------------------------------------------
------------------------------------------------------------
------------------------------------------------------------
------------------------------------------------Q-------MISS
DLETDFDLIIGTIRTLRNLRADADIKPKVKVT-AILQSENAKEREILQRGEVYINKIAGV
DNLVITE-----------------------------------------------------
----------------------------------------ALTGNEGQT-----------
------------------------------------------------------------
--------------------------------------------------IAGVV-GTIQ
ALIPLAG--VVDLEALKQRTEKKLAKIQKEIDSYTKRLSNRNFVDKADPQVVQGARDALA
EAEKQAEILQSRLSGF--------------------------------------------
------------------------------------------------------------
----
>Cya7425|220906506
------------------------------------------------------------
-MTATLPIADPSLVTPTLA-TQYNAAATEAKWQERWETHQVFKARPEQGGQPYCIVIPPP
NVTGSLHMGHAFESALTDVLIRYHRMKGDNTLWLPGTDHASIAVSTILEKQLKAEGKTRR
DLSREEYLQRAWAWKAESGGTIANQLRRLGASLDWSRERFTMDEGLSRAVIEAFIRLYRE
GLIYRGNYLVNWCPASQSAVSDLEVENQEVNGHLWHFRYPLT-----DGS--GWVEVATT
RPETMLGDTAVAVNPEDDRYRHLIGKTLTLPILGRQIPIIADELVDPAFGTGCVKVTPAH
DPNDFQMGQRHHLPMINIMHKDGSLNEHAGP-FEGQDRFVARKNVVAQLEVEGFLVKVED
YKHTVPYSDRGKVPVEPLLSTQWFVKIEPLAQQALADLDQQNSPQFVPERWAKVYRDWLV
NLKDWCISRQLWWGHQIPAWYAISETGGDITDHTPFIVAGNEREAREQAIAQFGPEV---
----QLEQDPDVLDTWFSSGLWPFSTLGWPD-RTEDLDFYYPTSTMVTGFDIIFFWVARM
TMMGKHFTGTMPFGDVYIHGLVRDENNKKMSKTAGNGIDPLLLIDKYGADALRYTLIREV
AGAGQDIRMEYNRKTDESATVEASRNFANKLWNASRFVMLNLDGHT-PAQLGFP---NLA
DLELA--------DRWILSRYQQVVQQTREQIETYGLGEAAKGLYEFIWGDFCDWYIELV
KARLR------EE------GTSRRVAQQVLAHVLEGTLKLLHPFMPHITEELWQTLTQAD
SE--TFLSLQSYPTVLEETVAEPAQTTIAPPPSGFEQEAQPDPWSEPSSKPAEVVQPSLT
VPVQVQSQSLKLVLQLFRQTL----HFISHHPQLIVWAIVAVFLVLMLEIAAGIVNTIDH
LPVLSSFCQLVGFSYSIWFGYRYLLQAKGRAELGGKVKSLTTDIVGVTQPYLVGETGDQK
LDRQNRLEETGSTATVVSESASIQTPPNEVISSITTPSKTITSGIFPTEKTSAVPLLINP
ELEQQFEFLIGVIRMLRNLRATHGIKKRAEID-VDFVYQNPQHFQFLKSGIQYIKSMAQV
KGGNFIPES---------------------------------------------------
----------------------------------------EYTPTLGPS-----------
------------------------------------------------------------
--------------------------------------------------VLGVF-GSLR
SVVSIGDVSILDTDKQIEETQRDLKREEAKAESLRKRLNSPGYVEKAPADLVQSSRDLLA
ETEKAISNLRTKLNDLEKMPSYHHPQEQDFWNEEIEVKYSDGTKLSLHAYLLRIYPENFN
GYDAYLDIPMSHNPDIKKVSSLRFNKKWEVITGPTESLISGFFRGDYTENNPRAWVFGLR
LISD
>Cya51142|172039171
-----------------------------------------------------------M
SMTATI---------PELP-TQYDPKTTESKWQDAWETHQVFKADNSKEGETYSIVIPPP
NVTGSLHMGHAFEDCLMDVLVRYHRMCGYNTLCLPGTDHASIAVHTVLDRQLKAEGITRY
DIGREKFLEKAWEWKQESGGKIVNQLKKMGLSADWSRERFTLDEGLSKAVRTAFVKLYEA
GLIYRGNYLVNWCPASLSAVSDLEVESKEVEGHLWHFRYPLS-----DGS--GHVEVATT
RPETMLGDTGVAVNPNDERYKNLIGKTITLPIVGREIPIFADELVDPEFGTGCVKVTPAH
DPNDFEMGNRHQLPFINIMNKDGTLNENAGI-FEGQDRYVARKNVVKKLEEDGFLIKTEK
YNHTVPYSDRGKVPVEPLLSTQWFVKIDPLSQKALKFLDENNSPNFVPERWKKVYRDWLV
KLKDWCISRQLWWGHQIPAWYVISETNGEITDNTPFIVAHSEQEALEKAKKDYGDTI---
----QLEQDPDVLDTWFSSGLWPFSTLGWPD-NTQDLKTYYPTSTLVTGFDIIFFWVARM
TMMAGYFTDKMPFQDVYIHGLVRDENGKKMSKSSNNGIDPLILIEKYGTDALRYTLIKEV
AGAGQDISLQYDRKTDESESVEASRNFANKLWNAARFVMMHLKGET-PQSLGTP---EID
KLELS--------DRWILSRFHQTVQQTRDDIKAYGLGEAAKGLYEFIWGDFCDWYIELV
KTRLW------DE------TPSREVARQTLAYVLDGTLKLLHPFMPHITEEIWQTLTQSN
DQ---FIALQAYPAVNN-------------------------------------------
------------------------------------------------------------
------------------------------------------------------------
------------------------------------------------S-------LINP
DLEDSFTLLFETIRTLRNMRAEADIKPGVKVS-VILQSENEQERTILESGRKYIQDLGKV
DNLTITS-----------------------------------------------------
----------------------------------------QLEQQTEQV-----------
------------------------------------------------------------
--------------------------------------------------VAGVV-GTIQ
ALIPLSG--VVDIASLRAKLEKNLGKVEAEIKSLSGRLNNPGFVNKAPEAVVQGARDSLA
EAEKQAEILRERLKRLQ-------------------------------------------
------------------------------------------------------------
----
>Lyns|119489561
------------------------------------------------------------
-MTSTI---------PNLP-SQYDSSTTEAKWQTYWEEKQTFKADPNHPGEPYCIMIPPP
NVTGSLHMGHAFNNSLIDTLIRYHRMKGDNTLYLPGTDHASIAVHSVIERQLKEEGKTRF
DLGRDKFLERAWEWKEQSSGTITGQLRRLGISADWTRERFTLDEGLANAVIEAFVRLYED
GLIYRGQYMVNWCPASESAVSDVEVENKEVQGNLWHFRYPLT-----EGN--GYVEVATT
RPETMLGDTAVAVNPNDERYKKLIGKTVTLPIMNREIPIIADEFVDPEFGTGCVKVTPAH
DPNDFQMGQRHQLPMINILNKNGSLNENAGI-FEGQDRFVARKNVVKQLEKEGFLVKIED
YKHSVPYSDRGKVPIEPLLSTQWFVKIRPLADKALNCLDNEDNPGFVPERWMKVYRDWLV
KLEDWCISRQLWWGHQIPAWYAVSETDGEITDNTPFVVAKTEAEAVKKATEKFGKDV---
----KLQQEPDVLDTWFSSGLWPFSTLGWPQ-ETADLATYFPTNTLSTGFDIIFFWVARM
TMMAGYFMDKMPFKTVYIHGLILDENGKKMSKTAGNGIDPLLLINKYGTDAVRYTLIKEV
IGAGQDIRLEYNREKDESASVEASRNFTNKIWNASRFVMMNLEGKT-PQQLGKP---DSE
KLELC--------DQWILSRFHKTVKQTCEYLESYGLGEAAREQYEFIWGDFCDWYIELV
KPRLQ------GEN-----TESKLVAQQTLAYVLEGIMKLLHPFMPHITEEIWHTLTQTG
EE--TCLAIQSYPELET-------------------------------------------
------------------------------------------------------------
------------------------------------------------------------
------------------------------------------------D-------LIND
ELETEFELIFGTIRTLRNLRADSDIKPKTKVT-AILQSENAKEREILTKGENYLKDLVKI
ETLNITD-----------------------------------------------------
----------------------------------------TLPTDLGQT-----------
------------------------------------------------------------
--------------------------------------------------IAGVI-GTIQ
ALIPLAG--VVDFASLQKRTEKKLAKIEKEIESISKRLSNKNFVDKADPEVVQTARDSLA
EAEKQGSILRDRLQQLQSNS----------------------------------------
------------------------------------------------------------
----
>Prom9211|159904351
----------------------------------------------------MADHLVNQ
GLRQAV---------DSLP-KTYDPGGTESRWQKLWESSGAFHPDPNDSGEPFSLVIPPP
NVTGSLHMGHAFNTALIDTIVRFQRLQGKNVLCLPGTDHASIAVQTILEKQFKEEGINRD
DLGREEFLQRAWAWKSESGGRIAAQLRRLGYSVDWQRERFTMDERLSKAVVEAFVRLHQQ
GLIYRGEYLVNWCPASGSAVSDLEVEMKEVDGYLWHFQYPLTNGSSDDET--THLEVATT
RPETMLGDVAVAVNPSDNRYRHLVGRTLTLPFVGREIPVIADDHVDKDFGTGCVKVTPAH
DPNDFAIGQRHNLPQITVMNKDGTMNSSAGQ-FEGLDRFKAREAVVNGLKELSLLTKIEP
YRHSVPFSDRGKVPVEPLLSTQWFVRMEPMADRCRAHLVKGE-PQFFPTRWEKVYRDWLT
GIRDWCISRQLWWGHRIPAWFVVSETDSIVTDHTPYIVALSEEEALLQAREKFGDDV---
----AIEQDADVLDTWFSSGLWPFSTLGWPDEDDSDFNCWYPTNTLVTGFDIIFFWVARM
TMMAGAFTGQMPFKDVYIHGLVRDEQNRKMSKSLGNGIDPLVLIDRYGTDALRFALVKEV
AGAGQDIRLDYDRKTDTSVTVEAARNFANKLWNATRFALINLGTTTFDETFEEL---NFS
DLQLS--------DKWILSRLARINSETSKKFTSYALGEAAKGLYEFSWNDFCDWYLELI
KRRLNP-----GDSLTQSQLKDRRIAQQVMFKVLRELLVMLHPLMPHLTEELWHGITGFP
DQ--KMLALNLWPACQE-------------------------------------------
------------------------------------------------------------
------------------------------------------------------------
------------------------------------------------G-------FLDE
ELESSFSALFASIKLVRNLRAEAGLKPGQNVP-VRFVTTNSKLADILHKAKADIQSLTRA
NKVEVFHPD-----------------------------------E---------------
----------------------------------------LLGKPSIKA-----------
------------------------------------------------------------
--------------------------------------------------LAGVS-GDLE
VLLPIEG--LVDLDGLRKRLEKDLIKAQKEITSLSKRLDNPSFINKAPEAIILDCKSKLI
AAKSQADLVIKRIAGLS-------------------------------------------
------------------------------------------------------------
----
>Noss|17228813
------------------------------------------------------------
-MTATI---------TNLP-SLYDPFTTEAKWQKFWEENQIYKADPNKGGEPYCVVIPPP
NVTGSLHMGHAFESALIDTLVRYHRMQGRNTLWLPGTDHASIAVHTILEKQLKAEGKTRQ
ELGREKFLERSWQWKAESGGTIVNQLRRLGVSVDWSRERFTLDEGLSKAVAEAFVSLYDE
GLIYRGEYLVNWCPATQSAVSDVEVESKEVEGNLWHFRYPLT-----DGS--GYVEVATT
RPETMLGDTAVAVNPNDDRYKHLIGKTLTLPITQQEIPIISDELVDPAFGTGCVKVTPAH
DLNDFEMGKRHNLPFINILNKDGTLNANGGE-FAGQDRFVARKNVVSRLETDGFLVKIED
YKHTVPYSDRGKVPVEPLLSTQWFVKIRPLADKSLAFLDEKNSPEFVPQRWTKVYRDWLV
NLRDWCISRQLWWGHQIPAWYAVSETNGQITDNTPFVVAKSTNEAWEKAKSQFGENV---
----QLEQDPDVLDTWFSSGLWPFSTLGWPE-QTPDLAKYYPTTTLVTGFDIIFFWVARM
TMMAGHFTGQMPFQTVYIHGLVRDENNKKMSKSANNGIDPLLLIDKYGTDALRYTLVREV
AGAGQDIRLEYDRKKDESPSVEASRNFANKLWNAARFVMMNLDGLS-TGDLGLG-TGNSQ
SLELSDGVPPSLADRWIISRYHQVIKQTTHYIDNYGLGEAAKGIYEFIWGDFCDWYIELV
KSRLQK-----DAD-----PLSRKAAQQTLAYVLEGILKLLHPFMPHITEEIWQTLTQQP
EDSPQTLALQAYPQADV-------------------------------------------
------------------------------------------------------------
------------------------------------------------------------
------------------------------------------------N-------LINP
ALETQFDLLIGTIRTIRNLRAEAEVKPGAKII-ANLQTDSESERQILMAGQSYIKDLAKV
ETLTIAAGQ-----------------------------------QPSTVTKKKPQ-----
------------------------KGLKTIGLVIAGLVFLRVALAVADTVDNVPFLGTFF
EIVGLGYSAWFVTRNLLSTPARKRFLAKFFA-----PPTEKNL-----------------
------------------------------------SGTVQQAPEAAEKSIAGVV-GTVQ
VVIPLAG--VVDIETLRAKLERSISKAETEAQSLKGRLSNPKFVDKAPADVVQAARDALA
EAEKQVEILRLRLQTLV-------------------------------------------
------------------------------------------------------------
----
>Cya8801|218245548
------------------------------------------------------------
-MSANV---------PELP-TQYDPKTTEAKWQEAWETHQVFKADTNHPGTPYSIVIPPP
NVTGSLHMGHAFEDCLMDVLMRYHRMCGHNTLCLPGTDHASIAVHTILDRQLKAEGKTRY
DMGREKFLEKAWQWKEESGGTIVNQLKRMGLSADWSRERFTLDEGLSKAVRKAFIQLYEA
GLIYRGNYLVNWCPASLSAVSDLEVESKEVDGHLWHFRYPLT-----DGT--GYIEVATT
RPETMLGDTGVAVNPNDKRYQSLIGKTLTLPLVGREIPIFADELVDPEFGTGCVKVTPAH
DPNDFEMGNRHNLPFINIMNKDGTLNENAGI-FQGQDRYVARKNVVKKLEEEGYLIKVEE
YRHAVPYSDRGKVPVEPLLSTQWFVKIEPLSKKALTFLDEYNSPRFVPDRWTKVYRDWLI
KLKDWCISRQLWWGHQIPAWYVISETNNEITDHTPFIVADNEDEAIKKAQEQYGENI---
----TLEQDPDVLDTWFSSGLWPFSTLGWPE-NTEDLTRYYPTSTLVTGFDIIFFWVARM
TMMAGYFTDQIPFKDVYIHGLVRDENGKKMSKSANNGIDPLILIKNYGTDALRYTLIKEV
AGAGQDISLQYNRKTDESESVEASRNFANKLWNAARFVMMNLQGNT-PKTLGVP---DRE
KLELC--------DRWILSRFHQLVQQTRNYVENYGLGEAAKGLYEFIWGDFCDWYIELV
KTRLWK-----DSN-----TESRLVAQQTLAYVLDNTLRLLHPFMPHITEEIWQTLTQTS
DQ---FLALQAYPIADT-------------------------------------------
------------------------------------------------------------
------------------------------------------------------------
------------------------------------------------Q-------AIDP
QLETSFDLIIATIRTLRNLRAEAEIKPGVKVS-VILQSENEHERAILESAQPYIKDLSKV
EQLTITP-----------------------------------------------------
----------------------------------------QLEAEIGQV-----------
------------------------------------------------------------
--------------------------------------------------IAGVV-GTVQ
ALIPLSG--IIDIANLRGKLEKNLAKIEAEIKSLSSRLSNPGFVNKAPQEIIQGAQESLA
EAQKQAEILRERLHRLK-------------------------------------------
------------------------------------------------------------
----
>Glov|37522488
------------------------------------------------------------
----MA---------RTLP-SQYDPFDAEPRWQRFWEEHRFFSPAADGPGKPFSLVLPPP
NVTGSLHMGHALCFTLPDVVVRYRRMKGFKTLWLPGTDHASIAVHTVLEKQLRQEGKTRF
DLGREAFLERAWAWKERSQDTIRGQLRRLGLSLDWTRESFTLDEKRNRAVVKVFVDLHRK
GLIYRGKYLVNWCPASQTAVSDLEVDDKEEKGHLWQLRYPVA-----DSD--EFLVVATT
RPETMLGDTGVAVHPEDPRYKHLIGREAELPILGRRIVIVGDEAVDREFGTGAVKVTPAH
DPNDFEIGKRHGLPMINLLNPNGTYNENAGP-YAGLDRFVVRKQVVARAAAEGWLVGIED
HVHNVPYSERGGVPIEPYLSDQWFLDVSGMATRVLEAFDSQNQPAFVPERWGKVYRDWLV
RIRPWNISRQLWWGHRIPAWFVAGSEGE-------YVVAHDEAEAFAVARERYGPDV---
----QLQRDQDVLDTWFSSSLWPFTTLGWPD-QTEDLGVFYPNALMSTGFDIIFFWVARM
AMMAGEFTGQIPFETVYINGLVRDEKGQKMSKTKGNGIDPIEMMDKYGTDALRYTLVREV
TGAGQDVRFDYNRKTGESGAVDASKRFANKIWNASRFVLMNLDELT-PAALGAA---DPG
SLTLE--------DRWILGRLGQTARQIDELLGRYALGEAARSLYEFIWDDFCDWYVELA
KPRLE--------A-----LETRRGAQQVLAAVLDRTLRLLHPWMPHLSEEIWQLLHQPL
EV--ASICVQPFPTGTD-------------------------------------------
------------------------------------------------------------
------------------------------------------------------------
---------------------------------------------------------LPA
EPPAEFALMQQIVRTIRNLRAFAQVPPLRTLPAVRLASRNAEERAAIDATRQAIAHLGRV
EQLPLEE-----------------------------------------------------
----------------------------------------VADEHLKQV-----------
------------------------------------------------------------
--------------------------------------------------AVGVA-GTVQ
VMLPLGG--LVDVAALAGKLRRSLEKLDKESGVLAARLDNASYLANAPAELVTESRAKLA
EQRAQAAILAEQLARLEN------------------------------------------
------------------------------------------------------------
----
>Syns8102|33866926
------------------------------------------------------------
-----M---------PELA-KTYDPVGTEARWQQAWEDQGAFHPDPKAPGEPFSVVIPPP
NVTGSLHMGHAFNTALIDTIVRYQRLAGKNVLCLPGTDHASIAVQTILEKQLKQEGKTRH
HLGRDGFLERAWQWKAESGGRIVGQLRRLGYSVDWQRQRFTLDEGLSEAVKEAFVRLHEQ
GLIYRGEYLVNWCPASGSAVSDLEVEMKEVDGHLWHFRYPLS-----SGD--GHLEVATT
RPETMLGDTAVAVNPTDERYAHLVGQTLTLPFVGREIPIVADDHVEKDFGTGCVKVTPAH
DPNDFAIGQRHGLPQITVMRKNGTMNKEAGQ-FEGLDRFEARKAVVAGLDELGLLVKVED
YRHSVPYSDRGKVPVEPLLSTQWFVRTEPLAARCREALEKQD-PRFIPERWEKVYRDWLT
DIRDWCISRQLWWGHRIPAWFVISETGGKYTDTTPYVVARNEVEALEKAKAKYGAAA---
----VIEQDEDVLDTWFSSGLWPFSTLGWPDAESADLQRWYPTSTLVTGFDIIFFWVARM
TMMAGAFTGEMPFQDVYIHGLVRDEQNRKMSKSAGNGIDPLLLIDRYGTDALRFALVREV
AGAGQDIRLDYDRKTDTSATVEASRNFANKLWNATRFALMNLGDET-PAQLGDP---DPA
ALQLA--------DRWILSRLARVNRETAERYSNYGLGEAAKGLYEFAWNDVCDWYLELS
KRRLNP-----GENPSAEALADQRVAKQVLAKVISQMHQMLHPLMPHLTEELWHSVTGKS
ET--TFLALQPWPALQE-------------------------------------------
------------------------------------------------------------
------------------------------------------------------------
------------------------------------------------S-------ALDD
ALEASFADLIGAIRVVRNLRAVAGLKPSQSVP-VRFVTGRGELAAVLNQGTADITALTRA
ESVAVMAPA-----------------------------------E---------------
----------------------------------------ADAAPVAKA-----------
------------------------------------------------------------
--------------------------------------------------LAGVS-GELQ
VLLPIEG--LVDLDALKGRLEKDIAKAEKEIKGLAGRLGNPNFADKAPPEVVAECQANLD
EKQAQADLARKRLADLS-------------------------------------------
------------------------------------------------------------
----
>Thee|22299046
------------------------------------------------------------
-MTDAI----------TLP-SQYDPKQTEAKWQQLWESSGVFHADPNHPGKPYCIVIPPP
NVTGSLHMGHAFEHALIDVLIRYHRMIGRNVLWLPGTDHASIAVSTILDQQLQAEGTNRF
ALGREAYLKRAWAWKESSGKTIVGQIRRLGLSVDWSRERFTMDEGLSRAVLTAFNRLYEA
GLIYRGQYLVNWCPASQSAVSDLEVENREVQGHLWYLRYPLT-----DGS--GYLEVATT
RPETMLGDTAVAVHPEDDRYRHLIGKTLRLPLMNREIPIIGDPLVDPTFGTGCVKVTPAH
DPNDFVMGQRHRLPMMNLMNKDGTLNENAGE-FAGLDRFVARKQVVARLEAEGFLVRVED
YKHTVPYSDRGKVPIEPLLSTQWFVKIRPLADAALKALDRQHSPRFIPDRWAKVYRDWLV
NLRDWCISRQLWWGHQIPAWYVVSETNGEVRDDTPFVVAMDETAARAKAIAQFGEDI---
----ELQQDQDVLDTWFSSGLWPFSTLGWPD-DTPDYRRYYPNTTLVTGFDIIFFWVARM
TMMGQYFTGKIPFRDVYIHGLVRDENNKKMSKSANNGIDPLILIEKYGTDALRYSLVKEV
VGAGQDIRLAYNRKTDESATVEAARNFANKLWNASRFVLLNLEGQT-PGQLGTP---RRQ
DLTAS--------DRWILSRYHTAIQTTRERIESYGLGEAAKGLYEFIWGDFCDWYIELV
KPRLQ------GEN-----AKAKRTAQQVLATVLDGTLKLLHPFMPHITEEIWHTLHQVA
DN--EVLAVQPYPKANR-------------------------------------------
------------------------------------------------------------
------------------------------------------------------------
------------------------------------------------R-------AIDP
DLEAQFSLLIETIRTIRNLRAEAGIKPGLYI--AALIEASAEEAPIFEAGAADIQHLARL
ESLTIGS-----------------------------------------------------
----------------------------------------GLQIPQRV------------
------------------------------------------------------------
--------------------------------------------------FSGVV-GKSE
VLIPLAG--VVDLEALVSKLQKEGDRLRKEIQSLTARLNNPNFVNKAQPEVVAAAQAQLA
AAQQQLAIIEHRLQSLGVDDKTQP------------------------------------
------------------------------------------------------------
----
>Syns9916|116074155
------------------------------------------------------------
-----M---------SELA-KTYDPVGTEARWQQAWEDQGAFHPDPKAPGEPFSVVIPPP
NVTGSLHMGHAFNTALIDTIVRYQRLAGKNVLCLPGTDHASIAVQTILEKQLKEEGKTRH
DLGREAFLERAWQWKAESGGRIVGQLRRLGYSVDWKRQRFTLDEGLSEAVKEAFVRLHEQ
GLIYRGEYLVNWCPASGSAVSDLEVEMKEVDGHLWHFRYPLS-----SGD--GHLEVATT
RPETMLGDTAVAVNPTDERYAHLVGQTLTLPFVGREIPIVADDHVEKEFGTGCVKVTPAH
DPNDFAIGQRHGLPQITVMRKNGTMNKEAGQ-FEGLDRFEARKAVVAGLEDLGLLVKVED
YRHSVPYSDRGKVPVEPLLSTQWFVKTEPLAARCREALEKQD-PRFIPERWEKVYRDWLT
DIRDWCISRQLWWGHRIPAWFVISETGGKYTDTTPYVVARNEAEALEKAKAEYGAGA---
----EIEQDEDVLDTWFSSGLWPFSTLGWPDADSADLQRWYPTSTLVTGFDIIFFWVARM
TMMAGAFTGEMPFQDVYIHGLVRDEQNRKMSKSAGNGIDPLLLIDRYGTDALRFALVREV
AGAGQDIRLDYDRKKDTSATVEASRNFANKLWNATRFALMNLGGET-PAQLGDP---DPA
ALQLA--------DRWILSRLARVNRETAERYSSYGLGEAAKGLYEFAWNDVCDWYLELS
KRRLNP-----GENPSAEALADQRVAKQVLAKVISQMHLMLHPLMPHLTEELWHSVTGEP
ET--TFLALQPWPELDE-------------------------------------------
------------------------------------------------------------
------------------------------------------------------------
------------------------------------------------S-------ALDD
ALEASFAELIGAIRVVRNLRAVAGLKPSQSVP-VRFVTGRGELAAVLTQGTADITALTRA
ESVAVMAPA-----------------------------------E---------------
----------------------------------------ADAAPVAKA-----------
------------------------------------------------------------
--------------------------------------------------LAGVS-GELQ
VLLPIEG--LVDLDALKGRLEKDIAKAEKEIKGLAGRLGNPNFADKAPPEVVAECQANLD
EKQAQADLARKRLADLS-------------------------------------------
------------------------------------------------------------
----
>PromMED|33862238
------------------------------------------------------------
-MNESN---------DELTLNNYLPSQVEQKWQKRWDSLRAFSPNPSDNGDPFCIVIPPP
NVTGSLHMGHAFNTALIDVIIRFQRLLGKNVLCLPGTDHASIAVQTILEKQLKTEGKNSE
DIGREEFLKRAWIWKEQSGGKIISQLKRIGYSVDWERERFTLDEKLNEAVVEAFNILHEK
KLIYRGEYLVNWCPASQSAVSDLEVEMQEVNGYLWHFKYPLISDQGQILD--KYLEVATT
RPETLLGDTALAVNPNDERYKKYIDKKVKVPFVDREIPVISDIHVDKDFGTGCVKVTPAH
DPNDFAIGKRNNLKQINIMNKDGTLNINAGK-FQDLDRFDARKKIIKELDTLGLLTKIEN
YKNTVPFSDRGKVPIEPLLSTQWFLKMDNISSSCLKELDSKK-PTFIPQRWEKVYKDWLD
NINDWCISRQLWWGHQIPAWYVLKQSEDSIDQNTPYVVARNEKEALSKATKEFGSNL---
----QLIRDKDVLDTWFSSGLWPFSTLGWPNINDADFKKWYPNSVLITGFDIIFFWVARM
TMMGKTFTNNIPFKDVYIHGLVRDENNKKMSKSSGNGIDPLLLIDKYGSDALRFALLREV
AGAGQDIRLDYDRKENTSSTVEASRNFANKLWNATKFVLINKTFSE-NCSLNES---DEK
NLELS--------DKWILSKLNQLNTKVSNLLIEYKLGESAKLLYEFAWNDFCDWYVEFA
KQKFN------NKE-----THNRKISEKILIKVLTDVLVMMHPFMPHITEELWHKLQIKP
EQ--ILLSLQKWPVLEK-------------------------------------------
------------------------------------------------------------
------------------------------------------------------------
------------------------------------------------K-------YINS
QIDKSFHELFEIIRLIRNLRVELGLKPSQLVP-VYLISDNVELTNFLKTLIVDIKTFTKS
SEVIICKSK-----------------------------------D---------------
----------------------------------------IDKNNFAQS-----------
------------------------------------------------------------
--------------------------------------------------FSGII-GDLE
VYLPFND--FVNLEALKDRLTKDLKKVNSDIETLNKRISNKNFIDKAPKEIVDECFAKLK
EGNLQSEIINKKLKLLK-------------------------------------------
------------------------------------------------------------
----
>Scys6803|16332082
------------------------------------------------------------
----MT---------TSLP-PQYEPTVTEAKWQTAWEESHAFKADPDRPGEPYCVVIPPP
NVTGSLHMGHAFESSLIDTLVRYHRMRGDNTLWLPGTDHASIAVQTILERQLKAEGKTRD
DLGREKFLERAWQWKAESGSTIVNQLRRLGVSVDWTRERFTMDEGLSQAVKTAFIKLYEE
GLIYRGNYLVNWCPASQSAVSDLEVENQEVDGHLWYFRYPLT-----DGS--GELVVATT
RPETMLGDTGVAVNPHDERYAAMVGKTITLPLVNREIPIVADELVDPEFGTGCVKVTPAH
DPNDFVMGQRHNLPFINLLNKDGSLNENGGD-FAGQDRFEARKNVVQALEAQGFLVKIEP
YRHSVPYGDRGKVPVEPLLSTQWFVKIESLAQNALACLDEDNSPNFVPERWGKVYRDWLV
KLKDWCISRQLWWGHQIPAWYVISETNGAITDHTPFIVAYDEAEALAKAKAEYGPTV---
----QLQQDPDVLDTWFSSGLWPFSTMGWPE-QTDDLAKYYPTSTLVTGFDIIFFWVARM
TMMAGHFTGQIPFKDVYIHGLVRDENGKKMSKSANNGIDPLLLINKYGTDALRYTLIREV
AGAGQDISLQYDRQKDESESVEASRNFANKLWNAARFVMMNLDGQT-PQQLGLA---PGE
DLELA--------DRWILSRLNQVIQQTREQIEDYGLGEAAKGLYEFIWGDFCDWYIELA
KPRLW------NKEGGDVGTQRQLVARQVLAHTLDSIIKLLHPFMPHITEELWQTLHQAE
GQ---FLALQAYPTVNQ-------------------------------------------
------------------------------------------------------------
------------------------------------------------------------
------------------------------------------------S-------LVDP
ALETQFALLIETLRTIRNLRAEAGIKPGAMVT-VILQSENDQERQTLQLGETYIRDIGKV
ENLQVVS-----------------------------------------------------
----------------------------------------QLPPEQTQA-----------
------------------------------------------------------------
--------------------------------------------------IAGVV-DTIQ
VLIPLSG--LVDLDILRNKIQKTLDKVTKEYESIEKRLSNPGFVNKAPEEVIAGAKESLN
AAAVQRQMLQERLKMLG-------------------------------------------
------------------------------------------------------------
----
>Syn9902|78185780
------------------------------------------------------MRAWTK
QCIASV---------PELA-KTYDPVGTEARWQKAWEEQGAFHPDPAAEGEPFAVVIPPP
NVTGSLHMGHAFNTALIDTIVRYQRLAGKNVLCLPGTDHASIAVQSILEKQLKEEGKTRH
DLGREAFLERAWQWKAESGGRIVGQLRRLGYSVDWKRQRFTLDEGLSEAVKEAFVRLHEQ
GLIYRGEYLVNWCPASGSAVSDLEVEMKEVDGHLWHFRYPLS-----SGD--GFLEVATT
RPETMLGDTAVAVNPTDERYSHLVGQTLDLPFVGRQIPIVADDHVEKDFGTGCVKVTPAH
DPNDFAIGQRNDLPQITVMRKNGTMNAAAGR-FEGLDRFEARKAVVAALEAEGLLVKVEE
YRHSVPHSERGKVPVEPLLSTQWFVKTEPLAARCREALAEQD-PRFLPDRWEKVYRDWLT
DIRDWCISRQLWWGHRIPAWFVISETDGKYTDTTPYVVARDEAEALQKAKAEYGAAA---
----QIEQDEDVLDTWFSSGLWPFSTLGWPDANAPDLNRWYPTSTLVTGFDIIFFWVARM
TMMAGAFTGEMPFKDVYIHGLVRDEQNRKMSKSAGNGIDPLLLIERYGTDALRFALVREV
AGAGQDIRLDYDRKKDTSATVEASRNFANKLWNATRFALMNLGGET-PAQLGDP---DPA
ALQLA--------DRWILSRLARVNRETAGRYGSYALGEAAKGLYEFAWNDVCDWYLELS
KRRLNP-----GENPSAEALADQRTAKQVLAKVISQMHLMLHPLMPHLTEELWHSVTAEG
EA--TLLALQPWPAMDE-------------------------------------------
------------------------------------------------------------
------------------------------------------------------------
------------------------------------------------T-------SLDD
ALEGAFAELIAAIRVVRNLRAVAGLKPSQSVP-VRFVTSRADLKAVLEQGTADITALTRA
DSVDVMTPA-----------------------------------Q---------------
----------------------------------------AEAAPVAKA-----------
------------------------------------------------------------
--------------------------------------------------LAGVS-GELQ
VLLPIEG--LVDLEALAGRLEKDISKAEKEIKGLAGRLGNPNFADKAPPEVVAECKANLA
DAEAQAALARKRLADLR-------------------------------------------
------------------------------------------------------------
----
>Trie|113476946
------------------------------------------------------------
-MTRSI---------PELP-TKYDPFVTEAKWQRYWEENNTFKADPKQAGDPYCIVIPPP
NVTGSLHAGHAFNNSLIDALIRYHRMRGDNTLYLPGTDHASIAVQTILERKLKADGQTRY
DVGREKFLKLAWEWKAESGGTIVNQLRRLGVSTDWTRERFTLDEGLSKAVIEAFMRLYEQ
GLIYRGNYLVNWCPASQSAVSDLEVENKEVNGNLWHFRYPLT-----DGS--GYVEVATT
RPETMLGDTGVAVNPNDDRYKDIIGKTVMLPIMKREIPIIADELVDPEFGTGCVKVTPAH
DPNDFEMGKRHNLPLINIMNKDGSLNENAGV-FVEQDRFEARKNVVQRLKEEGVLVKVED
YSHSVPYSDRGKVPVEPLLSTQWFVKIKPLAEKTLELLDRHNQPKFVPERWTKVYRDWLV
KIQDWCISRQLWWGHQIPAWYVISETNGEIADNTPFVVARFEAEALEVAKKKFGDHV---
----KIQQDPDVLDTWFSSSLWPFSTLGWPE-NTPDLEKYYPTSTLSTGFDIIFFWVARM
TMMGVHLTGKMPFETVYIHGLMLDENGKKQSKSAGNGINPLLLIEKYGTDALRYTLMRET
AGAGQDVRMDYNRETDESASVEASRNFTNKIWNAARFVMMKLEGKT-PEELGKP---EVD
KLELV--------DRWILSHFYQTVQQTCDYLDNYGLGEAAKGLYEFIWGYFCDWYLELV
KSRLQ------GED-----ENSRLVAQQTLAYVLDGILRLLHPFMPHITEEIWHTLNQVG
EE--NCLALQSYPKLDK-------------------------------------------
------------------------------------------------------------
------------------------------------------------------------
------------------------------------------------S-------LINS
DLEHEFELLIGVIRSLRNLRAEVDIKPKVKIT-AILQSQNEQEREILRKGENYIQDLIKI
EKLNITS-----------------------------------------------------
----------------------------------------SVDLKVGQT-----------
------------------------------------------------------------
--------------------------------------------------IAGVI-GTVQ
VLIPLSG--VVDIEALSARLNKKLEKLEKEIGSTKKRLSKPDFVKKADPKFVEETRNNLA
EAEKQAEFLRDRLDKFQSN-----------------------------------------
------------------------------------------------------------
----
>Syn9311|113954820
------------------------------------------------------------
-----M---------SDLA-KTYDSVGTEARWQKAWEDEGAFHPDPAAEGEPFAVVIPPP
NVTGSLHMGHAFNTALIDTIVRYQRLAGKNVLCLPGTDHASIAVQTILEKQLKEEGKTRH
DLGREAFLERAWQWKAESGGRIVDQLRRLGYSVDWQRQRFTLDEGLSEAVKEAFVRLHEQ
GLIYRGEYLVNWCPASGSAVSDLEVEMKEVDGHLWHFRYPLS-----SGE--GHLEVATT
RPETMLGDTAVAVNPSDERYAHLVGQTLDLPFTGRQIPIVADDHVEKAFGTGCVKVTPAH
DPNDFAIGQRHGLAQITVMRKNGTMNAEAGR-FEGLDRFEARKAVVAALDEDGLLVKVED
YRHSVPHSDRGKVPVEPLLSTQWFIKTEPLAARCREALAQQD-PRFIPERWEKVYRDWLT
DIRDWCISRQLWWGHRIPAWFVISETGGKYTDTTPYVVARDEAEALAKAQEQFGAEA---
----RIEQDEDVLDTWFSSGLWPFSTLGWPDANAADLQRWYPTSTLITGFDIIFFWVARM
TMMAGAFTGEMPFQDVYIHGLVRDEQNRKMSKSAGNGIDPLLLIERYGTDALRFALVREV
AGAGQDIRLDYDRKKDTSATVEASRNFANKLWNATRFALMNLGGAT-PAELGEP---EVS
ALRLA--------DRWILSRLARVNQETAGRYSSYALGEAAKGLYEFAWNDVCDWYLELS
KRRLNP-----GEEPSAAALADQHTAKQVLAKVISQMHLMLHPLMPHLTEELWHSVTAEP
EI--TFLALQPWPSIDE-------------------------------------------
------------------------------------------------------------
------------------------------------------------------------
------------------------------------------------G-------ALDD
GLEASFSELIAAIRVVRNLRAVAGLKPSQSVP-VRFVTSRPDLMAVLEQGTADITALTRA
ESVELMTQA-----------------------------------Q---------------
----------------------------------------AEAAPVAKA-----------
------------------------------------------------------------
--------------------------------------------------LAGVS-GELQ
VLLPIEG--LVDLEALQGRLEKDITKAEKEIKGLAGRLSNPNFADKAPADVVAECKVKLA
EAEAQADLARRRLADLG-------------------------------------------
------------------------------------------------------------
----
>NoAz|298492495
------------------------------------------------------------
-MTATI---------PNLP-SLYEAFSTEAKWQKFWEENQVYKPDPNHKGEPFCVVIPPP
NVTGSLHIGHAFESALIDTLVRYHRMKGHNTLWVPGTDHASIAVQTILENQLKAEGKTRH
DVGREKFLERAWQWKNESGGTIVNQLRRLGVSVDWSRERFTLDEGLSKAVLEAFIRLYEE
GLIYRSNYLVNWCPASQSAVSDLEVEPKEVNGNLWHFRYPLS-----DGS--RFVEVATT
RPETMLGDTAVVVNPGDERYKDLIGKTLIVPIINREIPIIGDELVDPAFGTGCVKVTPAH
DPNDFEMGKRHNLPFINIMNKDGTLNENAGE-FQGQDRFVARKNVIARLEADGVLVKIED
YKHTVPYSDRGKVPVEPLLSTQWFVKVRPLADKTLEFLDQQNSPEFVPQRWTKVYRDWLV
NLRDWCISRQLWWGHQIPAWYAVSETGGEITDTTPHFVARNEAEALEKAKSQFGEEV---
----KLEQDPDVLDTWFSSGLWPFSTLGWPE-QTQDVETYYPTTTLVTGFDIIFFWVARM
TMMAGHFTGEMPFKTVYIHGLVRDENNKKMSKSANNGIDPLLLMDKYGTDALRYTLVKEV
AGAGQDIRLEYDRKKDESISVEASRNFANKLWNAARFVMMNLDGQT-PVQLGKP-----A
LTELS--------DKWIISRYHQVVRQTNNYIDNYGLGEAAKGLYEFIWGDFCDWYIELV
KSRLQK-----DAD-----PASRKVAQQILAEILEGVLKLLHPFMPHITEEIWQTLTQQI
AESPQTLALQSYPETDT-------------------------------------------
------------------------------------------------------------
------------------------------------------------------------
------------------------------------------------N-------LIDS
SLEEQFDLLIDTIRTIRNLRAEADVKPGVKIT-ANLQSESDKERVILTTGQYYIKDLAKV
ETLTINAPK-----------------------------------TTV---EEPRIN----
----------------QIFTSPYWRTFKTIALIIIVLVSIRFAIFVGNTTLRLPIFGMFF
ETLGLGYAGCFFVRYLLNAKARQELFTKYFPVK------ETST-----------------
------------------------------------TAEITPTPEI-ENSISGVV-GTVQ
VVIPLTG--VVDIEVLRAKLEKSLNKVETEAKSLSGRLSNSSFVDKAPIDVVQATRNAFT
EAEKQAEILRARLRSLV-------------------------------------------
------------------------------------------------------------
----
>Ucyn|284929199
------------------------------------------------------------
-MTINT---------FELS-TKYDPKLTESKWQKAWETHQVFKAEATKKEKIFCMVIPPP
NVTGSLHMGHAFEDCLMDVLVRYHRMSGKNTLCLPGTDHASIAVHSILDKQLKEEDKTRY
EIGRENFLKRAWEWKQSSGGKIVSQLKQVGLSADWSRERFTLDEGLSKAVKTAFIKLYEA
ELIYRGKYLINWCPASLSAVSDLEVENREVKGNLWYFRYPLK-----DNS--GYVDVATT
RPETILGDTGVAVHPNDERYKKLIGKTLILPIVGREILIVADESVDSDFGTGSVKITPAH
DPNDFAIGTRHNLPFINILNKDGSLNENTGE-FQGQDRYEARKNIVKRLEQDGFLIKVED
HYHSVPYSDRGKVPIEPLLSTQWFVKIEPLSKKALKFLDEDNSPRFIPQRWTKVYRDWLV
KLKDWCISRQLWWGHQIPAWYVISQTDGLITDDTPFIVAYDESEALEKARKEYGNDI---
----QLKQDPDVLDTWFSSGLWPFSTLGWPE-NTEDFATYYPTSTLVTGFDIIFFWVARM
TMMAGYFTDQMPFKDVYIHGLVRDENGKKMSKSSNNGIDPLILIDKYGTDALRYTLIKEV
AGAGQDVTLQYNRKTNESESVEASRNFANKLWNAARFVIMNLKEEI-RDDIGNL---NTE
YLDLA--------DYWILSRFQKVTKQTINHIDSYGLGEAAKGLYDFIWSDFCDSYIELV
KSRL-------SEN-----TDSSLGAQQTLAYILDGILKLLHPFMPHITEEIWQTLTRKN
NE---FIALQAYPTSDL-------------------------------------------
------------------------------------------------------------
------------------------------------------------------------
------------------------------------------------N-------YIKE
DVETSFDLLFDVIKSVRNLRAELDIKPKTKAS-VILQTESQTTQNTLKIGHKYIQDLGKL
NKITIVS-----------------------------------------------------
----------------------------------------ELETETEQV-----------
------------------------------------------------------------
--------------------------------------------------FTGVV-RNIQ
VLIPLSG--IVDVPLLRQKLGKSLNKIENEANTLAQRLGNSKFIAKAPEEVVTKTHNALE
EARQQANILRERLQHLHE------------------------------------------
------------------------------------------------------------
----
>Syns5701|87301458
-------------------------------------------------------MTEAS
AAPSPD---------GALP-KTYDPAGTEARWQAAWEAAGAFHPDPEALGEPFSVVIPPP
NVTGSLHMGHGFETALIDTIVRFQRLQGKNVLCLPGTDHASIAVQTILEKQIKAEGGSKD
DLGRDAFLERAWAWKAGSGGTIVGQLRRLGYSVDWSRERFTLDPGLNKAVVEAFVRLHEH
GLIYRGEYLVNWCPASGSAVSDLEVEMKELDGHLWHFRYPLSGGAAADGT--DHLVVATT
RPETMLGDTGVAVHPDDPRYAALVGRTLTLPLVGRQIPIVADGHVDPAFGTGCVKVTPAH
DPNDFAIGTRHGLPQITVMAKDGSMNAQAGR-FAGLDRFEARQAVVAAMEAEGFLVKVEP
HRHSVPFSDRGKVPVEPLLSTQWFARAEPLAARCREALDRGE-PRFVPQRWEKVYRDWLT
DIRDWCISRQLWWGHRIPAWFVVSETGGVITEATPYVVARDDAEARRKAEQQFGEGSRAA
GRELQLEQDPDVLDTWFSSGLWPFSTLGWPDESAADLATWYPTSVLVTGFDIIFFWVARM
TMLAGAFTGRMPFADVMIHGLVRDENNRKMSKSAGNGIDPLPLIERYGADALRFALVREV
AGAGQDIRLDYDRASGSSATVEAARNFANKLWNATRFALLNLGGET-PASLGDP---DPA
ALTLA--------DRWILSRLARVNRETAERYGSYGLGEAAKGLYEFAWNEVCDWTIELL
KRRLNPRPAAEGEPLSNEALADQRVARQVLAKVLGELLVLLHPLMPHLSEELWHGLTGAP
EG--TFLALQPWPAVNE-------------------------------------------
------------------------------------------------------------
------------------------------------------------------------
------------------------------------------------A-------ALDQ
ALEAQFAELIEAIRVVRNLRAVAGLKPSQSAP-VVFLTSRPELAAVLHEGSGDITALTRA
ASVEVRE-----------------------------------------------------
----------------------------------------PGGAANERC-----------
------------------------------------------------------------
--------------------------------------------------LAAVS-GELQ
VLLPIEG--LVDLEALRGRLEKDIAKAEKEIKGLAGRLANPNFAGKAPPEVVAECRANLA
EAEAQAALARGRLEGLG-------------------------------------------
------------------------------------------------------------
----
>YellB|86607800
------------------------------------------------------------
-MTAAI-------SSVNLP-SQYNPFETEPKWQRFWEEKGFYVADPKAPGEAFSMVLPPP
NVTGNLHMGHAFAFTLPDVVTRYKRMRGYNVLWLPGTDHASIAVHTILENQLRQEGKTRF
DLGREAFLERAWAWKEQSQGAIKSQLRRLGLSLDWTRDRFTLDEGLSRAVTEAFVRLYEA
GLIYRGEYLVNWCPATQSAVSDIELDDKEVKGHLWHFRYPLA----EDPS--QYLVVATT
RPETMLGDTAVAVNPQDERYCHLIGQFIRLPIKNRLIPIIADEYVDPSFGSGCVKITPAH
DPNDFEIGKRHQLPFINILNKDGTLNENGDP-FTGLDRFVAREKVVQWFAEHGLLEKVED
YTHTVPHSDRGGVPIEPLLSIQWFCDVSGMGARCLEEEYQRNSPRFIPERWTKVYTGWLE
KLRPWCISRQLWWGHQIPAWYPVLN-GQLLEDPQAFVVARNGEEALLKAREKFGPEVE--
----RVEQDPDVLDTWFSSALWPFSTLGWPE-ETEDFKRYYPNSLMSTGFDIIFFWVARM
AMMGSQFTGQIPFKDVYINGLVRDEHGAKMSKTKGNGIDPLELLDKYGTDALRYALVKEV
VGAGQDIRLAYDRKTGESASVEAARNFANKIWNASRFVLMNLEGQT-PAQLGSP---APE
ALELA--------DRWILSRLHSTATQVIAELEAYGLGEGARLLYSLIWDDFCDWYIELV
KPRLR------GED-----LASKRAAQKVLATVLETILKLLHPWMPHITEEIWQLLTQAN
QT--TSISVQPYPTPDP-------------------------------------------
------------------------------------------------------------
------------------------------------------------------------
------------------------------------------------S-------WIDP
QLEREFGLVIQTITSLRNLRAEAGLKPHQTIR-ALLLTTDPAEQRILTAAQAYIWDLVKA
EALEITG-----------------------------------------------------
----------------------------------------SLATEPKQV-----------
------------------------------------------------------------
--------------------------------------------------AAAVV-GTVQ
VLMPLAG--LVDVEALRAKLQKDLAKLEKEAQGIRARLENPNFLNRANPEVVQASQEQLA
ELEAQMRLLGSRLEKLG-------------------------------------------
------------------------------------------------------------
----
>Syn7002|170077832
------------------------------------------------------------
-MTTDI---------PNLP-SQYDPHNTENKWQQTWFERSVFRADPQKKGDPFCIVIPPP
NVTGKLHMGHAFNTSLIDTVVRYHRMKGENVLCLPGTDHASIAVQTLVEKQIKAEGKTRY
DLGREKFLEKAWEWKAESGGAIINQLKRLGLSADWTRERFTLDENLCEAVKKAFITLYEE
GLIYRGNYLVNWCPESQSAVSDLEVENKEIDGHLWHFRYPLS-----DGS--GYVEVATT
RPETMLGDTGVAVNPNDERYKNLIGKTLTLPIVGREIPVFADEHVDPEFGTGCVKVTPAH
DPNDFEMGKRHNLEFINIMNRDGTLNENAGM-FAGQDRFEARKNLVAKLKEDGVLVKTED
YRHSVPHSDRGKVPVEPLLSTQWFVKIDPLAQKTLAFLDEENQPNYVPERWRKVYRDWLV
KLNDWCISRQLWWGHQIPAWYVVSETNGEIQDHTPFIVAHDEAEAKQKAIAAYGADC---
----QLEQDPDVLDTWFSSGLWPFSTLGWPD-NSEDFQKYFPNSVLVTGFDIIFFWVARM
TMMSSHFTGKIPFKDVYIHGLVRDENGKKMSKSANNGIDPLLMCDRYGTDALRYTLIREV
AGAGQDISLQYDRKTDESQSVEASRNFANKLWNAARFVMMNLDGKT-PTDLGRP---AMA
DLELG--------DRWILSRLHQVIADTHKNLEGYGLGEAAKALYEFIWGDFCDWYIELV
KPRLY------AKEAQD--QASRTVAQQILAWVLEDILKLLHPFMPHITEEIWQTLTQAD
GQ--TFLATQLFPAEND-------------------------------------------
------------------------------------------------------------
------------------------------------------------------------
------------------------------------------------Q-------LVDT
SLEDEFALLIEAIRTIRNLRAEAGIKPGATVT-VILQSETETELNTLAKGEAYILKLAKV
ETLKLTN-----------------------------------------------------
----------------------------------------TVDNSLKQA-----------
------------------------------------------------------------
--------------------------------------------------IAGVV-GTIQ
VLIPLEG--LVDIPALRSKLEKNLVKVNKEIQSLSGRLNNPGFVNKAPAEVIEGARSALT
EAEAQQSILTERLQRLQ-------------------------------------------
------------------------------------------------------------
----
>Cylr|282900149
----------------------------------------------MDPSSQKLVPKQII
SSMTAI---------TNLP-SLYEPFSTEAKWQTSWEENQIYKANPNHPGVPYCVVIPPP
NVTGSLHMGHAFESALIDALVRYHRMKGRNTLWLPGTDHASIAVQTILEKKLKSEGKNRY
ELGRDKFLERAWQWKAESGGTIINQLRRLGVSVDWSRERFTLDEGLSKAVLEAFIKLYEE
GLIYRSNYLVNWCPASQSAVSDLEVEPKEVNGNLWHFRYHLT-----DGT--GYVEVATT
RPETMLGDTAVAVNPEDSRYKDLIGKTLNLPIMNRQIPIIADELVDPAFGTGCVKVTPAH
DPNDFEMGKRHNLPFINIMNKDGTLNDNAGE-FQGQDRFVARKNVISRLESENLLIKVEE
YKHTVPYSDRGKVPVEPLLSTQWFVKIRPLADKTLEFLDQENSPEFVPQRWGKVYRDWLV
NLRDWCISRQLWWGHQIPAWYAVSETGGEITDSTPYFVAHNEMEALEKARALGCENV---
----QLIQDPDVLDTWFSSGLWPFSTLGWPE-KTQDLDTYYPTTTLVTGFDIIFFWVARM
TMMAGHFTGKMPFQTVYIHGLVRDENNKKMSKSANNGIDPLLLIDKYGTDALRYTLVKEV
VGAGQDIRLEYDRKKDESVSVEASRNFANKLWNASRFVMMNLEGQT-PEQLGEP-----Q
GIELS--------DRWILSRYHQVVKQTNNHIDNYGLGEAAKGLYEFIWGDFCDWYIELV
KSRLQK-----DAD-----PVFRKTAQQILALVLSGVLKLLHPFMPHITEEIWQTLTQQP
IDNRQFLALQSYPEADD-------------------------------------------
------------------------------------------------------------
------------------------------------------------------------
------------------------------------------------K-------LIDF
ELEEQFDLLIATIRNIRNLRAEADVKPGAKIT-ANLESDSEKERAILVVGQDYIKDLAKV
ETLTINIPQ-----------------------------------GTKGIEEEPEVNVGTD
VGTNIANNLGNIFKNSEIFSSPYWDNFRTLAIILGVLVILKVAFFVGNTLLSVPLFGALF
EAVGLFYVVWFVLRHLVNWKARREFLHKYLPAPSQTPASETKS-----------------
------------------------------------TESTEPNVSVKENSISGVV-GTVQ
IVIPLTG--VVDVEVLRAKLEKSLGKVQAEIDALTGRLNNPNFVDKAPPAVVQTARDTLA
EAEKQAQILRERLADLL-------------------------------------------
------------------------------------------------------------
----
>Prom9303|124024602
---------------------------------MDAPRPFASMVRMPSTSIVTELSAADP
AFVQAA---------DALA-KTYDPAGTESRWQCAWEESGAFHPDPQAAGEPFSVVIPPP
NVTGSLHMGHAFNTALIDTIVRFQRLQGKNVLCLPGTDHASIAVQTILEKQLKAEAISRY
DLGREAFLERAWAWKEESGGRIVDQLRRLGYSVDWQRQRFTLDEGLSAAVREAFVRLHEQ
GLIYRGEYLVNWCPASGSAVSDLEVEMKEVDGHLWHLRYPLTGGPAADGT--THLEVATT
RPETMLGDVAVAVNPADERYRHLVGQTLTLPLLGREIPVIADDHVDQDFGTGCVKVTPAH
DPNDFAIGRRHDLPQITVMNKNGSMNCHAGR-FEGLDRFEARKAVVAALQEEGLLVKVEP
HRHSVPYSDRGKVPVEPLLSTQWFVRMEPLAARCHECLDHGA-PRFVPNRWQKVYRDWLT
DIRDWCISRQLWWGHRIPAWFVVSETDDQLTDATPYLVARSEEEAWQQARDQFGEAV---
----VIQQDEDVLDTWFSSGLWPFSTMGWPDQESADLECWYPTSTLVTGFDIIFFWVARM
TMMAGAFTGRMPFADVYIHGLVRDEQNRKMSKSAGNGIDPLLLIERYGTDALRFALVREV
AGAGQDIRLDYDRKSDTSATVEAARNFANKLWNATRFALMNLGGET-PASLGEP---DPA
SLQLA--------DRWILSRLARMTRDVAERYDSYRLGEAAKCLYEFAWNDICDWYLELS
KRRLHP-----GEDPSDEVLADQCTARQVLAKVLADLLVMLHPLMPHLSEELWHGLTGAP
KD--TFLALQSWPASNK-------------------------------------------
------------------------------------------------------------
------------------------------------------------------------
------------------------------------------------S-------SLDE
ALELSFTELIEAIRVVRNLRAVAGLKPAQTVP-VQFITGRRELAALLEQATADITALTRA
ESVVVA------------------------------------------------------
----------------------------------------TSADLRQRC-----------
------------------------------------------------------------
--------------------------------------------------LAGVS-GELQ
VLLPIDG--LVDLDALRGRLEKDLAKAEKEIAGLAGRLANPNFAIKAPPNVVEECQSNLA
EAEAQAELARQRLSDLG-------------------------------------------
------------------------------------------------------------
----
>Syns7805|88809487
MPITIATYSITGVAVDNALQLLRARATRSSPAVIRRFTIKGRDAGAILSWPFSSLRAWPT
HCTVSV---------PELA-KTYDPVGTEARWQQAWDDQGAFHPDPKAPGEPFSVVIPPP
NVTGSLHMGHAFNTALIDTIVRYQRLAGKNVLCLPGTDHASIAVQTILEKQLKEEGKTRH
DLGRDAFLERAWQWKAESGGRIVGQLRRLGYSVDWKRQRFTLDEGLSEAVKEAFVRLHEQ
GLIYRGEYLVNWCPASGSAVSDLEVEMKEVDGHLWHFRYPLS-----SGD--GHLEVATT
RPETMLGDTAVAVNPTDERYAHLVGQTLTLPFVGREIPIVADDHVEKDFGTGCVKVTPAH
DPNDFAIGQRHGLPQITVMRKNGTMNSEAGQ-FEGLDRFEARKAVVAGLEELGLLVKVED
YRHSVPYSDRGKVPVEPLLSTQWFVKTEPLAARCREALEKQD-PRFIPERWEKVYRDWLT
DIRDWCISRQLWWGHRIPAWFVISETGGQYTDTTPYVVARNEAEALEKAKAEYGAAA---
----EIEQDEDVLDTWFSSGLWPFSTLGWPDADSADLQRWYPTSTLVTGFDIIFFWVARM
TMMAGAFTGEMPFQDVYIHGLVRDEQNRKMSKSAGNGIDPLLLIDRYGTDALRFALVREV
AGAGQDIRLDYDRKTDTSATVEASRNFANKLWNATRFALMNLGGET-PAQLGEP---IPE
ALQLA--------DRWILSRLARVNRETAERYSSYGLGEAAKGLYEFAWNDVCDWYLELS
KRRLNP-----GENPSAEALADQRVAKQVLAKVISQMHLMLHPLMPHLTEELWHSVTGEP
ET--SFLALQSWPARDE-------------------------------------------
------------------------------------------------------------
------------------------------------------------------------
------------------------------------------------S-------ALDD
ALEASFAELIGAIRLVRNLRAVAGLKPSQSVP-VRFVTGRGELAAVLTKGTADITALTRV
ESVAVMTPA-----------------------------------E---------------
----------------------------------------ADAAPVAKA-----------
------------------------------------------------------------
--------------------------------------------------LAGVS-GELQ
VLLPIEG--LVDLDALKGRLEKDIAKAEKEIKGLAGRLGNPNFAGKAPPEVVAECQANLD
EKQAQADLARKRLADLS-------------------------------------------
------------------------------------------------------------
----
>Syns7803|148240776
------------------------------------------------------------
-----M---------PELA-KTYDPVGTEARWQQAWEDQGAFHPDPKAPGEPFSVVIPPP
NVTGSLHMGHAFNTALIDTIVRYQRLAGKNVLCLPGTDHASIAVQTILEKQLKEEGKTRH
DLGREAFLERAWQWKAESGGRIVGQLRRLGYSVDWQRQRFTLDEGLSEAVKEAFVRLHEQ
GLIVRGEYLVNWCPASGSAVSDLEVEMKEVDGHLWHFRYPLS-----SGE--GHLEVATT
RPETMLGDTAVAVNPTDERYAHLVGQTLTLPFVGREIPIVADDHVEKEFGTGCVKVTPAH
DPNDFAIGQRHGLPQITVMRKNGTMNKEAGQ-FEGLDRFEARKAVVAGLEELGLLVKVED
YRHSVPYSDRGKVPVEPLLSTQWFVKTEPLAARCREALEKQD-PRFIPERWEKVYRDWLT
DIRDWCISRQLWWGHRIPAWFVISETGGNYTDTTPYVVARNEAEALEKAKAEYGAAA---
----EIEQDEDVLDTWFSSGLWPFSTLGWPDADSADLQRWYPTNTLVTGFDIIFFWVARM
TMMAGAFTGEMPFQDVYIHGLVRDEQNRKMSKSAGNGIDPLLLIDRYGTDALRFALVREV
AGAGQDIRLDYDRKTDTSATVEASRNFANKLWNATRFALMNLGGET-PAQLGDP---DPA
ALQLA--------DRWILSRLARVNRETAERYSSYGLGEAAKGLYEFAWNDVCDWYLELS
KRRLNP-----GENPSAEALADQRVAKQVLAKVISQMHLMLHPLMPHLTEELWHSVTGEP
ET--TFLALQPWPVLDE-------------------------------------------
------------------------------------------------------------
------------------------------------------------------------
------------------------------------------------S-------ALDD
DLEASFAELIAAIRVVRNLRAVAGLKPSQSVP-VRFVTGRGELAAVLSKGTADITALTRA
ESVAVMAPA-----------------------------------E---------------
----------------------------------------ADAAPVAKA-----------
------------------------------------------------------------
--------------------------------------------------LAGVS-GELQ
VLLPIEG--LVDLDALKGRLEKDIAKAEKEIKGLAGRLGNPNFADKAPPEVVAECQANLD
EKQAQADLARKRLADLS-------------------------------------------
------------------------------------------------------------
----
>Cya0110|126656563
------------------------------------------------------------
-MTASI---------PELP-TQYDPKTTESKWQDAWDTHQVFKADNSKEGKTYCIVIPPP
NVTGTLHMGHAFGDCLMDVLVRYHRMCGYNTLCLPGTDHASIAVHTILDKQLKAEGITRK
DIGRETFLEKAWQWKQESGGKIVNQMKRIGLSADWSRERFTLDEGLSKAVRTAFVKLYEA
GLIYRGNYLVNWCPASLSAVSDLEVESKEVEGHLWHFRYPLS-----DGS--GHVEVATT
RPETMLGDTGVAVNPNDARYKNLIGKTIKLPIVGREIPIFTDELVDPEFGTGCVKVTPAH
DPNDFEMGNRHKLPFINIMNKDGTLNENAGI-FEGQDRYVARKNVVQKLEEDGLLIKTEK
YNHTVPYSDRGKVPVEPLLSTQWFVKIDPLSQKALKFLDENNSPNFVPKRWEKVYRDWLI
KLKDWCISRQLWWGHQIPAWYVISETNGEIADNTPFIVAHSEEEALEKAKKEYGNDI---
----QLEQDPDVLDTWFSSGLWPFSTLGWPE-NTEDLNTYYPTSTLVTGFDIIFFWVARM
TMMAGYFTDQMPFKDVYIHGLVRDENGKKMSKSANNGIDPLILIEKYGTDALRYTLIREV
AGAGQDISLQYDRKTDQSESVEASRNFANKLWNAARFVMMHLKGET-PQSLGTP---EID
KLELS--------DKWILSRFHQTVQQTREDIEAYGLGEAAKGLYEFIWGDFCDWYIELV
KTRLW------EE------TPSRDVARQTLAYVLDGTLKLLHPFMPHITEEIWQTLTQSN
DQ---FITLQAYPEVNN-------------------------------------------
------------------------------------------------------------
------------------------------------------------------------
------------------------------------------------T-------LINP
NLEDSFTLLFETIRTLRNMRAEADIKPGVKIS-AILQSESEQERSILESGQKYIQDLGKV
EKLTITP-----------------------------------------------------
----------------------------------------QLEQQTEQV-----------
------------------------------------------------------------
--------------------------------------------------VAGVV-GTIQ
ALIPLSG--VVDIGSLRAKLEKNLGKIEAEIKSLSGRLNNPGFVNKAPEEVVQGARDALA
EAEKQAEILRERLKRLQ-------------------------------------------
------------------------------------------------------------
----
>Mica|166368993
------------------------------------------------------------
----MT---------SELS-KQYDPKITETKWQQYWENQEIFTANPEKGGETYCIVIPPP
NVTGSLHMGHAFESSLIDTLVRYKRMTGKNTLWLPGTDHASIAVQAILDRQLKAEKTDRY
QLGREKFLERAWQWKEESGSTIVNQLRRLGVSVDWTRERFTMDEGLSHAVRTAFIKLYED
GLIYRGQYLVNWCPESRSAVSDLEVENKDIEGNLWYFRYPLS-----DGS--GYLQVATT
RPETMLGDTGVAVNPQDPRYRHLIGKTVTLPIMGREIPIIADELVDPEFGTGCVKVTPAH
DPKDFEMGKRHNLAFINIMNLDGSLNENAGI-FVGQDRFVARKNVVKKLDEDGFLVKIEA
YRHSVPYSDRGKVPVEPLLSTQWFVKIEPLATKALTCLDQENSPRFVPERWTKVYRDWLV
KLKDWCISRQLWWGHQIPAWYIISETNNEITNHTPFVVAQDETSALAKAKQEYGEDI---
----IIQQDPDVLDTWFSSGLWPFSTMGWPE-KTLDLDTYYPTTTLVTGFDIIFFWVARM
TMMAGYFTGQMPFKDVYIHGLVRDENGKKMSKSANNGIDPLILIDKYGTDALRYTLIREV
AGAGQDISLQYNRKTDESESVEAARNFANKIWNASRFVMMNLEGKT-PEELGEP---VLE
NLELA--------DRWILSRYHQTVQKTRDYLENYGMGEAAKGLYEFIWRDFCDWYIELV
KTRLW------KDK--E--SVSCATARQTLAFILAGTLKLLHPFMPHITEEIWHHLTQEN
QQ---VLALETYPIADS-------------------------------------------
------------------------------------------------------------
------------------------------------------------------------
------------------------------------------------S-------LIDL
DLENTFELLIESIRVLRNLRAEAGIKPGATIT-AILQTENSQELAILQRGQVYLKDLAKI
ENFILTA-----------------------------------------------------
----------------------------------------KLTEEVNQA-----------
------------------------------------------------------------
--------------------------------------------------IAGVV-ATVE
ILIPLSG--LVDISVLAGKLAKNLAKVEGEIKSLSDRLNKPSFVEKAPEALIQKTKQALA
EAEKQAQILQERLKRLH-------------------------------------------
------------------------------------------------------------
----
>Syns8109|260435463
------------------------------------------------------------
-----M---------PELA-KTYDPAGTEARWQQAWEDQGAFHPDPKAPGEPFSVVIPPP
NVTGSLHMGHAFNTALIDTIVRYQRLAGKNVLCLPGTDHASIAVQTILEKQLKQEGKTRH
DLGRDAFLERAWDWKAESGGRIVGQLRRLGYSVDWKRQRFTLDEGLSEAVKEAFVRLHEQ
GLIYRGEYLVNWCPASGSAVSDLEVEMKEVDGHLWHFRYPLS-----SGD--GHLEVATT
RPETMLGDTAVAVNPTDERYAHLVGQTLTLPFVEREIPIVADDHVEKDFGTGCVKVTPAH
DPNDFAIGQRHGLPQITVMRKNGTMNKEAGQ-FEGLDRFEARKAVVAGLEELGLLVKVED
YRHSVPYSDRGKVPVEPLLSTQWFVKTEPLAARCREALEKHD-PRFIPGRWEKVYRDWLT
DIRDWCISRQLWWGHRIPAWFVISETGGTYTDTTPYVVARNEAEALAKAKAEYGAAA---
----EIEQDEDVLDTWFSSGLWPFSTLGWPDADSADLQRWYPTSTLVTGFDIIFFWVARM
TMMAGAFTGEMPFQDVYIHGLVRDEQNRKMSKSAGNGIDPLLLIDRYGTDALRFALVREV
AGAGQDIRLDYDRKKDTSATVEASRNFANKLWNATRFALMNLGSET-PTQLGES---DPA
ALQLA--------DRWILSRLARVNRETAQRYSSYGLGEAAKGLYEFAWNDVCDWYLELS
KRRLNP-----GENPSAEALADQRVAKQVLAKVISQMHLMLHPLMPHLTEELWHSVTGEP
ET--TFLALQPWPALDE-------------------------------------------
------------------------------------------------------------
------------------------------------------------------------
------------------------------------------------S-------ALDD
ALEASFAELIGAIRVVRNLRAVAGLKPSQSVP-VRFVTGRGELAAVLTEGTADITALTRA
ESVAVMAPA-----------------------------------E---------------
----------------------------------------ADAAPVAKA-----------
------------------------------------------------------------
--------------------------------------------------LAGVS-GELQ
VLLPIEG--LVDLDALKGRLEKDIAKAEKEIKGLAGRLGNPNFADKAPPEVVAECQANLD
EKHAQAELARKRLADLS-------------------------------------------
------------------------------------------------------------
----
