# Supplementary material for: Genome fluctuations in cyanobacteria reflect evolutionary, developmental and adaptive traits
Source: BMC Evol Biol. 2011 Jun 30;11:187. doi: 10.1186/1471-2148-11-187 (PMC3141437; doi:10.1186/1471-2148-11-187)
Supplement: Additional file 8 — Individual and concatenated alignments for protein groups. Compressed file containing all alignments of individual groups (fasta format) and the concatenated alignment of 285 single-copy genes (phylip format). [file 1471-2148-11-187-S8.GZ › Cyanos1355.faa]

>Syne7942|81299443
-------------------------MGRT-LANKQDIVTELKGLVDEAQMAFVVDYQGLT
VAEITDLRNRLEASNSVCKVTKNTLMRRAIADADDWQPLTELLKGTNAFVLVKDDPGSAI
KAYQAFQKDTKKTELRGGLL----EGRLLSSDELKAIGDLPSKEVLIAQIAGAIN-----
------GVATKLAVGIKEVPNSLARGIKAVSE--QTDA----------------------
-------
>PromCC|33239680
-------------------------MGRT-LESKKQIVEEIKGLLDKADMALVLDYQGLS
IKEMSDLRSRLEQSSGICKVTKNTLMRKAINGDATWSGLESLLNGTNAFVLVKGDVGSAL
KAVQAFQKETKKSETKGGLY----EGKLLTQDEIKAIAALPSKEALMAQIAGALN-----
------SITTKIAVGVNEIPSGLARSLKQHAE--NSES----------------------
-------
>Crow|67924344
-------------------------MGRT-RENKATVIAEIKELLSEAQLGIVIDYQGLS
VAEITDLRNRLQPSGAICKVTKNTFMEKAVTGDEAWEPMTDFLKGTSAFVLVKDDVGSAV
RAYQSFKKDTKKTEFRGGVM----QGQALNEEQVKAIADLPSKEELIGQVAGAINSIATK
LAVGVNEVPSSLGRGINDIPNSFGRVMAAMAA--KEEGNG--------------------
-------
>Syn7335|254424271
-------------------------MGRT-LANKQALVAEMKDLLEASESAFVIDYKGLS
VAQISDLRGRLRESGATCKISKNTLLKRAIADQDQWQELESLLTGTSAVLLTKEDIGSAV
KAYKKFQKDTKKTELRGGVL----EGKLLSQKDAEALADLPTKDELYAKIAVGIN-----
------AVATKLALGIKEVPASIGRGIKAYAE--KE------------------------
-------
>Syn307|148243455
-------------------------MGRT-LENKQQIVEELKQLLGEAEMALVLDYKGLS
IKEMSDLRGRL-AANGICKVTKNTLMRRAIDGNDTWSDLDPLLTGTNAFVLVKGDVGGAV
KAVQSFQKDSKKSELKGGLF----EGRLLSQNDIKAIGDLPSKEGLMAQIAGSIN-----
------AVATKLAVGVNEVPSGLARALQQHAD--SENS----------------------
-------
>Syn9605|78213977
-------------------------MGRT-LENKQQIVGELKELLADAELALVLDFKGLS
IKEMSDLRDRLRASDSVCKVTKNTLMRRAIDGDSNWASLDSLLTGTNAFVLVKGDVGAGV
KAVQTFQKELKKSETKGGLF----EGKLLSQDEIKAIADLPSKEQLMAQIAGAIN-----
------AVATKVAVGINEVPSGMARALKQHAE--GGEG----------------------
-------
>Nosp|186685898
-------------------------MGRT-LENKKEIVADLKETLSESTLALVIDYQGLT
VSEITDLRRRLRPSGTVCKVTKNTLMGIAIEGDEKWQPLSELLNGSSAFLLVKDDFSSAI
KAYQEFQKVTKKTELRGGVL----EGRLLKEPDVKVLGDLPSKEQLIAQIAGAIN-----
------ALATKIAVGINEVPGSLARALKAVSD--QEQSGGSTETAAVQDSSAETATEDNS
STEPAAE
>PromAS|123967757
-------------------------MGRT-LENKQKIVTEIKSLLDDSEMAVVLDYKGLT
IKEMSDLRSRLQTTNGICKVTKNSLMRKAIDGDSNWNDLESLLTGTNAFVLIKEDVGGAV
KAIQSFQKDTKKSETKGALF----EGRLLSDSEIKEIASLPSKEVLMAKIAGALN-----
------GVATKIAISINEVPSGLARSLKQHSE--KSES----------------------
-------
>Rapb|282896124
-------------------------MGRT-LENKKEIVADLKGTLSQSTLALVIDYQGLT
VAEITDLRRRLRPSGTICKVTKNTFMGLAIQEDKKWQPMSELLKGSSAFLLVKEDFSSAI
KAYQEFQKATKKTELRGGVM----EGRLLKDEDVKALGDLPSKEQLMAQIAGAIN-----
------ALATKVAVGIKEVPSSLARGIQAIAD--KDKEGATTPE----------------
-------
>YellA|86606436
-------------------------MGKQPLAKKAEMVDEVRSLLQASQMVLVIDYRGLT
VSEMNQLRAELRKADAVCMVVKNTLMRRAVADQKAWAGILPFLSGPTAFIMIRGDIPAAL
KAYQDFAKQTKKTEFRGAAA----EGLSLTLDQAKAIAELPPKEVLMAQVAGSLKSVATR
LAVGLNAVPTQVARGIQEIPASLARAIRAIAD--KEAA----------------------
-------
>Prom9215|157412560
-------------------------MGRT-LENKQQIVTEIKSLLNDSEMAVVLDYKGLT
IKEMSDLRSRLRTTNGICRVTKNSLMRKAIDGDSNWNDLESLLTGTNAFVLIKEDVGGAV
KAIQSFQKDTKKSETKGALF----EGRLLSDSEIKEIASLPSKEVLMAKIAGALN-----
------GVATKIAISINEVPSGLARSLKQHSE--KSES----------------------
-------
>PromN2A|72383405
-------------------------MGRT-LESKKQIVKKIEDLLDNSEMALVLDYKGLS
TKEMSDLRSRLQQSDGVCKVTKNTLMRQAIKGKNSWTGLDSLLTGTNAFVLIKGDVGSAV
KAVQAFQKETQKSETKGGLF----EGKLLSQDEIKAIAKLPSKEALMGQIAGALN-----
------SITSKIAIGINEVPSGLARSLKQHSE--NGES----------------------
-------
>Syns9917|87123511
-------------------------MGRT-LESKQQIVEELKQLLGEAEMALVLDYQGLS
IKEMSDLRTRLQASNGVCKVTKNTLMRRAIDGDSAWSNLDSLLSGTNAFVLVKGDVGGAV
KAVQAFQKDTKKSETKGGLF----EGKLLSQDEIKAIGDLPSKEVLMAQIAGAIN-----
------AVATKVAVGINEVPSGLARALKQHAE--SGDS----------------------
-------
>Prom9312|78778590
-------------------------MGRT-LENKQQIVTEIKSLLNDSEMAVVLDYKGLT
IKEMSDLRSRLQTTNGICKVTKNSLMRKAIDGDSNWNDLESLLTGTNAFVLIKEDVGGAV
KAIQSFQKDTKKSETKGALF----EGRLLSNSEIKEIASLPSKEVLMAKIAGALN-----
------GVATKIAISINEVPSGLARSLKQHSE--KPES----------------------
-------
>SynsBL|116071972
-------------------------MGRT-LENKQQIVGELKGLLAETELALVLDFKGLS
IKEMSDLRDRLRVTNSVCKVTKNTLMRRAIDGDSSWANLDSLLTGTNAFVLVKGDVGAGV
KAVRSFQKEVNKSETKGALF----EGKLLSQDEIKAIADLPSREELMAQIAGAIN-----
------AVATKVAVGINEVPTGMARALKQHAE--GGDS----------------------
-------
>Prom9515|123965466
-------------------------MGRT-IENKQKIVTELKSLLDDSEMAVVLDYKGLT
IKEMSDLRSRLQTNKGICKVTKNSLMRKAIDGNSNWTDLESLLTGTNAFVLIKEDVGGAV
KAIQSFQKETKKSETKGALF----EGRLLSQSEIKEIASLPSREVLMAKIAGALN-----
------GVATKIAISINEVPSGLARSLKQHSE--KSES----------------------
-------
>Cya8802|257059610
-------------------------MGRT-RDNKAAVIADLKELLSDAQLAFVIDYQGLS
VSEITELRNRLRPTGSICKVTKNTFMEMAVQEDDNWQPMTQFLTGSSAFVLVKDDVGGAV
RAYQGFKKDTKKTEFRGGVM----QGQALNEDQVKAIADLPSKEELMAQIAGALNSIATK
LAVGINEVPSSVARGINEVPGSLGRVVNAIAN--KEEGNAA-------------------
-------
>Prom9313|33864354
-------------------------MGRT-LESKQQIVEELKGLLGEAEMALVLDYQGLS
IKEMSDLRTRLQASNGVCKVTKNTLMRHAINGNGAWSNLESLLTGTNAFVLIKGDVGGAV
KAVQAFQKDTKKSETKGGLF----EGKLLSQGEIKAIGDLPTKEVLMAQIAGSLN-----
------ALATKVAVGINEVPSGLARALHQHAE--SGES----------------------
-------
>Cya7822|196256109
-------------------------MGRT-RENKEEVVADFKGLLKESQLAVVIDYQGLT
VAEITDLRRRLRPLGGTCKIAKNTLVRIAVDGDEKWQVMHEHLKGSSAILLVPEDVGGAV
KAYKAFQKDSKKTELRGGVM----EGRSLTKDQVEALADLPTKEQLYAQIAGALN-----
------ALATKIAVGIKEVPSSIARGIQAYSE--KEEG----------------------
-------
>Cya7424|218438011
-------------------------MGRT-RENKEDVVADLKELLKESQLAVIIDYQGLS
VAEITDLRRRIRPVGGTCKIAKNTLVRIAVDGDQNWQPMQEYLKGSSAVLLVQEDVGGIV
KAYKSFQKDSKKTELRGGVM----EGRSLTKDQVEALADLPSKEQLYAQIAGAIN-----
------SITAKIAIGIKEVPSSVARGLQAYSE--KEQGSES-------------------
-------
>PromN1A|124024991
-------------------------MGRT-LESKKQIVKKIEDLLDNSEMALVLDYKGLS
TKEMSDLRSRLQQSDGVCKVTKNTLMRQAIKGKNSWTGLDSLLTGTNAFVLIKGDVGSAV
KAVQAFQKETQKSETKGGLF----EGKLLSQDEIKAIAKLPSKEALMGQIAGALN-----
------SITSKIAIGINEVPSGLARSLKQHSE--SGES----------------------
-------
>Micc|254412836
-------------------------MGRT-LDNKKEVVADLKELLSDSQLAIVIDYQGLS
VAEITDLRNRLRPTGTVCKVTKNTLMRRAVEDDENWQPMTEFLVGSSAFMLVKDDVGGAI
RAYQDFQKATKKTDFKGGVM----QGQALSQDQVKAIADLPSKEELIGQIAGSINSIATK
LAVGVNEVPASLGRCVNEVPGSLGRVLQALSA--QKEGGG--------------------
-------
>Prom9202|254525682
-------------------------MGRT-LENKQQIVTEIKSLLNDSEMAVVLDYKGLT
IKEMSDLRSRLQTTKGICKVTKNSLMRKAIDGDSNWNDLESLLTGTNAFVLIKEDVGGAV
KAIQSFQKDTKKSETKGALF----EGRLLSDSEIKEIASLPSKEVLMAKIAGALN-----
------GVATKIAISINEVPSGLARSLKQHSE--KSES----------------------
-------
>Nods|119511569
-------------------------MGRT-LENKKEIVADLKNSLSESTLALVIDYQGLT
VAQITDLRQKLRPSGAVCKVTKNTLMGIAIDGDENWQPLSELLQGSSAFLLVKEDFSSAI
KAYQEFQKVTKKTELRGGVM----EGRLLKETDVKALGDLPSKEQLMAQIAGAIN-----
------ALATKVAVGINEVPSSLARALQAVADKEKEQGESTESAEPSTESAAE-------
-------
>Cyab|254430905
-------------------------MGRT-LENKQQIVEELKGLLGEAEMALVLDFKGLS
IKEMSDLRTRLQASNGVCKVTKNTLMRRAIDGNSAWSELESLLTGTNAFVLVKGDVGGAV
KAVQSFQKDTKKSETKGGLF----EGKLLSQTEIKAIGDLPSKEVLMAQIAGAIN-----
------AVATKLAVGINEVPSGLARALQQHA---GGEGQAS-------------------
-------
>Acam|158336008
-------------------------MGRT-LEDKKQIVAGLQENLSDTVMTIVIDYQGLT
VAEITELRNKLRPAGAQCKITKNTLMRRAIKGDEKWEPLSDWLSDSSAFLLIKDDLGGAI
KAYQAFQKATKKTELRGGVM----DGQPLSKEDIKAIGDLPSQEVLVAQIAGAIN-----
------SVTAKVAVGINEVPASLARALQAHSD--SDKAA---------------------
-------
>Prom9301|126695560
-------------------------MGRT-LENKQQIVTEIKSLLNDSEMAVVLDYKGLT
IKEMSDLRSRLQTTNGICKVTKNSLMRKAIDGDSNWNDLESLLTGTNAFVLIKEDVGGAV
KAIQSFQKDTKKSETKGALF----EGRLLSDSEIKEIASLPSKEVLMAKIAGALN-----
------GVATKIAISINEVPSGLARSLKQHSE--KSES----------------------
-------
>Artm|209527684
------------------------------------------------------------
------------------------------------------------------------
-------------------M----EGRALSPDEIKAITELPTKEELMARIAGAINSIPTK
VAVGVNAVPTKLAVGIKEVPASLVRAIKAVSE--KDDSQAA-------------------
-------
>Syne6301|56750902
-------------------------MGRT-LANKQDIVTELKGLVDEAQMAFVVDYQGLT
VAEITDLRNRLEASNSVCKVTKNTLMRRAIADADDWQPLTELLKGTNAFVLVKDDPGSAI
KAYQAFQKDTKKTELRGGLL----EGRLLSSDELKAIGDLPSKEVLIAQIAGAIN-----
------GVATKLAVGIKEVPNSLARGIKAVSE--QTDA----------------------
-------
>Anav|75908768
-------------------------MGRT-LENKKEIVADLKETLGESTLALVIEYQGLT
VAEISDLRRRLRPSGTVCKVTKNTLMGIAIQDDEKWQPLSELLKGSSAFLLVKEDFSSAI
KAYQDFQKVTKKTELRGGVM----EGRLLKEPDVKALGDLPSKEQLMGQIAGAIN-----
------ALATKIAVGINEVPGGLARALQAVAD--KENGGDDSAA----------------
-------
>Artp|284050923
-------------------------MGRT-LAQKEKIVVDLQKQLSSAQLTLVIDYTGLS
VSQITDLRNRLRETGSVCKVTKNTLMQKALEGDDNWKAMEKFLSGSSAFIFIQDDLGAAI
KAYQAFQKESKKTELRGGVM----EGRALSPDDIKAITELPTKEELIARIAGAINSIPTK
VAVGVNAVPTKLAVGIKEVPASLVRAIKAVSE--KDDSQAA-------------------
-------
>Cya7425|220909375
-------------------------MGRT-LENKKSIVAELQETLSQSQLTLVIDYKGLT
VAEITDLRKRLRPTGTLCKVTKNAFMRIAVDGNQTWQPLQSFCQETSAFLLVKDDLGGAI
KAYQDFQKATKKTELRGGVM----EGRSLNADQVKAIGDLPSKDQLMAQIAGAIN-----
------GVATKLAVGINQVPTSLARGIKAVSE--KEAA----------------------
-------
>Cya51142|172035140
-------------------------MGRT-RENKATVIADLKELLSEAQLGMVIDYQGLS
VAEITELRNRLRPSGAICKVTKNTLMEQAITGDEAWEPMTNFLKGSSAFVLVKDDVGSAV
RAYQSFKKDTKKTEFRGGVM----QGQALNEDQVKAIADLPSKEELIGQVAGAINSIATK
LAVGVNEVPTSIGRGINDIPNSLGRVMAAMAA--KEEGNG--------------------
-------
>Lyns|119485145
-------------------------MGRT-VTEKQEIVADLKQILSEAQLALIIDYKGLS
VAQITDLRNRLRETGSTCKVTKNTFMRKAVEGNETWEVMQEFLSGSSAFIFAQDDFGAAI
KAYQAFQKDSKKTELRGGVM----EGRALSVDDVKAITELPTKEELMAKIAGVINSIPTK
LAVGTKAVPTKLAVGIKEVPASLVRVVKAVSE--KEDSADAA------------------
-------
>Prom9211|159902761
-------------------------MGRT-LESKKQIVEELKALLDQAEMALVIDYQGLT
IKEMSDLRTRLGPSSGICKVTKNTLMRKAIDGDTSWSSLESLLNGTNAFVLVKGDVGGAL
KAVQAFQKETKKSKTKGGLF----EGKLLSQDEIKAIANLPTKEVLMAQIAGALN-----
------SIATKMAVGINEVPSGLARSLKQHAD--SGEN----------------------
-------
>Noss|17232794
-------------------------MGRT-LENKKEIVADLKETLGESTLALVIEYQGLT
VAEITDLRKRLRPSGTVCKVTKNTLMGIAIQDDEKWQPLSELLKGSSAFLLVKEDFSSAI
KAYQEFQKVTKKTELRGGVM----EGRLLKEPDVKALGDLPSKEQLMGQIAGAIN-----
------ALATKIAVGINEVPGGLARALQAVAD--KENGGDDSAA----------------
-------
>Cya8801|218246570
-------------------------MGRT-RDNKAAVIADLKELLSDAQLAFVIDYQGLS
VSEITELRNRLRPTGSICKVTKNTFMEMAVQEDDNWQPMTQFLTGSSAFVLVKDDVGGAV
RAYQGFKKDTKKTEFRGGVM----QGQALNEDQVKAIADLPSKEELMAQIAGALNSIATK
LAVGINEVPSSVARGINEVPGSLGRVVNAIAN--KEEGNAA-------------------
-------
>Glov|37521170
-------------------------MGK--RPVKEALVGDLQKLLEKSSVVMVIDYRGLS
VAEITGLRRRMREHGGTCVVAKNTLMGVATR-ETAWRNIDPLLAGPSAFLFGNEKLKEML
KTYEDFARETKKTEFRGAVV----DGTLVTLDGLKAIADLPPKEVLLAQFAGALKVLPTK
IAVGINQVPTKVAVGINEVPAGLARVLEALRKQKEEQQQPQAAA----------------
-------
>Syns8102|33866871
-------------------------MGRT-LESKQQIVGELKELLAESELALVLDYKGLS
IKEMSDLRDRLRAGNAVCKVTKNTLMRRAIDGDSAWSNLDSLLTGTNAFVLIKGDVGAGV
KAVQAFQKETKKSETKGGLF----EGKLLSQDEIKAIADLPSKEQLMAQIAGAIN-----
------AVATKVAVGINEVPSGLARALKQHAE--GGDS----------------------
-------
>Thee|161485774
-------------------------MGRT-LANKKEIVAELKERLRESQMALVIDYQGLS
DAEMKDLRQRLRKCNASCKVTKNTLMELAVKESDTWQPITQFLKGPSAFLLLKDDIGGAI
KAYQEFQKATKKTTLRGGVM----EGRALDEAQVKAIGDLPSKEQLMAQIAGALN-----
------AVTAKIAIGIKEVPASLARATQAIAD--KGAA----------------------
-------
>Syns9916|116074056
-------------------------MGRT-LESKQQIVEELKQLLGEAEMALVLDYQGLS
IKEMSDLRTRLQASNGVCKVTKNTLMRRAIDGDSAWSDLDSLLSGTNAFVLVKGDVGGAV
KAVQAFQKETKKSETKGGLF----EGKLLSQAEIKAIGDLPSKEVLMAQIAGAVN-----
------AVATKVAVGINEVPSGLARALKQHAE--SGDS----------------------
-------
>PromMED|33860762
-------------------------MGRT-IENKQKIVTEIKSLLDDSEMAVVLDYKGLT
IKEMSDLRSRLQTNNGICKVTKNSLMRKAIDGNSNWTDLESLLTGTNAFVLIKEDVGGAV
KAIQSFQKETKKSETKGALF----EGRLLSESEIKEIASLPSREVLMAKIAGALN-----
------GVATKIAISINEVPSGIARSLKQHSE--KSES----------------------
-------
>Scys6803|16330009
-------------------------MGRT-RENKATVISDVQELFQDAQMTVIIDYQGLT
VAEITDLRNRLRPLGGTCKIAKNTLVRRALAGQEAWSPMEEFLTGTTAILVLKEDLGGAI
KAYKKFQKDTKKTELRGGVL----EGKSLTQADVEAIGDLPSKEQLMGQIAGGIN-----
------ALATKIALGIKEVPASVARGLQAHVD--KE------------------------
-------
>Syn9902|162138549
-------------------------MGRT-LENKQQIVGELKGLLAETELALVLDFKGLS
IKEMSDLRDRLRVTNSVCKVTKNTLMRRAIDGDSSWANLDSLLTGTNAFVLVKGDVGAGV
KAVRSFQNEFKKSETKGALF----EGKLLSQDEIKAIADLPSREELMAQIAGAIN-----
------AVATKVAVGINEVPTGMARALKQHAE--GGDS----------------------
-------
>Trie|113474158
-------------------------MGKS-KKQKEEMLAGIKQNLSESQLALVINYQGLS
VAEITDLRRRLIPTGSICSIAKNTLMGIAVKEDSNWQPMEDLLAGSNAFLFLKNDIGGAI
KAYQDFQKATKKTEFKGGVM----EGRLLDKDQVKAIADLPSKEELLAQVAGAINNIATK
LAISLDAVPTQLATGINEVPASVNRAIKAISD--KEQQGDAA------------------
-------
>Syn9311|113955153
-------------------------MGRT-LESKQQIVEELKKLLGEAEMALVLDYQGLS
IKEMSDLRTRLQASNGVCKVTKNTLMRRAIDGDSVWSSLDSLLNGTNAFVLIKGDVGGAV
KAVQSFQKETKKSETKGGLF----EGKLLSQDEIKAIGELPSKEVLMAQIAGAIN-----
------AVTTKVAVGVNEVPSGLARALKQHAD--SGES----------------------
-------
>NoAz|298490346
-------------------------MGRT-LENKKEIVADLKGTLSESTLALVIDYQGLT
VAEIRDLRRRLRPSGTVCKVAKNTFMGIAIQEDEKWQPLSELLKGSSAFLLVKEDFSSAI
KAYQEFQKTSKKTELRGGVM----DGRLLKEADVKALGDLPSKEQLMAQIAGSIN-----
------ALATKLAVGINEVPSSLARAVQAVAD--KENGDSTETASE--------------
-------
>Ucyn|284928828
MKFDPPARQNARAYFFPKNKGGENIMGRT-KENKAMVISNLKELLDEAELSFVIDYQGLT
VAEITDLRNRLRSSGAICKVTKNTFMEKAVIGSEKWKPITSFLNGSSAFILVKEDLGGAI
KAYQAFKKETKKTAFRGGVM----QGQTLNEEQVKAIADLPSKEELIGQAAGLINSITAK
IAIGINQVPTSLGRGVNEIPNSLGRAFAAVAA--KKES----------------------
-------
>Syns5701|87300791
-------------------------MGRT-LESKQQIIEELKGLLGEAEMALVLDYKGLS
IKEMSDLRTRLQANSGICKVTKNTLMRRAIDGNSAWSELDSLLTGTNAFVLIKGDVGGAV
KAVQSFQKDTKKSDVKGGLY----EGKLLSQNDIKAIAELPSKEVLIAQIAGAIN-----
------AVATKLAVGINEVPSGLARALQQHAD--SGDAS---------------------
-------
>YellB|86608699
-------------------------MGKQPLAKKAEIVDKVRSLLQASQMVLVIDYKGLT
VAEMDQLRAELRKSDSVCMVVKNTLMRRAIADQKAWAGIIPFLAGPTAFILIRGDISAAL
KAYQDFAKQTKKTEFRGAGI----EGLSLTLEQAKAIAELPPKEVLMAQVAGSLKSVATG
LAVGLNAVPTQVARGIHEIPASLGRAIRAIAD--KEAA----------------------
-------
>Syn7002|170077648
-------------------------MGKS-LADKQELVAEIKDLLKDAQLTFVIDYKGLT
VAEITDLRNRLRPAGAYCKIAKNTLMHIAVDGDETWQPVQSLLKDSSAFLIAGEDVASAV
KAYKEFRKATKKTELRGGVM----EGQALTSDQIEALGDLPTKDQLYGQIAGAIN-----
------AVTAKIAIGINEVPGSLARAIKAVSE--KEAA----------------------
-------
>Cylr|282899206
-------------------------MGRT-LENKKEIVADLKGTLSQSTLALVIDYQGLT
VGEITDLRRRLRPSGTVCKVTKNTFMGLAIQEEEKWQPMSELLKGSSAFLLVKEDFSSAI
KAYQEFQKATKKTELRGGVM----EGRLLKDEDVKALGDLPSKEQLMAQIAGAIN-----
------ALATKVAVGIKEVPSSLARGIQAIAD--KDKEGATTPE----------------
-------
>Prom9303|124024467
-------------------------MGRT-LESKQQIVEELKGLLGEAEMALVLDYQGLS
IKEMSDLRTRLQASNGVCKVTKNTLMRHAINGNGAWSNLESLLTGTNAFVLIKGDVGGAV
KAVQAFQKDTKKSETKGGLF----EGKLLSQGEIKAIGDLPTKEVLMAQIAGSLN-----
------ALATKVAVGINEVPSGLARALHQHAE--SGES----------------------
-------
>Syns7805|88809794
-------------------------MGRT-LESKQQIVEELKQLLGEAEMALVLDYQGLS
IKEMSDLRTRLQAANGVCKVTKNTLMRRAIDGDSAWSNLDSLLSGTNAFVLVKGDVGGAV
KAVQAFQKDTKKSETKGGLF----EGKLLSQDEIKAIGDLPSKEALMAQIAGAIN-----
------AVATKVAVGINEVPSGLARALKQHAE--SGEG----------------------
-------
>Syns7803|148240708
-------------------------MGRT-LESKQQIVEELKQLLGEAEMALVLDYQGLS
IKEMSDLRTRLQAANGVCKVTKNTLMRRAIDGDSAWSNLDSLLTGTNAFVLVKGDVGGAV
KAVQAFQKDTKKSETKGGLF----EGKLLSQDEIKAIGDLPSKEALMAQIAGAIN-----
------AVATKVAVGINEVPSGLARALKQHAE--SGEG----------------------
-------
>Cya0110|126659909
-------------------------MGRT-RENKATVIADLKELLSEAQLGMVIDYQGLS
VAEISELRNRLRPSGAICKVTKNTLMEQAITGDEAWEPMTNFLNGSSAFVLVKDDVGSAV
RAYQSFKKDTKKTEFRGGVM----QGQALNEDQVKAIADLPSKEELIGQVAGAINSIATK
LAVGVNEVPTSIGRGINDIPNSLGRVMAAMAA--REEGNG--------------------
-------
>Mica|166367128
-------------------------MGRS-RESKGVILEELKTSLSEAQLTMVIDYQGLT
VAEISNLRRKLRPTGTICKVTKNTLMGLAIAEDSGWEPMKSLLSGTSAFLLVKEDIGGAF
KAYQEFKKESKKTELRGGVLKEGTKGQLLTEEQLKAIADLPSKEQLIAQVAGAIN-----
------AIATKLARSINEVPASLARAVDAVAR--QEEKEAA-------------------
-------
>Syns8109|260436165
-------------------------MGRT-LENKQQIVGELKELLADAELALVLDFKGLS
IKEMSDLRDRLRASDSVCKVTKNTLMRRAIDGDSNWASLDSLLTGTNAFVLVKGDVGAGV
KAVQTFQKELKKSETKGGLF----EGKLLSQDEIKAIADLPSKEQLMAQIAGAIN-----
------AVATKVAVGINEVPSGMARALKQHAE--GGEG----------------------
-------
