# Supplementary material for: Genome fluctuations in cyanobacteria reflect evolutionary, developmental and adaptive traits
Source: BMC Evol Biol. 2011 Jun 30;11:187. doi: 10.1186/1471-2148-11-187 (PMC3141437; doi:10.1186/1471-2148-11-187)
Supplement: Additional file 8 — Individual and concatenated alignments for protein groups. Compressed file containing all alignments of individual groups (fasta format) and the concatenated alignment of 285 single-copy genes (phylip format). [file 1471-2148-11-187-S8.GZ › Cyanos1357.faa]

>Syne7942|81299460
------------------------------------------MTQLISIDKEQEEAGMTQ
ATEL----------------------------------------LDPALKPAETKAKRSS
RKKATTAVVEPAT----------------------TIAPTADVDAIDDEDSVGEDEDAAA
KAKAKVRKT--------YTEDSIRLYLQEIGRIRLLRADEEIELARQIADLLALERIRDE
LLE------------------------QLDRLPSDAE-----WAAAV----DSP------
------------------------------------LDEFRRRLFRGRRAKDKMVQSNLR
LVVSIAKKYMNRGLSFQDLIQEGSLGLIRAAEKFDHEKGYKFSTYATWWIRQAITRAIAD
QSRTIRLPVHLYETISRIKKTTKLLSQEMGRKPTEEEIATRMEMTIEKLRFIAKSAQLPI
SLETPIGKEEDSRLGDFIEADGETPEDEVAKNLLREDLEGVLSTLSPRERDVLRLRYGLD
DGRMKTLEEIGQLFNVTRERIRQIEAKALRKLRHPNRNSILKEYIR--
>PromCC|33239946
------------------------MTSATSSKSVTKQKSNVTKSKKTKSLLKEGSQKNQH
SKNLS---------------------------------------EKKSTSKKKAVTSITK
KNNPTEPILSDENLEIAADQLLNAT----------EMKNEESASLDIQNNDSLIGDLTDA
EAREKALASIKLGPKGVYTEDSIRVYLQEIGRIRLLRPDEEIELARKIADLLHLEELAIQ
FES------------------------EHGNYPTKKE-----WAALV----NMP------
------------------------------------MARFRRRLMLARRAKEKMVQSNLR
LVVSIAKKYMNRGLSFQDLIQEGSLGLIRAAEKFDHEKGYKFSTYATWWIRQAITRAIAD
QSRTIRLPVHLYETISRIKKTTKVLSQEFGRKPSEEEIAESMEMTIEKLRFIAKSAQLPI
SLETPIGKEEDSRLGDFIESDSENPELDVAKTLLREDLEGVLATLSPRERDVLRLRYGLD
DGRMKTLEEIGQIFDVTRERIRQIEAKALRKLRHPNRNGVLKEYIK--
>Crow|67921267
---------------------------------------------------------MTQ
ANDL----------------------------------------LTLTESQI--------
-----------------------------------EVSFFIDEDLETPSNDIVEPETKKT
RKISASRRR-DPSKKKPYTEDSIRVYLQEIGRIRLLRAEEEIELARKIADLLQLERIREA
LWE------------------------ELDQEPNDDQ-----WGHRIFQWENIEQRLCSQ
--KNKEPKWSDIVAELNKAEIISDLEKTWKQQSKAYLPKFKRRLYLGRRAKDKMVHSNLR
LVVSIAKKYMNRGLSFQDLIQEGSLGLIRAAEKFDHEKGYKFSTYATWWIRQAITRAIAD
QSRTIRLPVHLYETISRIKKTTKLLSQEMRRKPTEEEIATRMEMTIEKLRFIAKSAQLPI
SLETPIGKEEDSRLGDFIEADGETPEDEVSKNLLREDLENVLDTLSPRERDVLRLRYGLD
DGRMKTLEEIGQIFNVTRERIRQIEAKALRKLRHPNRNSILKEYIR--
>Syn7335|254424926
---------------------------------------------------------MTQ
ANTT----------------------------------------LETLESTIEAKATSQS
AASVTSVTIDLTGKSEATSQAAKQG----------TAKTTKDETGVAEEGTATKAKATRG
AAKGKARRRTAQTKKKHYTEDSIRLYLQEIGRIRLLRAEEEIELARKIADLLELERIRDE
IDD------------------------QLDDEPTDAD-----WANAV----DMP------
------------------------------------LPAFRRRLYQGRRAKDKMVQSNLR
LVVSIAKKYMNRGLSFQDLIQEGSLGLIRAAEKFDHEKGYKFSTYATWWIRQAITRAIAD
QSRTIRLPVHLYETISRIKKTTKLLSQELGRKPTEEEIATRMEMTIEKLRFIAKSAQLPI
SLETPIGKEEDSRLGDFIESDGETPEDEVSKSLLREDLESVLSTLSPRERDVLRLRYGLD
DGRMKTLEEIGQIFNVTRERIRQIEAKALRKLRHPNRNSVLKEYIR--
>Syn307|148241988
------------------------------------------MPVAAAAKSTTAVAEATE
AKP-----------------------------------------VKAKAAPKAKAAPKAK
AAPKAKAAP--------------------------KAKAAPKAKAEPQAEVAVTTTVAKD
GKAAK-LPSIKIGPKGVYTEDSIRVYLQEIGRIRLLRPDEEIELARKIADLLHLEELADQ
YEE------------------------DHGKYPDNRE-----WAVLV----DMP------
------------------------------------PIKFRRRLMLGRRAKEKMVQSNLR
LVVSIAKKYMNRGLSFQDLIQEGSLGLIRAAEKFDHEKGYKFSTYATWWIRQAITRAIAD
QSRTIRLPVHLYETISRIKKTTKVLSQEFGRKPTEEEIAESMEMTIEKLRFIAKSAQLPI
SLETPIGKEEDSRLGDFIEADIENPDQDVAKNLLREDLEGVLATLSPRERDVLRLRYGLD
DGRMKTLEEIGQIFDVTRERIRQIEAKALLKLRHPNRNGVLKEYIK--
>Syn9605|78212231
-----------------------------------MKDVAKGSEKEAKKAPARRRTSKAS
AKD-----------------------------------------LNAAADELLAAADQAK
ASGTTKKAAAKSTKAKTTTKKATTTKKAATTKKTATKATTAKAAAKPTAEEKAKTAAAEK
EAKAKALASIKIGPKGVYTEDSIRVYLQEIGRIRLLRPDEEIELARKIADLLYLEELAAQ
FES------------------------DNGREPDNKE-----WAALV----EMP------
------------------------------------LIRFRRRLMLGRRAKEKMVQSNLR
LVVSIAKKYMNRGLSFQDLIQEGSLGLIRAAEKFDHEKGYKFSTYATWWIRQAITRAIAD
QSRTIRLPVHLYETISRIKKTTKVLSQEFGRKPTEEEIAESMEMTIEKLRFIAKSAQLPI
SLETPIGKEEDSRLGDFIEADIENPEQDVAKNLLREDLEGVLATLSPRERDVLRLRYGLD
DGRMKTLEEIGQIFDVTRERIRQIEAKALRKLRHPNRNGVLKEYIK--
>Nosp|186686393
---------------------------------------------------------MNQ
ANNV----------------------------------------LESIYQPDLEIMNQPE
LELEELLIDDE------------------------EDLLIIDEGDDEFLEPQSDEDDAKS
GKAAKSRRR-TQSKKKHYTEDSIRLYLQEIGRIRLLRADEEIELARKIADLLELERVRER
LSE------------------------QLDRDPRDSE-----WAEAV----QLP------
------------------------------------LPAFRYRLHVGRRAKDKMVQSNLR
LVVSIAKKYMNRGLSFQDLIQEGSLGLIRAAEKFDHEKGYKFSTYATWWIRQAITRAIAD
QSRTIRLPVHLYETISRIKKTTKLLSQEMGRKPTEEEIATRMEMTIEKLRFIAKSAQLPI
SLETPIGKEEDSRLGDFIESDGETPEDQVSKNLLREDLEKVLDSLSPRERDVLRLRYGLD
DGRMKTLEEIGQIFNVTRERIRQIEAKALRKLRHPNRNSVLKEYIR--
>PromAS|123968088
----------------------------------------------MCPVAAESKNSKPS
SKKK----------------------------------------INKKMNTNLETVVEED
INKN-------------------------------NQTLQTSSESNESNIENNNNEFSDS
EEEDKGLGNIKLGPKGIYTEDSIRVYLQEIGRIRLLRPDEEIELARKIADLLQLEELATQ
YES------------------------EKGHFPSVRE-----WAELI----DMP------
------------------------------------LAKFRRRLLLGRRAKEKMVQSNLR
LVVSIAKKYMNRGLSFQDLIQEGSLGLIRAAEKFDHEKGYKFSTYATWWIRQAITRAIAD
QSRTIRLPVHLYETISRIKKTTKVLSQEFGRKPSEEEIAESMEMTIEKLRFIAKSAQLPI
SLETPIGKEEDSRLGDFIEADIENPEQDVSKTLLREDLEGVLATLSPRERDVLRLRYGID
DGRMKTLEEIGQIFDVTRERIRQIEAKALRKLRHPNRNGVLKEYIK--
>Rapb|282896628
---------------------------------------------------------MNQ
ANNV----------------------------------------LDSIYQPELEMINPPE
IEEELLLIEEEE-----------------------DLLLVDDGDIDDFLEPQTDEDDAKS
GKAAKSRRR-TQTKKKPFTEDSIRLYLQEIGRIRLLRADEEIELARKIADLLELERVRDD
LYE------------------------QLEREPEFRE-----WAEAV----KLP------
------------------------------------LPTFRYRLHVGRRAKDKMVQSNLR
LVVSIAKKYMNRGLSFQDLIQEGSLGLIRAAEKFDHEKGYKFSTYATWWIRQAITRAIAD
QSRTIRLPVHLYETISRIKKTTKLLSQEMGRKPTEEEIATRMEMTIEKLRFIAKSAQLPI
SLETPIGKEEDSRLGDFIESDGETPEDQVSKSLLREDLERVLDSLGPRERDVLRLRYGLD
DGRMKTLEEIGQIFNVTRERIRQIEAKALRKLRHPNRNSVLKEYIR--
>YellA|86607034
---------------------------------------------------------MAQ
AKEL----------------------------------------VQSGHTALLEPDLESS
SSIPLDADNEVDPLETELDA---------------SDTDAFDEDDEDDEESLEEDADAAA
AAAKGRSKRKAASKKKPYTDDSIRVYLQEIGRIRLLRADEEIELARKIADLLELERAREA
VFQ------------------------RMGLWSDPEEVPETLWAEEV----KMS------
------------------------------------LPEFRRRLHRGRRAKEKMVQSNLR
LVVSIAKKYMNRGLSFQDLIQEGSLGLIRAAEKFDHEKGYKFSTYATWWIRQAITRAIAD
QSRTIRLPVHLYETISRIKKVTKQLSQELGRRPTEEEIATRMEITIEKLRFIAKSAQLPI
SLETPIGKEEDSRLGDFIESEGETPEERVAKVLLREDLESVLETLTPRERDVLKLRYGLD
DGRMKTLEEIGQIFNVTRERIRQIEAKALRKLRHPNRNSVLKEYIR--
>Prom9215|157412913
----------------------------------------------MCPVAAESKNSKPS
SKKK----------------------------------------INKKINTNLETVVEGD
SNK--------------------------------NFQNLQTSSELNENSIENNNEFSDS
EEEDKGLGNIKLGPKGIYTEDSIRVYLQEIGRIRLLRPDEEIELARKIADLLQLEELATQ
YES------------------------EKGHFPSVRE-----WAELI----DMP------
------------------------------------LSKFRRRLLLGRRAKEKMVQSNLR
LVVSIAKKYMNRGLSFQDLIQEGSLGLIRAAEKFDHEKGYKFSTYATWWIRQAITRAIAD
QSRTIRLPVHLYETISRIKKTTKVLSQEFGRKPSEEEIAESMEMTIEKLRFIAKSAQLPI
SLETPIGKEEDSRLGDFIEADIENPEQDVSKTLLREDLEGVLATLSPRERDVLRLRYGID
DGRMKTLEEIGQIFDVTRERIRQIEAKALRKLRHPNRNGVLKEYIK--
>PromN2A|72383665
------------------------------------------MLKEKQTSKNISINQDPK
NNSK----------------------------------------KIKKTAAKLNVTKETQ
TLPQESSNDLKIDLDLEADKLIAE-----------ANKVPEADIDLDDDDDNASVLSSAQ
EAAAKALASIKIGPKGVYTEDSIRVYLQEIGRIRLLRPDEEIELARKIADLLQLEEEAAQ
FES------------------------ENGHFPSVKE-----WAVLA----DMP------
------------------------------------LARFRRRLMLGRRAKEKMVQSNLR
LVVSIAKKYMNRGLSFQDLIQEGSLGLIRAAEKFDHEKGYKFSTYATWWIRQAITRAIAD
QSRTIRLPVHLYETISRIKKTTKVLSQEFGRKPTEEEIAESMEMTIEKLRFIAKSAQLPI
SLETPIGKEEDSRLGDFIEADIENPEQDVAKTLLREDLEGVLATLSPRERDVLRLRYGLD
DGRMKTLEEIGQIFDVTRERIRQIEAKALRKLRHPNRNGVLKEYIKLN
>Syns9917|87123878
-----------------------------MSPAATTSAAAKPAIVMVADANGQPKTVKAA
EKKPAATKGKVAAKSTTKSSRSRSAGLKPGET------------LNAAADALLAAADQKS
ASKATGKTAAAKTASTKKAST--------------KDAAAKDAAANAATAKPETTAAAEK
DAKAKALASIKVGPKGVYTEDSIRVYLQEIGRIRLLRPDEEIELARKIADLLLLEELAAQ
FES------------------------DNGREPDTKE-----WAALV----EMP------
------------------------------------VIKFRRRLMLGRRAKEKMVQSNLR
LVVSIAKKYMNRGLSFQDLIQEGSLGLIRAAEKFDHEKGYKFSTYATWWIRQAITRAIAD
QSRTIRLPVHLYETISRIKKTTKVLSQEFGRKPTEEEIAESMEMTIEKLRFIAKSAQLPI
SLETPIGKEEDSRLGDFIEADIENPEQDVAKNLLREDLEGVLATLSPRERDVLRLRYGLD
DGRMKTLEEIGQIFDVTRERIRQIEAKALRKLRHPNRNGVLKEYIK--
>Prom9312|78778882
----------------------------------------------MCPVAADSKNSKPS
SKKK----------------------------------------INKKINSNLETVVEEN
SNI--------------------------------NSENLKESSYSNESSLENNNEFSDS
EDADKGLGNIKLGPKGIYTEDSIRVYLQEIGRIRLLRPDEEIELARKIADLLQLEELATQ
YES------------------------EKGHFPSVRE-----WAELI----DMP------
------------------------------------LSKFRRRLLLGRRAKEKMVQSNLR
LVVSIAKKYMNRGLSFQDLIQEGSLGLIRAAEKFDHEKGYKFSTYATWWIRQAITRAIAD
QSRTIRLPVHLYETISRIKKTTKVLSQEFGRKPSEEEIAESMEMTIEKLRFIAKSAQLPI
SLETPIGKEEDSRLGDFIEADIENPEQDVSKTLLREDLEGVLATLSPRERDVLRLRYGID
DGRMKTLEEIGQIFDVTRERIRQIEAKALRKLRHPNRNGVLKEYIK--
>SynsBL|116072877
-------------------------------MTPAATKSAKPDIVLMANAEGQVKNLVPI
AKSP-----------AKKAPARKRKANSSAEDLSAAADE-----LLANADTSTKAAEGTT
KKAAKKATTVKSAAKKTTAKKA-------------ATTKAKTAAPELTAEEKAKAATAEK
EAKAKALASIKIGPKGVYTEDSIRVYLQEIGRIRLLRPDEEIELARKIADLLYLEELAAQ
FES------------------------DNGREPDKKE-----WAALV----EMP------
------------------------------------LIRFRRRLMLGRRAKEKMVQSNLR
LVVSIAKKYMNRGLSFQDLIQEGSLGLIRAAEKFDHEKGYKFSTYATWWIRQAITRAIAD
QSRTIRLPVHLYETISRIKKTTKVLSQEFGRKPTEEEIAESMEMTIEKLRFIAKSAQLPI
SLETPIGKEEDSRLGDFIEADIENPEQDVAKNLLREDLEGVLATLSPRERDVLRLRYGLD
DGRMKTLEEIGQIFDVTRERIRQIEAKALRKLRHPNRNGVLKEYIK--
>Prom9515|123965795
-------------------------MCPVAAK---------------------SKNSSPS
SKKK----------------------------------------TNKKINSNLKTGQEEE
KITTNLD----------------------------PVKNSQQNSLKDKEIIENNEEFSGS
DEEAKALGNIKLGPKGIYTEDSIRVYLQEIGRIRLLRPDEEIELARKIADLLQLEELATQ
FES------------------------EKGHFPSVRE-----WAELI----DMP------
------------------------------------LSKFRRRLLLGRRAKEKMVQSNLR
LVVSIAKKYMNRGLSFQDLIQEGSLGLIRAAEKFDHEKGYKFSTYATWWIRQAITRAIAD
QSRTIRLPVHLYETISRIKKTTKVLSQEFGRKPSEEEIAESMEMTIEKLRFIAKSAQLPI
SLETPIGKEEDSRLGDFIEADIENPEQDVSKTLLREDLEGVLATLSPRERDVLRLRYGID
DGRMKTLEEIGQIFDVTRERIRQIEAKALRKLRHPNRNGVLKEYIK--
>Cya8802|257058068
---------------------------------------------------------MTQ
AND-----------------------------------------LLTLTEPQIDLPFFID
P----------------------------------DEGEEIELMTDEALDEVMANPEGKK
TRKLSASRRRDPNKKKPYTEDSIRIYLQEIGRIRLLRAEEEIELARKIADLLELERIREK
MTE------------------------HMGRFPTDLE-----WSQAI----NME------
------------------------------------WHAFQRRLYLGRKAKDKMVHSNLR
LVVSIAKKYMNRGLSFQDLIQEGSLGLIRAAEKFDHEKGYKFSTYATWWIRQAITRAIAD
QSRTIRLPVHLYETISRIKKTTKILSQEMRRKPTEEEIATRMEMTIEKLRFIAKSAQLPI
SLETPIGKEEDSRLGDFIEADGENPEDEVSKNLLREDLENVLDTLSPRERDVLRLRYGLD
DGRMKTLEEIGQIFNVTRERIRQIEAKALRKLRHPNRNSILKEYIR--
>Prom9313|33863540
----------------------MGSAPSFPLSSFIPSPAMSPAATQAAAAKAQPKASAKT
AKPQVAKGTAKTKAKKVKATAAKAKTA-----------------AKPVSSAAKASSPKAK
KAKATPPPTVSKNLDLTADQLLAT-----------AATSAPKASAETESSQAAAKATSEA
DAKARALANIKIGPKGVYTEDSIRVYLQEIGRIRLLRPDEEIELARKIADLLHLEELAEQ
FNS------------------------DHGHYPNNKE-----WASLV----EMP------
------------------------------------NIKFRRRLMLGRRAKEKMVQSNLR
LVVSIAKKYMNRGLSFQDLIQEGSLGLIRAAEKFDHEKGYKFSTYATWWIRQAITRAIAD
QSRTIRLPVHLYETISRIKKTTKVLSQEFGRKPTEEEIAESMEMTIEKLRFIAKSAQLPI
SLETPIGKEEDSRLGDFIESDTENPEQDVAKNLLREDLEGVLATLSPRERDVLRLRYGLD
DGRMKTLEEIGQIFEVTRERIRQIEAKALRKLRHPNRNGVLKEYIK--
>Cya7822|196254343
---------------------------------------------------------MTQ
ANDV----------------------------------------LATITEPQMDWDAF--
-----------------------------------AFIDDIDETGEEELEEAVVEENGKK
TRKLSATRRRDAGKKKPYTEDSIRIYLQEIGRIRLLRAEEEIELARKIADLLELERLREK
LRR------------------------NLGRYPSDKE-----WAQQV----GME------
------------------------------------LPAFQRRLYLGRRAKDKMVQSNLR
LVVSIAKKYMNRGLSFQDLIQEGSLGLIRAAEKFDHEKGYKFSTYATWWIRQAITRAIAD
QSRTIRLPVHLYETISRIKKTTKILSQEMRRKPTEEEIATRMEMTIEKLRFIAKSAQLPI
SLETPIGKEEDSRLGDFIEADGETPEDEVSKNLLREDLENVLDTLSPRERDVLRLRYGLD
DGRMKTLEEIGQIFNVTRERIRQIEAKALRKLRHPNRNSILKEYIR--
>Cya7424|218438948
---------------------------------------------------------MTQ
ANDV----------------------------------------LATITEPQMDWDT---
-----------------------------------FIIDDIDETAEEELEEAVADDNSKK
TRKVTATRRRDAGKKKPYTEDSIRIYLQEIGRIRLLRAEEEIELARKIADLLELERLREK
LRR------------------------SLGRYPSDKE-----WAEQV----GME------
------------------------------------LPAFQRRLYLGRRAKDKMVQSNLR
LVVSIAKKYMNRGLSFQDLIQEGSLGLIRAAEKFDHEKGYKFSTYATWWIRQAITRAIAD
QSRTIRLPVHLYETISRIKKTTKILSQEMRRKPTEEEIATRMEMTIEKLRFIAKSAQLPI
SLETPIGKEEDSRLGDFIEADGETPEDEVSKNLLREDLENVLDTLSPRERDVLRLRYGLD
DGRMKTLEEIGQIFNVTRERIRQIEAKALRKLRHPNRNSILKEYIR--
>PromN1A|124025264
------------------------------------------MLKEKQTSKNISINQDPK
NNSK----------------------------------------KIKKTAAKVNVTKETQ
TLPQESSNDLKIDLDLEADKLIAE-----------ANKVPEADIDLDDDDDNASVLSSAQ
EAAAKALASIKIGPKGVYTEDSIRVYLQEIGRIRLLRPDEEIELARKIADLLQLEEEAAQ
FES------------------------ENGHFPSVKE-----WAVLA----DMP------
------------------------------------LTRFRRRLMLGRRAKEKMVQSNLR
LVVSIAKKYMNRGLSFQDLIQEGSLGLIRAAEKFDHEKGYKFSTYATWWIRQAITRAIAD
QSRTIRLPVHLYETISRIKKTTKVLSQEFGRKPTEEEIAESMEMTIEKLRFIAKSAQLPI
SLETPIGKEEDSRLGDFIEADIENPEQDVAKTLLREDLEGVLATLSPRERDVLRLRYGLD
DGRMKTLEEIGQIFDVTRERIRQIEAKALRKLRHPNRNGVLKEYIKLN
>Micc|254416030
---------------------------------------------------------MTQ
AHDV----------------------------------------LATISQPQSEFEFLLE
DD---------------------------------ATQDDMADGNSEAVQPEPGEEDSKP
GKVRSTRRR-TQAKKKHYTEDSIRLYLQEIGRIRLLRADEEIELARKIADLLELERIRDR
LYD------------------------QLEREPKEGE-----WAKEV----EME------
------------------------------------LPAFRQRLFLGRRAKEKMVQSNLR
LVVSIAKKYMNRGLSFQDLIQEGSLGLIRAAEKFDHEKGYKFSTYATWWIRQAITRAIAD
QSRTIRLPVHLYETISRIKKTTKILSQELGRKPTEEEIADRMEMTIEKLRFIAKSAQLPI
SLETPIGKEEDSRLGDFIEADGETPEDQVSKNLLREDLESVLDTLSPRERDVLRLRYGLD
DGRMKTLEEIGQIFNVTRERIRQIEAKALRKLRHPNRNSILKEYIR--
>Prom9202|254525463
----------------------------------------------MCPVAAESKNSKPS
SKKK----------------------------------------INKKINTNLETVVEGD
SNK--------------------------------NFQNLQTSSELNESSIENNNEFSDS
EEEDKGLGNIKLGPKGIYTEDSIRVYLQEIGRIRLLRPDEEIELARKIADLLQLEELATQ
YES------------------------EKGHFPSVRE-----WAELI----DMP------
------------------------------------LSKFRRRLLLGRRAKEKMVQSNLR
LVVSIAKKYMNRGLSFQDLIQEGSLGLIRAAEKFDHEKGYKFSTYATWWIRQAITRAIAD
QSRTIRLPVHLYETISRIKKTTKVLSQEFGRKPSEEEIAESMEMTIEKLRFIAKSAQLPI
SLETPIGKEEDSRLGDFIEADIENPEQDVSKTLLREDLEGVLATLSPRERDVLRLRYGID
DGRMKTLEEIGQIFDVTRERIRQIEAKALRKLRHPNRNGVLKEYIK--
>Nods|119512308
---------------------------------------------------------MNQ
ANNV----------------------------------------LESIYQPDLEIINQPE
LELELLVEEEEEE----------------------EDLLINDDGEDEFLEPQSDEDDTKS
GKAAKSRRR-TQSKKKHYTEDSIRLYLQEIGRIRLLRADEEIELARKIADLLELERVRDR
LQE------------------------QLEREPEYRE-----WAEAV----QIP------
------------------------------------LPAFRYRLHIGRRAKDKMVQSNLR
LVVSIAKKYMNRGLSFQDLIQEGSLGLIRAAEKFDHEKGYKFSTYATWWIRQAITRAIAD
QSRTIRLPVHLYETISRIKKTTKLLSQEMGRKPTEEEIATRMEMTIEKLRFIAKSAQLPI
SLETPIGKEEDSRLGDFIESDGETPEDQVSKNLLREDLEKVLDSLSPRERDVLRLRYGLD
DGRMKTLEEIGQIFNVTRERIRQIEAKALRKLRHPNRNSVLKEYIR--
>Cyab|254430902
MPILPFTDLNGAALPLSQSSPSRPTPLPSMST-ALPKAKPAAQILMVATATGEAVNVSPA
AADQIATDTPAATKGKAAGKATKPAAKTGAAAKAKAAAKTSTPKTSAKATAAKSSAGKAS
AGKVSAANASAADLDAAADELLAA-----AGTA--GAKADASAKAAKAPKAAGDQKPAGD
EKAAKALASIKVGPKGVYTEDSIRVYLQEIGRIRLLRPDEEIELARKIADLLQLEELAAQ
FEA------------------------DHGHYPDNKE-----WAALV----DMP------
------------------------------------LIKFRRRLMLGRRAKEKMVQSNLR
LVVSIAKKYMNRGLSFQDLIQEGSLGLIRAAEKFDHEKGYKFSTYATWWIRQAITRAIAD
QSRTIRLPVHLYETISRIKKTTKTLSQEFGRKPTEEEIAESMEMTIEKLRFIAKSAQLPI
SLETPIGKEEDSRLGDFIEADIENPEQDVAKNLLREDLEGVLATLSPRERDVLRLRYGLD
DGRMKTLEEIGQIFDVTRERIRQIEAKALRKLRHPNRNGVLKEYIK--
>Acam|158334991
---------------------------------------------------------MTQ
ANNV----------------------------------------LEAIQAPAN-------
-----------------------------------DLDNLVEDAASSTSEDNQAGEGGKT
TKARTARRR-GQSKKKHYTEDSIRLYLQEIGRIRLLRADEEIELARKIADLLELERIYDD
LFD------------------------RLEREPQLQE-----WALEV----DMP------
------------------------------------LNRFRHRLHAGRRAKDKMVQSNLR
LVVSIAKKYMNRGLSFQDLIQEGSLGLIRAAEKFDHEKGYKFSTYATWWIRQAITRAIAD
QSRTIRLPVHLYETISRIKKTTKLLSQEMGRKPTEEEIATRMEMTIEKLRFIAKSAQLPI
SLETPIGKEEDSRLGDFIESDGETPEDQVSKSLLREDLETVLDTLSPRERDVLKLRYGLD
DGRMKTLEEIGQIFNVTRERIRQIEAKALRKLRHPNRNSVLKEYIR--
>Prom9301|126695861
----------------------------------------------MCPVAAESKNSKPS
SKKK----------------------------------------INKKINTNLETVVEED
SNKN-------------------------------SQPLKTSAELNESSIENNNNEFSDS
EEEDKGLGNIKLGPKGIYTEDSIRVYLQEIGRIRLLRPDEEIELARKIADLLQLEELATQ
YES------------------------EKGHFPSVRE-----WAELI----DMP------
------------------------------------LPKFRRRLLLGRRAKEKMVQSNLR
LVVSIAKKYMNRGLSFQDLIQEGSLGLIRAAEKFDHEKGYKFSTYATWWIRQAITRAIAD
QSRTIRLPVHLYETISRIKKTTKVLSQEFGRKPSEEEIAESMEMTIEKLRFIAKSAQLPI
SLETPIGKEEDSRLGDFIEADIENPEQDVSKTLLREDLEGVLATLSPRERDVLRLRYGID
DGRMKTLEEIGQIFDVTRERIRQIEAKALRKLRHPNRNGVLKEYIK--
>Artm|209523577
---------------------------------------------------------MIQ
IKDG----------------------------------------LATTIEPEMETIELSD
PKSDPDLVE--------------------------NLFEHGESLQQELEESQSETELAKA
GSAGKSRRR-AQTKKKHYTEDSIRLYLQEIGRIRLLRADEEIELARKIADLLELERIREK
LIE------------------------HYHREPNEKE-----WANAV----DMR------
------------------------------------LPEFRRRLFLGRRAKDKMVQSNLR
LVVSIAKKYMNRGLSFQDLIQEGSLGLIRAAEKFDHEKGYKFSTYATWWIRQAITRAIAD
QSRTIRLPVHLYETISRIKKTTKLLSQEMGRKPTEEEIATRMEMTIEKLRFIAKSAQLPI
SLETPIGKEEDSRLGDFIESDGETPEDQVSKNLLREDLESVLDTLSPRERDVLRLRYGLD
DGRMKTLEEIGQIFNVTRERIRQIEAKALRKLRHPNRNSILKEYIR--
>Syne6301|56750888
------------------------------------------MTQLISIDKEREEAGMTQ
ATEL----------------------------------------LDPALKPAETKAKRSS
RKKATTAVVEPAT----------------------TIAPTADVDAIDDEDSVGEDEDAAA
KAKAKVPKT--------YTEDSIRLYLQEIGRIRLLRADEEIELARQIADLLALERIRDE
LLE------------------------QLDRLPSDAE-----WAAAV----DSP------
------------------------------------LDEFRRRLFRGRRAKDKMVQSNLR
LVVSIAKKYMNRGLSFQDLIQEGSLGLIRAAEKFDHEKGYKFSTYATWWIRQAITRAIAD
QSRTIRLPVHLYETISRIKKTTKLLSQEMGRKPTEEEIATRMEMTIEKLRFIAKSAQLPI
SLETPIGKEEDSRLGDFIEADGETPEDEVAKNLLREDLEGVLSTLSPRERDVLRLRYGLD
DGRMKTLEEIGQLFNVTRERIRQIEAKALRKLRHPNRNSILKEYIR--
>Anav|75907632
---------------------------------------------------------MNQ
ANNV----------------------------------------LDSIYQPDLEIMNQPE
IELDDLLIEEDE-----------------------DLLLADDGDIDEFLEPQTDEDDAKS
GKAAKSRRR-TQSKKKHYTEDSIRLYLQEIGRIRLLRADEEIELARKIADLLELERVRER
LSE------------------------KLERDPRDSE-----WAEAV----QLP------
------------------------------------LPAFRYRLHIGRRAKDKMVQSNLR
LVVSIAKKYMNRGLSFQDLIQEGSLGLIRAAEKFDHEKGYKFSTYATWWIRQAITRAIAD
QSRTIRLPVHLYETISRIKKTTKLLSQEMGRKPTEEEIATRMEMTIEKLRFIAKSAQLPI
SLETPIGKEEDSRLGDFIESDGETPEDQVSKNLLREDLEKVLDSLSPRERDVLRLRYGLD
DGRMKTLEEIGQIFNVTRERIRQIEAKALRKLRHPNRNSVLKEYIR--
>Artp|284052417
---------------------------------------------------------MIQ
IKDG----------------------------------------LATTIEPEMETIELSD
PKSDPDLVE--------------------------NLFEHGKSLPEELEESQSDTELAKT
GGAAKSRRR-AQTKKKHYTEDSIRLYLQEIGRIRLLRADEEIELARKIADLLELERIREK
LIE------------------------HYHREPNEKE-----WANAV----DMR------
------------------------------------LPEFRRRLFLGRRAKDKMVQSNLR
LVVSIAKKYMNRGLSFQDLIQEGSLGLIRAAEKFDHEKGYKFSTYATWWIRQAITRAIAD
QSRTIRLPVHLYETISRIKKTTKLLSQEMGRKPTEEEIATRMEMTIEKLRFIAKSAQLPI
SLETPIGKEEDSRLGDFIESDGETPEDQVSKNLLREDLESVLDTLSPRERDVLRLRYGLD
DGRMKTLEEIGQIFNVTRERIRQIEAKALRKLRHPNRNSILKEYIR--
>Cya7425|220906934
---------------------------------------------------------MTQ
ANNV----------------------------------------LEVLVEQPDSEFETLL
-----------------------------------ADDLETDDSEELLDEEAAEDGDGKA
GKGRSTRRR-SQAKKKHYTEDSIRLYLQEIGRIRLLRADEEIELARKIADLLELERIREQ
LYD------------------------KLDREPQDQE-----WAGEV----DMP------
------------------------------------LQSFRHRLHIGRRAKDKMVQSNLR
LVVSIAKKYMNRGLSFQDLIQEGSLGLIRAAEKFDHEKGYKFSTYATWWIRQAITRAIAD
QSRTIRLPVHLYETISRIKKTTKLLSQEMGRKPTEEEIATRMEMTIEKLRFIAKSAQLPI
SLETPIGKEEDSRLGDFIESDGETPEDQVSKNLLREDLETVLCTLSPRERDVLKLRYGLD
DGRMKTLEEIGQLFNVTRERIRQIEAKALRKLRHPNRNSVLKEYIR--
>Cya51142|172035791
---------------------------------------------------------MTQ
AND-----------------------------------------LLTLTESQM-------
-----------------------------------EVAFFVDEDIESSGNDIAETETKKT
RKISASRRR-DPSKKKPYTEDSIRVYLQEIGRIRLLRAEEEIELARKIADLLQLERIREA
LWE------------------------ELDQEPTDEQ-----WGKRIFQWENIEQMLRAQ
SAKDKDPKWSEVTTMLQQADIISDLEKTWKLESKAYLPKFKRRLYLGRKAKDKMVHSNLR
LVVSIAKKYMNRGLSFQDLIQEGSLGLIRAAEKFDHEKGYKFSTYATWWIRQAITRAIAD
QSRTIRLPVHLYETISRIKKTTKLLSQEMRRKPTEEEIATRMEMTIEKLRFIAKSAQLPI
SLETPIGKEEDSRLGDFIEADGETPEDEVSKNLLREDLENVLDTLSPRERDVLRLRYGLD
DGRMKTLEEIGQIFNVTRERIRQIEAKALRKLRHPNRNSILKEYIR--
>Lyns|119489756
---------------------------------------------------------MIQ
TNNG----------------------------------------LATPIQPEMEPIELLQ
KATRTQPENELDL----------------------LIEDDDSQEEDYVESQSEEEDESKS
EGVAKSRRR-TQAKKKHYTEDSIRLYLQEIGRIRLLRADEEIELARRIADLLELERIREK
LVE------------------------HNHCEPEDRE-----WASAV----DMA------
------------------------------------LPEFRRRLYLGRRAKDKMVQSNLR
LVVSIAKKYMNRGLSFQDLIQEGSLGLIRAAEKFDHEKGYKFSTYATWWIRQAITRAIAD
QSRTIRLPVHLYETISRIKKTTKLLSQEMGRKPTEEEIATRMEMTIEKLRFIAKSAQLPI
SLETPIGKEEDSRLGDFIESDGETPEDQVSKNLLREDLESVLDTLSPRERDVLRLRYGLD
DGRMKTLEEIGQIFNVTRERIRQIEAKALRKLRHPNRNSILKEYIR--
>Prom9211|159903037
-------------------------MSPVASK----------KTVAKAKTKATKKSSTKA
GESK----------------------------------------TLKKGKSISVTKKSKP
SSTKKASSSQDKDLDLAADQLLAE-----------ANNNEINPETEITLNMNSLDDSNDQ
EASDKTLASIKIGPKGVYTEDSIRVYLQEIGRIRLLRPDEEIELARKIADLLNLEEIAIQ
FES------------------------ENGHYPSKKE-----WAALV----EMP------
------------------------------------VIRFRRRLMLGRRAKEKMVQSNLR
LVVSIAKKYMNRGLSFQDLIQEGSLGLIRAAEKFDHEKGYKFSTYATWWIRQAITRAIAD
QSRTIRLPVHLYETISRIKKTTKVLSQEFGRKPSEEEIAESMEMTIEKLRFIAKSAQLPI
SLETPIGKEEDSRLGDFIESDSENPELDVAKTLLREDLEGVLATLSPRERDVLRLRYGLD
DGRMKTLEEIGQIFDVTRERIRQIEAKALRKLRHPNRNGVLKEYIK--
>Noss|17232755
---------------------------------------------------------MNQ
ANNV----------------------------------------LDSIYQPDLEIMNQPE
IELDDLLIEEDE-----------------------DLLLADDGDIDEFLEPQTDEDDAKS
GKAAKSRRR-TQSKKKHYTEDSIRLYLQEIGRIRLLRADEEIELARKIADLLELERVRER
LSE------------------------KLERDPRDSE-----WAEAV----QLP------
------------------------------------LPAFRYRLHIGRRAKDKMVQSNLR
LVVSIAKKYMNRGLSFQDLIQEGSLGLIRAAEKFDHEKGYKFSTYATWWIRQAITRAIAD
QSRTIRLPVHLYETISRIKKTTKLLSQEMGRKPTEEEIATRMEMTIEKLRFIAKSAQLPI
SLETPIGKEEDSRLGDFIESDGETPEDQVSKNLLREDLEKVLDSLSPRERDVLRLRYGLD
DGRMKTLEEIGQIFNVTRERIRQIEAKALRKLRHPNRNSVLKEYIR--
>Cya8801|218245044
---------------------------------------------------------MTQ
AND-----------------------------------------LLTLTEPQIDLPFFID
P----------------------------------DEGEEIELMTDEALDEVMANPEGKK
TRKLSASRRRDPNKKKPYTEDSIRIYLQEIGRIRLLRAEEEIELARKIADLLELERIREK
MTE------------------------HMGRFPTDLE-----WSQAI----NME------
------------------------------------WHAFQRRLYLGRKAKDKMVHSNLR
LVVSIAKKYMNRGLSFQDLIQEGSLGLIRAAEKFDHEKGYKFSTYATWWIRQAITRAIAD
QSRTIRLPVHLYETISRIKKTTKILSQEMRRKPTEEEIATRMEMTIEKLRFIAKSAQLPI
SLETPIGKEEDSRLGDFIEADGENPEDEVSKNLLREDLENVLDTLSPRERDVLRLRYGLD
DGRMKTLEEIGQIFNVTRERIRQIEAKALRKLRHPNRNSILKEYIR--
>Glov|37522141
---------------------------------------------------------MTQ
ANNV----------------------------------------LDALQQPAM-------
-----------------------------------ELEALALMAEEDDPYAAQAAEAADA
AAARPARRR-SRAQRAHYTEDSIRVYLQEIGRIRLLRADEEIELARQIADLLTLERLRAR
MGAAGTDMHSDVADLLGDDDLLTENLLASGDQVTESEQELRRWAEAA----GIA------
------------------------------------YEQFRDRIAYGRRAKDKMVQSNLR
LVVSIAKKYMNRGLSFQDLIQEGSLGLIRAAEKFDHEKGYKFSTYATWWIRQAITRAIAD
QSRTIRLPVHLYETISRIKKTTKLLSQELGRKPTEEEIATRMEMTIEKLRFIAKSAQLPI
SLETPIGKEEDSRLGDFIEADGETPEDKVAKNLLREDLEAVLNTLSPRERDVLRLRYGLD
DGRMKTLEEIGQLFNVTRERIRQIEAKALRKLRHPNRNSVLKEYIR--
>Syns8102|33866315
-------------------------MSPAATK------TAQPDIVLLANSEGEVREVKSN
AETKKAPARRRSSKASAKDLTAAADELLSAADPKKAEAGKTKAKAAPKASTKKTTAKAAT
AKKPAAKKASAKKASSKTSAETDAAP---------AKAVVAKPEIVLSPEEKAKAIAAEK
AAKAKALASIKIGPKGVYTEDSIRVYLQEIGRIRLLRPDEEIELARKIADLLHLEELAAQ
FES------------------------DNGREPDKKE-----WAALV----EMP------
------------------------------------LIRFRRRLMLGRRAKEKMVQSNLR
LVVSIAKKYMNRGLSFQDLIQEGSLGLIRAAEKFDHEKGYKFSTYATWWIRQAITRAIAD
QSRTIRLPVHLYETISRIKKTTKVLSQEFGRKPTEEEIAESMEMTIEKLRFIAKSAQLPI
SLETPIGKEEDSRLGDFIEADIENPEQDVAKNLLREDLEGVLATLSPRERDVLRLRYGLD
DGRMKTLEEIGQIFDVTRERIRQIEAKALRKLRHPNRNGVLKEYIK--
>Thee|22298160
------------------------------------------MADDSSVTEGNGCRQYTD
NTHL----------------------------------------GRLYEDNGMTQANVLD
VYDPATAPLEDEVALLSDYG---------------LDAVEIEEEESEDFEEVSDDLDGKP
TKGRASRRR-TQVKKKHYTEDSIRLYLQEIGRIRLLRADEEIELARKIADLLEMERVRDR
LCQ------------------------ELGCTAEELERNPEPWAKEL----GMT------
------------------------------------VPAFRHRLFVGRKAKEKMVQSNLR
LVVSIAKKYMNRGLSFQDLIQEGSLGLIRAAEKFDHEKGYKFSTYATWWIRQAITRAIAD
QSRTIRLPVHLYETISRIKKTTKLLSQEMGRKPTEEEIADRMEMTIEKLRFIAKSAQLPI
SLETPIGKEEDSRLGDFIESDGETPEDQVSKHLLREDLETVLCTLSPRERDVLKLRYGLD
DGRMKTLEEIGQLFNVTRERIRQIEAKALRKLRHPNRNSVLKEYIR--
>Syns9916|116075287
-------------------------MSPAASK-TKAKAAAKPSIVMLADSSGKAKPVKPS
AEEKAAKAAKTRTPRTRAAALPKDTDLKAAADELLAAADGKAKPAKKTTKASSTKTKTAK
AKTTTAKATAAKSTTAKSSASKTAAKAEAAPAD--TAKAAVAKPAANKPASAAAEKEARA
K----ALASIKVGPKGVYTEDSIRVYLQEIGRIRLLRPDEEIELARKIADLLLLEELAAQ
FES------------------------DNGREPDTKE-----WAALV----EMP------
------------------------------------LIKFRRRLMLGRRAKEKMVQSNLR
LVVSIAKKYMNRGLSFQDLIQEGSLGLIRAAEKFDHEKGYKFSTYATWWIRQAITRAIAD
QSRTIRLPVHLYETISRIKKTTKVLSQEFGRKPTEEEIAESMEMTIEKLRFIAKSAQLPI
SLETPIGKEEDSRLGDFIEADIENPEQDVAKNLLREDLEGVLATLSPRERDVLRLRYGLD
DGRMKTLEEIGQIFDVTRERIRQIEAKALRKLRHPNRNGVLKEYIK--
>PromMED|33861053
----------------------------------------------MCPAATESKSSNPS
SKKK----------------------------------------INKKIDSNFKNDREEE
SIKYQD-----------------------------PIQNSKQKPLNDEGSIENKDEFNGS
DEEAKAIGNVKLGPKGIYTEDSIRVYLQEIGRIRLLRPDEEIELARKIADLLQLEELATQ
YES------------------------EKGHFPSVRE-----WAELT----DMP------
------------------------------------LSKFRRRLLLGRRAKEKMVQSNLR
LVVSIAKKYMNRGLSFQDLIQEGSLGLIRAAEKFDHEKGYKFSTYATWWIRQAITRAIAD
QSRTIRLPVHLYETISRIKKTTKVLSQEFGRKPSEEEIAESMEMTIEKLRFIAKSAQLPI
SLETPIGKEEDSRLGDFIEADIENPEQDVSKTLLREDLEGVLATLSPRERDVLRLRYGID
DGRMKTLEEIGQIFDVTRERIRQIEAKALRKLRHPNRNGVLKEYIK--
>Scys6803|16332132
---------------------------------------------------------MTQ
TKEP----------------------------------------LTKAESAELEQEIELS
QYIN-------------------------------TDDIDDDDIDVEDLEQEVAATEGKE
KKVRKIRK--DAVKKKPYTEDSIRIYLQEIGRIRLLRAEEEIELARQIADLLELELIRDN
LTL------------------------QLERQPSELE-----WGKQVWKLETAKQRLVGD
--KKKEPKKKDIDSYLANPDNELSLENEWSQQPNKNFAAFRRRLFLDRRAKDKMVQSNLR
LVVSIAKKYMNRGLSFQDLIQEGSLGLIRAAEKFDHEKGYKFSTYATWWIRQAITRAIAD
QSRTIRLPVHLYETISRIKKTTKLLSQEMRRKPTEEEIAEKMEMTIEKLRFIAKSAQLPI
SLETPIGKEEDSRLGDFIEADGETPEDEVSKNLLREDLENVLDTLSPRERDVLRLRYGLD
DGRMKTLEEIGQIFNVTRERIRQIEAKALRKLRHPNRNSILKEYIR--
>Syn9902|78185245
-------------------------------MTPAATKSAKPDIVLLANAEGQVKNVVPT
AKGATKKAPARKRKASSSAEDLNAAADE----------------LLAKADGSTKTSEGKT
KKAATKATSVKSAAKKTTAKKA-------------ATPKAKTAAPELTAEEKAKAASAEK
EAKAKALASIKIGPKGVYTEDSIRVYLQEIGRIRLLRPDEEIELARKIADLLYLEELAAQ
FES------------------------DNGREPDKKE-----WAALV----EMP------
------------------------------------LIRFRRRLMLGRRAKEKMVQSNLR
LVVSIAKKYMNRGLSFQDLIQEGSLGLIRAAEKFDHEKGYKFSTYATWWIRQAITRAIAD
QSRTIRLPVHLYETISRIKKTTKVLSQEFGRKPTEEEIAESMEMTIEKLRFIAKSAQLPI
SLETPIGKEEDSRLGDFIEADIENPEQDVAKNLLREDLEGVLATLSPRERDVLRLRYGLD
DGRMKTLEEIGQIFDVTRERIRQIEAKALRKLRHPNRNGVLKEYIK--
>Trie|113478384
---------------------------------------------------------MIQ
TDKV----------------------------------------IETTIQPQLESSELFQ
PTPTRQVN---------------------------DELEILIGDREEYIDAQSDEDDLKS
GKVAKSRTR-TAGKKKHYTEDSIRLYLQEIGRIRLLRADEEIELARKIADLLELERIREE
LIY------------------------HLDREPQVSE-----WANAV----DME------
------------------------------------LPKFKRRLILGRRAKEKMVQSNLR
LVVSIAKKYMNRGLSFQDLIQEGSLGLIRAAEKFDHEKGYKFSTYATWWIRQAITRAIAD
QSRTIRLPVHLYETISRIKKTTKLLSQEMGRKPTEEEIATSMEMTIEKLRFIAKSAQLPI
SLETPIGKEEDSRLGDFIESDGETPEDEVSKNLLREDLESVLNSLSPRERDVLRLRYGLD
DGRMKTLEEIGQIFNVTRERIRQIEAKALRKLRHPNRNSILKEYIR--
>Syn9311|113954073
-------------------------MSPAATKLAKAKAKQAPSIMMLADEKGQPKQVKTK
AKPA-----------SKAKAATKTS-------------------TKAKASKTTSKAKTSK
ASSKAKATATAANLDASAD----------------QLLAAAETTATAVKATETSVAKAKA
DAKAKVLASIKVGPKGVYTEDSIRVYLQEIGRIRLLRPDEEIELARKIADLLHLEELAAQ
FES------------------------DNGKLPETKE-----WAALV----EMP------
------------------------------------VIRFRRRLMLGRRAKEKMVQSNLR
LVVSIAKKYMNRGLSFQDLIQEGSLGLIRAAEKFDHEKGYKFSTYATWWIRQAITRAIAD
QSRTIRLPVHLYETISRIKKTTKVLSQEFGRKPTEEEIAESMEMTIEKLRFIAKSAQLPI
SLETPIGKEEDSRLGDFIEADIENPEQDVAKNLLREDLEGVLATLSPRERDVLRLRYGLD
DGRMKTLEEIGQIFDVTRERIRQIEAKALRKLRHPNRNGVLKEYIK--
>NoAz|298491609
---------------------------------------------------------MNQ
ANNV----------------------------------------LDSIYQPDLEMINPPE
IEEELLLIEDEE-----------------------DLLLTDDGEIDDFLEPQSDEDDAKS
GKAAKSRRR-TQSKKKHYTEDSIRLYLQEIGRIRLLRADEEIELARKIADLLELERVRDR
LYE------------------------QLEREPQFKE-----WAEAV----QLP------
------------------------------------LPTFRYRLHVGRRAKDKMVQSNLR
LVVSIAKKYMNRGLSFQDLIQEGSLGLIRAAEKFDHEKGYKFSTYATWWIRQAITRAIAD
QSRTIRLPVHLYETISRIKKTTKLLSQEMGRKPTEEEIATRMEMTIEKLRFIAKSAQLPI
SLETPIGKEEDSRLGDFIESDGETPEDQVSKNLLREDLEKVLDSLSPRERDVLRLRYGLD
DGRMKTLEEIGQIFNVTRERIRQIEAKALRKLRHPNRNSVLKEYIR--
>Ucyn|284928680
---------------------------------------------------------MTQ
AND-----------------------------------------LLTLTEPQMEVTF---
-----------------------------------FIDEDINETSSDSINSITTEPDGKN
RKISASRRR-DTSKKKPYTEDSIRVYLQEIGRIRLLRAEEEIELARKIADLLQLERIREA
LWE------------------------ELDQVPNDEQ-----WAKRIFQWENIEQIIRTQ
SSKEKEPKWSEVTSLLQEKKTISNLEKIWELEQKSYLPKFKRRLYLGRKAKDKMVHSNLR
LVVSIAKKYMNRGLSFQDLIQEGSLGLIRAAEKFDHEKGYKFSTYATWWIRQAITRAIAD
QSRTIRLPVHLYETISRIKKTTKLLSQEMRRKPTEEEIATRMEMTIEKLRFIAKSAQLPI
SLETPIGKEEDSRLGDFIEADGETPEDEVAKNLLREDLENVLDTLSPRERDVLRLRYGLD
DGRMKTLEEIGQIFNVTRERIRQIEAKALRKLRHPNRNSVLKEYIR--
>Syns5701|87302644
-------------------------MSPVS---AASPKPGVPQILMVAAPSGEEVAVKLK
PKASSSK--------AKASAKSKADPAVAGSEAEALAAANTVTRTRKPAAKASSKSTTAK
AGATKSAAKTSSTKAKATTAKAAAK----PKTQ--AASTDLSAAADQLLEAADGAKDKKT
AANAKALASIKVGPKGVYTEDSIRVYLQEIGRIRLLRPDEEIELARKIADLLLLEELAGQ
FEQ------------------------DNGHYPDNKE-----WAVLV----DMP------
------------------------------------PVKFRRRLMLGRRAKEKMVQSNLR
LVVSIAKKYMNRGLSFQDLIQEGSLGLIRAAEKFDHEKGYKFSTYATWWIRQAITRAIAD
QSRTIRLPVHLYETISRIKKTTKVLSQEFGRKPTEEEIAESMEMTIEKLRFIAKSAQLPI
SLETPIGKEEDSRLGDFIEADIENPEQDVAKNLLREDLEGVLATLSPRERDVLRLRYGLD
DGRMKTLEEIGQIFDVTRERIRQIEAKALRKLRHPNRNGVLKEYIK--
>YellB|86609652
---------------------------------------------------------MAQ
AKEL----------------------------------------VKSGKTALLESDLENP
PSGTLELDTETDTLESELDT---------------GDTDAFDEDDDDEEAAEEDGETAAA
GAKGRSKRK-AASKKKPYTDDSIRVYLQEIGRIRLLRADEEIELARKIADLLELERAREA
VFQ------------------------RMGLWSDPEEVPDTLWAEEV----KMS------
------------------------------------LPEFRRRLHRGRRAKEKMVQSNLR
LVVSIAKKYMNRGLSFQDLIQEGSLGLIRAAEKFDHEKGYKFSTYATWWIRQAITRAIAD
QSRTIRLPVHLYETISRIKKVTKLLSQELGRKPTEEEIATRMEITIEKLRFIAKSAQLPI
SLETPIGKEEDSRLGDFIESDGETPEDRVAKVLLREDLESVLETLTARERDVLKLRYGLD
DGRMKTLEEIGQIFNVTRERIRQIEAKALRKLRHPNRNSVLKEYIR--
>Syn7002|170078618
---------------------------------------------------------MTQ
ATNP----------------------------------------VLDQTRNEGDID----
-----------------------------------YSALAEAQIKEGTDYVELTLPTKKS
RKAKTSRRKETATKKKPYTEDSIRIYLQEIGRIRLLRAEEEIELARKIADLLELERMREQ
LTE------------------------HESRVPTDKE-----WAEAA----GMP------
------------------------------------LKDFRRRLFHGRRAKDKMVQSNLR
LVVSIAKKYMNRGLSFQDLIQEGSLGLIRAAEKFDHEKGYKFSTYATWWIRQAITRAIAD
QSRTIRLPVHLYETISRIKKTTKILSQELGRKPTEEEIAERMEMTIEKLRFIAKSAQLPI
SLETPIGKEEDSRLGDFIEADGETPEDQVSKSLLREDLENVLDTLSARERDVLRLRYGLD
DGRMKTLEEIGQIFNVTRERIRQIEAKALRKLRHPNRNSILKEYIR--
>Cylr|282899714
---------------------------------------------------------MNQ
ANNV----------------------------------------LDSIYQPELEMINPPE
IEEELLLIEEEE-----------------------DLLLVDDGDIDDFLEPQTDEDDAKS
GKAAKSRRR-TQTKKKPFTEDSIRLYLQEIGRIRLLRADEEIELARKIADLLELERVRDD
LYE------------------------QLEREPEFRE-----WAEAV----KLP------
------------------------------------LPTFRYRLHVGRRAKDKMVQSNLR
LVVSIAKKYMNRGLSFQDLIQEGSLGLIRAAEKFDHEKGYKFSTYATWWIRQAITRAIAD
QSRTIRLPVHLYETISRIKKTTKLLSQEMGRKPTEEEIATRMEMTIEKLRFIAKSAQLPI
SLETPIGKEEDSRLGDFIESDGETPEDQVSKSLLREDLERVLDSLGPRERDVLRLRYGLD
NGRMKTLEEIGQIFNVTRERIRQIEAKALRKLRHPNRNSVLKEYIR--
>Prom9303|124022438
---------------------------------------MSPAATQAAAAKAKPKASAKT
AKPQVAKGTVKAKAKKVKATAPKAKTA-----------------AKPVSSAAKASSPKAK
KAKATPTPTVSKNLDLTADKLLAT-----------AATSAPKASAETESSQAAAKASSEA
DAKARALANIKIGPKGVYTEDSIRVYLQEIGRIRLLRPDEEIELARKIADLLHLEELAEQ
FNS------------------------DHGHYPNNKE-----WAALV----EMP------
------------------------------------NIKFRRRLMLGRRAKEKMVQSNLR
LVVSIAKKYMNRGLSFQDLIQEGSLGLIRAAEKFDHEKGYKFSTYATWWIRQAITRAIAD
QSRTIRLPVHLYETISRIKKTTKVLSQEFGRKPTEEEIAESMEMTIEKLRFIAKSAQLPI
SLETPIGKEEDSRLGDFIESDTENPEQDVAKNLLREDLEGVLATLSPRERDVLRLRYGLD
DGRMKTLEEIGQIFEVTRERIRQIEAKALRKLRHPNRNGVLKEYIK--
>Syns7805|88807657
-------------------------MSPAVRKSAQADAKQAPAIVMMADANGQPKDLTVK
AKPK-----------SKAAPTSAKSS------------------KAKPAAKATKSTKTTA
RSRSKTAASKAPDLDAAADQLLANA----------SGKAADTPQSAADAGTSTKEEKAKA
DAKAKVLASIKVGPKGVYTEDSIRVYLQEIGRIRLLRPDEEIELARKIADLLHLEELAAQ
FES------------------------DNGKLPDTKE-----WAALV----EMP------
------------------------------------VIRFRRRLMLGRRAKEKMVQSNLR
LVVSIAKKYMNRGLSFQDLIQEGSLGLIRAAEKFDHEKGYKFSTYATWWIRQAITRAIAD
QSRTIRLPVHLYETISRIKKTTKVLSQEFGRKPTEEEIAESMEMTIEKLRFIAKSAQLPI
SLETPIGKEEDSRLGDFIEADIENPEQDVAKNLLREDLEGVLATLSPRERDVLRLRYGLD
DGRMKTLEEIGQIFDVTRERIRQIEAKALRKLRHPNRNGVLKEYIK--
>Syns7803|148238947
-------------------------MSPAASKSAKADAKTAPAIVMMADANGQPKELTVK
AKAK---------------PKSSKASTSTKSS------------KAKPAAKTTKTAKTST
SSRSKAATPASSDLDAAADQLL-------AKAA--GKSAETPTKAAANAASASKEEKAKA
DAKAKVLASIKVGPKGVYTEDSIRVYLQEIGRIRLLRPDEEIELARKIADLLHLEELAAQ
FES------------------------DNGKLPDTKE-----WAALV----EMP------
------------------------------------VIRFRRRLMLGRRAKEKMVQSNLR
LVVSIAKKYMNRGLSFQDLIQEGSLGLIRAAEKFDHEKGYKFSTYATWWIRQAITRAIAD
QSRTIRLPVHLYETISRIKKTTKVLSQEFGRKPTEEEIAESMEMTIEKLRFIAKSAQLPI
SLETPIGKEEDSRLGDFIEADIENPEQDVAKNLLREDLEGVLATLSPRERDVLRLRYGLD
DGRMKTLEEIGQIFDVTRERIRQIEAKALRKLRHPNRNGVLKEYIK--
>Cya0110|126659035
---------------------------------------------------------MTQ
AND-----------------------------------------LLTLTESQM-------
-----------------------------------EVAFFIDEDPDTSTNDIAEADGKKT
RKITASRRR-DPGKKKPYTEDSIRVYLQEIGRIRLLRAEEEIELARKIADLLQLERIREA
LWE------------------------ELDQEPTDEQ-----WGKRIFQWENIEQMLRAQ
SSKEKEPKWSEVTDMLQKAEIISDLEKTWKLESKAYLPKFKRRLYLGRKAKDKMVHSNLR
LVVSIAKKYMNRGLSFQDLIQEGSLGLIRAAEKFDHEKGYKFSTYATWWIRQAITRAIAD
QSRTIRLPVHLYETISRIKKTTKLLSQEMRRKPTEEEIATRMEMTIEKLRFIAKSAQLPI
SLETPIGKEEDSRLGDFIEADGETPEDEVSKNLLREDLENVLDTLSPRERDVLRLRYGLD
DGRMKTLEEIGQIFNVTRERIRQIEAKALRKLRHPNRNSILKEYIR--
>Mica|166368188
---------------------------------------------------------MMQ
AHD-----------------------------------------VLTLTEPPLDLDLID-
-----------------------------------LDEDFDDEDIELELEEVSDSNDGKK
TRRLASARRRDAARKKPYTEDSIRIYLQEIGRIRLLRAEEEIELARKIADLLKLERIRED
FCL------------------------Y-----SDAE-----WGKQVFLFERIEKIIAEK
--SEKEPKLSDIKAYLGKTELMAPLVEEWLAKSKEYLSAFKRRLYHGRRAKEKMVQSNLR
LVVSIAKKYMNRGLSFQDLIQEGSLGLIRAAEKFDHEKGYKFSTYATWWIRQAITRAIAD
QSRTIRLPVHLYETISRIKKTTKILSQEMRRKPTEEEIATKMEMTIEKLRFIAKSAQLPI
SLETPIGKEEDSRLGDFIEADGETPEDEVSKNLLREDLENVLDTLSPRERDVLRLRYGLD
DGRMKTLEEIGQIFNVTRERIRQIEAKALRKLRHPNRNSILKEYIR--
>Syns8109|260435157
-------------------------------MTPAATKAAKPDIVLLANADGKVKEVAKG
SDEEAKKTPARRRTSKASAKDLSAAADE----------------LLAAADQAKASGTTKK
AAAKTTKTKTTTKKSTTTKKAATAKKSAT------KASTAKAAAAKPTAEEKAKTAAAEK
EAKAKALASIKIGPKGVYTEDSIRVYLQEIGRIRLLRPDEEIELARKIADLLYLEELAAQ
FES------------------------DNGREPDNKE-----WAALV----EMP------
------------------------------------LIRFRRRLMLGRRAKEKMVQSNLR
LVVSIAKKYMNRGLSFQDLIQEGSLGLIRAAEKFDHEKGYKFSTYATWWIRQAITRAIAD
QSRTIRLPVHLYETISRIKKTTKVLSQEFGRKPTEEEIAESMEMTIEKLRFIAKSAQLPI
SLETPIGKEEDSRLGDFIEADIENPEQDVAKNLLREDLEGVLATLSPRERDVLRLRYGLD
DGRMKTLEEIGQIFDVTRERIRQIEAKALRKLRHPNRNGVLKEYIK--
