# Supplementary material for: Genome fluctuations in cyanobacteria reflect evolutionary, developmental and adaptive traits
Source: BMC Evol Biol. 2011 Jun 30;11:187. doi: 10.1186/1471-2148-11-187 (PMC3141437; doi:10.1186/1471-2148-11-187)
Supplement: Additional file 8 — Individual and concatenated alignments for protein groups. Compressed file containing all alignments of individual groups (fasta format) and the concatenated alignment of 285 single-copy genes (phylip format). [file 1471-2148-11-187-S8.GZ › Cyanos1359.faa]

>Syne7942|81299469
--------------MGEAKRRQSSDANAKANQ-----------PLLPGLPITKQQSEQFI
AITTKGAWIGIGALVLVWFTVRLIGPTLGWWELAD----
>PromCC|33241166
--------------MGEARRRSKNDLGNQNPKNKHQVGKNDSPRIIDWLPLTVKQRNKFL
EITVQGGWIGIGLLAVIWIVVRIVGPAAGWWVPADLH--
>Crow|67920983
--------------MGEAKRRKNALGEQYGQEE----------RILPWVPISKVQADDFY
QWTTRGAWFGIGIMVALWVTVRFIGPTFGWWNLQ-----
>Syn7335|254423332
--------------MGESRRRKQELGEKYGKPE----------PIMRGVPISKETAAKFV
TWSSRGAWAGIVLMVAAWLTIRFIGPGFGWWTLAN----
>Syn307|148243208
--------------MGEAKRRAQQGLPPREPKR--ESPKDTSPRIVSWFPLTRNQANQFV
KVTTRGAWVGIGVLVVFWIVLRFIGPAAGWWTLADG---
>Syn9605|78211935
--------------MGEARRRAAQGLPPRQSKA-STKTVDTSPRVVSWLPLTRNQTQQFM
AVTTRGAWIGIGGMVVLWITVRFIGPAAGWWTLADTP--
>Nosp|186685285
--------------MGEAKRRKTTQGETYGQET----------RILPWVPITKTQAEQFV
SWTTRGAWIGIGLMVVGWATIRFIGPAFGWWQVVS----
>PromAS|123969302
--------------MGEAKRRKILGLSPKKNNT--RTKVDESPRLFEWLPFTINQRDNLI
KLSIKASWFGIGGLVILWIVVRFIGPAAGWWTLADSL--
>Rapb|282897330
------MKRNQLFVMGEAKRRKNAMGENYGQET----------PILPWVPITKSQAELFV
KITTRGAWIGIGTMVAIWVTIRFIGPAFGWWQVVA----
>YellA|86604791
--------------MGEAKRRKTRNRPTPDQEL--------LFPQLKDIPLTKAQARTIY
NWTTRGAWAGIILLAIVWVVVRFVGPALGWWHLVG----
>Prom9215|157414168
--------------MGEAKRRKKLGLPPKKNDT--KTKLDDSPRLFEWLPFTINQRDNLM
KFSIKASWFGIGGLVILWIVVRFIGPAAGWWTLADSL--
>PromN2A|72382972
--------------MGEARRRSEQGLKPRNKKN----PRSESPRIVSWFPVTQAQRDQFI
QLSIRAGWIGIAALVILWIIVRFVGPAAGWWIPADIR--
>Syns9917|87124955
--------------MGEARRRASQGLPPRRPRP----DPAEAERVVSWLPLSKGQTRQFM
AVTTRGAWIGIGALVLFWVMVRFIGPAAGWWTLADMP--
>Prom9312|78780040
--------------MGEAKRRKTLGLPPKKNNT--TTKIDESPRLFEWLPFTINQRDNLI
KLSIKASWFGIGGLVILWIVVRFIGPAAGWWTLADSL--
>SynsBL|116072572
-----------------------------------------------------------M
AVTTRGAWFGIGAMVLLWITVRFIGPAAGWWTLSDMP--
>Prom9515|123966983
--------------MGEAKRRKSLGLPPKKYKS--KSKSDQSPRLFKWLPITVNQKNSLI
KLSIKASWYGIGGLILLWVVVRLIGPAAGWWTPADSL--
>Cya8802|257058543
--------------MGEAKRRQTALGDKYGQEE----------TILPWLPISKRQAETFY
QWTTRGAWIGIGIMAALWVTVRFIGPAFGWWDIQ-----
>Prom9313|33863993
--------------MGEARRRSEQGLAPRQKQS----KKDDSPRIVSWLPITQRDKERFY
AITTRGAWIGIGFMVALWVVARFIGPAAGWWTPADAR--
>Cya7822|196255440
--------------MGDSKRRKEALGEKYGQEE----------NIFPWLPITKAQAEQAY
KITTTGAWVGIGVMAAVWVTVRVIGPAFGWWNVQ-----
>Cya7424|218441806
--------------MGESKRRKEALGEKYGQEE----------TILPWLPLSKKQAQQAY
KVTTTGAWIGIGVMVAVWVTIRLIGPAFGWWSVQ-----
>PromN1A|124026713
--------------MGEARRRSEQGLKPRNKKN----SRSESPRIVSWFPVTQAQRDQFI
QLSIRAGWIGIAALVILWIIVRFVGPAAGWWIPADIR--
>Micc|254414276
--------------MGEAKRRKTALGDKYGQEA----------RLFPWLPISKSQGEQFV
KLTTKGAWIGIGLLVVWWLTVRFVGPTFGWWQIN-----
>Prom9202|254526116
--------------MGEAKRRKTLGLPPKKNNT--KTKLDDSPRLFEWLPFTINQRDNFI
KFSIKASWFGIGGLVILWIVVRFIGPAAGWWTLADSL--
>Nods|119510854
-----------------------------------------------------------M
ELTTRSTWFCIGAIVVAWITIRFIGPAFGWWQVVY----
>Cyab|254430776
-----------------------------------------------------------M
AITTKGAWIGIAALVLFWITVRFLGPALGWWTLADG---
>Acam|158336069
--------------MGEAKRRQETLGNDYGKES----------KMVSWFPLTKSQLEKIY
NLVMKGSWVGIFLVLASWLVVRFIGPAFGLWELVPTEGL
>Prom9301|126697092
--------------MGEAKRRKTLGLPPKKNNT--KTKFDDSPRLFEWLPFTINQRDNLI
KLSIKASWFGIGGLVILWIVVRFIGPAAGWWTLADSL--
>Artm|209527170
--------------MATSWLSL---------------------TILPWVPITKTQSEQFM
QWTTKGAWFGISFLVIFWLTIRLVGPALGWWTVD-----
>Syne6301|56750879
--------------MGEAKRRQSSDANAKANQ-----------PLLPGLPITKQQSEQFI
AITTKGAWIGIGALVLVWFTVRLIGPTLGWWELAD----
>Anav|75909351
--------------MGEAKRRKTTMGEQYGQDT----------RILSWVPITKSQAELFV
SWTTRGAWVGIGVMVVAWVTIRFIGPAFGWWQVAA----
>Artp|284051707
--------------MVTSWLSL---------------------TILPWVPITKTQSEQFM
QWTTKGAWFGISFLVIFWLTIRLVGPALGWWTVD-----
>Cya7425|220906378
--------------MGESKRRKEILGEKYGQED----------PILPWLPLTKSQAAQFM
KWTTRGTWVGIGFLAVWWVTVRFIGPALGWWQVN-----
>Cya51142|172039532
--------------MGEAKRRKEALGEQYGQEE----------RILPWVPISKGQADAFY
QWTTRGAWVGIAMMIALWLTVRFIGPALGWWDIQ-----
>Lyns|119491316
--------------MGDAKRRKEAMGDRYGKEE----------KILPWLPVTKTQSEQFV
QWTTRGAWAGIGLLILSWLTIRFVGPAFGWWEVD-----
>Prom9211|159904223
--------------MGEARRRTSQGLPPRNKGG---QNKNESQRILKWLPVTDQQRNQFI
NLTIRGGWIGIGALIFIWLIVRIVGPAAGWWVPADLRS-
>Noss|17231568
--------------MGEAKRRKTTMGEEYGQDT----------RILSWVPITKSQAELFV
SWTTRGAWVGIGVMVVAWVTIRFIGPAFGWWQVAA----
>Cya8801|218245507
--------------MGEAKRRQTALGDKYGQEE----------TILPWLPISKRQAETFY
QWTTRGAWIGIGIMAALWVTVRFIGPTFGWWDIQ-----
>Glov|37522704
--------------MGESKRRKDQMGALYGNPD--------KEYLIPGLPITKEQSRYWY
KFTVTGTWICIGVIALIWVVVNF-GHYMKWWGAQ-----
>Syns8102|33866592
--------------MGEARRRSAQGLPPRQPKK-DASPKDTSPRIVSWIPLTRNQAQQFV
AVTTRGAWIGIGAMVVFWVTVRFIGPAAGWWTLADTP--
>Thee|22299640
--------------MGEAKRRKETLGEAYGQQK----------R--SWL--NKEQLLLIQ
KWVTRGTWLGIGLLVVIWLTVRFIGPSFGWWELTVN---
>Syns9916|116075775
MIAFRLLASQETPCMGEARRRASQGLPPRNPKT----SSGSSERVVSWLPLTKQQTSQFM
AITTRGAWVGIGALVVLWVVVRFIGPAAGWWTLADMP--
>PromMED|33862119
--------------MGEAKRRKSLGLPPKQKNT--KSKSDESPRIFDWLPLTINQRDSLM
KMSIKASWYGIGGLVILWVIVRFIGPAAGWWTPADSL--
>Scys6803|16331637
--------------MGESKRRKQSLGDRYGQDQ----------RVVEWLPLTKKQAEDFY
KWTTKGAWIGIGVMAGLWVTVRFIGPTFGWWTVQ-----
>Syn9902|78185513
--------------MGEARRRAVQGLPPRQPKK-NSKTVDTSPRVVPWLPLTKNQTQQFV
AVTTRGAWFGIGAMVLLWITVRFIGPAAGWWTLSDMP--
>Trie|113476299
--------------MGEAKRRKEALGENYAQEA----------RFISWLPITKSQSQKFM
QLTTTGAWIGIGLLVVAWLIIRFIGPAFGWWQIE-----
>Syn9311|113954421
--------------MGEARRRNSQGLPPKQRKP----DPKDSERIVAWLPLTRSQSQRFV
ALTTRGAWIGIGALVLFWIVVRFIGPAAGWWTLADTP--
>NoAz|298490057
--------------MGEAKRRKSTLGEQYGEDT----------RILPWVPITKSQAELFV
SLTTRGAWIGIGLMFAAWVTIRFIGPAFGWWQVVD----
>Ucyn|284928761
--------------MGESKRRTDKMNKLKKNKS----------TFFSQIVFPKNKADLLF
KWTTNAAWTGIGITIFIWFAVHFIGPTFGWWILK-----
>Syns5701|87300920
--------------MGEAKRRSEQGLPPRGPQKQPGSAKDTSPRLAPWLPLTRRQADRFV
QVSTQGAWVGIAALVLFWITVRFIGPAVGWWTLSD----
>YellB|86608656
--------------MGEAKRRKTRISQDPDQEL--------VFPNLKDIPLTKGQARAIY
NWTTRGAWAGIILLAIVWVVIRFVGPALGWWHLVG----
>Syn7002|170077106
--------------MGEAKRRKKSMGENYGKEQ----------RIYPWLPLTKTQAEQAY
NLTTKGAWIGIGLMVVLWLTVRIIGPGFGWWAVD-----
>Cylr|282898960
--------------MGEAKRRKNTIGENYGQET----------PILPWVPITKSQAELFV
KITTRGAWIGIGTMVAIWVTIRFIGPAFGWWQVVD----
>Prom9303|124023989
--------------MGEARRRSDQGLAPRQKQS----KKDDSPRIVSWLPITQRDKERFY
AITTRGAWIGIGFMVALWVVARFIGPAAGWWTPADAR--
>Syns7805|88807876
--------------MGEARRRASQGLPPRQQKS----NPKDAERLIAWLPLTRNQASQFV
SITTRGAWIGIGALVVFWVVVRFVGPAAGWWTLADTP--
>Syns7803|148238777
--------------MGEARRRASQGLPPRQNKT----DPKDSERFLAWLPLTRSQASQFV
SITTRGAWVGIGALVVFWVVVRFVGPAAGWWTLADTP--
>Cya0110|126659880
--------------MGEAKRRKEALGEQYGQEE----------RILPWLPISKRQGQAFY
QWTTRGAWVGIGIMVAIWLTVRVVGPGLGWWNVQ-----
>Mica|166367388
--------------MGESKRRQSALGDKYGQEE----------NILPWLPITKSQASQAY
KLTTRGAWIGIGVLAGVWVVIRFVGPAFGWWNVQ-----
>Syns8109|260435534
--------------MGEARRRAAQGLPPRQPKA-STKAVNTSPRVVSWLPLTRNQTQQFM
AVTTRGAWIGIGGMVVLWITVRFIGPAAGWWTLADTP--
