# Supplementary material for: Genome fluctuations in cyanobacteria reflect evolutionary, developmental and adaptive traits
Source: BMC Evol Biol. 2011 Jun 30;11:187. doi: 10.1186/1471-2148-11-187 (PMC3141437; doi:10.1186/1471-2148-11-187)
Supplement: Additional file 8 — Individual and concatenated alignments for protein groups. Compressed file containing all alignments of individual groups (fasta format) and the concatenated alignment of 285 single-copy genes (phylip format). [file 1471-2148-11-187-S8.GZ › Cyanos1360.faa]

>Syne7942|81299470
------------------------------------------------------MARLAA
RSLRLQQPTLLHLPASG---GDRLYLCSVLLPLLLWQGPVVILAAPPLRDRLLHREIPLL
QSHFNLAK------SL-LIADQLP--R-P-DFQGVWLTDLDRWRSHQ-------------
-----ADYPHWPLA--VMAAEDFEAQLITAASAVITPQDWEVLRCCQPAAQGQLQDWQAR
LTFQLFQRPINPTGTYRLEAADLEPLQIWLRSQLD---------------LPAA-WQT-W
LQVPVPA------------------VEVAQLDRATGQ------FQLWRQPLAIAELA-AP
LWR-----------------DRPLLLAAEACDAA-GQAPAWIRRLGLP-D-PVSAQFGSD
RHA-----PGLR---LFLPR-QAVLPNTPHFQQALLHELRLLL----LWL---GNQSVVL
IVDDRPLQQQVASALAAEWGSRVQVGATAKLADNSIHLCSMSTWLGLQSQR--------P
TPTAIAIASLPFASAEQPLTAARIEFYKQQRWDWFREFLLPDALMQLQQAIAPLR-----
--------------------------------------------KNSG----LLAIYDGR
LQRRSYGQAFLEAIAPSEHLRQLSFENQANPWLAPEDSSL----
>PromCC|33241167
------------------------MIEAYAHNYLKNLLKED----DLIWPHNLTLSRLVS
RSLRRRDKSIFQLEISN---HED-YWLGVLIPLCLQSFGAVLVVTSSQKNRLFQVEIPRL
KEEG-------------LTLPIWEGAD-PPLDGKVWVLDFVGFVNAFRK-----------
-----NHLSSRQLI--IPEGEFFSRRIREAMAIHVSSSHWDCLRRAYPSTSSALINLYER
LSRRLFSQAIRPDALVRIDLSDVLRLKDLLGVLPQ---------------PPAP-WAD-V
LDATNQR-----W------------ASWAELDYKLLD------WTWHLQPLEPLHIL-HK
LFI-----------------DNPFVLLS-------GAFQHELGCLDTL-A-NVKVKLGSP
IYQ-----DPIK---LFVPY-RQPLPNAECFTEHLLEQSRRLI----LG----RQGLTVI
LLDDLRLLRQLTSELASEFGTRVVYESTA-PDSNGVICCTSSWWLASHIHL--------P
SPEQLILALLPISSLETPLTASRVEAFKQQGRDWFRDLLLPECLGLLPRLVLPVR-----
--------------------------------------------KNQG----RIAVLDGR
LRSRAWGMKVFDALEPWTPLERLL-----PD-------------
>Crow|67925015
-------------------MLPMTLLEAEVHISLREFLRHQ---GQPLWDHHLTMARLVS
RALRLDRSALIQTGSTF----SR-YGLSYLMPCLLSDRPILLVVPSNIQQKLIEEDIPYL
QRWLNTNK------AIATQKQSVN--F-T-TFKGLLLLSPDVWLGDHLNNQG--------
-----QLPDDILTL--IDQADYLEEWTKDYLTLTISPDDWQQLQQQYSSSGNLIQEVKLF
LEKSILSRPNNPYQCCLLDHEEIESLAHLCDTF-----------------AHHPLLQNFT
QSFDNNN-----K------------LLWATINQEEKT------FFIHSSPLDVSAIL-SP
HLD-----------------NSTIVLMGGFIDSQ-KMAPIYRQNIGLNQD-ILCLKFFPH
RQN-----ELIN---LYIRG-RLPMPNTPEFHKILIEEVKKLV----FSCYQ-SLKPITI
IVDDVPTKAQVATFLAAEFGSKVKVENTT-IDEQSILISGWKFWHQNQGKL--------P
NPQLLIIATLPIPSLENPLVAAQVNYYKRQHKDWFRFYLLPTALTEIQRAVMPLR-----
--------------------------------------------ESQG----IVALLDNR
VNYRSYGSLILSALEPYAKLDYID-----LNLLEQNTKTY----
>Syn7335|254423369
------------------------MIETEVHQRLRAYLREQ---GHTQWPHHLTMARLVA
RALRVGRSALIQTDSLS-AYQGT-HRLSYLIPALLWPEPAILALPDKLLKLMLHQDIPDL
QQRLPVIK------PV-QTGDRWP--G-E-SFRGLLVTSTQAWLCDRLSSDRVSGLPTTS
ANLVSRFPEGIPTI--IEGASDLETWIRTTLSTTLSSQDWELLTLAYPAHCELIRDLRVR
LTHTILQHPANPYGCHLIDVPERMLLNELRDLLITHGDGDQ---------MPVA-WQVFW
RQFDQPS-----Q------------LAWSQMNRQVGS------FVLCCGPTDIDSTL-AP
IWQ-----------------RQPIVLVGAALDTD-TRAVRYRERLGLG-E-MTCLSFGPD
RHN-----DLIQ---LYLPD-RLPMPNTSHFKAAALEEIRRLLGAKQLMDDSSTAGPTVV
IVGDVPLKIQFASVLAAEFGSRVQVESEV-DKHQGVLITGWEYWRSHQSQF--------A
TPSLMIVTTLPIPSLENPLVAGRVAMYKRRQQDWFKAYLLPEALSTLQHAVAPVRAYDYV
GSPSHYHHLDDLNDSHLDNHSLNNYALPRYAADSDVSEHRLPNGSTPG----VVAILDNR
INHRSYGRQIIAALSPAARSSYLD-----ASWFAPHADYSKHLL
>Syn307|148243207
------------------------MQEAQAHHKLKQLLGSR---AGSGWPHGLTLTRLVA
RSLRRSDHSLFPIREGQ---RSE-WMLSLLLPAVLSEAPIALVASEPLQRRLLLHELPLL
RSAG-------------LVRPLWQGTT-TPASPCLWMLSPGDLVQVWQS-----------
-----NQLGEHQLL--CAEAEQLEELLGDGQAVRIEPEHWDQLSASQPPLREALVQLHER
LSRQLLNRPLTRQPKLAISREQEAPLRLLLQGRTD---------------LPGP-WQR-W
LDCGDQS-----W------------TSWAIPDAGQLR------WSLVRQPLQPLQSL-HG
VLE-----------------QRGAVLAGSW-----APEGVRLDALGLD-D-PVVISLGDA
QRE-----EALP---LFAPR-QQPFPNSAEYAGHLLDQCRRLV----LG----QGGLSIV
VIDDNPLRQWLTSALAAEFGRRVDHEQTA-PESNGVVVCRWQWWLQNHEQL--------P
VPCQLVVGSLPIASLEDPLTAARVEALRRAGRDWFREWLLPDACDRLQRSVAPLR-----
---G---------------------------------------QQPQP----RLAILDGR
LRSRSWGQQLLSALEPWERLEQLR-----PD-------------
>Syn9605|78211936
------------------------MLEAQAHHQIKTLLRQE----ESDWPHHLTLSRLVA
RSLRRRDTTLVQLPPSS---SER-WWLGLLVPLCLAPEAGALVLTPPQRRRLLQLELPRL
RNQG-------------LRLPCWQGST-PPEGPQLWLMDVGELIQAHRD-----------
-----GHLGTRQLL--IPEMDQLSRRMRNALTFEIEHQHWDELRQASPQAESGLLELHDR
MSRQLFADATRPGGAVRLEGSAGQALRDLLQLLPA---------------SPEP-WNT-L
RSINPAE-----W------------SQWAELDHRLLQ------WRWKLAPLEPLQLL-RG
VLL-----------------DHPCLMFSSNGDN--ARLDLEFEQAGVV-P-DVRASLRER
ELN-----EPLP---LYAPR-RQPLPNTRIYAQHLLEESRRLI----LG----QAGLTLV
LINDDQLRRQLTSSLAAEFGRRVLHESTA-PESNGVVTCNWDWWLEHQEQL--------P
APAQLIVAMLPIASLDNPLTSARVERLKQQGEDWFRTLLLPEALSLIPAAIAPLR-----
--------------------------------------------RSGG----RLAILDGR
LRGRSWGDQVLHRLEPWIPLQRLL-----PD-------------
>Nosp|186685284
------------------------MIEAEVHLSLHNFLRSQ--AGFPSWPHHLTMARLVA
RALRLGRSALIQVGAVC-GYQGR-YRTSFVASALMWHGPVIIVAQEPVQQLLLRIEIPRL
QQWLPANK------SI-RTGDAWP--D-A-EFQGLLLTSPEAWLRGQFAGGD--------
-----RFPQGIPTI--IDGVDDLEDWVRHQLTQDIQPHDWDELILACPNQAEAISEARIQ
LTHELFQHPVNPYHCYLISQPEIEILSRLCLALESVPS------------LPEP-WKQFW
QQFQTLD-----ENLSPPASPAPPPLFWATIAHRQGL------FSLHYAPMELREIL-LP
LWQ-----------------RQPVVLIGSAIEPE-TEAPLFRQRLGLE-D-LTCLKFSSE
SQA-----EAIQ---LYVPY-KLPLPNTPEFQAAFIHKVRTLV----CLSAT-APGLTVV
LVGDVPLKAQVATILASEFGSRVQVEKTC-LDENGILISGWEFWREHQRVL--------P
APHLLIIATLPLPSLENPLVAGRVALYKRSHQDWFRLYLLPAALNELQRAIAPVR-----
--------------------------------------------ESQG----IVALLDSR
VVNRSYGAQILTALSPLARINYLD-----PSLFSNTDEENSA--
>PromAS|123969303
------------------------MLEILSHQYLKNFLRDQ----SISWEHIYSFGRIIS
KCIENDSTYLINSEIFS---SYD-WLPPILISLFLKEEDSTFILSKEKIQFISQFQIDSL
RNLGFNFI---------FKNDQLI--F---ANHHIRLITIQNLLNDPNS-----------
-----RNLRNHRIV--YSGIEDIKQDLKNHFRISLVKKDWTKNFNEFELINQKFIKVYDS
LKKKFLMRKVLGNSFINLNEKEISFFSNFFHENSF---------------FSDK-FFM-V
NKALSKG-----W------------ACWVKLNETNLD------WTLYLQPIDELSHI-KE
FFS-----------------NNKFVFLSALRKD--NFFQMYFKKHSLD-I-DLVINFKSN
FEE-----KKIS---LYIPS-RQLLPNNPLFTNSILDKCKKLI----LF----RKGLTLV
LSDDIDLKTNIATELASKYGKRVLLETIP-SGKNQILCSSFDWWIMNSYLI--------Q
IPEQIIIPLLPIPNMSEPINKITVAHKNKLSQDWFRDFFLPQARIKLERSISPLR-----
--------------------------------------------RNSG----KLIILDGR
VNKRNWGRLLLQNIQPSKKINYVL-----PFD------------
>Rapb|282897331
-----------------MLWGKRPVIEAEVHLSLHNFLRSQ--VGFPTWPHHLTMARLVA
RALRLGRSALIQVGALC-GYQGR-YRTSFIASALMWPGPVIIVALPEIQQRLLNTEIPRL
EQWLGRTK------SI-RTGDVWP--D-P-DFKGLLLTSPQAWLKEQLSNEHI-------
-----GFPPHIPTI--IDGVDDLEDWVRNQLTQNLDPQDWDQLIWACPHQADLIREVRVK
LTHELFQHPENPYHCYLICQQEIEILQTLFSALNPDH-------------LPAI-WRSFQ
SCFYNAI-----D--------NSVSLFWSTVARRQGL------FYLHCAPVELATKL-AP
IWQ-----------------RQPVVLIGSALEPE-TEAPLFRQRLGLV-D-VTCLKFSTD
NHA-----EAIQ---LYLPH-KLPLPNTPEFQASFIHQVRTLI----CLSAT-ASGLTVV
LVGDVPLKSRVAAILAADFGSRVQVEKTC-LDDNGILVSGWEFWRSHQNVL--------P
APQLLIIATLPLPSLENPLVAGRVAYYKRSHQDWFRLYLLPTALSELQRALAPVR-----
--------------------------------------------ESQG----VVALLDSR
VVNRSYGSQILASLSPRARLDYLD-----PSLFSHTSENY----
>YellA|86605833
------------------------MIEVEVHQQLRQLLRQS---PEALWPHQLTMARMVA
RGLRLGRSTLIQVPAG-----GQ-HRLSYLLPALMWPSATLLCATVSVQAQILGEEIPWL
RQTLQLHK------PV-LQKDRWP--D-P-DFQGLLLVDPLDWLRARLRGA---------
-----EMPTGIPLI--LDGAEDLEEWAYQALTVTLEASHWQQLRQIFPAEAERLSQAQVN
LALQLLRRPLSR---CLLQADEQAHLEAALSLVVSYAGW-----------LPDP-WDQLR
QRLCAEGDPASRW------------VWWAETDRETGR------LTLYHSPAALHEWL-AP
IWA-----------------TQPVVIIGEALDLD-RQAEAYRWRLGLP-D-LTPLRFSSG
EDWIRSGGEPLPSLSLYLP--RLPLPNSPLFREHLLQELRSLI----PQ----VQGFVVV
LVSDQPLQVQVGAALAAEFGSRVRVNSLF-PGEKGILVCDWPYWLQHKASL--------P
CPELLAIATLPFPSMEDPRVAGRVQYLQRTQQDWFRQYLLPVAASQLQRAVAPLRQGAEA
G-------------------------------------------EASGLPTRWVAILDSR
IVARSYGVALLNALGPALRIQQRS-----QLFV-----------
>Prom9215|157414169
------------------------MLEILSHQYLKNFLRDQ----NISWEHIYSFGRIIS
KCIANDSTYLINSEIFS---SYD-WLPPILISLFLKEEDSTFILSQEKIQFISQFQIDSL
KNLGFNFI---------LKNDQLI--F---SNHNVRLITIQNFLDDPNS-----------
-----RNLRNHRIV--YSGIEDIKQDLRTHFRISLLKKDWTKNFKEFELINQKFIEIYDS
LKKKFFMRKVLGNSYINLDEKEISFFSNFFQENSY---------------FSEK-FLS-L
NKAFSQG-----W------------ACWVKLNDTNLD------WNLYLQPIDELSQI-KE
FFS-----------------NNKFVFLSALRKD--NFFQMYFKKHSLD-I-DLVINFKSN
FEE-----KKIS---LYIPP-KQLLPNNPLFTNSILDKCKKLI----LF----RKGLTLV
LSDDIELKTNLATELASNYGKRVLLETIP-SGKNEILCSSFDWWIMNSYLI--------Q
IPEQIIIPLLPIPNMSEPINAITVSHKKKLSQDWFRDFFLPQARIKLERSISPLR-----
--------------------------------------------RNSG----KLIILDGR
ANKRNWGRLLLQNIQPSKQIYYML-----PFD------------
>PromN2A|72382973
------------------------MLEVHSHKHLKKYYQKN----LALWPHNLTLARLIS
RSLSRKDNTFIQLSSDS---RNF-WWPGLLIPLCLHNNNIVLILSERQYRLLFEVELPKL
SSSR-------------LGFDYVEGIELIPSDEKIWVLRYQDLIFANEK-----------
-----DLLKNRQLI--FPESEFISNELRESMSIKITPKDWQNLIASRSRFEASIIEAHER
LSRSLFSHSLSSDAVIRIDYKELLALKEILKDDLP---------------SIMP-WRR-A
LNVVNNR-----W------------VTWAKLDNQKLS------WDWYIQPLLPLQTL-SG
LLS-----------------KNTLLMLTNSGQS--DSFFLDLNSKKFT-F-NVKVDLGNK
YDQ-----EPIP---LFVPK-RQPLPNTSHFYRHIIRQCQRLI----LG----RTHPTIV
LVDDLQLRLQITSELAGEFGLRVVHETTN-IETNGIVCCSCQWWIVNQYNL--------P
TPDQLIFPVIPLPTLESPWIAAKVEMLKHQGRDWFREFLFPETLAILLKSLAIIR-----
--------------------------------------------GKDV----RVAILDGR
MRYRNWGKLIFEALEPWVALERLL-----PY-------------
>Syns9917|87124954
------------------------MLEARAHQQLKTLLQHD----RVAWPHHLTLSRLIA
RSVRRGDRALIQLTPGS---EEQ-WWLGLLVPLCLQRHRCVLVLEADQRRRLLQVERPRL
REAG-------------LHLPCWQGLE-PPDGEQLWLLTTQELVQAHRQG----------
-----QLHNDHLLL--IPDADQLSHRLRQALALTLQSQDWERLRQAHPNADASLLDLHDR
LSRQVFRQATRRDATVRLESGQLQALRDLLTVLHP---------------LPAP-WDR-V
LKADPSH-----W------------ACWADLDHRLLQ------WRWQLQMLEPLRQH-QG
LLN-----------------QRAAILISSAGES--APLQTELNDAGFD-A-EVVVRLREP
TLL-----EPLP---LFAPR-RQPLPNTEVFAQHLLEQSRRLI----LG----RAGLTVI
LLDDNRLRQRLTSELASEFGSRVIEAATA-PEANGVICCRWSWWLQHQTQL--------P
PPEQLIIALLPIASLEAPLTAARVEALKRQGRDWFRDLLLPEALSLLAPAVAPLR-----
--------------------------------------------RSGG----RLAVLDGR
LRGRSWGEQVFSALQPWTPLHRLL-----PD-------------
>Prom9312|78780041
------------------------MLETLSHQYLKNFLRDQ----SNSWEHIYSFGRIIS
KCIENDSIYLINSEIFS---TYD-WIPPIMISLFLKEEDSTFILSKEKIQFISQFQIDSL
KNLGFNFI---------LKNDQFI--F---ANHHVRLMTIQNLLNDPNS-----------
-----RNLRNHRIV--YSGIEDIKEDLKKHFRISLHKKDWTKNFKEFELINQKFIKVYDS
FKKKFFMRKVLGTSYINLDEKEISFFSNFFCENSF---------------FSDK-FLS-V
NKALSQG-----W------------ACWVKLNDTNLD------WNLYLQPIDELSQI-KE
FFS-----------------NNKFVFLSSLRKD--NFFQMYFKKHSLD-I-DLVINFKSN
FEE-----KKIS---LYIPS-KQLLPNNPLFTNSIVDKCKKLI----LF----RKGLTLV
LSDDIDLKTNLATELASKYGKRVLLETIP-SGKNEILCSSFDWWIINSYLI--------Q
IPEQIIIPLLPIPNMSEPINAITVSHKNKLSQDWFRDFFLPQARIKLERSISPLR-----
--------------------------------------------RNSG----KLIILDGR
ANKRNWGRLLLKNIQPSKQINYML-----PFE------------
>SynsBL|116072573
------------------------MLEAQAHHRLKTLLRQE----ESDWPHHLTLSRLVG
RSLRRRDTTLLQLPPSS---GER-WWLGVMVPLCLNPGAAAIVLTTAQRKWLLQLELPRL
KEQG-------------LQLPCWQGLT-PPPGQQLWILNTDELIAVHQN-----------
-----NLLGERQLL--IPDADQLSDRLRRSLAIRIDHHDWERLRQAHPVTDQALLDLHER
LSRQVFQEAARADDCIRLQGGACQSLRDLLHLIEP---------------CPEP-WTA-L
LATDPVQ-----W------------AEWAELDHRLLQ------WTWQLEPLEPLQLL-SG
LLK-----------------NRPVLMLSESGEC--SRIEHELTQANVS-I-TVTAKLREQ
ELE-----EPLP---LYAPR-RQPLPNTEVYAQHLLEQSRRLI----LG----RTGLTIV
LVDDQQLRRQLTSALAAEFGRRVVEESTA-PESNGVISAHWHWWLQHHEQV--------P
APEQLIVALLPIASLSSPLTASRVERLKRRGEDWFRTLLLPEALSLIPGAIAPLR-----
--------------------------------------------RAGG----RLAVLDGR
LRGRSWGDQVLKQLEPWRPLQRLL-----PD-------------
>Prom9515|123966984
------------------------MLEILSHQYLKRFIRFH----KTDWNHIYSFGRIIS
KCLKTNDTYLINSEIFS---TNN-WIPALLISLFLFEENSTFVLSQEKIEFLKKNQLGDL
KKFGFDFI---------LENDQII--F---SNHRVYLITLEKLLHDLDL-----------
-----FSSNNHRII--FSGIENIKEDLKNNFRILLLKKNWFHNFDKSSSTYQKIIGTYSF
LKKKFFLRKSLNNEYIFLDKEEINFLAQFFYEHSS---------------YSDQ-FLK-V
SNALSEG-----W------------ACWVTLDEINFE------WNFYLEPINELSLI-KK
LFN-----------------NNKFVFLSALRKD--NFFQNYLKKESID-I-DLVMNFKSN
FNE-----KKIV---VYAPP-RQILPNNPMFTQIIIDKCKKLI----IF----RKGLTLI
LSDDLNLKHNLATELASTHGKQVLLETIP-SHNNEILCASYVWWINNSYLI--------K
SPEQIIIPLLPIPNMSEPINEITVLNKINLSKDWFREFLLPEAIQKLERSISPLR-----
--------------------------------------------KNSG----KLIILDGR
LNKRKWGRSILQSIQPSKQINYVL-----PYD------------
>Cya8802|257059109
----------------------MKLLEAEVHTSLRAFLRQQ---GQPLWDHHLTMARLVS
RGLRLGRSAVIQTGTTV----SR-YGLSYLMPALLSDRPVLLVASPAVQQHLLKEVIPQL
EEWLQTDK------LIQTENNGLI--N-A-NFQGILMVSPQTWLDNCLQHQD--------
-----RFPLNITTL--IDGADQLESWTRDYLTVTIQSDYWQQLQGRYPSSGNLIQEVYLF
LKKTIFSHPNNPYQCCLLNEEEYNSLYHLGSVI-----------------KDDFLLQQFW
HCLQQED-----Q------------LLWASIEQNKQD------FSIHISPLEVASVL-NP
IWQ-----------------RSPVVLMGGFLDSD-KTALTYRDTIGLTDD-ILCLKFSPN
RQN-----ELIK---LYILD-RLPMPNTPEFQGVMFNHVHRLV----ELCSH-QSQLIII
VVDDVPLKAQVGTILAAEFGSRVQVEKTT-IANNGILICGWDFWQQHHEKL--------P
IPKLLIMVTLPIPSLENPLVAARVTYYKKRHKDWFRFYLLPTGLRTIQQAVMPLR-----
--------------------------------------------ESQG----VVALLDNR
VNYRSYGNRILTALEPYAKINYID-----VSWFEE---------
>Prom9313|33863992
------------------------MLEARSHQQLKHLLLQN----SSPWPHHLTLSRLVA
RSLRRKDHTLIQLDPRS---KDL-WWLGLLVPLCLEAKDAVMILSDQQRRRLLKVELPQL
LTKG-------------IKLPCWEGHL-PPSGNQLWLMNHSELIEAHHQ-----------
-----GHLKSRQLI--IPEADQLSQRLRDSMALSITPQDWERLRRAHPSAEASLMQLHER
LSRSLFTHATRANAQVRLDGSEIQALKDLMRLLGP---------------SPSP-WPA-V
LKADSRF-----W------------ASWAELDHRLLQ------WQWHLQPLEPLQNL-PG
LLR-----------------DQPSVLLSGSREH--ELVRTELDAAAFP-A-TVIARLNEP
NLQ-----EPIP---LFAPR-RQPLPNTEIYAEHLLDQCRRLI----LG----RPGITVV
LLDDQQLRRQLTSELAAEFGRRVVHETTA-PESNGVVCCRWAWWLHHQDQL--------P
LPEQLIVALLPLASVESPLTAARVESLKNQGLDWFRDLLLPEALSLLTPAIAPLR-----
--------------------------------------------KNHG----RLAILDGR
LRGRSWGKQVLSTLEPWTPLQRLL-----PD-------------
>Cya7822|196257130
----------------------MILLEAEVHSSLLGYLRKH---QRPSWIHHLTMARMVS
RAIRTQRSALIQTGSTA----SR-YSVSYLTPALLTRDPVILVVSHKMRERLLKVEIPQL
QQWLESDK------EI-DIGECWP--N-S-EFCGLLLTSPQAWLGDRLEQKG--------
-----VFPPNIPTL--IEGANELEEWARDYLTVSITPQDWDCLLAQCSHQAELIRNLRVK
LTKEIFNHPKNPYECYLIEQPEQDDLQNLCQLLAADLD------------ENSP-LSRFC
RQMALEA-----Q------------ILWTSIDRERGQ------FTLHSSPIQVAPNL-SS
IWQ-----------------QQPIVLMGGFLDND-KEATIYRQKLGLG-E-LLSLKFHPN
RSS-----EFIN---LYLPD-RLPLPNTPEFQAVLMKQAYNLV----SLCSQ-VEKPVVI
LVEDVPLKAQVGTILAAEFGSRVVVEKPE-LSEDIILVCGWDFWHQNQELF--------P
TPQLLIIATLPIPSLENPLVAAQVAYYKQKKQDWFRVYLLPTALKEIQRAVMPLR-----
--------------------------------------------EAQG----VVALLDNR
VNSRSYGTQILAALEPYARINYID-----MGWFSNSN-------
>Cya7424|218439883
----------------------MVLLEAEVHSSLLGYLRTH---NRSNWIHHLTMARIVS
RALRLQRSALIQTGSTS----SR-YNVSYLTPALLTDSPLILVVPEFLQEKLLQVDIPQL
QEWLESDK------SI-YAGDRWP--F-P-EFDGVMVTSPQAWLSDRVEKKG--------
-----YFPPDIPTL--IEGANELEEWARTYLTVSIVSQDWNNLIDRCCAQAEFIRDVRVK
LTKEIFNRPKNPYECYLIEQYEKDLLQDLCDLIASEIE------------ENSP-FVEFC
RQSETEN-----Q------------ILWISVDREKGQ------FTLHSSPVKVADDL-RP
IWQ-----------------QQPIVFMGGFLDSE-KEATIYRQKLGIG-D-LLCLKFNPN
RSS-----EYIH---LYLPA-RLPLPNTPEFKTVLIQQTYRLV----SLCYH-IERPIVI
VVDDVPLKAQVGSVLAAEFGSRVVVERQE-LEKNAILVCGWNFWHQNQELF--------P
TPQLLVIATLPIPSPENPLVAAQVTYYKNQRQDWFRVYLLPTALKEIQRAVMPLR-----
--------------------------------------------ESQG----VVALLDSR
VNFRSYGTQILTALEPYAGMNYID-----NDWFF----------
>PromN1A|124026714
------------------------MLEVNSHKHLKKYYQKN----LALWPHNLTLTRLIS
RSLSRKDNTFIKLSSDS---RNF-WWPGLLIPLCLHNNKIVLILSERQYRRLFEVELPKL
SSSR-------------LGFDYVEGIELSPSDEKIWVLKYQDLIFANEK-----------
-----DLLKNRQLI--FPESEFISSELRVSMSIKITPEDWENLIASHSRFEASIIEVHER
LSRSLFNQSLRSDAVIRIDFRELLALKEILKDDLP---------------SVMP-WQR-A
FNVVNNG-----W------------VTWAKIDNQKLS------WDWYIEPLLPLQIL-SG
LLS-----------------KNTLLMLTNSGQS--DSFFLDLNSKKFT-F-NVKVELGNK
FDQ-----EPIP---LFVPK-RQPLPNTSNFYRHIIRQCQRLI----LG----RTHPTII
LVDDLQLRLQITSELAGEFGLRVVHETTN-IETNGIVCCSCNWWIANQYNL--------P
TPDQLIFPVIPLPTLELPWIAAKVEMLKHQGRDWFREFLFPETLVILLKSLAIIR-----
--------------------------------------------GKDV----RVAILDGR
MRYRSWGKLIFEALEPWVALERLL-----PY-------------
>Micc|254411055
------------------------MIEVEVHSSLRAFLREQ---GQPNWPHHLTMARLVA
RALRLGRSALIQTGSPQ----EP-YRLSYLAPALIWQEPVIIVAPVLVQTWLLQVEIPSL
QEWMGTNK------AI-HVGDRFP----DEHFQGLLITTPEAWLADRLGDKR--------
-----AFPQGIPTL--IDQADDLDDWVRDQLKSTIQPQHWHDLMLAHPQKSDWIRDRRVR
LTKRLFERPANPYDCYLIESGEQAVIQELFEVLQSANSGESAY-------LPPA-WKQFW
RCWQSSN-----Q------------FTWAAIQRSQGQ------FSLYCEPTEVATSL-SR
IWS-----------------EQPVVLIGGALDLD-AAASVYRQQLGLG-E-LTCLKFSPD
RHS-----KLIQ---LYLPD-RLPMPNTPRFRNALFQQVRTLL----GASHQ-VKTPIVI
LVGDVPLKSQLGAVLAAEFGSRVQVEKTQ-LEENGILVCGWEFWRSQQQFL--------P
SPQLLIIATLPLPSLEYPWVAGQVAYYKQRRLDWFRLYLLPAALRELQRAVAPVR-----
--------------------------------------------DSQG----IVALLDNR
VNHRSYGTQVLSALSPFAQINYVD-----EGWFE----------
>Prom9202|254527240
------------------------MLEILSHQYLKNFLRDQ----SINWEHIYSFGRIVS
KCIENDSTYLINSEIFS---SYD-WLPPILISLFLKKEDSTFILSKEKIQFIRQFQIDSL
KNLGFNFI---------LKNDQFI--F---ANHNVRLITIQNLLNDPNS-----------
-----RNLRNHRIV--YSGIEDIKQDLRTHFRISLLKKDWTKNLKEFELINQKFIEVYNS
LKKKFFMRKVLGNSFINLDEKEISFLSNFFHENSF---------------FSDK-FLS-V
NKALSQG-----W------------ACWVKLNDTNLD------WNLHLQPIDELCQI-KE
FFS-----------------NNKFVFLSALRKD--NFFQMYFKKHSLA-I-DLVINFKSN
FEE-----KKIS---LYLPS-KQLLPNNPLFTNSILDKCKKLI----LF----RKGLTLV
LSDDIDLKTNIATELASNYGKRVLLETIP-SGKNEILCSSFDWWIMNSYLI--------Q
IPEQIIIPLLPIPNMSEPINAITVSHKKKLSQDWFRDFFLPQARIKLERSISPLR-----
--------------------------------------------RNSG----KLIILDGR
ANKRNWGRLLLQNIQPSKQIYYML-----PFD------------
>Nods|119510852
------------------------------------------------------MARLVA
RALRLGRSALIQVGAVS-GYQGR-YRTSFVASALMWHGPVIIVAPAAVQQRLLQVEIPRL
QPWLQANK------PI-RTGEVWP--G-N-DFQALLLTSPEAWLKGQFTSAD--------
-----SFPPGIPTI--IDGVDDLEDWVRDQLTQDIQPQDWDQLMLACPDQAEIIRSTRAQ
LTHKLFQHPVNPYQCYLISQSEVDILSDLYSQLESVET------------LPDP-WKDFW
QQFSTSN-----E------NLPPSNLFWATIARRQGL------FSLHYTPIELGESL-KA
IWQ-----------------RQPVVLIGSALEPE-TEAPLFRQRLGLD-D-VTCLKFSND
HQG-----TAIQ---LYVPH-KLPLPNTPEFQAAFIHKVRTLL----CLSAA-APGLTVV
LVGDVPLKAQVGAILASEFGTRVQVEKTC-LDENGILISGWEFWRSHQSVL--------P
APHLLIIATLPLPSLENPLVAGRVAHYKRSHQDWFRLFLLPEALNELQRAIAPVR-----
--------------------------------------------ESQG----IVALLDSR
VVNRSYGAQVLAVLSPLARINYLD-----PSLFSHPSEEDPG--
>Cyab|254432324
------------------------MLEAHAHHQLKALLRREGLGGQEPWPHQLSLCRLVA
RSLRRGDHTLVRLAPGT---DPG-WLLGLLVPLALSDTPIALVLSPTLRQRLLQVELPRL
AASG-------------LALPCHEGPE-P-EGARLWLLSIEELLQAWRS-----------
-----ASLAGRQLV--IPEAEQLDARLRAGLALKISGPDWDRLARAHPAAAPALAELHAR
LTRQVMAHPGGDRRPLPLAPEDEAPLRQLLALLQP---------------LPEP-WRR-W
QASGGDA-----W------------VSWATLEASRQDQGPPVVWSLHRQPLEPLHLL-QG
LFE-----------------GRGVVLVAELAGSTATSAGNEGRGLGLS-P-DVCVDLGEP
PLA-----DPLP---VYAPL-RQPLPNSPRYGEHLLEQCRRLV----LG----QAGLTLV
LLDDEGLRLSLTSGLAAEFGSRVVHEATT-PEANGVICARWCWWLDHQQRL--------P
LPGQIVVGLLPIASLEDPLTAAQVLALRRQGRDWFRERLLPDGLTRLQLAVTGLR-----
--------------------------------------------SQGG----RLAILDGR
LRGRSWGRQVLRALEPWMNLSRLL-----PH-------------
>Acam|158336070
----------------------MIVIEVEVHRQLHAFLRDQ---GSDQWPHHLTIARLVA
RAFRLKRSALIQISASA-KHQGL-HRLSYLAPLMIWRDAVILVAPLAAQQQLLRVEMPHL
HEWMQIKK------PI-LAADHWP--G-S-HFKGVLLVTPEVWLRDYLTQAY--------
-----QFPSDIPTL--IDNADQLEGWAQQQLTLSLHPPDWEQLIWCYPPLLELIRETRVK
LTRALFQHPENPYGHTLIEQKERQILAQLHQAILAHGMAL----------SPPN-WQQFW
QAYQSDH-----H------------LLWSGLNRDNGA------FTLHCAPNEVNLSL-QG
LWS-----------------RQPVVLMGSSFDLE-PEAKLFRQQLGLE-D-MTYVQFGAH
REA-----EAVQ---LYLPD-GLPMPNTPSFQGALLKQLHLLM----VANAQ-PGGPTVI
IIEDTPMQRQMATAMASEFGSRVQLETSD-LDAETILITGWDYWLQHQATL--------P
TPALLVVATLPIPSLEDPRVAGRVAYYKHHRQDWFRLYLLPTALRTLQAAIAPIR-----
--------------------------------------------RHQG----IVALFDNR
VLHRSYGQQVLTALSPYSRINYLD-----DSLFATASGQQRLE-
>Prom9301|126697093
------------------------MLEILSHQYLKIFLKDQ----SISWKHIYSFGRIIS
KCIENDSTYLINSEIFS---SYD-WLPPILISLFLKEEDSTFILSREKIQFISQFQIDSL
KNLGFNFI---------FKNDQFI--F---SNYYVRLITIQDLLNDPNF-----------
-----YNFTNHRIV--YSGIEDIKEDLKNHFRISLLKKDWTKNFKEFELINQEFLKVYDS
LKKKFFSRKVLGNSYINLDENEISFFSKFFYENSF---------------FSDK-FFS-V
NKALSQG-----W------------ACWVKLNDINLD------WNLYLQPIDELSQI-KK
LFL-----------------NNKFVFLSALRKD--NFFQMYLKKISLD-I-DLVINFKSN
FEE-----KKIK---LYIPP-KQLLPNNPLFTNSILDTCKKLI----LF----RKGLTVV
LSDDIDLKTNLATELASKYGKRVLLETIP-SGKNEILCSSFDWWIINSFLI--------Q
IPEQIIIPLLPIPNMSEPINAITVSYKNKLSQDWFRDFFLPQARIKLERAVSPLR-----
--------------------------------------------RNSG----KLIILDGR
VNKRNWGRLLLQNIQPSKKINYML-----PFD------------
>Artm|209526070
------------------------MIEVEAHNLVRRLVQSV---GDMDWPHYLTMTRLVA
RALRLGRSALIQTGVMPKVLDHP-YRFSYLIPVLVGKKATVIVASESVIEQLLTVEVPKI
QGITDADDQKLPLMAI-QKGDRWP--S-Q-DFQGLLLTTPQIWLADRLGENQ--------
-----HFPPHIPTI--IDGADDLEQWSRDRLTVALEWSDWTLLTQNRPEWRDTLQLTQVR
LIRSIFAHPANLYGCHLLDSEEQDILQNLFVALTQPTESTTTSAETSSQRLDSR-WHEFY
HQWLSEN-----Q------------LKWVEVDRAQGS------FKLYCSPLEVASAL-SP
IWE-----------------KQPVVLIGGALDLD-KNAPIYRQSMGLG-D-LTCVKFTPD
RQS-----QLIQ---LYLPS-GIPMPNTPQFEKALIEQLRTLL----CMSIN-ISGLKVI
LVEDIPLKGRVAAVLASEFGSLVQVETTA-ISETGVLVTGWQFWRNHQHQL--------V
SPHLLAIATLPLPSLENPLVAGTVAYYKQQRQDWFRLYLLPAALRELQGAVAPVR-----
--------------------------------------------HKQG----IVALLDSR
VTRRTYGKQVLTALSPHVQIDYLD-----TTWLNI---------
>Syne6301|56750878
------------------------MFEVEVHQLLRRWLREQ--TAEDAWPHHLSVARLAA
RSLRLQQPTLLHLPASG---GDRLYLCSVLLPLLLWQGPVVILAAPPLRDRLLHREIPLL
QSHFNLAK------SL-LIADQLP--R-P-DFQGVWLTDLDRWRSHQ-------------
-----ADYPHWPLA--VMAADDFEAQLITAASAVITPQDWEVLRCCQPAAQGQLQDWQAR
LTFQLFQRPINPTGTYRLEAADLEPLQIWLRSQLD---------------LPAA-WQT-W
LQVPVPA------------------VEVAQLDRATGQ------FQLWRQPLAIAELA-AP
LWR-----------------DRPLLLAAEACDAA-GQAPAWIRRLGLP-D-PVSAQFGSD
RHA-----PGLR---LFLPR-QAVLPNTPHFQQALLHELRLLL----LWL---GNQSVVL
IVDDRPLQQQVASALAAEWGSRVQVGATAKLADNSIHLCSMSTWLGLQSQR--------P
TPTAIAIASLPFASAEQPLTAARIEFYKQQRWDWFREFLLPDALMQLQQAIAPLR-----
--------------------------------------------KNSG----LLAIYDGR
LQRRSYGQAFLEAIAPSEHLRQLSFENQANPWLAPEDSSL----
>Anav|75909352
------------------------MIEAEVHLSLHNFLRSQ--AGFPSWPHHLTMARLVA
RALRLGRSALIQVGAVC-GYQGR-YRTSFIASALMWHGPVIIVATETVQQLLLRVEIPRL
QQWLQVNK------PI-RTGDVWP--N-P-EFQGILLTSPEAWLKGQLTSAD--------
-----NFPQGIPTI--IDGVDDLEDWVRDQLTRDIQPQDWDQLILACPEQAETIRAARIE
LTSELFKHPANPYECYLISQSETDILTKLYTVLESASG------------VPEV-WQQFW
QQLPSEQ-----N----HPPSSSPLLFWATIARRQGL------FSLHYAPIELGEIL-AP
IWQ-----------------RQPVVLIGSALEPE-TEAPLFQERLGLD-D-LTCLKFASD
SQS-----EAIQ---LYIPY-KLPLPNTPEFQAAFIHKVRTLV----CLSAT-APGLTVL
LVGDVPLKAQVGAILASEFGSRVQVEKTC-LDENGILVSGWEFWREHQAVL--------P
APQLLVIATLPLPSLEHPLVAGRVAHYKRSHQDWFRLFLLPTALNELQRAVAPVR-----
--------------------------------------------ENQG----IVALLDSR
VVNRSYGSQILNVLSPLARLNYLD-----PSLFAPSGEENSA--
>Artp|284052354
------------------------MIEVEAHNLVRRLVQSV---GNMDWPHYLTMTRLVA
RALRLGRSALIQTGVRPQIREHP-YRFSYLIPVLVWGKASVIVASEAVIEQLLTVEIPKI
QGITDADDQKLPLMPI-QKGDRWP--S-R-DFQGLLLTTPQIWLADRLGDNQ--------
-----HFPPHIPTI--IDDADNLEQWSRDRLTAALEWSDWTLLTQKRPEWRDTLQLTQVR
LIRSIFAHPANLYGCHLLDEEEQDILQNLFLTLTQPTESTTTSAETSSQRLDSR-WHEFY
HQWLSDN-----Q------------LKWVEVDRAQGS------FKLYCSPLEVASAL-SP
IWE-----------------QQPVVLIGGALDLD-KNAPIYRQIMGLG-D-LTCVKFTPD
RQS-----QLIQ---LYLPS-GIPMPNTPQFEKALIEQLRTLL----CMSIN-ISGLKVL
LVEDIPLKGKVAAVLASEFGSLVQVETTA-ISETGVLVTGWQFWRNHQHQF--------V
SPHLLAIATLPLPSLENPLVAGRVAYYKQQRQDWFRLYLLPAALTELQGAVAPVR-----
--------------------------------------------HKQG----IVALLDSR
VTRRTYGKQVLTALSPHVQIDYLD-----TTWLNI---------
>Cya7425|220906379
------------------------MIEVDVHQHLREFLREQ---GEPHWPHHLTIARLVA
RALRLQRSALIQLGAAA-TYAGK-HRLSYLVPLLISPQPVLLVTPTTLQQRLLRVDIPRL
SASLPVQK------PI-AAGDRWP--E---NFQGLFLTTPETWLQNHLHQQH--------
-----RFPSGVPVI--IDEAEDLEDWVRQQLTVSLRTSDWEDLMLAYPQSAETIRSARIG
LTRSLFQHPANPYHCVLLDTPEQEILRDLEQSLARINSP-----------MPQQ-WQSFW
QQLASPD-----R------------LLWVDIDREGGR------FTLHAAVVDVAPHL-QP
IWS-----------------AQPVVLVGSSLDLD-AAAPLYRQRVGLG-E-LTCLKFAPD
RHR-----EVIQ---LYLPE-VMPMPNTPQYQAALLGQIGQLL----YTQA--ATGLTVL
IVDDLPLKKQVGSLLAAQFGSRVQVENTV-LSENGILVTGWQFWQQYQPFS--------P
PPQLLIVATLPLPSIEDPRVAGRVSYYKRHHQDWFRLYLLPEALSQLERAIAAVR-----
--------------------------------------------SHAG----FVALLDPR
VVYRSYGQQVLSVLSPYLRINYLA-----PELFSLPDCPAGEQY
>Cya51142|172036515
------------MLSILVKSLPMTLLEAEVHLSLREFLRDQ---GEPLWDHHLTMARLVS
RALRLNRSALIQTGSTF----SR-YGLSYLMPCLLSDRPILLVVPLNIQKQLIEQDIPYL
QQWLNTKK------TI-INQDQTVDFE---TFQGLLIVSPDVWLGDRLENKG--------
-----QFPDDIVTL--IDQADYLEEWTKDYLTMTLASDDWQQLQQQYPAYGNLIQEVRFF
LKKSIFSHPNSPYQCCLLDQEEKESLSHLCATL-----------------NKNPLLNRFA
QSLDNQN-----Q------------LLWASVDREKNT------FFIHVSPLDISSIL-SP
YLN-----------------HSTIVLMGGFLDSQ-KAAPTYKKTIGLAQD-ILCLKFHPH
RQN-----ELIN---LYIRE-RLPMPNTPEFQRILIEEVRKLV----FGGYE-SLKPITI
IVDDVPSKAQVATFLAAEFGSQVKVEKAD-IDDNSILISGWKFWHNHQGKL--------P
IPKLFIIATLPIPSLENPLVAAQVNYYKKQHKDWFRFYLLPTALKEIQRAVMPLR-----
--------------------------------------------ESQG----IVALLDNR
VNYRSYGNRILTALEPYAKIDYID-----SNWLNG---------
>Lyns|119490888
------------------------------------------------------MARLVA
RALRLGRSALIQTGVSPVSHHHS-YRFSYLIPVLIWPEPALIVAPQWLLTELQQEEIPQL
FESQALDVNLAQ--PI-IRGDRWP--E-ESNFHGILLTTPEEWLSDRLGRFR--------
-----RFPPNIPTI--IDGVDDLETWTREQLTTCIQPQDWTQLRQQAPQHTDIIREAKIN
LTQAIFQRPANPYHCHLLDQAEQAILEQLYEDLVKIVSPA----------VPDA-WTQFW
HQWQASE-----Q------------LRWVKVNREQGT------FSLYCSPAEVSSSL-SQ
IWL-----------------LQPVVLIGGALDLQ-KAAPTYRQLVGLG-E-ITGVKFSPD
RNS-----QLIQ---LYLPS-RLPLPNTPKFQAALIEEIRGLL----CMSTT-LEGLTVL
LIEDTPLKTQIGAVFAAEFGSRVQVETTK-VDGRGILVTGWEFWRQHQGKL--------P
PPHLLAIATLPLPSLEHPLVAGRVSYYKQNHLDWFRLYLLPTALNELQRAVAPVR-----
--------------------------------------------DCQG----IVALFDSR
VLHRSYGEQVLAALSPLARIDYLD-----TTWFNSRSF------
>Prom9211|159904224
------------------------MLEAYAHNYLKNLLKKN----SFAWPHNLTLSRLIS
RSLRRKDRSFIQLETSD---MKQ-SWPGVLVPLCLHSSEVVLVLTTSQRQRLLSFELPRL
KLEG-------------LHLSSWEGPM-PPTGNQLWLLDHLEFFKAFCE-----------
-----GHLHSKQLI--IPEAELLSSRLRDCMSIKVCANHWDSLRRAHPSAASALIKLHER
LTRKLFAHATCVDGTVRMDFSETVVLMDLVAVLGH---------------APSP-WPE-V
VAAIRHG-----W------------ASWAELDHKLLD------WCWNLKPLEPLKDL-HI
VFE-----------------RNSLVLLSLTKQND-FFLKQLEPFVGSF---DVKVKLGDE
FCQHQ---EPIQ---LFAPR-RQPLPNTEYFAEHLLDQCRRLI----LG----RKGITII
LLDDYQLLRQLTSELAAEFGKRVILESTS-PETNGVICCQSFWWMNFQDQL--------P
IPEQLILGILPFPSLELPLTAARVDAYKRQGQDWFRDLLLPELLNLLPRLIWPVR-----
--------------------------------------------KHHG----RIAILDGR
LRSRSWGERVLQSLEPWTPLERLL-----PD-------------
>Noss|17231567
------------------------MIEAEVHLSLHNFLRSQ--AGFPSWPHHLTMARLVA
RALRLGRSALIQVGAVC-GYQGR-YRTSFIASALMWHGPVIIVATETVQQLLLRVEIPRL
QQWLQVNK------PI-RTGDAWP--N-P-EFQGILLTSPEAWLRGQLTSAD--------
-----NFPQGIPTI--IDGVDDLEDWVRHQLTQDIQPQDWDQLILACPEQAETIRLARIE
LTSELFKHPANPYECYLISPSETDILTKLHTALKSASG------------VPEV-WQKFW
QQLPSEQ-----N----HPPSSSPPLFWATIARRQGL------FSLHYAPIELGDIL-SP
IWQ-----------------RQPVVLIGSALEPE-TEAPLFQERLGLD-D-LTCLKFASD
SQS-----EAIQ---LYIPY-KLPLPNTPEFQAAFIHKVRTLV----CLSAT-APGLTVL
LVGDVPLKAQVGAILASEFGSRVQVEKTC-LDENGILVSGWEFWREHQAVL--------P
APQLLVIATLPLPSLEHPLVAGRVAHYKRSHQDWFRLFLLPTALNELQRAVAPVR-----
--------------------------------------------ENQG----IVALLDSR
VVNRSYGSQILNVLSPLARLNYLD-----PSLFAPSGEENSA--
>Cya8801|218246060
----------------------MKLLEAEVHTSLRAFLRQQ---GQPLWDHHLTMARLVS
RGLRLGRSAVIQTGTTV----SR-YGLSYLMPALLSDRPVLLVASPAVQQHLLKEVIPQL
EEWLQTDK------LIQTENNGLI--N-A-NFQGILMVSPQTWLDNCLQHQD--------
-----RFPLNITTL--IDGADQLESWTRDYLTVTIQSDYWQQLQGRYPSSGNLIQEVYLF
LKKTIFSHPNNPYQCCLLNEEEYNSLYHLGSVI-----------------KDDFLLQQFW
HCLQQED-----Q------------LLWASIEQNKQD------FSIHISPLEVASVL-NP
IWQ-----------------RSPVVLMGGFLDSD-KTALTYRDTIGLTDD-ILCLKFSPN
RQN-----ELIK---LYILD-RLPMPNTPEFQGVMFNHVHRLV----ELCSH-QSQLIII
VVDDVPLKAQVGTILAAEFGSRVQVEKTT-IANNGILICGWDFWQQHHEKL--------P
IPKLLIMVTLPIPSLENPLVAARVTYYKKRHKDWFRFYLLPTGLRTIQQAVMPLR-----
--------------------------------------------ESQG----VVALLDNR
VNYRSYGNRILTALEPYAKINYID-----VSWFEE---------
>Glov|37521018
-----------------------MGIEVQVHRQLLQLLRSE--QLPTVWPHQLTMGRLVA
RALSQGRSTLVQVSGS-----GE-HRLSYLLPALSAPEPVILCASETIQQQLLDVDLPLL
RRNLATEK------PI-GLGDRWP--G-T-GWQGVLITDPLTFLRDRLRGGS--------
-----HFPEGVAVI--FDGAHGLEQWAIQALCERIEPADWDDLREGDFERAEFWLDWQVG
LSRAL---SSQPHHRAALSPGRQAELASALGES-----------------PPSEAWRRFR
AALGAPE-----R------------AHWVQYYRQSNQ------FSLVSSPIAVAGDLARA
LWP-----------------RQPAVVIGEALDPA-REARTFRSWVGLE-E-VTCLRFPAD
PRE-----QEVQ---LYLPT-QLSDPTSSQYRQQIEPVLVELA----AL----AAGPLVI
LLPEGPLRSHLGTFLASQFGSRVGIHRLQ-PPPNGITLASWEFWEANHHHL--------G
APTTLAVCALPFPRLDDPLVAARVQWLKDRRRDWFREYLLPVAIGRLQRGISPLR-----
--------------------------------------------QTQG----LVALLDNR
INHRSYGGQLLDALTPARRLRYLE--------------------
>Syns8102|33866591
------------------------MLEAQAHSHLKTLLRQG----ESNWPHHLTLSRLVG
RSLRRGDRTLLRLAPNQ---RER-WWLGLLMPLCLQSSSAVLVLTAQQRQRLLQVERPRL
ARQG-------------FRLACWEGNT-PPPQDQLWLLDHAGLIQAHRN-----------
-----DLLGDRQLL--LPGIDQLSEQLRRCMAIRLDASHWEQLRLALPQAEKPLLELHER
LSRQLFREAPRVDACIRLDNSACQSLRDLLAVMGP---------------CPSP-WSE-L
LACDPRE-----W------------SHWAELDHTMLQ------WSWCLEPLEPLQQL-QG
LLS-----------------QRPTLMLSDSGDS--ARLEQELQEANAS-P-TVTAVLREA
ELE-----EPLP---LFAPR-RQPLPNTEIYAEHLLEQSRRLI----LG----RPGLTVL
LLDDPSLRRSLTASLAAEFGTRVQDECTA-PEDNGVISGSWSWWLQHLDQL--------P
EPEQIIIGLLPIASLTSPITAARVERLKSQGADWFRSLLLPEALRQIPAAVAPLR-----
--------------------------------------------RSGG----RLAVLDGR
LRGRSWGDQVLQRLEPWRPLQRLL-----PD-------------
>Thee|22298783
------------------------MIEAEVHRQLRAFLRSS---GDRRWPHHLTLARLVA
RALRLRRGCLLQVSQRA-VLQHR-YGLSYLLPLLLYPEPALLVVPQERLTRLLHQEIPEL
LSFLAVTK------PI--QHSHCP--Q-P-VFEGVLVMNLEDWCRQA-------------
-----TPYPNVVTI--IDGIEALPAIAQQQMTCTITTSDWEHLKLAIPSAIGAIRQVYAQ
LVQHLFQRPQNPYGDYLLTPTEQQPLLELLHQWPQS--------------LPPQ-WSQLR
HYLNRDD-----T------------VIWGRRHPTAGY------FTLHSHPLNLRPYF-QD
LWC-----------------QAPFVLIGSGPDTD-PPLAYVQQELGIP-A-QTTIKFASD
RHS-----EAIT---LAIAE-DLPLPNTPEFAPAVLRRLYDLL----G--TI-GHQRAVI
LVSDVPLREQLATQLAALYGSRVQVETTT-LETNTILVTGETFWLRHGAQL--------P
CPALLVLTTLPFPSPEKAVVSARIEWHKRQKQDWFRQYLLPECLTVLDRALAPVR-----
--------------------------------------------QDDT----LVAILDRR
LTERSYGREILQSLSPYNRVRDRA---QSPR-------------
>Syns9916|116075776
------------------------MLEALAHQHLKHLLQRD----QSTWPHHLTLSRLIA
RGLRRRDQALFQLVPGS---QEQ-WWLGVLVPLCLQSRRAVLVLEEPLQKRLLQLELPRL
RDAG-------------FKLACWTAET-PPEGDQLWVLSTARLVQAHQRG----------
-----LLNADHQLV--IPEAEHFSQRLREALSITIGPGDWEQLRQAHPCADAALLDLHER
LSRRLFSQAPRCDAQVRLDGSELQALNDLVRMLGP---------------LPDP-WPK-L
LDTHGDR-----W------------VSWAALDHRLLQ------WQWHLDVLEPLQEL-QT
LLQ-----------------GQPNLLISANGQA--DQLQQELEATGVE-L-DVCVHLREP
SLL-----EPLP---LFAPR-RQPLPNSEIFAEHLLDQARRLI----LG----RAGLTVV
LLNDDALRHRLTSELAGEFGSRVIHETTG-PDSNGVICCRWEWWHHHHHQL--------P
LPEQLIVALLPLASLESPLTAARVEALKRQGRDWFRELLLPEALSQLAPAVSPLR-----
--------------------------------------------RNGG----RLAILDGR
VRSRSWGEQVLTALQPWTPLQRLL-----PQ-------------
>PromMED|33862120
------------------------MLEILSHQYLKRFIRSH----DIDWDHIYSFGRIIS
KCLQTNETYLINSEIFS---TNI-WQPALLISIFLFEENSTFVLSQDKINFLKNNYLGEL
KRLGLNFI---------LENDQII--F---SNHRVSFISLEKLLGDVNI-----------
-----FNARNHRII--FSGIENIKEDLKNYFRISFLKKNWFHNFEQASSKSQKIISTYNL
LKKKFFLRKVLDSRSIFLDKEEINFLSNFFFENSS---------------YSDQ-FLR-V
SNALSAG-----W------------ACWVTLDDINFE------WNFYLEPMDELSQI-KH
LLI-----------------NNKFVFLSALRED--NFFQKYLKKESLN-I-DLVMNFRSN
FIE-----NKIL---IYVPP-RQMLPNNPMFTKNILDKSKKLI----IF----SKGLTLF
LSDDVDLKLKFATELASIYGKRVLLENIP-LFNNEILCASYTWWINNSYCI--------Q
SPEQIIIPLLPIPSIKEPINKLTISHNRNLSKDWFREFLLPEAIKKLERSISPLR-----
--------------------------------------------KNAG----KLIILDGR
AHKRKWGRLILKSIQPSKQINYML-----PYD------------
>Scys6803|16329211
MTLISLTPHHGIDPGSGRKNTPMGLLETQVHHLLKAQQRQQ---TIPPWPHSLTMGRLVS
RALRLRRSALIQTGCLP----PT-YGPSYLLPCLLSDQPIRLVTTPKRKQDLETAILPAL
QMALQSND------P--DLVITWP-----------EIVTPDQWLQENLG-----------
-----PLPHIAPALTAIEQVEHLEDWTRDFLSHHLDWNTLQPLFAQTPQGQDQVLTHWSR
LSQSLFARPINPHGFYPLDGEELKELNQAVTEQLTISQGENAIKQE----NIQK-IQQFW
QFWQEQTD---NH------------LLWAEVDRQQGR------ISLHVSPVNVQPWL-QP
IWQSSDQGQGDFIDGGQDSDQAAFVLIGSFLDAE-KTAPTYCKTLGLG-N-LLCLKFSPH
RLQ-----DALT---IYLPD-RLPLPNTPAFQTTLLTEIERIL--TEIMAVQ-PDTFVVI
LLDDLPLKAQLGSQLAAKLGSGVKVEPTP-NFAPGILVAGWQYWCAQREKF--------P
PPALLILGTLPIPSLENPLVAKRVQHHKRHHQDWFRDYLLPVALKDLQQAVLPLR-----
--------------------------------------------ESGG----WLAILDDR
VNSRSYGREVLKALAPYGKRNYFD-----PQDLPQVTTAQK---
>Syn9902|78185512
------------------------MLEAQAHHRLKTLLRQE----ESDWPHHLTLSRLVG
RSLRRRDTSLLQLPPSS---GER-WWLGVLVPLCLNPGAAAIVLTPAQRKWLLQLELPRL
KEQG-------------LQLPCWQGPT-PPPGHQLWILDTDELIEVHQN-----------
-----NLLGERQLL--IPDADQLSDRLRRSLAIRIDHNDWERLRQAHPVMDQALLDLHER
LSRQVFQEAARADDCIRLQGGACQSLRDLLHLIEP---------------CPEP-WTA-L
LATDPVQ-----W------------AEWAELDHRLLQ------WTWQLEPLEPLQLL-SG
LLK-----------------NRPVLMLSESGEC--SRIEHELSQANVS-I-TVKATLREQ
ELE-----EPLP---LYAPR-RQPLPNTEVYAQHLLEQSRRLI----LG----RTGLTIV
LVDDQQLRRQLTSALAAEFGRRVVEESTA-PESNGVISAHWDWWLEHHEQV--------P
APEQLIVALLPIASLSSPLTASRVERLKRRGEDWFRTLLLPEALSLIPGAIAPLR-----
--------------------------------------------RAGG----RLAVLDGR
LRGRSWGDQVLKQLEPWRPLQRLL-----PD-------------
>Trie|113476300
------------------------MIEVEVHQSLLNFLRSQ---NQPHWPHNLTMARLVA
RALRLGRSALIQTASPPGSRNQQ-YQLSYLLPVLMWPRKTILVAPQPVQEHLITVEIPKL
MASNSQIS-----SSISKKGIQIYPLQ-EPDFNGLLLMKPKAWLVSQCQDD---------
-----HFSKGIPTI--IDWADYLENWVQSFLTTSFLPTNWNQLMQFYPDQADLIRETRVN
LTKSLFQHPANPYSCYLIEQHEQQILQNLIEGLSLTLRNQELQ-------SHNL-NHNFW
YQWQSNG-----Q------------LRWAEIHRQRGS------FSLYSTPYDLSEAL-KN
IWT-----------------KQPVVIIGGALDLE-AKADTYRQNMGLG-N-ITCVKFSPD
RHN-----EMIQ---LYLPN-SLPMPNTPQFQPALISEIRTLL----HISSSVINRLIVL
LIGDVPLKSQVGTTLASEFGSRVQVETVF-SEENGILITGWEFWQQHQKEF--------K
PPKLLIIATLPLPSLEHPLVSGRVNFYKQQGLDWFRLYLLPKALQDMQRAITPVR-----
--------------------------------------------ESQG----IVALLDSR
VIRRSYGQQILTALSPFAKIDYLD-----TTWLI----------
>Syn9311|113953084
------------------------MLEVQAHQQLKQLLHLE----EMPWEHHLTLSRLIG
RSLRRQDRTRIRLSAGE---RDR-WWLGLLVPLCLQSQDCVLVLDERQRQRFLQVELPRL
RQGG-------------LRLACWSGST-APPDSQLWLLSPSELVNVHRRR----------
-----GFKHSHQLI--IPEAESLAHHLRQAMELSIETQDWDRLRQAYPTAGPALLDLHER
LSRQLFAASSRSTCDLPMPSSALVSLRDLIGLLGP---------------APEP-WAE-L
LTLQSSQ-----W------------ASWAHLDQNLLQ------WTWTLQPLEPLQTL-HC
LLN-----------------QHPSILLQTDGVFLERKRRTDERSTESG-P-LVDIQLHDR
IRT-----EPLR---LFAPR-RQPLPNTASYAEHLLDQCRRLI----LG----RRGLTLV
LLDDPGLRQKLTTELAGEFGSRVIHQDTA-PEVNGVICCSWSWWMDHQNQL--------P
ALDQLIVALLPVSSLEDPLTAARVESLKKLGKDWFRDLLLPEALAKLVPAVAPLR-----
--------------------------------------------QSGG----RLAILDGR
VRGRSWGKQVLRALEPWSPLQRLL-----PD-------------
>NoAz|298490056
------------------------MIEAEVHLSLHNFLRSQ--AGFPSWPHHLTMARLVA
RALRLGRSALIQVGAVC-GYQGR-YRTSFIASSLMWHGPVIIVASEVVQQRLLKIEIPRL
QQWLQANK------PI-RTGEVWP--G-T-DFQGLLLTSPEAWLKGQLADND--------
-----SFPPNIPTI--IDGVDDLEDWVRHQLTQEIQSHDWDQLMLACPYEANVIREARVQ
LTHELFQHPENPYHCYLLSQPETEILQNLFLALDSDS-------------FPDI-WKHLR
QQFQSLV-----DN---PSSSASPPLFWATIARRQGL------FSLHYAPLELAKAL-TP
IWQ-----------------RQPVVLIGSALEPE-TEAPLFRQRLGFK-D-VTCLKFSTD
SQG-----EAIQ---LYAPY-KLPLPNTPEFQGAFIHQVRTLV----CLSAT-APGMTLV
LVGDVPLKSRVAAILASEFGSRVQVEKTC-LDENGILVTGWEYWRAHQTVL--------P
APRLLIIATLPLPSLENPLVAGRVAHYKRAHQDWFRLYLLPTALNELQRAIAPLR-----
--------------------------------------------ENQG----IVALLDSR
VVNRSYGVQILTALSPLARLNYLD-----PSLFSPPNDENSNRE
>Ucyn|284929775
----------------------MKSLEAEVHKSLKEFLKQC---RKPFGESHLTMARLIS
HILCLQRSAIIQTNSSI----SY-YGLSYLFPSLLFNRPILLVAPLSIQHNFKRREIPYL
RQWLKQHN-------IIFNETCEKRLN---NFHGLLIVSPHIWLHSYFKEQK--------
-----YLLSNTLTL--IDRADHLEKWTRNYLTVTITPRSWKNLEDNYLYFSTLIYKVKSF
LKYSISNYSDNPYQQYLLGLEEKKSLLTLCKSIP----------------QDSF-LNLVE
EKILDDN-----Y------------FLWASISRQKRT------FLIHLSPLDLFSTL-SP
LLH-----------------SFNTIFIGEILDYN-KSALIYRKNVGIR-EKLLCLKLSQN
QLS-----KIVN---LYIYD-RLPMPNTSRFQETLILHIKKIV----HGSYS-QLKPILI
IIDDIPLKKKVAVSLTSEFGSKIKIEKIK-IENNYILISSWKFWKNNQDKL--------P
PPKLLIIATLPFPSLENPLVSSKVNYYKKQYKDWFYSYLLPTALQEMQRSLISLR-----
--------------------------------------------ASKG----TITLLDNR
INYRSYGKRFLAALQPYVKISYIK--------------------
>Syns5701|87300921
------------------------MLEARAHQQLKQLLRQE---GGIRWPHHLTMSRLVA
RSLRRADHTLVRLAPGS---DPD-WLVGLLVPLALGETPIALVVSDPLRRRLQQVEMPRL
KAVG-------------LQLPCWEGSAAPPAESPLWLLSHAELELAWRQ-----------
-----GQLGERQLV--VPEAERLHQQLRQSLDRPIENSDWERLRRVLPSAEPSLLALHER
MSRRIFAHPPTPSGLVPISPEEEAPLRHLLALLGP---------------LPEA-WQL-W
RSAVGPG-----W------------TSWSSVDRELLQ------WRLHRQPLEPLEAM-EG
LLH-----------------NRGAVLVGQFGRNA--------ALAGIN-P-QVSVNLSDP
PLS-----DPLP---LYAPL-GQPFPNSPHFGTHLLDHCRRLV----LG----QSGLTIV
LVDEHSQRLSLASALAAEFGRRVGHETTA-PESNGVICCGWQWWQEHQGRL--------P
LPRQVIVGPLPIASLEDPLTAARVNRLRQAGRDWFRELLLPEAMTRLQLALAGLR-----
--------------------------------------------RGGG----RLAVLDGR
LRSRSWGHQVLSALEPWVALNRLL-----PL-------------
>YellB|86610074
------------------------MIEVEVHQQLRQLLRQS---PEALWPHQLTMARMVA
RGLRLGRSTLIQVPAG-----GQ-HRLSYLLPALMWPNPTLLCATAPVQAQILGEEIPWL
QHTLQLHK------PV-LQKDRWP--D-P-DFQGLLLVDPLDWLQARLRKGSS-------
-----QVPTGIPLI--LDGAEDLEDWAYQALTVTLEASHWQQLRQIFPAEAEQLSQVQVN
LSLQLLRRPLSR---CLLHADEQVHLDAVLSLVTGYPGW-----------LPDP-WDQIR
RQLSSEGDPVSKW------------IWWAETDRETGR------LTLHHSPAALQDWL-AP
IWA-----------------TQPVVIIGEALDLD-RQAETYRRRLGLP-D-LTPLRFASG
EGWPRSGGAELS---LYLP--RLPLPNSPLFQDHLLQELKKLI----PQ----AQGFVVV
LVSDQPLQAQVGAALAAEFGSRVRVNSPF-PGEKGILVCDWPYWLHHKAGL--------P
RPELMVITTLPFPSVEDPRVAGRVQYLQRTQQDWFRQYLLPVAAAQLQRAVAPLRQGSDS
GEDP---------------------------------------SSPTR----WVAILDSR
IIVRSYGVSLLNALGPTLRVEQRS-----QLFV-----------
>Syn7002|170077852
-------------------------MEAQVHQILVAIAREQ---DISPWPHHLTLARLVA
RGLRLGRSALIQTRTGI----ED-YALSYLTPALLTSEPVTIVVPQLLLAWLQAEEIPRL
QRLLATER------PI-VTLESGS--Q-P-HPSAITLLTPPQWFGRMTGD----------
-----RPPTPVTTI--LNPVDELWQWAQDFYRCQLQLADWEMLKQQNPGQQDFIQSQYDQ
LKAQLLRRSPNPYHCYPLDPDNQRRLATCFQLPH----------------LPAA-WRTFA
ATWQHRH-----Q----------SPLCWAHLHQRDGR------FSLQVAPQTLNQSL-AP
LWQ-----------------RQPTLLIGSFLEPQ-REAPSFCTQIGLNPDQLTCVDFAPP
RQQ-----DQVR---VYLPEQRLPLPNTPEFQGELLHQLRHLI----RRHPH-QKRPIVL
LINDVPLQAQMGAALAAEFGSRVKVETAN-PQADSILICGWAFWRRLTDPLFYGQSVGFP
LPQLMAIATLPLPSLENPLVAARVAQYKQKRQDWFRLYLLPTALQEMQRATYPLH-----
--------------------------------------------QEQS----VIAILDNR
INHRAYGQQILDALQPCSVCNYLE-----PNWLRN---------
>Cylr|282898959
-----------------MLWGKRPVIEAEVHLSLHNFLRSQ--VGFPTWPHHLTMARLVA
RAFRLGRSALIQVGALC-GYQGR-YRTSFIASALMWPGPVIIVALPEIQQRLLKIEIPRL
EQWLGTTK------SI-RVGDVWP--D-P-DFKGLLLTSPQAWLKEQLSNEHV-------
-----GFPPHIPTI--IDGVDDLEDWVRNQLTQNLDPQDWDQLIWACPHQADLIREVRVK
LTHELFQHPENPYHCYLICQREIEILQTLFSALNPDH-------------LPAI-WRSFQ
ACFYNAI-----DNSVTPVG-LTSSLFWATVARRQGL------FYLHCAPVELATKL-AP
IWQ-----------------RQPVVLIGSALEPE-TEAPLFRQGLGLV-D-VTCLKFSSD
NHG-----EAIQ---LYVPH-KLPLPNTPEFQSSFIHQVRTLI----CLSTT-ALGLTVV
LVGDVPLKSRVAAILAADFGSRVQVEKTC-LDDNGILVSGWEFWRSHQSVL--------P
APQLLIIATLPLPSLENPLVAGRVAYYKRSHQDWFRLYLLPTALSELQRALAPVR-----
--------------------------------------------ESQG----IVALLDSR
VVNRSYGSQILACLSPRARLDYLD-----PSLFSSHTPENY---
>Prom9303|124023988
------------------------MLEARSHQQLKHLLLQN----SSPWPHHLTLSRLVA
RSLRRKDHTLIQLDPRS---KDL-WWLGLLVPLCLEAKDAVMILSDQQRRRLLKVELPQL
LTKG-------------IKLPCWEGHL-PPSGNQLWLMNHSELIEAHHQ-----------
-----GHLKSRQLI--IPEADQLSQRLRDSMALSITPQDWERLRRAHPSAEASLMQLHER
LSRSLFTHATRANAQVRLDGSEIQALKDLMRLLGP---------------SPSP-WPS-V
LKADSRF-----W------------ASWAELDHRLLQ------WQWHLQPLEPLQNL-PG
LLR-----------------DQPSVLLSGSREN--DLVRTELDAAAFP-A-TVMARLSEP
NLQ-----EPIP---LFAPR-RQPLPNTEIYAEHLLDQCRRLI----LG----RPGITVV
LLDDQQLRRQLTSELAAEFGRRVVHETTA-PESNGVVCCRWTWWLHHQDQL--------P
LPEQLIVALLPLASVESPLTAARVESLKNQGRDWFRDLLLPEALSLLTPAIAPLR-----
--------------------------------------------KNHG----RLAILDGR
LRGRSWGKQVLSTLEPWTPLQRLL-----PD-------------
>Syns7805|88807875
------------------------MLEVQAHQQLKHLLRAD----AGQWEHQLTLSRLVG
RSLRRRDQTRIQLSAGS---NER-WWLALLVPLCLQSRNTVLVLDQQQRQRFLNLERPRL
LQSD-------------LRLGCWSGIH-PPKGDQLWLLTHDQLITAYRLG----------
-----HLRHDDHLV--IPEAEHLATRLRDAMTVKLEARHWEELRTAFPATGQGLLDLHER
LSRQLFARGSGNFRQLCMPESALTSVRDLLQLTGP---------------APEP-WCQ-L
TTMGMDT-----W------------ASWARLDHEHLQ------WQWTLQPLEPLEEI-QD
LFN-----------------TRPWTLIHGDGGC--RRAANETPPDRDD-P-VIRIDLREP
PRS-----EPIP---IYAPR-RQPLPNTEIYASHLLDQCRRLI----LG----RSGLTLV
LADDTALRQRLTSELAAEFGSRVTLDHAS-DKPNGVICTSWSWWMTHQSTL--------P
EPEQLITALLPIASLGDPLTAARVQVLKKQGRDWFRDLLLPEALAILIPAIAPLR-----
--------------------------------------------RNGG----RLALLDGR
VRSRSWGEQVFRALEPWSSLQRLL-----PD-------------
>Syns7803|148238778
------------------------MLEVQAHQQLKHLLRAD----AGQWEHQLTLSRLVG
RSLRRRDQTRIQLSAGS---NER-WWLALLVPLCLQSRHTVLVLDAAQRQRFLSLERPRL
LESD-------------LRLGCWSSIH-PPTGDQLWLLTPSQLITAYRLG----------
-----HLRDDDHLV--IPEAEHLAARLREAMAVQLEARHWEELRTAFPATGQGLLDLHER
LSRQLFARGSSQGRQLSMPDSALTSVRDLLQLTGQ---------------APEP-WNH-L
ATMGVDT-----W------------ASWARLDHEHLQ------WQWTLQPLEPLEVI-RD
LFK-----------------HRPWTLIHGDGGF--RRASSSAPADRDD-P-VVRIDLREP
PRS-----EPIP---IYAPR-RQPLPNTEIYASHLLDQCRRLI----LG----RSGLTVV
LADDTALLQRLASELAAEFGSRVTLDRAC-DKPNGVICTTWSWWMTHQPTL--------P
EPDQLITALLPIASLEDPLTAARVKVLKKQGRDWFRDLLLPEALAILIPAIAPLR-----
--------------------------------------------RSGG----RLAILDGR
VRSRSWGEQVFQALEPWSSLQRLR-----PD-------------
>Cya0110|126657300
----------------------MTLLEAEVHISLREFLRDQ---GEPLWDHHLTMARLVS
RALRLDRSALIQTGSTF----SR-YGLSYLMPCLLSDRPILLVVPLSLQKQLIEQDIPYL
QEWLNTNK------TIVHQSQKVN--F-D-EFKGLFIASPNVWLGDRLENAS--------
-----QFPDDIVTL--IDQADYLEEWTKDYLTLTISPNHWQQLQKQYPAYGNLIQEVRFF
LQKSIFSHPSSPYQCCLLDQEEKESLLHLCKTL-----------------NKNPLLHSFA
QSLNNEN-----Q------------LLWASINREENN------FFIHVSPLDISSIL-SP
YLE-----------------NSTIVLMGGFLDSQ-KVAPTYRKTIGLTQD-ILCLKFYPH
RQN-----ELIN---LYIRD-RLPMPNTPEFQRVLLQEVKKLV----FGGYE-SLKPITI
IVDDVPSKAQVATFLAAEFGSQVKVENAE-IDNHSILISGWKFWHEHQSRL--------P
TPKLFIIATLPIPSLENPLVAAQVNYYKKQHKDWFRLYLLPTALKEIQRAVMPLR-----
--------------------------------------------ESQG----IVALLDNR
VNYRSYGNRILTALEPYAKINYID-----SNWLKDQNLF-----
>Mica|166368184
----------------------MVLLEAAVHSSLRAFLREQ---GRFYWSHHLTMGRLVA
RALRLKRSSLIQTGTTL----IR-YCLSYLTPALLADTPVLIVAPESEVNLLLEVEIPHL
QAWLQTQR------DI-LKSDRFP--A---NFTGLLLTTPQQWLEDKLDNLG--------
-----HFPQNIPTI--IDRAEDLETCLVDYLTVTITPEQWFALGSAYPQHREVIDLIKAQ
LSQSILGHPINPYNCYLIDAKEKEYIIALLQRLDQDLA------------TDSA-WQLLA
AKIPEHN-----Y------------LLWTSVDRDREE------FTLKISPLEVASFF-KP
IWQ-----------------QQPFVLIGSFLDSE-KSANLYRQNQGIG-E-ILTLKFAAD
RES-----EYIH---LYLPD-RISAPNTPEFQPMLLKQVRELV----SANHT-SEQPIVI
LIEDVPLKAQIATQMAADYGSRVQVEKTE-INNNTILVCGWQFWQTHQEKF--------P
TPSLLIIATLPLPSPENPLVAGKIAYYKRQHLDWFRAYLLPTAVREIQKSVQSLR-----
--------------------------------------------ECQG----CVAVLDNR
VNARSYGRQILSALEPYAKVNYLD-----QQFFQDKD-------
>Syns8109|260434990
----------------------MMMLEAQAHHQIKTLLRQE----ESDWPHHLTLSRLVA
RSLRRRDTTLVQLPPSS---SER-WWLGLLVPLCLAPEAGALVLTAPQRRRLLQLELPRL
RNQG-------------LRLPCWQGAT-PPEGPQLWLMDVGELIQAHRD-----------
-----GHLGRRQLL--IPEMDQLSRRMRNALTLEIEHQHWDELRQACPQAESGLLELHDR
MSRQLFADATRPDGAVRLEGSAGQALRDLLQLIPA---------------SPEP-WHS-L
RIINPAE-----W------------SQWAELDHRLLQ------WRWKLAPLEPLQLL-RG
VLL-----------------DHPCLMFSSNGDN--ASLDLEFEQAGIV-P-DVRATLRER
ELN-----EPLP---VYAPR-RQPLPNTRIYAQHLLEESRRLI----LG----QAGLTLV
LINDNQLRRQLTSSLAAEFGRRVVHESTA-PESNGVVTCNWDWWLEHQEQL--------P
APAQLIVGMLPIASLDNPLTSARVERLKQQGEDWFRTLLLPEALSLIPAAIAPLR-----
--------------------------------------------RSGG----RLAILDGR
LRGRSWGDQVLNRLEPWIPLQRLL-----PE-------------
