# Supplementary material for: Genome fluctuations in cyanobacteria reflect evolutionary, developmental and adaptive traits
Source: BMC Evol Biol. 2011 Jun 30;11:187. doi: 10.1186/1471-2148-11-187 (PMC3141437; doi:10.1186/1471-2148-11-187)
Supplement: Additional file 8 — Individual and concatenated alignments for protein groups. Compressed file containing all alignments of individual groups (fasta format) and the concatenated alignment of 285 single-copy genes (phylip format). [file 1471-2148-11-187-S8.GZ › Cyanos1361.faa]

>Syne7942|81299481
------------------------------MSDWQRRHILSLADFSPVEYEMVLRTAAGF
AEVLQRRNKKVPTLQGQVVTTLFFEPSTRTRSSFELAAKRLSADTINFAASSSSLSKGET
ILDTARTYLAMGSDIMVVRHAQAGVPQAIAREMERL----GTEVRVLNAGDGQHEHPSQA
LLDLFTICSVIQPEQPSLGAIAGKKIAIVGDILHSRVARSNIWSLTAAGAEVHLAAPPTL
LPPEFAQFANTPI------PGSG--------------LPRQLQIHWQLESALENADFVMT
LRLQQERMSQSLLPSLREYHREFGLTRDRLRVCQPSVKLLHPGPVNRGVELSSDLMEDES
ISLIQPQVTNGVAVRMALLYLIGAAVPAAIPA--------
>PromCC|33239714
------------------------------MSNWSHKHILDLSSFSIEDYQTVVELANRF
KTIPRSGSRKLPALQGRLIATLFFEPSTRTRSSFELAAKRLSADVQSFAPSNSSLIKGET
PLDTVMTYVAMGAHVLVVRHGGTGVPEQLAKSLDQK----KKNVSILNGGDGLHSHPSQG
LLDLFTLTQFFNKESPSPRNIAGKRIAIVGDILHSRVARSNLWSLTACGANVVLCGPPSL
LPDDFAKFVEAPP------SGQK---------KDPIKNRGKVTISRCLKEALTDTDAVIT
LRLQKERMSENLLSNLDKYHNEYGITHESLKWCGKHVPVLHPGPVNRGIEMSSELLEDNS
ISLIENQVSNGIPIRMALLYLLSADKN-------------
>Crow|67920301
-------------------------------MTWTRHHVLGLKDWTVDEYDTLLQTASSF
REVLSSRTKKVPALQGVVVTNMFFEPSTRTRSSFELAAKRLSADILNFAPGNSSLTKGET
ILDTAKTYLAMGTNLMVIRHRQAGVPHAIAQEMDRL----QTGVGVLNAGDGQHEHPSQG
LLDLFTLCCLLDFDNPRFALLKGKKIAIVGDILHSRVARSNIWSLTASGADVHLVGPPTL
VPEWFKEMQNESH-------------------------EGKLFLHWELKPALEKADFVMT
LRLQKERMTDYLLPSLREYNQQYGITHSRLELCHPDVKILHPGPVNRGVEISSELMDDPN
FSLIQQQVTSGIAVRMALLFLIGTSSEKSL----------
>Syn7335|254425069
----------------------------MTTLPWIRQHILSLADFTPSEYETVLSTALSF
QGVLARRNKKVPTLQGQVVANLFFEPSTRTRSSFELAAKRLSADTLNFSPGSSSLAKGET
ILDTAKTYLAMGTDLMVIRHRGSGVPATIAKEMDRL----GSGVGVLNAGDGQHEHPSQA
LLDLLTICNALDAAHPKIEDLKGKKIAIVGDILHSRVARSNLWSLSACGAQVHLAAPPTL
LPKAFEEAFSTSL------------------VTHNGTVERQVFVHWVLEPALEKADFVMA
LRLQKERMSAHLLPSIREYHQRFGITRDRLKVCQPTVKILHPGPTNRGTEITSDLMDDPQ
LSLVSKQVASGVAMRMALLYLMGGAKNGVVNKL-------
>Syn307|148243303
----------------------MEVIARPPLSRWSYRHVLDLAAFSQEDYATVLELASRF
RALPMSGPRRLPALQGRLVTTLFFEPSTRTRSSFELAARRLSADVQSFSPASSALAKGES
LLDTARTYVAMGADVLVVRHRCAGVPAELARDLEAA----GCRTAVLNAGDGLHSHPSQA
LLDLFTLARHFNPETPTLEALAGKRIVIVGDVLHSRVARSNLWSLTACGVDVVLCGPASL
LPDAFAQFTHAPP------PGQA---------QDLVAQRGSLRIERDLDRALEGADAVMT
LRLQQERMKEQLITSLEAYHQRYGLSHRRLERCGKSVPVLHPGPVNRGVELSGELLDDPS
RSLVEEQVRNGIPVRMALLYLMAASEPASSAAGLS-----
>Syn9605|78211844
------------------------------MSGWPHRHVLDLASFSREDFAAVLELAQRF
RSLPITGARKLPALQGRLVATLFFEPSTRTRSSFELAAKRLSADVMSFSPSSSSLSKGES
VLDTARTYVAMGADVLVVRHRSTGVPQQLAHDLQQM----GERTVVLNGGDGLHSHPSQG
LLDLLTLARFFSPRHPMPEALQGRRIVIVGDILHSRVARSNLWALSACGADVVLCGPPSL
VPDDFAAFVDAPP------PGLP---------EDPVPQRGKVSVVRRLEHALPGADAVMT
LRLQKERMGQQLLTSLERYHRDFGLSHERMQLCGQNVPVLHPGPVNRGVELSGSLLDDPR
CSLVEEQVRNGVPTRMALLYLMAASESAAEASLVSSSS--
>Nosp|186685260
MGHWALITPLSPPVLQFQSPVSSPQSQNMPTTTWNRHHILSLADFTTTEYDTVLQTAASF
QEVLSRRTKKVPTLQGQVVANLFFESSTRTRSSFELAAKRLSADTLNFAAATSSMTKGET
ILDTAKTYLAMGTDIMVVRHREAGVPNAIAAEMDRL----GVRVSVLNAGDGQHEHPSQA
LLDLFTICTLIDPASPRLELLKGKKIAIVGDILHSRVARSNIWSLIASGAEVHLAAPPTL
LPKLFAEYISEELGV----RSQE---------LSSHFPTPPLFLHWQLEPALQDADFVMT
LRLQKERMTAHLLPSLREYHQLFGITRTELQLCKPNVKVLHPGPVNRGVEISSELMDDPE
FSLIQSQVTSGIAVRMALLYLLGSGKA-------------
>PromAS|123967791
------------------------------MQIWPHKHIHTLANFSIKDYESVFELANRF
DALKNAGTKKIPALQGTLVTSLFFEASTRTKNSFELAAKRLSADVQTFAPSSSSLTKGET
IIDTAITYSAMGADTLVIRHSSSYITFEIAKKLDAI----NSKTSVLNAGDGLHSHPSQG
LLDIYTLIKFFSPQTLNPEVLNSKKILIIGDVNHSRVARSNLWALSAFGADIILCGPKAL
IPDEFINFLKTPA------PNQT---------EDPVKSRGSITISRSLEESIKTADAIIV
LRLQKERMMENLLSSIDSYSLDYGLTPEKLSLNNKEIPILHPGPINRDIEISSKVVDRYP
NCLINNQVANGIPIRMALLYLLQKHNK-------------
>Rapb|282897763
--------------------------MSTPANNWNRHHILSLADFTVNEYNAVLQTAASF
KEVLSRRTKKVPTLQGQVVANLFFEPSTRTRSSFEIAAKRLSADTLNFSSASSSMTKGET
ILDTAKTYLAMGTDIMVIRHKEAGVPQAIAREMDRL----GVKVSVLNAGDGQHEHPSQG
LLDLFTICSLIDPEQPKIESLAGKKIAIIGDILHSRVARSNIWSLTTSGAQVHLAAPPTL
LPKYFSEYVGSQG------------------------NSRSLFIHWQLDPALEDADFVMT
LRLQKERMTGNLLPSLREYHQLFGITRQRLKACKPQVKVLHPGPVNRGVEISSDLMDDPE
FSLIQDQVTSGVAVRMALLYFIGGGKG-------------
>YellA|86606385
-------------------------------MVWQRQHVLGLADFTPEEYQMVLQTSASF
QEVLTRRLPKVPTLQGKVVVTLFFEPSTRTRSSFELAAKRLSADVLNFSPGTSSLSKGET
LLDTARTFLAMGSDLLIVRHAQAGVPQQLAAEIDRR----GSPVGVLNAGDGLHEHPTQG
LLDLFTLCSHLDPRRPRLELLQGIKIAIVGDILHSRVARSDIYALVAAGAEVHLAGPPTL
LPKDFAHFV----------PGHT------------------LPVHWQLEPALEGARFVIT
LRLQQERMGEFLLPSLQEYHHFFGLTRQRLRLCHPDVKLLHPGPVNRGVELSSEVMEDPG
LNLIEQQVTHGVAVRMALLYLMGGGRIPA-----------
>Prom9215|157412592
------------------------------MQIWPHKHIHTLANFSIPDYESVFELANRF
DKLKNAGTKKIPALQGTLITSLFFEASTRTKNSFELAAKKLSADVQTFAPSSSSLTKGET
IIDTAITYSAMGADTLVIRHSSSYITFEIAKKLDAI----NSNTSVLNAGDGLHSHPSQG
LLDIYTLIKFFSKKSLNPKVLNSKKILIIGDVNHSRVARSNLWALSAFGADIILCGPETL
IPDEFINFFKSPI------PNQI---------EDPIKSRGSITISRSLEESIKIADAIIV
LRLQKERMMENLLNSIDSYSLDYGLTSEKLSLNNKEIPILHPGPINRDIEISSKVVDEYP
NCLINNQVANGIPIRMALLYLLQKYNK-------------
>PromN2A|72383436
------------------------------MNNWKHNHVLDLSTFSLEDYKTVLELTTRF
KDVHKSSSRKLPALHGRLIANLFFEPSTRTRTSFELAAKRLSADVQNFSVSSSSLNKGET
PLDTILTYISMGADILVIRHESTNVPAELANYVDIN----NINTSILNAGDGFHSHPSQG
LLDLFTLATFFNPNEPSTNSLLNKKITIVGDILHSRVARSNLWALTACGAEVTLCGPPSL
LPEEFIDFVQNPP------LGQN---------FDPINKRGSVFIKRSLKDALKNSDAVMT
LRLQKERMKQNMLTDLDSYYVQYGITHESLKWCEKKVPVLHPGPVNRGVEISNRLVEDNS
INLISKQVENGIPTRMALLYLLGLNKKD------------
>Syns9917|87125062
------------------------------MSAWSHRHILDLAAFSREDFAAVLELAHRF
RALPVTGARKLPALQGRLVATLFFEPSTRTRSSFELAARRLSADVASFSPASSSLSKGES
LLDTARTYVAMGADVLVVRHQCTSVPQQLAEALEAA----GERTVVLNGGDGLHSHPSQG
LLDLYTLAQVFDPLHPLPEALRGKRILIVGDILHSRVARSNLWALTACGAEVVLCGPPSL
VPPQFAAFVEAPP------PGQP---------GDPVPQRGRISVIHDLDAALPGVDAVMT
LRLQKERMRQHLLTDLDRYHRAYGLSHARLQRCGKPVPVLHPGPVNRGVEMTGALLDDRR
CCLVEEQVRNGVPIRMALLYLMAAVESSAESALGSPA---
>Prom9312|78778621
-----------------------------MQTIWPHKHIHTLANFSIQDYKSVFELAHRF
DVLKNAGTKKIPALQGTLVTSLFFEASTRTKNSFELAAKRLSADVQTFAPSSSSLTKGET
IIDTALTYSAMGADTLVIRHSSSYITFEIAKKLDAI----NAKTSVLNAGDGLHSHPSQG
LLDIYTLIKFFSKKSLSPDVLNSKKILIIGDVNHSRVARSNLWALSAFGADIILCGPKTL
IPDEFINFLKTPA------PKQK---------EDPVKSRGSITISRSLEESIKIADAIIV
LRLQKERMMENLLSSIDSYSLDYGLTPEKLSLNSKEIPILHPGPINRGIEITSKVVDEYP
NCLINNQVANGIPIRMALLYLLQKYNK-------------
>SynsBL|116072097
------------------------------MSGWQHRHILDLASFSRDDFASILELAQRF
RSLPVTGVRKLPALQGRLVATLFFEPSTRTRSSFELAAKRLSADVMSFSPSSSSLSKGES
VLDTARTYVAMGADVLVVRHRSTSVPQQLAADLDQL----GERTVVLNGGDGLHSHPSQG
LLDLLTLARHFDAQKPTPQSLDGKKIVIVGDILHSRVARSNLWALTGCGADVVLCGPPSL
LPDDFAAFVDAPP------PGQS---------CDPIAQRGKVTIERRLEQALPGADAVMT
LRLQKERMTQQLLTSLKRYHRDYGLSHARLQLCGRNVPVLHPGPVNRGVEMTSRLLDDPS
MCLVEEQVRNGVPVRMALLYLMAAAESAAESPLVSISS--
>Prom9515|123965500
------------------------------MGNWPHKHILTLSNFSIYDYKSVFELTERF
KSLINAGTKKIPALQGNLITSIFFEASTRTRNSFELAAKRLSADVQSFSPSSSSLSKGET
LIDTALTYAAMGSDILIIRHSSSHVPLEISKKLDAT----NTKTSVLNAGDGLHSHPSQG
LLDLYTLIKFFSPELMKPEILYSKKILIVGDVLHSRVARSNLWALTAFGANVILCGPPTL
IPEEFTSFVSSSP------PNQL---------RDPISSRGSITISRSLEDSIKDADAVIV
LRLQKERMMENLLSSIKSYSENYCLTPEKLSMNDKNIPILHPGPINRGIEISSRIVDEYP
NCLINDQVSNGIPTRMALLYLLSKFNK-------------
>Cya8802|257060753
-------------------------------MAWTRHHILGLADWNTEEYEILLQTASSF
REVLSRRTKKVPALQGQVVTNMFFEPSTRTRSSFELAAKRLSADILNFAPGTSSLSKGET
ILDTAKTYLAMGTDIMVIRHKQAGVPHAIAAEMDRL----KTGVSILNGGDGQHEHPSQA
LLDLFTLCSLIDAENPRLELLKSKKIAIVGDILHSRVARSNIWSLLAAGTQVHLAGPPTL
VPQFFAEIATETY-------------------------PNQLALHWQIEPALKDADFVMT
LRLQHERMTDHLLPSLREYHQHYGITRDRLKLCHPDVKVLHPGPVNRGVEISSDLMDDPA
FSLIQQQVTSGIAVRMALLYLIGTLKSE------------
>Prom9313|33864074
------------------------------MSGWSHRHILDLASFSLEDYSSVLELAHRF
RSMPVTGARKLPALQGRLVATLFFEPSTRTRSSFELAARRLSADVQSFTPASSSLSKGET
LLDTARTYVAMGADVLVVRHGSTSVPEQLACALDRS----GERTAVLNGGDGLHSHPSQG
LLDLYTLAHHFDPDHPLPEAIQGRRIVIVGDVLHSRVARSNLWALTACGADVVLCGPPSL
VPQDFVAFVEAPP------PGQA---------HDPVLHRGCVEVVRTLEEALPGADAVMT
LRLQKERMHQHLLTDLNRFHRDYGLTHERLKLCGKPVPLLHPGPVNRGVELGGSLLDDHS
ISLVEEQVRNGIPIRMALLYLMAAFESSPDPSLEAIG---
>Cya7822|196256454
------------MLVFLGLIVLISWLLTAMTFIWTRNHILALADWIAPEYEILLQTASSF
REVLSRRTKKVPALQGQVVANLFFEASTRTRSSFELAAKRLSADILNFSPGTSSLTKGET
ILDTAKTYLAMGADIMVIRHQQAGVPLAIAQEMDRL----RTGVSILNAGDGQHEHPSQG
LLDLFTVCCLLDNDNPSIELLKGKKIAIVGDILHSRVARSNIYSLTTAGADVHLAGPPTL
VPRWFEGMSNGKS-------------------------PGKLLIHWEIEPALSDADFVMT
LRLQRERMTAHLLPSLREYHLRYGITRERLKLCQKEVRVLHPGPVNRGVELSSDLMDDPR
LSLISQQVTSGVAVRMALLYLIGNLES-------------
>Cya7424|218439693
----------------MMNPSIHERVSPIMTFTWTRNHILALADWVPAEYEILLQTASSF
REVLSRRTKKVPALQGQVVANLFFEPSTRTRSSFELAAKRLSADILNFSPGTSSLTKGET
ILDTAKTYLAMGANIMVIRHQQAGVPLAIATEMDRL----DTGVSILNAGDGQHEHPSQG
LLDLFTICSLLDAENPSIERLKSKKIAIVGDILHSRVARSNIYSLTTAGAEVHLAGPPTL
VPHLFAGMINPKN-------------------------EGKLFIHWEIEPALSDADFVMT
LRLQRERMTNHLLPSLREYHLRYGITRDRLKLCKDEVRVLHPGPVNRGVELSSDLMDDPR
VSLISTQVTSGVAVRMALLYLIADLDTQ------------
>PromN1A|124025025
------------------------------MNNWKHNHVLDLSTFSLEDYKTVLELTTRF
KDVHKSSSKKLPALHGRLIANLFFEPSTRTRTSFELAAKRLSADVQNFSVSSSSLSKGET
PLDTILTYISMGADILVIRHESTNVPAELANYVDIN----NINTSILNAGDGFHSHPSQG
LLDLFTLATFFNPNEPSTNSLLNKKITIVGDILHSRVARSNLWALTACGAEVTLCGPPSL
LPEEFIDFVQNPR------LGQN---------FDPINKRGSVFIKRSLKDALKNSDAVMT
LRLQKERMKQNMLKDLDSYYAQYGITHESLKWCEKKVPVLHPGPVNRGVEISNRLVEDNS
INLISKQVENGIPTRMALLYLLGLNKKD------------
>Micc|254410192
------------------------------------------------------------
-------------MQGQVVANMFFEPSTRTRSSFELAAKRLSADTLNFAPGTSSLTKGET
ILDTAKTYLAMGADMMVIRHREAGVPHAIAQEMDRL----ETNVGILNAGDGQHEHPSQA
LLDLFTITSLLDFEYPRLKLLADKKIAIVGDIVHSRVARSNIWSLTASGAEVHLAGPPTL
VPQEFAEYVQGTGELVETSHGTSGAGEKKENFSQPSIPNRRLFLHWEVEPALKDADFVMT
LRLQKERMTAHLLPSLREYHQRYGITRDRLKLCHPGVKILHPGPVNRGVEISSELMDDPE
FSLISQQVTSGVAVRMALLYLMGSGKS-------------
>Prom9202|254526235
------------------------------MQIWPHKHIHTLANFSIPDYESVFELANRF
DTLKNAGTKKIPALQGTLITSLFFEASTRTKNSFELAAKKLSADVQTFAPSSSSLTKGET
IIDTAITYSAMGADTLVIRHSSSYITFEIAKKLDAI----NSNTSVLNAGDGLHSHPSQG
LLDIYTLIKFFSKKSLNPKVLNSKKILIIGDVNHSRVARSNLWALSAFGADIILCGPETL
IPDEFINFFKSPI------PNQI---------EDPIKSRGSITISRSLEESIKIADAIIV
LRLQKERMMENLLNSIDSYSLDYGLTSEKLSLNNKEIPILHPGPINRDIEISSKVVDEYP
NCLINNQVANGIPIRMALLYLLQKYNK-------------
>Nods|119509952
----------------------------MPTTTWNRHHVLSLADFTTAEYDTVLQTAASF
QEVLSRRTKKVPSLQGQVVANLFFEPSTRTRSSFELAAKRLSADTLNFAAASSSMTKGET
ILDTAKTYLAMGTDIMVIRHREAGVPNAIAQEMDRL----DARVSVLNAGDGQHEHPSQA
LLDLFTICSLINRSHPRLELLKDKKIAIVGDILHSRVARSNIWSLTASGAQVHLAAPPTL
LPKLFKDFVLETGETENAQSQTA---------SSPILNR-QLFLHWDLESALQDADLVMT
LRLQKERMTAHLLPSLREYHQTFGITRKKLQLCKPNVKVLHPGPVNRGVEISSDLMDDPE
FSLIQSQVTSGIAIRMALLYLLGSGKDAIVIK--------
>Cyab|254432581
------------------------------MSSWGHRHVIDLATFSHDDLAVVLELAQRF
RAMPVSGSRKLPALQGRLVTSLFFEPSTRTRSSFELAARRLSADVQSFSPSSSSLSKGES
LLDTARTYVAMGADVLVVRHRCAGIPQLLAEELDRC----GERVAVLNAGDGLHSHPSQG
LLDLFTLARHFSPEAPSPEVLHGRRIVIVGDVLHSRVARSNLWALTACGADVVLCGPATL
LPEAFAAFVDGPP------PGQA---------SDPVPARGRVSVERNLDTALEGADAVMT
LRLQKERMREHLLTSLDAYHRAYGLTHARLRRCGRPVPVLHPGPVNRGVEMASALLDDPA
LCLVEEQVRNGIPVRMALLYLLAAEAAAAPRSQQLEAVQQ
>Acam|158335045
----------------------------MAETTWNRHHVLSLADFSADELNIVLQTANSF
KDVLYRKTKKVPTLQARLVTNLFFEPSTRTRSSFELAAKRLSADVLNFSPGTSSLSKGET
ILDTAKTFLAMGADMMVIRHQHSGVPQMIAQAMDDL----GEQVGVLNAGDGFHEHPSQG
LLDLFTLCTTLDPDQPTTHLLTGKKIAIVGDILHSRVARSNLSSLVTCGADVHLAGPPTL
LPKEFADY--------------------------------GAQVHWSLEPALEQADFVMT
LRLQHERMSQHLIPSIREYHQQFGITRDRIQRCQPQVKVLHPGPVNRGVEISSDLMDDES
LSLIPHQVTSGIAVRMALLYLISNRSR-------------
>Prom9301|126695593
------------------------------MQIWPHKHIHSLANFSIKDYESVFELANRF
DALKNSGTKKIPALQGTLVTSLFFEPSTRTKNSFELAAKRLSADVQTFAPSSSSLTKGET
IIDTAITYSAMGADTLVIRHSSSYITFEIAEKLDAI----NSKTSVLNAGDGLHSHPSQG
LLDIYTLIKFFSKNTLNPGVLNSKKILIIGDVNHSRVARSNLWALSAFGADIILCGPETL
IPDEFTNFLKTPA------PNQI---------EDPVKSRGCITISRSLEESIKIADAIIV
LRLQKERMMENLLSSIDSYSLDYGLTSEKLSLNNKEIPILHPGPINRDIEISSKVVDQYP
NCLINNQVSNGIPIRMALLYLLQKNNQ-------------
>Artm|209524701
----------------------------MVTTNWNRRHILSLADFTAAEYDTVLQTAASF
REVLGRRTKKVPALQGQVVANLFFEPSTRTRNSFELAAKRLSADTLNFAPGTSSLTKGET
ILDTAKTYLAMGTDMMVIRHREAGVPLAIASEMDRL----NTQVAILNAGDGQHEHPSQG
LLDLFTICRVFDPENPRLDLLRGKKIAVVGDILHSRVARSNIWSLTATEMELHLAGPPTL
LPKWFAGLGSDRP--------------------------GKLFLHWSLDEALADADFVMT
LRLQKERMTNYLLPSLREYHQLYGMTTERLKLCRPDVKILHPGPVNRGVEISSELMDNPD
RSLISQQVTNGIAVRMALLYLIGVGKGG------------
>Syne6301|56750868
------------------------------MSDWQRRHILSLADFSPVEYEMVLRTAAGF
AEVLQRRNKKVPTLQGQVVTTLFFEPSTRTRSSFELAAKRLSADTINFAASSSSLSKGET
ILDTARTYLAMGSDIMVVRHAQAGVPQAIAREMERL----GTEVRVLNAGDGQHEHPSQA
LLDLFTICSVIQPEQPSLGAIAGKKIAIVGDILHSRVARSNIWSLTAAGAEVHLAAPPTL
LPPEFAQFANTPI------PGSG--------------LPRQLQIHWQLESALENADFVMT
LRLQQERMSQSLLPSLREYHREFGLTRDRLRVCQPSVKLLHPGPVNRGVELSSDLMEDES
ISLIQPQVTNGVAVRMALLYLIGAAVPAAIPA--------
>Anav|75907397
----------------------------MPTSTWNRHHVLSLADFTAAEYDIVLKTAASF
QEVLSRRTKKVPALQGQVVANLFFEPSTRTRSSFELAAKRLSADTLNFAASTSSMTKGET
ILDTAKTYLAMGTDIMVIRHKEAGVPNAIAQEMDRL----GVRVSVLNAGDGQHEHPSQG
LLDLFTICSLVDPANPRLELLQGKKIAIVGDILHSRVARSNIWSLIASGAQVHLAAPPTL
LPKLFAEYI----------FGEE---------TAP---PGQLFIHWQLEPALQDADFVMT
LRLQKERMTAHLLPSLREYHQLFGITRAKLQLCQPNVKVLHPGPVNRGVEISSDLMDDPE
FSLIQSQVTSGVAVRMALLYLIGSGKT-------------
>Artp|284050595
----------------------------MVTTNWNRRHILSLADFTAAEYDTVLQTAASF
REVLGRRTKKVPALQGQVVANLFFEPSTRTRNSFELAAKRLSADTLNFTPGTSSLTKGET
ILDTAKTYLAMGTDMMVIRHREAGVPLAIATEMDRL----NTQVAILNAGDGQHEHPSQG
LLDLFTICRVLDPESPRLDLLRGKKIAVVGDILHSRVARSNIWSLTATEMELHLAGPPTL
LPKCFAGLGSDRP--------------------------GKLFLHWSLDEALADADFVMT
LRLQKERMTNYLLPSLREYHQLYGITTERLKLCRPDVKILHPGPVNRGVEISSELMDNPD
RSLISQQVTSGIAVRMALLYLIGVGKGG------------
>Cya7425|220909131
-----------------------------MATSWHRRHVLSLADFTAEEFNTVLQSANSF
REVLTRRTKKVPTLQARVVANLFFESSTRTRNSFELAAKRLSADILNFSPGTSALSKGET
ILDTAKTFWAMGADFMVVRHRESGVPQAIAAEMDQL----GGQVGILNAGDGCHEHPSQG
LLDLFTLCTLLDPEQPRLELLAGKKIAIVGDLLHSRVARSNLWSFKAAGAEVHLAGPPTL
LPQEFQQY--------------------------------GAQLHWQLEPALDQADFVMT
LRLQKERMSQHLIPSLREYHQQFGLTTERLKHCQPHVKVLHPGPVNRGVEISSELMDDPR
LSLISQQVTNGVAVRMALLYLMSGGGKG------------
>Cya51142|172039606
-------------------------------MTWTRHHVLGLKDWTSEEYNTLLKTASSF
REVLSSRTKKVPALQGVVVTNLFFEPSTRTRSSFELAAKRLSADILNFSPGSSSLTKGET
ILDTAKTYLAMGANLMVIRHKQAGVPQAIAQEMDRL----ETGVGILNAGDGQHEHPSQG
LLDLFTLCCLLDFDNPRLALLRGKKIAIVGDILHSRVARSNLWSLTAAGADVHLVGPPTL
VPEWFKGMQNKSH-------------------------EGQLFLHWALKPALEKADFVMT
LRLQKERMTDYLLPSLREYHQQYGITHRRLELCHPEVKILHPGPVNRGVEISSALMDDPN
FSLIQQQVTSGIAVRMALLFLIGTSSINN-----------
>Lyns|119489813
----------------------------MATATWTRRHILSLADFTSDEYNAILQTALSF
RQVLNSRTKKVPALQGQVVANLFFEASTRTRNSFELAAKRLSADTLNFAPGTSSLSKGET
ILDTAKTYLAMGTDMMVIRHQQAGVPQAIASEMDRL----NTKVSVLNAGDGQHAHPSQA
LLDLFTICRLLDPNNPRIELLEGKKIAIVGDILHSRVARSNIWSLTAIDAELHLVSSPTL
LPQYFKCFGQERP--------------------------GKLFLHWELEPALKDADFVMA
LRLQRERMTQHLLPSLREYHQYYGITRDRLKLCKPDVKILHPGPVNRGVELSSELMDDPQ
FSLISQQVTSGVAVRMALLYLIGGGKQE------------
>Prom9211|159902796
------------------------------MASWNHKHIIDLAAFSLEDYQNVLELANRF
KALPKSGARKLPALQGRFIAILFFEPSTRTRTSFEIAAKRLSADVQTFSASTSSLTKGET
PLDTALTYVAMGADTLVIRHSSSGVPEQIAKSLEKA----GKKTAILNGGDGLHSHPSQA
LLDLFTLVNFFEPSKPDIKSIKGKRIAIVGDILHSRVARSNLWSLTGCGADVILCGPKSL
LPNDFVDFVSSPP------PGQL---------IDPIKNRGKVMISRSLKETLQQSDAVIT
LRLQKERMNQNLLTNLGSYHREYGISRRILQNFRKEIPVLHPGPVNRGIEISSELLDDQS
ICLTQEQVKNGIPIRMALLYLLMASK--------------
>Noss|17229173
----------------------------MPTSTWNRHHVLSLADFTAAEYDIVLKTAASF
QEVLSRRTKKVPALQGQVVANLFFEPSTRTRSSFELAAKRLSADTLNFAASTSSMTKGET
ILDTAKTYLAMGTDIMVIRHKEAGVPNAIAQEMDRL----GVRVSVLNAGDGQHEHPSQG
LLDLFTICSLIDPANPRLELLQGKKIAIVGDILHSRVARSNIWSLIASGAQVHLAAPPTL
LPKFFAEYI----------FGEE---------TAP---PGQLFIHWQLEPALQEADFVMT
LRLQKERMTANLLPSLREYHQLFGITRAKLQLCQPNVKVLHPGPVNRGVEISSDLMDDPE
FSLIQSQVTSGVAVRMALLYLIGSGKT-------------
>Cya8801|218247924
-------------------------------MAWTRHHILGLADWNTEEYEILLQTASSF
REVLSRRTKKVPALQGQVVTNMFFEPSTRTRSSFELAAKRLSADILNFAPGTSSLSKGET
ILDTAKTYLAMGTDIMVIRHKQAGVPHAIAAEMDRL----KTGVSILNGGDGQHEHPSQA
LLDLFTLCSLIDAENPRLALLKSKKIAIVGDILHSRVARSNIWSLLAAGTQVHLAGPPTL
VPQFFAEIATETY-------------------------PNQLALHWQIEPALKDADFVMT
LRLQHERMTDHLLPSLREYHQHYGITRDRLKLCHPDVKVLHPGPVNRGVEISSDLMDDPA
FSLIQQQVTSGIAVRMALLYLIGTLKSE------------
>Glov|37522444
-----------------------MLAALNAPFPWTRRHVLSLEDFSAAEYALVLQTAGSF
QQVLARRNRKVPTLQGRIIVNLFFESSTRTRTSFELAAKALSADVVNFSAATSSLTKGET
IFDTTRTFLAMGMDIVVVRHRDSGVPHAVARDLEQL----GSPVSVINAGDGQHEHPTQA
LLDLFTLCTLLDAYDPRPELLAGKKIVIVGDILHSRVARSNLCSLVTCGGEVHLAGPPTL
LPGEFRQY--------------------------------GATLHHHLAPALEGADFVMT
LRLQKERMGDYLLPSLREYHRLYGITRERLALCSPGVRLLHPGPVNRGVELSSDLLDDPR
LSLVSQQVTSGVAVRMALLYLLAGGKAA------------
>Syns8102|33864832
------------------------------MSGWHHRHILDLAAFSREDYAAVLDLAERF
RSLPVTGARKLPALQGRLVATLFFEPSTRTRSSFELAAKRLSADVQSFSPSSSSLSKGES
VLDTARTYVAMGADVLVVRHRSTGVPQQLAEDLESA----GERTVVLNGGDGLHSHPSQG
LLDLHTLARHFAPQHPMPEALQGRRIVIVGDILHSRVARSNLWALTACGADVVLCGPPSL
VPDAFRAFVEAPP------PGQS---------ADPVPQRGSVRVERRLERALPGADAVMT
LRLQKERMTQQLLTGLERYHRDFGLSHERLSLCGQPVPVLHPGPVNRGVEMTGALLDDPS
ICLVEEQVRNGVPIRMALLYLMAAAESAAESTLVSISS--
>Thee|22299101
-----------------------MTPTLTPPLQWQRRHVLSLQDFTVAELDIVLQTALSF
QEVLNRRTKKVPTLQARVVANLFFESSTRTRNSFELAAKRLSADILNFSPGTSALNKGET
ILDTAKTLWAMGAEFMVIRHRQSGVPHTIAAEMDRL----GGQVAVLNAGDGLHEHPSQA
LLDLFTLCQLYDPRQPRCALLQGKKIVIVGDIRHSRVARSNLYSLKTAGADVHLAGPPTL
LPPEFADY--------------------------------GATLHWTLEPALADADIVMT
LRLQRERMDQYLIPSLREYHQHFGMTHERLRLCRPDVRVLHPGPVNRGVELSSALLDDPQ
FSLVNQQVSSGVAVRMALLYLMGTYHGVKP----------
>Syns9916|116075667
------------------------------MSTWTHRHILDLAAFSRDDFAMVLELAHRF
RTMPLTGARKLPALQGRLVATLFFEPSTRTRSSFELAAKRLSADVQSFAAASSSLSKGES
LLDTARTYVAMGADMLVVRHQNTSVPQQLAEALEAA----GERTMVLNGGDGLHSHPSQG
LLDLYTLAHHFDPSNASIAALQGKRLLIVGDILHSRVARSNLWALTACGVDVVLCGPPSL
VPDAFAGFVDAPP------PGQA---------NDPVPQRGRVSVTRDLDAALADVDAVMT
LRLQKERMSQHLLTDLDRYHRDFGLTHQRLQQCKATIPVLHPGPVNRGVEMSGALLDDTA
RCLVEEQVRNGIPVRMALLYLMAAAESPAEPSVVPSA---
>PromMED|33860792
------------------------------MGNWPHKHILTLSNFSIDDYESVIELTERF
KSLNNAGTKKIPALQGKLITSIFFEASTRTRNSFELAAKRLSADVQSFSPSSSSLSKGET
LIDTALTYAAMGSDILVIRHSSSHVPLEISKKLDAS----KAKTSVLNAGDGLHSHPSQG
LLDLYTLIKFFSPKLLKPEILNSKKILIVGDVIHSRVARSNLWALTAFGANIILCGPPTL
IPEEFTDFVSSSP------PNQL---------RDPISSRGSITISSSLEESIKCADAVIV
LRLQKERMIENLLSSIKSYSENYCLTPEKLSLNCKDIPILHPGPINRGIEISSRVVDEYP
NCLINDQVSNGIPTRMALLYLLSKFNN-------------
>Scys6803|16330844
---------------------------MTMVASWTRNHILDLTDWRGEELDIVLQTATTF
QQVLSGQTKKVPALQGQVVTNLFFEPSTRTRSSFELAAKRLSADVMNFSPGTSSLTKGET
ILDTAKTYLAMGSDIFVIRHQQAGVPHFIASQMDRL----QTGVKVLNAGDGQHEHPSQG
LLDLFTICSQFAPDNPAIQCLQGKKIAVVGDILHSRVARSNLWSLTTAGADVHLAGPPTL
LPKEFQQLTLAPG-------------------------SGKLHCHWQLQPALEGADIVMT
LRLQKERMTAHLLPSLREYHHYFGITHDRLKVCQPGVKVLHPGPVNRGVEISSELMDDPD
ISLIQDQVTSGVAIRMALLYLLGTVQE-------------
>Syn9902|78185618
------------------------------MSGWHHRHILDLASFSRDDFASILELAQRF
RSLPVTGVRKLPALQGRLVATLFFEPSTRTRSSFELAAKRLSADVMSFSPSSSSLSKGES
VLDTARTYVAMGADVLVVRHRSTSVPQQLAADLDQL----GERTVVLNGGDGLHSHPSQG
LLDLLTLARYFDAQKPTPQALDGKKIVIVGDILHSRVARSNLWALTGCGADVVLCGPTSL
LPEEFAAFVDAPP------PGLS---------CDPVAQRGKVTVERRLEQALPGADAVMT
LRLQKERMTQQLLTSLERYHRDYGLSHARLQLCGRQVPVLHPGPVNRGVEMTSQLLDDPT
ICLVEEQVRNGVPVRMALLYLMAAAESAAESSLVSISS--
>Trie|113477772
----------------------------MSTNIWTPRHILSLAEFTPTEYNIILQTATSF
QEVLGRRMKKVPALQGQVVANLFFEPSTRTRNSFELAAKRLSADTLNFAPGTSSLTKGET
ILDTAMTYLAMGTDMMVIRHRNAGVPAAIASAMDRN----GHQVRVLNAGDGQHEHPSQA
LLDLFTICKLLNSTEPRIELLETKKIAIVGDILHSRVARSNIWSLTASGAEVHLAGTPTL
LPKYFGEFGKLRP--------------------------SKLFVHWDIEPALEKADFVMT
LRLQKERMSQHLLPSLREYHQLFGITRDRLKLCQPGVKILHPGPVNRGVEISSDLMDDPQ
LSLISQQVTSGIAVRMALLYLLGGGKADQ-----------
>Syn9311|113954497
------------------------------MSGWSHRHVLDLASFSRDDYATVLELAHRF
RSMPVTGARKLPALQGRLVATLFFEPSTRTRSSFELAAKRLSADVQSFSPSSSSLSKGES
LLDTARTYVAMGADVLVIRHRCTDVPAQLASELDQA----GERTVVLNGGDGQHSHPSQG
LLDLYTLAHHFDPRNSQLDALQGKRIVIVGDVVHSRVARSNLWALSACGADVVLCGPPSL
VPDAFAAFLDAPP------PGQA---------SDPVRERGTVQISRSLDDCLSGADAVMT
LRLQKERMTDHLLTNLDRYHRDFGLTHERLRRCAFSGPVLHPGPVNRGVEMSGGLLDDRS
ICLVEDQVRNGIPIRMALLYLMAASDPVAESSRASAPS--
>NoAz|298490633
----------------------------MSTTTWTRHHILSLADFTTSEYNAVLQTAASF
QEVLSRRTKKVPTLQGQVVANLFFEPSTRTRSSFEIAAKRLSADTLNFAAATSSMTKGET
ILDTAKTYLAMGTDIMVIRHKEAGVPHVIAQEMDRL----GVKVSVLNAGDGQHEHPSQG
LLDLFTICTLIDPAQPRIELLEGKKIAIVGDILHSRVARSNIWSLIASGAEVYLAGPPTL
LPKFFAEYLGRTE------------------------NSQRLFTHWQLEPALENADFVMT
LRLQKERMTAHLLPSLREYHQLFGITRNKLKLCKPNVKVLHPGPVNRGVEISSDLMDDPE
FSLIQSQVTSGVAVRMALLYFIGSGRA-------------
>Ucyn|284929706
-------------------------------MIWRRRHILSLADWEEEEYNILLQTASSF
SEVLLRHTKKVPALQGLVVTNMFFEPSTRTRSSFELASKRLSADILNFSPGTSSLVKGET
ILDTAKTYLAMGTNIMVIRHKQAGVPKIIANEMDRL----QSGVSILNAGDGMHEHPSQG
LLDLFTICSELDSSYPRLELLQGKKIVIVGDILHSRVARSNIWSLTKAGANVHLVGPPTL
LPKWFTDIKNTDS-------------------------KGQLFIHWNLEDALKQADFIMT
LRLQKERMTEALLPSSREYHKYYGITHNHLNICQPNVKILHPGPVNRGIEISSKLIDDLS
ISLVQKQITNGIAVRMALLFLLGTFSE-------------
>Syns5701|87301896
------------------------------MSGWSHRHLIDLAAFSLEDFATVLELAQRF
RVMPVSGSRKLPALQGRQVTSLFFEPSTRTRSSFELAARRLSADVQSFSPSSSSLSKGES
LLDTALTYVAMGADVLVVRHRCAGVPAALARDLDREQRGGGRPVAVLNGGDGLHSHPSQG
LLDLFTLARHFAPEQPTPAALNGRTIVIVGDVLHSRVARSNLWALTACGAHVVLCAPPTL
LPEAFAEFVAAPP------PGQT---------MDPVASRGSIRIERQLERALPGADAVMT
LRLQRERMHQHLLTSLESYHRRFGLSQARLQLCGPSVPVLHPGPVNRGVEMSGDLLDDTQ
RCLVAEQVRNGIPMRMALLYLLAARGDELREA--------
>YellB|86609373
-------------------------------MVWQRQHVLGLADFTPEEYQMVLQTSASF
QEVLTRRLPKVPTLQGKVVVTLFFEPSTRTRTSFELAAKRLSADVLNFSPGTSSLSKGET
LLDTARTFLAMGSDLLIVRHAQAGVPQQLAAEIDRR----GSPVGVLNAGDGLHEHPTQG
LLDLFTLCSHLDPRRPRLELLQGIKIAIVGDILHSRVARSDIYALVAAGAEVHLAGPPTL
LPKDFAQFV----------PGH------------------TLPIHWQLEPALEGARFVIT
LRLQQERMGEFLLPSLQEYHHFFGLTRQRLRLCHPEVRVLHPGPVNRGVELSSEVMEDPG
LNLIEQQVTHGVAVRMALLYLMGGGRIPA-----------
>Syn7002|170077506
----------------------MGTVMTTATATWTRRHILSLMDFSVAELDAVLQTTTSL
RDVLFRRMKKVPALQGQVVTNMFFEPSTRTRSSFELAAKRLSADVMNFAPGSSSLSKGET
ILDTAKTYLAMGADIMVIRHQQSGVPQAIAAEMDRI----NSGVSILNAGDGLHAHPSQA
LLDLFTICRVLDPENPRCELLRGKKIAIVGDIMHSRVARSNIWSLTTAGADVHLAAPPTL
LPEGFREFATDAA--------------------------GSLKLHWDIEPALKDADFVMT
LRLQHERMTAHLLPSLREYHQRFGITGDRLKFCQPDVKVLHPGPVNRGVELASDVMDHPA
LSLVSEQVTNGVAVRMALLYLIGSSKANGSLN--------
>Cylr|282898725
--------------------------MSTPASNWNRHHILSLADFTVNEYNAVLQTAASF
KEVLSRRTKKVPTLQGQVVANLFFEPSTRTRSSFEIAAKRLSADTLNFSSASSSMTKGET
ILDTAKTYLAMGTDIMVIRHKEAGVPQAIAREMDRL----GVKVSVLNAGDGQHEHPSQG
LLDLFTICSLIDPEQPKIASLAGKKIAIVGDILHSRVARSNIWSLTTSGAQVHLAAPPTL
LPKYFSKYVGSQE------------------------NSQSLFIHWQLDPALEDADFVMT
LRLQKERMTGNLLPSLREYHQLFGITRQRLKACKSQVKVLHPGPVNRGVEISSDLMDDPE
FSLIQDQVTSGVAVRMALLYFIGGGKG-------------
>Prom9303|124024084
------------------------------MSGWSHRHILDLASFSLEDYSSVLELAHRF
RSMPVTGARKLPALQGRLVATLFFEPSTRTRSSFELAARRLSADVQSFTPASSSLSKGET
VLDTARTYVAMGADVLVVRHSSTSVPEQLACALDRS----GERTAVLNGGDGLHSHPSQG
LLDLYTLAHYFDSQNPLPEALQGKRIVIVGDVLHSRVARSNLWALTACGADVVLCGPPSL
VPQDFVAFVEAPP------PGQS---------HDPVQHRGCVEVVRTLEEALPGADAVMT
LRLQKERMHQHLLTDLNRFHRDYGLTHERLKLCGKPVPLLHPGPVNRGVELGGSLLDDHS
ISLVEEQVRNGIPIRMALLYLMAAVESSSDPSLAAIG---
>Syns7805|88807979
------------------------------------------------------------
------------------MATLFFEPSTRTRSSFELAAKRLSADVSSFSPSSSSLSKGES
LLDTARTYVAMGADVLVVRHRCTGVPRQLAEALERT----GERTVVLNGGDGLHSHPSQG
LLDLYTLAQHFNPSHPLPEALRGRRIVIVGDVLHSRVARSNLWALTACGADVILCGPPSL
VPEAFAQFVAQPP------PGQA---------TDPVADRGSLTVVRNLDDALAGADAVMT
LRLQKERMRQHMLTSLDRYHRDFGLSHERLQACQVAIPVLHPGPVNRGVEMSGALLDDLS
ANRVEDQVRNGIPIRMALLYLMAAAESPLPL---------
>Syns7803|148238680
------------------------------MSAWTHRHILDLSTFSREDYAAVLELAHRF
SAMPVTGARRLPALQGRLVATLFFEPSTRTRSSFELAAKRLSADVSSFSPSSSSLSKGES
LLDTARTYVAMGADVLVVRHRCTGVPRQLAEALERT----GERTVVLNGGDGLHSHPSQG
LLDLYTLAQHFNPSHPLPEALRGRRIVIVGDVLHSRVARSNLWALTACGADVILCGPPSL
VPEAFAQFVAQPP------PGQA---------SDPVADRGALTVVRNLDDALAGADAVMT
LRLQKERMRQHMLTSLDRYHRDFGLSHERLQVCQVPIPVLHPGPVNRGVEMSGALLDDLS
ANRVEDQVRNGIPIRMALLYLMAAAESPLSL---------
>Cya0110|126659480
-------------------------------MSWTRHHVLGLNDWTPEEYDTLLQTASSF
REVLSSRTKKVPALQGVVVTNLFFEPSTRTRSSFELAAKRLSADILNFSPGSSSLTKGET
ILDTAKTYLAMGTNLMVIRHKQAGVPQAIAQEMDRL----KTGVGILNAGDGQHEHPSQG
LLDLFTLCCLLDFDNPRLGLLKGKKIAIVGDILHSRVARSNIWSLTAAGADVHLVGPPTL
VPEWFKGMQNESH-------------------------EGQLFLNWELKSALDKADFVMT
LRLQKERMTDYLLPSLREYHQQYGINHHRLEWCNSDVKILHPGPVNRGVEISSELMDDPE
FSLIQQQVTSGIAVRMALLFLIGTSSEKSQ----------
>Mica|166366833
-----------------------------MAFTWIRHHILGLEDWQPEEYQTLLQTASSF
REVLSRRTKKVPALQGQVVTNLFFEPSTRTRSSFELAAKRLSADVLNFAPGSSSLTKGET
ILDTALTYVAMGTDIFVIRHQQSGVPDLIAGEMDRL----ESGVSILNAGDGQHEHPSQG
LLDLFTICCLLDEENPRLELLEGKKIAIVGDILHSRVARSNIWSLTTAGAEVHLSAPPTL
LPKYFGELCD------------------------------RLFLHWDLEPALEKADFVMT
LRLQKERMTANLLPSLREYHQSFGITRPRLQSCQPGVKVLHPGPVNRGVEISSDLMDDPD
FSLISQQVTSGVAVRMALLYLIGNLRSDQ-----------
>Syns8109|260434891
--------------------MLVAIAGVAVMSGWPHRHVLDLASFAREDFAAVLELAQRF
RLLPITGARKLPALQGRLVATLFFEPSTRTRSSFELAAKRLSADVMSFSPSSSSLSKGES
VLDTARTYVAMGADVLVVRHRSTGVPQQLALDLQQM----GERTVVLNGGDGLHSHPSQG
LLDLLTLARHFSPQYPMPEALQGRRIVIVGDILHSRVARSNLWALTACGADVVLCGPPSL
VPEEFASFVDAPP------PGLL---------KDPVPQRGKVSVVRRLEHALPGADAVMT
LRLQKERMGQQLLTSLERYHRDFGLTHERMQLCGENVPVLHPGPVNRGVELSGSLLDDPR
LSLVEEQVRNGVPTRMALLYLMAASESATEAPLVSSSS--
