# Supplementary material for: Genome fluctuations in cyanobacteria reflect evolutionary, developmental and adaptive traits
Source: BMC Evol Biol. 2011 Jun 30;11:187. doi: 10.1186/1471-2148-11-187 (PMC3141437; doi:10.1186/1471-2148-11-187)
Supplement: Additional file 8 — Individual and concatenated alignments for protein groups. Compressed file containing all alignments of individual groups (fasta format) and the concatenated alignment of 285 single-copy genes (phylip format). [file 1471-2148-11-187-S8.GZ › Cyanos1362.faa]

>Syne7942|81299486
------------------MSDRVTLAS---------------------------------
----VFFITLLLVIGLVFFIRGSFKDRTTTQLFESDLDRPTLIARLQDYFRSRAYRVIEN
DPTEQRVVFEGIVAPSLFLAVFVATLAATGLGCLGLVVAIATGSSPQLALI-PATLA-PI
AGRLYWQKAKRPERVTLAFTAAD----------------RSDLTVTAHRDELI----TLT
QSLPLRALES------
>PromCC|33241188
--------------------MESSYYS---------------------------------
----TFILTILLAIGLAFFLRAASKDRTTIVDISSPLPPLDVLNGISNWLEERGWRREGG
DADRKVLRFNGRVSSSPVLAVFLSILCGLGGACLGLVICQLYASLNWWPLV-LVLLG-PF
AGFFYRNRASRIESLEMRLVSKVNDK-------------KSQLRIKAHRDELIAIEAELA
ENLQLASDGSLTSSPI
>Crow|67923215
---------------------MPILSS---------------------------------
----TFFLTLLLMVGLFFFIRASVKDRTEQVQLISEVPKTSLLEQLKDYFKQRAYNVTSS
DAAQDTMTFEGLVRPSWFLAIFLSILAASGFFCLILVLSFLYPALTPLFFA-LELLS-PI
AGIFYWKKARRMETVSFSLESLNQEGS----------QPGSILTLTAHRDEVI----QLK
QTFPLKSAN-------
>Syn7335|254425068
------------------------------------------------------------
------------------------------------------------------------
------------------------------------------------MFG-LVAAS-PL
AGIFYWRKSSRPEKVVFKVESEKTENF------------VSKLTVKGHRDELA----KFK
QAFSSQLTAC------
>Syn307|148243180
--------------------MDPVLSS---------------------------------
----TLLLTSLMGIGLGFFLRAASKDRTTTVDVNSSRPPVEVLDGLNHWLLARGWQASGG
DPERQVMRFEGAVASSLPLALLLSSLGAVGAASLGLVLRQLLPQLGFWPLL-LALLG-PM
AGLLYRRKAERVETFELRLLPPQDFC-------------PTSLRLRGHRDELIAVEQELG
RPLNLHSDGELLSSPV
>Syn9605|78211957
--------------------MPAGFQS---------------------------------
----TLLLTVLLAIGLVFFLRAASKDRTTVVDVMSPQPPITVLDGLSTWLEDRGWSRDGG
DAERQVLRFKGKVASSQPLAILLSVLAAIGSACFGLVLRQLAPQLHWWPLL-LIGLG-PL
AGAVYTRRAARTEALELQLLPATEGD-------------GSAIRLRAHRDELIAIELELA
ETLQLASDGSLLSSPI
>Nosp|186684156
-------------------MDTAILPS---------------------------------
----TFLLTLLLSVGLFFFIRASTKDRIQTVQLVSEQDEAALMSQLKEYFRSRSYQVAEV
DREQNKVTFEGNVRPSWFLAIFLTLLAATGIVCLSLVVYLLFPNLSPIVLA-MVLLS-PL
SGLFYWKKSGRLEKVSLKVETTQSEQT-----------SSSKITVVAHRDELS----ELQ
RTLQLKAGE-------
>PromAS|123969322
--------------------MSYSLNS---------------------------------
----TLLLTILLAIGLFFFLRASSKDRTTIVEISSSQKPIKVLNGLCEWLNLRGWKQTGG
DFEQRILIFKGQVVSSKFLAIFLGFLGGFGSCALGLVIIQIYPELGWWPIL-LGLIGGPL
SGIVYFKKSAREEKFELRLLNENEND-------------STFMRLRAHRDELISLENELG
EKLQLKSDGSLFKTPI
>Rapb|282898291
-------------------MDTAIIPS---------------------------------
----TFLLTLLLLVGLFFFIRASTKDRIEQAKIASEDNETILMGQLKDYFQSRAYRVVSA
DPEKKKVIFEGFVQPSWFLAVFLTVLSALGLACLGLVLAQLFSSQNPFF---LVLVA-PL
SGIFYWRQSGRIEKVLLKMEFCQNEQH-----------PSSIITVTAHRDELA----ELK
RALQLKIVD-------
>YellA|86606676
--------------------MQGETIS---------------------------------
----TLLLTVLLAIGLFFFLRASGKDRVEARLYFSSRNLEEMGSLLRKHLEGRAYRLQSA
DP-EGIATFVGQARASVGLAVFLTGLAGAGLACLALVLQMLQPAWGAWPWT-LLLAS-PW
AGWYYWRRSHRPQQIRLKLQEAAPPP-------------GSHLWVEGQREELE----VLA
ATLGLEERDPERG---
>Prom9215|157414188
--------------------MSSSLNS---------------------------------
----TLLLTILLAIGLFFFLRASSKDRTTIVEISSSQQPVKVLNDLCQWLNLRGWKQTGG
DFEQRILIFKGQVVSSKFLAIFLGFLGGFGSCALGLVIIQIYPELGWWPIL-LGLVGGPL
SGIIYFKKSAREEKFELRLINENEND-------------STFMRLRAHRDELISLENELG
EKLKLKSDGSLFKTPI
>PromN2A|72382994
--------------------MQSAFSS---------------------------------
----TLFLTILLAIGLGFFLRAASKDRTTIVDVQSPLPPLEVLKGISFWLEDRGWKKNGG
NVEEKVLIFSGNVASSAFLVIFLSCLGGVGSACLGLVLIQLYPSLSWWPLL-LAAIGAPL
AGIIYRIKSKREESLEVKLLSSDLSD-------------MSILRIKAHRDELIAIQLELS
ESLELSSENSLLSSPI
>Syns9917|87124932
--------------------MPSFQIS---------------------------------
----TLLLTLLLAIGLVFFLRAASKDRTTVVDVQSPRPALEVLEGLSQWLEQRGWVQRGV
DAERQVLRYQATVAASAPLALLLSLLGTIGAGCLGLVLRQLQPGLGWWPLL-LALLG-PL
AGLLYRRRALRQEGLEIRLMSSNESG-------------GSTIRLRAHRDELIALELDLA
GPLELASDGSLLSSPI
>Prom9312|78780060
--------------------MSYSLNS---------------------------------
----TLLLTILLAIGLFFFLRASSKDRTTIVEISSAKEPVKVLNGLCEWLNLRGWKQTGG
DFEQRILIFKGQVVSSKLLAIFLGFLGGFGSCALGLVIIQIYPELGWWPIL-LGLIGGPL
SGIVYFKKSAREEKFELRLINENDNN-------------STLMRLRAHRDELISLENELG
EKLQLKSDGSLFKTPI
>SynsBL|116072597
--------------------MPSGFQS---------------------------------
----VLLLTILLAIGLVFFLRAASKDRTTVVDITSPQSPLAVLEGLSNWLEQRGWSRNGG
DAERQVLRFQGQVASSQPLAILLSILGTIGSACFGLVLQQLAPQLAWWSLLPLVGLG-PL
AGVIYSSRAARTETLELRLLDAPAQG-------------GSALRLRAHRDELIAIELELA
ESLQLASDGSLLTSPI
>Prom9515|123967003
---MMLNYINNLSLIIRNLLMTYSLNS---------------------------------
----TLLLTILLGIGLFFFLRASSKDRTTVVEITSSQKPLEVLKVMYEWLNLRGWKQSGG
NFEQRILIFKGQVVSSKLLAIFLSLLGGFGSCALGLVIIQIFPTLGWWPIL-LGFIGGPL
SGMIYFKKSAREEKFELRLISNDNNED------------MTSMRLRAHRDELISLENELS
DRLKLKSDGSLFKTPI
>Cya8802|257060859
------------------------------------------------------------
------------MVGLFFFIRASVKDRTKQVKLTSEIPVESLLSQLETYFTQRAYQIASV
NPQENQITFEGFVRPSWFLAIFLSFLAGIGLLCFAFVLSFLYQPLTPLFFA-TILLC-PL
VGIFYWKQAGRVEKVLLEIESSPQS--------------YSLVTVTAHRDELI----QLQ
EYSPLKSAIKEAID--
>Prom9313|33863971
--------------------MPAVFSS---------------------------------
----TLLLTVLLAIGLVFFLRAASKDRTTVVDVHSPRPPLEVLNGMIHWLEERGWKQDSG
DADRQVLRFSGSVASSQSLAILLSLYAAVGSGCLGLVVRQLYPLLDWWPIL-LIGLG-PL
AGLVYSNRANRIEAVELRLISASDDE-------------GSTLRLRAHRDELIAMELELS
QPLELASDGSLLSSPI
>Cya7822|196256089
------------------------------------------------------------
-----------MMIGLFFFIRASVKDRTEQVTLNFQMPEDDLLTRLQTYFEKRAYQVAAS
EPQNKQVTLEGFVRPSRFLAIFLSFLAALGLLSLSLVLSLLYPPLTGLFLC-LTFLA-PL
AGIFYWKRAARVEKISLKLEPTPGPG-------------QSRITITAHRDELI----QLQ
QTAVTLLK--------
>Cya7424|218441139
------------------------------------------------------------
-----------MMVGLFFFIRASVKDRTEQVTLKYPIPEDTLLNQLQDYFEKRAYKITSS
NPETKQLTLEGFVQPSLFLAIFLSFLAAIGLLCLALVLSLLYAPLTGLFLC-LILLA-PV
AGVFYWKKAARLEQISLKLEPVNQPG-------------QSCITITAHRDELI----QLQ
QIQTIQPTVV------
>PromN1A|124026735
--------------------MQSAFSS---------------------------------
----TLFLTILLAIGLGFFLRAASKDRTTIVDVQSPLPPLEVLKGISFWLEERGWKKNGG
NVEEKLLIFSGNVASSAFLVIFLSCLGGVGSACLGLVLIQLYPSLSWWPLL-LAAIGAPL
AGIIYRIKSKREESLEVKLLSSDLSD-------------MSILRIKAHRDELIAIQLELS
ESLELSSENSLLSSPI
>Micc|254413039
-------------------MSTPILSS---------------------------------
----TFLLTLLLAVGLFFFIRASVKDRTQKVQLIAQEPESSLLERLQNYFDQRAYRVAAV
DPATGQVTFQGFVRPSWFLAIFLTALAACGILCLSLVLSVLYPDLSQVFLG-LVFLA-PV
AGIFYWKGAGRDEQVFLKVEPLPNPQT----------DMQSLVTVIAHRDELA----QLQ
QALKLQPSSEAGD---
>Prom9202|254526999
------------------------------------------------------------
-----------MAIGLFFFLRASSKDRTTIVEISSSQQPVKVLNDLCQWLNLRGWKQTGG
DFEQRILIFKGQVISSKFLAIFLGFLGGFGSCALGLVIIQIYPELGWWPIL-LGLVGGPL
SGIIYFKKSAREEKFELRLINENEND-------------STLMRLRAHRDELISLENELG
EKLQLKSDGSLFKTPI
>Nods|119510140
-------------------MDTAIVPS---------------------------------
----TLLLTLLLLVGLFFFIRASTKDRTTKAQLVSEQDETALMAQVKEYFRSRSYQVAAI
DREKNQVIFEGFVQPSWFLAVFLTLLASAGMLCLALVLWLLFPNFGPLFLG-LVLLS-PL
SGLFYWQKAGRFEKVSFQIEEANQGEL----------PSPSKITIIAHRDELM----ELQ
RVLQLKSAE-------
>Cyab|254431239
---------------------MTSTSS---------------------------------
----TLVLTLLLAVGLVFFLRAASKDRTTTVEVRSSKPPLEVLDCLSTWLQQRGWMAEAS
DPDQRSLRFRGQVRSSAVLAGLLSLLGAVGAGCLGLVIRQVQPALGWWPLL-LMLLG-PL
AGLIYSRRAARAETVELRLISHDLAT-------------GSALRLRAHRDELIAIELELG
PRLGLFSDANLLSSPI
>Acam|158335265
-------------------MRSFVLPS---------------------------------
----TFLLTLLLMVGLFFFVRASVKDRTEELQWLSSQPEEAVLKKVEDHLTNRSYRLSAL
DKELDQVTFEGTVRPSVVLACFLTALMLTATLCLSLVFSILFPSVGFGFTV-ITVIS-PV
AGWFYWQKAQRPEQVRLKVESVASSGE---------TDPQTLLTVIAHRDEIT----AMR
PTLKTFGVIAP-----
>Prom9301|126697112
--------------------MSYSLNS---------------------------------
----TLLLTILLAIGLFFFLRASSKDRTTIVEISSSQQPIKVLNGLCEWLNLRGWKQTGG
DFEQRILTFKGQVVSSKFLAIFLGFLGGFGSCALGLVIIQIYPELGWWPIL-LGLIGGPL
SGIVYFKKSAREEKFELRLINENEND-------------STFMRLRAHRDELISLENELG
EKLQLKSDGSLFKTPI
>Artm|209525214
-------------------MTIPVIPS---------------------------------
----TFFLTLLLAVGLFFFIKASVKERTEQQTICVPQDADTLLEQIQNYFHSRAYRAIAI
DRQENSITYEGLVRPSWFMAIFLTLLTAIGSLCLGLVLSMAIPASGYGFLA-LVLFS-PL
AGFFYWQKAKRPEQVFLQLEAVRSSES----------RTESLIRVTAHRDELA----TLK
QALASKQSENI-----
>Syne6301|56750863
------------------MSDRVTLAS---------------------------------
----VFFITLLPVIGLVFFIRGSFKDRTTTQLFESDLDRPTLIARLQDYFRSRAYRVIEN
DPTEQRVVFEGIVAPSLFLAVFVATLAATGLGCLGLVVAIATGSSPQLALI-PATLA-PI
AGRLYWQKAKRPERVTLAFTAAD----------------RSDLTVTAHRDELI----TLT
QSLPLRALES------
>Anav|75907942
-------------------MDTAILPS---------------------------------
----TFLLTLLLAVGLLFFIRASTKDRTEMMQLISEQEESVLMPQLQEYFRSRSYRVAEV
DHEKNQVTFEGFVKPSIFLAVFLTLLASAGLVCLSLVFALLFPRFGNIFLG-LVLFA-PL
SGLFYWKKAGRLEKVVLKLESLANQPQ-----------LFSKITVVAHRDELL----ELQ
KALPLKPNE-------
>Artp|284052178
-------------------MTIPVIPS---------------------------------
----TFFLTLLLAVGLFFFIKASVKERTEQQTICVPEDADTLLDQIQNYFHSRAYRAIAI
DRQENSITYEGLVRPSWFMAIFLTLLTAVGSLCLGLVLSMAIPASGYGFLA-LVLLS-PL
AGFFYWQKAKRPEQVFLQLEAVRSSES----------RTESLIRVTAHRDELA----TLK
QALASKQSENI-----
>Cya7425|220907204
------------------MHPNLVLPS---------------------------------
----TLFLTLLLMVGLFFFVKAAVKDRTQQERFGSPASEEELIPVLQSYFSQRAYRVTEL
DRQQQQIIFEGMVRPSLFLAILLTLLVVIGLFCLGLVLSILLPQWGSGCLA-VVLLT-PI
APIFYWTQAKRPEKVLLRVESLEPSTS--------PNPSQSLLTVTAHRDELR----QLQ
TALKLQPLD-------
>Cya51142|172038242
-------------------MNTPILIS---------------------------------
----TFFLTLLLMVGLFFFIRASVKDRTEEVKLISELPKTSLLEQLKTYFSQRAYTVTNA
NGGQDTITFEGFVRPSLFLAIFLTILAALGLLCLVLVLSFVYPPLTPLFFA-LELFA-PV
AGIFYWKQAGRVETVSLSLESLTEQGS----------QPGSLLILTAHRDEVI----QLK
QNFSLKSAN-------
>Lyns|119487841
-------------------MTVPVLPS---------------------------------
----TFVLTALLAVGLFFFIKASVKDRIQQEKLIAQQEAESLLTQLQAYFSSRAYRVAQT
NPAENQITYEGLVRPSLFLAIFLTLLTAVGLLCLALVLSMLVQDNSEWFLG-LVILS-PL
TGLFYWQRSRRIEQVSLKLEAAVDSVS----------QPQSIITVRGHRDELA----TLK
QSLGLKSWDSTH----
>Prom9211|159904245
--------------------MSASYIS---------------------------------
----TFVLTLLLAIGLAFFLRAASKDRTTVVDVSSKLPPLEVLSGISNWLESRGWKREGG
DIERKVLRFQGNVLFSPLLAVFLSILCALGGGCLGLVICQLFPVIAWWPLV-LVGLG-PL
AGLFYRQRAFRIESVELQLISSTEDS-------------SSVLRLRAHRDELIAMESELG
KNLALESDGSLVSSPI
>Noss|17231472
-------------------MDTAILPS---------------------------------
----TFLLTLLLAVGLLFFIRASTKDRTEMAQLISEQEETVLMPQLQEYFRSRSYRVAEV
DHEKNQVTFEGFVKPSIFLAVFLTLLASAGLVCLSLVFALLFPRFGNIFLG-LVLFA-PL
SGIFYWKKAGRLEKVVLKLESVANQPQ-----------LFSKITVVAHRDEIL----ELQ
KALPLKPNE-------
>Cya8801|218247821
-------------------MTIPILSS---------------------------------
----TFFLTLLLMVGLFFFIRASVKDRTKQVKLTSEIPVESLLSQLEAYFTQRAYQIASV
NPQQNQITFEGFVRPSWFLAIFLSFLAAIGLLCFAFVLSFLYQPLTPLFFA-TILLC-PL
VGIFYWKQAGRVEKVLLEIESSPQS--------------YSLVTVTAHRDELI----QLQ
EYSPLKSAIKEAID--
>Glov|37523332
-------------------MQQVTILS---------------------------------
----TLVLTLLMLVGLFFFLRASVKDRTEEAELDFSSQPQQLAHSLRAYLEGRSYRL--V
EEQERRLVFSGVVAPSRFLAVFLTLLALLGLICLALVLAVLLPAGGWAFAL-LPLLS-PL
AGLFYWSRARRPEQVVARIVATSQ---------------GAKLVIQAHRDEIL----VLK
DTLETVNG--------
>Syns8102|33866570
--------------------MPAGFQS---------------------------------
----TLLLTVLLAIGLVFFLRAASKDRTTVVDVHSPRPALEVLSGLSDWLEQRGWSRDGG
DADRQVLRFRGSVAASQPLAVLLSVLAAIGGTCFGLVLRQLAPQLSWWPLL-LILLG-PA
AGSVYSRRAARTEALELQLLQEHNEA-------------GITVRLRAHRDELIAIELELA
DSLQLSSDGSLLSSPI
>Thee|22298167
------------------MSSDLIYPS---------------------------------
----TLLLTSLLAIGFVFFIRASTKERIETKEWFITQPLAELAPRLKQYFQQRGYRLHAV
SADGTEVTFRGQVAASPWMAAFLFALAVAATTAIALVLTALFPNWGILAFG-LIGLT-PI
APWFYWRGAQRLETVKLSLQPHGI---------------GTQVTLEGHRDELI----TLE
DTVLRA----------
>Syns9916|116075798
--------------------MPSFQTS---------------------------------
----TLLLTLLLAIGLVFFLRAASKDRTTVVDVASSRPPLEVLEGLSAWLEQRGWSPEGG
DAERQVLRFQGRVAASTPLAVLLSLLGTVGAGSLGLVVRQVQPSLHWWPLG-LALLG-PL
AGVIYRKRAERQEGVEIRLMNPDGETG------------GSTIRVRAHRDELIALELELA
GPLDLASDGSLLSSPI
>PromMED|33862139
--------------------MTYSLNS---------------------------------
----TLLLTILLAIGLFFFLRASSKDRTTIVEITSCQKPIEVLKVMYEWLNLRGWNQTGG
DFDQRILIFKGQVVSSKFLAIFLGLLGGLGSCALGLVIIQIYPTLGWWPIL-LGLIGGPL
SGMIYFRKSAREEKFELRLISSEDNEE------------MTLIRLRAHRDELISLENELR
DRLKLKSDGSLFKTPI
>Scys6803|16332307
----------------MDVMDLPVLGS---------------------------------
----TLFFTIFSLIGLIFFIRSSVKDRTQRIRAWIDNPEAGILDEIKTYFNNRAYRITNI
DPVQQAITFEGNVQASPFLAVFLSLLAALGLLCLALVLAVFWPQRGFLFFF-LLWLA-PL
AGTFYWQKAARVEAITLEVGDPDQPSH----------PGQYPLTITAHRDELR----ELQ
AQFPLDWQGGSSH---
>Syn9902|78185490
--------------------MPPGFQS---------------------------------
----VLLLTILLAIGLVFFLRAASKDRTTVVDITSPQSPLAVLEGLSNWLEQRGWSRDGG
DAERQVLRFQGQVASSQPLAVLLSVLGTIGSACFGLVLQQLAPQLAWWSLLPLVGLG-PL
AGVIYSSRAARTETLELRLLDAPAQG-------------GSALRLRAHRDELIAIELELA
ETLQLASDGSLLTSPI
>Trie|113477358
-------------------MNNTALIS---------------------------------
----SFILTFLSSIGLIFFIKASVKPRTKNLKLIAEQEADLLLKQLKEYFSDRAYRIIDV
NAANNQLTFEGIVRPSWFLAFFLTLLAALGALCFGLAISMLVPESSKYLLW-LVLVS-PL
AGIFYWQKSKRPEKVELKLEGILTEGS----------QTKSLLSITGHRDELA----ALQ
TALSLKGYQ-------
>Syn9311|113954006
--------------------MPTTQTS---------------------------------
----TLLLTLLLAIGLVFFLRAASKDRTTVVEVHSPKPALEVMEGLCTWLESRGWIRDGG
DAERCLLEYRGRVASSNPLAALLSLLGGVGAGCLGLVLRELNPSLGWWPVS-LVLLG-PL
AGWVYSRRAARQEGIQIRLIEPAPQE-------------GSTLRLRAHRDELIALELALG
EPLDLASDGSLLSSPI
>NoAz|298491545
-------------------MDTAIVPS---------------------------------
----TFLLTLLLSVGLFFFIRASTKDRIEKAQLVSEQDEAALMTQLKEYFRSRSYRVISV
DKDKNQVSFEGFVRPSWFLAVFLTFLAAVGLTCLSLVLSQLFSSQSPYLLA-LVLLS-PL
SGIFYWQKAGRLEKVSLKMEAIQNEQL-----------SSSKITVIAHRDELA----ELQ
RALQLKTVD-------
>Ucyn|284929410
-------------------MNNFSLIS---------------------------------
----TFFLTLLLTIGLFFFIRASVKERTEKEKLILQVSRVLLIKQIKNYFEKRSYQVTSN
--QENKIVFEGTVRPSWFLAIFLSILSLTGLLCLGLILSFLYQPLTPMFLS-LGILS-PI
TGLFYWRKACKIETVSVSFEHSTEKIE----------DNSTCCILTGHRDEIA----QFK
KAFSL-----------
>Syns5701|87300943
----------------------MPLSP---------------------------------
----ALGSTLLLAIGLVFFLRAASKDRTTVVDVQSPRPALEVLDGLSQWLRQRGWQAEAG
DPERRVLRFRGQVGASGTLALLLSLLGTVGAACLGLVLRQLLPALGWWPLL-LALLG-PL
AGLIYRRRAARQELVELRLISDDDAP-------------FSQLRLRAHRDELIALELELG
PRLQLASDGTLLSSPI
>YellB|86610158
----------------MNCSHSPIPPSCGGARLPEQVNPLPLGGLGSAQALGLAIAPLTG
EKVSTLALTTLLAIGLFFFLRAAGKDRVETRVYLSSRSLEEMGSALREHLERRGYRLQSA
DAE-GIATFAGQGQASVGLALFLTGLAGTGLACLALVLQTLEPGWGAWPWM-VVLAS-PW
AGWYYRQRNQRPEQIRLKLQEADEDSVPLSSWERTPTASGSHLWVEGHRDELD----GLA
AALRLQERDPDRGRGA
>Syn7002|170078561
MIDIHLYAVNLQALLVKTVLEQSVITS---------------------------------
----TLLLTLLLMVGLFFFIRASIKDRTEQVELLAKEPEESIFERLQTYFEQRAYRITTV
DGVNNIVTYEGFVPPSGFIAVFLSLLAALGLVCIALVLALLYPNIGFAFLG-ICLLA-PL
AGLFYWRKAGKVEKVILQITTQTPITE----------TPTRLITVTAHRDELI----QLR
QVMPYQLHEA------
>Cylr|282901472
-------------------MDTAIIPS---------------------------------
----TFLLTLLLLVGLFFFIRASTKDRTEQAKIASEDDETILMGQLKDYFQSRAYRVVSA
DPEKKEVIFEGFVQPSWFLAVFLTVLAALGLACLGLVLAQLFSSQNPFF---LVLVA-PL
SGIFYWRQSGRIEKVLLKMEFCQNEQH-----------PSSIITVTAHRDELA----ELK
RALQVKIVDVIT----
>Prom9303|124023958
--------------------MPAVFSS---------------------------------
----TLLLTVLLAIGLVFFLRAASKDRTTVVDVHSPRPPLEVLNGMIHWLEERGWKQDSG
DADRQLLRFSGSVASSQSLAVLLSLYAAVGSGCLGLVVRQLYPLLDWWPLL-LIGLG-PL
AGLIYSNRANRIEAVELRLISASDDE-------------GSTLRLRAHRDELIAMELELS
QPLELASDGSLLSSPI
>Syns7805|88807854
--------------------MPSPQIS---------------------------------
----TLLLTLLLGIGLIFFLRAASKDRTTIVEVHSPRPPLEVLEGLDQWLKQRGWNRHGG
DADRCLLEYRGRVESSSALALLLSVLGTVGAGSLGLVIRQVNAGLGWWPLL-IASLG-PL
AGWVYTRRARREEGLQIRLVETEATE-------------GSTLRLQAHRDELIALELALA
GPLQLASDGALLSSPI
>Syns7803|148238799
--------------------MPSPQIS---------------------------------
----TLLLTLLLGIGLIFFLRAASKDRTTIVEVHSPRPPLEVLEGLDQWLKQRGWNRHGG
DADRCLLEYRGRVESSSALAILLSVLGTVGAGSLGLVIRQVNAGLGWWPLL-IAGLG-PL
AGWVYTRRARREEGLQIRLVETEASE-------------GSTLRLQAHRDELIALELALG
GPLQLASDGALLSSPI
>Cya0110|126655473
-------------------MNTTILIS---------------------------------
----TFFLTLLLMVGLFFFIRASVKDRTEQVKLISKTPKTSLLEQLKAYFTRRAYNIIPS
NAGQDTITFEGLVRPSLFLAIFLTFLAALGLLCLVLVLSFVYPPLTPLFFA-LELLS-PV
AGIFYWKKAGRIETVSFSLESLTEQGL----------QQGSLLTLTAHRDEVI----QLK
QNFPLKSAN-------
>Mica|166363593
-------------------MDTPVLSS---------------------------------
----TFFLTLLLMVGLFFFIRGSVKERIEQRVYLTSTSDDQLLEQLRDYFDRRSYQVKAI
EPEQNIVRLQGFVPPSPFLAIFLTILAALGLFCFSLVLSLLFPDTNPYIFA-LVGLS-PL
AGVFYWQKVGRLEEVAFKVESKSQ---------------QTELTVKAHRDELR----QLQ
DSLTFLERQ-------
>Syns8109|260435503
--------------------MPAGFQS---------------------------------
----TLLLTVLLAIGLVFFLRAASKDRTTVVDVMSPQPPITVLNGLSTWLEDRGWSRDGG
DAERQVLRFKGKVASSQPLAVLLSVLAAIGSACFGLVLRQLAPQLHWWPLL-LIGLG-PL
AGAVYTRRAARTEALELQLLPAPEGD-------------GSTIRLRAHRDELIAIELELA
ETLQLASEGSLLSSPI
