# Supplementary material for: Genome fluctuations in cyanobacteria reflect evolutionary, developmental and adaptive traits
Source: BMC Evol Biol. 2011 Jun 30;11:187. doi: 10.1186/1471-2148-11-187 (PMC3141437; doi:10.1186/1471-2148-11-187)
Supplement: Additional file 8 — Individual and concatenated alignments for protein groups. Compressed file containing all alignments of individual groups (fasta format) and the concatenated alignment of 285 single-copy genes (phylip format). [file 1471-2148-11-187-S8.GZ › Cyanos1364.faa]

>Syne7942|81299518
--------------------------------MAKPLFDQLLASAQQ-ARAPFHTPGHKL
GRAIATHLQQAWGSAIFQSDLPELPELDNLYAASGVLAESQAQAAEVFGADRSWFLVNGS
TGGLLAAILTICSPGDRLLLPRNAHRSLLSGCILSGAMPVWITPPEAADFDLVGVPTPEQ
VATALAQDP----QIKAVVLVSPTYEGVCADVAAIAAIAHNHNLPLIIDAAHGAHLGF--
HPDLPRSPLHEGADLVVQSTHKLLGALTQAAMLHCKGDRIDPERLSQSLALVQSSSPSYL
LLASLEAA-TEQMRTSAQDLLQVTIDLARQAHQRLAELPGLQLPA---------------
--LKI--------------------------------------GNREGFPQWDRTRLVIN
FQSCGWSGFCADEYLHEQWQVTAELPSLSNLVFHLSLGNRIEDIDRLVTACDRLLSQEHQ
EEL------------PPRLP----VWLEPET-------ILSPRQAWFSRHQTVSAEQAIG
AIAAECVCPYPPGIPVLLPGERISKSAVDYLRQVQTTGGILSGCADPELTTLRIVQDSDT
IHASCLS
>PromCC|33240562
------------------------------------------------------------
---MPMEIRRLLRNKPGIWDLPELPDIGGPTSLEGEIQISQQESALAIGAKKGWYGVNGA
TGLLQAALLALVKPKQSVLMPRNIHKCIINACLLGDMNPVLFDLPFLEDRGHFVPPNISW
FKSVLQAIEKENVEISAVVLTNPFYQGYAVDLKPFITLLHEKNWPVLIDEAHGAYFSSNA
DDSLPESGLQAGADLVVHSLHKSANGLVQTAALWWQGNLVDPDQIERSIVILQTTSPSAL
LLASCEAAIAELTSLQGKQKLKKIISKARELNIQLRQ-EGLPLLE---------------
--------------------------------------------------NQDPLKLILH
TASIGINGMEADSWLISK-GMIAELPEPGTITFCLGFAIQRGLTKVMKNYWDELLSSNLE
RKT-------FPPFTKPNFP----LITIL---------GTSCLSAFIADTVKVPLEDSIG
RISSDLISPYPPGIPILFPGELLDQNRIDWMIEQRNFWP------TQIPSEIKVIS----
-------
>Crow|67924908
--------------------MTRSSDFFLSRQESTPLIDVLTTLKNK-PDAAFYVPGHKR
GQGISDSLRYLLGEGVFQADIPELPELGSLFAPDEAMAKAQILASEAFGADRTWFLVNGS
TCGIIAAIAATCNPGDKIIVPRNVHQSFIMGLIVSGAVPIFLNPEYDPIWDLTLSITPYS
LEKVLKENS----DVKAVFLVYPTYHGVCGDIRSIVAITRRYNIPLLVDEAHGAHFKF--
HDALPPSALSLGADLTVQSTHKVLGAMTQASMLHIQGARIDPQKISQALQLVESTSPSYI
LLSSLDGA-RQQMALQGERLLTHTLELAQIAVENIKKIDNLGVLE---------------
--FTE---------------------------------------KRPGFHDLDITRLTVN
VTALGISGLEVDDIFREKLQVTAELPMLSHLAFVISIGNTKKDINQLINAFRILNHSF-S
SSP-------DLPLSSAPHP----LHPSPL--------KLSPREAFFAPKQSVAIEQCIG
KISGELICPYPPGIPVLMPGEIITSEAIAYLKKIQKLGGMITGCTDTNLNKLNIILN---
-------
>Syn7335|254422115
-------------------MNDAGRLHDRLDQSTVPLVDALQHCANR-ENAAFYTPGHKR
GQGITHRHKQLFGKTVFRADLPELPELDNLFAPEGVILQAQQLAAAAFGAEQTWFIANGS
TCGVEAAILATCGPSDKLVLPRNVHSSAVSGLILSGAVPVFIQPTYSPEWDISLDISPDK
IEAALAEHP----DAKAVLVVSPTYQGICSNLSIIAQIAHSHRVPLIVDEAHGAHFAF--
HPDLPACALSAGADIAIQSTHKVLSAFTQASMLHLQGDRINRTRLSQSLQLTQSTSPSYL
LLGSLDAA-RYQMATAGETLMSKTLGIANQARQAVQQLSKLKVLD---------------
--------------------------------------------------SDDRTRLSLN
VSSLGITGFDADEFLHTECDITCELPTLHTLTFIISLGNTRSDIHQLVKGLAKLSEHPHR
SSA--------PDQIKIDFPRS--HISIS---------PLSPRQAFFAPRAPLPLKKAIG
QTCAETITTYPPGIPVLLPGETITASAIDYLQATHKAGGIVTGNSDPTLATLLTITD---
-------
>Syn307|148241881
----------MAGLSAGQTLETALKTSRLLRPSRWPLEQALAKAAGA-SGVFLHLPAHRR
GAGRTPSAVAL----PWPYDLPELPEIGGPLERDGAIADSQQQVAQGLGAERSWYGVNGA
SGLLQACLLAAAQRPGQLLLPRNLHRSLLHGCALAGVTPSLYSPPIDPLTGLWQPLPPEQ
LERLLQQVG----PVSLLVLVSPTYQGLASDLPALVAIAHRYGVAVLVDEAHGGHFGF--
DSSLPVCALAAGADLVVHSVHKSLGGLGQSAALHAQGAAFAPAALEQSLGWLQTSSPSAV
LMLSAEQAYRHHCSVTGRRQLRGRLQQARALREQLLA-AGIPLLM---------------
--------------------------------------------------NDDPLRLLLH
TGAWGCSGAEADAWLLGR-GVIAECPELLSLTFCLGLGPSRGLGRQLRRALQQLRQAN-G
GPP-------LPPLQPPPFP----LISPL---------ALSPKQAWAQPSEAVPLGQARG
RIAAELLCPYPPGIPVVVPGERLEAERLEWLQQQQRLWA------GQIPDTVRVLV----
-------
>Syn9605|78213146
---------------------------------MMALLPQLTRRLGQ----PLFLPAHGR
GAALPDGLRQLLRRRAGVWDLPELPALGGPLEADGAIADSQRSAAAQMGVARCWYGVNGA
TGLLQAALLAMVRPGERVLLPRNVHRSLIQACVLGDLRPVLFDLPFQSDRGQPAPADSAW
IKRVLEALPRDGAPIRAAVLVHPTYQGYANDPTAVIQRLQQQGCCVLVDEAHGCHFATGV
DHPLPPSALHCGADLVVHSLQKSAAALAQTAVLWLQGERLDPVRVERSLGLLQTTSPSAL
LLASCEEALQHWQRRKGRRQLLRRLQEAAALAEDLRN-SGVPLLN---------------
--------------------------------------------------NQDPLRLLLH
TGQAGITGLDADDWFLPR-GLVGELPEPASLTFCLGLARHRGLGRQMRHHWQNLLRSFPD
RAP-------LPAFEAPPLP----LVTTT---------AQPPSQAWTAAHHQVALKDAEG
CIAAELLCPYPPGIPLLIPGERLDRQRQCWLERQQLFWR------DQIPDRLSVVSGG--
-------
>Nosp|186681013
----------------------------MLNQNQTPLLDALKANAAR-PHAPFYTPGHKQ
GEGIPQPLADLLGKAVFRADLTELADLDNLFAPQGVIQEAQQLAAEAFGASQTWFLVNGS
TCGIEAAILATCGTGDKIILPRNVHSSAIAGLILSGAIPIFLNPEYDPVLDIAHSITPNA
LESALQQHP----DAKAVLTVYPTYYGVCGDLSAIANITHQYNIPLLVDEAHGAHFAF--
HPELPTPALAAGADLTVQSIHKVLGAMTQASMLHIQGDRIDCDRISKALQLVQSTSPSYL
LLASLDAA-RQQMVLHGKMLMSRTLQLANEARTIISQIPGLSVLQILSPPYQGGLGGSSS
LGGLV---------------------------------------GSPGFVALDKTRLTVT
VSGLGLTGFEADEILDEKFAVTAEFASLQHLTFIISLGNTPADIKQLVQGFTILAKEYRA
TNL---------NVTNPNLQN---LLTTQGHTL-----HFSPREAFFALSETLPLAQTSD
RICAEIICPYPPGIPVLMPGEIITKPVLDYLQQIQGMGGFISGCNDSSLKTLKVVK----
-------
>PromAS|123968723
----------------------------------MSISSFLTKKFLK----SLFFPAHNR
GAALPKKLVKLLKNPPGYWDLPELPEIGSPLSQIGLIAKSQREFSDKFGAKGCFFGVNGA
SGLIQSAVIAMANPGENILMPRNVHISVIKICAMQNINPIFFDLEFSTITGHYKPITKIW
LENVFKKLNFDENKIAGVILVSPSYHGYAGDLEPLIDCCHQKNLPVLVDEAHGSYLLFCE
NLNLPKPALSSNADLVVNSLHKSLNGLTQTAVLWYKGNLINEYKLIKSINLLQTTSPSSL
LLSSCEESIRDWLNKKSLSKYQKRILEAKNIYKKLIQ-KNIPLIE---------------
--------------------------------------------------TQDPLKIVLN
TSKAGIDGFTADNFFYRN-GLIAELPEMMTLTFCLGFGNQKDFLNLFEKLWKKLLLNSKK
SKS--------LKVLRSPFK----LVQAP---------EIEIGIALRSKSQNIPFSQSLN
KISGDIICPYPPGIPLLVPGEKIDLDRFNWINNQSLCNK------DLVNFNIRVLET---
-------
>Rapb|282896429
----------------------------MLNQSQTPLIDALKSCISK-NHTPFYTPGHKR
GAGVSPILTDLLGKDVFRADLTELSELDNLFAPESAILAAQELAAMAFGAQRTWFLVNGS
SCGIIAAIMTVCGPNQHILLPRNIHSSVVSGLIIAGAIPIFINPQYDQDVDITHSITPKD
LQVALAQHP----QAKAVLVVYPTYDGVCGNLKAICRVTHEYNIPLIVDEAHGAHLNF--
HDHLPISALTAGADLTIQSIHKTLGAMTQTSMLHIQGNRINIDRLNQAVQLVQSTSPSFI
LLASLDAA-RQQMAIDGEKLMQKTLDLANIARNKIREVPGLSVLE---LP----------
---KI---------------------------------------RQPGFFDLDKTRLNVN
VKELDITGFIAEDFLIEM-GIVPEFSSFENVTFIISLGNNESDINALVKGFKKYNDIPRS
RKYGTRTSNIISKIIFNYQP----DNRL----------CISPREAFFATSEILPLEKTVD
RICAENICPYPPGIPILMPGERITKSALDYLQQVQDLGGVITGCVDTSCHTLKVVK----
-------
>YellA|86605701
-----------MVLSHLSKASRRLRLLDRKAQERAPLFEAIRHYCSL-DKAPFHTPGHKQ
GRGIPADLRAFLGENVFRADLTELPEVDNLHDPDGVIREAQELAAAAYGADRSWFLVNGS
TCGVETLVMAVCDPGDKILLPRNCHKSAIAGVILSGAVPVYIEPDFDLELGIAHGITPAG
LERALAEHP----DAKGVLVVSPTYYGVCCDLEALAAIAHAHGLPLLVDEAHGPHLGF--
HPELPLSALEAGADLVVQSTHKVISGMTQASMLHLKGSRIDPNRVRNILQLLQSTSPNYV
LMMSLDVA-RRQMALEGEVLLGQTLTLADQARARLNRIPGIFCFG---------------
---PE------------------------------------RIGSTPGFFDLDRTRLTVT
VSGLGLFGFDAHDWVNDHFHVQPEMSTLHNVVFIISLGNTQRDIDRLVESVAALSEQAQG
SQPSLALAEKLRRLAQLKRP----PLPPQ---------RLSPRQAFFAPIERIPFQEAVG
HICAEIISPYPPGIPILVPGEEVTQEAVDYLLLVHEAGGFINGPEDVRLQTLKVVKT---
-------
>Prom9215|157413555
----------------------------------MSISSYLTKKFSK----SLFFPAHNR
GTALPKKLVTLLKNRPGYWDLPELPEIGSPLTQNGLIAKSQREFSDKFGAKGCFFGVNGA
SGLIQSAIIAIANPGETILMPRNVHISVIKTCAMQNINPIFFDLEFSSVTGHYKPITKIW
LENVFKKINLDENKIAGVILVSPSYHGYAGDLEPLIDVCHQKNLPVLVDEAHGSYFLFCE
NLNLPKSALSSNADLVVHSLHKSLNGLTQTAVLWYKGNLINERNLIKSINLLQTTSPSSL
LLSSCEESIKDWLNKKSLSKYQKRILEAKSIYKKLIQ-KNIPLIE---------------
--------------------------------------------------TQDPLKIVVN
TSKAGIDGFTADKFFYRN-GFIAELPEMMTLTFCLGFTNQKDFPDLFEKLWHKLLLNSKK
SKS--------LEVLQTPFK----LVQAP---------EIEIGIAWRSETRSIPFSESLN
KISGDIICPYPPGVPLLVPGEKIDIDRFNWINNQSLCNK------DLVNFNIRII-----
-------
>PromN2A|72382504
----------------------------------MGLLNLLSTNRNE----NLFLPAHGR
GNSLPKNIKTLLRLRPGIWDLPELFEIGGPLISEGAIAESQKSSAYEVGVDRCWYGVNGA
TGLLQSSLLALAHPGQAVLMPRNIHKSCIQACLFGGLTPLLFDVPYLTDRGHASVMDRKW
LQRVLKKAKEYEDDIAAVVLVNPTYQGYSADMESLIKEIHSHSLPVLVDEAHGAYLISQI
RPDLPKSAISFGADLVVHSLHKSASGLVQSAVLWSQGDKVDPFKIERAIELLQTSSPSSL
LLASCESSIKELLESKGIKKLRLCIEEAEMLKDFLIK-NEVPLLK---------------
--------------------------------------------------NSDPLKIILH
TSKFGLSGIEVDKSFIRK-RMIGELAEPGTLTFCLGLSSHKRLGKRFVRIWNEILKACGK
QKP--------CFFKRPPFG----IVSKP---------YKSYSDSWGSNFEKVNLKDAIG
RISVEMVCPYPPGIPLLIPGEILDEARVDWLIEQKSFWP------EQISDFVRVIS----
-------
>Syns9917|87124757
---------------------------------MAALLSHLRSGRFAAPIDALHLPAHGR
GAGLPAVMRRLLRRRPGSWDLPELPLIGGPLQNEGAVAASQRAAAAVVGVSACWYGVNGA
TGLLQAALLALASPGQTVLMPRNAHRSLIQACALGGLTPLLFDLPFLSDRGHVGALEAAW
LERVLAELDRQGQTPAAAVLVHPTYHGYASDPLPLVALLHQRGLSVLVDEAHGAHLQPGV
DPALPSSSLAAGADLVVHSLHKSAAGLGQTAVLWCQGTRVDPELVQRCLGWLQTTSPSAL
LLASCETALRAWQEPRGRRLLRRRLDQGRALADRLSA-AGVPLLR---------------
--------------------------------------------------TPDPLRLIWH
TAAAGINGLEADAWLLQR-RLIAELPEPGCLTFCLGFARHRGLAGRMLRRWQQLRLALGN
ATP-------LPPFTPPPLP----LLGTP---------ERHLVEAWRGPQRAVPLDDACG
AIAAELICPYPPGIPLVIPGERLDRSRLRWLQEQRQLWP------DQIAAMVNIVA----
-------
>Prom9312|78779478
----------------------------------MSISSFLTKKFFK----SFFFPAHNR
GAALPKKLVKLLKNPPGYWDLPELPEIGSPLSQSGLIAKSQREFSEKFGAKGCFYGVNGA
SGLIQSAIIAMANPGETILMPRNVHISVIKTCAMQNILPIFFDLEFSSETGHYKPITKIW
LEKVFKKLNFNENKIVGIILVSPSYHGYAGDLEPLIDLCHQKNLPVLVDEAHGSYFLFCE
NLNLPKSALSSNADLVVQSLHKSLNGLTQTAVLWYKGDLVNEYNLIKSINLLQTTSPSSL
LLSSCEESIKDWLNKKSLSKYQKRISEAKSIYKKLMH-KNIPLIE---------------
--------------------------------------------------TQDPLKIVVN
TSKAGIDGFTADKFFYRN-GLIAELPEMMTLTFCLGFANQKDFINLFENLWNKLLLNSNK
LKS--------LEVLQSPFK----LVQAP---------EIEIGIAWRSETRSIPFSQSLN
KISGDIICPYPPGIPLLVPGEKIDKDRFNWINNQSLCNK------DLVNFNIRVI-----
-------
>SynsBL|116072475
---------------------------------------MLKKRLGR----SLFLPAHGR
GQALPEEFKRLLRQRAGVWDLPELAEIGGPLEPEGAVGESQRNSAAAMGADHCWYGVNGA
TGLLQAALLAIAQPGDAVLMPRNVHRSLIQACVLGDIEPLLYNVPYQTNQGHSAPPNLAW
IKKVLAELPNHQRKIKAAVLVHPTYQGYANDPSDIINTLHQQGLSVLVDEAHGSHLAAAI
DPDLPLSSLHCGADLVVHSLHKSAAGLAQTAVLWLKGTRVDRERIERCLGWLQTTSPSSL
LLASCESAVKQLSNPRGKRNLANRINEARLIKSRLIQ-SGVPLIE---------------
--------------------------------------------------TQDPLRIVLH
TGSAGISGIDADTWFMKN-GLIAELPEPGTLTFCLGLSKHRNLHSKISRAWKKLLQANQN
QSA-------QQDFEPPPLP----LLTSP---------EVKLSKAWNAPSKVVTFEQSEG
EVASELVCPYPPGIPLLIPGERVDHARALWLAEQSRLWS------DVLPNGIKVMKN---
-------
>Prom9515|123966407
----------------------------------MSISSFLTKKFLK----SLFFPAHNR
GKALPKGLIRLLKKEPGFWDLPELPEIGSPLSKSGLIHDAQISISKKLNTKKCFFGVNGA
SGLIQSGIITMANPGEYILMPRNVHISVIKACALQNIIPIFFDIEFSIETGHFMPITKKW
FMNVFNNIDLEKRKIAGVILVNPYYQGYASNIEPLIKICHQHNLPVLVDEAHGSYFLFCE
NLGLPKSAIRSKADLVVHSLHKSLNGLTQTAVIWHNGNLIEENNLIKSINLLQTTSPNSL
LLSSCEESIKDWLNKDNLDKYKKRISEAKKIFKELKK-RKIPLIE---------------
--------------------------------------------------TQDPLKIVLN
TSEVGIDGFTADRFFYKN-GLIAELPEMKTLTFCLGFSNQKDFISLFQDLWEKLLIQTNK
SYS--------LKAIKPPFR----LVQSP---------EVPIGVAWRSKTYSIPLAESLG
KISADIICPYPPGIPLIVPGERIDKERIDWIETQSLYNQ------DLLNSYIRVLHN---
-------
>Cya8802|257060209
--------------------MKLTEDSGLLSQYRVPLIEALTNSIKQ-QNSAFYAPGHKR
GEGIAPSLATLLGKTVFQADLPELPDLDNLFAPSGVIQKAQELAAEVYGADQTWFLINGS
TCGIISAILATCRPGDKIIVPRNIHQSAIAGLILSGAVPIFINPEYDPIWDLAYSITPEA
LERALIENS----EVKAVMVVYPTYHGICGDLQAIAKITHGYNIPLLVDEAHGAHFTF--
HPNLPFSALSLGADLVVQSTHKVLGAMTQASMLHQQGNRIDPQRISQALQLTQSTSPSYL
LLASLDGA-RQQMALQGQDLLSQTIELSQKVREEISQIKGLQILN---------------
--LEQ---------------------------------------PCPGFKQLDITRLTVN
VSGLGLTGFEVDEILHQQLGVTAELPMLRHLAFIISIGNKTEDINQLIKAFKTLTANL-S
PSP-------RHPVTPSPPP----LLSSC---------YISPREAFFSATKMVNIEDSIG
GISGELICPYPPGIPLLMPGEKITAQAIEYLQKVLDLGGSITGCSDPSLKQLKIIS----
-------
>Prom9313|33863337
----------------------------------MGFLPLLTRDRGR----RLHLPAHGR
GAGLPDDLRAMLRHRAGIWDLPELPELGGPLMQQGAVAESQRQAAIAIGAERGWYGVNGA
TGLLQAALLAIARPGQAVLMPRNVHRSLIQACVLGDLTPVLFDLPFMVDRGHVLPPDGPW
LKDVLNELPIAGVEIAAAVLVHPTYQGYATDLKPMVVELHSRGWPVLVDEAHGAHFASRV
DASLPDSAITAGADLIVHSLHKSAAGLTQTAVLWSQGDRVDPKAVERSLGWLQTTSPSAL
LLASCEASLSDLCKPAGLHKLGTRLKDARELAVQLRQ-LGLPLLE---------------
--------------------------------------------------NQDPLRLILH
TAAEGISGLEADAWLMAR-GLVGELPEPGCLTFCLGLAPQRGLVRLMHRRWRGLLAAQGK
GLP-------LPVFTPPPLP----RITAP---------AMACGLAWRAQSRRVSIADAVG
RVAAELICPYPPGIPLLVPGEKLDHRRVDWLLEQQNLWP------DQIAGTVKVMAL---
-------
>Cya7822|196257190
---------------------MKSTDSFFKSQSQAPLLETLALLAGQ-PDAAFYTPGHKR
GQGIATNLANLLGYLVFSADLPELPELDHLFAPEGVIAQAQSLAAEAFGAKKTWFLVNGS
TCGIIAAILATCQTGDKIILPRNIHQSAIAGLMLSGAVPIFLNPAYNSNEDLAYSITPSS
LETALKQNP----DAKAVMIVYPTYQGICGDLEAIISLTRQYHLPLLVDEAHGGHFSF--
HPHLPPSALSLGADLVIQSTHKVLGSLTQSSMLHLQGQRVEADRINQALQLLQTSSPSYL
LLASLDAA-RQQMALEGQQLLTKTLQLAQVARSQIAQIPGLSVLE---------------
--LEE---------------------------------------PLPGFRWLDQTRLTVN
VSPLGLTGYEVDEILHQQMGVTAELPMLHHLTFIITFGNTEDDINKLVQALKTIAADAVV
DDR--------RAPVRPPSP----VFLSPSPIPTQ---SLSPREAFFLPRETRAIHQTIG
YISAELVCPYPPGIPVLMPGEMINPQAITYLQQVVASGAMITGCSDPTLATLKILRP---
-------
>Cya7424|218440363
---------------------MKSLDSFFKSQSQTPIIETLASLINK-PDAAFYTPGHKR
GQGSGQNLVNLLGSSVFRADLPELPELDHLFAPEGVIHKAQSLAAEAFGSAQTWFLVNGS
TCGIMAAILATCQKGDKIILPRNIHQSAIAGLIVSGAVPIFVNPAYNPIDDLTYSITPEG
LETALQENP----DTKAVMIVYPTYQGICGDLEALISLTHRHNIPFLVDEAHGGHFAF--
HSLLPPSALSLGADLTIQSTHKVLGSFTQSSMLHLQGDLVNPQRITKALQLLQSSSPSYL
LLASLDGA-RQQMALEGHQILTKTLQLAEIAREQLSQISGLSVLT---------------
--LDN---------------------------------------PRPEFRWLDITRLTVN
VAQLGLTGYEVDEMLRQQMGVTAELPLLKHLTFIITFGNTQEDITKLVQGFAAIAS---S
SSF-------NPLRVSVPFP----LSDTPM--------GISPRDAFFRPTETLDIDQSVG
YISAELVCPYPPGIPVLMPGEKITPQAVAYLQQVLSLGAMITGCSDPTLKTLNVVRF---
-------
>PromN1A|124026203
----------------------------------MGLLNLLSANRSE----NLFLPAHGR
GNALPEKIKTLLRLRPGIWDLPELFEIGGPLISEGAIAESQKSSAYEVGVDRCWYGVNGA
TGLLQSSLLALARPGQAVLMPRNIHKSCIQACLFGGLTPLLFDVPYLTDRGHASVLDRKW
LQRVLKKAKDYEDDIAAVVLVNPTYQGYSADMESLIKEIHSHSLPVLVDEAHGAYLISQI
RPDLPRSAISFGADLVVHSLHKSASGLVQSAVLWSQGDKVDPFKIERTIELLQTSSPSSL
LLASCESSIKELLESKGIKKLRSCIEEAEMLKDFLIK-NEVPLLK---------------
--------------------------------------------------NSDPLKIILH
TSKFGLSGIEVDKSFIKK-RMIGELAEPGTLTFCLGLSSHKRLGKRFVRIWNEILKAYGK
QKP--------CFFKRPPFD----IVSKP---------YKSYSDSWGSNFEKVNLKDAIG
RISVEMVCPYPPGIPLLIPGEILDEARVDWLIEQKSFWP------EQISDFVRVIS----
-------
>Micc|254416376
-------------------------MTNDKGQRTIPILDALQACAGH-PHAPFYAPGHKR
GKGISDRLANLWGKSVFEHDLPELPDFDNLFAPSGGIKEAQALAAEAFGADKTWFLVNGS
TCGVIAAILATCGTGDKLILPRNSHQSAIAGLVLSGASPIFITPESDPSGDLAHSITPDA
VSQALKEHP----DAKAVMLLYPTYHGVCGDIHAIAQRVHHYNIPLLVDEAHGAHLRF--
HPDLPPSAMSAGADLTIQSTHKVLTAMTQASMLHIKGHRLDPERLSQALQLVQSTSPSAL
LLASLDAA-RQQMVLYGEKLLSRTLRLAEAAREQIQQIPGLSVLD---------------
---AT---------------------------------------NTPGCFTLDPTRLTVR
VTELGLSGFEADEIFCEQLGVIGELPTFQHLTFILSLGNTAADIQQLVQAFTDLQQRYSR
PDA-------SFRQNLCQLGMTSGLILEP---------SMSPRDAFFAPKERLTLDQSVG
HISAEWICPYPPGIPVLMPGLAIASTTVDYLRQVQHLGGYITGCSDPRLERVNVVNSKD-
-------
>Prom9202|254525874
----------------------------------MSISSYLTKKFSK----SLFFPAHNR
GTALPKKLVTLLKNRPGYWDLPELPEIGSPLSQNGLITKSQREFSDKFGAKGCFFGVNGA
SGLIQSAIIAIANPGETILMPRNVHISVIKTCAMQNINPIFFDLEFSSVTGHYKPITKIW
LENVFKKINLDENKIVGVILVSPSYHGYAGDLEPLIDVCHQKNLPVLVDEAHGSYFLFCE
NLNLPKPALSSNADLVVHSLHKSLNGLTQTAVLWYKGNLINERNLIRSINLLQTTSPSSL
LLSSCEESIKDWLNKKSLSKYQKRILEAKSIYKKLIQ-KNIPLIE---------------
--------------------------------------------------TQDPLKIVVN
TSKAGIDGFTADKFFYRN-GFIAELPEMMTLTFCLGFANQKDFPDLFEKLWHKLLLNSKK
SKS--------LEVLQTPFK----LVQAP---------EIEIGIAWRSETRSIPFSESLN
KISGDIICPYPPGVPLLVPGEKIDIDRFNWINNQSLYNK------DLVNFNIRII-----
-------
>Nods|119510994
----------------------------MRNQDQTPLLDALKACTAH-AHAPFYTPGHKR
GVGISQPLADLLGKKVFGADLTELANLDNLFAPQGVILAAQELAAEAFGAEKTWFLVNGS
TCGIEAAILATCGTGDKIIMPRNVHSSVISGLILSGAIPIFLNPEYDSVLDIAHSITPEA
VQTALEKHP----DTKAVLVVYPTYYGVCGDLQAIAQITHQYHIPLLVDEAHGAHFAF--
HPDLPTPALAAGADLTVQSTHKVLGAMTQASMLHVQGDRIDIDRVNKALQLVQSTSPSYI
LLASLDAA-RQQMALCGKGLMSRTLELAEVARRRISEISRLSVLQ---------------
------------------------------------------------MPNLDQTRLTVT
VSGLGLTGFAAEEILDEKLGVTAEFASLQHLTFIISLGNTLSDIEQLVQGFMRLRSGELL
RLRSVTGGVGSGESTRKGFV----LWDNLG--------CVSPREAFFAVSEILPLSETSD
RICTEIVCPYPPGIPILMPGELITPAALEYLQQIQSMGGFITGCADTSLKTLKVC-----
-------
>Cyab|254431231
------------------------------------MFPRLSVSHPL----ALHLPAHGR
GRGLTPALARLLRERPGSWDLPELPEIGGPLEAEGLVAEEQRACAALLGAERCWFGVNGA
SGLLQAALLALAPPGSRVLLPRNLHRSLLHACVLGQLQPVLFTPPFDPATGLWLPPRAEH
LSRALLAALADG-PLAAVVLVSPTYQGFGADLEALVPLVHGAGLPLLVDQAHG-------
----QGEALAAGADLVVLSCQKAGGGLAQSAALLAQGPRLDADALARALLWLQTSSPSAL
LLHSAAMSLRHPHSGAGRRQRSRALAIAAQLRRRLRA-LALPLVD---------------
--------------------------------------------------GQDPLRLVLH
TAALGINGLEADAWLLAR-GVIAELPEPGTLTFCLGTAPPRRVVWELPRALVGLRQAL-G
GDP-------LPAFSPPPLP----PVAEP---------EQPIATAWRAPAETLPLAAAAG
RIAAEPLCPYPPGIPLLIPGERLDGARVVWLQQQQRLWP------GQIADTVRVVRS---
-------
>Acam|158335783
---------------------------MSVNQQQVPLWQALQDSAHS-NQIAFHTPGHKR
GRGLPAAILQHFGSALGSADLPELPELDNLFAPEAAILEAQVLAAQLFGAEQTWFLTNGS
TCGILAALLTVCGPGAQIIVPRNLHTSVISGLVLSGAVPIFVQPTLDSQLNLAHSLSVQD
VQLAFETYP----QTKAIFLIHPTYEGVCGDVSAIATFAHDHDIPLIVDEAHGPHFAF--
HPQFPQSALAAGADLVVQSTHKMLGALTQAAMLHVQGLLIDRKRLSQTLQLVQSTSPNYL
LLASLDAT-RHQLAHAGLNVMEQVLTLANKAHTQLNHLPNYRPWD---------------
---PI--------------------------------------GTTPGCIALDQTRLTIP
IEPFGDQAYDLDQTLIDTYRISAELITPDHLTFLITLGNTEDDIDQLLCALRELYHPPLH
PSS--------LAYSTNKLP-----IALP---------VLSPREAYWYSSEVVPVLKAVD
RISTESICPYPPGIPILLPGERIQKQDLDWLLQLKQQGGIITGCSDLRFQTLKVVRE---
-------
>Prom9301|126696529
----------------------------------MSISSFLTKKFLK----SLFFPAHNR
GAALPKKLVRLLKNPPGYWDLPELPEIGSPLSQSGLIAKSQREFSDKFGAKGCFFGVNGA
SGLIQSAVIAMANPGENILMPRNVHISVIKICAMQNINPIFFDLEFSTRTGHYKPITKIW
LENVFKKLNFDENKIAGVILVNPSYQGYAGDLEPLIDCCHQKNLPVLVDEAHGSYFLFCE
NLNLPKPALSSNADLVVNSLHKSLNGLTQTAILWYKGNLINEGNLIKSINLLQTTSPSSL
LLSSCEESIRDWLNKKTLSKYQKRILEAKSIYKKLIQ-KNIPLIE---------------
--------------------------------------------------TQDPLKIVVN
TSKAGIDGFTADKFFYRN-GLIAELPEMMTLTFCLGFGNQKDFLNLFEKLWKKLLLNSRK
SKS--------LEVIKSPFK----LVQAP---------EIEIGIAWRSKTRSIPFSQSLN
KISGDIICPYPPGIPLLVPGEKVDIDRFNWINNQSLCNK------DLVNFNIKVLET---
-------
>Artm|209524578
-----------------------------MDQNQTPLLTALKQAAET-PGAAFYTPGHRR
GQGIPESLAAVFGSQVFRADLPELPELDNLFAPEGVIKQAQELAAAAFGGDLCRFLVNGS
TVGIIASILATCDPEDKILLPRNIHKSVISGLVISGARAIFINPEYDQDWHLPLSLTPKA
IAQALDEHP----DIKAVMVVYPTYHGICGNLAAIATIVHNYNIPLLVDEAHGGHFHF--
HQQLPPSALQCGADLTVQSTHKVLGAMNQASMVQIKGDRINLTRLDNALQMLQTTSPSYL
LLASLDAA-RHQMVNQGQKRLTEALELAQRAKTQLENLPGLRVYH---------------
---PP---------------------------------------VTAGCVALDPTRLTVK
VSDCGLSGYEADTILHQQFRVTAELPDLEHLTMIISPANSQGDIDQMIKGFAFLSQQAVS
GEL-----ENSPTLNQPDWQMIDTISAFATPIAEVS--AMSVRDAFFAKTISLPTPDCPG
KISAECVCPYPPGVPILWPGEAISKKAIAFLQQVQALGGEITGCSDNTLATLRVIDH---
-------
>Syne6301|56750832
--------------------------------MAKPLFDQLLASAQQ-ARAPFHTPGHKL
GRAIATHLQQAWGSAIFQSDLPELPELDNLYAASGVLAESQAQAAEVFGADRSWFLVNGS
TGGLLAAILTICSPGDRLLLPRNAHRSLLSGCILSGAMPVWITPPEAADFDLVGVPTPEQ
VATALAQDP----QIKAVVLVSPTYEGVCADVAAIAAIAHNHNLPLIIDAAHGAHLGF--
HPDLPRSPLHEGADLVVQSTHKLLGALTQAAMLHCKGDRIDPERLSQSLALVQSSSPSYL
LLASLEAA-TEQMRTSAQDLLQVTIDLARQAHQRLAELPGLQLPA---------------
--LKI--------------------------------------GNREGFPQWDRTRLVIN
FQSCGWSGFCADEYLHEQWQVTAELPSLSNLVFHLSLGNRIEDIDRLVTACDRLLSQEHQ
EEL------------PPRLP----VWLEPET-------ILSPRQAWFSRHQTVSAEQAIG
AIAAECVWPYPPGIPVLVAGERISKSAVDYLRQVQTTGGILSGCADPELTTLRIVQDSDT
IHASCLS
>Anav|75908376
----------------------------MLDQNQTPLIDGIKACIAR-PHAAFYTPGHKR
GRGIAQPLADLLGEAVFGADLTELANLDNLSAPQGVIQEAQRLAAAAFGAAQTWFLVNGS
TCGVEAAIMATCRPGDKIILPRNVHSSAIAGLILSGAIPIFIHPEYDQVLDIAHSMTPEA
VKAALQQHP----DAKAVLAVYPTYYGVCGDLEAIAQITHQYNIPLLVDEAHGAHFTF--
HPELPTPALAAGADLTVQSIHKVLGAMTQASMLHIQGDRINAVRVSQALQLLQSTSPSYV
LLASLDAA-RQQMALCGKQLMSRTLQLANEARERISQIPGLSVLQ---PP----------
--TMT---------------------------------------PSSGFTTLDKTRLTIT
VSGLGLTGFAAEEILDEQLGVTAEFATFKHLTFIISLGNTTADIEQLVQGFTTLAETTPP
AKA------LVNPRVNSNLE----YFS-----------EISPRDAFFADSETLSIEQARD
RICAEIICPYPPGIPVIMPGEVITKPAIEYLQHIQSSGGFITGCADTSLSTLKVLVIGH-
-------
>Artp|284053276
-----------------------------MDQNQTPLLTALKQAAET-PGAAFYTPGHRR
GQGIPESLAAVFGSQVFRADLPELPELDNLFAPEGVIKQAQELAAAAFGSDLCRFLVNGS
TVGIIASILATCDPEDKILLPRNIHKSVISGLVMSGARAIFINPEYDQDWHFPLSLTPKA
IAKALEQHP----DIKAVMVVYPTYHGICGNLAAIATIVHNHNIPLLVDEAHGGHFHF--
HQQLPPSALQWGADLTVQSTHKVLGAMNQASMVHIKGDRINLTRLDNALQMLQTTSPSYL
LLASLDAA-RHQIVNHGQKRLTEALKLAQRAKTQLENLPGLRVYH---------------
---PP---------------------------------------LTAGCVALDPTRLTVE
VSHCGLSGYEADTILHQQFGVTAELPDLQHLTMIISPANSQADIDQMIKGFAFLSQKALS
GAS-------QNPPTQNQHHWQMIDTISPFETAIAEVSAMSVRDAFFAKTISLPTPDCPG
QISAECVCPYPPGVPILWPGEAISKKAIAFLQQVKALGGEITGSSDQTLATLRVIDH---
-------
>Cya7425|220910584
----------------------------MLDQTQVPILAALESRGFR-EHAPFYTPGHKR
GRGTPAPLLQALKADCLKLDLPELPGLDNLFMPEGIIQEAQTLAAATFGAEQTWFLVNGS
TCGIIAALMAVCQPGDYIILPRNVHQSAIAGLILTGAIPVFVDPAYNAELDLVGSPTPES
VALALTQYP----QAKAVLVTSPTYEGVCAKLETIAPLVHQHGIPLLVDEAHGPHFHF--
HPDLPVDALTAGADLTVQSTHKVLAALTQASMLHVQGTRIDRQRLQQALSLVQSSSPNYL
LLAALDAA-RQQMALQGEVILTETLHLATQAREQIKAIPLLQVLG---------------
--TEH--------------------------------------LQEDGFAAIDPTRLRIS
VAPLGRSGFEVDEQLDQH-GVTAEFPSLSALTFIISLGNTAADIDRLVNGLSQIAEDSLP
RSN-------DRPMMAFPFPE---LIATP---------SLSPREAFFASHETVPFDRAVD
RISAELVCPYPPGIPMLLPGEAIAPAALDYLRQVQTAGGMITGCSNPRLETLKVVRS---
-------
>Cya51142|172039330
--------------------MTISSDSFFARQDTTPLIDVLTTLKNK-PDAAFYVPGHKR
GQGISDPLLSLLGETVFQADLPELPELGNLFAPDEAVAKAQILASEAFGADQTWFLVNGS
TCGIIAAIVATCGPGDKVIVPRNAHQSVIMGLIVSGAVPIFLNPEYDPTWDLALSITPKA
LEAALKEHS----DVKAVLLVYPTYHGVCGDIESIVAITHRYNIPLLVDEAHGAHFNF--
HKALPPSALSMGADLSVQSTHKVLSAMTQASMLHLQGDRIDPQRVSQALQLVQSTSPSYL
LLASLDGA-RQQMALQGERLLTQTIELSKLAVEKIKEINKLSVLE---------------
--LKE---------------------------------------KRPGFHDLDITRLTVN
VTGLGITGLEVDDIFREKLEVTAELPMLSHLAFIISIGNTKQDIYKLIDAFTNLNNYFFS
SSN--------CLFSSSSHL----LNPSPW--------KLSPRDAFFSPKKSVKIEQSIG
KISGELICPYPPGIPVLMPGEMITSEAITYLRQIQQLGGMISGCTDTTLKKINVVID---
-------
>Lyns|119486445
MGDYKKQILIPPRIGGLGGLIVTRSKLIMLDQTKTPLLETLKTLANR-PHAAFYAPGHKR
GNGMNLLLQNVLGSSVFKADLPELPELDNLFAPEGVIESAQQLAAAAFGAEQTRFLVNGS
TGGIIASILATCGTGDKIIMPRNVHQSVISGLVLSGAIPVFLQPEYNAEWDLTYSITPEA
VETALKHHA----DIKAVLMVYPTYQGICGNIEQIAKITHDYNIPLLVDEAHGPHFYF--
HADLPIAALTAGADLVVQSTHKVLGAMTQASMLHLQGNRIDRSRLNQALQMIQSSSPSYL
LLASLDAA-RQQMATQGQELMNQTLQLAETAKISLEKIPGISVLN---------------
--LPK--------------------------------------IKQNSFIALDSTRLSVN
VSDLGLTGYQADEILHQQFGVTAELPNLKHLTFIISLGNTEADIEQLVKGFTQLSEMSHD
FQT-------ISPEFPLPPV----FSSVV---------RFSPRDAFEGASQRRSVDDCIG
CISAEMVCPYPPGIPILMPGEQISADAINYLHKVLSVGATITGCSDPTLETLKIYKSFH-
-------
>Prom9211|159903643
----------------------------------MRLSALLTFNRGQ----NLFLPAHGR
GAALPREFRKLLRQSPGVWDLPELPDIGSTLVSTGAIAISQEKSAKDFGVDHCWYGVNGA
TGLLQASLLSMAKPSEAVLMPRNIHRSLIQACVLGDIQPILFDLPYMADRGHTSPPDLNW
LNKVLNSVVSSGIKIVAAVLVNPTYHGYASDLTPLIERLHNYGISVLVDEAHGTYFAANI
SRDLPHSALRAGADLVVHSLHKSSTGIGQTAVLWSQGNLIDPITIERSLGMFQTTSPSSL
LLSSCEATLRDLCSRAGQRRLISQIDSCRDVYSRLLT-LGVPLLK---------------
--------------------------------------------------TDDPLRIILH
TSSEGISGFRADDWFIKK-RIVAELPEPGTLTFCMGFASPKGFVRALDKQWHGMLEKKIS
DEI-------YPPFTFPKVP----FLTIP---------RCSCSLASRGRSHFVLLNDAVG
SISADLICPYPPGIPIVIPGESLDHDRVNWMIEQNKLWP------NQIPSQIRVLY----
-------
>Noss|17232379
----------------------------MLDQNQTPLIESIKACTAR-HHAAFYTPGHKQ
GRGIAQPLADLLGKAVFSADLTELADLDNLSAPQGVIQEAQQLAAAAFGASQTWFLVNGS
TCGVEAAILATCRPGDKIILPRNVHSSAIAGLILSGAIPIFIYPEYDPVLDIAHSITPEA
VKAALQQHP----DAKAVLTVYPTYYGVCGDLEAIAQVTHHYNIPLLVDEAHGAHFAF--
HPELPTSALAAGADLTVQSIHKVLGAMTQASMLHIQGDRINAVRVSQALQLLQSTSPSYV
LLASLDAA-RQQMALSGKQLMSRTLQLANEARERISQIPGLSVLQ---PP----------
--TKT---------------------------------------PSPGFTTLDKTRLTVT
VSGLGLTGFAAEEILDEQLGVTAEFATLQHLTFIISLGNTATDIEQLVQGFTTLAETTLP
TKA------LVNPKVNSNLE----YFS-----------EISPRDAFFADSETLSIEQACD
GICAEIVCPYPPGIPVLMPGEVITKPAIEYLQHIQSLGGFITGCADTSLNTLKVLVNSH-
-------
>Cya8801|218247138
--------------------MKLTEDSGLLSQYRVPLIEALTNSIKQ-QNSAFYAPGHKR
GEGIAPSLATLLGKTVFQADLPELPDLDNLFAPSGVIQKAQELAAEVYGADQTWFLVNGS
TCGIISAILATCRPGDKIIVPRNIHQSAIAGLILSGAVPIFINPEYDPIWDLAYSITPEA
LERALIENS----EVKAVMVVYPTYHGICGDLQAIAKITHGYNIPLLVDEAHGAHFTF--
HPNLPFSALSLGADLVVQSTHKVLGAMTQASMLHQQGNRIDPQRISQALQLTQSTSPSYL
LLASLDGA-RQQMALQGQDLLSQTIELSQKVREEISQIKGLQILN---------------
--LEQ---------------------------------------PCPGFKQLDITRLTVN
VSGLGLTGFEVDEILHQQLGVTAELPMLRHLAFIISIGNKTEDINQLIKAFKTLTANL-S
PSP-------RHPVTPSPPP----LLSSC---------YISPREAFFSATKMVNIEDSIG
GISGELICPYPPGIPLLMPGEKITAQAIEYLQKVLDLGGSITGCSDPSLKQLKIIS----
-------
>Glov|37523056
-------------------------------METTPLWDALRAVALA-SGTGFHTPGHNG
GAGLPPALKHW--PDWGRLDLTELAGLDNLHAPTGVIAHAQRLAAAVWGAERSWFLVNGA
TAGIQAMLLAALGQGQKVLVPRNCHQSIVHALVLSGAVPVFVQPVWDRRWQLAHGLTATT
VEAALAVHP----DIRAVVAVHPTYFGAVGETRAIARVAHAKGIALLVDAAHGAHLRF--
HPDLPECALAAGADLVVHSAHKTLPALTQAALLHQQGTLVDPARVEMALNLLQTTSPSYL
LMASLDLA-RAHMVRHGREQLGHILEMAHRLRHKLP----FAVLG---------------
---------------------------------------------GDGTPGFDPTRLVID
VGEKGWSGHAAETWLEQNAQVRAEMATHRHLVFILNSAHTEFDGEQLQASLLALATAQPT
GAT-------PPDLLPPPLP----EL------------RYSPREAFGRSHRSVPLAAAAG
LTSAADVCTYPPGVPVLLPGEVVAAQSVEYLGAAIDTGAETVGIDGR--GHIRVTID---
-------
>Syns8102|33865478
----------------------------------MALLPLLHRDVGR----PLFLPAHGR
GSALPPAMRRLLQRPAGLWDLPELPALGGPLENDGAVADSQRAAADAMGVNRCWYGVNGA
TGLLQAALLGISRPGEAVLMPRNAHRSLIQACLLGQLTPLLFDLPYQPDRGHPAPADGPW
LESVLAALPAKHPPISAAVLVHPTYQGYGLDPAPLIRSLQHQGWPVLVDEAHGSHFAADV
DPELPPSALQGGADLVVHSLQKSATGLAQTAVLWQQGERVDTDALQRSLGWLQTTSPSAL
LLASCEAALHHWRSSAGRRQLRQRLMQARTLRDQLRR-DGLPLLT---------------
--------------------------------------------------TDDPLRLVLH
PGRAGISGLDADDWLLPR-GLVAELPEPATLTFCLGLADQRGLRRSLRRAWQQLLNAHPA
RAP-------QPPLLPPPLP----LVAQP---------EVPLAEAWRAPRRLCVLEQAEG
TIAADLLCPYPPGIPLLVPGERLDGARLHWLLEQRQLWG------DQIPARLAVLSEIA-
-------
>Thee|22299409
------------------------------------------------------------
---MEPLLRALWGTALEQ-DLSELPGLDNLAQPTGVLAEAQAVVAATVGSDRAWFLVNGA
TGGLLAALLATVGPGDRVLVGRNVHRSVIAGLVLAGAKPVYLGVGVDPQWGLPWPVTRDV
VAAGLAAYP----DTKAVVLVSPTYEGLCSPLLEIAQCVHNHGVPLIVDEAHGSHFAY--
HPAFPVTALAAGADVVVQSWHKTLGTLTQTAVLHLKGERVSAERLSQALNLVQTSSPNYW
LLAALEGA-GVQMAQQGEQIYGRLLQWVKTFEWPLPRWQPPGIPQ---------------
----------------------------------------------------DPLRLTLG
TWPIGLTGFALDELLQPQ--IIAEFPSGRSLTFCLGLGTTQTMLETLADRLKSVYTEYCH
NAP-------LPPLAIPSIP----SCQEP---------ALSPREAYFCPQRSIPLRAALN
EISAETIAPYPPGIPTVIAGERFTESVIATLQTLQELGAEMVGASDPTLQTLRICKV---
-------
>Syns9916|116073050
--------------------------------MDTPLLPLLRTRRGS----RLHLPAHGG
GSGLAPGLRAVLRLRPGHWDLPELPEIGGPLEADGAVVESQRAAAAAFGADHCWYGVNGA
TGMLQAALLAMAKPGQSLLLPRNSHRSLLQACALGGIHPLLFDLPFLPDRGHVAAVDHSW
LERVLTSSALQSHQPVGAVLVQPTYNGYAVDPAPLIERLHQRGLPVLVDEAHGSHFLPGV
DPSLPASALRVGADLVVHSLHKSSTGLGQTAVLWHQGQRVDPDAVARSLGWLQTTSPSAL
LLASCEASLEDWTTRAGLRRLSRRLAQARALADQLRD-RQLPLLD---------------
--------------------------------------------------TADPLRLIWH
TAAVGISGLDADEWLMAR-GLVGELPEPGCLTFCLGMATRPGLQRSMVRHWHGLLQHLGQ
ARP-------LPPFTAPPIP----LITSP---------AMECGEAWRAPSRAVPWADALG
GIAAQLVCPYPPGIPLIVPGERLDQARVAWIEQLRQFWP------DQISGRVRIVA----
-------
>PromMED|33861640
----------------------------------MSISSFLSKKFLK----SLFFPAHNR
GKALPKGLIRLLKKQPGFWDLPELPEIGSPLSNSGLIHDAQISISKKVNAKKCFFGVNGA
SGLIQSGIIAMANPGEYILMPRNVHISVIKACALQNIIPIFFDIEFSRVTGHYMPITKRW
FTNVFNNIDFDNFKIAGVILVSPYYQGYATDLEPLIKICHLHNLPVLVDEAHGSYFLFCE
NFNLPKSALRSKADLVVHSLHKSLNGLTQTAIIWHNGYLVEENKLIKSINLLQTTSPNSL
LLSSCEESIKDWLNKDNLNKYKKRILEAKSIYNELIK-KKIPLIE---------------
--------------------------------------------------TQDPLKIILN
TSKVGIDGFTADRFFYKN-GLIAELPEMMTLTFCLGFSNQKDFTFLFQKLWKKLLIHTNK
SYG--------LKAIKPPFR----IVQSP---------EIPIGVAWKSKSISIPLVESLG
KISGDIICPYPPGIPLIVPGERIDKERIDWIEAQSLYNE------DLLNSYIRVLNN---
-------
>Scys6803|16329381
--------------------------MVNLNQQDLPLVNALKALAQQ-PDTPFYAPGHKR
GQGISPSFKQWLGPNLFQADLPELPELDNLFAPTGAIAKAQELAADLWGAEHTWFSVNGS
TAGIVAAILATCGDGDKILLPRNVHQAAIAGIIHAGAVPIFLEPEVNPDWDLALGVTEET
LSKALQEHD----DAKAVFLLNPTYHGVVGDLQKLIKLSHRVNLPVIVDEAHGAHFAF--
HPSLPRPALELGADIVIQSTHKMLGALSQCAMIHGQGNLINPPRISQCLQLIQSTSPNYV
LLASLDDA-RHQMANGGREKMAELLNFTLHYRQQLSQIPGLTLLE---------------
--ITK---------------------------------------PLPGALILDPTRITVD
VTAWGMSGFEVDDLLREKFQITAELPTLRQLSFIVSIGNQAQDLGHLLEALTQLAPTNPQ
QPF---------HLTLPVLP----GTIL----------AMTPRRAAHAAQKSVTVNEAIG
KISAGLLCPYPPGIPVLVPGEIITPEAIAFLTEVLNLGGTISGLASEELTHLAVVN----
-------
>Syn9902|78184953
----------------------------------MALLPLLKKRLGR----SLFLPAHGR
GQALPKVFKRLLRQRAGAWDLPELAEIGGPLELHGAVGESQRESAAAIGADHCWYGVNGA
TGLLQAALLAIAQPGDAVLMPRNVHRSLIQACVLGDIKPILYNVPYSNKYGHATQPDCDW
MQCILNELPTDKKRIKAAVLIHPTYQGYAEDPSKTIQLLQSQNLVVLVDEAHGSYFAAKV
DPDLPASALHCGADLVVHSLHKSAAGIAQTAVLWQKGQRVDPEQINRCLGWLQTTSPSSL
LLASCESAIQEWTNPKGINELKRRINEGRLLAEKLRQ-SGMPLIT---------------
--------------------------------------------------NQDPLRLILH
TGSIGLNGLEADEQFMQR-GLIAELPEPSTLTFCLGMAKHEGLYRHLKNAWKDIESTTLD
KTP-------QPTFSNPPLP----LVREP---------EVKLSTAWTAENRIVSIENAEG
EIASELVCPYPPGIPLLIPGEKIDHARMRWLIEQSIDWK------NAVPNEIKVMLNATG
NS-----
>Trie|113475023
----------------------------MFDQTKTPIVETLQNLTQK-FHAPFYAPGHKH
GKSIPQSLSELLGKKVFPADLPELPELDNLFAPDGVIQEAQELAAETFGALHTRFIVNGS
TSGIIAGILATCGNGDKIILPRNIHQSVISGLILSGAIPIFIDPEYDLNWDIPLSITPES
ITQTLAKHP----DTKAVMIVYPTYHGVCGNIRAIAQQVHKYNIPLLVDEAHGAHFAF--
HSELPIPALLSGADLSVQSTHKTLGAMTQASMLHVGSNRIDLDRLEQALQILQSSSPSYL
LLASLDAA-RQQMALFGEELMSQTLELAKNARNRISQLSNYSVFNLKRREKKTEERNFTC
LSKDSDLLKNRVKEDIGDSGAIFSNPNTQLPTPNYPPNFLIKNYFNPGFIALDLTRLTIK
VSQIGFSGYQADEILHQELGVTCELPSFLNLTFIISPGNTKADINQLVTGLISLRHRGRI
NLP-------TNDGTKFDLK----VNDFSI--------PISPRDAFFAQKNCLPIKKSVG
YISAELICPYPPGIPVLIPGEIITEKHIQILEQVQANGGIIVGCSDPILKTIKVSRF---
-------
>Syn9311|113954878
---------------------------------MHSLIPLLWPDRRQ----SLHLPVHGR
GRALPPALKRLLRKPPGSWDLPELPEIGGPLEKDGAVADAQARLASRLGVAGCWFGVNGS
TGLLQAALSALAGPGQAVLLPRNAHRSLIAACVLGGIRPVFLPVPFLSDRGHPGAMSAQG
LESALTALPSIPESIVGAVLVHPTYHGYASDPTPLIAALHRRGLPVLVDEAHGTHFAFAG
GEALPRSSLHAGADLVVHSLHKSAPGLGQTAVLWLQGMRVSSAAVRASLLRFQTSSPSAL
LLASCEATLNWMLTPTWERLLQRRLKEARQLAIRLVA-AGLPLRS---------------
--------------------------------------------------SDDPLRLILL
TAEKGISGLDADAWLMQR-GLIAELPEPFCLTFCLGLASQHGLAQRMQRLWRRLQESHPS
SGP-------LEPLLLPPLQ----TCSTP---------ELLPALAVRAPACELSIHDSAG
RIAAEMICPYPPGVPLLIPGERIGLDRLEWLLSQHRRWP------ELVPGMVKVLAEEPQ
VQLG---
>NoAz|298492276
----------------------------MLNQNQTPLIDALKVSISR-PHAPFYTPGHKR
GAGISPILTDLLGKEVFRADLTELAELDHLFTPESAILAAQELAAVAFGAEKTWFLVNGS
TCGIEAAILATCGMNDKIILPRNVHSSVISGLILSGAIPTFINPEYDQDLDFAHSITPEA
VKTALAKYP----DAKAVLTVYPTYYGVCGDLSAIAQITHQHHIPLIVDEAHGAHFSF--
HPHLPTSALTAGADLTIQSIHKTLGAMTQASMLHIQGNRIDIDRLNKSLQLVQSTSPSFI
LLASLDAA-RQQMAINGEWLMSQTLQLAEAARSQISQIPGLSVLEI--PP----------
--TPL---------------------------------------FKEGFVDLDQTRLTIN
ISELGLTGFEAEEILNEM-GVTSEFSSLQNITFIISLGNIWTDIDALVQGLKNLTRIPQL
TSQ-------YKLCKYTNDA----MISLNM--------CISPREAFFANSEILPLEKTEE
RICAEIICPYPPGIPVLMPGEIITKSALEYLLQIQSLGGFITGCMDTSLRSVKVIKT---
-------
>Ucyn|284928918
--------------------MTIFDNICSSNQNRAPLIEALNVLRRR-NDAAFYAPGHKR
GQGISELMLSLLGKKVFKSDLPELPELGNLFVPDEAIKEAQDLAAEAFGAKRTWFLVNGS
SCGIAAGILAVCNPGDKIIVPRNIHHSVITGLILSGAIPVFLYPQCYSTWDLPLNITPKS
LKATLKRHG----NIKAVLIIHPTYHGICGNIKEIVKVTHSYNIPLLVDEAHGAHFQF--
HSALPSSALSEGADLSIQSTHKVLGAITQASMLHLQGNLINENKINQALQLMQSSSPSNL
LLASLDGA-RQQIMIDGQKLLNKTIKLSELARSEINNINGFSTLE---------------
--LIN---------------------------------------KKPEFYDLDITRLTID
ISSLGVSGWKIDKVLRTKFNVTAELPMLSSLTFIISIGNNKKDIISLVKALIGLKEMTLS
SCS---------ELSIPYLSYESKVFSCF---------NMSPRDAFFASKKIVPIEKSAG
LISGEVLCPYPPGIPIIMPGEIITGEAIKYLVKIKQQGGIIAGCDNQDLKTIKVIN----
-------
>Syns5701|87303413
----------------------------------MLLLSALRQAPAR---LDLHLPAHGR
GRGLAPGLRRLLRRRPGRWDLPELPEIGGPLEPGGAVAADQAECARLCGADRCWFGVNGA
SGMLQVALLALARPGERVLLPRNLHRSLLHACVLGGLRPVLFDLPFDPATGLWLPPTPAW
LQQRLEQSP----PLAALVLVHPTYQGLAGDLPGLIAEAHRRGLPVLVDEAHGAHFG---
QPGLPMGAMAAGADLVVQSLHKSAGGLAQSAALLLRRGRVSEEAIERSLLWLQTSSPSAL
LLASAAAAFAHRHSPAGARGLRLALTRANRLQQALEA-ASLPLAA---------------
--------------------------------------------------NQDPLRLVFH
AAALGINGLAADAWLLQR-GVIAELPEPGCLTFCLGERPPRRALRLLPAQLKQLRQAL-G
GAP-------LPCFSSPPIP----ALMEP---------ELTPGEAWRLPQQTLPLEQALE
RLAAEPICPYPPGIPLLIPGERIDGARLEWLREQRRLWP------GQIADTVTVVA----
-------
>YellB|86607976
-----------MVLSNLSKTSRCLRSLDRKAQERAPLFEAIRHYCSL-DKAPFHTPGHKQ
GRGIPADLRTFLGENVFRADLTELPEVDNLHDPDGVIREAQELAAAAYGADRSWFLVNGS
TCGVETLVMAVCDPGDKILLPRNCHKSAIAGVILSGAVPAYIEPDFDPELGIAHGITPAG
LEGALAEHP----DAKGVLVVSPTYYGVCCDLESLAAIAHAHGLPLLVDEAHGPHFGF--
HSELPISALEAGADLVVQSTHKVISGMTQASLLHLQGSRIDPNRVRNVLQLLQSTSPSYV
LMMSLDVA-RRQMALEGEALLGQALALADQARARLNRIPGLRCFG---------------
---PE------------------------------------RIGSTPGFFDFDRTRLTVT
VTELGLFGFDAHDWVNDHFHVQPEMSTLHNVVFIVSIGNTQRDIDRLVESFAALSQHFQG
SRPSRAAMEKMQRLAQLPRP----CLPPQ---------RLSPREAFFAPIQRVPFQEAVG
HICAEIISPYPPGIPILVPGEEVTQEAVNYLLLVHEAGGFINGPEDVRLQTLKVVKATA-
-------
>Syn7002|170077776
---------------------------------MTPLFSRLLALAHD-NHAAFYAPGHKG
GQGIFSGLAQAWGKEIFRADLPELPGLDNLFAPEGVILEAQTLAAETFGADQTWFLVNGS
TCGIIAAILATVGEGEKILLPRNVHQSAISGLILSGAMPVFVNPPYDPQWDLSYGLTPES
VEQALQIHP----DIKAVFVLSPTYQGVCPNLKEIAAITQRHNIPLIVDEAHGSHFKF--
HPNFPPPVLELGADLVIQSTHKTLGAMTQASMLHRQGARVDPQKINRALQLVESTSPSYL
LLASLDAA-RAQMAAQGETLWSETLALAQRARQALTSIPGLKIFD---------------
---PQ---------------------------------------PQAGIEYFDPTRLTVD
VSGLGLTGYAADEILTETLDVIAELPLGRSLTFILTFGNTNQDIQRLIDAFQTLSQNNQA
QQP------LNKPNISTDQPKT--CYGLP---------QLSPRQAFFATSRAITLEASLN
QICAELICPYPPGIPAIMPGEKITAATLASLRQTLQLGGVITGASDPSLKTIRVID----
-------
>Cylr|282899531
----------------------------MLNQSQTPLIDALKSSISK-NHTPFYTPGHKR
GAGVSPILTDLLGKDVFRADLTELSELDNLFAPESAILAAQELAAMAFGAQRTWFLVNGS
SCGIIAAIMTVCGPNQHILLPRNIHLSVVSGLIIAGAIPIFINPQYDQDVDITCSITPKD
LEIALAQHP----QAKAVLVIYPTYNGVCGNLKAICQVTHEHNIPLIVDEAHGAHLNF--
HDHLPISALTAGADLTIQSIHKTLGSMTQTSMLHVQGNRINIDRLNQALQLVQSTSPSFI
LLASLDAA-RQQMAIDGQKLMQQTLELANIARNKIREIPGLSVLE---LP----------
---KI---------------------------------------RQPGFFDLDKTRLTVN
VKELGITGFAAENFLIEM-GIVPEVSSFENVTFIISLGNNESDINALVKVFKKINDIPRS
RKYEMITFNIISKIIFNYQP----DNRL----------GISPREAFFATSEILPLEKTVD
RICAENICPYPPGIPILMPGERITKSALDYLQQVQDLGGVITGCLDASCHTLKVVKAVG-
-------
>Prom9303|124022693
----------------------------------MGFLPLLTRDRGR----SLHLPAHGR
GAGLPDDLRAMLRHRAGIWDLPELPELGGPLMQQGAVAESQRQAAIAIGAERGWYGVNGA
TGLLQAALLAIARPGQAVLMPRNVHRSLIQACVLGDLTPVLFDLPFMVDRGHVFPPDGPW
LKDVLNELPIAGVEIAAAVLVHPTYQGYATDLKPMVVELHSRGWPVLVDEAHGAHFASRV
DASLPDSAITAGADLIVHSLHKSAAGLTQTAVLWSQGDRVDPNAVERSLGWLQTTSPSAL
LLASCEASLSDLCKPAGLHKLGTRLKDARELAVQLRQ-LGLPLLE---------------
--------------------------------------------------NQDPLRLILH
TAAEGISGLEADAWLMAR-GLVGELPEPGCLTFCLGLAPQRGLVRLMHRRWRGLLAAKGK
GLP-------LPVFTPPPLP----RITAP---------AMACGLAWRAQSQRVSIADAVG
RVAAELICPYPPGIPLLVPGEKLDHRRVDWLLEQQNLWP------EQIAGTVKVLAL---
-------
>Syns7805|88808918
----------------------------------MSLLRILLDSNPR---FALHLPVHGR
GEALPPRLRCLLRRQPGRWDLPELPEIGGPLELDGAVVESQALCAARMGVDCCWFGVNGA
TGLLQAALLAMAAPGEAVLLPRNVHRSLIAACELGGLLPVFLPVPFDGERGHPRAMTADG
LIRSLDALPDLGCRVAAAVLVHPTYHGYAAEIAPLVDCLQARGLPVLVDEAHGTHLAFAP
GMGLPSSSLTTGADFVVHSLHKSAPGLAQTAVLWQRTTRISSTALRRSLQRLQSSSPSAL
LLASCEATLDWMLSTRWRSLLHQRLVKARKLTDDLRR-HGVALHE---------------
--------------------------------------------------SDDPLRLILN
TASVGVSGLEADTWFMNH-GVIAELPEPLCLTLCLGFARHRGLTARLRHLWQLLIKEQ-G
GPS-------LAAVAAPPLD----SVRGA---------ELSPSAVLHRPSLELPLDRCAD
RIAAEMICPYPPGIPLLVPGERIDHARVQWLQLQHRRWP------EQVPGMVKVLA----
-------
>Syns7803|148239876
----------------------------------MSLLRLLRASNQR---FALHLPVHGR
GEALPPALRGLLRQQPGRWDLPELPDIGGPLEADGAVADTQARLAARMGVECCWFGVNGA
TGLLQAALLAMAAPGDAVLLPRNVHRSLIAACELGGLLPVFLPVPFDALRGHPGAMTADG
LSRSLDALPDLGCRLAAAVLVHPTYHGYAAEIAPLVNRLHAHGLPVLVDEAHGTHLAFAP
GLGLPPSSLTTGADLVVHSLHKSAPGLAQTAVLWQRTTRISATALRLSLQRLQSSSPSAL
LLASCEATLDWMLSSRWTRLLQQRLETARRLQDRWRC-QGVPLHE---------------
--------------------------------------------------SDDPLRIILN
TASIGVSGLEADTWFMNR-GLIAELPEPLCLTFCLGLARHRGLATRLQRLWQLFLEDR-G
GPP-------LAPVAAPPLD----AVNVV---------ELSPAAVSHRATLACPLSQCAD
RIAAEMICPYPPGIPLLVPGERIDQARVQWLQRQHARWP------EQVPGMVKVLA----
-------
>Cya0110|126656993
--------------------MTISSDSFFYRQQTTPLIDALITLKNK-PDAAFYVPGHKR
GQGVSDRLLSLLGKTVFQADLPELPELGNLFAPDEAIKQAQLLASEAFGADRSWFLVNGS
TCGVIAAIVATCRPGDKIIVPRNAHQSVIMGLIISGAVPIFLNPEYDASWDLPLSITPSA
LEAALRENS----NVKAVFLVYPTYHGVCGDIQTFAAITHRYNIPLLVDEAHGAHFRF--
HQALPPSALSMGADLSVQSTHKVLSAMTQASMLHIQGDRINTQSISQALQLVESTSPSYL
LLASLDGA-RQQIALHGERLLTQTIELSKLAVEKINKIDNLSVLE---------------
--LTE---------------------------------------KRPGFHDLDITRLTVN
VTGLGITGLEVDDIFREKLEVTAELPMLSHLAFIISIGNTKEDINKLIDAFKTLNNYFCS
SSN--------WLFSSSPHL----LNPSPL--------KLSPRDAFFAPKQTVKIEQSIG
KISGELICPYPPGIPILMPGEIITSEAIAYLIKIQELGGMISGCTDSKLKSMNVVIN---
-------
>Mica|166364187
----------------------------MPSPESAPLLSQLQKKVNS-LDVPFYAPGHKQ
GEGIGEDLSNLLGKSVFKADLPELPDLDNLFAPTGVIKEAQILAAETFGADKSWFLVNGS
SCGIIAAILATCGEGDKIILARNIHKSAISGLILSGAQPIFINPEYNPTIDLNLNITPQS
LENALKLHP----DAKAVMVVSPTYQGVCCDLETIAQITDHYSIPLLVDEAHGAHFAF--
HPDLPPAALSLGADMAIQSTHKVLGALTQASMLHLKSDRISSEKVDRALQLVQTTSPSYL
LLASLDSA-RKQMATQGLDLLTKTLDLAASARKELDKIPNISVLD---------------
--FPH---------------------------------------SIPGCHWFDRTRLTVI
VKDFGLTGYEIDDILREKYAVTAELPTLSQLTFIISIGNHREHINRLITAFQCLKSPSST
SLP------------PTPPP----VTGNL---------AISPRKAFFAPTEIVSQKNALD
RLSADVICPYPPGIPVLMPGELISQEILDYLQTILDLGGTITGGSDDNLTTFRVLK----
-------
>Syns8109|260434704
----------------------------------MALLPQLTRRLGQ----PLFLPAHGR
GAALPDGLRQLLRRRAGVWDLPELPALGGPLEADGAIADSQRSAAAEMGVARCWYGVNGA
TGLLQAALLAMVRPGERVLLPRNVHRSLIQACVLGDLRPVLFDLPFQSDRGQPAPADSAW
IERVLQALPRDGAPIRAAVLVHPTYQGYANDPTAVIQRLQQQGCCVLVDEAHGCHFAAGV
DHPLPPSALHCGADLVVHSLQKSAAALAQTAVLWLQGERLDPVRVERSLGLLQTTSPSAL
LLASCEEALQHWQRRKGRRQLLQRLQEAAALADGLRH-SGVPLLS---------------
--------------------------------------------------NQDPLRLILH
TGQAGITGLDADDWFLPR-GLMGELPEPASLTFCLGLACHRGLKRQMRNHWQNLLRHFPD
RPP-------LPAFEAPPLP----LVTST---------AQSPTQAWTAEHQLVGLKDAEG
CIAAELLCPYPPGIPLLIPGERLDRQRQRWLERQQLFWG------DQIPDALSVVSGG--
-------
