# Supplementary material for: Genome fluctuations in cyanobacteria reflect evolutionary, developmental and adaptive traits
Source: BMC Evol Biol. 2011 Jun 30;11:187. doi: 10.1186/1471-2148-11-187 (PMC3141437; doi:10.1186/1471-2148-11-187)
Supplement: Additional file 8 — Individual and concatenated alignments for protein groups. Compressed file containing all alignments of individual groups (fasta format) and the concatenated alignment of 285 single-copy genes (phylip format). [file 1471-2148-11-187-S8.GZ › Cyanos1365.faa]

>Syne7942|81299519
---------------------MASALLQFWLPPVSFPLAAYDRYDAEAITRYYRRRPWLA
IARLSVIFWNFLGFGWRLLWDQRQQAGDAHLPERAAELRQILTNLGPTFIKAGQALSTRP
DLVRVDFLDELTKLQDQLPPFPNDQAFEIMAEELGRPVSQSFEELSPEPIAAASLGQVYK
GKLFSGETVAVKVQRPNLLPTITLDLFLIRWAATWFGSLLPLNLGHDLTLIVDEFGYKLF
EEIDYENEGRNAERFAENFRDCPYVKAPKIYWAFSSRHVLTLEWIDGVKLTAAAELDQLG
INADAVVKTGVISGLQQLLEFGFFHADPHPGNLFALPSSPRPDGLGCMAYIDFGMMDQLD
QLTKETLVDAVVHLINRDYVELAQDFITLGFLTPDSDLTPIIPALESVLGDIMGEKVRDF
NFKTITDRFSELMYDYPFRVPAKFALIIRSLVTQEGLALSVNPDFRIVDVAYPYIAKRLL
QGESPQLRRRLLEVLV-KDGKFRWNRLENLIAIAQNDG---GFDLLPTAQMGLQYLFSDE
GAYLRNQLLLALTENERLQTEPLQRLWELLRPELEPARVAGHAFNAFVAFSRDRAAAFFP
TLALESNR-----------------------
>PromCC|33240563
-----------------------------------------MTYKANRDFIWLILRPWIM
IPRLIHIALTTIKLIIRFLIEG-NNDDIEVQKDLAKYLLNTIADLGPCFIKLGQALSTRP
DLVKQVWLDELTRLQDDLPPFDHHQALDIFHKEIGKTVYEIFEYFPDKSIASASLGQVYK
ARLNKNYWVAVKIQRPDLIFIIRRDLVIIRAISILLAPFLPLNLGFGLDEIIDEFGITLF
KEIDYEKEADNAEKFASLFRNNKSVTVPRVERLLSARKVITTSWIEGTKIKNREVLISNG
IDPTAIIRTAVTSGVQQLLEYGYFHADPHPGNLFAIKG--NNGIYGNLGYVDFGMMDNLS
DSDRITLTGAIVHLINKEYLLLATDFKKLGFLSENENINTLAPVLEEVLGSVINKDVNSL
NLKTVTDKFSDLMFDYPFRVPSRFALIIRAVVSQEGLAIKLDPEFQILKFAYPYVAKRLL
TDENEELIEILMDIIFDKNNNIRIDRLENLLGVVIDSSSNPSIELLPVAGNSIRMLTSSK
GSEIRKKLLMSLVKDDELNTARIKEIIKLITRKLDPIDISSKFINKINPLHA--------
-------------------------------
>Crow|67921168
-----------------------MTSQTTESHYPSPNIQQQKRYDAAEIARYYRSRPWEV
IQRAATIIWSFGWFLLHLQWDNWFNPDQDNKQKCATKLRLILTCLGPTFIKVGQALSTRP
DLIRPDFLEELIKLQDQLPPFDNKIAFSIIEKSLGISITQAYREISPDPVAAASLGQVYR
AVLHTGEEVAVKVQRPKLRPILTRDLFLMRWAACQFGRFLPLNLGHDLTLIIDEFGVKLF
EEIDYVNEGRNAEKFAANFREDDDVKVPVIYWSYSSDRILTLEWIQGYKLTDPDKIIAAG
LDPYAIVRIGVTSGLRQLLEHGFFHADPHPGNLFATLD-------GRMAFIDFGMMDQLE
ENTKETIASSVVQLINQDYNALARDFVQLGFLTPDTDIDPIIPALERVLGNAIGQSVGDF
NFKTITDDFSELMYEYPFRVPAKFALIIRSLITQEGLALSLDSEFKIVEVAYPYVARRLL
TGESAQLRRRLLEVLF-KDEKFQWQRLENMINIARSDG---QFDLLPTAQLGLQYLLSDE
GRYLRHQLLLALTEDDRLHTEEVQRIWALISDDLQPQQLFGVAVKAFQQFSSVGVAAILP
KADFN--------------------------
>Syn7335|254421945
----------------MTDFTNPENSFECDSFERDFNAYSKQQYDWREIARYYRKRPLTV
LWRALTVAWMLGSFAIALVLDHLFGRSEATQNRRAARLRQILTHLGPTFIKVGQALSTRP
DLIKPRFLDELIKLQDQLPPFSSDVARQIIYSDFERTPEEMYSFFAAEPVAAASLGQVYK
ARLYTGEEVAVKVQRPNLVPVIRRDLYILRWAAGWIAPFLPLNLGHDLRLIVDEFGSKLF
EEIDYLNEGRNAEKFAANFQDEPLVKVPSIYWRYCSTHVLTMEWIHGFKLTDTDKVKAAG
LATNDLVEIGVSSGLRQLLEFGFFHADPHPGNLFATPD-------GRMAYIDFGMTDQLD
QHTKETLVDSVVHLINRDYVDLANDFVKLGFLMPDVDVRPLVPALEAVFQDAIGASVGNF
NFKSVTDKFSEVMYEYPFRVPAKFALIIRSLVTQEGLALSLDPNFKILEVAYPYVARRLL
TAETPALRRRLIEVLF-KDGKFQWQRLENLLLIARSDQ---SFDIIPTAGLGIQFLMTEE
GQYLRKQILLALTEDNRLHTEEVQRLWALVKDDLQPNRLIEAAWSAITDFSRERAVALVP
TELAGALQLTNQ-------------------
>Syn307|148241880
----------------MARACSNGQRDGRSNLDVLSAVSRVCPALSPAIHRQYPVPLHQL
VGRLVVVLWQLGGLSLTLVVQG-GSEDRAVQRRLGKRLLHTLTGLGPCFIKLGQSLSTRP
DLVQRDWLEQLTRLQDDLPAFDHGKALATIQSELGAPAEQLFATFPDHPVAAASLGQVYK
AKLLDGRWVAVKVQRPDLEPRLRLDLAVIRLLAQLSGPFLPLNLGDDLTAIVDEFGQTLF
REIDYELEADNAERFAQLFETDPTVVVPEVERVLSSRRVLTTTWLAGVKLQNREVLERNQ
LDPTTLVRAGVISGLRQLLEFGYFHADPHPGNLFALSG--GPNGFGRLGYVDFGMMDMLS
NDDRLTLTDAVVHLINKDFRALGHDFVRLGFLQPGTNLEPLVPALESVLGGQLGDSVQDF
NFKTITDRFSELMFEYPFRVPARFALIIRAVVSQEGLALRLEPEFSIIRVAYPYVAKRLL
AADTEELRHKLLDVLFDRQGRLQLERLENLLEVVGTDGN--PADLIPVAGAGLKLMVGKE
GHGLRQRLLLALVRDGRLHTDDIQALAALVRRRFSPARLAGDWWQQLSL-----------
-------------------------------
>Syn9605|78213145
----------------------------------------MMRYDPGRDLGWLLLRPWVA
IPRLIYVLWSLAGLVLVLLLRG-GSSDPAVQQGLARRILNTLTGLGPCFIKLGQALSTRP
DLVRRDWLEELTRLQDDLPAFPHATALACIREELGAPAEELFEEFPDTPIAAASLGQVYK
ARLQGQHWVAVKVQRPNLTFILRRDLVLIRALGVMTAPLLPLNLGFGLGGIIDEFGRSLF
EEIDYGLEAANAERFSALFAENDAVYIPKVERMLSSTRVLTTTWIDGAKMRNSEELRSQR
LDPTALIRTGVICGLQQLLEFGYFHADPHPGNLFALPG--RTGDLGHVGYVDFGMMDSIS
DSDRLTLTGAVVHLINRDFSGLAKDFQSLGFLSPTADLTLIIPALEEVLGGSLGDSVGSF
NFKAITDRFSELMFDYPFRVPARFALIIRAVVSQEGLALRLDPNFRIIAVAYPYVARRLL
AGDTSEMREKLLEVIFDESGRLRLDRLESLLDVVGQDAPAPGKELIPVAGAGLRLLLGRD
GADLRKRLLMTLIRDDRLHTDDVRALVGLLGRTFGPGRLAGGLLQRLNPLAAA-------
-------------------------------
>Nosp|186683098
--------------------------------MGQYQPTQLKLYNPDAIARYYSYRPWLA
WGRLLRIISSFAVFIISLKWDEWQDKVEQNKGKRAIQLRELLTRLGPTFIKVGQALSTRP
DLIRKDFLEELIKLQDQLPPFDNAIAYKIIETELDRPINESFSELSPHPVAAASLGQVYR
GRLITGEEVAVKVQRPNLRPTLTRDLYLLRWGASWVAPWLPLNLGHDLTLIVDEFGTKLF
EEIDYINEGRNAEKFASNFRNDPQVKVPGIYWRYTNTHVLTLEWINGFKLTDTKSIREAG
LDPEAIIQIGVTSGLQQLLEHGFFHADPHPGNLFAVPD-------GRMAYIDFGMMDQLE
ENTKETLVDALVHLVNKDYTDLAEDFVKLGFLTPDTNICPIVPALEAVLGNAIGKNVKDF
NFKTITDEFSELMYEYPFRVPAKFALIIRSLVTQEGIALSLNPDFKIVEVGYPYIARRLL
TGESPELRRRLLNVLF-KDGKFQWQRLENLIAIARSDN---NFDVLPTAQMGFQYLMSEE
GKFLRRQLVLALTEDDRLHTEDVQRLWNLVKDDLKPDRLLNAAIGILTNLSREGAAAILP
KATFLVPFTGNQSAIKN--------------
>PromAS|123968722
------------------------------------MKRSYSEYSAKEDFLWLILRPWIF
IPRVLYILLTFIFLFLRILFQG-NSKNKNVQKNLSKYLFDVITDLGPCFIKLGQALSTRP
DLVRQDWLTELTNLQDNLPAFDHKISLKIIEEELGSPANELFEEFPDSPIASASLGQVYK
AKL-NNSYLAVKVQRPNLYFLIRRDVVILRFLGTFLSPLLPLNIGVGIGEIIDEFGKALF
DEIDYQKEAENALKFANLFKENPNIFIPKLEKQFSSKRVITTSWIDGVKLRDRFLLEENN
LIPASFIKTCVISGLQQLFEFGYFHADPHPGNMFALKG--GNADSGNLAYVDFGMMDTIT
NSDRLTLIKAIVHIINEEYYLLAEDFQKLGFLTKEQDLQKLVEPLKEVLGGSFGAEVGNF
NLKNVTDKFSKLMYSYPFRVPSRFALIIRAVVSQEGLALRLDPEFKILKIAYPYIAKKLL
TDNSEEILDILLEVVFDKKGQIQIEKVESLLNILFRDSENINSDLIPVANAGLKLFVSKK
DPKLGRIFF---------------------------------------------------
-------------------------------
>Rapb|282897992
--------------------------------MGQYQPAQLKQYNPEAIASYYRYRPWLA
LARLLRILFSFAVFIFSLQWDEWRNQVEENRGKRATQLRKLLTNLGPTFIKVGQALSTRP
DLIRKDFLEELVKLQDQLPPFDHDIALNIIETNLNRSIDEIFTKLSPQPVAAASLGQVYR
GTLVTGEEVAIKVQRPNLRPIITKDLYLMRWAASWLSPWLPLNLGHDLTLIVDEFGTKLF
EEIDYMNEGRNAEKFAHNFRNNPQVKVPVIYWSYSSHRVLTLEWINGYKLTDTERIRQAG
LNPEGIIQIGVTSGLQQLLEYGFFHADPHPGNLFAVDD-------GRMAYIDFGMMDQLE
ETTKETLVDALVHLVNKDYADLAEDFVSLGFLAPGTNISPIVPALEAVLGNAIGKNVGDF
NFKTITDEFSELMYDYPFRVPAKFALIIRSLVTQEGIALSLNRNFKIVEVGYPYIARRLL
TGESPALRRRLLNVLF-KNGKFQWQRLENLISIARTDG---EFDVVPTAKMGLQYLLSEE
GKFLRRQLVLALTEDDRLHTDEIQRLWELVKDDLPPNRLFNVALNMLTEFSRESVAAILP
RAGSFLSSVIAE-------------------
>YellA|86606227
------------------------------MVNRISSIADLEVYDPQFITRYYRWRLLRV
MGRALAILWPLLWFVLCLRWDQLWGQGDRKVPQRAEQLRKLLTDLGPTFIKVGQALSTRP
DLVRKDYLEELTKLQDQLPSFPSQEAFARIESELGRPITEIYAQISPEPVAAASLGQVYK
AQLHSGEWVAVKVQRPHLRERLSLDLYLIRWASTWLGPWLPLNLGNTLTAVVDEFGRKLF
EEIDYLQEGRNCERFAEYFRGDPDVYVPRIFWAYSTRRVLTLEWIDGIKLTDVERIRAAN
LEVKQLVRIGVVAGLKQLLEYGFFHADPHPGNLFALPD-------GRLAYIDFGMMDQLT
EEMKEYLVDALVHLVDRDYDALIDDFIHLGFLQPDVNRQELIPALETVLADVLNQEVGNF
NFKTATDQFSDLMYRYPFQVPSHFALVIRSLVTQEGVALSLYPQFRIVGVAYPYVAKRLL
TDESPRIRQRLLQVLI-KDGKFRWNRLENLIQIARSDG---GLDWVPTARMGLRYLMSEE
ARELRRQLVLSLTEDDRLHFEELQRLWHVISPDLSPTHLWQAALGSLPSTSDLQHTLAEL
REQVQAHLERLSPWRLPQPWPNWLAGVGQER
>Prom9215|157413554
------------------------------------MKRSYSKYSAKDDLVWLMLRPWIF
IPRVLYILLTFIFLFLRILFQG-NSKSKNIQKNLSKYLFDVITDLGPCFIKLGQALSTRP
DLVRQDWLTELTNLQDNLPAFHHKIALKIIEEELGAPANELFDEFPDSPIASASLGQVYK
AKI-NNKYLAVKVQRPNLYFLIRRDVVILKFLGTFLSPFLPLNIGVGIGEIIDEFGKALF
DEIDYQKEAENALKFANLFKENPNIFIPKLERQFSSERIITTSWIDGVKLRDRALLEENN
LIPASFIKTCVISGLQQLFEFGYFHADPHPGNMFALKG--GNADCGNLAYVDFGMMDTIT
NSDRLTLIKAIVHIINEEYYLLAEDFQKLGFLTKEQDLQKLVQPLKEVLGGSLGAEVGNF
NLKNVTDKFSKLMYSYPFRVPSRFALIIRAVVSQEGLALRLDPEFKILKIAYPYIAKKLL
TDNSEEILDILLEVVFDKNGQIQIEKVESLLNILFKDSENINSDLIPVANAGLKLFVSKK
GSEVRKNLLLSLIKDEKLEFTDAKKLLAIIRNTFSPLNIAKSAVQNIISTV---------
-------------------------------
>PromN2A|72382505
-----------------------------------------MKYDFQRDLTWLISRPWIL
VPRFIQIVGAISLLLARLIFQG-SSNEDKTQKKLAKFLLKTLIDLGPCFIKVGQALSTRP
DLIRKDWLEELTNLQDNLPSFSHEKALEIIENELGKPASELFEEFPSKPIASASLGQVYK
AKLFGDYWVAVKVQRPNLIFNIRRDIVIIKILGVLSAPILPLNLGFGLGEIIDEFGRSLF
DEVDYKKEANNAEKFSNLFHNNNSVTIPTVERHLSTIKVLTTSWIDGTKLKDRNELIENN
LNPSKLIRTGVISGIQQLLEFGYFHADPHPGNMFALEG--HNGDLGNIAYVDFGMMDSIS
EVDRLTLTGAIVHLINNDFHSVAKDFQKLGFLSKEQDLKPLIPVLKEVLGSAIGKDVASF
NFKEITNKFSELMFDYPFRVPARFALIIRAVISQEGLAIRLDPDFKIIDLAYPYVAKRLL
TSDTNEMINILLDVIFDQNGHIRVERIENLFDVLVQDSSTPAKELIPVAGAGLKLLTSSR
GSLIRKNLLMSIIKDERIDTKDMKQLIKLVRKTFNPLKMVSALTKQNNTQVA--------
-------------------------------
>Syns9917|87124758
-----------------------MTGSNGTKAGRSRFCEPEIRYAPGRDARWLLLRPWIA
IPRAVQILWALIGLLLSLLIRG-GSSDAQVQRNLARRLLRTLTDLGPCFIKVGQALSTRP
DLIRRDWLDELTRLQDDLPPFHHAIALQTVEEDLGAPVEQLFADFPDAPVAAASLGQVYR
ARLHGQHWVAVKVQRPNLPFILRRDMVLIRSLGVLTAPFLPLNLGFGLGQIIDEFGRSLF
EEIDYGCEADNAERFAALFADNPAVTIPKVERLLSSRRVLTTSWIHGTKLRDRQELRAQH
LDPSALIRTGVISGLQQLLEFGYFHADPHPGNLFALSG--RSGDLGHVAYVDFGMMDSIS
DADRLTLTGAVVHLINRDFAALAKDFQTLGFLAPDADLSPIIPALEEVLGGSLGDAVGSF
NFKAITDRFSELMFDYPFRVPARFALIIRAVVSQEGLALRLDPDFRIIAVAYPYVARRLL
AGDTREMREKLLEVIFDGDGHLRIERLENLLNVVGEEATSPGLDLLPVAGAGLRLLFGRD
GSDLRKRLLLTLIKDDRLSTDDIGALMGLLRRTFSPRRVAGGMLQRLNPLAVA-------
-------------------------------
>Prom9312|78779477
------------------------------------MTRSYSKYSAKGDLVWLMLRPWIL
IPRVLYIVLTFIFLFIRILFQG-NSKNKNVQKNLSKYLFDVITDLGPCFIKLGQALSTRP
DLVRQDWLTELANLQDNLPAFDHKIALKIIEEELGAPANELFDEFPDSPIASASLGQVYK
AKIKNNIYLAVKVQRPNLYFLIRRDVVILRFLATFFSPFLPLNIGVGIGEIIDEFGRSLF
DEIDYEKEGENALKFADLFKENPNVFIPKFEKQFSSKRVITTSWIDGVKLRDRYLLEENN
LIPSSFIKTCVISGLQQLFEYGYFHADPHPGNMFALKG--GNADCGHLAYVDFGMMDEIT
NSDRLTLIKAIVHIINEEYYLLAKDFQKLGFLTKDQDLQKLVSPLREVLGGSLGAEVGNF
NLKNVTDKFSKLMYSYPFRVPSRFALIIRAVVSQEGLALRLDPEFKILKIAYPYIAKKLL
TDNSEEILEILLEVVFDKKGRIQIEKVESLLNILFKDSENINSDLIPVANAGLKLFVGKQ
GSEVRKNLLLSLIKDDKLEFTDAKKLLSLIRDTFSPLNIAKSAVQKIISPV---------
-------------------------------
>SynsBL|116072476
------------------------------------------------------------
------MLWTLSGLVIVLLLRG-SSSDADVQRGLARRILNTLTGLGPCFIKLGQALSTRP
DLVRRDWLEELTRLQDDLPAFPHSIALSRIEQELGAPADQLFEEFPSAPIAAASLGQVYK
ARLEGQSWVAVKVQRPNLTFILRRDLVLIRALGVLTAPFLPLNLGFGLGSIIDEFGRSLF
EEIDYEQEADNAERFATLFVDNPAVYVPRVERMLSSTRVLTTTWIEGSKMRNSQELIDQR
LDPAALIRTGVICGLQQLLEFGYFHADPHPGNLFALQG--RSGDMGHVGYVDFGMMDSIS
DRDRLTLTGAVVHLINRDFEGLAEDFQDLGFLSPTADLSPIIPALEEVLGGSLGESVGSF
NFKAITDRFSELMFDYPFRVPARFALIIRAVVSQEGLALRLDPDFKIISVAYPYVARRLL
AGDTSEMREKLLDVIFDESGRLRLERLESLLEVVGQGAPSPGAELLPVAGAGLRLLFSRD
GADLRKRLLLTLIRDDRLHTEDVRALARLIGRTFGPGRIAGDFLQRLNPLVAA-------
-------------------------------
>Prom9515|123966406
------------------------------------MAASYTKYSPKKDLLWLLLRPWIL
FPRILYILLTLIFLLVRILFQG-NSNSNNVQKNLSKYLFEVITNLGPCFIKLGQALSTRP
DLVRQDWLTELTNLQDNLPPFDHKIALKIIEEELGAPANELFDDFPDKPIASASLGIVYK
AKIKNNSLCAVKVQRPNLFFLIRRDIVILKILANTFGSLLPLNIGVGIGEIIDEFGKALF
EEIDYEKEGENALKFAEYFKANPNVFIPKLEKDFSSKRVITTSWIEGVKLRDREILEQNN
LIPSSYIRTCVISGLQQLFEYGYFHADPHPGNMFALKG--GSSDFGHLAYVDFGMMDTIT
NSDRLTLIKAIVHLINQEYLLMAKDFQKLGFLTKDQDLEQLVEPLKEVLGGAFGAEVGNF
NLKNVTDKFSKLMYSYPFRVPSRFALIIRAVVSQEGLALRLDPEFKILKIAYPYIAKKLL
TDNSDEIVDILLEVVFDSEGRIQIDKLESLLNTLFKDTENINSDLIPVANAGLKLFVSEK
GSEVRKNLLLSLVKDDKLELKDAEKLLSLLRDTFSPLKLAKSAVQNIISAV---------
-------------------------------
>Cya8802|257060798
-----------------------MNWQQQDSSDSGSEIQRIRRYDPKVIARYYQVRPWEV
IWRAITIIWSFGWFLIHLQWEKWLNPNRTDQNKCATELRQILTRLGPTFIKVGQALSTRP
DLIHPDFLQELIKLQDQLPPFDNEEAFAIIEKSLGCSVDEAYREISPHPVAAASLGQVYR
AVLHTGEEVAVKVQRPNLRPTLTRDLFLMRWAACKFGGLLPLNLGHDLTLIVDEFGVKLF
EEIDYINEGRNAEKFAANFRDDPDVKVPCIYWEYSSNRILTLEWINGFKLTDTAQIKAAG
LDPYAIVKIGVTSGLRQLLEHGFFHADPHPGNLFATLD-------GKMAYIDFGMMDQLE
EETKETIASSVVQLINKDYLALARDFVSLGFLTPETDITPIIPALEKVLGNAIGQSVGDF
NFKTITDDFSELMYEYPFRVPAKFALIIRSLITQEGLALSLDANFKIVEVAYPYIARRLL
TGESPQLRRRLLEVLF-KDGKFQWQRLENMISIARSDE---GFDLLPTAQLGLQYLLSDE
GRYLRRQLLLALTEDDRLHTEEVQRIWELIRDELKPKNLFDAAINAFRELSTVGVAAILP
TTTKIG-------------------------
>Prom9313|33863338
-----------------------------------------MRYDANQDLLWLLTRPWVW
IPRLIHVLTSLLTLAVGVLAQG-SNNDEEAQKRLAKKLLITLTNLGPCFIKVGQALSTRP
DLIKREWLEELTSLQDNLPAFNHATALATLAEDLGAPASQLFEEFPSQPIAAASLGQVYK
ARLHRNQWVAVKVQRPQLAFILRRDLVIIRLLGVLSAPVLPLNLGFGLGNIIDEFGRSLF
EEIDYEQEANNAERFAALFAKDPTVTVPRVERLLSSRRVLTTSWIEGTKLRDRKELKAQL
LNPTALIRTAVISGLQQLFEFGYFHADPHPGNIFALSG--QSKKMGHLAYCDFGMMDSIS
DDDRLTLTGAVVHLINNDFNALAKDFQKLGFLSLTSDLTTIIPALEEVLGGSLGESVESF
NFKAITDRFSELMFDYPFRVPARFALIIRAVVSQEGLALRLDPDFKIIAIAYPYVAKRLL
AGDSMEMREKLLEVIFDNNGHLRLERIESLLKVISQDAVAPDAELIPVAGAGLKLLLGPD
GSTLRSRLLMTLIKDERLCASDIKALMSLLRRTFSPRKIANGMLQTLTPRTT--------
-------------------------------
>Cya7822|196257306
MYFYILELTVEKDPLSKEAKDQLVSRHQKVFLDPGRTPKELKSYDPEAIARYYRSRPWLF
IWRTISIIWFFGIFLFHLKWDQWTGQVERNKYKRASEIRTTLTRLGPTFIKVGQALSTRP
DLIRKDFLEELIKLQDQLPPFDNDIAFAIIKQDLGRTVAETYREISPNPIAAASLGQVYR
AILPSGEEVAVKVQRPNLRPVLTLDLHLLRCAAKWFGRWLPLNLGHDLTLIIDEFGIKLF
EEIDYVNEGRNAEKFAANFANDPEVKVPKIYWRYSGNRVLTLEWIEGYKLTDTDKIKAAG
IDPNEIIKIGVTSGLKQLLEHGFFHADPHPGNLFATLD-------GRMAFIDFGMMDQLE
EETKETIASSVVQLINRDYQALAEDFVKLGFLTADTDIRPIIPALERVLGNAIGQSVGDF
NFKTITDDFSELMYEYPFRVPAKFALIIRSLITQEGLALSLDPNFKIVQVGYPYVARRLL
TGESPQLRRRLLDVLF-KNGKFQWQRLENMIQIARSDG---NFDILPTARLGITYLLSDE
GRYLRNQLLLAVTEDDRVHTEEVQRIWALVQDDLQPQKLFNVALNAIREFSTTGVAAIIP
REF----------------------------
>Cya7424|218440205
-----------------------MSRHQKVILNSGRTPKELEIYDPEAIARYYRYRPWSF
IWRTLTIIWFFGLFIAQIKLDQWTGQTEVNKYKRASQIRKILTHLGPTFIKVGQALSTRP
DLIRKDFLEELIKLQDQLPPFDNETAFAIIEKNLGVKVKEAYREISPNPVAAASLGQVYR
AILYTGEEVAVKVQRPNLRPVITLDLYLMRCAAKWFGRWLPLNLGHDLTLIIDEFGIKLF
EEIDYVNEGRNAEKFAINFADDPEVKVPKIYWQYSGKRVLTLEWIHGYKLTDTTRIRAAG
IDPNAIVKIGVTAGLRQLLEHGFFHADPHPGNLFATLD-------GRMAFIDFGMMDQLE
EETKETIASSVVQLINRDYEALAEDFVKLGFLTPNTDIKPIIPALEKVLGNAIGQSVGDF
NFKTITDDFSELMYEYPFRVPAKFALIIRSLITQEGLALSLDPNFKIVQVGYPYVARRLL
TGESPQLRRRLIDVLF-KDGKFQWQRLENMIAIARTDG---NFDILPTAQLGLRYLLSEE
GRYLRNQLLLALTEDDRLHTDEVQRLWSLVREELKPQLLLNVALNAIRDFSTTGVAAIIS
R------------------------------
>PromN1A|124026204
-----------------------------------------MKYDFQRDLTWLISRPWIL
VPRFIQIVGAISLLLARLIFQG-SSTEDNTQKKLAKFLLKTLIDLGPCFIKVGQALSTRP
DLIRKDWLEELTNLQDNLPSFSHEKALEIIENELGKPASELFEEFPSKPIASASLGQVYK
AKLFGDYWVAVKVQRPNLIFNIRRDIVIIKILGVLSAPILPLNLGFGLGEIIDEFGRSLF
DEVDYKKEADNAEKFSNLFHNNNSVTIPTVERHLSTIKVLTTSWIDGTKLKERNELIENN
LNPSKLIRTGVISGIQQLLEFGYFHADPHPGNMFALEG--HNGDLGNIAYVDFGMMDSIS
EVDRLTLTGAIVHLINNDFHSVAKDFQKLGFLSKEQDLKPLIPVLKEVLGSAIGKDVATF
NFKEITNKFSELMFDYPFRVPARFALIIRAVISQEGLAIRLDPDFKIIDLAYPYVAKRLL
TSDTNEMINILLDVIFDQNGHLRVERIENLFDVLVQDSSTPAKELIPVAGAGLKLLTSSR
GSLIRKNLLMSIIKDERIDTKDMKQLIKLVRKTFNPLKMVSALTKQNNTQVA--------
-------------------------------
>Micc|254414175
----------------------MSQQYIEVDYLEAEQIKPRRRYDPDEIAAKYRYRPWVV
LWRALRIIWNFVQFILGLKWDEWRNQVEKNRFKRAAQLRHILTRLGPTFIKVGQALSTRP
DLVRKDFLEELIKLQDQLPPFDNKTAFAIIESELDRSVSEVYRQISPDPIAAASLGQVYH
AYLYTGEEVAVKVQRPNLLKYLTLDLYLMRKSAGWLSRWLPLNLGHDLTLIVDEFGIKLF
EEIDYVNEGRHAELFASNFRDDPSVKVPTIYWRHSNHRVLTLEWINGCKLTDTKSLCTAG
LDADQVIQTGVIAGLRQLLEHGFFHADPHPGNLFAMPD-------GRMAYIDFGMMDQLE
EETKETIVSAVIDLINKDYPELAKKFVILGFLTPDTDITPIIPAIERVLGDAVGQSVRDF
NFKTITDSFSELMFEYPFRVPAKFALIIRSLVTQEGLALTLNPEFKIVEVSYPYVAKRLL
KGESPGMRRRLIEVLF-KDGRFQWQRLENMIAIARSDD---NFDLLPTAQLGLQYLLSEE
GKFLRRQVLLALTEDDRLHTEEVQRLWNLVKDDLKPGRLFNVALNSLGTMSTEQIAAILP
LTAMMGDNE----------------------
>Prom9202|254525681
------------------------------------MKRSYSKYSAKDDLVWLMLRPWIF
IPRVLYILLTFIFLFIRILFQG-NSKSKNIQKNLSKYLFDVITDLGPCFIKLGQALSTRP
DLVRQDWLTELTNLQDNLPAFHHKIALKIIEEELGAPANELFDEFPDSPIASASLGQVYK
AKI-NNKYLAVKVQRPNLYFLIRRDVVILRFLGTFLSPFLPLNIGVGIGEIIDEFGKALF
DEIDYQKEAENALKFANLFKENPNIFIPKLERQFSSERIITTSWIDGVKLRDRALLEENN
LIPASFIKTCVISGLQQLFEFGYFHADPHPGNMFALKG--GNADCGNLAYVDFGMMDTIT
NSDRLTLIKAIVHIINEEYYLLAKDFQKLGFLTKEQDLQKLVQPLKEVLGGSLGAEVGNF
NLKNVTDKFSKLMYSYPFRVPSRFALIIRAVVSQEGLALRLDPEFKILKIAYPYIAKKLL
TDNSEEILDILLEVVFDKNGQIQIEKVESLLNILFKDSENINSDLIPVANAGLKLFVSKK
GSEVRKNLLLSLIKDEKLEFTDAKKLLAIIRDTFSPLNIAKSAVQNIISTV---------
-------------------------------
>Nods|119509724
--------------------------------MAQNQPGQLRRYNSEAIARHYRYRPWLA
WGRMLQVIWSFAVFILSLKWDEWQDKVEQNKGKRATQLRELLTRLGPTFIKVGQALSTRP
DLVRKDFLEELIKLQDQLPPFDNAIAYQIIETELDRPISDVYSELSASPVAAASLGQVYR
GRLLTGEEVAVKVQRPNLRPVITLDLYLMRWMAGWLAPWLPLNLGHDLTLIVDEFGIKLF
EEIDYINEGRNAEKFANNFRNDPRVKIPVIYWSYTNTHVLTLEWINGFKLTDTSRIKAAG
LDPEGIIQIGVTSGLQQLLEHGFFHADPHPGNLFAMPD-------GRMAYIDFGMMDQLE
EPTKETLVDALVHLVNKDYADLAADFVALGFLTPDTNICPIIPALESVLGNAIGKNVKEF
NFRTITDEFSELMYEYPFRVPAKFALIIRSLVTQEGIALSLNPNFKIVEVGYPYIARRLL
TGESPELRRRLLNVLF-KDGKFQWQRLENLIEIARTDG---SFDVLPTAQMGLQYLMSEE
GKFLRRQLVLALTEDDRLHTAEVQRLWDLVKDDIQPNRLLDVAIGMLTELSRESVAAIIP
KSAFFAAFSSVQPNSKK--------------
>Cyab|254431682
----------------------------------------------------------MF
VSRLSTVLWQLLSLALVLVVQA-NSSDRQVQQRLGKRILTTLTNLGPCFIKVGQALSTRP
DLVRRDWLEQLIQLQDNLPAFPLAVALRTIEEELGAPASTLYATFPDYPVAAASLGQVYK
ARLDNGHWVAVKVQRPNLPLILRRDLVIIRLLAVLCAPLLPLNLGFGLDEIIDEFGQTLF
DEIDYRKEADNADRFAALFSDNPEVTVPAVERSLSTRRVLTTSWIHGTKLQERHVLEARH
LDPTALIRTGVVAGLRQLLEFGYFHADPHPGNLFALPG--RTGPLGHVAYVDFGMMDSIS
DADRLTLTGAVVHLINKDFRALAQDFVALGFLNPDADLEPIIPALEEVLGGALGENVGNF
NFKAVTDRFSELVFDYPFRVPVRFALIIRAVVSQEGLALRLDPDFKIIRVAYPYVARRLL
AGDTAEMRDKLLDVLFDRDGRLQIERLESLLAVLENDG--PGPDLLPVMGSGLKLLLGPE
GDSLRQRLLLTLVRDDRLQTEDLRALAGLLRRTFSARKLASGLLARLNPLAAA-------
-------------------------------
>Acam|158334576
-------------------------MQQQLMSSPPPANSALQRYDARKIASYYRWRPWKA
LWRLIYIISLFNGFIWGLLWDRWTHTSTAHYPQRAIQIRKILTQLGPTFIKVGQALSTRP
DLIPKDFLTELMLLQDQLPPFPNEQAFAQIEAELRQPVREIYQEISAQPVAAASLGQVYR
GRLFTGEEVAIKVQRPNLRPKLTLDLYLMRWMAARFGRFLPLNLGHDLTLIVDEFGTKLF
EEIDYINEGQNAERFAENFKEYPAVEVPRIHWAYSGRKVLTLQWINGFKLTDSQCAVEAN
MDPDRLVQIGVISSLRQLLEFGFFHADPHPGNLFATSE-------GSMAYVDFGMMDQLD
QTTKNTLVDAVVHLVNKDYELLATDFVKLGFLTPETDIRPIIPALEDVFDDIIGAKVGDF
NFKTITDRFSELMYDYPFRVPAKFALIIRSLVTQEGVALCLNPDFKILEVSYPYVAQRLL
AGETPDFQRRLLEVLF-KDGKFQWQRLENLIAIAQTDQ---SFDLIPTARLGMQFLMSDE
GDYLRRQVVLALIEDDRLHTEEVERLWNLIKGDLKPEKLFSVALGALAEFSDSNLPEWLP
RPPLPVS------------------------
>Prom9301|126696528
------------------------------------MKKSYSKYSAKDDLLWLILRPWIF
IPRVLYILLTFIFLFLRILSQG-NSKNKNVQKNLSKYLFDVITDLGPCFIKLGQALSTRP
DLVRQDWLTELTNLQDNLPAFDHKIALKIIEDELGSPANELFQEFPDSPIASASLGQVYK
AKI-NDSYLAVKVQRPNLYFLIRRDIVILRFLGTFLSPILPLNIGVGIGEIIDEFGKALF
DEIDYQKEAENALKFANLFKENPNIFIPKLEQQFSSKRIITTSWIDGVKLKDRALLEENN
LIPASFIKTCVISGLQQLFEFGYFHADPHPGNMFALKG--GNADCGNLAYVDFGMMDNIS
NSDRLTLIKAIVHIINEEYFLLAEDFQKLGFLTKEQDLNQLVEPLKEVLGGSLSAEVGNF
NLKNVTDKFSKLMYSYPFRVPSRFALIIRAVVSQEGLALRLDPEFKILKIAYPYIAKKLL
TDNSEEILEILLEVVFDKKGQIQIEKVESLLNILFKDSENINSDLIPVANAGLKLFVSKK
GSEVRKNLLLSLIKDEKLEFTDAKKLFSLIRDTFSPLNIAKSAVQNFISTV---------
-------------------------------
>Artm|209525028
--------------------------------MNPYQNSDRRVYDPQAIAQYYRRRLWKA
IWRVITVVWFFSGFIIGLLWDQWRHRNVTETPKRAAQLRNILTRLGPTYIKVGQALSTRP
DLIRKDFLEELTKLQDQLPPFDTKIAMAIIERELDRDLDTVFRQISPEPVAAASLGQVYK
AQLLTGEEVAVKVQRPFLLPTLTLDLYLMRWAAGWLSPILPLNLGHDLTLIVDEFGFKLF
EEIDYINEGRNAERFATYFDDDPTVKVPSIYWKYTSHQVLVLEWINGLKLTDIESVQAAG
LDMSKMIFVGVTSGLRQLLEFGFFHADPHPGNLFAMPD-------GRMAFIDFGMMDQLS
QQTKETLVDSVVHLINKDYKELAEDFVRLGFLAPNTNMAPIIPALEAVMGDIIGESVKDF
NFKTITDSFSELMYDYPFRVPAKFALIIRSLVTQEGIALSLDPDFKIVEVAYPYVARRLL
KGETPALRRRLIEVLF-KDGRFQWHRLENMITIAQTDG---NFDILPTAQLGLQYLFSEE
GSFLRRQIVMALTEDDRLHTAEVQRLWGLIQDDLKPSRLFDVALGAITEFSTSQVAAMRI
Q------------------------------
>Syne6301|56750831
---------------------MASALLQFWLPPVSFPLAAYDRYDAEAITRYYRRRPWLA
IARLSVIFWNFLGFGWRLLWDQRQQAGDAHLPERAAELRQILTNLGPTFIKAGQALSTRP
DLVRVDFLDELTKLQDQLPPFPNDQAFEIMAEELGRPVSQSFEELSPEPIAAASLGQVYK
GKLFSGETVAVKVQRPNLLPTITLDLFLIRWAATWFGSLLPLNLGHDLTLIVDEFGYKLF
EEIDYENEGRNAERFAENFRDCPYVKAPKIYWAFSSRHVLTLEWIDGVKLTAAAELDQLG
INADAVVKTGVISGLQQLLEFGFFHADPHPGNLFALPSSPRPDGLGCMAYIDFGMMDQLD
QLTKETLVDAVVHLINRDYVELAQDFITLGFLTPDSDLTPIIPALESVLGDIMGEKVRDF
NFKTITDRFSELMYDYPFRVPAKFALIIRSLVTQEGLALSVNPDFRIVDVAYPYIAKRLL
QGESPQLRRRLLEVLV-KDGKFRWNRLENLIAIAQNDG---GFDLLPTAQMGLQYLFSDE
GAYLRNQLLLALTENERLQTEPLQRLWELLRPELEPARVAGHAFNAFVAFSRDRAAAFFP
TLALESNR-----------------------
>Anav|75906543
------------MRVNTLKDTVNFPEEEADKGVGQYQPGQLKRYNPDAIARYYRFRPWLA
WGRLFKITWSFAMFVLGLKWDEWQNQVEQNKGKRATQLRQLLTRLGPTFIKVGQALSTRP
DLIRKDFLEELIKLQDQLPAFDNAIAYHIIESELDRPISEVYSELSPAPIAAASLGQVYR
GRLISGEEVAVKVQRPHLRPTLTLDLYLMRWAASWLAPWLPLNLGHDLTLIVDEFGIKLF
EEIDYLNEGRNAEKFAHNFRNDSQVKVPSIYWRFTTSRVLTLEWINGFKLTDTESIRKAG
LDPEAIISIGVTSGLQQLLEYGFFHADPHPGNLFAMPD-------GRMAYIDFGMMDQLE
EKSKESLVDALVHLVNKDYSDLALDFVNLGFLTPDTNIVPIIPALETVLGNAIGKNVSDF
NFKTITDQFSELMYEYPFRVPAKFALIIRSLVTQEGIALSLNPNFKIVDVGYPYVARRLL
TGESPELRRRLLNVLF-KDGRFQWQRLENLIAIARSDN---NFDVLPTARMGLQFLLSDE
GQFLRRQLVLALTEDDRLHTEEVQRLWSLVKDDLQPNRILNVAIGLLTDLSREGVAAILP
KATSFGFFDEAQSKN----------------
>Artp|284051678
--------------------------------MNPYQNSDRRVYDPQAIAQYYRRRLWKA
IWRVITVIWFFSGFIIGLLWDQWRHRNVTETPKRAAQLRNILTRLGPTYIKVGQALSTRP
DLIRKDFLEELTKLQDQLPPFDTKIAMAIIEKELDRDLDSVFREISPEPVAAASLGQVYK
AQLLTGEEVAVKVQRPFLLPTLTLDLYLMRWAAGWLSPILPLNLGHDLTLIVDEFGFKLF
EEIDYINEGRNAERFATYFDDDPTVKVPSIYWKYTSNQVLVLEWINGLKLTDIESVQAAG
LDMNKMIFVGVTSGLRQLLEFGFFHADPHPGNLFAMPD-------GRMAFIDFGMMDQLS
QQTKETLVDSVVHLINKDYKELAEDFVRLGFLAPHTNMAPIIPALEAVMGDIIGESVKDF
NFKTITDSFSELMYDYPFRVPAKFALIIRSLITQEGIALSLDPDFKIVEVAYPYVARRLL
KGETPALRRRLIEVLF-KDGRFQWHRLENMITIAQTDG---NFDILPTAQLGLQYLFSEE
GSFLRRQIVMALTEDDRLHTAEVQRLWGLIQDDLKPSRLFDVALGAITEFSTSQVAAMRM
Q------------------------------
>Cya7425|220907761
----------------MGVGRKTAIVEQTVSFTYPAQSSANRAYDAAEIARYYDRRPWLL
WGRLIQILWSLGSFWLSLQWDQWQGKTEQRITARAMQLRRVLTGLGPTFIKIGQALSTRP
DLIRKDFLDQLTLLQDKLPPFPTPIAFANLEAELGQPVDKIYAQISEQPVAAASLGQVYR
AKLFNGEEVAVKIQRPHLRPILSRDLYLIRKLASWFGPWLPLNLGHDLTLVVDEFGTKLF
EEIDYLNEGRNAEKFAHNFRDDPTVKVPRIFWRYSSQRVLTLEWIEGVKLSRTECMVAAH
VDPDSLIRIGVISGLRQLLEFGFFHADPHPGNLFALSD-------GRMAYIDFGMMDQLE
ESTKETLVDALVHLINKEYIALAKDFVRLGFLTPETDIYPIVPALEAVLGDMMGAKVRDF
NFKTITDRFSELMFDYPFRLPAKFALIIRSLITQEGVALCLNPEFRIVEVSYPYIAKRLL
SGESPQLRRRLLEVLF-KDGKFQWQRLENLITIARSDS---SFDLVPTATLGLQYLLSSE
GQFLRRQLVLALTEDDRLHTEEVQRLWNLIKDDLKPVQLFNAALGALAGFSGEETAERSA
VALSR--------------------------
>Cya51142|172035283
-----------------------MTWQTIESYDPSSNIQQQKRYDAAAIARYYHRHPWEV
IQRAITIIWSFGWFLLHLQWDHWFNPDKDNKQKCATELRQILTRLGPTFIKVGQALSTRP
DLIRPDFLDELIKLQDQLPPFDNEIAFSIIEKSLGTSIDEAYREISPHPVAAASLGQVYR
AVLHTGEEVAVKVQRPNLRPILTRDLFLMRWAACQFGRFLPLNLGHDLTLIIDEFGVKLF
EEIDYVNEGRNAEKFAANFRNDDDVKVPVIYWSYSSDRILTLEWIQGYKLTDTDKIRAAG
LDPYAIVKIGVTSGLRQLLEHGFFHADPHPGNLFATLD-------GRMAFIDFGMMDQLE
EETKETIASSVVQLINQDYDALARDFVKLGFLTPDTDIEPIIPALERVLGNAIGQSVGDF
NFKTITDDFSELMYEYPFRVPAKFALIIRSLITQEGLALSLDPNFKIVEVAYPYVARRLL
TGESPQLRRRLLEVLF-KNGKFQWQRLENMIRIARSDE---QFDLLPTARLGLQYLLSDE
GRYLRHQLLLALTEDDRLHTEEVQRIWALISDDLQPQQLFGVAMKAFRQFSTAGVAAILP
DTADVN-------------------------
>Lyns|119488903
--------------------------------MSPHPFTSERCYDPRAIAQYYRRRPWQA
IWRAITVVWFFAGFVWGLFWDRWRRPEVEHTPERATQLREILTYLGPTFIKVGQALSTRP
DLIRKDFLEELTRLQDQLPPFNTEVAMAILEMDLDRDIQSVFSQVSPEPVAAASLGQVYR
ARLRSGEEVAIKIQRPHLVPIITLDLYLMRWAAGWIAPWLPLNLGHDLTLIVDEFGIKLF
EEIDYLNEGRNAERFGAYFSDDPTIKVPEIYWKYTSTRVLVLEWINGFKLTDVDSIQAAG
LDLDNLILLGVTSGLRQLLEFGFFHADPHPGNLFAMPD-------GRMAFIDFGMMDQLE
QDVKETLVGSVVHLINRDYNDLAKDFVKLGFLTPETDITPIVPSLEKVLGNAMGESVQDF
NFKTITDSFSELMYDYPFRVPAKFALIIRSLVTQEGIALTLNSGFKIVDVAYPYVARRLL
KGETPALRRRLIEVLI-KDGKFNWQRLENMLVIAQSDQ---TFDILPTAQLGLQYLLSPE
GDFLRRQIILALTEDERLHTEEVSRIWSLVGDHIQPARLFNVAIGAIADFSTTQVAALRL
LQ-----------------------------
>Prom9211|159903644
--------------------------MEFPNKSSVKIDSMVIGYDASRDFLWLLVQPWIW
IPRIIIIIVSISIFAFKLFFLG-QSKSSNIQRGLAKDLLESLTTLGPCFIKVGQSLSTRP
DLIPKEWLEELTKLQDSLPAFSHPRAIEILQNEIGYPLESYFEEFPDEPIASASLGVVYK
AKLKNKNTVAVKIQRPGLTYIIRRDLVIIRILSSLISPILPLNLGFGLSEIIDEFGISLF
KEIDYKQEADNAERFSRLFASNKYVTVPKVERMYSSSKVITTSWIEGIKLKDSEYLRENS
INPTEIIRTAVTSGIQQLLEFGYFHADPHPGNMFALKN--TLGGMGHLAYVDFGMMDSIS
NEDRITLTGAIVHLINKDFLSLANDFVKLGFLNEEEDLSKIVPILEEVLGGVLTKEVNSF
NLKSITDKFSELMYDYPFRVPARFALIIRAVVSQEGLAIKLDPSFKILRFAYPYVAKRLL
VEQNEEMIEILMDIIFDKYDHIRVDRLEALLNVLTEGSDTPGNELLPVARDGLKLLISSK
GSPVRRKLLMSLIKDDKINISEMQELVKLLKSTFSPISIANGFLPLLKSKSKSPLS----
-------------------------------
>Noss|17228088
--------------------------------MGQYQPGQLKRYNPDAIARYYRFRPWLA
WGRLFKITWSFAMFVLGLKWDEWQNQVEQNKGKRATQLRELLTRLGPTFIKVGQALSTRP
DLIRKDFLEELIKLQDQLPAFDNAIAYHIIESELDRPISDIYSELSPTPVAAASLGQVYR
GRLLSGEEVAVKVQRPHLRPTLTLDLYLMRWTASWLAPWLPLNLGHDLTLIVDEFGTKLF
EEIDYLNEGRNAEKFAHNFRNDTQVKVPSIYWRFTSSRVLTLEWINGFKLTDTDSIRKAG
LDPEAIISIGVTSGLQQLLEYGFFHADPHPGNLFAMPD-------GRMAYIDFGMMDQLE
ENSKERLVDALVHLVNKDYSDLALDFVNLGFLTADTNIAPIIPALETVLGNAIGKNVSDF
NFKTITDQFSELMYEYPFRVPAKFALIIRSLVTQEGIALSLNRNFKIVDVGYPYVARRLL
TGESPELRRRLLNVLF-KDGRFQWQRLENLIAIARSDN---NFDVLPTARMGLQFLLSDE
GQFLRRQLVLALTEDDRLHTEEVQRLWSLVKDDLQPNRIFNVAIGLLTDLSREGVAAILP
QATSFGFFDESQAKN----------------
>Cya8801|218247881
-----------------------MNWQQQDSSDSGSEIQRIRRYDPKVIARYYQVRPWEV
IWRAITIIWSFGWFLIHLQWEKWLNPNRTDQNKCATELRQILTRLGPTFIKVGQALSTRP
DLIHPDFLQELIKLQDQLPPFDNQEAFAIIEKSLGCSVDEAYREISPHPVAAASLGQVYR
AVLHTGEEVAVKVQRPNLRPTLTRDLFLMRWAACKFGGLLPLNLGHDLTLIVDEFGVKLF
EEIDYINEGRNAEKFAANFRDDPDVKVPCIYWEYSSNRILTLEWINGFKLTDTAQIKAAG
LDPYAIVKIGVTSGLRQLLEHGFFHADPHPGNLFATLD-------GKMAYIDFGMMDQLE
EETKETIASSVVQLINKDYLALARDFVSLGFLTPETDITPIIPALEKVLGNAIGQSVRDF
NFKTITDDFSELMYEYPFRVPAKFALIIRSLITQEGLALSLDANFKIVEVAYPYIARRLL
TGESPQLRRRLLEVLF-KDGKFQWQRLENMISIARSDE---GFDLLPTAQLGLQYLLSDE
GRYLRRQLLLALTEDDRLHTEEVQRIWELIRDELKPKNLFDAAINAFRELSTVGVAAILP
TTTKIG-------------------------
>Glov|37523981
-----------------------------MSSTHLASIQDLRSYDPQLIGAYYRRRPLVI
LRRALAVSFAFLIFGLQLWGDKLSGSIERNRRKRASQLRQLLTDLGPGSIKVGQALSTRP
DLLPKDYMEEMTRLQDQLPPFDNAVAFEYIKSELGRPAQEVFARIDPTPVAAASLGQVYR
AQLHTGEKVAVKVQRPDLVGKLTLDLTLLRWFCARFAGRLPLNLGHDLASIVDEFGNKLF
EEIDYENEATNAERFARYFESDPTVYVPRIYRDYSSRKVLTLEWIDGIKLTDVAAVKAAG
LDIESLVRIGVEAGLKQLLEYGFFHADPHPGNLFAMRD-------GRMAYIDFGMMDQLS
EETKENLVDSLVHLINREYKALAHDYVKLGFLAPGTDVAPIVPALELVLGDIIGQKVQDF
NFKTITDRFSDLVYEYPFRVPAKFALIIRSLITQEGIALSLTPDFKIIQVAYPYVARRLL
TGESPRLRQRLLDILF-KDGRFQWHRLENLIQIAGTGG---SFDLLPAAQYGLESLFSKD
GSFIRERLVLALTEGDRLHTHELGRLWNLVRPAIQPRKLVDQALDRLRERLTPPAAQPVL
RS-----------------------------
>Syns8102|33865479
-----------------------------------------MRYDPGRDLRWLLLRPWIA
IPRLIHVLWSLGGLVLVVLLQG-GSSDSAVQQRLARRILNTLTGLGPCFIKVGQALSTRP
DLVRRDWLEELTRLQDDLPAFPHALALERIEQELGAPAHELFDDFPDAPIAAASLGQVYK
ARLEGNAWVAVKVQRPNLTFILRRDLVLIRLLGVITAPLLPLNLGFGLGDIIDEFGRSLF
EEIDYVQEADNAERFASLFADNDAVYVPRVERMLSSTRVLTTTWIDGAKMRDSDELQALQ
LDPAALIRTGVICGLQQLLEFGYFHADPHPGNLFALQG--RSGDLGHVGYVDFGMMDSIS
DSDRLTLTGAVVHLINRDFAGLANDFQSLGFLSPSADLTPIVPALEEVLGGSLGDSVGSF
NFKAITDRFSELMFDYPFRVPARFALIIRAVVSQEGLALRLDPNFRIIAVAYPYVARRLL
AGDTREMRDKLLDVIFDADGRLSLDRLESLLAVIGQDAPAPGKELLPVAGAGLRLLLSRD
GADLRKRLLLTLIRDNRLHTDDVRALMGLMARTFGPARIAGGLLQRLNPLAAA-------
-------------------------------
>Thee|22299203
------------------------MKKTVTAPVSVVPSAGHRRYDPEAIARYYWRHPWQV
IWRFVDISVSFLTFWLLLQWDKWLGQQDTQRPLRAMQLRKLLIRLGPTFIKIGQALSTRP
DLICPDYLEELTLLQDKLPPFANEIAIAIIERDLHLNLGDIFAEFSPQPVAAASLGQVYR
AKLHSGEEVAVKVQRPNLLPVITRDLFLIRLLVQWVKPWLSINLCHDLRDIVDEFGHKLY
EEIDYLNEGRNAEKFAANFRDDPTVKVPKIYWEYTTEHVLTLEWIHGIKLTRTDCMLAAG
VNPDELIRIGVISGLRQLLEFGFFHADPHPGNLFATPD-------GRIAYIDFGMMDQLE
ESTKESLVDAVVHLVNKDYQALGTDFVKLGFLTPETDMRPIIPALESVFEEVIGSSVREF
NFKVITDRFSQLMYTYPFRVPAKFALIIRSLVTQEGIALCLNPNFRIVDVSYPYVARRLL
QGESPQLRRRLLDVLF-KDGRLQWQRLENLIAIARQDQ---HFNLAPTATLGLQYLFSEE
GQYLRRQIVLALTEDDRLHTEEVQRLWNLVKSDLRPLFLIDVAWEALKASVAHTLGKEED
SNSLVVAP-----------------------
>Syns9916|116073051
---------------------------MAARAEKANEASPDLRYQPGRDARWLLLRPWIV
IPRLIQILWALLGLVVSVVLRG-GSKDPEVQRKLARTLLKTLTNLGPCFIKVGQALSTRP
DLIRRDWLDELTRLQDDLPAFDHGIALATIQEELGAPVDQLFEEFPSQPVAAASLGQVYR
ARLHGQHWVAVKVQRPNLAFILRRDMVLIRSLGVLVAPLLPLNLGFGLGEIIDEFGRSLF
EEIDYEREADNADRFSALFADNPAVTIPRVERLLTARRVLTTSWIHGTKLRDRQELRAQR
LDPSALIRTGVISGLQQLLEFGYFHADPHPGNLFALSG--RTGELGHVAYVDFGMMDSIS
DSDRLTLTGAVVHLINRDFEALAGDFQQLGFLAPNADLAPIIPALEEVLGGSLGDAVGSF
NFKAITDRFSELMYDYPFRVPARFALIIRAVVSQEGLALRLDPEFKIIAVAYPYVAKRLL
AGDTREMREKLMEVIFDREGQLRIERLESLLQVVGESGSGPGLELIPVAGAGIKLLLGKD
GGDLRRRLLLTLIKDDRLSTADLRALGSMLGRTFAPGRMAGTMLQKLNPLAAA-------
-------------------------------
>PromMED|33861639
------------------------------------MATSYSKYSPKGDMIWLILRPWIL
LPRVLYILLTLIFLLVRILFQG-NSNSKSVQKNLSKYLFDVITDLGPCFIKLGQALSTRP
DLVRQDWLTELTNLQDNLPPFKHKIALKIIEDELGLPANELFDDFPDEPIASASLGIVYK
ARKKNNNFCAVKVQRPNLYFLIRRDIVILKILATAFGSFLPLNIGVGIGEIIDEFGRALF
DEIDYEQEGKNALKFADLFKSNPNVFIPKLEKDFSSKRVITTSWIDGVKLRDREILEQNN
LIPSSYIRTCVISGLQQLFEYGYFHADPHPGNMFALKG--GTLDNGHLAYVDFGMMDTIT
NSDRLTLIKAIVHLINQEYLLMAKDFQKLGFLTKEQDLEQLVEPLKEVLGGAFGAEVGNF
NLKNVTDKFSKLMYSYPFRVPSRFALIIRAVVSQEGLALRLDPEFKILKIAYPYIAKKLL
TDNSDEIVNILLEVVFDNEGRIQIDKLESLLNTLFKDTENINADLIPVANAGLKLIVSNK
GSEVRKNLLLSLVKDDRLEFKDAEKLLILLRDTFSPLKLAKSAVQNIISPA---------
-------------------------------
>Scys6803|16329739
-------------------------MPNPKPLPPQSELDNIRRYNAQAIANYYRRRPWKV
LWRALEVVWSFGFFLTCLLWDQWTGQVEYYKRQRAEDLRELLTKLGPTFIKVGQALSTRP
DLVRRDFLEELIKLQDQLPPFDNDLAFQLMEEQLGMKVDEAYREISAHPVAAASLGQVYR
AMLFSGEEVAVKVQRPNLRPRLSLDLYLMRLGAQKFGRFLPLNLGHDLTLIVDEFGIKLF
EEIDYLNEGRNAEKFAENFHGDAEVKVPCIYWQYSNQKVLTLEWIQGFKLTDTDKIRAAG
LDPSDIIRIGVTSGLRQLLEHGFFHADPHPGNLFATLD-------GRMAYIDFGMMDQLE
PGTKETIASSIVQLINKDYLALTEDFIALGFLAPNTDITPIIPALENVFGSAIGQSVQDF
NFKTITDDFSELMYDYPFRVPAKFALIIRSLVTQEGLALSLDPNFKIVEVAYPYVARRLL
TGESPQLRRQLIDVLF-KNGKFQWQRLENMLSIARSDT---KFDLLPTAQLGLQFLFSEE
GLYLRRQILLALTEDDRLHTDEVQRIWGLVKDDFKPQELVNVAWNAVREFSLAGVSTILP
QR-----------------------------
>Syn9902|78184952
-----------------------------------------MQYDSGRDFWWLLLRPWIA
IPRLIQVLWTLSGLVIVLLLRG-SSSDADVQRGLARRILNTLTGLGPCFIKLGQALSTRP
DLVRRDWLEELTRLQDDLPAFPHSIALSRIEQELGAPAEQLFEEFPSAPIAAASLGQVYK
ARLEGQSWVAVKVQRPNLTFILRRDLVLIRALGVLTAPFLPLNLGFGLGSIIDEFGRSLF
EEIDYEQEADNAERFAKLFADNPAVYVPGVERMLSSTHVLTTTWIEGSKMRNSQELIDQR
LDPAALIRTGVICGLQQLLEFGYFHADPHPGNLFALQG--RSGDMGHVGYVDFGMMDSIS
DSDRLTLTGAVVHLINRDFAGLAEDFQNLGFLSPTADLAPIIPALEEVLGGSLGESVGSF
NFKAITDRFSELMFDYPFRVPARFALIIRAVVSQEGLALRLDPDFKIISVAYPYVAKRLL
AGDTSEMREKLLDVIFDESGRLRLERLESLLDVVGQGAPSPGVELLPVAGAGLRLLFSRD
GADLRKRLLLTLIRDDRLHTDDVRALAGLIGRTFGPGRIAGGFLQRLNPLVAA-------
-------------------------------
>Trie|113476130
--------------------------------MGQNHLSSTRRYDPEAIAKYYYYRLWLV
MWRFLVIFFSFTSFVLGILWDKWRYKKVEDTPERATQLRKILTNLGPTFIKVGQALSTRP
DLIRKDFLEELTKLQDQLPAFDNQIAISIIETELGQNINDIYREVSPRPVAAASLGQVYK
ARLQSGESVAIKVQRPNLLPIITLDLFLMRWGASWLSPWLPLNLGHDLSLIVDEFGTKLF
EEIDYINEGHNAERFATYFADDPSVKVPSIYWHYTTTNVLTLEWIDGLKLLDTKQIQGAG
LNTDTLITAGVTSGLRQLLEFGFFHADPHPGNLFALTD-------GRMAYIDFGMMDQLE
QDIKETLVDSVIHLINKDYQELAKDFVKLGFLAPDADIQPIIPALEMVLGNIMGEKVKDF
NFKTITDKFSELMYEYPFRVPAKFALIIRSLVTEEGLALSLNPNFKIVDVAYPYVARRLL
KGESPGLRRRLIEVLF-KDGKFQWQRLENLIGIARTDQ---NFDILPTAQLGLQYLLSEE
GEFLRKQLILAIIEDDRIHTEEVSRLWDLIQDDLQPSRLFNFALGALAEFSTQRAAAILP
SVMATTNSQAKN-------------------
>Syn9311|113954958
---------------------MPERSRLADNTQLKDSSETRMRYAPGKDARWLLLRPWIY
LPRIFQIVWALTGLVVSLLLRG-RSKDSEVQRKLARTLLRTLTNLGPCFIKVGQALSTRP
DLIRRDWLDELTKLQDDLPSFDHAIALQTVEEELGAPVEQLFEDFPTVPVAAASLGQVYK
ARLHGQHWVAVKVQRPNLAFILRRDMVLIRTLGVLGAPFLPLNLGFGLGEIIDEFGRSLF
EEIDYYCEADNAERFSTLFADNPAVTIPKVERLLSAKRVLTTSWIHGTKMRDRQELKSQR
LNPPALIRTGVISGLQQLLEYGYFHADPHPGNLFALSG--QTGDLGHVAYVDFGMMDSIS
DSDRLTLTGAVVHLINKDFSALANDFQQLGFLAPNADLESIIPPLREVLGGSLGDSVGTF
NFKAITDRFSELMYDYPFRVPARFALIIRAVVSQEGLALRLDPDFKIIAVAYPYVAKRLL
AGDTKEMREKLLEVLFDSEGHLRLERLESLLEVVGSDAPTPGAELIPVAGAGLRLLLSKD
GADLRRRMLLTLVRDDRLSTEDIRSLTSLIGRTFSPRRIAGRMLQQLNPLAPA-------
-------------------------------
>NoAz|298491678
--------------------------------MGQYQPAQLQQYNPDAIARYYRYRPWLA
WGRLLRIIFSFASFILSLKWDEWQNQVEQNQGKRATQLRELLTHFGPTFIKVGQALSTRP
DLIRKDFLAELVKLQDQLPAFDHNLAQHIIETELERSIDEIFSELSPKPVAAASLGQVYR
ARLISGEEVAVKVQRPNLRPVITRDLYLMRWAASWLTPWLPLNLGHDLTLIVDEFGTKLF
EEIDYINEGRNAEKFATNFRDDPHVKVPSIYWRYSSNRVLTLEWINGFKLTDTQSIRQAG
LDPETIIQIGVTSGLQQLLEHGFFHADPHPGNLFAVTD-------GRMAYIDFGMMDQLE
ETTKETLVDALVHLVNKDYTDLAEDFVELGFLAPGTNITPIVPALEAVLGNAIGKNVKDF
NFKTITDQFSELMYEYPFRVPAKFALIIRSLVTQEGIALSLNPNFKIVEIGYPYIARRLL
TGESVALRRRLLNVLF-KDGKFQWQRLENLISIARTDV---EFDVLPTAKMGLQFLLSEE
GKFLRRQLVLALTEDDRLHTDEVQRLWNLVKDDLPPNRLLNVAFGILTELSREGVAAILP
KATSLISFTNNQSPSLN--------------
>Ucyn|284929015
-----------------------MTWQTAKLHNLNLEIRRQKKYDAHEIALYYRSRPWRV
IKRTISIVWSFGWFFINIQWDK-FTHKKNSKKKRSIQLRQILTNLGPTFIKVGQALSTRP
DLIHPDFLDELVKLQDQLPSFDNKIAFSIIEKSLKVKIDKAYKEISPNPVAAASLGQVYR
AILYTGEEVAVKVQRANLESILTCDLFLMRLVASKLSRFLPLNLKHDLTLIVDEFGSKLL
EEIDYVNEGKNAEKFASNFQDDADVKVPKIYWALSSDRILTLEWIQGYKLTNTEQIKNAG
LDPYSIVKIGVISGLKQLLEHGFFHADPHPGNLFATHD-------GRMAFIDFGMMDQLD
NSTKEIIADSVVQLINEDYDALAKDFVKLGFLTPDTDIKPIIPALEKILGNAITKNVNDF
NFKTITDDFSKLVHKYPFRLPAKFALIIRSLITQEGLALSLDPNFKLVEIAYPYVAMQLL
AGGTSQLRNRLSEILI-KDNKFQWSRLENMLAIASSEE---KFNLLPTAQLGLQYLFSDE
GQYLRHKLLLALTEDDKLHIEEVQRVWSIISNDLYPQQLMIIMINVLQKLIATKA-----
-------------------------------
>Syns5701|87303412
-------------------------MHPAPPARPARVEGPPPRYEPAADLRWMLLRPWIL
VSRLVVVLWQLSWLALVLVVQG-SSSERAVQQRLGRRILETLTQLGPCFIKVGQALSTRP
DLVRRDWLDQLTQLQDNLPPFPHELALAEIEAELGAPAAQLFEHFPPYPVAAASLGQVYK
AELTAGHWVAVKVQRPNLAYILRRDLVIIRLLGVLTAPFLPLNLGFGLGDIIDEFGLTLF
DEIDYRREADNAERFASLFADNPAVTVPRVERQFSSRRVLTTSWINGIKLQDRLELESHR
LEPDALIRTGVMAGLQQLLEFGYFHADPHPGNLFALPG--RTGAMGHVAYVDFGMMDSIS
DADRLTLTGAVVHLINRDFEALAGDFQTLGFLRPDADLTPIVPALETVLGGQLGESVGSF
NFKAITDRFSELMFDYPFRVPARFALIIRAVVSQEGLALRLDPSFKIIRVAYPYVARRLL
AGDTAELREKLLEVLFDRQGHLQLERLESLLGVVEQDDA--NPDLLPVAGAGLRLLLGPR
GGSLRQRLLLMLVRDNHLNTDDLRALMGLLRRTFSPSKLAGGVLQRLNPLAPAA------
-------------------------------
>YellB|86608544
------------------------------MFSRTSPIAALEVYDPQLICRYYRWRLPQV
IGRALAILWPFLWFVLCLRWDQLWGHTDRNVGRRSVQLRKLLTDLGPTFIKVGQALSTRP
DLVRKDYLEELTQLQDQLPPFPSEQAFARIESELGRPIAEIFAQISPEPVAAASLGQVYK
AQLHSGEWVAVKVQRPHLREQLSLDLYLIRWASTWLGPWLPLNLGSTLTAVVDEFGRKLF
EEIDYLHEGRNCERFAEYFRDDPDVYVPRIFWAYSTRRVLTLEWIDGIKLTDVERIRAAN
LEVKQLVRIGVVAALKQLLEYGFFHADPHPGNLFALTD-------GRMAYIDFGMMDQLT
EEMKEYLVDALVHLVDRDYNALIDDFIHLGFLQPDVGRQELIPALEKVLADVLTQEVVNF
NFKTATDQFSDLMYRYPFQVPSHFALVIRSLVTQEGVALSLYPQFRIVGVAYPYVAKRLL
TDESPRIRQRLLQVLI-KDGKFRWNRLENLIQIARSDG---GLDWLPTAQTGLRYLMSEE
ARDLRRQLVLSLTEDDRLHFEELQRLWQLLSPELSPAYLWQATLRSLPSTGDLQHTLVEL
REQVQAHLEHLSRWRLPQPWSDLLAGVGQER
>Syn7002|170079137
-----------------------MTQYPSVAPDHKLGSTTLTRYDAKAIAKHYRWRPWQS
LWRAFTIIWLFGWFSFKLWLDSKREEEPETRARRANELREILTRLGPTFIKVGQALSTRP
DLIRPDFLEELIKLQDQLPSFDNEIAFAIIEKDLGRPVDDIYQEISPHPVAAASLAQVYR
ARLYSGEEVAVKVQRPKLLPLLTLDLYLMRLGASLFAPYLPLNLGHDLTLIVDEFGTKLF
EEIDYINEGRNAEKFAANFRDDPTVKVPAIYWEYTSHRLLTLEWIQGYKLNELDRIRAAG
LDPNRIIEIGVTTGLRQLLEHGFFHADPHPGNLFATFD-------GRMAYIDFGMMDQLD
NTTKETIASSVVQLINQDYQTLAKDFVELGFLAPKTDIRPIIPALEKVLGKAVGESVGDF
NFKTITDEFSALMYEYPFRVPAKFALIIRSLVTQEGLALSLNPDFKIVEISYPYVSRRLL
TAETPELRRKLLEVLF-KDGKFQWHRLENMLAIAQADN---QFDILPTAQMGFQYLMSEE
GAEIRRMILLALTEDDRLHTEEVQRLWALLKDEFQPQKLLGAAWSNLRQFSGERLTAVLP
SFAQSRS------------------------
>Cylr|282900668
--------------------------------MGQYQPAQLKQYNPEAIASYYRYRPWLA
LARLLRILFSFAVFIFSLQWDEWRNQVEQNRGKRATQLRKLLTNLGPTFIKVGQALSTRP
DLIRKDFLEELVKLQDQLPPFDHDIALSIIETELNRSIDEIFTKLSPQPVAAASLGQVYR
GTLVTGEEIAVKVQRPNLRPIITKDLYLMRWAATWLSPWLPLNLGHDLTLIVDEFGTKLF
EEIDYMNEGRNAEKFAHNFRNNPQVKVPVIYWSYSSHRVLTLEWINGYKLTDTERIRQAG
LNPEGMIQIGVTSGLQQLLEYGFFHADPHPGNLFAVDD-------GRMAYIDFGMMDQLE
ETTKETLVDALVHLVNKDYADLAEDFVSLGFLAPGTNISPIIPALEAVLGNAIGKNVGDF
NFKTITDEFSELMYDYPFRVPAKFALIIRSLVTQEGIALSLNRNFKIVEVGYPYIARRLL
TGESPALRRRLLNVLF-KNGKFQWQRLENLISIARTDG---EFDMVPTAKMGLQYLLSEE
GKFLRRQLVLALTEDDRLHTDEVQRLWELVKDDLPPNRLLNVALNMLTEFSRESVAAILP
RAGSFLSSVIAE-------------------
>Prom9303|124022692
-------------------------MNTSNPSSASASRKAPMRYDANQDLLWLLARPWVW
IPRFIHVLTSLLTLAVRVLSQG-SNNDEEAQKRLAKRLLITLTNLGPCFIKVGQALSTRP
DLIKREWLEELTSLQDNLPSFNHATALATLADDLGAPASQLFEEFPSQPIAAASLGQVYK
ARLHGNQWVAVKVQRPQLAFILRRDLVIIRLLGVLSAPVLPLNLGFGLGNIIDEFGRSLF
EEINYEQEANNAERFAALFAKDPTVTVPRVERLLSSRRVLTTSWIEGTKLRDRKELQAQL
LNPTALIRTAVISGLQQLFEFGYFHADPHPGNIFALSG--QSKRMGHLAYCDFGMMDSIS
DDDRLTLTGAVVHLINNDFNALAKDFQKLGFLSLTSDLTSIIPALEEVLGGSLGESVESF
NFKAITDRFSELMFDYPFRVPARFALIIRAVVSQEGLALRLDPEFKIIGIAYPYVAKRLL
AGDSMEMREKLMEVIFDNNGHLRLERIESLLKVINQDAVAPDAELIPVAGAGLKLLLGPD
GSTLRSRLLMTLIKDERLSASDIKALMSLLRRTFSPRKVANGMLQTLTPRTT--------
-------------------------------
>Syns7805|88808919
--------------------------------------MESVRYNPGRDARWLLLRPWIS
IPRVLQIVWALSGLVLSLLIRG-NSSDPKVQRNLARMLLRTLTNLGPCFIKVGQALSTRP
DLIRRDWLDELTKLQDDLPAFSHATALKTIETELGSPADQLFEEFPDCPIAAASLGQVYK
ARVHGEHWVAVKVQRPNLMFILRRDMVLIRSLGVLTAPFLPLNLGFGLGEIIDEFGRSLF
EEIDYFCEADNAERFAALFANNPAVTIPTVERSLSSRRVLTTSWIHGTKLRDRQELKAQR
LDPAALIRTGVISGLQQLLEFGYFHADPHPGNLFALSG--RSGDLGHVAYVDFGMMDSIS
DSDRLTLTGAVVHLINRDFEAVARDFQQLGFLSSNADLAPIIPALEDVLGGSLGDSVGSF
NFKAITDRFSELMYDYPFRVPARFALIIRAVVSQEGLALRLDPQFKIIAVAYPYVAKRLL
AGDTHEMREKLMEVIFDGDGSLRLERLESLLDVVGKEQTQVGTELIPVAGAGLKLLLGRD
GGDLRRRLLLTLIKDDRLDTTDLKNLTDLMRRTFGPARLAQGMLQGLNPLAA--------
-------------------------------
>Syns7803|148239878
-----------------------------------------MRYNPGRDARWLLLRPWIA
VPRILQIVWALSGLVLSLLIRG-NSSDSKVQKNLARMLLRTLTNLGPCFIKVGQALSTRP
DLIRRDWLDELTKLQDDLPAFSHDVALKTIEAELGSPADALFEEFPDCPVAAASLGQVYK
ARVHGQHWVAVKVQRPNLTFILRRDMVLIRSLGVLAAPLLPLNLGFGLGEIIDEFGRSLF
EEIDYCCEADNADRFAALFADNPAVTIPTVERALSSRRVLTTSWIHGTKLRDRQELKSQR
LDPAALIRTGVISGLQQLLEFGYFHADPHPGNLFALSG--RSGDLGHVAYVDFGMMDSIS
DSDRLTLTGAVVHLINKDFEAVARDFQQLGFLAPNADLTPIIPALEEVLGGSLGDSVGSF
NFKAITDRFSELMYDYPFRVPARFALIIRAVVSQEGLALRLDPQFKIIAVAYPYVAKRLL
AGDTKEMREKLMEVIFDGDGSLRLERLQSLLDVVGKEQTQVGTELLPVAGAGLKLLLGRD
GGDLRRRLLLTLIKDDRLDTTDLKKLTALMGRTFGPARLAQGMLQSLNPLAA--------
-------------------------------
>Cya0110|126660529
-----------------------MTWQTIESYEPSSNIQQQKRYDAAAIARFYRRHPWEV
IQRAITIIWSFGWFLIHLQWDQWFNPDKDNKQKCATELRQILTRLGPTFIKVGQALSTRP
DLIRPDFLDELIKLQDQLPPFDNKIAFSIIEKSLGTTINEAYREISPNPVAAASLGQVYR
AVLHTGEEVAVKVQRPNLRPILTRDLFLMRWAACQFGRFLPLNLGHDLTLIIDEFGVKLF
EEIDYVNEGRNAEKFAANFRDDDDVKVPVIYWSYSSDRVLTLEWIQGYKLTDTDKIRAAG
LDPYAIVKIGVTSGLRQLLEHGFFHADPHPGNLFATLD-------GRMAFIDFGMMDQLE
EETKETIASSVVQLINEDYNALARDFVQLGFLTPDTDIRPIIPALERVLGNAMGQSVGNF
NFKTITDDFSELMYEYPFRVPAKFALIIRSLITQEGLALSLDPDFKIVEVGYPYVARRLL
TGESPQLRRRLLEVLF-KDGKFQWQRLENMIRIARSDE---QFDLLPTAQLGLQYLLSDE
GRYLRHQLLLALTEDDRLHTEEVQRIWALISDDLQPQQLFGVAIKAFQQFSTAGVAAILP
NTTNVN-------------------------
>Mica|166364618
-----------------------MSRHQDSQTDRKREETQFTPYSAEAIAQQYRYKPWQL
FGRAFVIIWSLGLFLLSLLWDKWTKQEEANKYRRASELRQILTRLGPTFIKVGQALSTRP
DLVRKDFLDELVKLQDQLPPFDNDVAFALIETELGMPVEKAYREISPTPVAAASLGQVYK
AILPTGEEVAVKVQRPGLRALLSLDLYLMRWAAQKFGRLLPLNLGHDLTLIVDEFGTKLF
EEIDYQNEGRNAEKFATNFQNNPEVKVPSIYWRYSGRRVLTLEWIDGYKLTDTENIKALG
LDPNNIVKIGVTSGLQQLLEHGFFHADPHPGNLFATFD-------GRMAYIDFGMMDQLE
EETKETLASCVVDLINKDYENLASNFVKLGFLTPETDIKPIIPALERVLGNAIGQRVGDF
NFRTITDDFSELMYEYPFRIPAKFALIIRSLVTQEGLALTLDPNFKIVQVAYPYVAKRLL
TGESPQLRRRLLDVLF-KDGKFQWQRLENMITMARSES---NFDLLPTAQLGITFLLSEE
GRYLRRQLLLALTEDDRLHTAEVQRLWGLIQGELQPRRLLDVAMSAFRELSSQGVAAVLP
RETSSR-------------------------
>Syns8109|260435312
-----------------------------------------MRYDPGRDLGWLLLRPWVA
IPRLVQVLWSLAGLVLVLLLRG-GSNDPAVQQGLARRILNALTGLGPCFIKLGQALSTRP
DLVRRDWLEELTRLQDDLPAFPHAIALACILEELGAPAEELFEEFPDTPIAAASLGQVYK
ARLQGQHWVAVKVQRPNLTFILRRDLVLIRAMGVMTAPLLPLNLGFGLGGIIDEFGRSLF
EEIDYALEADNAERFSALFADNDAVYIPKVERMLSSTRVLTTTWIDGAKMRDSEQLRSQR
LDPTALIRTGVICGLQQLLEFGYFHADPHPGNLFALPG--RTGDLGHVGYVDFGMMDSIS
DSDRLTLTGAVVHLINRDFSGLAKDFQSLGFLSPTADLTPIIPALEEVLGGSLGDSVGSF
NFKAITDRFSELMFDYPFRVPARFALIIRAVVSQEGLALRLDPNFRIIAVAYPYVARRLL
AGDTSEMREKLLEVIFDESGRLRLDRLENLLDVVGQDAPAPGKELIPVAGAGLRLLLSRD
GAELRKRLLMTLIRDDRLHTDDVRALVGLLGRNFGPGRLAGGLLQRLNPLAAA-------
-------------------------------
