# Supplementary material for: Genome fluctuations in cyanobacteria reflect evolutionary, developmental and adaptive traits
Source: BMC Evol Biol. 2011 Jun 30;11:187. doi: 10.1186/1471-2148-11-187 (PMC3141437; doi:10.1186/1471-2148-11-187)
Supplement: Additional file 8 — Individual and concatenated alignments for protein groups. Compressed file containing all alignments of individual groups (fasta format) and the concatenated alignment of 285 single-copy genes (phylip format). [file 1471-2148-11-187-S8.GZ › Cyanos1366.faa]

>Syne7942|81299522
MPRRQDIRKILLLGSGPIVIGQACEFDYSGTQACKALREEGYEVVLVNSNPATIMTDPET
ADRTYIEPLTPELVAQVIERERPDALLPTMGGQTALNLAVALAKNGTLDRFGVELIGAKL
EAIEKAEDRLLFKEAMERIGVKVCPSGIANNMAEAQAIAEQIGTYPLIIRPAFTMGGTGG
GIAYNQEEFELIVQSGLDASPVSQILVEQSLIGWKEFELEVMRDLADNVVIICSIENLDP
MGVHTGDSITVAPAQTLTDKEYQRLRDQAIAIIREIGVETGGSNIQFAINPQDGDVIVIE
MNPRVSRSSALASKATGFPIAKIAAKLAVGYSLDELKNDITRQTPASFEPTIDYVVTKIP
RFAFEKFPGTPAQLTTMMKSVGEAMAIGRTFPESFQKALRSLEIGRSGWGC--------D
RPETLPTLEQIKPQLRTPSPDRIFAVRQAMLLGLSDGDIYQLTGIDPWFLEKFREILEGE
-DFLKRASIEQITPAQWLEVKQLGFSDRQIAFALGSSEEAVRQRRQQQGIKPVYKLVDTC
AAEFEAYTPYYYSCYESPRSHLAESGLTTIPA--ESEVRPSDR---PKVMILGGGPNRIG
QGIEFDYCCCHAAFALAADGYETIMVNSNPETVSTDYDTSDRLYFEPLTREDVLNILEAE
RPQGVIIQFGGQTPLKLAVPLQTFLQT-----------------PEGQAL-------GTQ
IWGTSPDSIDTAEDRERFEQILRQLDIAQPANGLARSPEEALAIAHRIGYPTVVRPSYVL
GGRAMEIVYSDAELERYMTEAVQVEPDHPILIDKFLENAIEVDVDALADRTGQVVIGGIM
EHIEQAGIHSGDSACSLPTVSLNETVLETIRAWTTQLAKALNVIGLMNIQFAVKDEQ---
--VYILEANPRASRTVPFVSKAIGRPLAKIAARLMSGQTLADLGITSELVPSYLSVKEAV
LPFDRFPGTDTLLGPEMRSTGEVMGIDVDFGRAFAKAELAASQRLPRQGTVFISVSDRDK
AAIGPIAREFLQLGFRVVATGGTQKVLAEQRL-SVEPILKVHEGRPHVLDALKNDQIQLI
INTPAGARAKVDDQIIRRAALDYKVPTVTTIAGAKATVEAIRALLEQ-PLQVKSLQDYQQ
QG----------
>PromCC|33240347
MPRRNDIRRILILGSGPIVIGQACEFDYSGTQACKALKKEGFEVVLINSNPASIMTDPEM
ADRTYIEPLTTEVITKIIELEKPDALLPTMGGQTALNAAVDLAEKGILRKFKIELIGADL
ESINKAEDRQLFKNSMEKIGVNVCPSGIACNIEEAINVGSNIESFPRIIRPAFTLGGSGG
GIAYNQEEFISICKSGLEASPASQILIEKSLLGWKEFELEVMRDNVDNVVIICSIENIDP
MGIHTGDSITIAPAQTLTDREYQRLRDQSIKIIREIGVETGGSNVQFAVNPVDGEVVVIE
MNPRVSRSSALASKATGFPIAKIAALLAIGYRLDEILNDITGKTPCCFEPTIDYIVTKIP
RFAFEKFSGSPPILTTSMKSVGEVMAIGRSFEESFQKALRSLEIGLSGWSY--------D
CENINISLKDIDRLLRVPSPDRLMAIKMAMYHGKSDQYINSLSNIDIWFLSKLRNIMEAE
NNKLLGKTILDLDYDSMFELKKLGFSDSQIGFLVGEDELRVRSFRKDLNIKPVYKTVDTC
SSEFESNTPYHYSTYERTFKEIIKDGSLINKSS-ANEVIQNQY---RKILILGGGPNRIG
QGIEFDYCCCHSSFQLQKEGFQTIMLNSNPETVSTDYDTSDSLYFEPLTFEDVLNVIELE
NPEGIIVQFGGQTPLKLAMPILNWLDT-----------------KEGKMS-------GSK
IFGTSPKSIDQAEDREQFEHILRELRVRQPSNGIARSISEAEKIANRISYPLVVRPSYVL
GGRAMEIVYDSQELKTYMNKAVKVEPDHPVLIDEYLENAIEVDVDALSDSFGNVVIAGLM
EHIEPAGIHSGDSACCLPSISLSDSSIKTIKEWTNSLAKSLNVIGLINLQFAVQRDDNGE
EKVFIIEANPRASRTIPFVSKAIGWPLARLATSLLIGKTLHQIGILNEPVPPLQTIKEAV
MPFRRFPGSDSVLGPEMRSTGEVMSSAKNFGMAYAKSELAAGEALPTKGIVFLSTHNRDK
PALIPIARRLVDLGFGLIATSGTAEVISNAGI-DVSSVLKVHEGRPNIEDVIRSGQIQLI
INTPIGRQAIYDDKYLRRAALDYSVPTLTTLAGARAAVEGICALQNE-PISVTALQDIHS
LVTFHG------
>Crow|67921146
MPRREDLKKILILGAGPIVIGQACEFDYSGTQACKALREEGYEVVLVNSNPASIMTDPGM
ANRTYIEPLTPDMVEKVIAKERPDALLPTMGGQTALNVAVALAKNGVLDKYNVELIGAKL
PAIKKAEDRDLFKEAMNKIGVPVCPSGIASTLKEAKAIGEEIGSYPLIIRPAFTLGGTGG
GIAYNQEEFEEMAQFGIDASPVSQILVEKSLLGWKEYELEVMRDLADNVVIICSIENFDP
MGVHTGDSITVAPAQTLTDKEYQRLRDYSQAIIREIGVETGGSNIQFSVNPLNGDVIVIE
MNPRVSRSSALASKATGFPIAKFAAKLAVGYTLNEINNDITKQTPASFEPTIDYVVTKIP
RFAFEKFPGSQAILTTQMKSVGEAMAIGRTFQESFQKALRSLETGRYGFGC--------D
RTETLPSLSQVRSNLRTPNPERVYSIYHAMRLGMTPEEIHELTAIDIWFLDKLQDIIETE
-KVLKQTNLNDITASDLRAIKQKGFSDRQIAFATKTTEDEVRNYRKGLGIIPVYKVVDTC
AAEFEAYTPYYYSTYEPE----------------ETEVTVTEK---KKVMILGGGPNRIG
QGIEFDYCCCHASFSLSDAGFETIMVNSNPETVSTDYDTSDRLYFEPLTKEDVLNIIETE
NPVGVIIQFGGQTPLKLAVPLQTYLDS-----------------PECPV--------QTK
IWGTSPDSIDTAEDRERFEKILNDLNIKQPPNGIARSYEESAVVSSRIGYPVVVRPSYVL
GGRAMEIVYSDEELERYMTYAVQVEPDHPILIDKFLQNAIEVDVDALCDATGKVVIGGIM
EHIEQAGVHSGDSACSVPFTTLSSNAIETIRTWTTQLANSLKVVGLMNIQYAVQGEQ---
--VYILEANPRASRTVPYVSKATGRPLAKIASLVMSGKTLEELGITEEFVPRHIAVKEAV
LPFQKFPGADTLLGPEMRSTGEVMGIDEDFGKAFAKAEIAAGVDLATEGTVFVSMSDRDK
ISTVPVVKDLVDLGFKVVATSGTQKVLEENGIEGVEVVLKLHEGRPHVIDWIKNKQIQFI
INTPSGEDSHADGRRIRRTALDYKLPIITTIAGAKATVAAIRSLQTE-PLEVKALQDYIS
------------
>Syn7335|254424145
----------MLIGSGPIVIGQACEFDYSGTQACKALREEGYEVVLVNSNPATIMTDPDI
ADRTYIEPLTADLLEQVIVRERPDALLPTMGGQTALNLAVELAKCGVLDKYGVELIGAKL
EAIEKAEDRKLFKEAMLKIGVGVCPSGLAETMDESWEINQQIGSYPLIIRPAFTMGGSGG
GIAYNKEEFETICRSGLEASPVSQILIEQSLLGWKEYELEVMRDLADNVVIICSIENIDP
MGVHTGDSITVAPAQTLTDKEYQRLRDASIKIIREIGVETGGSNIQFSVNPDTGDVIVIE
MNPRVSRSSALASKATGFPIAKFAAKLAVGYRLNEISNDITKKTPASFEPTIDYVVTKVP
RFAFEKFPGSSSTLTTQMKSVGEAMAIGRTFTESFQKALRSLETGRAGWGC--------D
RSEKLPTLSQVRSDLRRPHPERIFAVHHAMKLGLSVEEIYELTAIDPWFLDKFASLITIE
-KFLRQTPLPDINKSQLLAIKQEGFSDRQIAFATRSHEDTVREYRKSLDVVPVYKMVDTC
AAEFESTTPYYYSTYEE-----------------ESEVLPSDR---RKVMILGGGPNRIG
QGIEFDYCCCHASFALQADDYETIMVNSNPETVSTDYDTSDRLYFEPLTKEDVLNIVEAE
NPDGVIIQFGGQTPLKLAVPLQDYLDS-----------------GASEEI-------KTK
IWGTSPDSIDAAEDRERFEQMLRELDIRQPPNGLARSNEEALKVAREIDYPVVVRPSYVL
GGRAMEIVYSDEDLVRYMTTAVQVEPDHPILIDKFLENAIEVDVDAIADRTGTAVIGGIM
EHIEQAGIHSGDSACTLPTVSLSEAALATIRDWTFKLAKRLNVIGLMNIQYAIRGEQ---
--VYIIEANPRASRTVPFVSKATGARLAQLAVRVMSGKTLTDLGLTEEIIPAYLSVKEAV
LPFNKFTGTDTLLGPEMRSTGEVMGIDTSFGQAYAKAELAAGQILPQSGTVFISVNDRDK
AAVIPIAKEFVEAGFGIVATSGTHRTISEAGV-DVESILKIHEGRPHVGDAIKNQTIQLI
VNSPVGEAAQEDDRILRRTALDYKIPTVTTLAGAKATLAAIRSLKEN-QLTVKALQDHLA
------------
>Syn307|148242079
MPRRTDLRRILLLGSGPIVIGQACEFDYSGTQACKALRADGFEVVLVNSNPASIMTDPEM
ADRTYIEPLTPDVVRRVIELEKPDALLPTMGGQTALNLAVSLAKDGTLERHGVELIGANL
AAIEKAEDRDLFKQAMERIGVGVCPSGIATSMEEAEAVGNQIGSYPRIIRPAFTLGGSGG
GIAYNPEEFRALCNSGLEASPVDQILIEKSLLGWKEFELEVMRDTADNVVIICSIENLDP
MGVHTGDSITVAPAQTLTDREYQRLRDQSLAIIREIGVDTGGSNIQFAINPANGDVVVIE
MNPRVSRSSALASKATGFPIAKIAARLAVGYRLDEIINDITGKTPACFEPTIDYVVTKVP
RFAFEKFSGSSSVLTTSMKSVGEAMAIGRCFEESFQKALRSLETGHAGWGA--------D
RAEANPSEGDLDANLRTPTPERIFSVRTALLRGRSIEQVHALSAIDPWFLAKLAAMLHRE
QALLQGRSLNELNAEALLELKQLGYSDRQIGWCTGSDELAVRAHRQGLGINAVFKTVDTC
AAEFASTTPYHYSSYERPVERLNAAGQLEVLAP-QTEVAPESR---RKVMILGGGPNRIG
QGIEFDYCCCHASFALQDEGLATVMVNSNPETVSTDYDTSDRLYFEPLTLEDVLNVIEAE
RPDGVIVQFGGQTPLKLALPLLRWLES-----------------AQGQTT-------GCR
IWGTSPQSIDLAEDREQFEGVLRKLQIRQPANGIARSEDEARAIAERIGYPVVVRPSYVL
GGRAMEVVFGADELDRYMREAVQVDPDQPVLIDQYLENATEVDVDALCDESGQVVIGGLM
EHIEPAGIHSGDSACCLPSVSLKPEALATIRQWSADLARSLQVQGLINLQFAVCQDE---
--VYIIEANPRASRTVPFVAKATGVPLAKLASRLMAGRSLEQLGLQQEPKPPLQAIKEAV
LPFRRFPGSDTVLGPEMRSTGEVMGTASNFGMAYAKAELAAGEVLPTKGTVFLSTHDRDK
EALVEVAGKLQEQGFELIATEGTAKYLCSNGL-KVKPVLKVHEGRPNIEDAIRSDQVQMI
INTPIGRQAAHDDRYLRRAALDYRVPTVTTLAGARAAVEAVGCLQRQNDLPINALQDLHQ
QS----------
>Syn9605|78213340
MPRRSDLRRILLLGSGPIVIGQACEFDYSGTQACKALRAEEFEVILINSNPASIMTDPEM
ADRTYIEPLTPDVVTRVIEKERPDALLPTMGGQTALNLAVTLAENGTLERFGVELIGADL
KAIQKAEDRLLFKQAMERIGVKVCPSGIASSQEEAEAVGAAIGSFPRIIRPAFTLGGSGG
GIAYNPEEYAAICKSGLEASPVSQILIEQSLLGWKEFELEVMRDLADNVVIVCSIENLDP
MGVHTGDSITVAPAQTLTDREYQRLRDQSIAIIREIGVATGGSNIQFAINPDNGDVVVIE
MNPRVSRSSALASKATGFPIAKIAARLAVGYILDEILNDITGKTPACFEPTIDYVVTKIP
RFAFEKFRGSPAVLTTSMKSVGEAMAIGRCFEESFQKAMRSLETGFSGWGG--------D
REEPELTDGELDRQLRTPSPERILSVRTAMVRGRSDEEIHQISRIDPWFLAKLRRIIEAE
ARLIKGKSLDQLDADSLFEAKQLGFSDRQIAWHTNSDELSVRQRRHQLEVRAVFKTVDTC
AAEFASSTPYHYSSYERPLQTLQADGSLKPLPA-STEVSRREGG--RKMMILGGGPNRIG
QGIEFDYCCCHASFAGQDQGITTVMVNSNPETVSTDYDTSDSLYFEPLTLEDVLNVIEAE
RPDGVVVQFGGQTPLKLAIPLLRWLDS-----------------DEGRAT-------GTS
IWGTSPESIDRAEDREQFEAILRDLNIRQPRNGLARSEEEARAVATRVGYPVVVRPSYVL
GGRAMEVVFDEEELNRYMREAVQVEPDHPVLIDQYLDNAVEVDVDALCDHTGAVIVGGLM
EHIEPAGIHSGDSACCLPAVSLGEAALNTIREWSRSLAQTLEVRGLINLQFAVQRNTDGS
EVVYIIEANPRASRTVPFVAKATGQPLARLATRLMAGETLTDIGMTSEPKPPLQSIKEAV
LPFRRFPGADTVLGPEMRSTGEVMGSANSFGAAYAKAELGAGEALPTQGTVFLSTHDRDK
QALVPIAARLIELGFDVTATSGTAQALANAGL-KVQSVLKVHEGRPNIEDQIRSNQVQLV
INTPIGRQAAHDDKYLRRAALDYAVPTVTTLAGARAAVEAISALQQQPRLSIHALQDVHA
IQR---------
>Nosp|186685843
MPRRDDLRKILLLGSGPIVIGQACEFDYSGTQACKALREEGYEVVLVNSNPATIMTDPET
ADRTYIEPLTPELVEKVIEKERPDALLPTMGGQTALNLAVALAKNGVLEKYGVELIGAKL
PAIEKAEDRKLFGEAMARIGVAVCPSDTAETLEEAKAVARQIGSYPLIIRPAFTMGGSGG
GIAYNQEEFEEMAQVGIDASPVSQILIDQSLLGWKEYELEVMRDLADNVVIICSIENLDP
MGIHTGDSITVAPAQTLTDKEYQRLRDMAIKIIREIGVETGGSNIQFAVNPLNGDVVVIE
MNPRVSRSSALSSKATGFPIAKMAAKLAVGYTLDEIKNDITKKTPASFEPTIDYVVTKIP
RFAFEKFPGSDPVLTTQMKSVGEAMAIGRTFNESFQKALRSLETGRAGWGC--------D
KAEKLPSGEQIRAQLRTPNPDRIFAVRHALQQGMTIEEIYELTGIDRWFLDKLQQLLDVE
-KFLKRTPLQQLTKEQIYEVKRDGYSDRQIAYATKTTEDEVRAYRKSLGIIPVYKTVDTC
AAEFEAFTPYYYSTYEE-----------------ETEVMPATK---PKVLILGGGPNRIG
QGIEFDYCCCHAAYALKDAGYETIMVNSNPETVSTDYDTSDRLYFEPLTKEDVLNIIETE
NPVGIIIQFGGQTPLKLAIPLQEFLNN-----------------DTSGL--------NTK
IWGTSPDSIDMAENRERFEKILQELNIAQPPNGIARSYEDALIVAKRIGYPVVVRPSYVL
GGRAMEIVYSDAELERYMSFAVLIEPEHPILIDKFLENAIEVDVDAIADHTGRVVIGGIM
EHIEQAGIHSGDSACSLPSISLSPAVLNQIRTWTVQLAQALSVVGLMNIQFAVVGASSYS
PQVYILEANPRASRTVPFVSKATGVQLAKLASLIMSGKTLEELGFTEEVIPTHIAVKEAV
LPFNKFPGTDTILGPEMRSTGEVMGIDSDFGRAFAKAELGAGERLPLTGTVFVSMSDRDK
AAAGAVVKEFIDLGFTVMATLGTRRVLLEQGL-NIELVLKLHEGRPHVLDAIKNQKIQLI
INTPSGEEAHTDARLIRRTALAYKIPIITTIAGAKATVAAIRSLQNT-TLDVKTIQEYCP
IAR---------
>PromAS|123968578
MPQRGDLKKILILGSGPIVIGQACEFDYSGTQACKALRNAGYEVVLINSNPASIMTDPEI
ASKTYIEPLTPEIVSQIILREKPDAILPTMGGQTALNLAVKLSESDFLKENNVELIGADL
RAINKAEDRKLFKESMEKINVNVCPSGIASNLDEAVEVSKKISSYPLIIRPAFTLGGVGG
GIAFNLEEFVVLCKSGLEESPSNQILIEKSLIGWKEFELEVMRDTADNVVIICSIENLDP
MGVHTGDSITVAPAQTLTDKEYQRLRDLSLKIIREVGVETGGSNIQFALNPSNGEVIVIE
MNPRVSRSSALASKATGFPIAKIAALLSVGYTLDEIINDITKKTPACFEPSIDYVVTKIP
RFAFEKFKGSTNTLSTAMKSVGESMAIGRSFEESFQKALRSLEVGVFGWEC--------D
SLDEFKNESHIKNSLRNPTSERILMVKKAMQLGKTNSYIQEVTNIDLWFIEKLRNIFNFE
NEFLKEKELYTLDRDLMLHAKQLGFSDQQIAKLTNSDFFEVRRYRKKLNIIPIYKNVDTC
SAEFSSSTPYHYSTYEEAFINFNSQTF-------DSEISENSKS--KKIMILGGGPNRIG
QGIEFDYCCCHASYQASTNGYKTIMVNSNPETVSTDYDTSDILYFEPVTLEDVLNIIEAE
NPYGLIVQFGGQTPLKLSLPLSEWLKS-----------------NEGLRT-------GSK
ILGTSPISIDLAEDREEFTKILKELAIRQPLNGIAHNQKEAAVVAKNIGFPLVVRPSYVL
GGRAMEIVKDENELSRYISEAVKVSPDHPILLDQYLNNAIEIDVDALCDSEGSVVIAGLM
EHVEPAGIHSGDSACCLPSISLSKSTIENVKKWTKLIAQRLNVVGLINLQFAVTNTNNKE
KKLFILEANPRASRTVPFVSKAIGKPVAKLATQLMQGFTLEDVNFTQEFYPKYQAVKEAV
LPFKRFPGSDTLLGPEMKSTGEVMGLAKDFGIAYAKSELAAGNGVPSEGVAFLSTNDLDK
KLLEEVARELMILGFKLIATKGTAAYLINLGI-QVEEVLKVHEGRPNIEDLIRSGLVQLI
INTPIGSQALHDDAYLRRAALEYNIPTFTTIPGAKAAIKAIKALQCN-NIDSYSLQEIHN
F-----------
>Rapb|282896367
MPRRQDIHKILLLGSGPIVIGQACEFDYSGTQACKALREEGFEVVLVNSNPATIMTDPET
ADRTYIEPLTPEMVAKVIAKERPDALLPTMGGQTALNIAVALAKNGVLEEYNVELIGAKL
PAIEKAEDRKLFNDAMEKIGVSVCPSGTASTLEESKAIAQRIGSYPLIIRPAFTMGGTGG
GIAYNKEEFEVMAQVGIDASPVSQILIDQSLLGWKEYELEVMRDLADNVVIICSIENLDP
MGIHTGDSITVAPAQTLTDKEYQRLRDMAIKIIREIGVETGGSNIQFAVNPVNGDVVVIE
MNPRVSRSSALASKATGFPIAKMAAKLAVGYTLDEIKNDITKKTPASFEPTIDYVVTKIP
RFAFEKFPGSDPVLTTQMKSVGEAMAIGRTFNESFQKALRSLETGRAGWGA--------D
KAEKLPSGEQVRAQLRTPNPERIFALRHAMQLGMSNEEIYELTAIDPWFLDKLHQILETE
-KFLKRTPLQQLTKVQMYEVKRNGFSDRQIAFCTKTKEDEVRVYRKQLGVIPVYKTVDTC
AAEFEAFTPYYYSTYEE-----------------ETEILPTDK---PKVMILGGGPNRIG
QGIEFDYCCCHAAYALKSANYETIMVNSNPETVSTDYDTSDRLYFEPLTKEDVLNIIEAE
NPVGIIVQFGGQTPLKLAVPLQEYLQ-------------------QSPST-------VTR
IWGTSPDSIDMAENRERFEKILEELKIAQPANGIARSYEDALIVAKRIGYPVVVRPSYVL
GGRAMEIVYSDSELERYMSFAVQVEPEHPILIDKFLENAIEVDVDAIADHQGRVVIGGIM
EHIEQAGIHSGDSACSLPSISLSPAVLNQIRTWTVELAKALSVVGLMNIQFAVVGASSYS
PQVYILEANPRASRTVPFVSKATGVPLARLASLIMSGKTLEELNFTREVIPQHIAVKEAV
LPFNKFPGTDTLLGPEMRSTGEVMGIDVDFGRAFAKAEMGAGEKLPLQGTVFVSMSDRDK
SLVVEVIKEFIQLGFKVIATQGTSEFLREQGL-KIETILKLHEGRPHVLDAIKNRQIQLI
INTPSGQEARTDGQLIRRTALGYKIPIITTIAGAKATVAAIRSLQNI-NLDVKTIQEYSF
------------
>YellA|86606404
MPRRTDIHKILLIGAGPIVIGQACEFDYSGTQACKALREEGYEVILVNSNPATIMTDPSM
ADRVYIEPVTADFVAQIIERERPDALLPTMGGQTALNVAVELARRGILDQYGVELIGAKR
EAIEKAEDRELFKQAMQRLGLAVPRSGLARSLAEAKQIAHEIG-YPLIIRPAYTLGGTGG
GVAYNQEEFEEICAAGLEASPVSQILVEESVIGWKEFELEVMRDLADNVVIICSIENIDP
MGVHTGDSITVAPAQTLTDKEYQRLRDYAIAIMREIGVETGGSNVQFAVNPANGEVRVIE
MNPRVSRSSALASKATGFPIAKIAAKLAVGYTLPELPNDITRKTPASFEPTLDYVVTKIP
RFAFEKFPGSEPVLTTQMKSVGEAMAIGRTFQESIQKAWRSLEIDRPGFGS--------D
RPEVFPTPEEVRANLRTPNPFRLLTIRTALLMGFSVQEIAQLTHIDPWFIDKLKELVEVE
-QALKGRELGSLTAEDLRHLKQMGFSDRQIAHLTGCTEAQVRDRRKALGVIPTYKTVDTC
AAEFEAATPYQYSTYES-----------------ESETFPTAK---PKVMILGGGPNRIG
QGIEFDYCCCHAVFALRRLGYETIMVNSNPETVSTDYDTADRLYFEPLTYEEVMNLVEAE
QPLGLILQFGGQTPLKLAQGLAAA---------------------------------QAP
IWGAAPDSIDIAEDRGRFGRLLEELGIRQPAHGLARSVEESLEIARRIGYPVVVRPSYVL
GGRAMEIVYSDQDLRRYMQLAVAVDPNRPVLVDQFLEDAVEVDVDAIADHTGAVTIGGIL
EHIEQAGIHSGDSACVLPSRTLSPAVLQVIRDWTVKLAQALQVVGLINVQYAVQKEQ---
--VYVLEANPRASRTVPFVSKAIGHPLAGYAAQVMSGKTLAELGFTQEVIPPYVAVKEVV
LPFHKFPGTDTLLGPEMRSTGEVMGIDTDFGRAFAKAQLAAGQNLPLGGTVFISVSDRDK
QAVIPVAQELVRLGFRLLATAGTQKVLAEHGI-PVEKVLKLHEGRPHVIDTIKNGQIQLI
VNTPSGGEAQQDAQKIRRTALAYKIPLVTTLAGAKATAAAIRALQSG-SLGVKSLQEFHA
EIGR--------
>Prom9215|157413412
MPQRGDLKKILILGSGPIVIGQACEFDYSGTQACKALRNAGYEIILINSNPASIMTDPDI
ANKTYIEPLTSEIVSQIILKEKPDAILPTMGGQTALNLAVKLSESDFLKQNNIELIGADL
RAINKAEDRKLFKESMEKINVNVCPSGIASDLDEAMEVSKEISSYPLIIRPAFTLGGVGG
GIAFNLEEFVELCKSGLEESPSNQILIEKSLIGWKEYELEVMRDTADNVVIVCSIENLDP
MGVHTGDSITVAPAQTLTDKEYQRLRDLSLKIIREVGVETGGSNIQFAINPTNGDVIVIE
MNPRVSRSSALASKATGFPIAKIAALLSVGYTLDEIINDITKKTPACFEPSIDYVVTKIP
RFAFEKFKGSSKTLSTAMKSVGESMAIGRSFEESFQKALRSLEVGVFGWEC--------D
SLDEFKNESHIKNSLRNPTCERIFLIKKAMQLGKTNSYIYEVTNIDLWFIEKLRNIFNFE
NDFLKEKELYSLDRDLMLHAKQLGFSDQQIAKLTNSEFFEVRRYRKKLNIIPIYKTVDTC
SAEFSSSTPYHYSTYEESFLNSNSQIF-------DSEISENCES--KKIMILGGGPNRIG
QGIEFDYCCCHASYQASTNGYKTIMVNSNPETVSTDYDTSDILYFEPVTLEDVLNIIEAE
NPYGLIVQFGGQTPLKISLPLYEWLKS-----------------NDGAKT-------GSK
ILGTSPISIDLAEDREEFTKILEELSIRQPLNGIARNQDEAEIVAKNIGFPLVVRPSYVL
GGRAMEIVKDENELSRYINEAVKVSPDHPILLDQYLNNAIEIDVDALCDSNGSVVIAGLM
EHVEPAGIHSGDSACCLPSISLSLSTIENVRKWTKLIAQRLNVVGLINLQFAVTNTNNKE
NKLFILEANPRASRTVPFVSKAIGKPIAKLATQLMQGFTLEDINFTQEISPKYQAVKEAV
LPFKRFPGSDTLLGPEMRSTGEVMGLAKDFGIAYAKSELAAGNGVPSEGVAFLSTNDLDK
KNLEEIAQELLILGFKLIATKGTASYLVNLGI-QVDEVLKVHEGRPNIEDLIRSGLVQLI
INTPIGSQALHDDAYLRRAALEYNIPTFTTIPGAKAAIKAIKALQSN-KVYAYSLQEIHN
Y-----------
>PromN2A|72382066
MPRRKDIRRILILGSGPIVIGQACEFDYSGTQACKALRSEGFEVILVNSNPASIMTDPET
ANRTYVEPLTASVVEQIIKIERPDALLPTMGGQTALNISVELAESGTLEKYNIELIGADL
NAIKKAEDRNLFKIAMKNIGVDVCPSGIASNLQEAEIVGNEISSFPKIIRPAFTLGGSGG
GIAYNQDEFLELCKTGLDASPVSQILIEKSLLGWKEFELEVMRDLSDNVVIICSIENVDP
MGVHTGDSITVAPAQTLTDREYQRLRDYSISIIREIGVATGGSNIQFAINPNNGEIIVIE
MNPRVSRSSALASKATGFPIAKIAALLAVGYRLDEIINDITGKTPACFEPSIDYVVTKIP
RFAFEKFSGSSSILTTSMKSVGEAMAIGRCFEESFQKAIRSLETGLSGWGC--------D
RVDQNVSSIELERLLRTPSPERIMHVRLAMKNGRSDNEIFSFSKIDPWFLSKLRNIVEAE
DQLLNYENITQLEPNFLFKLKQLGFSDRQIAFALNTDELIIRARRTHLKILPVYKTVDTC
ASEFSSNTPYHYSTYERPAYNIDNDGNIIKNIN-LNELKNNNK---NKILILGGGPNRIG
QGIEFDYCCCHASYQAQEDDYTTIMINSNPETVSTDYDTSDILYFEPLTLEDVLNVIEFE
EPHGIVVQFGGQTPLKLSLPIVNWLEK-----------------LENSKL-------RTK
VLGTSPISIDLAEDREQFDKVLRRLDIRQPKNGLARTFEESLSVANKIGYPLVVRPSYVL
GGRAMEIVYEQDELERYIKEAVNVELDHPILIDQYLENAIEVDVDALCDVSKNVVIGGLM
EHIEPAGIHSGDSACCLPSITLSVESIKTIKHWTKSLAIELDVVGLINLQFAVKRDQEGN
EIVYIIEANPRASRTVPFVSKATGVPLAKIATQLLLGKTLKDIGLNQEPIPPLQTIKEAV
MPFKRFPGSDSLLGPEMRSTGEVMGSAKTFGMAYAKSELAAGEGLPTSGFVFLSTHDRDK
PALIPVAKKLIELGFSVLATSGTSNYLEKFDL-NVERVLKVHEGRPNIEDMIRSGKVQLV
INTPIGRQAIYDDKYLRKAALDYSVPTLTTLKGASAAVKGIEALQNQ-ILSVSALQDIHS
------------
>Syns9917|87125678
MPRRSDLRRILLLGSGPIVIGQACEFDYSGTQACKALRADGFEVVLVNSNPASIMTDPDM
ADRTYVEPLTPEVVTRVIEQERPDALLPTMGGQTALNLAVALSENGTLERYGVELIGADL
QAIQKAEDRLLFKQAMERIGVKVCPSGIASSLEEADAVGAAIGSFPRIIRPAFTLGGSGG
GIAYNPEDYAAICKSGLDASPVSQILIEQSLLGWKEFELEVMRDLADNVVIVCSIENLDP
MGVHTGDSITVAPAQTLTDREYQRLRDQAIAIIREIGVATGGSNIQFAINPVDGDVVVIE
MNPRVSRSSALASKATGFPIAKIAARLAVGYTLDEILNDITGKTPACFEPTIDYVVTKIP
RFAFEKFKGSPAILTTAMKSVGEAMAIGRCFEESFQKALRSLETGLSGWGC--------D
RDEAVWSKTDLERALRTPSPDRILAVRAAMLAGRSDGEIHELSRIDPWFLAKLRQLISAE
QRLLQGQQLKQLSAEALLELKQLGYSDRQIAFAVGSDELAVRSQRDRLGVRPVFKTVDTC
AAEFASTTPYHYSTYERPVQRLNAEGHLETLAP-ESEVQPEER---AKVMILGGGPNRIG
QGIEFDYCCCHASFAAQERGFATVMVNSNPETVSTDYDTSDRLYFEPLTLEDVLNVIETE
RPEGVIVQFGGQTPLKLALPLLRWLET-----------------EPGLKT-------GTR
ILGTSPESIDRAEDREQFEAILRQLDIRQPRNGLARSEAEAREVAAAVGYPVVVRPSYVL
GGRAMEVVFDQEELDRYMAEAVQVEPDHPVLIDQYLENATEVDVDALCDASGTVVIGGLM
EHIEPAGIHSGDSACCLPAVSLGAEALATIRRWSKALALALKVQGLINLQFAVQRDTSGK
EVVYIIEANPRASRTVPFVAKATGQPLARIATRLMTGESLEQVGLLSEPVPPLQAVKEAV
LPFRRFPGADSLLGPEMRSTGEVMGSAADFGMAYAKAELGAGDGLPTRGTVFLSTHDRDK
PALVPIASRLIDLGFQIIATAGTSTVLADAGL-AVTPVLKVHEGRPNIEDLIRSGSVQLV
INTPIGRQAAHDDRYIRRAALDYNVPTVTTLAAARAAVEGIDALQHQ-QLEIHALQDVHA
SPAAR-------
>Prom9312|78779359
MPQRGDLKKILILGSGPIVIGQACEFDYSGTQACKALRKAGYEIILINSNPASIMTDPEV
ASKTYIEPLTPEIISQIILREKPDAILPTMGGQTALNLAVKLSESDFLKKNNVELIGADL
KAINKAEDRKLFKESMEKINVNVCPSGIASNLAEAKEVQKKINSYPLIIRPAFTLGGVGG
GIAFNLEEFIELCTTGLEESPRDQILIEKSLIGWKEFELEVMRDTADNVVIVCSIENLDP
MGVHTGDSITVAPAQTLTDKEYQRLRDMSLKIIREVGVETGGSNIQFAINPSNGEVIVIE
MNPRVSRSSALASKATGFPIAKIAALLSVGYTLDEIINDITKKTPACFEPSIDYVVTKIP
RFAFEKFKGSSNTLTTSMKSVGESMAIGRSFEESFQKALRSLEVGIFGWEC--------D
SLDEFKNENHINNSLRTPTSERILIVKKAMQIGKTNSYIQEVTNLDSWFIEKLRNIFNFE
NEFLKEKGLIDLDRDLMLNAKQLGFSDQQIAKLTKSDFFEVRKYRKDLNIIPIYKTVDTC
SAEFSSSTPYHYSTYEESFINLNSEIF-------DSEISDNNKS--KKIMILGGGPNRIG
QGIEFDYCCCHASYQASTSGYKTIMVNSNPETVSTDYDTSDILYFEPVTLEDVLNIIEAE
NPYGLIVQFGGQTPLKLSLPLFEWLKT-----------------DEGLKT-------GTK
ILGTSPISIDIAEDREEFTNILEELSIRQPLNGIARNQDEAQKVAKNIGFPLVVRPSYVL
GGRAMEIVKDENELSRYISEAVKVSPDHPILLDQYLNNAIEIDVDALCDSEGSVVIAGLM
EHVEPAGIHSGDSACCLPSISLSESTIDNVKTWTKLIAQKLNVVGLINLQFAVTNLNNKE
NKLFILEANPRASRTVPFVSKAIGKPVAKLATQLMQGLTLEDINFTKEFSPKFQAVKEAV
LPFKRFPGSDTLLGPEMRSTGEVMGLAKDFGIAYAKSELAAGNGVPSEGVAFLSTNDLDK
KNLEEIARELLILGFKLIATKGTAAYLVDLGI-NVEKVLKVHEGRPNIEDLIRSGLVQLI
INTPIGSQALHDDAYLRRAALEYNIPTFTTIPGAKAAIKAIKALQSN-KINTYSLQEIHE
D-----------
>SynsBL|116070931
MPRRTDLRRILLVGSGPIVIGQACEFDYSGTQACKALRAEGFEVVLVNSNPASIMTDPGM
ADRTYIEPLTPEVVAKVIEKERPDALLPTMGGQTALNLAVTLAENGTLDRFGVELIGADL
QAIQKAEDRLLFKQAMERIGVSVCPSGIASTQEEAETVGAEIGSFPRIIRPAFTLGGSGG
GIAYNPEEFAAICKSGLEASPVSQILIEQSLLGWKEFELEVMRDLADNVVIVCSIENLDP
MGVHTGDSITVAPAQTLTDREYQRLRDQSIAIIREIGVATGGSNIQFAINPANGDVVVIE
MNPRVSRSSALASKATGFPIAKIAARLAVGYTLDEILNDITGQTPACFEPTIDYVVTKIP
RFAFEKFKGSPAVLTTSMKSVGEAMAIGRCFEESFQKAMRSLETGFSGWGG--------D
RDEPNLSDSEIDRLLRTPSPERILTVRTAMVSGRSDADIHRISKIDPWFLAKLRRIVDAE
SRLMRGRQLDELGASTLLELKQLGFSDRQIAWCTGTNELSVRSHRHKLDVRAVFKTVDTC
AAEFASTTPYHYSTYERPLQKLQPDGTLITQPS-ATEVSRKSDQ--RKMMILGGGPNRIG
QGIEFDYCCCHASFSAQEQGITTVMVNSNPETVSTDYDTSDSLYFEPLTLEDVLNVIEAE
RPNGVVVQFGGQTPLKLAIPLLRWLNS-----------------PDGQVT-------GTE
IWGTSPESIDRAEDREQFEAILRDLSIRQPRNGLARSEEEARAIATVVGYPVVVRPSYVL
GGRAMEVVFDEQELNRYMREAVQVEPDHPVLIDQYLENAVEVDVDALSDQDGNVVIGGLM
EHIEPAGIHSGDSACCLPTVSLGESALHTIREWSKALAISLKVKGLINLQFAVQRDSNGQ
EVVFIIEANPRASRTVPFVAKATGKPLARLATRLMAGESLADVGLTEEPQPPLQAIKEAV
LPFRRFPGADTVLGPEMRSTGEVMGSATSFGMAYAKAELGAGEALPTQGTVFLSTHDRDK
SSLVPVAARLIELGFELMATAGTAHTLEQASL-VVQTVLKVHEGRPNIEDLIRSKQVQLV
INTPIGRQAAHDDKYLRRAALDYAVPTVTTLAGARAAVEAIAAMQSEPTLSIYALQDVHA
TC----------
>Prom9515|123966133
MPQRGDLKRILILGSGPIVIGQACEFDYSGTQACKALRKAGYEIILINSNPASIMTDPDI
ANKTYIEPLTPEIVSQIILKEKPDAILPTMGGQTALNLAVKLSESNFLKNNNVELIGADL
KAINKAEDRKLFKESMEKINVNVCPSGIASDLVEAMKVSKQINSYPLIIRPAFTLGGVGG
GIAYNLEEFNDLCKSGLDESPSNQILIEKSLIGWKEFELEVMRDTSDNVVIICSIENLDP
MGVHTGDSITVAPAQTLTDKEYQRLRDLSLKIIREVGVETGGSNIQFAVNPNNGDVIVIE
MNPRVSRSSALASKATGFPIAKIAALLSVGYTLDEIINDITKKTPACFEPSIDYVVTKVP
RFAFEKFKGSSNILNTAMKSVGETMAIGRSFEESFQKALRSLEIGIFGWEC--------D
SIEDFNNENDLKNNLRNPTAERILIVKKAMEAGKSDSYINEITNIDLWFLEKLRNIFNFQ
NQFLKEKNLNEIDRDLMLRAKQIGFSDQQIAKLTDSDFFEVRNYRKKLNILPLYKTVDTC
SAEFSSETPYHYSTYEESFSESNLHFS-------DNESYSNKANPAKKIMILGGGPNRIG
QGIEFDYCCCHASYQSSSNGYQTIMVNSNPETVSTDYDTSDILYFEPVTFEDILNIIEAE
NPYGLIVQFGGQTPLKLSLPLSNWLKS-----------------KEGLKC-------NSK
ILGTSPLSIDIAEDREEFTKILKDLNIRQPLNGIARTQEEALSVSQNIGFPLVVRPSYVL
GGRAMEIVKDKIELSRYISEAVKVSPDHPILLDQYLSNAIEIDVDALCDENGSVVIAGLM
EHVEPAGIHSGDSACCLPSISLSQLTLETVKEWTKLIANRLNVVGLINLQFAVTNINHQE
NELYILEANPRASRTIPFVSKAIGKPVAKLATQLMQGSSLKDINYTEEIIPKYQAVKEAV
LPFKRFPGSDTLLGPEMRSTGEVMGLAEDFGLAYAKSELASGNGVPSEGVAFLSTNDLDK
DKLEEIARELIVLGFKLIATKGTASYLLNLGI-EVDEVLKVHEGRPNIEDLIRSGLIQLV
INTPIGSQAFHDDAYLRRAALEYNIPTFTTIPGAKAALQAIKSLRIN-KIDTLSLQEIHK
D-----------
>Cya8802|257058535
MPRRNDLKKILILGAGPIVIGQACEFDYSGTQACKALREEGYEVVLVNSNPASIMTDPEM
ANRTYIEPLTPDMVAKVIAKERPDALLPTMGGQTALNVAVALAKNGVLDEYNVELIGAKL
PAIEKAEDRNLFKEAMAKIGVPVCPSGIANTLKEAQMIAEQIGSYPLIIRPAFTLGGTGG
GIAYNQEEFEEMAQFGIDSSPVSQILVEKSLLGWKEYELEVMRDLADNVVIICSIENFDP
MGVHTGDSITVAPAQTLTDKEYQRLRDYSQAIIREIGVETGGSNIQFSVNPVNGDVIVIE
MNPRVSRSSALASKATGFPIAKMAAKLAVGYTLNEIKNDITKQTPASFEPTIDYVVTKIP
RFAFEKFPGSQPILTTQMKSVGEAMAIGRTFCESFQKALRSLETGRYGFGC--------D
RKETLPSLSQVKASLRTPNPERVYSIYHAMRLGMTVEEIYELTGIDIWFLDKLQEIIQSE
-KFLKQTPLNQISLQQMRFVKQQGFSDRQIAFATKTTEDEVRSYRKSLGIIPVYKVVDTC
AAEFEAFTPYFYSTYEPS----------------ETEVTPTDK---PKVMILGGGPNRIG
QGIEFDYCCCHAAFSLSDAGYETIMVNSNPETVSTDYDTSDRLYFEPLTKEDVLNIIETE
NPVGVIIQFGGQTPLKLAVPLQTYLDS-----------------PNCPV--------QTK
IWGTSPDSIDTAEDRERFEKILHDLEIKQPANGISRSYEESVAVASRIGYPVVVRPSYVL
GGRAMEIVYSDEELERYMIYAVQVEPDHPILIDKFLENAIEVDVDALCDMTGKVVIGGIM
EHIEQAGVHSGDSACSLPFTTLSPHVINTIRNWTTHLANSLQVIGLMNIQYAVQGEQ---
--VYILEANPRASRTVPYVSKATGRPLAKIASLVMSGKTLEELGVTEELIPHHIAVKEAV
LPFQKFPGADTLLGPEMRSTGEVMGIDSDFGKAFAKAEIAAGVDLATTGTVFVSMSDRDK
ILTVPVVKDLVALGFKVVATSGTQKVLEDNGIEGVEVVLKLHEGRPHVIDWIKNKQIQFI
INTPSGEESQVDGRLIRRTALDYKLPIITTIAGAKATVAAIRSLQTQ-PLEVKALQDYLS
------------
>Prom9313|33863094
MPRRSDLRRILLLGSGPIVIGQACEFDYSGTQACKALRDEGFEVVLVNSNPASIMTDPEM
ADRTYIEPLTPEVVTRVIELERPDALLPTMGGQTALNLAVELAENHTLERFGVELIGADL
AAIRKAEDRQLFKQAMERIGVNVCPSGIASSLKEAEEVGEVINSFPRIIRPAFTLGGSGG
GIAYNPEEFAAICKSGLDASPVSQILIEKSLLGWKEFELEVMRDLADNVVIVCSIENLDA
MGVHTGDSITVAPAQTLTDREYQRLRDQSIAIIREIGVATGGSNIQFAINPDDGEVVVIE
MNPRVSRSSALASKATGFPIAKIAARLAVGYTLDEIINDITGKTPACFEPTIDYVVTKIP
RFAFEKFKGSPAVLSTAMKSVGEAMAIGRCFEESFQKAMRSLEIGRAGWGC--------D
RQEPEFTPTEIERLLRTPSPERIMAVRTAMLAGRSDHDIYALSKIDIWFLAKLRHMINIE
TTHLHGRTLDELDQQSLLCLKQLGYSDRQIAWATGSEELAVRARRELLNIKPVFKTVDTC
AAEFSSTTPYHYSTYERPLYRLDSDDQLYKLEP-ESEVVTDNR---AKVMILGGGPNRIG
QGIEFDYCCCHASFASQDKGFVTVMVNSNPETVSTDYDTSDRLYFEPLTLEDVLNVIEAE
RPNGVIVQFGGQTPLKLAIPLLRWLES-----------------SIGKST-------GTR
IWGTSPESIDRAEDREQFEAILRQLQIRQPRNGLARSEKDARAVALRIGYPVVVRPSYVL
GGRAMEVVFDEQELNRYMAEAVQVEPDHPVLIDQYLENAVEVDVDALCDSDGVVVIGGLM
EHIEPAGIHSGDSACCLPSISLGEQALRTIRLWSEALALALKVQGLINLQFAVQRDEAGD
EQVFIIEANPRASRTVPFVAKATGVPLARIATRLMAGETLAAIGLTHEPQPPLQSVKEAV
LPFRRFPGADSVLGPEMRSTGEVMGSASSFGMAFAKSEIAAGDSLPIRGTVFLSTHDRDK
PALILVAERLIELGFDLTATSGTAQALNRAGL-NVQPVLKVHEGRPNIEDLIRSGQIQLV
INTPIGRQAAHDDKYLRRAALDYSVPTLTTIAGARAAVEGITALQQQ-SLSVAALQDIHV
------------
>Cya7822|196258428
MPRRNDLHKILILGSGPIVIGQACEFDYSGTQACKALREEGYEVVLINSNPASIMTDPEM
ANRTYIEPLTPEMVEKVLAKERPDAILPTMGGQTALNLAVALAKNGALDKYNVELIGAKL
PAIEMAEDRLLFKEAMARIGVPVCPSGIASTLEEAKAIAVQIGSYPLIIRPAFTLGGTGG
GISYNQEEFEVMAQYGLDCSPVSQILVEKSLLGWKEYELEVMRDLADNVVIICSIENIDP
MGVHTGDSITVAPAQTLTDKEYQRLRDYSKAIIREIGVETGGSNIQFAVNPVDGDVIVIE
MNPRVSRSSALASKATGFPIAKFAAKLAVGYTLDEIKNDITKQTPASFEPTIDYVVTKAP
RFAFEKFPGAQPILTTQMKSVGEAMAIGRTFQESLQKALRSLEIGRFGFGC--------D
KNETLPSLSQIRANLRTPNPERIFTVYQALKLGMTVEEIFELTAIDPWFLDKMHELVDTE
-KFLKQTPLKNITLEQMRFVKQQGFSDRQIAFATKTHEDEVRAVRKQLGVTPVYKLVDTC
AAEFEAYTPYYYSTYEEG----------------ESEIRPTDK---RKVMILGGGPNRIG
QGIEFDYCCCHAAFALSAEGFETIMVNSNPETVSTDYDTSDRLYFEPLTKEDVLNIIEAE
NPEGVIVQFGGQTPLKLAVPLQKYLDS-----------------PDCPV--------KTK
IWGTSPDSIDIAEDRERFEKILWELNITQPPNGIARSYDEALAVAKRIGYPVVVRPSYVL
GGRAMEIVFSDQDLERYMTYAVQVEPDHPILIDKFLENAIEVDVDTLADATGKSIIGGIM
EHIEEAGVHSGDSACSVPFTTLTPTVLETIRNWTSQLAQVLKVVGLMNIQYAVQGEQ---
--VYILEANPRASRTVPYVSKATGRPLAKIASLVMSGKTLESLGITQEFIPTHIAVKEAV
LPFEKFPGADTLLGPEMRSTGEVMGIDTDFGKAFAKAEMAAGVRLATSGTVFVSMNDRDK
QATVPVVKDLLQLGFKVVATSGTQKILEENGIEGVEVVLKLHEGRPHVIDWIKNNWIQFI
INTPSGEESQNDGRSIRRTALDYKLPIITTIAGAKATVAALRSLQSE-TLDVKAIQDYLA
K-----------
>Cya7424|218442117
MPRRNDLHKILILGSGPIVIGQACEFDYSGTQACKALREEGYEVVLINSNPASIMTDPEM
ADRTYIEPLTPEMVEKVIAKERPDAILPTMGGQTALNLAVSLAKNGALDRYNVELIGAKL
PAIEMAEDRLLFKDAMARIGVPVCPSGIASNLDQAKAIALEIGSYPLIIRPAFTLGGTGG
GIAYNQEEFEVMAQYGLDCSPVSQILVEKSLLGWKEYELEVMRDLADNVVIICSIENIDP
MGVHTGDSITVAPAQTLTDKEYQRLRDYSKAIIREIGVETGGSNIQFSVNPVDGEVIVIE
MNPRVSRSSALASKATGFPIAKFAAKLAVGYTLDEISNDITKQTPASFEPTIDYVVTKIP
RFAFEKFPGAQPILTTQMKSVGEAMAIGRTFQESFQKALRSLETGRYGFGC--------D
KNETLPSLSQLRASLRTPNPERIFSVYQGFKLGMTVEEIFELTAIDPWFLDKMQELVDTE
-KFLKQTPLNKITAEQMRFVKQQGFSDRQIAFATKTGEDEVRNYRKELGITPVYKLVDTC
AAEFEAYTPYYYSTYEEG----------------ENEIRPVDK---RKVMILGGGPNRIG
QGIEFDYCCCHAAFALSDEGFETIMVNSNPETVSTDYDTSDRLYFEPLTKEDVLNIIEQE
NPEGVIIQFGGQTPLKLAVPLQKYLES-----------------PNCPV--------QTK
IWGTSPDSIDIAEDRERFEKILSQLKITQPPNGIARSFDESLIIARRIGYPVVVRPSYVL
GGRAMEIVFSDQDLERYMTYAVQVEPDHPILIDKFLENAIEVDVDTLADTSGKSIIGGIM
EHIEEAGVHSGDSACSIPYSSLTPAVLDTIRTWTSQLANVLKVVGLMNIQYAVQGEQ---
--VYILEANPRASRTVPYVSKATGVPLAKIASLVMSGKTLESLGITQEFIPKHVAVKEAV
LPFEKFPGADTLLGPEMRSTGEVMGIDTDFGKAFAKAEIAAGVRLATSGTVFVSMNDRDK
KATVPVVKDLISLGFKIVATSGTQKVLEENGIEDVEVVLKLHEGRPHVIDWIKNHWIQFI
INTPSGEESQADGRSIRRTALDYKLPIITTIAGAKATVAALRTLQSE-PLEVKAIQDYIA
K-----------
>PromN1A|124025600
MPRRKDIRRILILGSGPIVIGQACEFDYSGTQACKALRGEGFEVILVNSNPASIMTDPET
ANRTYVEPLTASVVEQIIKIERPDALLPTMGGQTALNISVELAESGILEKYNIELIGADL
NAIKKAEDRNLFKIAMKNIGVDVCPSGIASNLQEAVIVGNEISSFPKIIRPAFTLGGSGG
GIAYNQDEFLELCKTGLDASPVSQILIEKSLLGWKEFELEVMRDLSDNVVIICSIENVDP
MGVHTGDSITVAPAQTLTDREYQRLRDYSISIIREIGVATGGSNIQFAINPNNGEIIVIE
MNPRVSRSSALASKATGFPIAKIAALLAVGYRLDEIINDITGKTPACFEPSIDYVVTKIP
RFAFEKFSGSSSILTTSMKSVGEAMAIGRCFEESFQKAIRSLETGLSGWGC--------D
RVDQNVSSIELERLLRTPSPERIMHVRLAMKNGRSDNEIFSFSKIDPWFLSKLRNIVEAE
DQLLNYENITQLEPNFLFKLKQLGFSDRQIAFALNTDELTIRARRTHLKILPVYKTVDTC
ASEFSSNTPYHYSTYERPAYNIDNDGNIIKNIN-LNELKNDNK---NKILILGGGPNRIG
QGIEFDYCCCHASYQAQEEDYTTIMLNSNPETVSTDYDTSDILYFEPLTLEDVLNVIEFE
EPYGIVVQFGGQTPLKLSLPIVNWLEK-----------------LENSKL-------RTK
VLGTSPISIDLAEDREQFDKVLRRLDIRQPKNGLARTFEESLSVANKVGYPLVVRPSYVL
GGRAMEIVYEQDELERYIKEAVNVEPDHPILIDQYLENAIEVDVDALCDVSKNVVIGGLM
EHIEPAGIHSGDSACCLPSITLSVESIKTIKHWTKSLAIELDVVGLINLQFAVKRDDEGN
EIVYIIEANPRASRTVPFVSKATGVPLAKIATQLLLGKTLKDIGLNQEPIPPLQTIKEAV
MPFKRFPGSDSLLGPEMRSTGEVMGSAKTFGMAYAKSELAAGEGLPTSGFVFLSTHDRDK
PALIPVAKKLIELGFSVLATSGTSKYLEKFDL-NVERVLKVHEGRPNIEDMIRSGKVQLV
INTPIGRQAIYDDKYLRKAALDYSVPTLTTLKGASAAVKGIEALQNQ-ILSVSALQDIHS
------------
>Micc|254416184
------------MGSGPIVIGQACEFDYSGTQACKALQQEGYEVVLVNSNPATIMTDPET
ADRTYIEPLTPEIVEKVIAKERPDALLPTMGGQTALNIAVTLAKNGVLDKYGVDLIGAKL
DAIEMAEDRQLFKEAMGRIGIGVCPSGIASNLDEAKALAQRIGTYPLIIRPAYTLGGTGG
GIAYNQEEYEEMAQAGLDASPVSQILVEQSLLGWKEYELEVMRDLADNVVIICSIENLDP
MGVHTGDSITVAPAQTLTDKEYQRLRDYSIQIIREIGVETGGSNIQFAINPVSGDVIVIE
MNPRVSRSSALASKATGFPIAKFAAKLAVGYTLDEIPNDITQKTPASFEPTIDYVVTKIP
RFTFEKFPNAQPVLTTQMKSVGEAMAIGRTFQESCQKALRSLEIGRYGWGC--------D
RAEKLPSLEQVRSGLRTPNPDRIFTLRHALQLGMTVEEIYELTSIDPWFLDKFADLLETE
-KFLKRTPLKSLTKENLWYIKRQGYSDRQIAFATKTTEDEVRTYRKQLGVVAVYKVVDTC
AAEFEALTPYYYSTYEE-----------------ETEVIPSDK---RKVMILGGGPNRIG
QGIEFDYCCCHAAYALAKQGFETIMVNSNPETVSTDYDTSDRLYFEPLTKEDVLNIIETE
KPEGIIIQFGGQTPLKLAVPLQEFLNN-----------------PEIPTSV------PTK
IWGTSPDSIDIAEDRERFEKILRQLDIKQPPNGIARSYEEALNIAKRIGYPVVVRPSYVL
GGRAMEIVYSDLELERYMTFAVQVEPEHPILIDKFLENAIEVDVDAIADHTGRVVIGGIM
EHIEQAGIHSGDSACSIPFISLSPTAMETIRTSTHQLATKLKVIGLMNIQFAVQGET---
--VYILEANPRASRTVPYVSKATGVPLAALASRIMAGETLEDLGLTREPILQHIAVKEAV
LPFDKFPGTDVILGPEMRSTGEVMGIDTDFGKAFAKAELAAGQRLPLSGTVFVSTNNRDK
ANVVPVVQDLMDLGFNVIATEGTRKALKDQGL-EVDLILKLHQGRPHVLDAIKNKQIQLI
INTPTGEDAQADGRLIRRTALAYKIPIVTTIAGAKATAGAIRSLKSE-PLDVKALQDYIY
ETQ---------
>Prom9202|254526071
MPQRGDLNKILILGSGPIVIGQACEFDYSGTQACKALRNAGYEIILINSNPASIMTDPDI
ANKTYIEPLTSEIVSQIILKEKPDAILPTMGGQTALNLAVKLSESDFLKQNNIELIGADL
RAINKAEDRKLFKESMEKINVNVCPSGIASNLDEAMEVSKEISSYPLIIRPAFTLGGVGG
GIAFNLEEFVELCKSGLEESPSNQILIEKSLIGWKEYELEVMRDTADNVVIVCSIENLDP
MGVHTGDSITVAPAQTLTDKEYQRLRDLSLKIIREVGVETGGSNIQFAINPTNGDVIVIE
MNPRVSRSSALASKATGFPIAKIAALLSVGYTLDEIINDITKKTPACFEPSIDYVVTKIP
RFAFEKFKGTSKTLSTAMKSVGESMAIGRSFEESFQKALRSLEVGVFGWEC--------D
SLDEFKNESHIKNSLRNPTCERIFLVKKAMQLGKTNSYIYEVTNIDLWFIEKLRNIFNFE
NDFLKEKELYSLDRDLMLHAKQLGFSDQQIAKLTNSEFFEVRRYRKKLNIIPIYKTVDTC
SAEFSSSTPYHYSTYEESFLNSNSQIF-------DSEISENCAS--KKIMILGGGPNRIG
QGIEFDYCCCHASYQASTNGYKTIMVNSNPETVSTDYDTSDILYFEPVTLEDVLNIIEAE
NPYGLIVQFGGQTPLKISLPLYEWLKS-----------------NDGAKT-------GSK
ILGTSPISIDLAEDREEFTKILEELSIRQPLNGIARNQDEAEIVAKNIGFPLVVRPSYVL
GGRAMEIVKDENELSRYITEAVKVSPDHPILLDQYLNNAIEIDVDALCDSKGSVVIAGLM
EHVEPAGIHSGDSACCLPSISLSLSTIENVRKWTKLIAQRLNVVGLINLQFAVTNTNNKE
NKLFILEANPRASRTVPFVSKAIGKPIAKLATQLMQGFTLEDINFTQEISPKYQAVKEAV
LPFKRFPGSDTLLGPEMRSTGEVMGLAKDFGIAYAKSELAAGNGVPSEGVAFLSTNDLDK
KNLKEIAQELLILGFKLIATKGTASYLVNLGI-QVDEVLKVHEGRPNIEDLIRSGLVQLI
INTPIGSQALHDDAYLRRAALEYNIPTFTTIPGAKAAIKAIKALQSN-RVDAYSLQEIHN
Y-----------
>Nods|119513297
MPRRQDIHKILLLGSGPIVIGQACEFDYSGTQACKALREEGYEVVLVNSNPATIMTDPET
ADRTYIEPLTPDFVEKVIAKERPDALLPTMGGQTALNLAVALAKNGALDKYNVELIGAKL
PAIEKAEDRKLFNEAMAKIGVAVCPSGTASSLAESKEIAAKIGTYPLIIRPAFTMGGTGG
GIAYNKEEFEEMAQVGIDASPVSQILIDQSLLGWKEYELEVMRDLADNVVIICSIENLDP
MGIHTGDSITVAPAQTLTDKEYQRLRDMAIKIIREIGVETGGSNIQFAVNPVTGDVVVIE
MNPRVSRSSALASKATGFPIAKIAAKLAVGYTLDEIKNDITKQTPASFEPTIDYVVTKIP
RFAFEKFPGSDPVLTTQMKSVGEAMAIGRTFNESFQKALRSLETGRAGWGC--------D
QSEKLPSGEQIRALLRTPHPDRIFAVRHALQLGLSTEEIYELTAIDPWFLDKLQQLLDVE
-KFLKRTPLTQLTKEQFYAVKRDGFSDRQIAFATKTTEDEVRSYRKELGVIPVYKTVDTC
AAEFEAFTPYYYSTYED-----------------ETEVLPTSK---PKVMILGGGPNRIG
QGIEFDYCCCHAAYALKKAGFETIMVNSNPETVSTDYDTSDRLYFEPLTKEDVINIIEAE
KPVGVIIQFGGQTPLKLAVPLEEFLK-------------------NHPSL-------PTK
IWGTSPDSIDMAENRERFEKILNELNIAQPPNGIARSYDDALIVAKRIGYPVVVRPSYVL
GGRAMEIVYSDTDLERYMTFAVLVEPEHPILIDKFLENAIEVDVDAIADHTGRVVIGGIM
EHIEQAGIHSGDSACSLPSISLSPAVLQQIRTWTVQLAQALSVVGLMNIQFAVVGAQGYS
PQVYILEANPRASRTVPFVSKSTGIPLAKVASLIMSGKTLEELNFTEEVIPAHIAVKEAV
LPFNKFPGTDTILGPEMRSTGEVMGIDSSFGRAFAKAELAAGEFLPLKGTVFVSMSDRDK
SDAVNVVKELMTLGFTVMATLGTRRVLQENGL-DVELVLKLHEGRPHVLDAIKNQKIQLI
INTPSGEEAQTDARLIRRTALAYKIPIITTIAGARATVAAIHSLQTT-TLDVKVIQDYCQ
VMELG-------
>Cyab|254432413
MPRRTDLKRILLLGSGPIVIGQACEFDYSGTQACKALRAEGYEVVLVNSNPASIMTDPDM
ADRTYIEPLTPEVVARVIAIEKPDALLPTMGGQTALNLAVTLAENGTLAEFGVELIGADL
EAIRKAEDRQLFKQAMEKIGVAVCPSGIANNLEEAEAVGDAIGSYPRIIRPAFTLGGSGG
GIAYNPEEFRAFCKSGLEASPVSQILIEQSLLGWKEFELEVMRDTADNVVIVCSIENLDP
MGVHTGDSITVAPAQTLTDREYQRLRDQSIAIIREIGVDTGGSNIQFAINPANGDVVVIE
MNPRVSRSSALASKATGFPIAKLAARLAVGYTLDEIINDITGATPACFEPTIDYVVTKIP
RFAFEKFQGSPAVLTTSMKSVGEAMAIGRSFEESFQKALRSLETGHAGWGC--------D
RPDPSPDAAALCSALRTPTPERIFAVRTAMVAGLSDAEIHRLSAIDPWFLAKLRGIVTAE
QALLRGRSLEELDGEALLRLKQLGFSDPQIAWATGSDQLAVRRRRQALGVNAVFKTVDTC
AAEFASQTPYHYSTYERPLERIGADGVVAVVPP-ENEVTPESR---RKVMILGGGPNRIG
QGIEFDYCCCHASFALQEEGFATVMVNSNPETVSTDYDTSDRLYFEPLTLEDVLNVIEAE
KPAGVIVQFGGQTPLKLALPLLRWLDS-----------------AEGQAT-------GTR
IWGTSPQSIDTAEDREQFEAILRRLDIRQPRNGLARSEEEALAVAERVGYPVVVRPSYVL
GGRAMEVVFNVQELKRYMAEAVNVEPDHPVLIDQYLENAVEVDVDALCDATGTVLIGGVM
EHIEPAGIHSGDSACCLPTVSLGEAGLATIRAWSKALALALDVRGLINLQFAVQRTAEGE
ERVFIIEANPRASRTVPFVAKATGVPLAKVASRLMAGRTLADLGLRTEPVPPLQTVKEAV
LPFKRFPGSDTVLGPEMRSTGEVMGIAPAFGMAYAKAEQGAGESLPTAGRAFLSTHDRDK
QGLVPVARGLAELGFELIATAGTAAVLAEQGL-QVEPILKVHEGRPNIEDAIRSGLIQLV
VNTPIGRQAAFDDTYLRRAALDYAVPTLTTLAGARAAVEAIRALQDH-HLQVTALQDIHP
APAAQPPVPAG-
>Acam|158338511
MSRREDLHKILLIGSGPIVIGQACEFDYSGTQACKALRDEGYEVVLINSNPATIMTDPET
AERIYIEPLTPELVEKVIAKERPDALLPTMGGQTALNLAVTLAKTGVLDQYNVELIGAKL
PAIEMAEDRKLFKEAMERIGLGVCPSGLAETMAESQQIAQEIGTYPLIVRPAFTLGGTGG
GIAYNQEEFEAIAQSGLDASPVSQILIEKSLIGWKEYELEVMRDLADNVVIICSIENIDP
MGVHTGDSITVAPAQTLTDKEYQRLRDASIKIIREIGVETGGSNIQFAVNPIDGEVIVIE
MNPRVSRSSALASKATGFPIAKFAAKLAVGYALSEIPNDITRKTPASFEPSIDYVVTKIP
RFAFEKFPGSEPALTTQMKSVGEAMAIGRTFQESFQKALRSLETGRFGWGC--------D
QAENLPSLEQIRASLRNPNPERIYTVRHALQAGLSVEEIYDITGIDPWFLWHFQDLLTTE
-EYLKQTNLYDLTADLMWQIKQQGFSDPQIAFATQSNEDEVRNYRKQLGVVPAYKTVDTC
AAEFEALTPYYYSTYEQ-----------------ESEVLPSDR---RKVMILGSGPNRIG
QGIEFDYCCCHASYALQADDFETIMVNSNPETVSTDYDTSDRLYFEPLTKEDVLNILEAE
NPEGIIIQFGGQTPLKLAVPLQTYLQ--------------------GKPD-------GPK
IWGTSPDSIDIAEDRERFEQILHTLNITQPPNGIARSNQEATEVAQRIQYPVVVRPSYVL
GGRAMEIVYSDEELERYMTFAVQVEPDHPILIDKFLEDAIEVDVDAIADRTGEVVIGGIM
EHIEQAGVHSGDSACAIPTLSLGEETLATIREWSKQLAQQLNVIGLMNLQFAVQGEQ---
--VYILEANPRASRTVPFVSKAIGLPLAQVAARLMSGQTLADLGIKEERIPQHISVKEAV
LPFAKFPGTDTILGPEMRSTGEAMGIDTDFGKAFAKSQFSAHQDLPQSGSVFVSMTDRDK
QAVIPIARDLIELGFKLVATAGTQKVLEAEGF-EVAPVLKLHEGRPNVLDLIKNRQVQLI
LNTPSGSDAHADGRLIRRSALAYKIPLITTIAGAKATAAALRSLQSE-TMDVKAIQDYHL
QMQ---------
>Prom9301|126696383
MPQRGDLKKILILGSGPIVIGQACEFDYSGTQACKALRNAGYEIVLINSNPASIMTDPEV
ASKTYIEPLTPEIVSQIILREKPDAILPTMGGQTALNLAVKLSESNFLKQNNIELIGADL
RAINKAEDRQLFKESMEKINVNVCPSGIASNLDEAIEVSRKICSYPLIIRPAFTLGGVGG
GIAFNLEEFVELCKSGLEESPSNQILIEKSLIGWKEFELEVMRDTADNVVIVCSIENLDP
MGVHTGDSITVAPAQTLTDKEYQRLRDLSLKIIREVGVETGGSNIQFAINPSNGEVIVIE
MNPRVSRSSALASKATGFPIAKIAALLSVGYTLDEIINDITKKTPACFEPSIDYVVTKIP
RFAFEKFKGSSNTLSTSMKSVGESMAIGRSFEESFQKALRSLEVGVFGWEC--------D
SKDEFINESQIKNSLRNPTSERILLIKKAMQLGKNNNYIKEVTNIDLWFIEKLRNIFNFE
NDFLKDKELYTLDRDLMLHAKQLGFSDQQIAKLTNSEFFEVRTYRKKLNVIPIYKTVDTC
SAEFSSSTPYHYSTYEESFININSQIF-------DSEISEKSKS--KKIMILGGGPNRIG
QGIEFDYCCCHASYQASTNGYKTIMVNSNPETVSTDYDTSDILYFEPVTLEDVLNIIEAE
NPYGLIVQFGGQTPLKLSLPLFEWLKS-----------------NDGIRT-------GSK
ILGTSPISIDLAEDREEFTKILEELSIRQPLNGIARNQDEAEIVAKNIGFPLVVRPSYVL
GGRAMEIVKDENELSRYISEAVKVSPDHPILLDQYLNNAIEIDVDALCDSEGSVVIAGLM
EHVEPAGIHSGDSACCLPSISLSTSTIENVRNWTKLIAQRLNVVGLINLQFAVINTNNKE
KKLFILEANPRASRTVPFVSKAIGKPVAKLATQLMQGFTLEDLNFTEEFSPKYQAVKEAV
LPFKRFPGSDTLLGPEMRSTGEVMGLAKDFGIAYAKSELAAGNGVPSDGVAFLSTNDLDK
KNLEEVARELLNLGFKLIATKGTASYLVNLGI-QVEEVLKVHEGRPNIEDLIRSGLVQLI
INTPIGSQALHDDAYLRRAALEYNIPTFTTIPGAKAAIKAIKALQCN-KINTYSLQEIHN
Y-----------
>Artm|209528194
MPRRDDLKKILLLGSGPIVIGQACEFDYSGTQACKALREEGYDVVLVNSNPATIMTDPET
ARRTYIEPLTPEIVEKVIEAERPDALLPTMGGQTALNIAVALSKNGVLDKYGVELIGAKL
DAIEKAEDRLLFKQAMEKIGVGCCPSGIANNLNEARAIAEQIGSYPLIIRPAFTMGGTGG
GIAYNQEEYEELAIAGLDASPMSQILVEQSLIGWKEYELEVMRDLADNVVIICSIENLDP
MGVHTGDSITVAPAQTLTDKEYQRLRDAAIKIIREIGVETGGSNIQFSVNPVNGDVIVIE
MNPRVSRSSALASKATGFPIAKFAAKLSVGYTLDEISNDITKKTPASFEPTIDYVVTKIP
RFTFEKFPGAEPVLTTQMKSVGEAMAIGGTFCESFQKAMRSLETGLAGWGL--------N
TNEKVPSLDTIRSGLRTPNPDRMLTLRYAMLLGMSVEEIYELTGIDPWFLDKLQQLLETE
-KFLKRTPFNQINHEDMLAIKRQGFSDRQIAFASQTTEDEVRKYRKGLGVKPAYKMVDTC
AAEFESTTPYYYSTYWE-----------------EDEMIPSDR---PKVMILGGGPNRIG
QGIEFDYCCCHASYSLRDDGYITIMVNSNPETVSTDYDTSDRLYFEPLTKEDVFNIIEAE
EPLGIVIQFGGQTPLKLAVPLEKALSE--------------------STL-------KTK
IWGTSPDSIDTAEDRERFEKILRELNIQQAANGMARSYEEALAVAGRIGYPVVVRPSYVL
GGRAMEIVYSDEELERYMTFAVLVEPDHPILVDKFLENAVEVDVDAIADHTGNVVIGGIM
EHIEQAGIHSGDSACSIPTQSLSETVLATIRRQTIQLAKALNVVGLMNIQFAVQGEQ---
--VYILEANPRASRTVPFVSKAIGIPLAKMASRVMSGKTLAELGYTQEKIPDYVSVKEAV
LPFAKFPGTDVLLGPEMRSTGEVMGIDTEFGRAFAKAELAAGQVIPMSGTVFVSVNDRDK
EAIVPVVQDFLDLGFKVTATINTRKVLWEHGV-KVDLELKLHEGRPNVLDAIKNHAVQLA
IITPSGSEARADGIMIRRSALAYKVPIITTIAGAKATISALRSLQQR-PLDVKALQDYYI
------------
>Syne6301|56750828
MPRRQDIRKILLLGSGPIVIGQACEFDYSGTQACKALREEGYEVVLVNSNPATIMTDPET
ADRTYIEPLTPELVAQVIERERPDALLPTMGGQTALNLAVALAKNGTLDRFGVELIGAKL
EAIEKAEDRLLFKEAMERIGVKVCPSGIANNMAEAQAIAEQIGTYPLIIRPAFTMGGTGG
GIAYNQEEFELIVQSGLDASPVSQILVEQSLIGWKEFELEVMRDLADNVVIICSIENLDP
MGVHTGDSITVAPAQTLTDKEYQRLRDQAIAIIREIGVETGGSNIQFAINPQDGDVIVIE
MNPRVSRSSALASKATGFPIAKIAAKLAVGYSLDELKNDITRQTPASFEPTIDYVVTKIP
RFAFEKFPGTPAQLTTMMKSVGEAMAIGRTFPESFQKALRSLEIGRSGWGC--------D
RPETLPTLEQIKPQLRTPSPDRIFAVRQAMLLGLSDGDIYQLTGIDPWFLEKFREILEGE
-DFLKRASIEQITPAQWLEVKQLGFSDRQIAFALGSSEEAVRQRRQQQGIKPVYKLVDTC
AAEFEAYTPYYYSCYESPRSHLAESGLTTIPA--ESEVRPSDR---PKVMILGGGPNRIG
QGIEFDYCCCHAAFALAADGYETIMVNSNPETVSTDYDTSDRLYFEPLTREDVLNILEAE
RPQGVIIQFGGQTPLKLAVPLQTFLQT-----------------PEGQAL-------GTQ
IWGTSPDSIDTAEDRERFEQILRQLDIAQPANGLARSPEEALAIAHRIGYPTVVRPSYVL
GGRAMEIVYSDAELERYMTEAVQVEPDHPILIDKFLENAIEVDVDALADRTGQVVIGGIM
EHIEQAGIHSGDSACSLPTVSLNETVLETIRAWTTQLAKALNVIGLMNIQFAVKDEQ---
--VYILEANPRASRTVPFVSKAIGRPLAKIAARLMSGQTLADLGITSELVPSYLSVKEAV
LPFDRFPGTDTLLGPEMRSTGEVMGIDVDFGRAFAKAELAASQRLPRQGTVFISVSDRDK
AAIGPIAREFLQLGFRVVATGGTQKVLAEQRL-SVEPILKVHEGRPHVLDALKNDQIQLI
INTPAGARAKVDDQIIRRAALDYKVPTVTTIAGAKATVEAIRALLEQ-PLQVKSLQDYQQ
QG----------
>Anav|75908114
MPRRQDIQKILLLGSGPIVIGQACEFDYSGTQACKALREEGYEVVLVNSNPATIMTDPET
ADRTYIEPLTPELVEKVIARERPDALLPTMGGQTALNIAVALAKNGVLDQYNVELIGAKL
PAIEKAEDRKLFNEAMDKIGVKVCPSGTASSLDEAKAIARRIGTYPLIIRPAFTMGGTGG
GIAYNQEEFEEMAQVGIDASPVSQILIDQSLLGWKEYELEVMRDLADNVVIICSIENIDP
MGIHTGDSITVAPAQTLTDKEYQRLRDMAIKIIREIGVETGGSNIQFAVNPVNGDVVVIE
MNPRVSRSSALSSKATGFPIAKMAAKLAVGYTLDEIRNDITKKTPASFEPTIDYVVTKVP
RFAFEKFPGSEPVLTTQMKSVGEAMAIGRTFNESFQKALRSLETGRAGWGC--------D
KAEKLPSGEQIRAQLRTPNPDRIFAVRHALQLGMSPEEIYELTAIDPWFLDKMQQLLEVE
-KFLKRTPLKQLTREQMYAVKRDGYSDRQIAFATKTTEDEVRAYRKELGVTPVYKTVDTC
AAEFEAFTPYYYSTYEE-----------------ETEVIPASK---PKVMILGGGPNRIG
QGIEFDYCCCHAAYALKGAGYETIMVNSNPETVSTDYDTSDRLYFEPLTKEDVLNIIEAE
NPVGIIVQFGGQTPLKLALPLQEYLRQVGNGSLVIGN-------GNEETA-------ITK
IWGTSPDSIDSAEDRERFEKILQQLNISQPPNGIARSYEDALIVAKRIGYPVVVRPSYVL
GGRAMEIVYSDAELERYMTFAVQVEPEHPILIDKFLENAIEVDVDAIADHTGRVVIGGIM
EHIEQAGIHSGDSACSLPSISLPPAVLNQIRSWTVQLAQALSVVGLMNIQFAVVGASSYS
PQVYILEANPRASRTVPFVSKATGISLAKLASLIMSGKTLEELNFTQEVIPSHIAVKEAV
LPFNKFPGTDTILGPEMRSTGEVMGIDSDFGRAFAKAELGAGERLPLTGTVFVSMSDRDK
SAAVSVVREFIDLGFKVMATFGTRRVLLENGL-NVELVLKLHEGRPHVIDAIKNQKIQLI
INTPSGEEAQTDARLIRRTGLAYKIPIITTIAGAKATVAAIRSMQNT-TLDVKTIQEYCP
NF----------
>Artp|284049940
MPRRNDLKKILLLGSGPIVIGQACEFDYSGTQACKALREEGYDVVLVNSNPATIMTDPET
ARRTYIEPLTPEIVEKVIEAERPDALLPTMGGQTALNIAVALSKNGVLDKYGVELIGAKL
DAIEKAEDRLLFKQAMEKIGVACCPSGIANNLNEARAIAEQIGTYPLIIRPAFTMGGTGG
GIAYNQEEYEELAMGGLDASPMSQILVEQSLIGWKEYELEVMRDLADNVVIICSIENLDP
MGVHTGDSITVAPAQTLTDKEYQRLRDAAIKIIREIGVETGGSNIQFSVNPVNGDVIVIE
MNPRVSRSSALASKATGFPIAKFAAKLSVGYTLDEISNDITKKTPASFEPTIDYVVTKIP
RFTFEKFPGAEPVLTTQMKSVGEAMAIGGTFCESFQKAMRSLETGLAGWGL--------N
TNEKVPSLDTIRSGLRTPNPDRMITLRYGMLLGMSVEEIYELTGIDPWFLDKLQQLLETE
-KFLKRTPVTEINHDDMLAIKRQGFSDRQIAFASQTTEDEVRKYRKGLGVKPAYKMVDTC
AAEFESTTPYYYSTYWE-----------------EDEMISSDR---PKVMILGGGPNRIG
QGIEFDYCCCHASYSLRDDGYITIMVNSNPETVSTDYDTSDRLYFEPLTKEDVFNIIEAE
EPLGIIIQFGGQTPLKLAVPLEKALSE-----------------STL----------KTK
IWGTSPDSIDTAEDRERFEKILRELNIQQAANGMARSYEEALAVAGRIGYPVVVRPSYVL
GGRAMEIVYSDEELERYMTFAVLVEPDHPILVDKFLENAVEVDVDAIADHTGNVVIGGIM
EHIEQAGIHSGDSACSIPTQTLSETVLATIRRQTIQLAKALNVVGLMNIQFAVQGEQ---
--VYILEANPRASRTVPFVSKAIGIPLAKMASRVMSGKTLAELGYTQEKIPDYVSVKEAV
LPFAKFPGTDVLLGPEMRSTGEVMGIDTEFGRAFAKAELAAGQVIPMSGTVFVSVNDRDK
EAIVPVVQDFLDLGFKVTATINTRKVLWEHGV-KVDLELKLHEGRPNVLDAIKNHAVQLA
IITPSGSEARADGITIRRSALAYKVPIITTIAGAKATISALRSLQKH-PLDVKALQDYYI
------------
>Cya7425|220907091
MPRRTDLKKILLIGSGPIVIGQACEFDYSGTQACKALRDEGYEVVLINSNPATIMTDPDT
ADRTYIEPLTPELVEKVIAKERPDALLPTMGGQTALNLAVTLAKTGVLEKYGVELIGAKL
PAIEKAEDRKLFKEVMEEIGVGVCPSGLAENMAEAKAIAQRIGVYPLIIRPAFTLGGTGG
GIAYNQEEFEEIAQSGLEASPVSQILIEQSLIGWKEYELEVMRDMADNVVIICSIENLDP
MGIHTGDSITVAPAQTLTDKEYQRLRDASIKIIRAIGVETGGSNIQFAVNPENGDVIVIE
MNPRVSRSSALASKATGFPIAKFAAKLAVGYSLDEISNDITKKTPASFEPTIDYVVTKIP
RFAFEKFPGSQPVLTTQMKSVGEAMAIGRTFQESFQKALRSLETGRAGWGC--------D
RNEKLPSLEQIRAGLRTPNPERIFTVRHAFLMGMSVEEVFELTAIDPWFLRQIRDLLETE
-KYLKRRSLQQLTVEEFWAIKQQGFSDRQIAFATKSTEDDVRAYRKGLGVVPVYKTVDTC
AAEFEAFTPYYYSAYERPPLSLADPSESPLSLAPESEILPSSK---RKVIILGSGPNRIG
QGIEFDYCCCHAAYALRADGFETIMVNSNPETVSTDYDTSDRLYFEPLTKEDVLNIIEAE
HPAGIIIQFGGQTPLKLAVPLQDYLEK-----------------LKIQAEKSSDSSSLPV
IWGTSPDSIDIAEDRERFEQILRTLNIAQPPNGLARSYSEALAVARRISYPVVVRPSYVL
GGRAMEIVYSDAELERYMTYAVQVEPDHPILIDKFLENAIEVDVDAIADGQGNVVIGGVM
EHIEQAGIHSGDSACTLPAQSLSNQVLDTIRTWAIALAKQLEVVGLMNLQFAVQGEQ---
--VYILEANPRASRTVPFVSKAIGLPLAQIAARLMSGRTLADLNFTQERLPQHIAVKEAV
LPFEKFAGTDTLLGPEMRSTGEAMGIDLDFGKAFAKSQLAANQRLPLKGTVFVSMHNRDK
VAVVPVVKDLIELGFQVVATAGTRQVLLEHGLTDVELVLKLHEGRPNVLDWIKNEKIQLI
LNTPSGEDAQVDGRLIRRSALAYKIPIITTIAGAKATAAAIRALQAG-PLDVKAIQAYHA
EP----------
>Cya51142|172036953
MPRRDDLKKILILGAGPIVIGQACEFDYSGTQACKALREEGYEVVLVNSNPASIMTDPEM
ANRTYIEPLTPDMVEKVIAKERPNALLPTMGGQTALNVAVALAKNGVLDKYNVELIGAKL
PAIEMAEDRELFKDAMAKIGVPVCPSGIASTLKEAKAIGEEIGSYPLIIRPAFTLGGTGG
GIAYNQEEFEEMAQFGIDASPVSQILVEKSLLGWKEYELEVMRDLADNVVIICSIENFDP
MGVHTGDSITVAPAQTLTDKEYQRLRDYSQAIIREIGVETGGSNIQFSVNPTNGEVIVIE
MNPRVSRSSALASKATGFPIAKFAAKLAVGYTLNEISNDITKQTPASFEPTIDYVVTKIP
RFAFEKFPGSQAILTTQMKSVGEAMAIGRTFQESFQKALRSLETGRYGFGC--------D
KQETLPSLSQVRSSLRTPNPDRVYSIYHAMKLGMTPEEIYELTAIDIWFLDKLADLIDTE
-KVLKQTKLKDIDASDMRVIKQKGFSDRQIAFATKTTEDEVRNYRKSLGIIPVYKVVDTC
AAEFEAYTPYYYSTYEPE----------------ETEVTVTDK---KKVMILGGGPNRIG
QGIEFDYCCCHASFSLSEAGFETIMVNSNPETVSTDYDTSDRLYFEPLTKEDVLNIIETE
NPVGVIIQFGGQTPLKLAVPLQTYLDS-----------------PQCPV--------QTK
IWGTSPDSIDTAEDRERFEKILHNLDIKQPPNGISRSYEESLAVSSRIGYPVVVRPSYVL
GGRAMEIVYSDEELERYMTYAVQVEPDHPILIDKFLENAIEVDVDALCDTTGKVVIGGIM
EHIEQAGVHSGDSACSVPYTTLSKSVIETIRTWTVALANSLKVVGLMNIQYAVQGEQ---
--VYILEANPRASRTVPYVSKATGRPLAKIASLVMSGKTLEELGITEEFVPRHIAVKEAV
LPFQKFPGADTLLGPEMRSTGEVMGIDEDFGKAFAKAEIAAGVDLATSGTVFVSMSDRDK
VLTVPVVKDLLDLGFKVVATSGTQKVLEENGIEGIEVVLKLHEGRPHVIDWIKNKQIQFI
INTPSGEDSQIDGRKIRRTALDYKLPIITTIAGAKATVAAIRSLQTE-PLEVKALQDYIS
------------
>Lyns|119485029
MPRREDLHKILLLGSGPIVIGQACEFDYSGTQACKALREEGYEVVLVNSNPATIMTDPET
AERTYIEPLVPEIVEKVIEKERPDALLPTMGGQTALNLAVALAKNGVLEKYGVELIGAKL
EAIEMAEDRQLFKQAMERIGVACCPSGIVSNMDEARTVAQQIGSYPLIIRPAFTMGGTGG
GIAYNQEEYEELASGGLDASPVSQILVEQSLIGWKEFELEVMRDLADNVVIICSIENIDP
MGVHTGDSITVAPAQTLTDKEYQRLRDASIKIIREIGVETGGSNIQFAINPVNGDMIVIE
MNPRVSRSSALASKATGFPIAKFAAKLSVGYTLDEIKNDITKKTPASFEPTIDYVVTKIP
RFAFEKFPGSKPTLTTQMKSVGEAMAIGGTFCESFQKALRSLETGLSGWGC--------D
RSEKLPSLDNIAGSLRTPHPERILVVRHALMLGMSVEEIYELTGIDPWFLDKFQEILDTE
-KLLKRTPLKQLDADQLLAIKRLGFSDRQIAYATKTNEDEVRAYRLQLAVKPIYKMVDTC
AAEFESRTPYYYSTYWE-----------------EDEILPSDK---PKVMILGGGPNRIG
QGIEFDYCCCHASYALRANGYETIMVNSNPETVSTDYDTSDRLYFEPLTKEDVINIIEAE
KPVGIIIQFGGQTPLKLAIPLQKYLEA-----------------NAEKNP-------DLK
IWGTSPDSIDAAEDRERFEKILRQLNIQQAENGMARNFEQSLQIARRIGYPVVVRPSYVL
GGRAMEIVYSDEDLERYMMFAVQIEPDHPILVDKFLENAIEVDVDAIADQTGEVVIGGIM
EHIEQAGVHSGDSACSIPYQTLPKTAVETIRRQTIELAKALKVVGLMNIQFAVQGEQ---
--VYILEANPRASRTVPFVSKAIGIPLAKMASLVMSGKTLKELGFTEEKVPSYVAVKEAV
LPFAKFPGTDVLLGPEMRSTGEVMGIDTEFGKAFAKAELGAGQVLPLSGTVFVSMNDRDK
TAVVPIVRDFLELGFKITATMGTRRVLWEHGV-KVDLELKLHEGRPHVLDAMKNQNVQLA
IITPSGEEARADGILIRRTALAYKIPIITTLAGARATVAGIRALKSE-SIGVKAIQDYY-
------------
>Prom9211|159903483
MPRRKDIRRILILGSGPIVIGQACEFDYSGTQACKALKEEGYEVVLVNSNPASIMTDPEI
AYRTYIEPITSDVIEKVIEVERPQALLPTMGGQTALNISVELAEKGILKKFGVELIGADL
ASIKRAEDRQLFKDSMKNIGVNVCPSGIASNIEESLSVGNTISTFPRIIRPAFTLGGSGG
GIAYNKEEFISICKQGLEASPVSQILIEKSLLGWKEFELEVMRDISDNVVIVCSIENLDP
MGIHTGDSITVAPAQTLTDREYQRLRDYSIKIIREIGVETGGSNIQFAVNPIDGEVIVIE
MNPRVSRSSALASKATGFPIAKIAALLAVGYRLDEIVNDITGKTPACFEPTIDYVVTKIP
RFAFEKFGGSPAVLNTSMKSVGEAMAIGRSFEESFQKALRSLEVGLSGWGC--------D
GTDQLIKSVDLDKLLRTPSPERIMAVRTAMLEGRSDENIYRISNIDPWFLSKLRNIIIAE
QSILTDKNIEDVNEEELFLLKQLGFSDRQIAWALRVNELQIRSLRKRFNILPKFKTVDTC
AAEFSSSTPYHYSTYERQVKKIDLDGTINKIEL-DREIEASYT---NKVLILGGGPNRIG
QGIEFDYCCCHSSYQFQVDGYTTIMVNSNPETVSTDYDTSDILYFEPLTLEDILNIIEYE
QPNGVIVQFGGQTPLKLSIPIMNWLNS-----------------SDGIKT-------QTK
ILGTSPISIDKAEDREQFDKILNDLKIKQPRNGIARSISEAIAIAQDIKYPIVVRPSYVL
GGRAMEIVYEDEELVRYMNEAVKVEPDHPVLIDQYLQNAIEVDVDALCDRTGNVVIGGLM
EHIEPAGIHSGDSACCLPSISLSKDSQLTIRKWTESLSKALNVEGLINLQFAVQIDTEGI
EQVFIIEANPRASRTVPFVSKATGLPLARIATSLIGGKTLNQLGVTKEPIPPLQTIKEAV
MPFKRFPGSDSVLGPEMRSTGEVMGSATDFGMAYAKSELAAGEALPTSGVVFLSTHDRDK
PSLVPIARSLIDLGFTLTATLGTSKYLMDAGV-LVEPILKVHEGRPNIEDLIRSAQIQLI
INTPIGRQAAHDDKYLRRAALDYSVPTLTTVAGAKAAVEAITALQNH-KITINALQDIHH
------------
>Noss|17231301
MPRRQDIQKILLLGSGPIVIGQACEFDYSGTQACKALREEGYEVVLVNSNPATIMTDPET
ADRTYIEPLTPELVEKVIARERPDALLPTMGGQTALNIAVALAKNGVLDQYNVELIGAKL
PAIEKAEDRKLFNEAMDKIGVKVCPSGTASSLDESKAIARRIGTYPLIIRPAFTMGGTGG
GIAYNQEEFEEMAQVGIDASPVSQILIDQSLLGWKEYELEVMRDLADNVVIICSIENIDP
MGIHTGDSITVAPAQTLTDKEYQRLRDMAIKIIREIGVETGGSNIQFAVNPVNGDVVVIE
MNPRVSRSSALSSKATGFPIAKMAAKLAVGYTLDEIRNDITKKTPASFEPTIDYVVTKVP
RFAFEKFPGSEPVLTTQMKSVGEAMAIGRTFNESFQKALRSLETGRAGWGC--------D
KAEKLPSGEQIRAQLRTPNPDRIFAVRHALQLGMSPEEIYELTAIDPWFLDKMQQLLEVE
-KFLKRTPLKQLTREQMYAVKRDGYSDRQIAFATKTTEDEVRAYRKELGVTPVYKTVDTC
AAEFEAFTPYYYSTYEE-----------------ETEVIPASK---PKVMILGGGPNRIG
QGIEFDYCCCHAAYALKGAGYETIMVNSNPETVSTDYDTSDRLYFEPLTKEDVLNIIEAE
NPVGIIVQFGGQTPLKLALPLQDYLRQVGNGSLVIGNGNEETAITDDQLP-------ITK
IWGTSPDSIDSAEDRERFEKILQKLNISQPPNGIARSYEDALIVAKRIGYPVVVRPSYVL
GGRAMEIVYSDTELERYMTFAVQVEPEHPILIDKFLENAIEVDVDAIADHTGRVVIGGIM
EHIEQAGIHSGDSACSLPSISLPPAVLNQIRTWTVQLAQELSVVGLMNIQFAVIGASSYS
PQVYILEANPRASRTVPFVSKATGVPLAKLASLIMSGKTLEELNFTQEVIPSHIAVKEAV
LPFNKFPGTDTILGPEMRSTGEVMGIDSDFGRAFAKAELGAGERLPLTGTVFVSMSDRDK
SAAVPVVREFIDLGFKVMATFGTRRVLLENGL-NVELVLKLHEGRPHVIDAIKNQKIQLI
INTPSGEEAQTDARLIRRTGLAYKIPIITTIAGAKATVAAIRSMQNT-TLDVKTIQEYCP
NF----------
>Cya8801|218245501
MPRRNDLKKILILGAGPIVIGQACEFDYSGTQACKALREEGYEVVLVNSNPASIMTDPEM
ANRTYIEPLTPDMVAKVIAKERPDALLPTMGGQTALNVAVALAKNGVLDEYNVELIGAKL
PAIEKAEDRNLFKEAMAKIGVPVCPSGIANTLKEAQMIAEQIGSYPLIIRPAFTLGGTGG
GIAYNQEEFEEMAQFGIDSSPVSQILVEKSLLGWKEYELEVMRDLADNVVIICSIENFDP
MGVHTGDSITVAPAQTLTDKEYQRLRDYSQAIIREIGVETGGSNIQFSVNPVNGDVIVIE
MNPRVSRSSALASKATGFPIAKMAAKLAVGYTLNEIKNDITKQTPASFEPTIDYVVTKIP
RFAFEKFPGSQPILTTQMKSVGEAMAIGRTFCESFQKALRSLETGRYGFGC--------D
RKETLPSLSQVKASLRTPNPERVYSIYHAMRLGMTVEEIYELTGIDIWFLDKLQEIIQSE
-KFLKQTPLNQISLQQMRFVKQQGFSDRQIAFATKTTEDEVRSYRKSLGIIPVYKVVDTC
AAEFEAFTPYFYSTYEPS----------------ETEVTPTDK---PKVMILGGGPNRIG
QGIEFDYCCCHAAFSLSDAGYETIMVNSNPETVSTDYDTSDRLYFEPLTKEDVLNIIETE
NPVGVIIQFGGQTPLKLAVPLQTYLDS-----------------PNCPV--------QTK
IWGTSPDSIDTAEDRERFEKILHDLEIKQPANGISRSYEESVAVASRIGYPVVVRPSYVL
GGRAMEIVYSDEELERYMIYAVQVEPDHPILIDKFLENAIEVDVDALCDMTGKVVIGGIM
EHIEQAGVHSGDSACSLPFTTLSPHVINTIRNWTTHLANSLQVIGLMNIQYAVQGEQ---
--VYILEANPRASRTVPYVSKATGRPLAKIASLVMSGKTLEELGVTDELIPHHIAVKEAV
LPFQKFPGADTLLGPEMRSTGEVMGIDSDFGKAFAKAEIAAGVDLATTGTVFVSMSDRDK
ILTVPVVKDLVSLGFKVVATSGTQKVLEDNGIEGVEVVLKLHEGRPHVIDWIKNKQIQFI
INTPSGEESQVDGRLIRRTALDYKLPIITTIAGAKATVAAIRSLQTQ-PLEVKALQDYLS
------------
>Glov|37521338
MPRRTDIHKILLIGAGPIVIGQACEFDYSGTQACKALREEGYEIVLVNSNPATIMTDPAT
ADRTYIEPVTAEFVERIIERERPDALLPTMGGQTALNVTVELAESGVLDRYGVELIGAKL
PAIKKAEDRELFKQAMEKIGLAVPRSGFAHTLEEARVVAEEIGSFPLILRPSFTLGGTGG
GIAYNREEFERMIRVGLDASPTSQVLVEESALGWKEYELEVMRDLADNVVIICSIENFDP
MGVHTGDSITVAPAQTLTDKEYQRLRDAAIKVIREIGVETGGSNIQFAVHPENGRVIVIE
MNPRVSRSSALASKATGFPIAKIAAKLAVGYTLDEITNEITQKTPASFEPTIDYVVTKIP
RWAFEKFPGTEPVLTTAMRSVGEVMAIGRTFCESLQKALRSLEIKRFGFGA--------D
RSEEIPDAETLKSQLRTATPDRIFQIRQALMAGFSVEQVHELTAIDPWFLDKLAELVAFE
-RAYQGRDLASLTAAEWLEAKQKGYSDMQLAFLTGTDEQSVRSTRQELGVTPVFKTVDTC
AAEFEAFTPYHYSTYAS-----------------ESEIASGEK---PKAMILGGGPNRIG
QGIEFDYCCCHACFALSEDGFETIMVNSNPETVSTDYDTSDRLYFEPLTREDVLNIVEAE
KPVGVIVQFGGQTPLNLAVPLEKA---------------------------------GVP
IWGTSPDSIDIAEDRERFEQLCQQLGIRQPANGMARSTADAVAVAGRIGYPVVVRPSYVL
GGRAMEIVYTDEGLGRYMAHAVQVEPDRPILIDKFLEDAVEVDVDAICDRTGQVVIGGIM
EHIEQAGIHSGDSACVLPTRTLDESVLAVIRDWTVKLARALKVVGLMNIQYAVKAHREGA
E-VYVLEANPRASRTVPFVAKATGVPLAKIAARVMAGRTLEELGFTEEVIPGHIAVKEAV
LPFEKFAGTDTILGPEMRSTGEVMGIDTDFGRAFAKAQIGAGQKLPTAGTLFVSVTDRDK
HAVVPIVQQMLDLGFRVIATEGTQRFLQEQGL-AVEKVLKIHEGRPHIGDLLKNRRIQLV
FNTPSGSEAQTDAQVIRRTALAQKIPVITTLAAARAVTAAIAALQKG-PLEVKSLQEYHQ
PSLTAGSR----
>Syns8102|33865364
MPRRTDLRRILLLGSGPIVIGQACEFDYSGTQACKALRSEGYEVILVNSNPASIMTDPEM
ADRTYIEPLTPDVVTRVIERERPDALLPTMGGQTALNLAVTLAENGTLERYGVELIGADL
QAIQKAEDRLLFKQAMERIGVQVCPSGIASTLEEAEAVGAAIGSFPRIIRPAFTLGGSGG
GIAYNPEEYAAICKSGLEASPVSQILIEQSLLGWKEFELEVMRDQADNVVILCSIENLDP
MGVHTGDSITVAPAQTLTDREYQRLRDQSIAIIREIGVATGGSNIQFAINPDNGDVVVIE
MNPRVSRSSALASKATGFPIAKIAARLAIGFTLDEILNDITGKTPACFEPTIDYVVTKIP
RFAFEKFRGSPAVLTTSMKSVGEAMAIGRSFEESFQKAMRSLETGYSGWGG--------D
RPEPELSEADIDRLLRTPSPERILCVRSAMLRGRSDAEIHRISSIDPWFLAKLRSIVDAE
QQLLRGRQLGDLSAPKLLELKQLGFSDRQIAWQTDSDELSVRRHRHDHGIRAVFKTVDTC
AAEFASTTPYHYSTYERSIQQLNSDGSLTTLSP-ASEVSNSSSG--RKVMILGGGPNRIG
QGIEFDYCCCHASFAAQDAGITSVMVNSNPETVSTDYDTSDSLYFEPLTLEDVLNVIEVE
QPDGVVVQFGGQTPLKLAIPLLNWLNS-----------------EEGRAT-------GTQ
IWGTSPESIDRAEDREQFEAILSQLEIRQPRHGLARSETEARDVATRVGYPVVVRPSYVL
GGRAMEVVFDEQELNRYMLEAVQVEPDHPVLIDQYLENAVEVDVDALCDHEGNVVIGGLM
EHIEPAGIHSGDSACCLPAVSLGEGALGTIREWSRGLALALKVQGLINLQFAVQRNAEGE
EVVYIIEANPRASRTVPFVAKATGQPLARIATRLMAGETLQQVGLTTEPQPPLQTIKEAV
LPFRRFPGADTVLGPEMRSTGEVMGSADSFGMAYAKAELGAGEALPTTGTVFLSTHNRDK
PALVPVAERLAKLGFDLIATSGTADVLTKAGL-TVNAVLKVHEGRPNIEDMIRSNQVQLV
INTPIGRQAAHDDKYLRRAALDYAVPTVTTLAGARAAVEAIATLQSQPTLSINALQDVHG
TRR---------
>Thee|22299875
MPRRTDISRILIIGSGPIVIGQACEFDYSGTQACKALREEGYEVILINSNPATIMTDPEI
ADRTYIEPLTPEMVEKVIAAERPDALLPTMGGQTALNLAVALAKSGVLDRYGVELIGAKL
PAIEMAEDRKLFKEAMQRIGVAVCPSGLANTLEEARAIAQEIGVYPLIIRPAFTLGGTGG
GIAYNQEEFEAIATAGLEASPVSQILIEQSLIGWKEYELEVMRDMADNVVIICSIENIDP
MGIHTGDSITVAPAQTLTDKEYQRLRDAAIKIIREIGVETGGSNIQFAVNPETGEVIVIE
MNPRVSRSSALASKATGFPIAKIAAKLAVGYTLPEIPNDITQKTPASFEPTIDYVVTKIP
RFAFEKFPGSPPVLTTQMKSVGEAMAIGRTFQESLQKALRSLETGRAGWGC--------D
RPEKLPSLEQLRGKLRTPNPERIFAIRHAFLLGMTVEEIYELTAIDPWFLRQMQGLLETE
-KFLKRSKLEQLTADDLWRIKQQGFSDAQIAYATKTTDDQVRAYRQSLGVVPVYKTVDTC
AAEFEAYTPYYYSTYERPLEQINPDSGDVELLPPESEVLPPRK---PRVMILGSGPNRIG
QGIEFDYCCCHAAYALRADDYETIMVNSNPETVSTDYDTSDRLYFEPLTKEDVLNIIEVE
RPVGIIIQFGGQTPLKLALPLQRYLQQ------------------QGDRL-------GTQ
IWGTSPDSIDIAEDRERFEKILRELNIPQPPNGTARSYAEALSIAERIGYPVVVRPSYVL
GGRAMEIVYSNGELERYMNAAVQVEPGRPILIDKYLENAIEVDVDAIADATGTVVIGGIM
EHIEQAGIHSGDSACSLPTQSLSPAVLQTIRTWSIALAQALKVVGLMNLQLAVQGDQ---
--VYILEANPRASRTVPFVSKAIGIPLAKVAARLMSGKTLAELNFLNEKIPNHVAVKEAV
LPFEKFAGTDTVLGPEMRSTGEAMGIDMTFGAAYAKSQLAANQRLPLKGTVFVSMSDRDK
AAIVPVVQELQSLGFRMIATEGTRNALLEAGLSNIELILKLHEGRPHVLDAIKNGQIHLI
LNTPSGQEARTDAQLIRRTALAYKIPIVTTIAGAKATAAAIKTLQTS-TLGVRALQDYHR
VEC---------
>Syns9916|116072928
MPRRSDLRRILLLGSGPIVIGQACEFDYSGTQACKALRADGFEVVLVNSNPASIMTDPEL
ADRTYIEPLTPEVVTRVIEQERPDALLPTMGGQTALNLAVALAENGTLERYGVELIGADL
PAIQKAEDRQLFKQAMERIGVKVCPSGIASSMEEAEAVGAAIGTFPRIIRPAFTLGGSGG
GIAYNPEEYAAICKSGLEASPVSQILIEQSLLGWKEFELEVMRDQVDNVVIVCSIENLDP
MGVHTGDSITVAPAQTLTDREYQRLRDQSIAIIREIGVATGGSNIQFAINPDDGDVVVIE
MNPRVSRSSALASKATGFPIAKIAARLAVGYTLDEILNDITGKTPACFEPTIDYVVTKIP
RFAFEKFRGSPAVLTTAMKSVGEAMAIGRCFEESFQKALRSLETGLSGWGC--------D
RPDVSMPAAELERSLRTPSPDRILAVRAAMVEGRTDAEIHALSRIDPWFLAKLRTLINAE
ASLLKGRSLEQLDADVLLQLKQLGYSDRQIAWATGSDELSVRQHRQQQGIAPVFKTVDTC
AAEFASTTPYHYSTYERPVRRLTGAGALEALPM-ASEVQPEDR---RKVMILGGGPNRIG
QGIEFDYCCCHASFSAQDGGYATVMVNSNPETVSTDYDTSDRLYFEPLTLEDVLNVIEAE
RPEGVIVQFGGQTPLKLALPLLDWLSS-----------------DAGRST-------GTR
ILGTSPESIDRAEDREQFEAILRELEIRQPRNGLARSEEEARSVAERVGYPVVVRPSYVL
GGRAMEVVFDEQELNRYMVEAVQVEPDHPVLIDQYLENAVEVDVDALCDRENTVLVGGLM
EHIEPAGIHSGDSACCLPAVSLGEQALGLIRRWTEALAVALKVQGLINLQFAVQRDASGE
EIVYIIEANPRASRTVPFVAKATGVPLARIATRLMTGETLAEVGLTDEPKPPLQAVKEAV
LPFRRFPGADSVLGPEMRSTGEVMGSAQDFGMAYAKAELAAGDALPTSGRVFLSTHDRDK
QALVPVARRLIELGFELTATSGTAAVLTEAGL-EVSSVLKVHEGRPNIEDLIRSGGIQLA
INTPIGRQAAHDDRYIRRAALDYSVPTVTTLAGACAAVEAIAALQAE-SLTIHALQDVHR
HGVSH-------
>PromMED|33861382
MPQRGDLKRILILGSGPIVIGQACEFDYSGTQACKALRKAGYEIVLVNSNPASIMTDPEI
ANKTYIEPLTPEIVSQIILKEKPDAILPTMGGQTALNLAVKLSESDFLTNNNVELIGADL
KAINKAEDRKLFKESMENINVNVCPSGIASDLFEAREVSKQINSYPLIIRPAFTLGGVGG
GIAYNLEEFNDLCKSGLDESPSNQILIEKSLIGWKEFELEVMRDTADNVVIICSIENLDP
MGVHTGDSITVAPAQTLTDREYQRLRDLSLKIIREVGVETGGSNIQFAVNPKNGDVIVIE
MNPRVSRSSALASKATGFPIAKIAALLSVGYTLDEIINDITKKTPACFEPSIDYVVTKVP
RFAFEKFKGSSNILNTSMKSVGESMAIGRSFEESFQKALRSLEIGIFGWEC--------D
SIEDFNNDNDLKNNLQNPTAERILIVKKAMESGKTNSYINEITNIDLWFIEKLRNIFNFQ
NEFLKGNELTRIDRDLMLNAKQLGFSDQQIAKLTNSEFFEVRNYRKKLKVLPLYKTVDTC
SAEFSSETPYHYSSYEEAFLHNNLNIN-------DNEISADNHKHLKKIMILGGGPNRIG
QGIEFDYCCCHASYQASSNGYQTIMVNSNPETVSTDYDTSDILYFEPVTLEDVLNIIEAE
NPYGLIVQFGGQTPLKLSLPLSNWLES-----------------YEGIKC-------KSK
ILGTSPHSIDIAEDREEFTKILEELNIRQPLNGIARNEKEAMLVANNIGFPLVVRPSYVL
GGRAMEIVKDKNDLSRYIKEAVKVSPDHPILLDQYLSNAIEIDVDALCDKTGSVVIAGLM
EHVEPAGIHSGDSACCLPSISLSQETIETVKKWTKLIANRLNVVGLINLQFAIRNHSNEE
NQLFILEANPRASRTIPFVSKAIGKPVAKLATQLMQGSSLKDINFTKELIPKYQAVKEAV
LPFKRFPGSDALLGPEMRSTGEVMGLADNFGLAYAKSELAAGNGVPSEGVAFLSTNDLDK
DKLEYIARELIVLGFKLVATKGTAKYLFNLGI-EVDEVLKVHEGRPNIEDSIRSGLIQLV
INTPVGSQALHDDAYLRRASLEYNIPTFTTIPGAKAALQAIKSLRLN-KIDTLSLQEIHN
------------
>Scys6803|161344753
MPRRNDLNKIMILGAGPIVIGQACEFDYSGTQACKALKEEGYEVVLVNSNPASIMTDPEL
ADRTYIEPLIPEIVEKIIEKERPDAVLPTMGGQTALNLAVSLSKSGVLEKYGVELIGAKL
PAIEMGEDRELFKEAMARIGVPVCPSGIASSIEEARQVAHEIGSYPLIIRPAFTLAGTGG
GIAYNQEEYEEMVQYGLDQSPMSQILVEKSLLGWKEYELEVMRDLADNVVIICSIENFDP
MGVHTGDSITVAPAQTLTDKEYQRLRDYSIAIIREIGVETGGSNIQFSVNPANGDVIVIE
MNPRVSRSSALASKATGFPIAKFAAKLAVGYTLNEISNDITKKTPASFEPTIDYVVTKIP
RFAFEKFPGAEPILNTQMKSVGEAMAIGRTFQESFQKALRSLETGRFGFGC--------D
RHETLPTLSHLRSQLRTPNPERVFSLHHAFNLGMTVEEIHELTAIDPWFLDKLEDLVKTE
-KYMKQRSLKDLTAADLRYIKQQGFGDRQIAFATKTTEDEVRAYRKSLGITPVYKVVDTC
AAEFEAFTPYYYSTYEPE----------------ECEVLPSDK---PKVMILGGGPNRIG
QGIEFDYCCCHAAFSLSDAGYETIMVNSNPETVSTDYDTSDRLYFEPLTKEDVLNIIEAE
NPVGIIIQFGGQTPLKLAVPLQKYLNS-----------------PDCPV--------QTK
IWGTSPDSIDTAEDRERFEKILHELEISQPPNGIARDYEESRVVANRISYPVVVRPSYVL
GGRAMEIVYSDEELERYMTYAVQIEPDHPILIDKFLENAIEVDVDSLTDSTGKVVIGSIM
EHIEEAGIHSGDSACSIPYTSLSDNVLTTIRQWTEQLARALNVVGLMNIQYAVQGDQ---
--VYILEANPRASRTVPYVSKATGRPLAKIASLVMSGKTLEELGVTEEFIPQHVAVKEAV
LPFSKFPGADTLLGPEMRSTGEVMGIDSDFGKAFAKAELGAGVILATTGTVFVSMSDRTK
EAAVPVVRELIDLGFKVVATSGTQKVLREHGIEGVEVVLKLHEGRPHVIDWIKNGQIQFI
INTPSGEESQLDGRTIRRAALDYKLPIITTIAGGKATVAALRSLQDH-PLDVKALQDYLG
------------
>Syn9902|78184411
MPRRTDLRRILLVGSGPIVIGQACEFDYSGTQACKALRAEGFEVVLVNSNPASIMTDPGM
ADRTYIEPLTPEVVTQVIEKERPDALLPTMGGQTALNLAVTLAENGTLDRFGVELIGADL
QAIQKAEDRLLFKQAMERIGVSVCPSGIASTLEEADAVGAEISSFPRIIRPAFTLGGSGG
GIAYNPEEFAAICKSGLEASPVSQILIEQSLLGWKEFELEVMRDLADNVVIVCSIENLDP
MGVHTGDSITVAPAQTLTDREYQRLRDQSIAIIREIGVATGGSNIQFAINPDNGDVVVIE
MNPRVSRSSALASKATGFPIAKIAARLAVGYTLDEILNDITGQTPACFEPTIDYVVTKIP
RFAFEKFKGSPAVLTTSMKSVGEAMAIGRCFEESFQKAMRSLETGFSGWGG--------D
RDEPNLSDSEIDRLLRTPSPERILTVRTAMVNGRSDADIHRISNIDPWFLAKLRRIVDAE
STLMRGRQLDELDASTLLEIKQLGFSDRQIAWCTGTDELSVRSHRHKLDVRAVFKTVDTC
AAEFASTTPYHYSTYERPLQKLQADGTLITLPS-ATEVSRNSDQ--RKMMILGGGPNRIG
QGIEFDYCCCHASFSAQEQGITTVMVNSNPETVSTDYDTSDSLYFEPLTLEDVLNVIEAE
RPNGVVVQFGGQTPLKLAIPLLRWLNS-----------------PDGQVT-------GTE
IWGTSPESIDRAEDREQFEAILRELDIRQPRNGLARSEEEARSIATVVGYPVVVRPSYVL
GGRAMEVVFDEQELNRYMREAVQVEPDHPVLIDQYLENAVEVDVDALSDQDGNVVIGGLM
EHIEPAGIHSGDSACCLPTVSLGESALHTIREWSKALAISLKVKGLINLQFAVQRDSDGE
EVVFIIEANPRASRTVPFVAKATGKPLARLATRLMAGESLVDVGLTEEPQPPLQAIKEAV
LPFRRFPGADTVLGPEMRSTGEVMGSATSFGMAYAKAELGAGEALPTQGTVFLSTHDRDK
SSLVPVAARLIELGFELMATAGTAHTLGQASL-RVQTVLKVHEGRPNIEDLIRSNQVQLV
INTPIGRQAAHDDKYLRRAALDYAVPTVTTLAGARAAVEAIAAMQSEPTLSIYALQDVHA
TC----------
>Trie|113476462
MPRRQDIRKILLVGSGPIVIGQACEFDYSGTQACKALREEGFEVVLVNSNPATIMTDPEI
AECTYIEPLTPELIEKVIAKERPDALLPTMGGQTALNIAVSLAKNGTLAKYGVDLIGAKL
PAIEMAEDRQLFKEAMGRIGIQVCPSGIASNWEEAKAIAQKIGTYPLIIRPAFTLGGTGG
GIAYNQEEYEVMAQGGIDASPVSQILVEKSLIGWKEYELEVMRDLADNVVIICSIENIDP
MGIHTGDSVTVAPAQTLTDKEYQRLRDASIKIIREIGVETGGSNIQFAVHPLNGDVIVIE
MNPRVSRSSALASKATGFPIAKMAAKLAVGYTLDEIPNDITKKTPASFEPTIDYVVTKIP
RFAFEKFPGSQPVLTTQMKSVGEAMAIGRTFQESFQKALRSLETGRAGFGA--------D
RWEKIPSLEQVRSGLRTPNPERLFTVRHALLLGMSLEEIYELTGIDIWFLDKMRELINTE
-KLIKYTPLNELTKEQLWDIKRQGFSDRQIAYCSKTTEDEVRSYRLSLGIKPVYKTVDTC
AAEFEALTPYYYSTYEE-----------------ESEILPSEK---RKVMILGGGPNRIG
QGIEFDYCCCHASYALGADGFETIMVNSNPETVSTDYDTSDRLYFEPLTKEDVLNIIEAE
NPVGIIVQFGGQTPLKLAVPLQKYLEQ-----------------VDA----------QTK
IWGTSPDSIDTAEDRERFEKILRDLDIRQAANGLARSFEDALTVAHTIGYPVVVRPSYVL
GGRAMEIVYSDQELERYMKFAVQVEPEHPILIDKFLNNAVEVDVDAIADSTGRVVIGGIM
EHIEEAGIHSGDSACSIPYQTLTSAAVETIRQWTVALAKALNVIGLMNIQFAVQGET---
--VYILEANPRASRTVPFVSKAIGIPLAKIASRVMSGKNLEELGFIDEQIPDHVSVKEAV
LPFAKFPGIDTVLGPEMRSTGEAMGIDVDFGKAFAKAQLSAGQKLPLEGTVFVSMSDRYK
EAVVPVVKDLVDLGLKVVATEGTRKILRLHDL-EVGLMLKLHEGRPNVLDGIKNGEIQLI
IIIPSGDEARADGIKIRRSALDYKITLITTIAGAKATAAAIRALKSG-ALEVKAIQDYY-
------------
>Syn9311|113953489
MPRRNDLRRILLLGSGPIVIGQACEFDYSGTQACKALRAEGYEVILINSNPASIMTDPEM
ADRTYVEPLTPDVVTRVIELERPDALLPTMGGQTALNLAVALSKDGTLDRFGVELIGADL
KAIQKAEDRQLFKQAMERIGVHVCPSGIASTLEEAESVGASISSYPRIIRPAFTLGGSGG
GIAYNPEEFSAICKTGLDASPVSQILIEKSLLGWKEFELEVMRDLADNVVIVCSIENLDP
MGVHTGDSITVAPAQTLTDREYQRLRDQSIAIIREIGVATGGSNIQFAINPADGEVVVIE
MNPRVSRSSALASKATGFPIAKIAARLAIGYTLDEILNDITGKTPACFEPTIDYVVTKVP
RFAFEKFRGSPAVLTTAMKSVGEAMAIGRCFEESFQKALRSLETGLSGWGG--------D
RPEPSCSKTDLERSLRTPSPDRILAVRSAMLSGMTDAHIHELSHIDPWFLAKLRGLIDAE
SDLLKGKSLEDLDETILFKLKTLGYSDRQIAWFVDSKELNVRERRDQLGVTPVFKTVDTC
AAEFASSTPYHYSTYERPLFRLKPDGLLQPMAP-STEVATETR---PKLMILGGGPNRIG
QGIEFDYCCCHASFSAQDQGFATVMLNSNPETVSTDYDSSDRLYFEPITLEDVLNVIEAE
RPNGVIVQFGGQTPLKLALSLLNWLST-----------------PQGKAT-------GTQ
IWGTSPASIDLAEDREQFEAILRKLEIRQPRNGLARSEVEARSIAGNVGYPVVVRPSYVL
GGRAMEVVYDEEELNRYMKEAVQVEPDHPVLIDQYLENAVEVDVDALCDHEGTVVIGGLM
EHIEPAGIHSGDSACCLPSISLSEDALSLIRRWSEALAITLKVQGLINLQFAVQRAADGQ
EKVFIIEANPRASRTVPFVAKATGVPLARLATRLMAGETLSQVGLLKEPVPPLQTVKEAV
LPFRRFPGSDSLLGPEMRSTGEVMGSASDFGMAFAKAELAAGEALPTTGTVFLSTHDRDK
PALVPVARQLIGLGFQLMATSGTAQALRNEGL-QVESVLKVHEGRPNIEDLIRSGGVQLV
INTPIGRQAAHDDRYLRRAALDYSVPTLTTLAGARAAVEAIEALQTR-TIVIHALQDVHA
SLSGQ-------
>NoAz|298490013
MPRRQDIRKILLLGSGPIVIGQACEFDYSGTQACKALREEGYEVVLVNSNPATIMTDPET
ADRTYIEPLTPELVAKVIEKERPDALLPTMGGQTALNLAVALSKNGVLDKYNVELIGAKL
PAIEKAENRKLFNEAMGKIGVPVCPSGTASSLEESKEIAHHIGTYPLIIRPAFTMGGTGG
GIAYNQEEFELMAQVGIDASPVSQILIDQSLLGWKEYELEVMRDLADNVVIICSIENFDP
MGIHTGDSITVAPAQTLTDKEYQRLRDMAIKIIREIGVETGGSNIQFAVNPVNGDVVVIE
MNPRVSRSSALASKATGFPIAGIAAKLAVGYTLDEIKNDITKQTPASFEPTIDYVVIKIP
RFAFEKFPGSDSVLTTQMKSVGEAMAIGRTFNESFQKALRSLETGRAGWGC--------D
KSEKLPSAEQIRAQLRTPNPERVYALRHAMQLGITNEEIYELTAIDPWFLDKLQQILEVE
-KFLKRTPLQQLTKEKMYEVKRNGFSDRQIAYATKTKEDEVRAYRQKLGIKPVYKTVDTC
AAEFEAFTPYYYSTYEE-----------------ETEVLPTDK---PKVMILGGGPNRIG
QGIEFDYCCCHAAYSLKAAGYETIMVNSNPETVSTDYDTSDRLYFEPLTKEDVINIIEAE
NPVGIIVQFGGQTPLKLAIPLQQYLQG-----------------RSCQSPVSSSQSPVPQ
IWGTSPDSIDMAENRERFENILQELNIAQPPNGIARSYEDALIVAKRIGYPVVVRPSYVL
GGRGMEIVYSDAELERYMTFAVQVEPEHPILIDKFLENAIEVDVDAIADYTGKVVIGGIM
EHIEQAGIHSGDSACSLPSISLSPAVLNQIRTWTVQLAQALSVVGLMNIQFAVVGANGYS
PQVYILEANPRASRTVPFVSKATGIPLAKLASLIMSGKTLEELNFTQEVIPSHIAVKEAV
LPFNKFPGTDTLLGPEMRSTGEVMGIDADFGRAFAKAELGAGEKLPRKGSVFVSMSDRDK
GAAIEVVKEFISLGFTIIATQGTRQVLQQNGV-KVDLILKLHEGRPHVLDAIKNEKIQLI
INTPSGEEAQTDARLIRRTGLAYKIPIITTIAGARATVAAIRSLQNT-TLDVKVIQEYCP
MG----------
>Ucyn|284929083
MPRRDDLKKIMILGAGPIVIGQACEFDYSGTQACKALREEGYEVILVNSNPASIMTDPEM
SDRTYIEPLVPDIVEKIIAKERPDALLATMGGQTALNIAVSLAKSGVLEKYNVELIGARL
SAIEKAEDRELFKKAMDSIGVPVCPSGIANTLKEAREIAINIGSYPLIIRPAFTLGGTGG
GIAYHQEEFEDIVQTGLDASPMSQILVEQSLLGWKEYELEVMRDLADNVVIICSIENFDP
MGVHTGDSITVAPAQTLTDKEYQKLRDYSKSIIREIGVETGGANIQFSVNPANGDTIVIE
MNPRVSRSSALASKATGFPIAKFAAKLAVGYTLNEISNDITRKTPASFEPTLDYVVTKIP
RFAFEKFPGSQAILTTQMKSVGEVMAIGRTFQESFQKALRSLETGFNGFTC--------D
QKSTLPSPSEVRSELQISSPDRIYTIYKALKLDITIEEIHNLTAIDIWFLDKLKDIFDTE
-KYLRQIILKNIDKEKMRVIKQKGFSDCQIASITNHTEDEVRKYRKSLGVIPVYKVVDTC
AAEFEAFTPYYYSTYELE----------------DTEVLFTKK---PKIMILGGGPNRIG
QGIEFDYCCCHASFALSQDGYETIMVNSNPETVSTDYDTSDRLYFEPLTREDILNIIEVE
NPEGVIIQFGGQTPLKLAVPLQEYFDN-----------------PSSCV--------QTK
IWGTPPDSIDLAEDRERFEKILCDLQIKKPPGGIARSFEQSLSIASNIGYPVVVRPSYVL
GGRAMRIVYSDKELKHYMDYAIQVEPDHPILIDKFLEDAVEVDVDALCDKTGMVVIGGIM
EHIEQAGVHSGDSACSIPFTTLSEKVLDIIRKWTSQLANSLQVIGLINIQYAVQQEE---
--VYILEANPRASRTVPYVSKATGRPLAKIASLVISGKTLSELGVHKELIPRYVAVKEAV
LPFQKFPGTDTLLGPEMRSTGEVMGIDYDFGKAFAKAAIASGINLPINGTVFISTSDRDK
ILTVPIAKDLEKLGFKIVATSGTQKVLENNGIIGVETILKLHEGRPHVIDWIKNKKIQFI
INTPNGEESQVDAQKIRRTALDYQLPVITTIAGAKATVTAIRSLQNQ-PLNVQALQDYIC
------------
>Syns5701|87303373
MPRRSDLRRILLLGSGPIVIGQACEFDYSGTQACKALRDEGYEVVLVNSNPASIMTDPEM
ADRTYIEPLTPDVVRQVIELERPDALLPTMGGQTALNLAVALAEDGTLERFGVELIGANL
QAIQKAEDRRLFKEAMERIGVAVCPSGIASSLEEAERVGEEIGTYPRIIRPAFTLGGSGG
GIAYNPEEFQAFCKSGLEASPVSQILIEQSLIGWKEFELEVMRDLADNVVIICSIENLDP
MGVHTGDSITVAPAQTLTDREYQRLRDQSIAIIREIGVETGGSNIQFAINPANGDVVVIE
MNPRVSRSSALASKATGFPIAKIAARLAVGYTLDEILNDITGATPACFEPTIDYVVTKIP
RFAFEKFQGSPAVLTTSMKSVGEAMAIGRCFEESFQKALRSLETGHAGWGC--------D
RPDKPLEPSDLERMLRTPSPDRIFAVRAAMVAGRSDEEIHQLSAIDPWFLAKLRRLIEAE
ERLLRGRTLEQLSAADLLELKQLGFSDRQIAWTSGSDELSVRRTRQGLGVNAVFKTVDTC
AAEFASTTPYHYSTYERPLERLDNAGRAIRLAQ-EDEVRPESR---RKVMILGGGPNRIG
QGIEFDYCCCHASFALRADGFATVMVNSNPETVSTDYDTSDRLYFEPLTLEDVLNVIEAE
KPEGVIVQFGGQTPLKLALPLLRWLAG-----------------PEGQVT-------GTR
LWGTSPESIDQAEDREQFEAILRQLNIRQPRNGLARSEAEARAVADRVGYPVVVRPSYVL
GGRAMEVVFDEAELNRYMVEAVQVEPDHPVLIDQYLENAIEVDVDALADRQGMVVIGGLM
EHIEPAGIHSGDSACALPAVSLSQQALATIRQWTEALALALDVSGLINLQFAVQAER---
--VFIIEANPRASRTVPFVAKATGVPLAKIASLLMAGHSLSELGLISEPKPPLQNVKEAV
LPFKRFPGSDTLLGPEMRSTGEVMGSGASFGMAYAKAEIAAGEALPISGTVFLSTHDRDK
PSLVPVAERLSELGLALIATTGTAAVLREAGL-EVESILKVHEGRPNIEDAIRSGRIQLI
VNTPIGRQATHDDKYLRRAALDYAVPTVTTLAGARAAVEAIATLQSQ-ELTVAALQDIHP
RPAR--------
>YellB|86607714
MPRRTDIHKILLIGAGPIVIGQACEFDYSGTQACKALREEGYEVVLVNSNPATIMTDPSM
AERTYIEPVTVDFVAKIIERERPDALLPTMGGQTALNVAVQLAQQGILEQYGVELIGAKR
EAIEKAEDRDLFKQAMQRIGLAVPRSGLAHTLEEAKQIAQEIG-YPLIIRPAYTLGGTGG
GVAYNQEEFEEICAAGLEASPVSQILVEESVIGWKEFELEVMRDLADNVVIICSIENMDP
MGVHTGDSITVAPAQTLTDKEYQRLRDYAIAIMREIGVETGGSNVQFAVNPANGEVRVIE
MNPRVSRSSALASKATGFPIAKIAAKLAVGYTLPEIPNDITRKTPASFEPTIDYVVTKIP
RFAFEKFPGAEPVLTTQMKSVGEAMAIGRTFQESIQKALRSLEIDRPGFGS--------D
RPEVFPKPEEVRANLRTPNPFRLLTIRTALLMGFSAQEIAQLTHIDPWFIDKLQELVEVE
-QALKGRELGSLSADDLRHLKQMGFSDRQIAHLTGSTEHQVRACRKSLGVIPTYKTVDTC
AAEFEAATPYQYSTYES-----------------ESEIFPARK---EKVMILGGGPNRIG
QGIEFDYCCCHAAFALSRLGYEAIMVNSNPETVSTDYDTADRLYFEPLTHEEVMNLVDAE
QPVGLIVQFGGQTPLKLAQGLAAA---------------------------------QAP
IWGTSPDSIDIAEDRGRFERILRELDIRQPANGIARSVEESLEIARRIGYPVVVRPSYVL
GGRAMEIVYSDQDLQRYMQLAVAVDPDRPVLVDQFLEEAVEVDVDAIADRTGAVTIGGIL
EHIEQAGIHSGDSACVLPSRTLSPEVLRVIREWTVKLAQALKVVGLINVQYAVQKGQ---
--VYILEANPRASRTVPFVSKAIGHPLADYAAQVMSGKTLEELGFTQEVIPSHIAVKEAV
LPFHKFPGTDTLLGPEMRSTGEVMGIDTDFGRAYAKAQLAAGQNLPLQGTVFISVSDRDK
QAVIPVAREFVGLGFRLLATEGTQKVLAEHGI-PVDKVLKLHEGRPHVIDAIKNHQIQLI
INTPSGVEAQQDGQKIRRTALAYKIPLVTTLAGAKATAAAIRALQSG-SLQVKCLQDFFP
PRNAPSKLLEAP
>Syn7002|170079083
MPRRDDIKKILILGSGPIVIGQACEFDYSGTQSCKALREEGYEVVLVNSNPATIMTDPET
ADRTYVEPITPEIVAKVIEKERPDALLPTMGGQTALNTAVSLAKNGTLEKFNVELIGAKL
EAIEMAEDRNLFKEAMARIGVPVCPSGIASTMEEAREVAIEIGSYPLIIRPAFTMGGSGG
GIAYNQEEYEKICKSGLEASPVSQILVEKSLLGWKEYELEVMRDLADNVVIICSIENIDP
MGVHTGDSITVAPAQTLTDKEYQRLRDYSLKIIREIGVETGGSNIQFSVNPLNGEVIVIE
MNPRVSRSSALASKATGFPIAKFAAKLAVGYTLDEIPNDITKQTPASFEPTIDYVVTKIP
RFAFEKFPGSEPILTTQMKSVGEAMAIGRTFQESFQKALRSLETGRYGFGCAPQSGSGGE
RQETLPSLSHISTSLRTPNPDRIFTIYQALKLGMTVEEIHDLTAIDIWFLDKMAELLVTE
-RFMKQTPLTEISAADMRVIKQQGFSDRQIAYATKTNEDAVRAYRKSIGVLPVYKLVDTC
AAEFEAFTPYYYSTYDGT----------------ESEVEPSDR---PKAMILGGGPNRIG
QGIEFDYCCCHAAFSLSDAGYETIMVNSNPETVSTDYDTSDRLYFEPLTKEDVLNIIEAE
NPAGVIIQFGGQTPLKLAVPLDNYLNA-----------------GDCPV--------DTK
IWGTQPDAIDTAEDRERFEKILHDLEILQPANGIARDYKEAQKIANRVGYPVVVRPSYVL
GGRAMEIVYSDEELDHYMKYAVQVEPDHPILVDKFLENAIEVDVDALCDHTGKVVIGGIM
EHIEEAGIHSGDSACSIPHTSLPDEVLSTIREWTVKLAQTLKVVGLMNIQYAVKDNQ---
--VYILEANPRASRTVPYVSKATGRPLAKIASLVMSGKTLDELGIDGEITPKHVAVKEAV
LPFNKFEGTDTLLGPEMRSTGEVMGIDVDFGKAFAKAEIGAGVELATEGTVFVSMNDRNK
EAAVPVVKDLMELGFRIVATSGTRQVLLENGIEDVELVLKLHEGRPHVVDWMKNGWIQFI
INTPSGEESQADGRMIRRTALDYKLPIITTLAGARATVAAIRSLQEH-PLDVKPLQEYIN
A-----------
>Cylr|282899734
MPRRQDIHKILLLGSGPIVIGQACEFDYSGTQACKALREEGFEVVLVNSNPATIMTDPET
ADRTYIEPLTPEMVAKVIAKERPDALLPTMGGQTALNIAVALAKNGVLEEYNVELIGAKL
PAIEKAEDRKLFNDAMEKIGVNVCPSGTASSLEESKAIAQRIGSYPLIIRPAFTMGGTGG
GIAYNKEEFELMAQVGIDASPVSQILIDQSLLGWKEYELEVMRDLADNVVIICSIENLDP
MGIHTGDSITVAPAQTLTDKEYQRLRDMAIKIIREIGVETGGSNIQFAVNPVNGDVVVIE
MNPRVSRSSALASKATGFPIAKMAAKLAVGYTLDEIKNDITKKTPASFEPTIDYVVTKIP
RFAFEKFPGSDPVLTTQMKSVGEAMAIGRTFNESFQKALRSLETGRAGWGA--------D
KAEKLPSGEQVRAQLRTPNPERIFALRHAMQLGLSNEEIYELTAIDPWFLDKLHQILETE
-KFLKRTPLQQLTKVQMYEVKRNGFSDRQIAFCTKTKEDEVRAYRKQLGVIPVYKTVDTC
AAEFEAFTPYYYSTYEE-----------------ETEILPTDK---PKVMILGGGPNRIG
QGIEFDYCCCHAAYALKSANYETIMVNSNPETVSTDYDTSDRLYFEPLTKEDVLNIIEAE
NPVGIIVQFGGQTPLKLAVPLQEYLQK-----------------SPSS---------VTR
IWGTSPDSIDMAENRERFEKILQELKIAQPANGIARSYEDALIVAKRIGYPVVVRPSYVL
GGRAMEIVYSDSELERYMSFAVQVEPEHPILIDKFLENAIEVDVDAIADHQGRVVIGGIM
EHIEQAGIHSGDSACSLPSISLSPAVLNQIRTWTVELAKALSVVGLMNIQFAVVGASSYS
PQVYILEANPRASRTVPFVSKATGVPLARLASLIMSGKTLEELNFTQEVIPQHIAVKEAV
LPFNKFPGTDTLLGPEMRSTGEVMGIDVDFGRAFAKAEMGAGEKLPLQGTVFVSMSDRDK
SLVVEVIKEFIQLGFKVIATQGTSEFLREQGL-QIETILKLHEGRPHVLDAIKNRQIQLI
INTPSGQEARTDGQLIRRTALGYKIPIVTTIAGAKATVAAIRSLQNI-SLDVKTIQEYSF
------------
>Prom9303|124023089
MPRRSDLRRILLLGSGPIVIGQACEFDYSGTQACKALRDEGFEVVLVNSNPASIMTDPEM
ADRTYIEPLTPEVVARVIELERPDALLPTMGGQTALNLAVALAENHTLERFGVELIGADL
AAIRKAEDRQLFKQAMERIGVDVCPSGIASSLKEAEEVGEVINSFPRIIRPAFTLGGSGG
GIAYNPEEFAAICKSGLDASPVSQILIEKSLLGWKEFELEVMRDLADNVVIVCSIENLDA
MGVHTGDSITVAPAQTLTDREYQRLRDQSIAIIREIGVATGGSNIQFAINPDDGEVVVIE
MNPRVSRSSALASKATGFPIAKIAARLAVGYTLDEIINDITGKTPACFEPTIDYVVTKIP
RFAFEKFKGSPAVLSTAMKSVGEAMAIGRCFEESFQKAMRSLEIGRAGWGC--------D
RQEPELTPTEIERLLRTPSPERIMAVRTAMLAGRSDQDIYALSKIDIWFLAKLRHLINIE
TTHMHGRKLDELDQECLLSLKQLGYSDRQIAWATGSEELAVRARRELLNIKPVFKTVDTC
AAEFSSTTPYHYSTYERPLYRLDSDDQLYKLEP-ESEVVADER---SKVMILGGGPNRIG
QGIEFDYCCCHASFAAQDKGFVTVMVNSNPETVSTDYDTSDRLYFEPLTLEDVLNVIEAE
RPNGVIVQFGGQTPLKLAIPLLRWLES-----------------SIGKST-------GTR
IWGTSPESIDQAEDREQFEAILRQLQIRQPRNGLARSEEDARAVALRIGYPVVVRPSYVL
GGRAMEVVFDEQELNRYMAEAVQVEPDHPVLIDQYLENAVEVDVDALCDSDGVVVIGGLM
EHIEPAGIHSGDSACCLPSISLGEQALRTIRLWSEALALALKVQGLINLQFAVQRDEAGD
EQVFIIEANPRASRTVPFVAKATGVPLARIATRIMAGETLAAVGLTHEPQPPLQSVKEAV
LPFRRFPGADSVLGPEMRSTGEVMGSASSFGMAFAKSEIAAGDPLPIRGTVFLSTHDRDK
PALLLVAERLIELGFDLTATSGTAQALNQAGL-NVQPVLKVHEGRPNIEDLIRSGQIQLV
INTPIGRQAAHDDKYLRRAALDYSVPTLTTIAGARAAVEGITALQQQ-SLSVAALQDIHV
------------
>Syns7805|88808802
MPRRNDLHRILLLGSGPIVIGQACEFDYSGTQACKALKAEGYEVVLVNSNPASIMTDPEM
ADRTYVEPLTPEVVTRVIERERPDALLPTMGGQTALNLAVALAEDGTLDRFGIELIGADL
KAIRKAEDRQLFKEAMERIGVKVCPSGIASSMDEAKDVGASIGTFPRIIRPAFTLGGSGG
GIAYNPEEFDAICKSGLDASPVSQILIEKSLLGWKEFELEVMRDLADNVVIVCSIENLDP
MGVHTGDSITVAPAQTLTDREYQRLRDQSIAIIREIGVATGGSNIQFAINPQDGDVVVIE
MNPRVSRSSALASKATGFPIAKIAAKLAVGYTLDEILNDITGKTPACFEPTIDYVVTKVP
RFAFEKFRGSPAVLTTAMKSVGEAMAIGRCFEESFQKALRSLETGLSGWGG--------D
RPEPTLEPAELERSLRTPSPERILSVRYAMVAGRTDAEIHSLSSIDPWFLAKLRRLIDAE
ERLLRGKRLDQLSSDTMLELKQLGFSDRQIAWQTGSKELEVRARRNTLAIQPVFKTVDTC
AAEFASSTPYHYSTYERPVGRINIKGDLVFQAP-TSEVSTDTR---RKLMILGGGPNRIG
QGIEFDYCCCHASFSAQNQGYCTVMVNSNPETVSTDYDSSDRLYFEPLTFEDVLNVIEAE
RPAGVIVQFGGQTPLKLALPLLRWFET-----------------SQGQTT-------GTQ
IWGTSPESIDLAEDREQFEAILRELEIRQPRNGLARSDGEARAVAETVGYPVVVRPSYVL
GGRAMEVVYDESELNRYMNEAVQVEPDHPVLIDQYLQNAIEVDVDALCDQEGTVVIGGLM
EHIEPAGIHSGDSACCLPSISLGAEALNTIKAWTKALALRLNVRGLINLQFAVQRAENGE
ERVFIIEANPRASRTVPFVAKATGVPLARIATRVMAGESLATIGLLHEPSPPLQAVKEAV
LPFRRFPGADSLLGPEMRSTGEVMGWAPDFGMAYAKAEIAAGDALPTEGTVFLSTHDRDK
PALIPVAQRLIALGFDLIATSGTAQTLSAAGL-SVTPVLKVHEGRPNIEDQIRSGGVQLV
INTPIGRQAAHDDRYLRRAALDYSVPTVTTLAGARSAVEGIEALQSK-SIEIHALQDVHA
GAESR-------
>Syns7803|148239765
MPRRNDLQRILLLGSGPIVIGQACEFDYSGTQACKALRAEGYEVVLVNSNPASIMTDPEM
ADRTYVEPLTPEVVTRVIERERPDALLPTMGGQTALNLAVALAENGTLERFGIELIGADL
KAIRKAEDRQLFKQAMERIGVKVCPSGIASSMDEAKAVGDSIGSFPRIIRPAFTLGGSGG
GIAYNPEEFDAICKSGLDASPVSQILIEKSLIGWKEFELEVMRDLADNVVIVCSIENLDP
MGVHTGDSITVAPAQTLTDREYQRLRDQSIAIIREIGVATGGSNIQFAINPADGEVVVIE
MNPRVSRSSALASKATGFPIAKIAAKLAVGYTLDEILNDITGKTPACFEPTIDYVVTKVP
RFAFEKFRGSPAVLTTAMKSVGEAMAIGRSFEESFQKALRSLETGLSGWGG--------D
RPEPTVQPAELERSLRTPSPERILSVRAAMIAGRSDTEIHALSNIDPWFLAKLRQLIDAE
KRLLHGKRLDQLSGDALLELKQLGFSDRQIAWQTSSDELAVRQRRSSLAVLPVFKTVDTC
AAEFASSTPYHYSTYERPVAQITASGDLTIQAP-ASEVTSDPR---RKLMILGGGPNRIG
QGIEFDYCCCHASFSAQAQGYCTVMVNSNPETVSTDYDSSDRLYFEPLTFEDVLNVIEVE
RPAGVIVQFGGQTPLKLALPLLRWLNT-----------------PEGQST-------GTQ
IWGTTPESIDLAEDREQFEAILRQLDIRQPRNGLARSEEEARTVAETVGYPVVVRPSYVL
GGRAMEVVYDEHELNRYMNEAVQVEPDHPVLIDQYLQNAIEVDVDALCDHEGTVVIGGLM
EHIEPAGIHSGDSACCLPSVSLGTEALNTIKTWTKALALRLNVRGLINLQFAVQRAETGT
EKVFIIEANPRASRTVPFVAKATGVPLARIATRLMAGESLSRVGVLDEPCPPLQAVKEAV
LPFRRFPGADSLLGPEMRSTGEVMGWAPNFGMAYAKAEIAAGDALPTEGTVFLSTHDRDK
PALIPVAERLIALGFELIATSGTAQTLAKAGL-KVTPVLKVHEGRPNIEDQIRSGGVQLV
INTPIGRQAAHDDRYLRRAALDYSVPTLTTLAGARSAVEGIEALQSH-QLDIHALQDVHA
GGESR-------
>Cya0110|126658369
MPRRDDLKKILILGAGPIVIGQACEFDYSGTQACKALREEGYEVVLVNSNPASIMTDPEM
ANRTYIEPLTPDMVEKVIAKERPDALLPTMGGQTALNVAVSLAKSGVLDKYNVELIGAKL
PAIEMAEDRELFKDAMAKIGVPVCPSGIASTLEEAQVIGKEIGSYPLIIRPAFTLGGTGG
GIAYNQEEFEEMAQFGIDASPVSQILVEKSLLGWKEYELEVMRDLADNVVIICSIENFDP
MGVHTGDSITVAPAQTLTDKEYQRLRDYSQAIIREIGVETGGSNIQFSVNPTNGEVIVIE
MNPRVSRSSALASKATGFPIAKFAAKLAVGYTLNEINNDITKQTPASFEPTIDYVVTKIP
RFAFEKFPGSQAILTTQMKSVGEAMAIGRTFQESFQKALRSLETGRYGFGC--------D
KQETLPSLSQVRSSLRTPNPDRVYSIYHAMRLGMTAEEVHELTAIDIWFLDKLEDLIDTE
-KVLKQTKLKDIDASDMRVIKQKGFSDRQIAFATKTTEDEVRNYRKSLGIIPVYKVVDTC
AAEFEAYTPYYYSTYEPS----------------ETEVTVTDK---KKVMILGGGPNRIG
QGIEFDYCCCHASFSLSEAGFETIMVNSNPETVSTDYDTSDRLYFEPLTKEDVLNIIETE
NPVGVIIQFGGQTPLKLAVPLQTYLDS-----------------SECPV--------QTK
IWGTSPDSIDTAEDRERFEKILHDLDIKQPPNGISRSYEESLRVSSRIGYPVVVRPSYVL
GGRAMEIVYSDEELERYMTYAVQVEPDHPILIDKFLENAIEVDVDALCDTTGKVVIGGIM
EHIEQAGVHSGDSACSVPFTTLSNSVIETIRTWTAALANSLKVVGLMNIQYAVQGEQ---
--VYILEANPRASRTVPYVSKATGRPLAKIASLVMSGKTLEELGITEEFVPRHIAVKEAV
LPFQKFPGADTLLGPEMRSTGEVMGIDEDFGKAFAKAEIAAGVDLATSGTVFVSMSDRDK
VLTVPVVKDLLDLGFKVVATSGTQKVLEENGIEGIDVVLKLHEGRPHVIDWIKNKQIQFI
INTPSGEDSQIDGRKIRRTALDYKLPIITTIAGAKATVAAIRSLQTE-PLEVKALQDYIS
------------
>Mica|166367783
MPRRDDLQKILILGAGPIVIGQACEFDYSGTQACKALREEGYEVILVNSNPASIMTDPEM
ADRTYIEPILPEIVEKIIAKERPDAILPTMGGQTALNTAVALAKSGVLEKYNVELIGAKL
PAIEKAEDRELFKKAMEKIGVPVCPSGIANNLEEAKAIAHQIGSYPLIIRPAFTLGGTGG
GIAYNQEEFEPMAQYGLDCSPTSQILVEKSLIGWKEYELEVMRDLADNVVIICSIENFDP
MGVHTGDSITVAPAQTLTDKEYQRLRDYSKAIIREIGVETGGSNIQFSVNPTNGDVIVIE
MNPRVSRSSALASKATGFPIAKFAAKLAVGYTLDEIPNDITKKTPASFEPTIDYVVTKIP
RFAFEKFPGSQPILTTQMKSVGEAMAIGRTFQESFQKALRSLETGRFGFGC--------D
KVETLPPLSEVRAGLRTPNPERVYSIYHAFKLGMNGSEIHELTGIDPWFLDKLADLMETE
-KFLKRTPLKSLGKEDLFAIKQQGFSDRQIAFATNTSEDEVRSYRKGLGIVPVYKMVDTC
AAEFEALTPYYYSTYEQV----------------ESEVLPSDQ---RKVMILGGGPNRIG
QGIEFDYCCCHAAFSLSQAGFETIMVNSNPETVSTDYDTSDRLYFEPLTKEDVLNIIEAE
QPEGLIIQFGGQTPLKLAVPLQKYLES-----------------PNCPV--------NTK
IWGTSPDSIDAAEDRERFEKILRELDIRQPLNGIARNFQESQAVAKRIGYPVVVRPSYVL
GGRAMEIVYSDSELERYMKYAVQIEPDHPILIDKFLENAIEVDVDALSDATGTVVIGGLM
EHIEQAGVHSGDSACSIPHTSLSASVLTTIRQWTVELAKALKVIGLMNIQYAVQGET---
--VYILEANPRASRTVPYVSKATGVPLAKVASLVMSGRTLTELGIISEAIPRHIAVKEAV
LPFQKFPGADTLLGPEMRSTGEVMGIDSDFGKAFAKAEMAAGVILATSGTVFVSMNDRDK
TPMVPVVKDLQSLGFRVVATSGTRKVLLENGCENIDLVLKIHEGRPDVVDWIKNDWIQFI
VNTPSGEESQNDGRKIRRTALDYKLPIITTIAGAKATVAALKSLQSQ-PLEVKALQDYLA
------------
>Syns8109|260436465
MPRRSDLRRILLLGSGPIVIGQACEFDYSGTQAIKALRAEGFEVILINSNPASIMTDPEM
ADRTYIEPLTPDVVTRVIEKERPDALLPTMGGQTALNLAVTLAENGTLERFGVELIGADL
KAIQKAEDRLLFKQAMERIGVKVCPSGIASSQEEAEAVGAAIGSFPRIIRPAFTLGGSGG
GIAYNPEEYAAICKSGLEASPVSQILIEQSLLGWKEFELEVMRDLADNVVIVCSIENLDP
MGVHTGDSITVAPAQTLTDREYQRLRDQSIAIIREIGVATGGSNIQFAINPDNGDVVVIE
MNPRVSRSSALASKATGFPIAKIAARLAVGYTLDEILNDITGKTPACFEPTIDYVVTKIP
RFAFEKFRGSPAVLTTSMKSVGEAMAIGRCFEESFQKAMRSLETGFSGWGG--------D
REEPELTDGELDRQLRTPSPERILSVRTAMVRGRSDEEIHRISRIDPWFLAKLRRIIEAE
ARLIKGKSLDQLDADSLLEAKQLGFSDRQIAWHTKSDELSVRQRRHQLDVRAVFKTVDTC
AAEFASSTPYHYSTYERPLQTLQADGSLKPLPA-SSEVSRRDDG--RKMMILGGGPNRIG
QGIEFDYCCCHASFAGQDQGITTVMVNSNPETVSTDYDTSDSLYFEPLTLEDVLNVIEAE
VPDGVVVQFGGQTPLKLAIPLLRWLDS-----------------DEGRAT-------GTS
IWGTSPESIDQAEDREQFEAILRNLNIRQPRNGLARSEEEARAVATRVGYPVVVRPSYVL
GGRAMEVVFDEEELNRYMREAVQVEPDHPVLIDQYLENAVEVDVDALCDHTGAVIVGGLM
EHIEPAGIHSGDSACCLPAVSLGEAALNTIRDWSRSLAQTLEVRGLINLQFAVQRNTDGS
EVVYIIEANPRASRTVPFVAKATGQPLARLATRLMAGETLTDIGMTSEPKPPLQSIKEAV
LPFRRFPGADTVLGPEMRSTGEVMGSADSFGMAYAKAELGAGEALPTQGTVFLSTHDRDK
QALVPIAARLIELGFDVTATSGTAQALANAGL-KVQSVLKVHEGRPNIEDQIRSNQVQLV
INTPIGRQAAHDDKYLRRAALDYAVPTVTTLAGARAAVEAISALQQQPRLSIHALQDVHA
MQR---------
