# Supplementary material for: Genome fluctuations in cyanobacteria reflect evolutionary, developmental and adaptive traits
Source: BMC Evol Biol. 2011 Jun 30;11:187. doi: 10.1186/1471-2148-11-187 (PMC3141437; doi:10.1186/1471-2148-11-187)
Supplement: Additional file 8 — Individual and concatenated alignments for protein groups. Compressed file containing all alignments of individual groups (fasta format) and the concatenated alignment of 285 single-copy genes (phylip format). [file 1471-2148-11-187-S8.GZ › Cyanos1367.faa]

>Syne7942|81299524
---------------------MQTLSTPSTTAT----------EFDTVIHRRPTRSVRVG
DIWIGSRHPVVVQSMINEDTLDIDGSVAAIRRLHEIGCEIVRVTVPSLGHAKAVGDIKKK
LQDTYRDVPLVADVHHNGMKIALEVAKHVDKVRINPGLYVFEKPDPNRQGYTPEEFERIG
KQIRDTLEPLVTSLREQDKAMRIGVNHGSLAERMLFTYGDTPEGMVESALEFLRLCEEMD
FRNLVISMKASRAPVMMAAYRLMAKRMDDLGMDYPLHLGVTEAGDGDYGRIKSTVGIGTL
LAEGIGDTIRVSLTEAPENEIPVCYSILQALGLRKTMVEYVACPSCGRTLFNLEEVLHKV
RAATNHLVGLDIAVMGCIVNGPGEMADADYGYVGKTPGTIALYRG-RDEIKRVPEEQGVE
ELINLIKADGRWVEPEPIA---
>PromCC|33240465
----------------------MTIENTQNINIDTLSR-----RYSTQIQRRKTRSVMVG
NIGIGSDYPVAVQSMINEDTLDIEASTSAIRRLHEIGCEIVRLTVPSLSHAKAVGEIKRR
LEQNYLPVPLVADVHHNGMKIALEVAKHVDKVRINPGLFVFSNPDPSRTEFSNSEISAIK
EKIINNFEPIVNTLKAQNKALRIGVNHGSLAERMLFQYGDTPLGMVESAMEFVRICDSLD
FHNIVISMKASRPPVMLAAYRLMADAMDKEGFNYPLHLGVTEAGDGDYGRIKSTVGIGTL
LTEGLGDTIRVSLTEAPEKEIPVAYSILQTVGLRKTMVEYISCPSCGRTLFNLEEVVAKV
RDATSHLTGLDIAVMGCIVNGPGEMADADYGYVGKGKGIIALYRG-REEIRKVPEDEGVS
ALVELIKSDGKWIDP-------
>Crow|67925456
---------------------MQTLETPKT-PKIISQP-----DFDTTIHRRKTRPVKVG
NITIGGGFPVVVQSMINEDTLDIEGSVAAIRRLHEIGCEIVRVTVPSMGHAKALATIKEK
LAQVYQPVPLVADVHHNGLNIALEVAKHVDKVRINPGLYVFEKPRATRTEYSQEEFEKIG
DKIRQTLEPLVISLRDQGKAMRIGVNHGSLAERMLFTYGDTPEGMVESALEFIHICESLD
FYNLIVSLKASRVPVMLAAYRLMVKRMDELGMDYPLHLGVTEAGDGEYGRIKSTAGIGTL
LAEGIGDTIRVSLTEAPEKEIPVCYSILQALGLRKTMVEYVACPSCGRTLFNLEEVLHQV
REATKHLTGLDIAVMGCIVNGPGEMADADYGYVGKQAGYIALYRG-REEIKRVHEEQGVE
ELINLIKADGRWVDPSSVGS--
>Syn7335|254421770
---------------------MQTLSSPAAKPKPTTTSAPAEVAFDTTIHRRKTRPVKVG
DITIGGGHPVVVQSMINEDTLDIEGSVAAIRRLHEVGCEIVRVTVPSMAHARALSEIKDR
LAKTYQPVPLVADVHHNGMKIALEVAKHVDKVRINPGLYVFEKAESDRTEYTQAEFDAIG
EKIRETLEPLVISLRDQNKAMRIGVNHGSLAERMLFTYGDTPEGMVESALEFIRICESLN
FRNIVLSLKASRVPVMLAAYRLMVQRMDELGMSYPLHLGVTEAGDGEYGRIKSTAGIATL
LAMGIGDTIRVSLTEAPEKEIPVCYSILQALGLRKTMVEYVACPSCGRTLFNLEDVLHKV
REATSHLTGLDIAVMGCIVNGPGEMADADYGYVGKQANTIALYRG-REEIKRVPEENGVE
ELINLIKSDGRWVEPDVS----
>Syn307|148242561
-------------------MTGTLAPTTLSDTDWSQDP-----RFDTVIHRRKTRSVRVG
DIWIGSEHPVVVQSMINEDTLDVEGATAGILRLHQAGCEIVRLTVPSLAHAKAVGEIRQR
LEAAGASVPLVADVHHNGMKIALEVAKHVDKVRINPGLFVFDKPDPNRTEFTPDEVAAIG
ERITETFEPLVRSLKEQDKALRIGVNHGSLAERMLFSYGDTPLGMVESALEFIRICDRLD
FHNIVISMKASRAPVMLAAYRLMAHRMDAEGFNYPLHLGVTEAGDGDYGRIKSTAGIATL
LADGLGDTIRVSLTEAPEKEIPVCYGILQSLGLRKTMVEYVACPSCGRTLFNLEEVLQQV
RSATDHLTGLDIAVMGCIVNGPGEMADADYGYVGKTPGTISLYRG-REEIRRVPEAEGVQ
ALIDLIKEDGRWVDP-------
>Syn9605|78212828
--------------------------------MTALAR-----RYDTQIHRRVTRTVMVG
DVPVGSEHPIVVQSMINEDTLDIEAAVAGIIRLAEAGSEIVRVTTPSMAHAKAMGQIRKE
LRQRGCSVPLVADVHHNGVKIALEVAQHVDKVRINPGLFIFDKPDPNRQEFSPEEFAAIG
QRIRETFEPLVTLLRDQNKALRIGVNHGSLAERMLFTYGDTPEGMVESAMEFVRICHELD
FHNILISMKASRAPVMLAAYRLMADTMDKEGFNYPLHLGVTEAGDGDYGRIKSTAGIATL
LADGLGDTLRVSLTEAPEKEIPVCYSILQSLGLRKTMVEYVACPSCGRTLFNLEEVLHKV
RNATSHLTGLDIAVMGCIVNGPGEMADADYGYVGKTPGVISLYRG-RDEIRKVPEAEGVE
ALIQLIKEDGRWVEPA------
>Nosp|186685139
---------------------MQTLPIVDTSNTASSQH-----IFDTTIKRRKTRPVKVG
NVTIGGGYPVVVQSMINEDTLDIDGSVAGIRRLHEIGCEIVRVTVPSMAHAKALAEIKQK
LIKTYQDVPIVADVHHNGLKIALEVSKHIEKVRINPGLYVFEKPNVNRTEYTQSEFDEIG
DKIRETLEPLVVSLRDQGKSMRIGVNHGSLAERMLFTYGDTPEGMVESAIEFIRICESLD
FRNLVISMKASRVPVMLAAYRLIAKRMDELGMDYPLHLGVTEAGDGEYGRIKSTAGIATL
LADGIGDTIRVSLTEAPEKEIPVCYSILQALGLRKTMVEYVACPSCGRTLFNLEEVLHKV
REATKHLTGLDIAVMGCIVNGPGEMADADYGYVGKTPGYISLYRG-REEIKKVPEDKGVE
ELINLIKADERWVEP-------
>PromAS|123968266
------------------------MSLTQSKEVNSLSK-----RYSTHIERRITRTVMVG
DIAIGSDYPVRVQSMINEDTMDVENAYLAIKRLHDVGCEIVRLTVPSLAHAKAVGDIKAK
LLENNINTPLVADVHHNGMKIAMEVAKHVDKVRINPGLFVFEKSDPTRTEYTDEEFETIK
QTILKRFTPLVEVLKAENKALRIGVNHGSLSERMLFTYGDTPLGMTESAMEFVKICDELD
FHNIIISMKASRAPVMMAAYRMIADRLDSEGYNYPLHLGVTEAGDGDYGRIKSTAGIGTL
LAEGLGDTIRVSLTEAPEKEIPVCYSILQSLGLRKTMVEYISCPSCGRTLFNLEEVVDKV
RNATSHLTGLDIAIMGCIVNGPGEMADADYGYVGKGKGTIALYRR-KEEIKRVPEDEGVN
ALIQLIKDDGKWIDP-------
>Rapb|282896992
---------------------MQTLPSLETGKIITSQP-----TFDTTIKRRKTRAVKVG
DVIIGGGYPVVVQSMINEDTLDIDGSVSAVRRLHEIGCEIVRVTVPSMAHAKALAEIKQK
LQQTYRDVPIVADVHHNGMKIALEVAKHIEKVRINPGLYVFEKPNSDRTEYTKTEFDEIG
EKIRETLAPLVVSLRDQGKAMRIGVNHGSLAERMLFTYGDTPEGMVESALEFIRICESLN
FYNIVISMKASRVPVMVAAYRLMAKRMDDLGMDYPLHLGVTEAGDGEYGRIKSTAGIATL
LADGIGDTIRVSLTEAPEKEIPVCYSILQALGLRKTMVEYVACPSCGRTLFNLEEVLHKV
REATKHLTGLDIAVMGCIVNGPGEMADADYGYVGKIP-VLSLCIGVGRRLKRFQKTKG--
----------------------
>YellA|86607013
---------------------MQTLDRPNA---PSQQP-----YPEPVYPRRPTRTVAVG
NVLIGSQHPVVVQSMINEDTLDIDAAVAAIRRLHEAGSEIVRVTVPSMAHAKAMEAIRSK
LIQTYKPVPLVADVHHNGIKIALEVAQYVDKVRINPGLFVLEKPQPGRTEYTQAELEAIR
NKIRETFTPLVQTLKAQNKALRIGVNHGSLAERMLFMYGDTPEGMVESALEYAEICAEQD
FHNVVLSFKASRPQVMLAAYRLAARRFDALGLNYPFHLGVTEAGDGEYGRIKSAVGIGTL
LAEGIGDTIRVSLTEAPEKEIPVAYGILQALNLRKTMVEYVACPSCGRTLFNLEEVLQKV
RAATQHLVGLDIAVMGCIVNGPGEMADADYGYVGKTPGYISLYRG-KEEVKKVPESEGVQ
ALIELIKADGRWVDPPEGSPSN
>Prom9215|157413096
------------------------MSLTQSKEVNSLSK-----RYSTHIERRITRTVMVG
DIAIGSDYPVRVQSMINEDTMDVENAYLAIKRLHDVGCEIVRLTVPSLAHAKAVGDIKAK
LLENNINTPLVADVHHNGMKIAMEVAKHVDKVRINPGLFVFEKSDPTRTEYTDEEFETIK
QTILKRFTPLVEVLKAENKALRIGVNHGSLSERMLFTYGDTPLGMTESAMEFVKICDELD
FHNIIISMKASRAPVMMAAYRMIADRLDSEGYNYPLHLGVTEAGDGDYGRIKSTAGIGTL
LAEGLGDTIRVSLTEAPEKEIPVCYSILQSLGLRKTMVEYISCPSCGRTLFNLEEVVDKV
RNATSHLTGLDIAIMGCIVNGPGEMADADYGYVGKGKGTIALYRR-KEEIKRVPEDEGVN
ALIQLIKDDGNWIDP-------
>PromN2A|72381949
------------------------------MEGNNLSQ-----RYSTRIIRRDTRPVMVG
DIGIGGDNPVRVQSMINEDTMDIEGSTAAIRRLHEVGCEIVRLTVPTLASAKAVGEIKKL
LASTYQPVPLVADVHHNGMKIALEVAKHVDKVRINPGLFVFEKPDPNRTEFTKDEIDVIK
EKIIQKFKPIVNTLKEQNKALRIGVNHGSLSERMLFAYGDTPFGMVESAMEFIRICHSLD
FHNIVISMKASRAPVMLAAYRMMADTMDKEGFNYPLHLGVTEAGDGDYGRIKSTVGIGTL
LSEGIGDTIRVSLTEAPEKEIPVAYSILQAVGLRKTMVEYISCPSCGRTLFNLEEVVARV
RDATQHLTGLDIAVMGCIVNGPGEMADADYGYVGKGVGTIALYRN-RDEIKRVPEDEGVQ
ALVDLIKEDGKWVDP-------
>Syns9917|87125792
---------------------------MTATSSVGSSR-----RYDTQIHRRVTRTVMVG
DVPIGSEHPVVVQSMINEDTLDIEAAVAGIRRLADAGCEIVRVTTPSMAHAKAMKEIRAA
LRSQGCGVPLVADVHHNGIRIALEVANHVDKVRINPGLFVFDKPDPSRQEFTQAEFDAIG
ARIRDDFAPLVEVLKAQNKALRIGVNHGSLAERMLFTYGDTPKGMVESAMEFVRLCDALD
FHNIVISMKASRAPVMLAAYRLMADTMDAEGFRYPLHLGVTEAGDGDYGRIKSTAGIATL
LAEGLGDTIRVSLTEAPEKEIPVCFSILQALGLRKTMVEYVACPSCGRTLFNLEEVLHQV
RSATSHLTGLDIAVMGCIVNGPGEMADADYGYVGKTPGVISLYRG-RDEIRKVPESEGVE
ALIQLIKDDGRWVEPA------
>Prom9312|78779061
------------------------MSLTQSKEVNSLSK-----RYSTHIERRITRTVMVG
DVAIGSDYPVRVQSMINEDTMDVENAYLAIKRLHDVGCEIVRLTVPSLAHAKAVGDIKAK
LLENNIKTPLVADVHHNGMKIAMEVAKHVDKVRINPGLFVFEKSDPTRTEYTDEEFETIK
QTILKRFTPLVEVLKAENKALRIGVNHGSLSERMLFTYGDTPLGMTESAMEFVKICDELD
FHNIIISMKASRAPVMLAAYRMIADRLDSEGYNYPLHLGVTEAGDGDYGRIKSTAGIGTL
LAEGLGDTIRVSLTEAPEKEIPVCYSILQSLGLRKTMVEYISCPSCGRTLFNLEEVVDKV
RNATSHLTGLDIAIMGCIVNGPGEMADADYGYVGKGKGTIALYRR-KEEIKRVPEDEGVN
ALIQLIKDDGKWIDP-------
>SynsBL|116070627
-------------------------MHLERLHMTALDR-----RYDTQIHRRVTRTVMVG
SVPIGSEHPIAVQSMINEDTLDIDGSVAGIIRLVEAGCEIVRVTTPSIGHAKAMGKIKAE
LSAKGCNVPLVADVHHNGTKIALEVAQHVDKVRINPGLFVFDKPDPNRQEFTESEFAEIG
TRIRETFEPLVKLLREQNKALRIGVNHGSLAERMLFTYGDTPKGMVESAMEFVRICDDLD
FHNIVISMKASRAPVMLSAYRLMADTMDQEGFNYPLHLGVTEAGDGDYGRIKSTAGIATL
LAEGLGDTIRVSLTEAPEKEIPVCYSILQSLGLRKTMVEYIACPSCGRTLFNLEDVLHKV
RNATSHLKGLDIAVMGCIVNGPGEMADADYGYVGKGPGTIALYRG-REEIRKVPEKEGVQ
ALIQLIQEDGLWVDPDETR---
>Prom9515|123965984
------------------------MSLTQSKEVNSLSR-----RYSTHIERRITRTVMVG
DIAIGSDYPVRVQSMINEDTMDVDNAYLAIKRLHDVGCEIVRLTVPSLAHAKAVGDIKEK
LIKSNINTPLVADVHHNGMKIAMEVAKHVDKVRINPGLFVFEKSDPTRTKYTDAEFETIK
NTILKRFTPLVEVLKSKNKALRIGVNHGSLSERMLFTYGDTPLGMTESAMEFVKICDELD
FHNIIISMKASRAPVMLAAYRMISDRLDAEGYNYPLHLGVTEAGDGDYGRIKSTAGIGTL
LAEGLGDTIRVSLTEAPEKEIPVCYSILQSLGLRKTMVEYISCPSCGRTLFNLEEVVDKV
RNATSHLTGLDIAIMGCIVNGPGEMADADYGYVGKGKGTIALYRR-KEEIKRVPEDEGVD
ALIRLIKEDGKWIDP-------
>Cya8802|257061083
---------------------MQTLETPK--PLTNTSP-----EFDTTIHRRQTRPVKVG
DITIGGGYPVVVQSMINEDTLDIEGSVAGIRRLHEIGCEIVRVTVPSMAHAKALAEINQK
LAEVYRRVPLVADVHHNGLKIALEVAKHVDKVRINPGLYVFEKPSTTRSEYTQAEFDEIG
EKISETLKPLVVSLRDQGKAMRIGVNHGSLAERMLFTYGDTPEGMVESALEFIRICESLD
FRNLVISLKASRVPVMLAAYRLMVKRMDELGMDYPLHLGVTEAGDGEYGRIKSTAGIATL
LAEGIGDTIRVSLTEAPEKEIPVCYSILQALGLRKTMVEYVACPSCGRTLFNLEEVLHKV
REATKHLTGLDIAVMGCIVNGPGEMADADYGYVGKQAGYISLYRG-REEIKRVPEDQGVQ
ELIELIKADGRWVEP-------
>Prom9313|33863049
------------------------MSATMAEYQSSTSR-----RYDTQIHRRVTRTVNVG
GVLIGSDHPVRVQSMINEDTLDVEGATAGIRRLHEAGCEIVRLTVPSLGHAKAVGEICQR
LRETYQPVPLVADVHHNGMKIALEVANHVDKVRINPGLFVFDKADPDRTEFSGEEIASIR
ERIAENFEPLVTRLKQQDKALRIGVNHGSLAERMLFAYGDTPLGMVESAMEFVRICDSLD
FHNIVISMKASRAPVMLAAYRLMADTMDQEGFNYPLHLGVTEAGDGDYGRIKSTAGIATL
LAEGLGDTIRVSLTEAPEKEIPVCYSILQSIGLRKTMVEYISCPSCGRTLFNLEEVVQKV
RDSTSHLVGLDIAVMGCIVNGPGEMADADYGYVGKGPGVISLYRG-RDEIRKVSESEGVD
ALIQLIKDDGRWVDPP------
>Cya7822|196255365
---------------------MQTLDTPKT-P-TSSAS-----DFDTTIHRRKTRPVKVG
DVTIGGGYPVVVQSMINEDTLDIEGSVAAIRRLHEIGCEIVRVTVPSMAHAVALAKIKEQ
LAKTYKPVPLVADVHHNGMKIALEVAKHVDKVRINPGLYVFEKPKDDRSEYTQAEFNEIG
EKIRETLKPLVLTLKEQDKAMRIGVNHGSLAERMLFTYGDTPEGMVESALEFIRICESLE
FYNIVISLKASRVPVMLAAYRLMVKRMDELGMDYPLHLGVTEAGDGEYGRIKSTAGIGTL
LAEGIGDTIRVSLTEAPEKEIPVCYSILQALGLRKTMVEYVACPSCGRTLFNLEEVLDRV
RKATKHLTGLDIAVMGCIVNGPGEMADADYGYVGKQAGYISLYRG-REEIKKVPEDKGVE
ELINLIKADGRWVDP-------
>Cya7424|218442210
---------------------MQTLDTPLT-P-TSTPS-----LFDTTIHRRKTRGVKVG
DITIGGGYPVVVQSMINEDTLDIDGSVAAIRRLHEIGCEIVRVTVPSMAHAKALAEIKEK
LIKTYKAVPLVADVHHNGMKIALEVAKHVDKVRINPGLYVFEKPRADRTEYTPTEFEEIG
EKIRETLKPLVLTLKEQDKAMRIGVNHGSLAERMLFTYGDTPEGMVESALEFIRICESLE
FYNIVISLKASRVPVMLAAYRLMVKRMDELGMDYPLHLGVTEAGDGEYGRIKSTAGIGTL
LAEGIGDTIRVSLTEAPEKEIPVCYSILQALGLRKTMVEYVACPSCGRTLFNLEEVLHKV
REATKHLTGLDIAVMGCIVNGPGEMADADYGYVGKQAGYISLYRG-REEIKKVPEDQGVE
ELINLIKADGRWVDP-------
>PromN1A|124025441
----------------------MIATLEKNMEGNNLSQ-----RYSTRIIRRDTRPVMVG
DIGIGGDNPVRVQSMINEDTMDIEGSTAAIRRLHEVGCEIVRLTVPTLASAKAVGEIKKL
LASTYQPVPLVADVHHNGMKIALEVAKHVDKVRINPGLFVFEKPDPNRTEFTKDEIDVIK
EKIIQKFKPIVNTLKEQNKALRIGVNHGSLSERMLFAYGDTPFGMVESAMEFIRICHSLD
FHNIVISMKASRAPVMLAAYRMMADTMDKEGFNYPLHLGVTEAGDGDYGRIKSTVGIGTL
LSEGIGDTIRVSLTEAPEKEIPVAYSILQAVGLRKTMVEYISCPSCGRTLFNLEEVVARV
RDATQHLTGLDIAVMGCIVNGPGEMADADYGYVGKGVGTIALYRN-RDEIKRVPEDEGVQ
ALVDLIKEDGKWVDP-------
>Micc|254416093
MALWDNRKHTDSLVTEIIPMVMQTLPTPQT---AAKPP-----ALDTVIHRRQTRPVSVG
NITIGGGHPVVVQSMINEDTLDLEGSVAGIRRLHEIGCEIVRVTVPSMAHAKALAQIKQK
LIQTYQEVPLVADVHHNGMKIALEVAKHVDKVRINPGLYVFEKPKSDRTEYTQAEFEQIG
AKIKETLAPLVISLRDQGKAMRIGVNHGSLAERMLFTYGDTPEGMVESALEFIRICESLD
FRNLVISLKASRVPVMLAAYRLMVRRMDELGMDYPLHLGVTEAGDGEYGRIKSTAGIGTL
LAEGIGDTIRVSLTEAPEKEIPVCYSILQALGLRKTMVEYVACPSCGRTLFNLEDVLHEV
REATKHLTGLDIAVMGCIVNGPGEMADADYGYVGKQPGYISLYRG-REEIKKVPEDQGVE
ELINLIKADDRWIDP-------
>Prom9202|254526525
------------------------MSLTQSKEVNSLSK-----RYSTHIERRITRTVMVG
DVAIGSDYPVRVQSMINEDTMDVENAYLAIKRLHDVGCEIVRLTVPSLAHAKAVGDIKEK
LLENNINTPLVADVHHNGMKIAMEVAKHVDKVRINPGLFVFEKSDPTRTEYTDEEFETIK
QTILKRFTPLVEVLKAENKALRIGVNHGSLSERMLFTYGDTPLGMTESAMEFVKICDELD
FHNIIISMKASRAPVMMAAYRMIADRLDSEGYNYPLHLGVTEAGDGDYGRIKSTAGIGTL
LAEGLGDTIRVSLTEAPEKEIPVCYSILQSLGLRKTMVEYISCPSCGRTLFNLEEVVDKV
RNATSHLTGLDIAIMGCIVNGPGEMADADYGYVGKGKGTIALYRR-KEEIKRVPEDEGVN
ALIQLIKDDGNWIDP-------
>Nods|119510040
---------------------MQTLPTPTTIDTTADQP-----IFDTKIKRRKTRPVKVG
NVTIGGNYPVVVQSMINEDTLDIDGSVAAIRRLHEIGCEIVRVTVPSMAHAKVMAEIKQR
LIKTYQDVPIVADVHHNGMRIALEVAKHIEKVRINPGLYVFEKPNSNRSEYTKTEFDEIG
DKIRETLEPLVVSLRDQGKAMRIGVNHGSLAERMLFTYGDTPEGMVESALEFIRICESLN
FRNLVISMKASRVPVMIAAYRMMAKRLDELGMDYPLHLGVTEAGDGEYGRIKSTAGIATL
LADGIGDTIRVSLTEAPEKEIPVCYSILQALGLRKTMVEYVACPSCGRTLFNLEEVLHKV
REATKHLTGLDVAVMGCIVNGPGEMADADYGYVGKTPGYISLYRG-REEIKKVPEAQGVE
ELINLIKADGRWVEP-------
>Cyab|254432225
------------MTGTLARPDSAASSPAGLPADWASNP-----RYDTVIRRRKTRSVRVG
DVWVGSDHPVVVQSMINEDTLDVEGATAGIRRLHEAGCEIVRLTVPSLAHAKAVGEIRRR
LEDTYRPVPLVADVHHNGMKIALEVAQHVDKVRINPGLYVFDKPDPNRTEFTAEEVAAIG
ERIQTTLEPLVSLLKEQDKGLRIGVNHGSLAERMLFTYGDTPLGMVESAMEFIHICDRLD
FHNIVVSMKASRAPVMLAAYRMMADRMDADGFPYPLHLGVTEAGDGDYGRIKSTAGIATL
LAEGLGDTIRVSLTEAPEKEIPVCYSILQALGLRKTMVEYVACPSCGRTLFNLEEVLHTV
RSATAHLTGLDIAVMGCIVNGPGEMADADYGYVGKTPGTISLYRG-REEIRRVPEAEGVD
ALIALIKEDGRWVDP-------
>Acam|158333377
---------------------MQTLSTPVTGTDERSTP------VSTSITRRKTRPVPVG
DVIIGGGHPVVVQSMINEDTLDIEGSVAAIRRLHELGCEIVRVTVPSMAHAKALATIKEK
LTATYQTVPLVADVHHNGMKIALEVAKHVDKVRINPGLYVFEKAKDDRTEFSQSEFENIG
DKIRETLEPLVVSLRDQNKAMRIGVNHGSLAERMLFTYGDTPEGMVESALEFIRICQSLD
FNNLVISMKASRVPVMLAAYRLMARRMDELGMDYPLHLGVTEAGDGEYGRIKSTAGIATL
LADGIGDTLRVSLTESPEKEIPVCYSILQALGLRKTMVEYVACPSCGRTLFNLEEVLHQV
RSATNHLTGLDIAVMGCIVNGPGEMADADYGYVGKQPGYISLYRG-REEVKKVPETEGVE
ELINLIKSDGRWVDPE------
>Prom9301|126696067
------------------------MSLTQSKEVNSLSK-----RYSTHIERRITRTVMVG
DVAIGSDYPVRVQSMINEDTMDVENAYLAIKRLHDVGCEIVRLTVPSLAHAKAVGDIKAK
LLENNINTPLVADVHHNGMKIAMEVAKHVDKVRINPGLFVFEKSDPARTEYTDEEFETIK
QTILKRFTPLVEVLKAENKALRIGVNHGSLSERMLFTYGDTPLGMTESAMEFVKICDELD
FHNIIISMKASRAPVMMAAYRMIADRLDSEGYNYPLHLGVTEAGDGDYGRIKSTAGIGTL
LAEGLGDTIRVSLTEAPEKEIPVCYSILQSLGLRKTMVEYISCPSCGRTLFNLEEVVDKV
RTATSHLTGLDIAIMGCIVNGPGEMADADYGYVGKGKGTIALYRR-KEEIKRVPEDEGVN
ALIQLIKDDGKWIDP-------
>Artm|209523493
---------------------MQTLPITTP---TASQP-----SVDTVIHRRQTRPVRVG
NITIGGGYPVVVQSMINEDTMDIEGSVASIRRLHEMGCEIVRVTVPSVGHAKAVGEIKQK
LAATYQPVPLVADVHHNGMKIALEVAKHVDKVRINPGLYVFEKPKGDRSEYTDTEFQEIG
EKIRETLKPLVISLRDQGKAMRIGVNHGSLAERMLFTYGDTPEGMVESALEFIRICESLD
FQNLVISLKASRVPVMLAAYRLMAKRMDDLGMDYPLHLGVTEAGDGEYGRIKSTAGIATL
LADGIGDTIRVSLTEAPEKEIPVCYSILQSLGLRKTMVEYVACPSCGRTLFNLEEVLHKV
REATKHLTGLDIAVMGCIVNGPGEMADADYGYVGKQPGYISLYRG-REEIKKVPEDQGVE
ELINLIKADGRWVEP-------
>Syne6301|56750826
---------------------MQTLSTPSTTAT----------EFDTVIHRRPTRSVRVG
DIWIGSRHPVVVQSMINEDTLDIDGSVAAIRRLHEIGCEIVRVTVPSLGHAKAVGDIKKK
LQDTYRDVPLVADVHHNGMKIALEVAKHVDKVRINPGLYVFEKPDPNRQGYTPEEFERIG
KQIRDTLEPLVTSLREQDKAMRIGVNHGSLAERMLFTYGDTPEGMVESALEFLRLCEEMD
FRNLVISMKASRAPVMMAAYRLMAKRMDDLGMDYPLHLGVTEAGDGDYGRIKSTVGIGTL
LAEGIGDTIRVSLTEAPENEIPVCYSILQALGLRKTMVEYVACPSCGRTLFNLEEVLHKV
RAATNHLVGLDIAVMGCIVNGPGEMADADYGYVGKTPGTIALYRG-RDEIKRVPEEQGVE
ELINLIKADGRWVEPEPIA---
>Anav|75906658
---------------------MQTLPTPTTSSNTANQS-----TFDTTIKRRKTRPVKVG
NVTIGGGYPVVVQSMINEDTLDIDGSVAAIRRLHEIGCEIVRVTVPSIAHAVALAEIKQK
LITTYQDVPIVADVHHNGMKIALEVAKHIEKVRINPGLYVFEKPNTNRTEYTQAEFEEIG
EKIRETLAPLVITLRDQGKAMRIGVNHGSLAERMLFTYGDTPEGMVESALEFIRICESLD
FRNIVISMKASRVPVMVAAYRLMAKRMDDLGMDYPLHLGVTEAGDGEYGRIKSTAGIATL
LADGIGDTIRVSLTEAPEKEIPVCYSILQALGLRKTMVEYVACPSCGRTLFNLEEVLHKV
RESTKHLTGLDIAVMGCIVNGPGEMADADYGYVGKTPGYISLYRG-REEIKKVPEDKGVE
ELINLIKADGRWVDP-------
>Artp|284054028
---------------------MQTL--PITTPTPASQP-----PVDTVIHRRQTRPVRVG
NITIGGGYPVVVQSMINEDTMDIEGSVASIRRLHEMGCEIVRVTVPSVGHAKAVGEIKQK
LAATYQPVPLVADVHHNGMKIALEVAKHVDKVRINPGLYVFEKPKSDRSEYTDTEFQEIG
EKIRETLKPLVISLRDQGKAMRIGVNHGSLAERMLFTYGDTPEGMVESALEFIRICESLD
FQNLVISLKASRVPVMLAAYRLMAKRMDDLGMDYPLHLGVTEAGDGEYGRIKSTAGIATL
LADGIGDTIRVSLTEAPEKEIPVCYSILQALGLRKTMVEYVACPSCGRTLFNLEEVLHKV
REATKHLTGLDIAVMGCIVNGPGEMADADYGYVGKQPGYISLYRG-REEIKKVPQDQGVQ
ELINLIKGDGRWVDP-------
>Cya7425|220909019
---------------------MQTLSAPDISSSKPAAL------TEATIVRRKTRPVPVG
SITIGGGNPVVVQSMINEDTLDIEGSVAAIRRLHEIGCEIVRVTVPSMAHAKAMAEIRAK
LHRTYKPVPLVADVHHNGLKIALEVANHVDNVRINPGLYVFEKPKADRTEYTQAEFDEIG
AKIRETLEPLVLSLKTQNKSMRIGVNHGSLAERMLFTYGDTPEGMVESALEFIRICESLG
YYHLEISLKASRVPVMLAANRLMVQRMDELGMDYPLHLGVTEAGDGEYGRIKSTAGIGTL
LAEGIGDTIRVSLTEAPEKEIPVCYSILQALGLRKTMVEYVACPSCGRTLFNLEEVLHKV
REATKHLTGLDIAVMGCIVNGPGEMADADYGYVGKQAGHISLYRG-REEVKKVPEDQGVE
ELINLIKADGRWVDP-------
>Cya51142|172037227
---------------------MQTLETPQ----TTSKP-----EFDTTIHRRKTRPVKVG
DITIGGGFPVVVQSMINEDTLDIEGSVSAIRRLHEMGCEIVRVTVPSMAHAKALATIKEK
LAQVYQPVPLVADVHHNGLKIALEVAKHVDKVRINPGLYVFEKPSPTRSEYTQAEFEEIG
EKIRQTLEPLVISLRDQGKAMRIGVNHGSLAERMLFTYGDTPEGMVESALEFIRICESLD
FYNIVISLKASRVPVMLAAYRLMVKRMDELGMDYPLHLGVTEAGDGEYGRIKSTAGIGTL
LAEGIGDTIRVSLTEAPEKEIPVCYSILQALGLRKTMVEYVACPSCGRTLFNLEEVLHKV
REATKHLTGLDIAVMGCIVNGPGEMADADYGYVGKQAGYISLYRG-REEIKKVPEDQGVE
ELINLIKADGRWIDP-------
>Lyns|119489558
---------------------MQTLPRPTD--STPNQP-----AVDTKIHRRQTRPVQVG
DVTIGGGHPVVVQSMINEDTMDIDGSVAGIRRLHEIGCEIVRVTVPSVGHAKAVGEIKQK
LAQTYQPVPLVADVHHNGMKIALEVAKHVDKVRINPGLYVFEKPKSDRNEYTQAEFDEIG
EKIRETLEPLVVSLREQGKAMRIGVNHGSLAERMLFTYGDTPEGMVESALEFIRICESLD
FQNLVISLKASRVPVMLAAYRLMAQRMDELGMDYPLHLGVTEAGDGEYGRIKSTAGIGTL
LAEGIGDTIRVSLTEAPEKEIPVCYSILQALGLRKTMVEYVACPSCGRTLFNLEDVLHEV
REATNHLTGLDIAVMGCIVNGPGEMADADYGYVGKQPGYISLYRG-REEVKKVPEDQGVE
ELINLIKADGRWIDP-------
>Prom9211|159903331
----------------------MTSVSSLELNSELLSR-----RYSTQIHRRPTRTVMVG
DIPIGSAHPVSVQSMINEDTLDIEASTAAIRRLHEIGCEIVRLTVPSLSHAKAVGEIKQK
LERNYKPVPLVADVHHNGMKIALEVAKHVDKVRINPGLFVFETPDPNRTEFSEEEMQLIK
EKIVSKFEPIVNTLKAQNKALRIGVNHGSLAERMLFAYGDTPLGMVESAMEFVRICDSLD
FHNIVISMKASRPPVMLAAYRMMADRMDKEGFNYPLHLGVTEAGDGDYGRIKSTVGIGTL
LSEGIGDTIRVSLTEAPEKEIPVAYSILQTVGLRKTMVEYISCPSCGRTLFNLEEVVAKV
RDATSHLTGLDIAVMGCIVNGPGEMADADYGYVGKGKGVIALYRG-RDEIRKVPEEDGVS
ALVDLIKQDGKWLEPEEAKL--
>Noss|17229993
---------------------MQTLPTPTTSSNTANQA-----TFDTTIKRRKTRPVKVG
NVTIGGGYPVVVQSMINEDTLDIDGSVAAIRRLHEIGCEIVRVTVPSIAHAVALAEIKQK
LIKTYQDVPIVADVHHNGMKIALEVAKHIEKVRINPGLYVFEKPNTNRTEYTQAEFEEIG
EKIRETLAPLVITLRDQGKAMRIGVNHGSLAERMLFTYGDTPEGMVESALEFIRICESLD
FRNIVISMKASRVPVMVAAYRLMAKRMDDLGMDYPLHLGVTEAGDGEYGRIKSTAGIATL
LADGIGDTIRVSLTEAPEKEIPVCYSILQALGLRKTMVEYVACPSCGRTLFNLEEVLHKV
RESTKHLTGLDIAVMGCIVNGPGEMADADYGYVGKTPGYISLYRG-REEIKKVPEDKGVE
ELINLIKADGRWVDP-------
>Cya8801|218247583
---------------------MQTLETPK--PLTNTSP-----EFDTTIHRRQTRPVKVG
DITIGGGYPVVVQSMINEDTLDIEGSVAGIRRLHEIGCEIVRVTVPSMAHAKALAEINQK
LAEVYRRVPLVADVHHNGLKIALEVAKHVDKVRINPGLYVFEKPSTTRSEYTQAEFDEIG
EKISETLKPLVVSLRDQGKAMRIGVNHGSLAERMLFTYGDTPEGMVESALEFIRICESLD
FRNLVISLKASRVPVMLAAYRLMVKRMDELGMDYPLHLGVTEAGDGEYGRIKSTAGIATL
LAEGIGDTIRVSLTEAPEKEIPVCYSILQALGLRKTMVEYVACPSCGRTLFNLEEVLHKV
REATKHLTGLDIAVMGCIVNGPGEMADADYGYVGKQAGYISLYRG-REEIKRVPEDQGVQ
ELIELIKADGRWVEP-------
>Glov|37523191
---------------------MQTLDPVT----PALLP-----------LRRVTRPVQVG
ALTIGGNAPVVVQSMINEDTLDTPGAVAAIRALHKAGCELVRVTVPSLAHARALERIRKT
LEDTYRPVPLVADVHHDGGPIALEVARHVDKVRINPGLFVFRRARLG--DYTAEDVERAR
AQIREELKPLVDVLGAQDKAMRIGVNHGSLSERMLYIHGDTPEGMVQSAVEFVEICEQLG
YHNLVISLKASRVPVMIAVYRLAAKLLDARGMHYPFHLGVTEAGDGEYGRIKSTAGIATL
LADGIGDTIRVSLTEDPLKEIPVCYGILQALGLRRTMVEYVACPSCGRTLFNLETVLHRV
REATRHLTGLNIAVMGCIVNGPGEMADADYGYVGKTPGTISLYRG-REEIKKVPEARGVE
ALVDLIKSDGRWVDP-------
>Syns8102|33865708
--------------------------------MTALDR-----RYDTQIHRRITRTVMVG
DVAIGSDHPVVVQSMINEDTLDIDAAVAGIVRLAEAGSEIVRVTTPSMAHARAMGEIRAA
VRARGCTVPLVADVHHNGVKIAMEVAQHVDKVRINPGLFVFDKPDPNRQEFSDKEFAAIG
ARIHETFEPLVTLLRDQNKALRIGVNHGSLAERMLFTYGDTPKGMVESAMEFVRICDELD
FHNIVISMKASRAPVMLAAYRLMADTMDKEGFNYPLHLGVTEAGDGDYGRVKSTAGIATL
LADGLGDTIRVSLTEAPEREIPVCYSILQSLGLRKTMVEYVACPSCGRTLFNLEEVLHKV
RDATSHLTGLDIAVMGCIVNGPGEMADADYGYVGKTPGVISLYRG-RDEIRKVPEEEGVN
ALIQLIKEDGRWVEPA------
>Thee|22298539
---------------------MQTLPSP-----VQATP------TETAIVRRKTRPVPIG
SVVIGGGHPVAVQSMINEDTLDIEGSVAAIRRLHEIGCEIVRVTVPSLAHAKAMEEIRDR
LYKTYKPVPLVADVHHNGMKIALEVAKYVDNVRINPGLYVFEKPKPNRTEYTQAEFDEIG
AKIRETLEPLVISLRDQGKSMRIGVNHGSLAERMLFTYGDTPEGMVESALEFIRICESLN
FYNLEISLKASRVPVMIAANRLMVKRMDELGMDYPLHLGVTEAGDGEYGRIKSTAGIATL
LAEGIGDTIRVSLTEAPEKEIPVCYGILQALGLRRTMVEYVACPSCGRTLFNLEEVLHKV
REATKHLTGLNIAVMGCIVNGPGEMADADYGYVGKQPGYISLYRG-REEVKKVPEAEGVA
ALVELIKADGRWVDP-------
>Syns9916|116074926
------------------------MTATSVTAINADSR-----RYDTQIHRRVTRTVMVG
DVPIGSAHPVAVQSMINEDTLDIDAAVAGIRRLADAGCEIVRVTTPSMAHAKAMGEIRAA
LRAQGCNVPLVADVHHNGIRIALEVAKHVDKVRINPGLFVFDKPDPSRQEFSQSEFDAIG
QRIKDDFRPLVELLKAENKALRIGVNHGSLAERMLFTHGDTPKGMVESAMEFVRICDELD
FHNIVISMKASRAPVMLAAYRLMADTLDAEGFNYPLHLGVTEAGDGDYGRVKSTAGIATL
LAEGLGDTIRVSLTEAPEKEIPVCFSILQALGLRKTMVEYVACPSCGRTLFNLEEVLNQV
RNATAHLTGLDIAVMGCIVNGPGEMADADYGYVGKTPGVISLYRG-RDEIRKVPEQEGVE
ALIQLIKDDGRWVEPA------
>PromMED|33861233
------------------------MSLTQSKEVNSLSR-----RYSTYIERRITRTVMVG
DIAIGSDYPVRVQSMINEDTMDVDNSYLAIKRLHEVGCEIVRLTVPSLAHAKAVGDIKEK
LIKNNIDTPLVADVHHNGMKIAMEVAKHVDKVRINPGLFVFEKSDPTRTEYTDTEFETIK
KTILKRFTPLVEVLKSENKALRIGVNHGSLSERMLFTYGDTPLGMTESAMEFVKICDELD
FHNIIISMKASRAPVMLAAYRMIADRLDAEGYNYPLHLGVTEAGDGDYGRIKSTAGIGTL
LAEGLGDTIRVSLTEAPEKEIPVCYSILQSLGLRKTMVEYISCPSCGRTLFNLEEVVDKV
RKATSHLTGLDIAIMGCIVNGPGEMADADYGYVGKGKGTIALYRR-KEEIKRVPEDEGVD
ALIRLIKDDGKWIDP-------
>Scys6803|16330309
---------------------MVTASLP-----TPVQP-----EFDTTIHRRKTRPVPVG
AVTVGGGHPVVVQSMINEDTLDVDGSVAGIRRLHEIGCEIVRVTVPSMAHAKALADIKQK
LQATYQAVPLVADVHHNGMKIALEVAKHVDKVRINPGLYVFEKPDAQREGYSDQEFAEIG
EKIRETLEPLVISLRDQGKSMRIGVNHGSLSERMLFTYGDTPEGMVQSALEFIKICESLD
FRNLVVSMKASRVPVMLAAYRLMVKRMDELGMDYPLHLGVTEAGDGEYGRIKSTAGIATL
LADGIGDTIRVSLTEAPEKEIPVCYSILQALGLRKTMVEYVACPSCGRTLFNLEDVLHEV
REATKHLTGLDIAVMGCIVNGPGEMADADYGYVGKQAGYIALYRG-REEIKRVPETDGVQ
ELINLIKADGRWVDP-------
>Syn9902|78184752
--------------------------------MTALDR-----RYDTQIHRRVTRTVMVG
SVPIGSEHPIAVQSMINEDTLDIDGSVAGIIRLVDAGCEIVRVTTPSIGHAKAMGKIKAE
LSAKGCNVPLVADVHHNGTKIALEVAQHVDKVRINPGLFVFDKPDPNRQEFTESEFAEIG
TRIRETFEPLVKLLREQNKALRIGVNHGSLAERMLFTYGDTPKGMVESAMEFVRICDDLD
FHNIVISMKASRAPVMLSAYRLMADTMDQEGFNYPLHLGVTEAGDGDYGRIKSTAGIATL
LAEGLGDTIRVSLTEAPEKEIPVCYSILQSLGLRKTMVEYIACPSCGRTLFNLEDVLHKV
RNATSHLKGLDIAVMGCIVNGPGEMADADYGYVGKGPGIIALYRG-REEIRKVPEKEGVQ
ALIQLIQEDGLWVDPDETR---
>Trie|113477916
---------------------MQTLANPSKTP--INQA-----VFDTTIHRRKTRSVKVG
DITIGGGHPVVVQSMINEDTLDIERSVAAIRRLHEIGCEIVRVTVPSIAHAKSLGEIKQK
LAETYKPVPLVADVHHNGMKIALEVAKQVDKVRINPGLYVFEKPQAERNEYTQAEFEEIG
DKIRQTLKPLVVSLRDQNKAMRIGVNHGSLSERMLFTYGDTPEGMVESALEFIKICESLK
YYNLVISLKASRVPVMLAAYRLMVKRMDELGMPYPLHLGVTEAGDGDYGRVKSTAGIGTL
LAEGIGDTIRVSLTEAPEKEIPVCYSILQALGLRKTMVEYVACPSCGRTLFNLENVLHEV
REATKHLTGLDIAVMGCIVNGPGEMADADYGYVGKQSGYISLYRG-REEIKKVHESQGVE
ELINLIKADGRWVEP-------
>Syn9311|113952754
--------------------------------MMTASQ-----RYDTKIHRRVTRTVMVG
DVPIGSEHPIAVQSMINEDTLDIDGSVAGILRLADAGCEIVRVTTPSIGHAKAMGKIRSA
LRAQGCKIPLVADVHHNGTRIALEVAKHVDKVRINPGLFVFDKPDPDRQEFSKEEFDAIG
DRIKETFAPLVQVLKEQNKALRIGVNHGSLAERMLFTYGDTPQGMVESAMEFVRICDSLD
FHNIVISMKASRAPVMLAAYRLMADTMDREGFNYPLHLGVTEAGDGDYGRIKSTAGIATL
LAEGLGDTLRVSLTEAPEKEIPVCFSILQALGIRKTMVEYVACPSCGRTLFNLEEVLHQV
RNATCHLTGLDIAVMGCIVNGPGEMADADYGYVGKGPGVIALYRN-RDEIRKVPESEGVE
ALVQLIKDDGRWVEPD------
>NoAz|298489830
---------------------MQTIQ-PLETTNTTSQP-----VFDTTIKRRKTRAVKVG
DVTIGGGYPVVVQSMINEDTLDIDGSVAGIRRLHEIGCEIVRVTVPSLGHAKALAEIKPK
LIKTYRDVPIVADVHHNGMKIAMEVAKHIEKVRINPGLYVFEKPNTSRTEYTKVEFDEIG
EKIRETLAPLVISLRDQGKAMRIGVNHGSLAERMLFTYGDTPEGMVESALEFIRICESFD
FRNIVISMKASRVPVMVAAYRLMAKRMDDLGMDYPLHLGVTEAGDGEYGRIKSTAGIATL
LADGLGDTIRVSLTEAPEKEIPVCYSILQALGLRKTMVEYVACPSCGRTLFNLEEVLHTV
REATKHLTGLDIAVMGCIVNGPGEMADADYGYVGKTPSYISLYRG-REEIKKVPENLGVE
ELINLIKADGRWVEP-------
>Ucyn|284929237
---------------------MNILETSKDIENVSKQE------IDTTIHRRQTRPVKVG
DITIGGGFPVVVQSMINEDTLDIESSVNAIRKLHEIGCEIVRVTVPSMAHAKALAAIKRR
LNETYQPVPLVADVHHNGLKIALEVAKHVDKVRVNPGLYVFEKHDINRSDYSQKEFKEIG
EIIRKTLEPLIISLRDQGKAMRIGVNHGSLAERMLFTYGDTPLGMVESALEFIRICESLE
FYNLVISLKASRVPTMLAAYRLMAQRMNELNMNYPLHLGVTEAGDGEYGRIKSTAGIATL
LAESIGDTLRVSLTESPEKEISVCYGILQALGLRKTMVEYIACPSCGRTLFNLENVLHKV
RNATQHLTGLDIAVMGCIVNGPGEMADADYGYVGKQAGYISLYRG-QEEIKKVPEDKGVE
ELVNLIKADGRWIEP-------
>Syns5701|87302162
---------------MTGTLARPDTSLPGLPADWSSNP-----RYDTLIHRRKTRSVRVG
DVWVGSEHPVVVQSMINEDTLDIEGATAGIRRLHEAGCEIVRLTVPSLAHAKAVGEIRKR
LEDSYQPVPLVADVHHNGMKIALEVAQHVDKVRINPGLYVFDKPDPNRTEFTPEEVEAIG
ARIQATLEPLVSLLREQDKALRIGVNHGSLAERMLFTYGDTPLGMVESAMEFIHICDRLD
FHNIVVSMKASRAPVMLAAYRMMADRMDAGGFHYPLHLGVTEAGDGDYGRIKSTAGIATL
LAEGLGDTIRVSLTEAPEKEIPVCYSILQALGLRKTMVEYVACPSCGRTLFNLEEVLHVV
RNATAHLTGLDIAVMGCIVNGPGEMADADYGYVGKTPGTISLYRG-RDEIRRVPEAEGVQ
ALIALIKEDGRWVDP-------
>YellB|86607623
---------------------MQTLDRPNA---PTQQP-----YPEPVYPRRPTRTVAVA
DVLIGSQHPVVVQSMINEDTLDVDAAVAGIRRLHEAGSEIVRVTVPSMAHAKAMEAIREK
LIQTYKPVPLVADVHHNGIKIALEVAKYVDKVRINPGLFVFEKPQPGRTEYTQAEFEAIR
NKIRETFTPLVQTLKAQNKALRIGVNHGSLAERMLFTYGDTPEGMVESALEFAQICAEQD
FHNVVLSFKASRPQVMLAAYRLAARRFDALGLNYPFHLGVTEAGDGEYGRIKSAVGIGTL
LAEGIGDTIRVSLTEAPEKEIPVAYGILQALNLRKTMVEYVACPSCGRTLFNLEEVLQKV
RAATQHLVGLDIAVMGCIVNGPGEMADADYGYVGKTPGVISLYRG-KEEVKRVPESEGVQ
ALIDLIKADGRWVDPPSSH---
>Syn7002|170077366
---------------------MQAVERPVQ----TTDS-----LVDTTIHRRKTRAVKVG
NVTIGSDYPVVVQSMINEDTLDIEGSVAAIRRLHEIGCEIVRVTVPSMAHARSLAQIKAK
LAETYQAVPIVADVHHNGMKIALEVAKHVDKVRINPGLYVFEQASGDRTGYTEAEFAAIG
EKIRETLEPLVVSLRDQGKAMRIGVNHGSLAERMLFTYGDTPEGMVESALEFIRICQSLD
FHNLIISMKASRVPVMLAAYRLMAKRMDELGMDYPLHLGVTEAGDGEYGRIKSTAGIGTL
LAEGIGDTIRVSLTEAPEKEIPVCYSILQALGLRKTMVEYVACPSCGRTLFNLEEVLHKV
REATNHLTGLDIAVMGCIVNGPGEMADADYGYVGKTPGVISLYRG-REEIRKVPEAQGVE
ELINLIKADGRWVDPPQ-----
>Cylr|282900471
---------------------MQTLPSLETGKIITSQP-----TFDTTIKRRKTRAVKVG
DVIIGGGYPVVVQSMINEDTLDIDGSVSAIRRLHEIGCEIVRVTVPSMAHAKALAEIKQK
LQQTYRDVPIVADVHHNGMKIALEVAKHIEKVRINPGLYVFEKPNTNRTEYTKTEFDEIG
EKIRETLAPLVVSLRDQGKAMRIGVNHGSLAERMLFTYGDTPEGMVESALEFIRICESLN
FYNIVISMKASRVPVMVAAYRLMSKRMDDLGMDYPLHLGVTEAGDGEYGRIKSTAGIATL
LADGIGDTIRVSLTESPEKEIPVCYSILQALGLRKTMVEYVACPSCGRTLFNLEEVLHKV
REATKHLTGLDIAVMGCIVNGPGEMADADYGYVGKNPGFISLYRG-REEIKKVPEDQGVE
ELINLIKADGRWIDP-------
>Prom9303|124023138
------------------------MSATMAESPISTSR-----RYDTQIHRRVTRTVNVG
GVLIGSDHPVRVQSMINEDTLDVEGATAGIRRLHEIGCEIARLTVPSLGHAKAVGEICKR
LKQTYQPVPLVADVHHNGMKIALEVAKHVDKVRINPGLFVFDKADPNRTEFSSEEIASIR
ERIAENFEPLVTLLKQQDKALRIGVNHGSLAERMLFAYGDTPLGMVESAMEFVRICDALD
FHNIVISMKASRAPVMLAAYRLMADTMDQEGFNYPLHLGVTEAGDGDYGRIKSTAGIATL
LAEGLGDTIRVSLTEAPEKEIPVCYSILQSLGLRKTMVEYISCPSCGRTLFNLEEVVQKV
RDSTSHLVGLDIAVMGCIVNGPGEMADADYGYVGKGPGVISLYRG-RDEIRKVSESEGVD
ALIQLIKDDGRWVDPP------
>Syns7805|88808860
-------------------MTGTLATASQTGNDTARSQ-----RYDTVIHRRRTRTVMVG
DVPIGSEHPVAVQSMINEDTLDIEGAVAGIRRLADAGCEIVRVTTPSMAHAKAMGDIRAA
LRSQGCGVPLVADVHHNGIRIALEVAKHVDKVRINPGLFVFDKPDPDRQDFSREEFQAIG
QRIKDDFAPLVEVLKTQNKALRIGVNHGSLAERMLFTYGDTPEGMVESAMEFVHLCDELD
FHNIVISMKASRAPVMLAAYRLMADTLDREGFHYPLHLGVTEAGDGDYGRIKSTAGIATL
LAEGLGDTIRVSLTEAPEKEIPVCFSILQALGLRKTMVEYVACPSCGRTLFNLEEVLNQV
RDATSHLTGLDIAVMGCIVNGPGEMADADYGYVGKTPGVISLYRG-RDEIRKVPETEGVE
ALIQIIKDDGRWVDPD------
>Syns7803|148239811
-------------------MTGTLATASQTGNDTARNQ-----RYDTVIHRRRTRTVMVG
DVPIGSEHPVAVQSMINEDTLDIEGAVAGIRRLADAGCEIVRVTTPSMAHAKAMGDIRAA
LRAQGCGVPLVADVHHNGIRIALEVAKHVDKVRINPGLFVFDKPDPGRQDFSREEFEAIG
RRIKDDFAPLVEVLKTQNKALRIGVNHGSLAERMLFTYGDTPEGMVESAMEFVRLCDELD
FHNIVISMKASRAPVMLAAYRLMADTLDREGFHYPLHLGVTEAGDGDYGRIKSTAGIATL
LAEGLGDTIRVSLTEAPEKEIPVCFSILQALGLRKTMVEYVACPSCGRTLFNLEEVLNQV
RDATSHLTGLDIAVMGCIVNGPGEMADADYGYVGKTPGIISLYRG-REEIRKVPETEGVE
ALIQLIKDDGRWVDPA------
>Cya0110|126656414
---------------------MQTLETPQ----TNSKP-----EFDTTIHRRKTRPVKVG
DITIGGGFPVVVQSMINEDTLDIEGSVSAIRRLHEMGCEIVRVTVPSMAHAKALATIKEK
LAQVYQPVPLVADVHHNGLKIALEVAKHVDKVRINPGLYVFEKPSPTRSEYTQAEFEEIG
EKIRQTLEPLVISLRDQGKAMRIGVNHGSLAERMLFTYGDTPEGMVESALEFIRICESLD
FYNIVISLKASRVPVMLAAYRLMVKRMDELAMDYPLHLGVTEAGDGEYGRIKSTAGIGTL
LAEGIGDTIRVSLTEAPEKEIPVCYSILQALGLRKTMVEYVACPSCGRTLFNLEEVLHKV
REATKHLTGLDIAVMGCIVNGPGEMADADYGYVGKQPGYISLYRG-REEIKKVPEDQGVQ
ELINLIKVDGRWIDP-------
>Mica|166365559
---------------------MQTLESTLN-P-PATAS-----EFDTTIHRRKTRPVQVG
SVTIGGGHPVVVQSMINEDTLDIDGSVAGIRRLHEIGCEIVRVTVPSLVHATALAKIREK
LLATYQPVPLVADVHHNGMKIALEVAKHVDKVRINPGLYVFEKPKADRSEYSQAEFDEIG
EKIAETLKPLVVSLRDQDKAMRIGVNHGSLAERMLFTYGDTPEGMVQSALEFIRICESLD
FRNLVVSLKASRVPVMVAAYRLMVKRMDELGMDYPLHLGVTEAGDGEYGRIKSTAGIATL
LADGIGDTIRVSLTEAPEKEIPVCYSILQALGLRKTMVEYVACPSCGRTLFNLEDVLQQV
RAATQHLTGLDIAVMGCIVNGPGEMADADYGYVGKQAGYISLYRG-REEIKRVPESEGVS
ELINLIKADGRWVEP-------
>Syns8109|260435770
---------------------MRTLTRFTSGPMTALDR-----RYDTQIHRRVTRTVMVG
DVPVGSEHPIVVQSMINEDTLDIEAAVAGIIRLAEAGSEIVRVTTPSMAHAKAMGQIRQE
LRQRGCTIPLVADVHHNGVKIALEVAQHVDKVRINPGLFIFDKPDPNRQEFSPEEFASIG
KRIRETFEPLVTLLRDQNKALRIGVNHGSLAERMLFTYGDTPEGMVESAMEFVRICHELD
FHNIVISMKASRAPVMLAAYRLMADTMDKEGFNYPLHLGVTEAGDGDYGRIKSTAGIATL
LADGLGDTLRVSLTEAPEKEIPVCYSILQSLGLRKTMVEYVACPSCGRTLFNLEEVLHKV
RNATSHLTGLDIAVMGCIVNGPGEMADADYGYVGKTPGVISLYRG-RDEIRKVPEAEGVE
ALIQLIKEDGRWVEPA------
