# Supplementary material for: Genome fluctuations in cyanobacteria reflect evolutionary, developmental and adaptive traits
Source: BMC Evol Biol. 2011 Jun 30;11:187. doi: 10.1186/1471-2148-11-187 (PMC3141437; doi:10.1186/1471-2148-11-187)
Supplement: Additional file 8 — Individual and concatenated alignments for protein groups. Compressed file containing all alignments of individual groups (fasta format) and the concatenated alignment of 285 single-copy genes (phylip format). [file 1471-2148-11-187-S8.GZ › Cyanos1370.faa]

>Syne7942|81299615
---------------------------------MLSPSLSPLQVAISLGDPAGIGPEVAL
KALAIAQSQGLLQ-HTEITLVGSPLCWQTCYQNL------RSRTEVADPADFAQRTT--A
DP---PTDIQTGEITAESGEVSFRALESAIAGTLEGQFEAIVTAPIAKAAWQLAGHGYPG
QTEVLAEAAQVSRSGMLFVARSPQTGWELRTLLATTHIPLRDVPHVLSPELLTQKLSLLI
DCLRQDFGIDRPTIAIAGLNPHSGEQGRLGREEQDWLIPWLASMRDRFPQVQLQGPQPPD
TLWLSAGQAWQR------------------AGVAAPDAYLALYHDQGLIPVKLLAFDRAV
NTTIGLPFVRTSPDHGTAFDIAGQGMARPESFLAALELAIALAHN-----RRQRALQLET
V--------
>PromCC|33239480
------------------------------MKKRNQYFEARNRVVIALGDPAGIGTEITL
KALG---SLLLPK-NMQPLLVGCKRNAELTYYNLKT----KGIKSLANPKDLEFEDI--P
FK----EHVIAGQPSQKTGKASFNWLTRANEIVLKNEARALVTAPIAKHTWHAAGHNYPG
QTERLAELTSTKNPSMLFTAKSPFTSWRLNTLLATTHIPLAEVPRNLSPELIISKLDTLL
NFCQK-FN-NEPKLAIAGLNPHAGEKGQLGNEEIQWLNPVIEEWRVNNPNVILEGPISPD
TCWISTAQSWKD-----------------THLTKGPDGILALYHDQGLIPVKIIAFDYAV
NTTLGLPFIRTSPDHGTGFDIAGKGIANSKSMFSAIETAWELSDV---------------
---------
>Crow|67923272
------------------------------MQFSDSPQRQRPHLALTMGDPASIGPEIIL
KALA---DPTISE-TCDLTVIGTRSLLEKTYQELH-----LQGQPLVHPDNLSIIDI--P
LDPNTIEQIMPGSGNGASGKASFLYLETAIAHTLEGKFQGIVTAPIAKSCWKAAGYSYPG
QTEVLAQKAKIERFGMLFVGRSPYTGWTLRTLLATTHIPLNHVSQTLTPQLMSLKLDLLI
NCLQQDFAIENPKIVISGLNPHSGENGQLGTEEKDWLFPWLEKAQQQYSHAEIVGLVPPD
TLWVNPAKAWYGDTLKITQTGDTARDRPTLTLNNVGDAYLALYHDQGLIPVKLMAFDQAI
NTTIGLPFIRTSPDHGTAFDIAGKGIARETSLKAAIELAVELT-K-----QRLR------
---------
>Syn7335|254423104
MTSVSTTALNPSCSKPSHSKSPHSQLAVPLIDPPSTHPSRKPRLVVTLGDPAGIGPEVVI
KALS---NPTFLA-RADISVIGSRRLFQNTYTRLV-----AAHPHLIEPDSLAFIDVDAD
VPSAITASIIPGLESINSGEISFRTLESAIARTLKGEFDGIVTAPIAKSAWLAAGHNYPG
QTELLAEMSNTHRFGMLFVAKSPQNGWLLRTLLATTHIPLQAVPQALTPEVMTAKLELLI
DCLQNDFGLNEARIAIAGLNPHSGEQGQLGTEEQDWLIPWIKDQQQRFTHIQLDGPIPPD
TMWVNPGQAWHG-----------SSTDSNSHQHRAHDGYLALYHDQGLIPVKLLAFDLAV
NTTIGLPFIRTSPDHGTAFDIVGKGLARPQSTEAALDLAIELA-T-----QRLRKSQ---
---------
>Syn307|148241132
----------------------------------------MTRLAIALGDPAGIGAEVVL
KALA---HRP----SLNPLLVGCRQWLQASYEQLLP----CCHEPLADPSQLEILDE--P
LT----EAITPGSISAAAGAASFGWLTRATEAVLDGRAQALVTAPIAKTAWHQAGHHYPG
QTERLAELCGCDDAAMLFTARSPQSGWRFNTLLATTHIPLSSVPAALTPERLERRLGQLE
DFCRR-FR-QRPRLRVAGLNPHAGEAGQLGTEEQRWITACLQAYQQRHNNLQLEGPVPPD
TCWLGAAQAWND----------------SQHVEEGCDGYLALYHDQGLIPVKVLAFDQAV
NTTLGLPFLRTSPDHGTGFDRAGQGSARGASMLAAIDTAVELG-----------------
---------
>Syn9605|78211590
-------------------------------MGPHDSTNPRHELVIALGDPAGIGMEVVL
KALA---SPTLPP-ALQPLLVGCRRTLISTHARLQR----QTSHPLADPAALRIDDH--P
LE----AGVQPGQPTTGGADAGFRWLTRAVELLQERGSRALVTAPIAKHLWHAAGHRYPG
QTERLAELAGRQHSSMLFTAVSPTSGWRLNTLLATTHIPLNQIPEALTPELVHHKLNVLE
EFCRR-FT-STPHLRIAGLNPHAGEAGQLGHEEAEWLLPLLDQWRKEHPQVQLEGPVPPD
TCWISAARAWQM------------------PNQAGPDGILALYHDQGLIPVKLLAFDAAV
NTTLELPFLRTSPDHGTAFDIAAQGIASPESTTAAIQAAWDLS-----------------
---------
>Nosp|186684289
------------------------MYQNNQGDLVNFSKKNRPRLALTLGDPAGIGTEVIL
KALA---KPEISK-KYDVTVVGNGDLLAQTYHKLNLI---ENLAPLANPEELSVCDV--Q
LDGEIKGQIIPGIGNAASGAASFAYMECAIAQTLAGKFDGIVTGPIAKSAWKAAGYNYPG
QTELLAHKSGVDRFGMLFVARSPHTNWTLRTLLATTHIPLRQVADTLTPQLLTQKLDLLV
ECLEKDFGIENGRIAIAGLNPHSGEQGKLGHEEQDWLIPWLEQERQNRPKLQLDGPIPPD
TMWVKPGQAWYG----------------NSLVKNPADSYLALYHDQGLIPVKLMAFDRAV
NTSIGLPFVRTSPDHGTAFDIAGKGIADATSMKAAIHLAAELV-S-----QKLAKKNYE-
---------
>PromAS|123967564
--------------------------------MNFQNTNKPLKVVISVGDESGIGPEIIL
KALC---SNEISE-NIEFKLVGSKKNLQNTYEHLRS----LGLENLANPKNLKVIDL--E
IS------PSNNNPKSNYGDSSFQYLKKAIEIVKQYPNSALVTGPICKKSWSLAGHYFSG
QTEVLAKSCGVKNVGMLFTAKSPITGWRFNTLLATTHIALCEVPKILTTELIHSKLDLFK
DFCNT-FI-DKPTLKVAGLNPHAGEEGILGHEEKDWLNDALITWSNKNRDIKLLGPLSPD
SCWNSSVKAWSD------------------KNAEKHDGILAMYHDQGLIPMKVIAFNYSV
NTTIGLPFIRTSPDHGTGFDIAGKGIAQSQSMIEAIKTAIEMTKN-----SRLLNTH---
---------
>Rapb|282897980
----------------------------------MTKTHSIPRLAITQGDPAGIGSEVIL
KALA---NPQLHK-NCHLVVVGNRDLLTRTYENLTSVTE-KTDPLLPNPRQLDIINVDLP
SP----THIIPGVGNQASGAASFAYMEWAIAQTLAGEFDGIVTAPIAKSAWKAAGHNYPG
QTELLAQRAGIDRFGMLFVGRSPFTGWTLRTLLATTHIPINQVCQTLTPELLTGKLDLLE
ECLATDFGIKTGKIVVAGLNPHSGEMGQLGTEEIDWLIPWLQREREKRPHLQLEGPIPPD
TMWVKPGQAWYG----------------HSLVTNPADGYLALYHDQGLIPVKLMAFDRAV
NTTIGLPFVRTSPDHGTAFDIVGKGIADGTSMQAAIELAIELV-N-----QRLGSLRQIE
---------
>YellA|86606953
------------------------------------MSLLLPKLALTLGDPAGIGPEIVL
KALA---DPQVQA-CAQITVVGERQVLEATYCLLRQ----RGATDLADPAGIPVLEG--G
SG-FYLEPSRVGRGDVASGAASFAYLKTAIEEALRGQFQGIVTAPIAKYLWHQAGYPFPG
QTEVLAQLSGSERYGMLFVARSPHSGWQIRVLLATTHIPLSQVPLTLTPELVRAKLDLLV
GSLRKLFGIVNPVIAVAGLNPHAGEQGQLGQEEKTWLAELLRT----YPHAKIWGPLPPD
TMWLAPAQAWYG-----------------QGAPAVADAYLALYHDQGLIPVKLLAFDRAV
NLTLGLPFIRTSPDHGTAFDLAGQGVARAESLKQAILLAAELALSSAAASRSLQAQR---
---------
>Prom9215|157412366
--------------------------------MNYQNINKKLKIVISVGDESGIGPEIIL
KALC---SHEIPK-NIDFILVGSKKNLIYTYRHLKS----LGLKNLANPKNLKIHDL--A
IS------LSDNDTKSSYGNSSFYYLTKAIEIVKQYPNSALVTGPICKKSWSLAGHYFSG
QTEVLAKSCGVRKVGMLFTAKSPITGWRFNTLLATTHIALCEVPKQLTAELIHSKLDLFK
DFCNT-FS-DKPILKVAGLNPHAGEEGILGHEEKDWLNDALITWNKKNRDINLLGPLSPD
SCWNSSVKAWND------------------KKAEKHDGILAMYHDQGLIPMKVIALHYSV
NTTIGLPFIRTSPDHGTGFDIAGKGIAQSQSMIEAIKTAIEMTNN-----SRLLNTH---
---------
>PromN2A|72383192
------------------------------MQKSQLTKENRTTLIISLGDPAGIGTEITL
KALG---SKSLNK-NIKPLLVGCKNNIHETYSKLIK----YGIDNIPDPNKLHIIDI--P
LE----NKVIPGIVDEYTGSASFKWLVNATNILLKGKANALVTAPISKIAWHKAGHKFAG
QTELLGKLTN-KKTSMLFTAISPNNGWRFNTLLATTHIPLNKINDTLTKELIRHKLDTLL
NFCRK-FK-EKPSIQIAGLNPHAGEEGKIGMEEQNLIIPILDEWKLDNPDIKIIGPIPPD
TCWISSVNAWNG----------------ASIKNNAPDGILALYHDQGLIPVKLIAFDEAV
NTTLGLPFARTSPDHGTALDIAGMFKAREKSMVAALNNAWLLSQ----------------
---------
>Syns9917|87123316
--------------------------------MSIECTDASQTLLIALGDPAGIGMEVTL
KALA---SEELPR-ELTPVLVGCRRSLEAVHRDLHA----RGITRLADPERLQVLDR--P
VP----APIRPGEASALTGACSFEWLTDAVRAVLAGQGRALVTAPIAKHAWHAAGHHYPG
QTERLAELCGTDRAAMLFTALSPLTGWRLNTLLATTHIPLAAVPQALTPDLLLEKLNHLA
EFCRR-FN-PTPRLLVAGLNPHAGEQGNLGKEERDWLIPLLHQWASEHPEIQLEGPLPPD
TCWLPAARAWIQ-----------------GPERHSPDGILALYHDQGLIPVKLLAFDQAV
NTTLGLPFLRTSPDHGTGFDIAGRGIARSDSMVAALRAAWDLSQP-----GLTRIST---
---------
>Prom9312|78778413
--------------------------------MNFQNTSNRLKLVLSVGDESGIGPEIIL
KALY---SNEIPE-NIDFVIVGSKKNLQNTYRKLKS----LGLENLANPKNLNIHDL--E
IS-------SSDDSKASYGDSSFNYLTKAIEIVKQYPNSALVTGPICKKSWSLAGHYFSG
QTEVLAKSCGVKNVGMLFTAKSPITGWRLNTLLATTHIALCEVPKKLTTELIHSKLDLFK
DFCST-YV-DKPSFKVSGLNPHAGEEGLLGNEEKDWLNDALIAWNENNRDIKLLGPLSPD
SCWNSSAKAWRN------------------KDAEKHDGILAMYHDQGLIPMKVIALNYSV
NMTIGLPFIRTSPDHGTGFDIAGKGIAESQSMIEAIITAIEMTKS-----SRLLNTH---
---------
>SynsBL|116071776
-------------------------------MGFPDLINPKQTIVIALGDPAGIGMEVVL
KALG---SNALPH-TIEPILVGCRSSLDAVYQRLRS----TTSAPLADPAQLTIDDQ--P
LQ----KAVLSGAPSIEGGAAGFRWLTRAVTLLQHSQARALVTAPIAKHLWHAAGHRYPG
QTERLAELAGSDHSSMLFTAMSPYSTWRLNTLLATTHIPLGAVARTLTPELVRHKLNVLL
DFCRR-FN-PHPHLVVSGLNPHAGEAGQLGTEEMTWLTPLIESWRVQHPEIRLDGPLPPD
TCWLSAAQAWNQ------------------PNQSGPDGFLALYHDQGLIPVKLMAFDAAV
NTTLELPFLRTSPDHGTGFDIATKGIARPDSMIAAIQAAWELS-----------------
---------
>Prom9515|123965262
------------------------------MSNKRNTIDDRLKVIISVGDDSGIGPEIIL
KALS---SKEIPN-NIDTLIVGSKINLKNTYKKLKS----LGVQNIVDPSNYQIHDI--E
IP------FEINKPKQSNGNSSFFYLKKAIEIVQKYRNAALVTGPICKKSWALAGHNYSG
QTELLAESCQVNNFGMLFTAKSPITNWRFNTLLATTHIPLCEVPKQLSTKLIHSKLNLLA
TFCKN-YV-EKPILKIAGLNPHAGEEGILGSEEHDWINDAVNSWSEQNKDVHLLGPISPD
TCWNSSAKAWRE------------------DKAPTHNGILAMYHDQGLIPIKVIALNYSV
NTTLGLPFIRTSPDHGTGFDIAGKGIAQSQSMVEAIKTAIDLTKG-----SRLFNAH---
---------
>Cya8802|257060350
------------------------------MKSEVERPAKIPHLAVTMGDPAGIGPEVIL
KALA---DPLLVE-NCRLTVIGTRSLLQDTYQRLH-----SQGVSLAHPDTLDLVDI--P
LDTTTKAEIILGRGNAASGKASFAYLQEAINLTLSGEFQGIVTAPIAKSCWKAAGYHYPG
QTEVLAQKAGVDKFGMLFVARSPYTGWTLRTLLATTHIPLNQVSATLTSQLMTLKLQLLI
NCLQQDFAIKNPQIIIAGLNPHSGEEGQIGTEEKDWLFDWLKSQQKQYPTVSLVGLVPPD
TMWVKPAQAWYG--------------LDHDNNNIAGDGYLALYHDQGLIPVKLMAFDQAI
NTTIGLPFIRTSPDHGTAFDIAGKGIAREASMKAAIQLASDLK-T-----YK--------
---------
>Prom9313|33862306
------------------------------MAMPSEGFDANQLIVIAIGDPAGIGMEVTL
KALA---SPSLPS-KLHPQLVGCRKSLELTYAQLQA----QGISPLANPKNLDIKDL--P
LQ----STLQPGYPTAQSGAASFLWLTKATELLLKGRARALVTAPIAKQAWHAAGHHYPG
QTERLKELVGADQASMLFTAISPHNGWRFNTLLATTHIPLAAVPQVLTPELVRAKLNVLK
AFCQR-FK-TDPSIAVAGLNPHAGEQGQLGHEELKWLIPMLNRWKTEHPEIQLDGPLPPD
TCWLSAAKAWHG-----------------IPCAQTPDGILALYHDQGLIPMKLLAFDSAV
NTTLGLPFLRTSPDHGTAFDIAGKGCARPDSMLAALKAAWELTESR--------------
---------
>Cya7822|196257097
--------------------------------------MKSLHLAVTLGDPAGIGPEVVL
KALA---DPSVAE-NYQITVVGSRALLISTYERLRSLSH-LKPEDLAEPDSLSILDL--P
LEKTLLSQIRLGEGNAASGEASFAYLNAALAGTLNAQFDAIVTAPIAKYCWKAAGYDYPG
QTEVLAQAAGVDKYGMLFVARSPYTGWVLRTLLATTHIPLSEVPRVLNPELMTRKLDLLV
ECLRTDFGLSEPKIVIAGLNPHSGEGGQLGTEEKEWLIAWLEAEKIQRREVKLVGPVPPD
TMWVTPGQAWYT----------------QGVNAAAADGYLALYHDQGLIPVKLMAFDQAI
NTTIGLPFVRTSPDHGTAFDIAGLGVAKAASMIEAIKLAATVT-F-----SRLRPAVRSG
LPNLTIRHF
>Cya7424|218441421
----------------------------------------MKSLALTLGDPAGIGSEVIL
KALA---DPSVGE-NYNITVVGSRSLLEESYHQLRSLPH-VNHSDLVDPANLLILDI--P
LDKTTKSQIQLGKGNAASGEASFTYLQAAIAGTLKGEFAGIVTAPIAKSCWKAAGYHYPG
QTEVLAQAAGVEKFGMLFVARSPYTGWMLRTLLATTHIPLSQVPTVLTPELMTLKLELLI
DCLKNDFRLDHPKIAIAGLNPHSGEQGQLGTEERDWLTPWLEEEKKRHCEVELVGLVPPD
TMWVTPGQAWYG---------------NAPHPQHGADGYLALYHDQGLIPVKLMAFDQAI
NTTIGLPFIRTSPDHGTAFDIAGKGIARPASMIEAIKLAQALVNG---------------
---------
>PromN1A|124024740
------------------------------MQKSEITKENSTTLIISLGDPAGIGTEITL
KALG---SKSLNK-NIKPLLVGCKNNIHETYSKLIK----HGIDNIPDPNKLHIIDI--P
LE----NKVTPGIIDKYTGSASFKWLLNATNILLEGKANALVTAPISKIAWHKAGHKFAG
QTELLGKLTN-KKTSMLFTAISPNNGWRFNTLLATTHIPLNKINDTLTKELIKHKLDTLL
NFCRK-FK-EKPSIQIAGLNPHAGEEGKIGMEEQNLIIPILNEWKLDNPDIKIIGPIPPD
TCWITSVNAWNG----------------ASIKNNAPDGILALYHDQGLIPVKLIAFDEAV
NTTLGLPFVRTSPDHGTALDIAGMFKAREKSMVAAMNNAWLLSQ----------------
---------
>Micc|254415993
-----------------------MKTEKYLFTQPHHPPQGRPRLAVTLGDPAGIGPEVVL
KALA---DEQITQ-DAQITVIGSRSLLQTAYKELRHTV--DSTTPLAEPDNLSILDI--P
LDASTAHQITLGRGNAASGDASFAYLKSAIAQTLAGEFEGIVTAPIAKSFWKAAGHDYPG
QTEVLAQAAGVERFGMLFVARSPHTGWLLRTLLATTHIPLHQVPHTLTPDLMKTKLDLLV
EYLRLEFGVETPRIAISGLNPHSGEQGQLGREEKDWLIPWLEQERKQRPQIKLDGPVPPD
TLWVKAGQAWYS----------------NPAIPNLPDAYLALYHDQGLIPVKLMAFDRAI
NTTIGLPFVRTSPDHGTAYDIAGQGIANSTSMKAAIQLAAQLVRH-----RQLL------
---------
>Prom9202|254526437
--------------------------------MNYQNINKKLKIVISVGDESGIGPEIIL
KALC---SHEIPK-NIDFILVGSKKNLIYTHSHLKS----LGLKNLANPKNLKIHDL--A
IS------LSDNDTKSSYGNSSFYYLTKAIEIVKQYPNSALVTGPICKKSWSLAGHYFSG
QTEVLAKSCGVRKVGMLFTAKSPITGWRFNTLLATTHIALCEVPKQLTAELIHSKLDLFK
DFCNT-FS-DKPILKVAGLNPHAGEEGILGHEEKDWLNDALITWNKKNKDIKLLGPLSPD
SCWNSSVKAWND------------------KKAEKHDGILAMYHDQGLIPMKVIALHYSV
NTTIGLPFIRTSPDHGTGFDIAGKGIAQSQSMIEAIKTAIEMTNN-----SRLLNTH---
---------
>Nods|119513595
---------MADDSRLITKFLINIMYQSNQDNTVNLSKVNRPRLALTLGDPAGIGSEVIL
KALT---DSAIGQ-NCDVTVVGSRDLLIQVYERLNA-------TDLANPEELKVMDV--P
LDRDIANNIIIGNGNAASGAASFAYMEYAIASTLSGKFDAIVTGPIAKSAWKLAGYNYPG
QTELLAEKSGVNRFGMLFVARSPHTGWTLRTLLATTHIPVCQVADTLTPELLTRKLDLLV
ECLAADFGLKNGRIAIAGLNPHSGEQGQLGTEEQDWLIPWLEQERQKRPHWQLDGPIPPD
TMWVKPGQAWYG----------------NASIQNPADAYLALYHDQGLIPVKLMAFDRAV
NTSIGLPFVRTSPDHGTAFDIAGQGIADATSMKAAIELAIELVTT-----QRTSALT---
---------
>Cyab|254431094
--------------------------MGVQTLFPVPSNSHSGRLAIALGDPAGIGAEVTL
KALA---HPAARG--LEPVLVGCRRWLEQDYATLRQ----RSTVPLRDPAELEVLDL--P
LT----EPARAGQSTPACGDAAFHWLTAAAELVQQGSCRALVTAPISKASWHAAGHVYPG
QTERLAELAGVDEASMLFTARAPHGHWRFNTLLATTHIPLASVADALTPQRLQQQLDRLL
AFCRR-FR-PRPRLVVAGLNPHAGEGGQLGQEEIGWIIPALAEWQERHPEAELVGPLPPD
TCWLSAAAAWQG-------------------QGTGPDGYLALYHDQGLIPVKLLAFDAAV
NTSLGLPFLRTSPDHGTGFDIAGAGVARAESMRAALSTAFELG-----------------
---------
>Acam|158337671
----------------------------------MADSHPLPQLAIPMGDSAGIGPEVIL
KALS---FPLLKD-VAHVCVIGERSLFEAVYEHLQKQTGLDVDQTLANPKNLDFLEV--G
LK---LSPIPWGKPSAATGAASFQCLSTAITGALEGRFGGIVTGPIAKSAWKAAGHHYPG
QTEYLAERSQTSEYGMFFVGSSPYTGWQLRTLLATTHIPLSEVPRQLSPELLTMKVRLLK
KTLQHEFGIEHPRVAISGLNPHSGEQGQLGREEIDWLIPWIREMRSQHPDLTLSDPIPPD
TLWVGPGQAWYG-------------PRDKTAQPTTYDAYLALYHDQGLIPVKLMAFDRAV
NTTIGLPFVRTSPDHGTAFDIAGKGIADPTSMIAAIQLAANLV-R-----QRSG------
---------
>Prom9301|126695365
-----------------------------------------------MGDESGIGPEIIL
KALC---SNEIPK-NIEFKLVGSEKNLHDTYEHLRS----LGLESLANPKNLKIHDL--E
VS------STNNNSKSSYGDSSFQYLKKAIEIVKQYPDSALVTGPICKKSWSLAGHDFTG
QTEVLAKSCGVKNVGMLFTAKSPITGWRFNTLLATTHIALCEVSKKLNTELIHSKLDLFK
DFCNT-YN-DKPTLKVAGLNPHAGEEGILGHEEKDWLNDALITWSKKNRNIKLLGPLSPD
SCWNSSVKAWSD------------------KNAEKHDGILAMYHDQGLIPMKVIALNYSV
NTTIGLPFIRTSPDHGTGFDIAGKGVAQSQSMIEAIKAAVEITNN-----SRLLYTH---
---------
>Artm|209524170
---------------------------------------MLRRLAITLGDPAGIGPEVVL
KALA---NSTWTE-NCEITVVGTRWVLENTYQQLR-----KTTPAIANPDHLNILDI--N
DG-PSPSSIKFGVGNASSGAASFAYLETAIASTLKGQFQGIVTGPIAKNHWKAAGHDYPG
QTELLAVRSQVNRYGMLFVARSPHSNWTLRTLLATTHIPLSQVPQTLTPQLLDQKLDLLI
LSLNQDFGIKTPKIAVSGLNPHSGENGQLGIEEKDWLIPWIQQKRDRYPQIQLDGPIPPD
TLWVKPGQAWYG-----------------QNTAAAHDAYLALYHDQGLIPVKLMAFDRAV
NTTIGLPFIRTSPDHGTAFDIVGQGIADPSSFQAAIALAIELA-HSAQPPSPAHPITYQ-
---------
>Syne6301|56750743
---------------------------------MLSPSLSPLQVAISLGDPAGIGPEVAL
KALAIAQSQGLLQ-HTEITLVGSPLCWQTCYQNL------RSRTEVADPADFAQRTT--A
DP---PTDIQTGEITAESGEVSFRALESAIAGTLEGQFEAIVTAPIAKAAWQLAGHGYPG
QTEVLAEAAQVSRSGMLFVARSPQTGWELRTLLATTHIPLRDVPHVLSPELLTQKLSLLI
DCLRQDFGIDRPTIAIAGLNPHSGEQGRLGREEQDWLIPWLASMRDRFPQVQLQGPQPPD
TLWLSAGQAWQR------------------AGVAAPDAYLALYHDQGLIPVKLLAFDRAV
NTTIGLPFVRTSPDHGTAFDIAGQGMARPESFLAALELAIALAHN-----RRQRALQLET
V--------
>Anav|75908139
------------------------MYQLNQNQTVNTPEKYRPRLALTVGDPGGIGTEVIL
KALA---DLEIGH-HYDLTVVGNKNLLIKTYQQLSLT---ENLAPLADPNLLKIIDV--T
IDQEIAGQINVGTGNAASGAASFTYMEYAIAQTLAGEFDGIVTGPIAKSAWKAAGYNYPG
QTELLAEKSGVDRFGMLFVARSPHTGWTLRALLATTHIPLRQVADTLTPPLLTQKLDLLV
ECLEKDFGITSGRIAIAGLNPHSGEQGQLGTEELDWLIPWLESERQKRPNFQLDGPIPPD
TMWVKPGQAWYG----------------NGVVQHSADGYLALYHDQGLIPVKLMAFDRAV
NTSIGLPFVRTSPDHGTAFDIAGKGIADATSMKEAIVLAAELV-S-----QRLGLEK---
---------
>Artp|284049866
---------------------------------------MLRRLAITLGDPAGIGPEVVL
KALA---NSTWTD-KCEITVVGSRWVLENTYQQLR-----KTTQAIANPDHLNILDI--N
DG-PSPSSIQFGVGNASSGAASFAYLETAIASTLKGQFQGIVTGPIAKNHWKAAGHHYPG
QTELLALRSQVNRYGMLFVARSPHSNWTLRTLLATTHIPLSQVPQTLTPQLLDQKLELLI
LSLDQDFGIKTPKIAVAGLNPHSGENGQLGTQEQDWLIPWIQQKRDRYPQIQLDGPIPPD
TLWVKPGQAWYG------------------QNTAAHDAYLALYHDQGLIPVKLMAFDRAV
NTTIGLPFIRTSPDHGTAFDIVGQGIADPSSFQAAIALAIELAHQPRNHLHPILFNS---
---------
>Cya7425|220909391
---------------------------------------------------------MIL
KALA---GLQL-E-AAEITVIGSRTVLEQTYDRLCK----GSTAALIQPNQLAILD---P
EP---TSPILPGVATETTGRLSFTYLQQAIALTLAGQFDGIVTGPIAKSAWKQAGHHYPG
QTELLAEMAGSQRYGMLFVARSPHTGWTLRTLLATTHIPLAQVATTLTPALMALKLDLLI
ESLDQDFGISQPRIVVAGLNPHSGEQGQLGREEQDWLIPWLTQERVRRPDIELLGPIPPD
TLWVQPGQGWFG-----------VQDQSKFSAPTLADAYLALYHDQGLIPLKLMAFDRAV
NTTIGLPFVRTSPDHGTAFDIAGKGLADPSSMKAALTLALSLI-R-----HRMKAS----
---------
>Cya51142|172037702
------------------------------MPSSDSVQRQRPHLALTMGDPASIGPEIIL
KALV---DPRLTQ-TCDLTVIGTRSLLHQTYQQLY-----STVQPLADPDSFPIIDI--P
LDSNTISQIIPGCGNAASGQASFTYLETAITQTLEGKFDSIVTAPIAKSCWKAAGYHYPG
QTEVLAQKAQVDRFGMLFVGRSPYTGWTLRTLLATTHIPLNQVSQTLTPQLMSLKLDLLI
NCLEQDFAIKNPKIVISGLNPHSGENGQLGTEEKDWLLPWLETAKTQYPNVELLGLIPPD
TLWIKPAQAWYGKPLTVGQTGDPSRDQPTLTMNNPADAYLALYHDQGLIPVKLMAFDQAI
NTTIGLPFIRTSPDHGTAFDIAGKGIARDTSLKAAIILAAELT-Q-----QRLK------
---------
>Lyns|119488873
-------------------------------------MPSKPHLAVTLGDPAGIGPEVIL
KALA---DKTLTS-ECEITLIGHRQILQQTYEKLK-----SICSDLAHPDDFNLLEI--E
QN-EYLDKITLGSGNIASGAASFAYLETAITQTLAGKYHAIVTAPIAKTHWKAAGHHYPG
QTELLAEKAGIKRFGMLFVAKSPQTNWILRTLLATTHIPLSEVPTTLTPELLSLKLDLLI
ECLEQDFGIKNPKIAVSGLNPHSGENGQLGTEEKDWIIDWVKQQSIRYPQLQLDGPIPPD
TLWVKPGQAWYN------------------SAKNVHDAYLALYHDQGLIPVKLMAFDRAV
NTTIGLPFIRTSPDHGTAFDIVGKGIADALSMKAALQFATELT-S-----QRLKKISS--
---------
>Prom9211|159902569
--------------------------------MSNSNNKHKDRLVISLGDPAGIGPEVVL
KALR---SLDLPR-NMQPLLVGCKQTIEMIYTKLKA----QGIQSLADPGSLDIEDI--P
CE----GKIYIGESNTASGEASFQWLTRATELILEGQGKALVTAPIAKYAWHQAGHKYPG
QTERLGELTNVEKPSMLFTAISPHNAWRLNTLLATTHIPLEAVPKKLSPEIINAKLNTLL
DFCQQ-FK-DMPKLLIAGLNPHAGENGQLGNEEIQWIIPTIEIWKQNHPNIKLDGPMSPD
TCWISAAKSWQG-----------------KPDPNAPDGILALYHDQGLIPIKLIAFESAV
NTTLGLPFIRTSPDHGTGFDIAGKGVACFKSMKSALEVAWELSNYSQKKLKEV-------
---------
>Noss|17232247
------------------------MYQLNQNQTVNTPQKYRPRLALTVGDPGGIGAEVIL
KALA---DLEIGH-NYDLTVVSNKNLLQETYKQLSSM---ENLLPLADPNLLKIIDV--T
VDRETARQINLGTGNAASGAASFAYMDYAIAQTLAGNFDGIVTGPIAKSAWKAAGYNYPG
QTELLAQKSGVERFGMLFVARSPYTGWTLRALLATTHIPLRQVADTLTPQLLTQKLDLLV
ECLEKDFGITSGRIAIAGLNPHSGEQGQLGTEELDWLIPWLESERQKRPHFQLDGPIPPD
TMWVKPGQAWYG----------------NAIVQHPADAYLALYHDQGLIPVKLMAFDRAV
NTSIGLPFVRTSPDHGTAFDIAGQGIADATSMKEAISLAAELV-C-----QRLHLEK---
---------
>Cya8801|218248323
------------------------------MKSEVERPAKIPHLAVTMGDPAGIGPEVIL
KALA---DPLLVE-NCRLTVIGTRSLLQDTYQRLH-----SQGVSLAHPDTLDLVDI--P
LDTTTKAEIILGRGNAASGKASFAYLQEAINLTLSGEFQGIVTAPIAKSCWKAAGYHYPG
QTEVLAQKAGVDKFGMLFVARSPYTGWTLRTLLATTHIPLNQVSATLTSQLMTLKLQLLI
NCLQQDFAIKNPQIIIAGLNPHSGEEGQIGTEEKDWLFDWLKSQQKQYPTVSLVGLVPPD
TMWVKPAQAWYG--------------LDHDNNNIAGDGYLALYHDQGLIPVKLMAFDQAI
NTTIGLPFIRTSPDHGTAFDIAGKGIAREASMKAAIQLASDLK-T-----YK--------
---------
>Glov|37520539
-----------------------------------MQQTPPPFLAITIGDPAGIGPEVVL
KALA---DDTLRG-LYRPLVCGSRRLLEQAYLYLRA----LSPDPLVNPDDLEIVDL--P
SS----QPIETGKLCAHAGALSFAYLQAAIEATQVGRCAGVVTAPIHKSAWHLAGHRYPG
QTEVLARACGAERYGMLFVARSPVNGWPLRVLLATTHIPLAAVPTTLTPELVRSKLELLF
DSLGHDFGLGDPRVAVAGLNPHSGENGQLGSEERDWLAPLIADW----PGDRLLGPVPPD
TLWIEAARAWAG-----------------TAHHGACDAYLALYHDQGLIPVKMLAFDQAV
NTTIGLSIVRTSPDHGTAFDIAGRGVARPQSMVAAIALAAELANR-----RATRSLAAPA
AL-------
>Syns8102|33864571
-------------------------------MPSPLDHNASQQLLIALGDPAGIGMEVTL
KALA---SSRLPA-SLQPVLVGCRRSLMATHARLLQ----QGITAVADPDQLIIDDQ--P
LE----VSVQPGQPTTAGAAACFRWLTHSVACVQHGHGRALVTAPIAKHLWHAAGHHYPG
QTERLAELAGSQQSSMLFTAVAPHGTWRLNTLLTTTHLPFSQITAALTPELVEHKLNVLL
NFCQR-FR-PDPHLVVAGLNPHAGEAGRLGQEEDTWLSPLLKRWRQEHPSVRLDGPIPPD
TCWLSAAQAWNQ------------------PDGSGPDGYLALYHDQGLIPVKLLAFDAAV
NTTLELPFLRTSPDHGTGFDIAGQGLARPDSMIAALQAAWDLTAA---------------
---------
>Thee|22299588
-----------------------------------------MSLALTLGDPAGIGPEILL
KALA---HLPSEL-LGQFFIAGTGQVLEETYARLC-----QQGQVAIDPAQLQLWEH--P
LD----EVIVPGRPSVASGTASFAYLKTAIQRAIAGEVAGIVTAPISKACWQAAGYSFPG
QTEVLAHLTGTAHVGMLFLGRSPVTHWVLTTLLATTHIPLQAVPRALTPEGLNEKLALLI
QFLRERRHLERPRIAIAGLNPHSGEQGHLGQEEVTWLIPWLAAAQQQYPEVELIGPVPPD
TLWIGAADAWWG----------------RPAPATAYDAYLALYHDQGLIPVKMLAFREAV
NTTIGLPFIRTSPDHGTAFDIAGTGVADPQSFLAAIAWAQTLS-K-----GSVFPLTLA-
---------
>Syns9916|116074308
------------------------------MVMVNEPTDANQRLVIALGDPAGIGMEVTL
KALG---SPDCPG-AMQPMLVGCRRTLEATYTQLRQ----HWDGPLADPAGLEIDDM--P
LT----KPAIPGRPTPDDGAASFAWLTRATEHALAGRARALVTAPIAKHNWHAAGHHYPG
QTERLAELGGITQASMLFTAVSPLSGWRLNTLLATTHIPLHTVPSVLNPELLVSKLDTLA
TFCRR-FR-QHPRLVVAGLNPHAGENGQLGTDELDWLIPTLDQWARANPDVRVQGPLPPD
TCWMSAGQAWAE-----------------GADAHSPDGYLALYHDQGLIPVKLLAFDQAV
NTSLGLPFLRTSPDHGTGFDIAGQGKARSASMVAALRAAWDLSG----------------
---------
>PromMED|33860588
------------------------------MNNQSNDNEDKFKIIISVGDESGIGPEIIL
KALF---SKEIPY-NLDFIIVGSKNNLENTYKNLKS----LGIKNIVDPNNYQIHDI--Q
IP------FEINKQKKSNGNASFFYLKKAIEIVQKYTNAALVTGPICKKSWSLAGHNYSG
QTELLAETCQVKDVGMLFTAKSPITGWRFNTLLATTHIPLCDVPKKLSTQLIHTKLDLFA
KFCKT-YV-NKPLLKVAGLNPHAGEEGILGSEEKDWIKNAVTTWGNQNKGVHVSGPISPD
TCWNSSSKAWRD------------------KTAPTHDGILAMYHDQGLIPIKVIALNYSV
NTTIGLPFIRTSPDHGTGFDIAGKGIAQSQSMVEAIKAAFDLTKD-----SRLFNAH---
---------
>Scys6803|16331963
-----------------------------------MDCMSLPRLILTLGDPAGIGPEVVL
KALA---EPGLAS-ICQLTAIGSRSVLDQTRRQLLAQ---NPGLNLADPETINLLEV--D
LS--YLGKITVGQGDAVSGAISFAYLNEAITRTLAGEFDAIVTAPIAKSAWQAAGHNYPG
QTEVLAHRAGVESFAMAFVGRSPFTGWTLRTLLATTHIPLKEVPQALTPQLMTAKLELLL
TCLAQDFGISNPSVAIAGLNPHSGEEGKLGSEEQDWLIPWLEQARKKYPQAQLIGPIPPD
TMWVGPGKAWLT-----------------DGQTTVSDAYLALYHDQGLIPVKLLAFDQAI
NTTIGLPFVRTSPDHGTAFDIAGQGIARADSLIAAIKLAAELV-E-----QRCRPRAQ--
---------
>Syn9902|78183615
-------------------------------MGFPDLISPKQTIVIALGDPAGIGMEVVL
KALG---SKALPH-SIEPVLVGCRSSLEAVYQRLKN----TTSAALADPAQLTIDDQ--P
LQ----SAVPSGAPSVEGGAAGFRWLTRAVGLLQHSQARALVTAPIAKHLWHAAGHRYPG
QTERLAELAGSERSSMLFTAVSPYSAWRLNTLLATTHIPLGTVAQTLTPELVNHKLDVLL
DFCRR-FN-PHPHLVVSGLNPHAGEAGQLGSEEMTWLTPLIERWRAQHPRIRLDGPLPPD
TCWLSAARAWHQ------------------PNQPGPDGFLALYHDQGLIPVKLMAFDAAV
NTTLELPFLRTSPDHGTGFDIATRGIARPDSMIAAIQAAWELS-----------------
---------
>Trie|113476701
-----------------------------MKTAVSEIKSPIPRLAITIGDPTGIGPEIVL
KALA---DPKVRE-NCDLTIVGSRQILQETYQQL-------SLEKLVYWENLKILDV--E
FDGN-LEDISLGKGNAVSGEASFCYIETAIAQTLAGEFQGIVTAPISKTCWQMAGHKYPG
QTELLAEIAGVKNFGMLFVAHSPHSNFVLRSLLATTHIPLSQVPAALTPELMSWKLELLV
ESLQKDFGISKPKIAVAGLNPHSGENGQLGTEEEDWLIPWLEKESDRQPDIQLYGPVPPD
TIWVKPGLAWRG------------------LEALTCDAYLALYHDQGLIPIKLMAFDLAV
NTTIGLPFVRTSPDHGTAFDIAGRGIADATSMKAAIKLGKELI-L-----QRI-------
---------
>Syn9311|113952791
------------------------------MSFSHPSSDATHRLVIALGDPAGIGMEVTL
KALA---DPRLPD-GLNPLVVGCRKTLEQTYTRLKA----QQCPLLMDPSNLDIDDL--P
IH----DAITPGRPSPESGASSFRWLSHAVSRVKEAQTLALVTAPIAKHAWHAAGHDYPG
QTERLAELDNARQASMLFTAVSPNHGWRLNTLLATTHIPLQEVPTALTPDLILRKLDVLS
EFCLR-FN-PNPRLLVAGLNPHAGEQGRLGSEETNWLIPALHQWQHNHPHIYLSGPLPPD
TCWLSAAKAWQQ-----------------GGQAESPDGILALYHDQGLIPMKLMAFDEAV
NTTLGLSFLRTSPDHGTGFDIAGQGVARSTSMVAAIRAAWELSRA---------------
---------
>NoAz|298491350
------------------------------------MTNQGPRLAVTLGDPAGIGSEVIL
KALA---DSEVTQ-NCHVVVVGCRDLLTKEYKNLTANT--SNWVYLANPADLSVIDV--P
HS----DEIMTGVGNEVSGAASFAYMECAIAQTLAGDFDGIVTAPIAKSAWKAAGCNYPG
QTELLAEKAGVERFGMLFVARSPFTGWTIRALLATTHIPLCKVSETLTPQLLTMKLDLLE
ECLQRDFGIENGRIAIAGLNPHSGEMGQLGREEIDWLIPWLQEERQKRAHLELEGPIPPD
TMWVKPGQAWYG----------------NSDIKNPADAYLPLYHDQGLIPVKLMAFDRAV
NTTIGLPFVRTSPDHGTAFDIAGKGIADATSMKAAIKLGVELV-K-----QRYRV-----
---------
>Ucyn|284929163
------------------------------MQSANLFSDKRPKLALTLGDPAGIGPEIIL
KVLT---DPMISQ-SCELTVVGTKSILLQNYQQLP-----IKKEKLANPETLSILDI--P
IKPTIQSQIIPGYINAISGKTSFDYLNTAITETLRGNFQGIITAPISKSSWKVAGFDYPG
QTEVLAERSRVDQFGMLFVAKSPYTGWTMRTLLATTHIPLNKVSQTLTPKLMSIKLNLLI
NYLENNFSIKNPKIIIGGLNPHSGENGQLGTEEKDWLLPWLKKERINYPNVELVGLVPPD
TMWIQPVKAWFG---NLLNSEKTNNLINNQNTDRLADAYLSLYHDQGLIPMKLMAFEQAV
NNTIGLPFIRTSPDHGTAFDIAGKGIATATSLKEAISLAIALAK----------------
---------
>Syns5701|87301582
------------------------------------------MIALALGDPAGIGAEVTL
KSLA---ALQARGAAVNVVLVGCRRWLEQTYMDLRD----RSATPLADPGAYPILDR--P
LQ----EGIIPGQGSAASGAASFAWLNAAVDLVLSGQAGALTTAPIAKHAWHAAGHRYPG
QTERLAELCGRKQASMLFTARSPGGSWRLNTLLATTHIPLAQVPQALTPALVEHQLEMLL
AFCRR-FQ-PQPSLTVAGLNPHAGEGGQLGTEEQDWLIPLLESWRQRHPTVTVRGPLPPD
SCWLGAAAAWRG-------------------DGQGSDGYLALYHDQGLIPVKLLAFDAAV
NTTLGLPFLRTSPDHGTGFDIAGSGLARADSMVAALETAWELG-----------------
---------
>YellB|86609224
------------------------------------MSIPRPKLALTLGDPAGIGPEIVL
KALA---DPEVQS-CAHITVVGDRQVLEATYRLLRD----RSPAPLAHPAGIPMLEC--D
TG-FRLQPGCIGQGDADSGAVSFAYLRTAVERTLQGEFQGIVTAPIAKYLWHRAGHRFPG
QTEVLAQLSRSEHYGMMFVARSPHSGWQMRVLLATTHIPLGQVPTVLTPERVRTALDLLV
GSLRHTFGIPDPVIAVAGLNPHAGEQGQLGSEEKEWLTELLRT----YAHAQIWGPLPPD
TMWLAPAQAWHG-----------------QGSPAVADAYLALYHDQGLIPVKMLAFDRAV
NLTTGLPFVRTSPDHGTAFDIAGQGVARCESLKQAILLAAELLGKNPS------------
---------
>Syn7002|170077294
---------------------------------------MKIRLALTIGDPAGIGPEVLL
KALA---DPEIRA-LCPMRVIGDRPLLEKTYQHLKT----RTESDLLDPSELEIVE---P
SGNEFLRNFTWGEGSAETGDRAFQYLNTAIEKTLGGEFSGIVTAPIAKSLWKAAGHDYPG
QTEVLAQKSQTTRYGMAFIGKSPYTGWTLRSLLATTHIPLKAVPETLNPGLMDLKLSLLL
ESLQQDFGLENPQVAIAGLNPHSGENGQLGTEEMDWLNGWLEDARQKYPNATLLGLYPPD
TMWVNAGKAWYG----------------KPEFKPAADAYLALYHDQGLIPVKLMAFDYAI
NTTIGLPFIRTSPDHGTAFDIAGQGSANPTSMKEAIKLAVSISQN-----RAATTVPPLL
TPPDRSLLG
>Cylr|282899126
----------------------------------MTKTHSIPRLAITQGDPAGIGSEVIL
KALA---NPQLHK-NCHLVVVGNRDLLTRTYENLTSLTE-KTDPFLPNPRQLDIINL--D
LP--SLTNIIPGVGNQASGAASFAYMERAIAQTLAGEFDGIVTAPIAKSAWKAAGHHYPG
QTELLAQRSGIDRFGMLFVGRSPFTGWTLRTLLATTHIPINQVCQTLTPELLTGKLDLLE
ECLATDFGIKTGKIVVAGLNPHSGEMGQLGTEEIDWLIPWLQREREKRPHLQLEGPIPPD
TMWVKPGQAWYG----------------HSLVTNPADGYLALYHDQGLIPVKLMAFDRAV
NTTIGLPFVRTSPDHGTAFDIVGKGIADGTSMQAAIELAIELV-N-----QRLGSLRQIE
---------
>Prom9303|124021747
------------------------------MAMPSEGFDANQLIVIAIGDPAGIGMEVTL
KALA---SPSLPS-KLHPQLVGCRKSLELTYAQLQA----QGISPLANPKNLDIKDL--P
LK----STLKPGYPTAQSGAASFLWLTKATELLLKGRARALVTAPIAKHAWHAAGHHYPG
QTERLKELVGADQASMLFTAISPQNGWRLNTLLATTHIPLAAVPKVLTPELVRAKLNVLK
AFCQR-FK-TDPSIAVAGLNPHAGEQGQLGHEELKWLIPMLNKWKTEHPEIQLDGPLPPD
TCWLSAAKAWHG-----------------NPCAQTPDGILALYHDQGLIPMKLLAFDSAV
NTTLGLPFLRTSPDHGTAFDIAGKGCARADSMLAALKAAWELTESR--------------
---------
>Syns7805|88809331
------------------------------MIPLHQLTDANQRLVIALGDPAGIGMEVTI
KALA---DPRCPR-DMKPLLVGCRASLKRTHQLLHN----LKNFPLVDPDDLEIEDL--P
IP---GGPLDPGDAGVTSGEASFRWLSRAVELVQGGHGRALVTAPIAKHTWHAAGHPYPG
QTERLAELDGADSASMLFTAVSPSTGWRLNTLLATTHIPLQQVSQALTPALVTTKLKTLA
RFCQR-FN-PSPELLVAGLNPHAGEQGQLGTEEEQWLTPLMHRWAEANPTIRLRGPLPPD
TCWLSAAQAWSR------------------NNSPGPDGILALYHDQGLIPVKLLAFDQAV
NTTLGLSFLRTSPDHGTGFDIAGQGIARCDSMLSAIAAAWTLSQA---------------
---------
>Syns7803|148238370
------------------------------MIPLHQRTDANQHLVIALGDPAGIGMEVTL
KALA---HPRCPE-GMKPLLVGCRASLKRTHQRLRN----LTGVPLADPDDLDVEDL--P
IP---GAPVNPGDAGAAGGAAGFRWLSRAVELVQAGHGRALVTAPIAKHTWHAAGHPYPG
QTERLAELDRAESASMLFTAVSPSTGWRLNTLLATTHIPLQQVSQALTPALVRSKLETLT
RFCQR-FN-PSPELLVAGLNPHAGEKGQLGSEEEQWLTPLLHQWAQANPTIRLKGPLPPD
TCWLSAAQAWNR------------------SDASGPDGILALYHDQGLIPVKLLAFDQAV
NTTLGLSFLRTSPDHGTGFDIAAQGIARCESMLSAIEAAWTLSQA---------------
---------
>Cya0110|126659447
------------------------------MQSSDSLQRQRPHLALTMGDPASIGPEIIL
KALV---DPSLTQ-TCDLTVIGTRSLLHQTYQQLY-----STGQSLADPDSLSMIDI--P
LDLQTIRQIIPGCGNAASGKASFMYLETAITHTLEGKFQGIVTAPIAKSCWKSAGYHYPG
QTEVLAQKAKVNRFGMLFVGRSPYTDWTLRTLLATTHIPLNQVSQTLTPELMSLKLELLI
NCLQQDFAINNPKIVISGLNPHSGENGQLGTEEKDWLLPWLEIAKSEYPDVELLGLVPPD
TMWVKPAKAWYGNSLKVGQTGDPSRDQPTLTMKNPADAYLALYHDQGLIPVKLMAFDQAI
NTTIGLPFIRTSPDHGTAFDIAGKGIARDTSLKAAINLAAELT-Q-----QKLK------
---------
>Mica|166365274
----------------------------------MESASFIPRLVIPVGDPAGIGPEVVL
KAIA---DSPISC-SCQITLIGTRTLLEKAYHDPHL------------LDRFSLIDL--P
YN---QEKIVCGRGDAHSGEISFLYLQEAIKRTLKGEFDGIVTGPIAKSCWQLAGYDFPG
QTEVLATMAGINRYGMLFVAKSPHTGYNLRTLLATTHIPLREVPDALNPDLMTRKLDLLI
ESLKLDFGIDRPKIAISGLNPHSGEAGKLGREEKDWLQPWLESMGQKYPQTQLIGLVPPD
TLWVEPGRAWFS------------------GQGQPADAYLALYHDQGLIPVKLMAFDCAV
NTTIGLPFVRTSPDHGTAFDIAGLGIARPQSMQAAIQLAIELC-Q-----QRDSRRTKLE
I--------
>Syns8109|260435771
-------------------------------MGPHDSTNPRHELVIVLGDPAGIGMEVVL
KALA---SPTLPP-ELQPLLVGCRRTLISTHARLQQ----QTSHPLADPAALRIDDQ--P
LE----ASVQPGQPTTSGADAGFRWLTRAVELLQERGSRALVTAPIAKHLWHAAGHRYPG
QTERLAELAGHQRSSMLFTAVSPTSGWRLNTLLATTHIPLSQVPEALTPDLVQHKLNVLE
GFCRR-FT-STPHLRIAGLNPHAGEAGQLGHEEAEWLLPLLDQWRKDHPQVQLEGPVPPD
TCWISAASAWQS------------------PTQPGPDGILALYHDQGLIPVKLLAFNAAV
NTTLELPFLRTSPDHGTAFDIADQGIASPESTTAAIQAAWDLS-----------------
---------
