# Supplementary material for: Genome fluctuations in cyanobacteria reflect evolutionary, developmental and adaptive traits
Source: BMC Evol Biol. 2011 Jun 30;11:187. doi: 10.1186/1471-2148-11-187 (PMC3141437; doi:10.1186/1471-2148-11-187)
Supplement: Additional file 8 — Individual and concatenated alignments for protein groups. Compressed file containing all alignments of individual groups (fasta format) and the concatenated alignment of 285 single-copy genes (phylip format). [file 1471-2148-11-187-S8.GZ › Cyanos1372.faa]

>Syne7942|81299677
------------------------------------------------------------
---MAVTALSVESAAIAAAPSPPQPPRRR---------------------------YRWD
RRRY--PRWQRSADIWRFVLLLSFRLWLIQRPWTYFGGFSSDRQNQRRRKLASWIRETCL
DLGPTFIKVGQLFSTRADLFPAEYVEELSKLQDQVPAFDLEQVQQILSNELGASPEELFS
DFDPVPLAAASLGQVHRARLKTGEAVVVKVQRPGLQQLFTVDLAILRGIAEYFQRHRRW-
GQ-GRDWVGIYEECCRILWQETDYLREGRNADRFRRDFRDCDWLLVPRVYWRYASPRVLT
LEYLPGIKISDYTALEAANLDRQKISQLNAEAYLRQVLNHGFFHADPHPGNLAVSPT-GR
LIFYDFGMMGEIRTDVRSKLMQVFLGIARKDADDIVSALVELGALLPTGDLGPVRRSVQY
LLDNFLDRPFEGQS----ISAISDDIYEIAYDQPFRFPATFTFVMRAFSTLEGVGKGLDP
DFNFMTVAKPYALEIMSDATPNPA---GLLNEFSRQALAVGNSALGLPRRLDDTLDKLEQ
GDLRVRVRASESDRLLRRLLLTQQSQTWAILTAALWIGSAIVSLSALPLLAIAPFGLGLI
PLGLLIRTQLRLRRS---ERMGNVSNN------------------
>PromCC|33239688
------------------------------------------------------------
--------------------------MIN---------------------------CKSV
LQII--KRYFRALRIWRSVFTLLSYLWFDSQDWSYIGGFTIEKQKSRQKARAQWLTKELL
HLGSAFIKLGQLISARPDVLPRDWVTELAGLQDKVPPFSFEDAQEIVEKELGARCKEIV-
DLEEIPIAAASIAQVHRACLSSGRKIVLKIQRPGLEAFFRLDLEVMQKVAALLQRNKSF-
SK-GKDWISIAKECKRVLLKELDFRIEAQYAARFRQQFLDEPNIKIPGVIWELSTQKVLC
LDYLPGIKINDQAAIIKSGVNPSKIAELGASSYLKQLIEYGFFHADPHPGNLAVSSD-GS
LIFYDFGMMGMISDRLRNKLGSMVRAAALQDATKLIQALQEAGLLAQEIDLGPVRRLVRI
MLKERLTPPFDKDV----IEKLSVDLYELVYGQPFRLPVELIFVMRALSTFEGVGRSLDP
SFNLIAITKPYLITIMNSNNSNPN---DLINEIGRQFGELGTKAVGLPKRLDENLERLEQ
GDLQLQIRLGESDRQLRRMISAQQSMSQSILLGCLGISAALLGSSNKSFFSIIPIVIALP
ISINWLKIQIKIRRDENIERIKGNK--------------------
>Crow|67923858
--------------------------------------------------------MSAL
SSNTKSSLVKKQGASASRKLTKLETAEK----------------------------YRWN
RENY--SIARRRIDIWRFVLSLLFRFWRNGKKWSYKGGFTQEKLDARRKIQAVWIRENLL
NLGPTFIKVGQLFSTRADLFPAEYVDELSKLQDEVPAFTYEQVSKTIEKDLGKPLSKLFR
NFDPVPIAAASLGQVHKAKLHSGEEVVVKIQRPGLQQLFTIDLAILKKIAYYFQNHPKW-
GK-GRDWIGIYEECCKILWEETDYLNEGQNADAFRRNFRGENWVKVPRVYWRYTSPRVLT
LEYLPGIKISHYEGLEAAGLDRKLLARLGAKAYLCQLLNDGFFHADPHPGNIAVDTD-GS
LIFYDFGMMGRINTNVREKLMDTLFGIAQKDGDRVVSSLIALGALSATSDMGPVRRSVQF
MLDNFMDKPFEEQS----IAAISDDLYELAYDQPFRFPATFTFVMRAFSTLEGVGKGLDP
DFNFMEVAQPFALELVADLDGSTGN--SIIDELTRQATQVSNTALSLPRRIDDTIEKLDR
GDIRLRVRSVESDRLLRRLGMMQMATNYSVFVSALVICATLLFINGYIRIAIAAVMLGLV
PAWALVRLLRRINRL---DKMF-----------------------
>Syn7335|254422593
MTAVPRDSEPRPATAPQQTDRPAVEARIAHDHLSNTRLAHNHLAHNGSHAGEKISLEDIA
SRHSINSVPVVPSSVLEERLAEQEVARTKSIREVAIQGSAANATDAYISSTYKDGDYRWN
KGTY--SRPQRFIDIWSFVLKLLAKRWLYGKAWSYGGKITPEKQTKRRKDMAVWIRETCL
SLGPTFIKIGQLFSTRADLFPIEYVEELAKLQDRVPAFSYEKVKSTIEDDFGRPLAELYK
SFEPVPIAAASLGQVHCAELHSGEEVVVKIQRPGLSRLFEIDLSILKGIAEYFQNHKEW-
GR-GRDWLGIYAECCRLLWLEIDFLHEGRNGDKFRRNFRGVDWVKVPRIYWRYTSPKVLT
LEYMPGIKISHYEALESAGLDRKRLARLGAEAYLRQLLTDGFFHADPHPGNIAVDTD-GA
LIFYDFGMMGQIQAVTRTRLMDTFFGIAQRDAGLVMKSLVELGALAQIDDMGPVRRSIQY
ILDNMMDKPFEEQS----VTAISDDLYAVAYDQPFRFPATFTFVMRAFSTLEGVGKGLDP
EFNFMEAAKPYATELMTNGMPGEPN--GLLGEISRQAAQVGSSALSLPRRIEDTLDRLDR
GDIRVRVRSIESDRILRRNSDLSLANSYTLLVGTFTLSATLLLIFEYTLAALIMGAIAVL
SGVTLIRLLMRIKKA---DRMP-----------------------
>Syn307|148243463
------------------------------------------------------------
------------------------------------------------------------
MARL--RSVLRSLRIWSVVVVLLSRLWWDGRRWTYVGGASEAAVERRQRRLARWLLHELL
ALGSAFIKLGQLLSARPDLLPAPWVEQLAQLQDRVPSFPFPQAEALLEAELGARRSEIM-
RIEPRPLGSASLAQVHRATLHSGRDVVLKLQRPGLEKLFRLDLQVMEQVAAVLQRHPNW-
GR-GRDWVAMARECRRVLLRELDFRLEAEHAARFRQQFLDDPDVRIPAVIWELTTRRVLC
LDYVPGTKITDREALLQRGIDPAAVAEKGAASYLQQLVLYGFFHADPHPGNLAVADD-GA
LIYYDFGMMGQIPPRLRSRFGSMVTAAAARDAGGLVEELQAAGIISTSIDTGPVRRLVRV
MLDDALTPPFPSNV----LDRLSGDLYALVYGQPFQLPVDLIFVMRALSTFEGVGRALDP
GFSLVAIAKPKLLPLMTASGNGPN---ELINELGRQVGALGTRAVTLPRRLDSSLERLEQ
GDLQLQIRLGESDRQFRRMATAQHAIGQSVLLGCLALAAALLGASSRPVWAVAPLVAGVP
VGLGWLKLQLRLQRDQRLEQLPGQQR-------------------
>Syn9605|78213985
------------------------------------------------------------
------------------------------------------------------------
---M--LGLLRALRIWRAVLTLLLLLWWDGQSWTYRGGVTAERRARRQQHRARWLTAELL
SLGSAFIKLGQLLSARPDILPAGWVAELAALQDSVPAFSFDQVQTVLEQELGPRCAEVI-
DLDPEPLGAASLAQVHRASLRSGRQVVLKVQRPGLDRLFRLDLEVMQQVAAVLQRNPSW-
GR-GRDWPAMARECRRVLLRELDFRVEAQYAARFRQQFLDDERIRIPGVIWELSTRRVLC
LDYLPGIKVNDREALIEAGVDPAAVAEVGAASYLKQLVRFGFFHADPHPGNLAVASD-GA
LIYYDFGMMGLLSDSLRRRLGAMVRAAAARDSAALVEEMQAAGVISGGIDVGPVRRLVRL
MLQEALTPPFTANA----IDKLSGDLYDLVYGQPFRLPVELIFVMRALSTFEGVGRSLDP
AFSLVAIAKPYLLPLMTSSGSGSN---DLFNELGRQVGALSSRAAAFPRRLDESLERLEQ
GDLQLQVRLGESDRQFRRMALAQQSIGQSVLLGCLALATAIVGASARPLWSLLPAAAALP
VGLGWFRMQVKIRRDQRLEQLPGSNR-------------------
>Nosp|186680821
------------------------------------------------------------
-------MIRLQTNGTQKDMEQGYSD-KA---------------------------YRWN
REKY--SSRRRFVDIWSFVLTLLFKLWLYNKSWSYPGGVTEVKQTARRKTQAVWIRNTLL
DLGPTFIKVGQLFSTRADIFPGEYVEELAKLQDKVPAFSYEQVEATIEKELGKKIPELFD
NFEPIPLAAASLGQVHKAVLHSGESVVVKVQRPGLKKLFEIDLQILKGITRYFQNHPKW-
GR-GRDWLGIYEECCRILWEEIDYLNEGRNADTFRRNFRGYDWVNVPRVYWRYASSRVLT
LEYLPGIKISQYEALEAAGLDRKAIARQGAQAYLLQLLNSGFFHADPHPGNIAISAS-GA
LIFYDFGMMGRIKSNVREGLMQTLFGIAQKDGDRVVQSLIDLGAIAPTDDMGPVRRSVQY
MLDHFMDKPFENQS----VAAISDDLYEIAYNQPFRFPATFTFVMRAFSTLEGVGKGLDP
EFNFMEVAKPYAMQLMTDMNGSEGN--TFINELSRQAAQVSSTAFGLPRRLEDTLEKLER
GDMRLRVRSIETERLLRRQSSIQLSMSYALLITGFTLSATILVVSNYVLWALVPGLIALG
ISVILIRLLLRLDRY---DRMY-----------------------
>PromAS|123967764
------------------------------------------------------------
---------------------------MS---------------------------YHIF
HYRL--KKLKRAFVIWITLISLLINLWIDNIRFTIF-QTKNNEKSRVQIKRARWFTNQLI
KLGSAFIKIGQLLSARPDLIPNTWIQELSKLQDQVPNFSFTQVEETIRNELGSKFNEID-
QIICDPVGSASLAQVHRATLKDGKTVVFKVQRPNLKELFIIDLGIMQQIAGLLQKNKNL-
SR-GRNWVEIAKECRKVLMKELDFNCEAQYAARFRQQFLDDENVEVPEVIWDMSSEKVLC
LSYVEGTKISDLEKLKSQEIDLPKIAEIGAISYLKQLVNYGFFHADPHPGNLAVSSE-GK
LIFYDFGMMGNISNNLQKRLGGMVKAAALRDASSLVSQLQQAGLISKDIDVGPVRRLVRL
MLKEALTPPFSPNI----IEKLSGDLYELVYETPFQLPVDLIFVMRALSTFEGVGRMLDP
GFNLVSVTKPYLIELMTSNNQSPN---DLINQFGRQVGELGSKAVGIPKRIDESLERLEQ
GDLQLQIRMGESDRQFKKMFTAQKTLGHSILIGSLSIASALLVSNKQNNFALLPLFFALP
ISIDWIKCQLSMRKGSRLEKLKR----------------------
>Rapb|282895671
--------------------------------------------MLNLPPTKPLNSAILE
RAECEMANAQRYKTNYKINMEQGYSG-KA---------------------------YRWN
REKY--SSKRRFVDIWSFVLTFMFKLWRYNKAWSYPGGVTEAKQAARRYAQAVWVRNTFL
DLGPTFIKVGQLFSTRADIFPSEYVDELSKLQDRVPAFDYEQVAKIIEQELGKTIAELFA
SFEPIPLAAASLGQVHKAELHSGETVVVKVQRPGLKKLFEIDLQILKGITNYFQNHPEW-
GR-GRDWMGIYEECCRILWEEIDYLNEGRNADTFRRNFRSYNWVKVPRVYWRYTTSKIIT
LEYVPGIKISQYEALEAAGVDRKAIARYGAQAYLHQLLNNGFFHADPHPGNLAVSPD-GA
LIFYDFGMMGIIKSNVREGLMETLFGIAQKDGDRVVQSLINLGAIAPVEDMGPVRRSVQY
MLDNFMDKPFENQS----VATISEDLYEIAYNQPFRFPATFTFVMRAFSTLEGVGKGLDP
EFNFMAVAQPYAMELMNNNNGASQAN-TFLNELSRQAVQVSSSALSLPRRLEDTLEKLER
GDIRLRVRALETERLLRRQSNIQMGISYALIISAFTISATILLVNRFYWLATIAGLIVAG
ISFIFLRLVSRLDRY---DQKY-----------------------
>YellA|86604937
------------------------------------------------------------
----MNASTLPSRAVLGSEPAKPYTA------------------------------YRWA
RENY--TRWGRLIDIWRFVLTWLFYLWLDQQAWSYGGQPTAERKAKRRRARAIWIRETLL
HLGPTFIKVGQFFSTRADLFPSEYVEELSKLQDRVPAFGYEQVAAIVQQELGKPIEQIYS
YFDPTPLAAASLGQVHRAKLKTGEEVVVKVQRPGLTRLFTIDLEICRGIAEFFQYHTRWG
GP-GRDWIGIYEECRRTLWEEVDYLNEGRNADTFRRNFRDMPQIAVPKVYWRYTSPRLLT
LEYLPGIKISDYEALSAAGLDRKLLARLGAEAYLRQLLKDGFFHADPHPGNIAVKPD-GT
LIFYDFGMMGRIRPGIKGKLVAMLAAVVAKNADLVVASLVELGVLVPTADLAPVRRSVQY
MLDHFMDKPFSNSSDEISVMAISEDLYELAYDQPFRFPATFTFVMRALTTLEGLGKSLDP
EFNFLEVAKPFAEELMNGSKPETE---TLLAQVSRQAAEFTSSSLSLPRRLEATLSKLEQ
GELRLRVRSSEAERLLRKLNSTGRGVIYAVLFATFFLSATQLFSAGHATLAIVTLALAVL
AALALVRVLLKANGS---EPLM-----------------------
>Prom9215|157412567
------------------------------------------------------------
---------------------------MS---------------------------YHIL
HYRF--KKMRRASLIWITLILLLINLWIDNIRFTIF-QTKDNEKSRIQLQRARWFTNQLI
KLGSAFIKIGQLLSARPDLIPNTWIQELSKLQDQVPNFPFEQVEETIRDELGSKFNEID-
QIILDPIGSASLAQVHRATLKDGKKVVFKVQRPNLKELFIIDLGIMQQIAGLLQKNKNW-
SR-GRNWVEIAKECRKVLMKELDFNSEAQYAARFRQQFLDDHNVEVPEVIWDMSSEKVLC
LSYLEGTKISDLEKLRAQEIDLFKIAEIGAISYLKQLVNYGFFHADPHPGNLAVSNE-GK
LIFYDFGMMGNISNNLQSRLGGMVKAAALRDASSLVSQLQQAGLISKDIDVGPVRRLVRL
MLKEALTPPFSPNI----IEKLSGDLYELVYETPFQLPVDLIFVMRALSTFEGVGRMLDP
GFNLVSVTKPYLIELMTSNNQTPN---DLINQFGRQVGELGSKAVGIPKRIDESLERLEQ
GDLQLQIRMGESDRQFKKMFTAQKTLGHSILIGSLSIASALLVTNNQNNFALLPLFFAVP
ISIDWIKCQLSMRKGSRLEKLKR----------------------
>PromN2A|72383412
------------------------------------------------------------
--------------------------------------------------------MIFL
ASQL--QRLVRAFRIWMILLGLLFYLWFDSKKWTYLKGYTTKKREKRTTSRAKWITKELI
NLGSAFIKLGQLLSARADVIPSSWVNELTSLQDRVPPFAFEKVDEILKKQLGNSYNKII-
SIDKNPIGSASLAQVHKARLNNDKNIIFKVQRPDIEKFFRLDLDVMNQVAKVVQRIKSL-
SR-GNDWIGIAKESRRVLLRELDFRIEAQYAARFKQQFIDDSDILIPSVFWDLSTSKVLC
LEYLPGIKINDIQSLKSNDIDTSSIAKIGATSYLKQLVNYGFFHADPHPGNLAVSKS-GS
LIYYDFGMMGFVSERIRGRLNSMIKAAALRDVSGLVKELQIAGLIEDDIEIGPVRRLIRI
MLNEALTPPFDSQI----IEKLSGDISELAYGKPFRIPIELIFVFRALSTFEGVGRYLDP
EFNLIAIAKPFLLPLMTSKNTDSN---DLFNELGRQVTEIGSKAVGLPKRLDENLERLEQ
GDLQLQVRMGESDRQLRRMINAQQTLGNSVLLGSLAISSALLASNSKPYLFFIPLIPGFP
IALNWITLQFKMRNENRLDNFQGRRGSR-----------------
>Syns9917|87123501
------------------------------------------------------------
-------------------------------------------------------MAGWL
GGAV-VPSALRALRIWRAVLTLIVLLWWDGRRWTYPGGCTPERREARQQRRARWLTAELL
ALGSAFIKLGQLLSARPDVLPAGWVAELADLQDRVPPFSFDRAQAVLEEELGARCAEII-
DLDEQPLGAASLAQVHRASLRSGRQVVLKIQRPGLERVFRLDLEVMQQVAAVLQRHPSW-
GR-GRDWVAIAQECRRVLLRELDFRVEAQYAARFRQQFLEDPRIRVPGVIWELSSRRVLC
LDYLPGIKVNDREALLAAGIDPAAVAEIGAASYLQQLVRYGFFHADPHPGNLAVASD-GA
LIYYDFGMMGLLSDGLRRRLGAMVRAAATRDASALVSEMQAAGVIAREVDLGPVRRLVRL
MLQEALTPPFTANV----IDKLSGDLYELVYGQPFRLPVELIFVMRALSTFEGVGRSLDP
SFSLVAIAKPYLLPLMSASGSGPN---DLFNELGRQVGALSSRAAGIPRRLDESLERLEQ
GDLQLQIRMGESDRQFRRMVTAQHAVGQSVLLGSLALAAALLGAGPRPLWALLPLAAGVP
VGTGWLKLQLKLRRDGRLESLSSSER-------------------
>Prom9312|78778597
------------------------------------------------------------
---------------------------MS---------------------------YHIL
HYRL--KKLKRGFLIWITLISLLINLWLDNIRFTIF-QTKSNKKSRVQIKRAKCFTNQLI
KLGSAFIKIGQLLSARPDLIPNTWIQELAKLQDQVPNFSFEQVEETIREEIGSKFNEID-
FIITDPVGSASLAQVHRATLKDGKNVVFKVQRPNLKELFVIDLGIMQQIAGLLQKNKNW-
SR-GRNWIEIAKECRKVLMKELDFKCEAQYAARFRQQFLDDENVEIPEVIWDMSSEKVLC
LSYLEGTKISDLEKLESQKIDLPKIAEIGAISYLKQLVNYGFFHADPHPGNLAVSNT-GK
LIFYDFGMMGNISNNLQTRLGGMVKAAALRDASSLVSQLQQAGLISKDIDIGPVRRLVRL
MLKEALTPPFSSNI----IEKLSGDLYELVYETPFQLPVDLIFVMRALSTFEGVGRMLDP
GFNLVSVTKPYLIELMTSNNQTPN---DLINQFGRQVGELGSKAVGIPKRIDESLERLEQ
GDLQLQIRMGESDRQFKKMFTAQKTLGHSILIGSLSIASALLVTNKQNNFALLPLFFAVP
ISIDWIKCQLIMSKGSRLEKLKR----------------------
>SynsBL|116071964
------------------------------------------------------------
--------------------------------------------------------MRRL
NIAFGLQRAIRALVIWRAVLTLLLLLWWDGQSWTYRGGATRERRAERQQQRAQWLTRQLL
QLGSAFIKLGQLLSSRPDILPAGWVSELASLQDNVPAFSFDRVQTVLEEELGQRCAEVI-
DLDPQPLGAASLAQVHRASLRSGRQVVLKVQRQGLDRRFRLDLDVMQQVAAVLQRHPTW-
GR-GRDWPAMARECRRVLLRELDFRVEAQYAARFRQQFLDDEQIRIPGVIWELSTRRVLC
LDYLPGIKINDREAMLEAGINPSDVAEIGAASYLKQLVRFGFFHADPHPGNLAVASD-GA
LIYYDFGMMGVLSDGLRRRLGSMVRAAAARDSAALVAELQAAGLIGTEIDVGPVRRLVRV
MLQDALTPPFSSNV----IDKLSGDLYDLVYGQPFRLPVELIFVMRALSTFEGVGRSLDP
AFSLVSIAKPYLLPLMTSSGSGTN---DLFNELGRQVGALSSKAVGIPRRLDESLERLEQ
GDLQLQVRLGESDRQFRRMIVAQQSIGQAVLLGCLALATAIIGASARPVWSLLPAAATLP
VGLGWFRMQMRMRRDQRLEQLPGSNR-------------------
>Prom9515|123965473
------------------------------------------------------------
---------------------------MS---------------------------NHKL
KNRI--QKIKRSFLIWKTLILLLVNLWIDNLKTKIF-QTNKDKNKKVQIKRARWFTNQLI
DLGSAFIKIGQLLSARPDLIPNTWIQELSKLQDQVPQFSYTKVEEIIKTELGQKFSEIN-
KINDLPIGSASLAQVHRATLRNGKEVVFKVQRPNLKQLFIIDLNIMQQIAFVLQKNRNW-
SR-GRNWVDIAKECRKVLMKELDFKCEAQYAARFRQQFLDDDNVEVPEVIWDLSSDKVLC
LSYLEGIKISDIEKLKSKNIDLPKIAEIGAISYLKQLVNYGFFHADPHPGNLAVSNS-GK
LIFYDFGMMGNISNNLQVRLGSMVQSAALRDASSLVTQLQQAGLISKDIDVGPVRRLVRL
MLKEALTPPFSPKI----IEKLSGDLYELVYETPFQLPVDLIFVMRALSTFEGVGRMLDP
GFNLVSITKPYLIDLMTSNNQSPN---DLINQFGRQVGELGSKAVGIPKRIDESLERLEQ
GDLQLQIRMGESDRQFKKMFTAQKSLGHSILMGSLTIASALLVTKNQNNLAILPLLFAAP
ISIDWIKCQLNMRKGSRIDKLKK----------------------
>Cya8802|257058072
--------------------------------------------------------MSAL
SSNINPSRVSTPSPPTSKRVTESESTRK----------------------------YRWN
REKY--SVVRRQIDIWRFVLLLWGQFWINGKKWSYKGGYSEENLAIRRQKQAVWIRENLL
SLGPTFIKVGQLFSTRADLFPSEYVAELSKLQDQVPAFSYEQVVSIIEGDLGKPLPKLYR
NFDPIPIAAASLGQVHKAQLHSGEEVVVKVQRPGLKQLFTIDLAILKRIAQYFQNHPKW-
GK-GRDWSGIYEECCRILWLETDYLNEGQNADTFRRNFRGEDWVKVPRVYWRYTSPRVLT
LEYMPGIKISHYESLEAAGLDRKILAKLGAKAYLYQLLNSGFFHADPHPGNIAVSTD-GA
LIFYDFGMMGRINTNVRERLMDTLFGITQKDGDRVVSSLIALGALSPTEDMGPVRRSIQF
MLDNFMDKPFEEQS----VSQISDDLYEIAYGQPFRFPATFTFVMRAFSTLEGVGKGLDP
EFNFMEVAQPFALQLITDMNGNTAT--SILDELGRQAAQVGNTALALPQRIEETIEKLDR
GDIRVRVRSVESDRLLRRLSLMQMTTNYTILITGLLVSATLLFVNGSTSIAIAVMIVILA
PAWALFRLLRRVDRL---DRTF-----------------------
>Prom9313|33864346
------------------------------------------------------------
---------------------------MA---------------------------CPSL
LVAI--RRGLRALRIWRAVLTLIIFVWWDARHWTYPGGCTSERRQARQTIRARWLTTELL
QLGSAFIKLGQLLSARPDVLPVQWVSELADLQDKVPAFSFEQAQILLEQELGDRCAEII-
DLDDQPLAAASLAQVHRASLRSGRQVVLKIQRPRLERLFRLDLQIMQQVAAVLQRHPKW-
GR-GRDWVGIAQECRRVLLRELDFRVEAQYAARFRQQFLDDSRIRVPAVVWELSTRRVLC
LDYLPGIKVNDLDALLKAGIDPSAVAELGAASYLQQLVRFGFFHADPHPGNLAVAPD-GA
LIYYDFGMMGLLSDSLRRRLGSMIRAAAARDAAALVEELQAAGLIAYGIDVGPVRRLVRV
MFQDALTPPFSANV----IEKLSGDLYELVYGQPFRLPVELIFVMRALSTFEGVGRSLDS
GFSLMAIAKPYLLPLMTSSGSGPN---DLFNELGRQVGAIGSRAAALPRRLDESLERLEQ
GDLQLQIRMGESDRQLRRMISVQKALGQSVLLGSLGIAAALLGASSRPIWAVLPLVAALP
VGFGWFKLQIKLGRESRMDHLSSQSR-------------------
>Cya7822|196254340
------------------------------------------------------------
--------------------MRPEAAKSS---------------------------YRWN
RENY--SVNRRRFDIWRFVLLLLLKLTLNGKKWSYIGGYTEEKFTDRRKKQAVWIRESLL
ELGPTFIKVGQLFSTRADLFPSEYVEELSKLQDQVPAFTYEQVEKIIKADLGKPISKLFR
SFDPSPIAAASLGQVHKAQLHSGEEVVVKVQRPGLKKLFTIDLDILKRIAQYFQNHPKW-
GR-GRDWLGIYAECCRILWLETDYLNEGRNADTFRRNFRAADWVKVPRVYWRYTSPQVLT
LEYLPGIKISHYEAIEAAGLDRKLLARLGAKAYLQQLLNDGFFHADPHPGNIAVSPD-GA
LIFYDFGMMGKITSNIREDLMETLFGIAEKNAERVVNSLIALGALAPTNDMGPVRRSVQY
MLDNFMDKPFEDQS----VAAISEDLYEIAYDQPFRFPATFTFVMRAFSTLEGVGKGLDP
DFNFMEVAQPFAIQLMTNDAGNYSS--SILDELGRQAAQMSNTALGLPRRLEDTLDKLER
GDIRVRVRSLESERTFRRLSAIQLGTNYTLFICSLMISATLLFVHQYVTIAVVVLLVAIF
PAWALFRLLRQLDRL---DRMF-----------------------
>Cya7424|218437625
--------------------------------------------------------MTAL
SENANNPYGYSTTPVTTSSGGRPEAAKTS---------------------------YRWN
QENY--SVNRRRFDIWRFVLLLLLKLTLNGKKWSYIGGYTDEKFAARRKKQAVWIRESLL
DLGPTFIKVGQLFSTRADLFPSEYVEELSKLQDQVPAFTYEQVEKIIKADLGKPIAKLFR
SFDPSPLAAASLGQVHKAQLNSGEEVVVKVQRPGLKKLFTIDLAILKRIAQYFQNHPKW-
GR-GRDWMGIYEECCRILWQETDYLNEGRNADTFRRNFRSADWVKVPRVYWRYTSPQVVT
LEYLPGIKISHYEAIEAAGLDRKLLARLGAKAYLQQLLNDGFFHADPHPGNIAVSPD-GS
LIFYDFGMMGKITSNIRADLMETLFGIAQKDADRVVNSLIALGALAPTNDMGPVRRSIQY
ILDNLMDKPFEEQS----VTAISEDLYEIAYDQPFRFPATFTFVMRAFSTLEGVGKGLDP
EFNFMEVAQPFAMQLMSNDVGNYSS--TILDELGRQAAQVSNTALGLPRRIEDTLEKLER
GDIRVRVRSLESERTLRRLGAIQLGTNYTLFICSLMISATLLFVNGYVKIAVVVLLVAIF
PAWALFRLLRQLDRL---DRMF-----------------------
>PromN1A|124024998
------------------------------------------------------------
------------------------------------------------------------
----------------MILLGLLFYLWFDSKKWTYLKGYTTKKREKRTISRAKWITKELI
NLGSAFIKLGQLLSARADVIPSSWVNELTSLQDRVPPFAFEKVDEILRKQLGNLYNKII-
SIDKNPIGSASLAQVHKARLNNDKNVIFKVQRPDIEKFFRLDLDVMNQVAKVVQRIKSL-
SR-GNDWIGIAKESRRVLLRELDFRIEAQYAARFKQQFIDDSDILIPSVFWDLSTSKVLC
LEYLPGIKINDIKSLKSNDIDTSSIAKIGATSYLKQLVNYGFFHADPHPGNLAVSKS-GS
LIYYDFGMMGFVSERIRGRLNSMIKAAALRDVSGLVKELQIAGLIEDDIEIGPVRRLIRI
MLNEALTPPFDSQI----IEKLSGDISELAYGKPFRIPIELIFVFRALSTFEGVGRYLDP
EFNLIAIAKPFLLPLMTSKNPDSN---DLFNELGRQVTEIGSKAVGLPKRLDENLERLEQ
GDLQLQVRMGESDRQLRRMINAQQTLGNSVLLGSLAISSALLASNSKPHLFFIPLIPGFP
IALNWITLQFKMRNENRLDNFQGRRGSR-----------------
>Micc|254413802
--------------------------------------------------------MSAV
SDNYVNLKQYKERQVSSQRSLRGINQDKA---------------------------YRWN
RENY--SRHRRFVDIWTFVLTLLFQLWLNGKPWSYPGGMTDAKQAARRKTQAIWIRDTFL
ELGPTFIKVGQLFSTRSDLFPGEYVEELSKLQDRVPAFNYDQVEAIVKKDLGKSVSELFD
NFDPIPLAAASLGQVHKAQLQSGEEVVVKVQRPGLRKLFTIDLQILKGIARYFQNHPDW-
GR-GRDWMGIYEECCRILWEEIDYLSEGRNADTFRRNFRTYDWVKVPRVYWRYTSNRVLT
LEYAPGIKISHYEALEAAGLDRKLLAQLGARAYLQQLLNDGFFHADPHPGNIAVSPE-GS
LIFYDFGMMGRIKANVREGLMQTLFGVAQKDASRVVESLVALGALSPVDDMGPVRRSIQY
MLDHFMDKPFEQQS----VSEISDDLYEIAYGQPFRFPATFTFVMRAFSTLEGVGKGLDP
EFNFMEVAKPFALQIMTNGNSPEGN--TFLNELGRQAAQVSSTALGLPRRIEDTIEKLER
GDIRLRVRSIESDRILRRMSSIQIGTNYALLLSAFTLSATILFVNGQVGLALVVALVAAA
IAFALIRLLRRLDRY---DRML-----------------------
>Prom9202|254526171
------------------------------------------------------------
------------------------------------------------------------
--------MKRASLIWITLILLLINLWIDNIRFTIF-QTKDNEKSRIQLQRARWFTNQLI
KLGSAFIKIGQLLSARPDLIPNTWIQELSKLQDQVPNFSFEQVEETIRDELGSKFNEID-
QILLNPIGSASLAQVHRATLKDGKKVVFKVQRPNLKELFIIDLGIMQQIAGLLQKNKNW-
SR-GRNWVEIAKECRKVLMKELDFNSEAQYAARFRQQFLEDHNVEVPEVIWDMSSEKVLC
LSYLEGTKISDLEKLRAQEIDLSKIAEIGAISYLKQLVNYGFFHADPHPGNLAVSNE-GK
LIFYDFGMMGNISNNLQTRLGGMVKAAALRDASSLVSQLQQAGLISKDIDVGPVRRLVRL
MLKEALTPPFSPNI----IEKLSGDLYELVYETPFQLPVDLIFVMRALSTFEGVGRMLDP
GFNLVSVTKPYLIELMTSNNQTPN---DLINQFGRQVGELGSKAVGIPKRIDESLERLEQ
GDLQLQIRMGESDRQFKKMFTAQKTLGHSILIGSLSIASALLVTNKQNNFALLPLFFAVP
ISIDWIKCQLSMRKGSRLEKLKR----------------------
>Nods|119512840
------------------------------------------------------------
-------------------METGYLDHQA---------------------------YRWN
QENY--SSRRRFVDIWSFVLTLMFKLWRYNKSWSYPGGVTEVKQVARRKAQAVWIRNTLL
ELGPTFIKVGQLFSTRADIFPGEYVEELAKLQDKVPAFSYEQVEASIEEELGKKIPELFH
NFEAIPLAAASLGQVHKAVLHTGEEVVVKIQRPGLKKLFEIDLQILKGITRYFQNHPKW-
GR-GRDWLGIYEECCRILWEEIDYLNEGRNADTFRRNFRGYEWVKVPRVYWRYASPKILT
LEYVPGIKISQYEALEAAGLDRKLLARLGAQAYLLQLLNNGFFHADPHPGNIAVSPN-GD
LIFYDFGMMGQIQSNVREGLMETLFGIAQKDGDRVVQSLIDLGAIAPTEDMGPVRRSVQY
MLDHFMDQPFENQS----VAAISDDLYELAYNQPFRFPATFTFVMRAFSTLEGVGKGLDP
DFNFMEVAQPYAMQLITDMNGSDNN--SFINELSRQAVQVSTTAFGLPRRLEDTLEKLER
GDMRVRVRSIETERLLRRQSNIQLGTTYALIISGFTLSATILLVNRYVWLAVLAGLIAAA
LSVILIRLLSRLDRY---DRTY-----------------------
>Cyab|254432595
------------------------------------------------------------
------------------------------------------------------------
-------MIRRPLRIWWLALRLATGLWWDGQRWTYPGGPTPERRSRRARRRARWLTQEFL
ALGSAFIKLGQLLSARPDVLPAELVEELAALQDRVPAFPFTVVQALLEQELGERCAEII-
DLQESPLGSASLAQVHRASLRSGRQVVLKVQRPGLEKLFRLDLEVLQQVARVVQRHPRW-
GR-GRDWVGIAQECRRVLLRELDFRLEAEHAARFRQQFLDDPGIRIPAVVWELSSRRVLC
LDYVPGIKITDRQALLDAGVVPAAVAEKGAASYLQQLVRFGFFHADPHPGNLAVAPD-GA
LIYYDFGMMGQLSSRLRSRLGRMVRAAAGRDASALVEELQAAGVIAAEVDPGPVRRLVRV
MLNDALTPPFSANV----LEKLSGDLYDLVYGQPFRVPPELIFVMRALSTFEGVGRSLDP
GFSLVAIARPYLLPLMTSSGNGG----DLFGELSRQAAAVGSRALGIPRRLDENLARIEQ
GDLQVQIRAGETDRLLRRLALAQQSAGQAMLLAGLAVAAAVLAASRQPALVAVPLLAGLP
VGLGWLKLQARLSRDGRLDQIPGMAATSASPSAQASQPQSSAATD
>Acam|158338699
------------------------------------------------------------
----------MPVSVSSSELTFPKQNRKA---------------------------YRWN
RESY--SRQRRFLDIWAFVLQLLSSRWWLSKSWSYAGGMTEDKRATRRRKQAVWIRETLL
DLGPTFIKVGQLFSTRADLFPAEYVEELSKLQDRVPAFSYEIVERIIEKDFGRTIPELFC
SFDPVPLAAASLGQVHRAQLQSGEEVVVKIQRPGLKKLFDIDLRILKGIAHYFQNHPKW-
GP-GRDWLGIYEECCKILYEEIDYLNEGRNADQFRRNFREQEWVYVPRVFWRYATPRVLT
LEYVPGLKISNYDAIDAAGIDRKRIAQLSAKAYLYQLLTDGFFHADPHPGNLAVSSD-GK
LIFYDFGMMGQITTLTREKLLKTFFGFAQKDANKVIASLIDLGALLPVDDMGPIRRSIQY
MLDNFMGQPFDKQS----VAQIGDDLFEIAYDQPFRFPATFTFVMRAFSTLEGVGRGLDP
TFNFMEVAEPFAAELMTNGGFSNNQNGDLLGELGRQAAQVSNTALGLPRRMEDTLDKLEQ
GDLRMRVRSVETDRILRRLNLTHMGTNYALLIGAFTLSATILLVNKYVWLAAIAALAASV
AAIVFLRLLLRMKRYDSFERML-----------------------
>Prom9301|126695567
------------------------------------------------------------
---------------------------MS---------------------------FQIL
HYRL--KKLKRAFLIWKTLISLLINLWIDNIRFTIF-QIKSNEKSRVQIKRARWFTNQLI
NLGSAFIKIGQLLSARPDLIPNTWIQELSKLQDQVPNFSFEQIEETIREELGSKFYEID-
QIIADPVGSASLAQVHRATLKDGKKVVFKVQRPNLKELFIIDLGIMQQIAGLLQKNKNW-
SR-GRNWVEIAKECRKVLMKELDFNCEAQYAARFRQQFLDDVNVEVPEVIWDMSSEKVLC
LSYLEGTKISDLEKLKLQEIDLPKIAEIGAISYLKQLVNYGFFHADPHPGNLAVSKK-GK
LIFYDFGMMGNISNNLQTRLGGMVKAAALRDASSLVSQLQQAGLISKDIDVGPVRRLVRL
MLKEALTPPFSPNI----IEKLSGDLYELVYETPFQLPVDLIFVMRALSTFEGVGRMLDP
GFNLVSVTKPYLIELMTSNNQTPN---DLINQFGRQVGELGSKAVGIPKRIDESLERLEQ
GDLQLQIRMGESDRQFKKMFTAQKTLGHSILIGSLSIASALLVTNKQNNFALLPLLFAVP
ISIDWIKCQLSMRKGSRLEKLKQ----------------------
>Artm|209524921
-----------------------------------------------------MSVPLDE
SNHPYRNHENIPPNPVASATPKPYGQ-KS---------------------------YRWN
RKHY--SRQRRFIDIWTFVLLWLGWLWRDGKQWSYIGGYTEEKKLVRKRQQAIWVRESLL
DLGPTFIKLGQLFSTRADLFPGEYVEELSKLQDRVPAFPYEQCREIIDQDFGKSVEQLFR
NFDPVPLAAASLGQVHKAQLYSGADVVVKVQRPGLKQLFEVDLAILKGIARYFQNHPKW-
GR-GRDWLGIYDECCRILWEEIDYLNEGRNADTFRRNFRHCDWVQVPRVCWQFSSPRVLT
LEYLPGIKISNYEALEASGLDRKQLAQMGAKAYLQQLLNDGFFHADPHPGNIAVSPQ-GQ
LIFYDFGMMGRITSNLREKLMETLFGIANKDADRVVKSLIEVGALAPTGDMSPVRRSIQY
MLDNFMDQPFEEQS----IAAISDDLYEIAYDQPFRFPATFTFVMRAFSTLEGVGKGLDP
EFNFMEVAQPFAIQLMSNGNGSQTTN-SIINEISRQAVQVSSTALGLPSRIEQTLDKLEQ
GDLRMRVRATETDRLLRRVSNVQMGTNYALLVGAFTLSATLLFISDKVWLALVIAFLALL
MAVVLIRLIRQINRF---DRML-----------------------
>Syne6301|56750681
------------------------------------------------------------
---MAVTALSVESAAIAAAPSPPQPPRRR---------------------------YRWD
RRRY--PRWQRSADIWRFVLLLSFRLWLIQRPWTYFGGFSSDRQNQRRRKLASWIRETCL
DLGPTFIKVGQLFSTRADLFPAEYVEELSKLQDQVPAFDLEQVQQILSNELGASPEELFS
DFDPVPLAAASLGQVHRARLKTGEAVVVKVQRPGLQQLFTVDLAILRGIAEYFQRHRRW-
GQ-GRDWVGIYEECCRILWQETDYLREGRNADRFRRDFRDCDWLLVPRVYWRYASPRVLT
LEYLPGIKISDYTALEAANLDRQKISQLNAEAYLRQVLNHGFFHADPHPGNLAVSPT-GR
LIFYDFGMMGEIRTDVRSKLMQVFLGIARKDADDIVSALVELGALLPTGDLGPVRRSVQY
LLDNFLDRPFEGQS----ISAISDDIYEIAYDQPFRFPATFTFVMRAFSTLEGVGKGLDP
DFNFMTVAKPYALEIMSDATPNPA---GLLNEFSRQALAVGNSALGLPRRLDDTLDKLEQ
GDLRVRVRASESDRLLRRLLLTQQSQTWAILTAALWIGSAIVSLSALPLLAIAPFGLGLI
PLGLLIRTQLRLRRS---ERMGNVSNN------------------
>Anav|75909587
------------------------------------------------------------
--MSFLPGDSVITQRYAQDMETNYSD-KA---------------------------YRWN
RENY--SSKRRFVDIWSFVLTLMFKLWRYNKSWSYPGGVTEAKQAARRKAQAVWIRNTLL
DLGPTFIKVGQLFSTRADIFPGEYVEELAKLQDKVPAFGYEQVEKIVEQELGKKIPELFH
SFEPIPLAAASLGQVHKAVLHSGESVVVKVQRPGLKKLFEIDLRILKGIARYFQSHPKW-
GR-GRDWMGIYEECCRILWEEIDYLNEGRNADTFRRNFRGYEWVKVPKVYWRYASPRVLT
LEYLPGIKISQYEAIEAAGLDRKVLARQGAQAYLLQLLNNGFFHADPHPGNIAVSAD-GA
LIFYDFGMMGQIKSNIREGLMQTLFGIAQKDGDRVVQSLIDLGAIAPVDDMGPVRRSVQY
MLDNFMDKPFENQS----VAAISDDLYEIAYNQPFRFPATFTFVMRAFSTLEGVGKGLDP
EFNFMEVAQPYAMQLMTDMNGSDSN--SFLNELSRQAVQVSTTAFGLPRRLEDTLEKLER
GDMRLRVRSIESERLLRRQGNIQIGIGYALIISGFTLSATILLVNHYVWLALLAGLIAAA
VSVMLIRLLLRLDRY---DRMY-----------------------
>Artp|284050413
-----------------------------------------------------MSVPLDE
SNHPYRNHENIPPNPVASATPKPYGE-KS---------------------------YRWN
RKHY--SRQRRFIDIWTFVLLWLGWLWRDSKQWSYIGGYTDDKKLTRKRQQAIWVRESLL
DLGPTFIKLGQLFSTRADLFPGEYVEELSKLQDRVPAFPYEQCREIIDQDFGKSVEQLFR
NFDPVPLAAASLGQVHKAQLYSGADVVVKVQRPGLKQLFEVDLAILKGIARYFQNHPKW-
GR-GRDWLGIYDECCRILWEEIDYLNEGRNADTFRRNFRHCDWVQVPRVCWQFSSPRVLT
LEYLPGIKISNYEALEASGLDRKQLAQMGAKAYLQQLLNDGFFHADPHPGNIAVSPQ-GQ
LIFYDFGMMGRITSNLREKLMETLFGIANKDGDRVVKSLIEVGALAPTGDMSPVRRSIQY
MLDNFMDQPFEEQS----IAAISDDLYEIAYDQPFRFPATFTFVMRAFSTLEGVGKGLDP
EFNFMEVAQPFAIQLMSNGNGSQTTN-SIINEIGRQAAQVSSTAFGLPSRIEQTLDKLEQ
GDLRMRVRATETDRLLRRVGNVQMGTNYALLVGAFTLSATLLFISDKVWLALAIAFLALL
MAVVLIRLIRQINRF---DRML-----------------------
>Cya7425|220905668
------------------------------------------------------------
------------MSLPPQSSLGHKTNRKV---------------------------YRWN
RERY--SRIRRFIDIWSFVLQFLGGRWLLRQPWSYWGGMTEAKRTARRRAQAIWVRETFL
DLGPTFIKVGQLFSTRADLFPAEYVEELTKLQDKVPAFAYEQIEAIILQDFGKTIPELYR
SFDPIPLAAASLGQVHKAQLHSGEEVVVKVQRPGLKQLFRIDLAILKGITYYFQNHPDW-
GP-GRDWLGIYEECCRILYEEIDYLNEGQNADTFRRNFREFAWACVPRVYWRYSSPRVLT
LEYLPGIKISHYEALEAAGLDRKELAQLGAKAYLHQLLNDGFFHADPHPGNIAVSPE-GG
LIFYDFGMMGRVQPITREKLVRTFMGIARRDGQMVMNALVDLGALAPVEDMGPVRRSIQY
MLDNFMDQPFESQS----VAQISDDLYDIAYNQPFRFPATFTFVMRAFSTLEGVGKGLDP
DFNFMEVAKPFATQLMTNGSFYNNENSSIFSELSRQAAQVGSTAFGLPRRLEETLEKLEN
GDIRIRTRSTETDRILRRLSSVNMGTNYVLLIGSFTLSATILLVNQFAGLAAIAATIAVL
ATIAYIRLLLRLDKY---ERML-----------------------
>Cya51142|172035233
--------------------------------------------------------MSAL
SSNPQSSLVKKKGASVPRSITQLETAEK----------------------------YRWN
RENY--SITRRRFDIWRFVLSLLFRFWRNGKKWSYQGGFTEEKLAARRKIQAVWIRENLL
NLGPTFIKVGQLFSTRADLFPVEYVEELSKLQDEVPAFTYEQVSKIIEKDLGKSLSKLFR
NFDPVPIAAASLGQVHKAKLHSGEEVVVKVQRPGLKQLFTIDLAILKKIAYYFQNHPRW-
GK-GRDWIGIYEECCKILWQETDYLNEGQNADTFRRNFRGENWVKVPRVYWRYTSPRVLT
LEYLPGIKISHYEGLEAAGLDRKLLAKLGAKAYLCQLLNDGFFHADPHPGNIAVDTD-GS
LIFYDFGMMGRINTNVREKLMDTLFGIAQKDGDRVVSSLVALGALSPTDDMGPVRRSVQF
MLDNFMDKPFEEQS----IAEISDDLYEIAYDQPFRFPATFTFVMRAFSTLEGVGKGLDP
NFNFMEVAQPFALDLVADMDGNTSN--SIIDEITRQATKVSNTALSLPRRIDDTIEKLDR
GDIRLRVRSVESDRLLRRLGMMQMATNYSVFLSALVICGTLLFINGYIKIGVVVILLGLV
PGWAFIRLLRRINRL---DNMF-----------------------
>Lyns|119493699
--------------------------------------------------METRVSVPID
NSTYPKRHAERVAASSVGATNRKLHGGKA---------------------------YRWN
RKNY--SRQRRFVDIWTFVLTWLTWLWLDQQQWSYWGGYSDDKKNARRRAQASWVRETFL
ELGPTFIKLGQLFSTRADLFPVEYVEELSKLQDRVPAFSYEQSQEIIEHDFGKTVDQLFR
SFDPIPLAAASLGQVHKAQLRSGTEIVVKVQRPGLKKLFEIDLAILKGIARYFQNHPKW-
GR-GRDWLGIYDECCRILWLEIDYLNEGRNADTFRRNFRSCDWVRVPRVHWQYSSPRVLT
LEYVPGIKISNYEALEASGLDRRKLANMGAEAYLLQLLNDGFFHADPHPGNIAVSPE-GK
LIFYDFGMMGQITSNLREKLMQTLFGIAQKDADRVVKSLIDLGALTPTGDMGAVRRSIQY
MLDHFMDKPFEEQS----VAAISDDLYEIAYDQPFRFPATFTFVMRAFSTLEGVGKGLDP
DFNFMEVAQPFAMQLMSETNLSETTN-SLFNEFGRQAAQVSSTALGLPRRIEDTLDRLDQ
GDLRMRVRATETDRILRRVSNVQMGTNYALLTGAFTISATLLFISDKVWLAGVVVFLAFI
MGIAFFRLLRRIDRF---DRMM-----------------------
>Prom9211|159902769
------------------------------------------------------------
--------------------------MRY---------------------------LKKL
LQSF--RRNLRAVKIWRSVLALMTFLWWDNQGWTYLGGYNKRKKDRRQTLRAKWLTQELL
HLGSAFIKLGQLLSARPDVLPKGWIVELASLQDKVPPFDFVKAQEILEKELGPRCKEII-
DIQQTPLGAASLAQVHRGCLKSGRQVVFKIQRPGLETFFRLDLEIMQEVASLFQKNKSW-
SE-GRDWIGMAKECQRVLLRELDFQIEAEFAARFRQQFLEDPAIQIPGVVWELTTKKVIC
LDYLPGIKINDQKALAQQGINPSKIAEIGASSYLKQLIEFGFFHADPHPGNLAVSAD-GS
LIYYDFGMMGTISQRLRERLGEMVRLAAIKDASALVEQLQEAGLIAKGIDAGPVRRLVRV
MLQEMLTPPFSANI----MDKLSGDLYELVYGKPFRLPVELIFVMRALSTFEGVGRTLDP
SFNLISITKPYLISLMSSTNSNPN---DLINEIGRQMGELGSKAVGLPKRLDESLERLEQ
GDLQLQIRLGESDRQLRRMINAQQSMGQSILIGCLGIAAALLGSSNQPSFAIIPILGAVP
VSMGWIKLQLKMRRDERLERIQDSNK-------------------
>Noss|17232007
---------------------------------------------------MAIYANNLG
IRVSFLPGDSVITQRYAQDMETNYSD-KA---------------------------YRWN
RENY--SSKRRFVDIWSFVLTLMFKLWRYNKSWSYPGGVTEAKQAARRKAQAVWIRNTLL
DLGPTFIKVGQLFSTRADIFPGEYVEELAKLQDKVPAFGYEQVEKIVEQELGKKIPELFH
SFEPIPLAAASLGQVHKAVLHSGESVVVKVQRPGLKKLFEIDLQILKGIARYFQSHPKW-
GR-GRDWMGIYEECCRILWEEIDYLNEGRNADTFRRNFRGYDWVKVPKVYWRYASPRVLT
LEYLPGIKISQYEAIEAAGLDRKVLARQGAQAYLLQLLNNGFFHADPHPGNIAVSAD-GA
LIFYDFGMMGQIKSNIREGLMQTLFGIAQKDGDRVVQSLIDLGAIAPVDDMGPVRRSVQY
MLDNFMDKPFENQS----VAAISDDLYEIAYNQPFRFPATFTFVMRAFSTLEGVGKGLDP
EFNFMEVAQPYAMQLMTDMNGSDSN--SFLNELSRQAVQVSTTAFGLPRRLEDTLEKLER
GDMRLRVRSIESERLLRRQGNIQIGIGYALIISGFTLSATILLVNHYVWLALLAGLIAAA
VSVILIRLLLRLDRY---DRMY-----------------------
>Cya8801|218245048
------------------------------------------------------------
--------------------MTESESTRK---------------------------YRWN
REKY--SVVRRQIDIWRFVLLLWGQFWINGKKWSYKGGYSEENLAIRRQKQAVWIRENLL
SLGPTFIKVGQLFSTRADLFPSEYVAELSKLQDEVPAFSYEQVASIIEGDLGKPLPKLYR
NFDPIPIAAASLGQVHKAQLHSGEEVVVKVQRPGLKQLFTIDLAILKRIAQYFQNHPKW-
GK-GRDWSGIYEECCRILWLETDYLNEGQNADTFRRNFRGEDWVKVPRVYWRYTSPRVLT
LEYMPGIKISHYESLEAAGLDRKILAKLGAKAYLYQLLNSGFFHADPHPGNIAVSTD-GA
LIFYDFGMMGRINTNVRERLMDTLFGITQKDGDRVVSSLIALGALSPTEDMGPVRRSIQF
MLDNFMDKPFEEQS----VSQISDDLYEIAYGQPFRFPATFTFVMRAFSTLEGVGKGLDP
EFNFMEVAQPFALQLITDMNGNTAT--SILDELGRQAAQVGNTALALPQRIEETIEKLDR
GDIRVRVRSVESDRLLRRLSLMQMTTNYTILITGLLVSATLLFVNGSTSIAIAVMIVILA
PAWALFRLLRRVDRL---DRTF-----------------------
>Glov|37523747
-------------------------------------------------MPACARNCSAS
ATRKPREVPVPLRYPFVIVSAPPSSAKN----------------------------YRWN
RVNY--SRTRRVIDIWGFFLLILFYRWWDSKKWTYRSGDSEENRSRRQRMRAIWTRETML
ELGPTFIKVGQLFSTRADLFPKEYIEELSRLQDEVPAFPYEQVVEIVEDQFGKPIPQVFQ
FFDPTPIAAASLGQVHRAQLHSGEDVVVKVQRPGLEKLFNVDLGILRGIAQYLQNHPRY-
GRGGREWVPIYDECARILMQEIDYLNEGRNADTFRRNFKDSPEICVPRVYWRYSSPRVLT
LEYLPGIKISNYEALEAAGLDRRSLARIGARSYLQQLLNDGFFHADPHPGNIAVRHD-GA
LIFYDFGMMGHIQPGTKEKLMDTFLGVAQSDADKVIDSLIELGAIKKSADRVPIRRSIEF
LLTNFVNQPYNLQS--FNFAELTDDIYEMAYEQPFRFPATFTFVLRAVSTLEGLGKGLDP
DFNFMDVAQPFADQLMAVNSEFGMR--ELFNQLGQQVGQVSSMTVNLPRRIEQTLERADR
GELRVRTKSIETERLLKRLNSAAIGGIYSVLLAAFLICSVVLYTADHILEAIAAFGLAGL
LSFALGRVLLRLQRI---DTDLQ----------------------
>Syns8102|33866879
------------------------------------------------------------
------------------------------------------------------------
---M--SRMLRGLRIWRAVLTFLLFLWWDSQAWTYRGGPTPERRAARQQRRARWLTAELL
QLGSAFIKFGQLLSARPDILPAGWVAELASLQDSVPAFPFEQVQTVLEEELGPRCAEVI-
DLDPVPLGAASLAQVHRASLRSGRQVVLKIQRPGLDTLFRLDLEVMQQVAAVLQRHPSW-
GR-GRDWPAMARECRRVLLRELDFRVEAQYAARFRQQFLDDERIRIPAVIWEQSTRRVLC
LDYLPGIKVNDREALVEAGVDPSAVAEIGAASYLKQLVRFGFFHADPHPGNLAVASD-GA
LIYYDFGMMGLLSDGLRRRLGSMVRAAAARDSAALVDEMQAAGVISKEIDVGPVRRLVRL
MLNEALTPPFSSNV----IDKLSGDLYDLVYGQPFRLPVELIFVMRALSTFEGVGRSLDP
AFSLVGIAKPYLLPLMTSSGSGSN---DLFNELGRQVGALSSRAAALPRRLDESLERLEQ
GDLQLQVRLGESDRQFRRMTLAQQSIGQSVLLGCLALSAAIVGASVRPLWALLPAAAAVP
VGMGWFQMQVRMRRDQRLEQLPGSNR-------------------
>Thee|22299785
--------------------------------------------MALMSPLFKKRAVSLG
IRYNFLRLPTREKRVSTPASASLTPTGKS---------------------------YRWN
RERY--SKTRRFFDIWFFVWRFLFGRWLLTQSWSYWGGMTDAKRAARRRAQAIWIRETFL
DLGPTFIKLGQLFSTRADLFPSEYVEELSKLQDRVPAFSYELVTKIIYEDFGRPIPELFR
SFDPIPMAAASLGQVHKAQLLSGEEVVVKVQRPGLRQLFDIDLAILKGIAQYFQNHPKW-
GQ-GRDWMGIYDECCRILYEEIDYLNEGRNADTFRRNFRDREWACVPRVYWRYTSRRVLT
LEYLPGIKISHYEALEAAGLDRKRLAELGAKAYLYQVLNDGFFHADPHPGNIAVSPN-GQ
LIFYDFGMMGRIQPVTRDKLLKTFLSIAQRDAEQVVQCLVELGALVPTGDLGPVRRSIQY
LLDNFMNQSFETQS----VAQISDDLYEIAYDQPFRFPATFTFVMRAFSTLEGVGKGLDK
DFNFMQVAQPFATELMTNGNLPDPSNGSLFSELSRQAAQVGSSAIGLPRRLEEVLDKLEN
GDLRLRVRSSESDRILRRLSNINLGLNYVVLIGSFSLAATILFVNQYLLLAGVAAALAVW
FGILYWRLMLKLDKY---EKMF-----------------------
>Syns9916|116074069
------------------------------------------------------------
--------------------------MGR---------------------------L-RL
RAPL--RGAWRALRIWRSVLTLIVLLWWDARAWTYPGGCTPERRAIRQQSRARWLTAELL
TLGSAFIKLGQLLSARPDVLPAGWVAELADLQDKVPPFSFDRAQSVLEEELGQRCAEII-
DLDQQPLGAASLAQVHRASLRSGRQVVLKIQRPGLERVFRLDLEVMQQVAAVLQRHPSW-
GR-GRDWVAIAQECRRVLLRELDFRVEAQYAARFRQQFLDDSRIRVPGVIWELSSRRVLC
LDYLPGIKINDRAALLDAGIDPSAVAEIGAASYLQQLVRYGFFHADPHPGNLAVASD-GA
LIYYDFGMMGLLSEGLRRRLGSMVRAAAARDASGLVTEMQAAGVIASGIDVGPVRRLVRV
MLKEALTPPFSPNV----IDKLSGDLYELVYGQPFRLPVELIFVMRALSTFEGVGRSLDP
GFSLVAIAKPYLLPLMTASGSGPN---DLFNELGRQVGALSSKAVGIPRRLDESLERLEQ
GDLQLQIRMGESDRQFRRMVTAQHALGQSVLLAGLALSAALLGASARPLWALLPIAAGVP
VGMGWLQLQVKLRRDARVEGLSGSGR-------------------
>PromMED|33860769
------------------------------------------------------------
---------------------------MT---------------------------NNKF
KNRI--KKIKRGFLIWRILILLLVNLWLDNLIFKIF-QTKRDKKNKVQIRRAKWFTNQLI
ELGSAFIKIGQLLSARPDLIPNTWIQELSKLQDQVPQFSYTKVEEIIQKELGHKFSEIN-
QITSTPIGSASLAQVHKATLKDGKEVVFKVQRPNLKNLFTIDLSIMQQIAFIIQKNKNW-
SR-GRNWVAIAKECRKVLMKELDFKCEAQYAARFRQQFIDDENVEIPEVIWNLSTERVLC
LSYLEGTKISDVEKLKSKNIDLSKIAEIGAVSYLKQLVNYGFFHADPHPGNLAVSNS-SK
LIFYDFGMMGNISNNLQASLGSMVQSAALRDASSLVTQLQQAGLISKNIDVGPVRRLVRL
MLKEALTPPFSPNI----IEKLSGDLYELVYETPFQLPVDLIFVMRALSTFEGVGRMLDP
GFNLVSITKPYLIDLMTSNNQTPN---DLINQFGRQVGELGSKAVGIPKRIDESLERLEQ
GDLQLQIRMGESDRQFKKMFTAQKSLGHSILIGSLTIASALLVTNNQNNFAVLPLIFAAP
ISIDWIKCQLSMRKGSRIEKLKQ----------------------
>Scys6803|16330264
----------------------------------------------------------MS
ALSTKLEPTNSYSESLPPQRRSPLEAEGR---------------------------YRWN
RGNY--SITRRRIDIWGFVLTLLYQFWLNGKKWSYAGGYTEEKLQQRRRRQAKWIRENLL
SLGPTFIKVGQLFSTRSDLFPAEYVEELSKLQDEVPAFSYEQAAGIIEEELGKPIAKLYR
SFDPVPLAAASLGQVHKAQLHTGEDVVVKVQRPGLKKLFTIDLAILKKIAQYFQNHPKW-
GR-GRDWNGIYEECCKILWQETDYLREGRSADTFRRNFRGEDWVKVPRVYWRYTSTQILT
LEYLPGIKISHYDALEAAGLERKELAQLGARAYLFQLLNHGFFHADPHPGNLAVSPEAGE
LIFYDFGMMGEITPDTKNKLMDTLFGVAEKNAERIVNSLVALGALKETEDMGPIRRSVQF
LLDNFMDKPFEEQS----ITKISDDLYEIAYDQPFRFPATFTFVMRAFSTLEGVGKGLDP
DFNFMAVAQPFALQIMNNSNGFNPAG-NIMDELGRQAVQVGNSALGLPRRIEDSLDRLDR
GDIRVRVRSTETDRLLRRMGTMQMGTNYVLFTCALVLSATLLFVNNYFMAAAVVLLMSLV
PAFALWRLLKRLERQ---DRMF-----------------------
>Syn9902|78185729
------------------------------------------------------------
--------------------------------------------------------MRRL
NIAFGLQRAIRALVIWRAVLTLLVLLWWDGQSWTYRGGATRERRAERQQQRAQWLTRQLL
ELGSAFIKLGQLLSSRPDILPAGWVSELASLQDNVPAFSFDRVQTVLEEELGPRCAEVI-
DLDPQPLGAASLAQVHRASLRSGRQVVLKVQRQGLDRRFRLDLDVMQQVAAVLQRHPSW-
GR-GRDWPAMARECRRVLLRELDFRVEAQYAARFRQQFLDDDQIRIPGVIWELSTRRVLC
LDYLPGIKINDREAIVEAGIDPSEVAEIGAASYLKQLVRFGFFHADPHPGNLAVASD-GA
LIYYDFGMMGVLSDGLRRRLGSMVRAAAARDSAALVAELQAAGLIGTEIDVGPVRRLVRV
MLQDALTPPFSSNV----IDKLSGDLYDLVYGQPFRLPVELIFVMRALSTFEGVGRSLDP
AFSLVSIAKPYLLPLMTSSGPGTN---DLFNELGRQVGALSSKAVGIPRRLDESLERLEQ
GDLQLQVRLGESDRQFRRMIVAQQSIGQAVLLGCLALATAIVGASSRPLWSILPAAATLP
VGLGWFRMQMRMRRDQRLEQLPGSNR-------------------
>Trie|113476933
------------------------------------------------------------
---------------MTKGSSKPYSQ-KA---------------------------YRWN
RESY--SRQRRYIDIWSFVLLWLTWLWVDKKDWSYRGGVTEEKKNLRRRKQAIWVRETML
ELGPTFIKLGQLFSTRADLFPSEYVEELSKLQDKVPAFNYEQIETIIEEDLGKKVEELYS
SFDPVPLAAASLGQVHRAQLHSGEDVVVKVQRPGLKKLFQIDLAILKGIARYFQSHPQW-
GR-GRDWLGIYEECCRILWLEIDYLNEGRNADTFRRNFRSCNWVRVPRVYWRYSAPRVLT
LEYIPGIKISNYEALEASGQDRKALARMGAEAYLQQLLNDGFFHADPHPGNIAVSPE-GG
LIFYDFGMMGQIKSNIREKLMETLYGIASKDAERVIISLTDLGALKPTGDMGPVRRSIQY
MLDNFMDKPFEAQS----ITAISDDLYEVAYDQPFRFPATFTFVMRAFSTLEGVGKGLDP
DFSFMEVAQPFAMQLMSDEDSQK----TIFNELGRQAAQVSSTALGLPGRIEDAIDKLEQ
GDIKVRVRAVETDRLVRRVSNVQMGTNYALLISGFTLSATILYVNNQGGLALVLVLLVVV
MGFAFIRLLKRIDRL---DKMM-----------------------
>Syn9311|113954372
------------------------------------------------------------
--------------------------MIL---------------------------FSRL
KALL--RRAFRGLRIWRAVLTLLLFLWWDARAFSYPGGSTPERRAARQQLRARWLTQELL
HLGSAFIKLGQLLSARPDVLPAGWVSELAALQDRVPSFSFDRAQSVLEEELGARCAEII-
DLDEQPIAAASLAQVHRASLRSGRQVVLKIQRPGLESVFRLDLEVMQQVASVLQRHPKW-
GR-GRDWVAMAQECRRVLLRELDFRLEAQNAARFRQQFLDDSNIRVPGVIWELSTRRVLC
LDYLPGIKINDRAALQEAGIDPSKVAEIGSASYLQQLVRYGFFHADPHPGNLAVATD-GA
LIYYDFGMMGQLSERLRRRLGGMVRAAAARDAAALVDEMQAAGVIAKGVDVGPVRRLVRL
MLKEALTPPFSSSV----IEKLSGDLYELVYGQPFRLPVELIFVMRALSTFEGVGKSLDP
GFSLVAIAKPYLLPLMTSSGSGSN---DLLNEFGRQVGALSSRAVGIPRRLDESLERLEQ
GDLQLQIRMGESDRQFRRMVTAQHSIGQSVLLGGLAVAAALMGASSRPLWALLPLGAALP
VGMGWLKLQGKLRRDGRIENLSGTDRSS-----------------
>NoAz|298492402
------------------------------------------------------------
-------------------MEKGYSD-KA---------------------------YRWN
REHY--SSKRRFVDIWSFVLTLMFKLWRYNKAWTYPGGMTEPKQATRRKVQAIWIRNTFL
DLGPTFIKVGQLFSTRADIFPSEYVEELSKLQDRVPAFSYEQVETIIEEELGKKVPQLFH
SFEPIPLAAASLGQVHKAVLHTGESVVVKVQRPGLKKLFEIDLKILKGIASYFQNHPKW-
GH-GRDWMGIYEECCRILWEEIDYLNEGRNADTFRRNFRAYNWVKVPRVYWRYGTSRVIT
LEYMPGIKVSQYEALEAAGVDRKAIARYGAQAYLHQLLNNGFFHADPHPGNLAVSPD-GA
LIFYDFGMMGRIKSNVREGLMDTLFGIAQKDGDRVVQSLIDLGAIAPVDDMGPVRRSVQY
MLDNFMDRPFENQS----VSAISEDLYEIAYNQPFRFPATFTFVMRAFSTLEGVGKGLDP
EFNFMEVAQPYAMQLMSGKNGLEGN--SFLNELSRQAVQVSSSALGLPRRLEDTLDKIER
GDIRFRVRSVETERLIRRQSNIQLGMSYALIISGFTIAATILLIGEYLWLAVFTALIAAA
VSFLWIRLLLRLDRY---DQKY-----------------------
>Ucyn|284929350
------------------------------------------------------------
--------MSALPTKASSIHIKLSTKRKK---------------------------YHWN
SNNY--SSNRRRLDIWLFFLSFMFKLWLNKKKISYRGGWTQEKLIKRKKILAIWIREKLL
DLGPTFIKIGQLFSTRADLFSSEYVEELSKLQDEVPAFDYDEVKKIIENDLGKPLSQIFY
YFDALPIAAASLGQVHKAILYSGEEVVVKVQRPGLTKLFTIDLAILKKITYYFQNHPSW-
GR-GRDWIGIYNECYKILWLETEYLKEGRNADTFRRNFRNRNWVKVPRVYWRYTASRVLT
LEYLPGIKINNYKELEALRLERKILARLNAEAYLYQILKDGFFHADPHPGNIAISKD-GA
LIFYDFGMMGTIEPDLNKKLMNTFIAITQKNSDKIIFSLIELNILDPKVDIGPIRRSIQF
MLDNFMNKSMQEQS----ISAIGDDLYEIAYNQSLRFPATFTFVIRAFSMLEGVGKGLDP
DFDFMEIAKPFILDLINSSSQNTNN--HLLNQFSSQMIELGNETLGLPNHINTTLKKLDQ
GDIKLEVRSAESNRILRQLKMIQIATIFGIFTSSLLICTTLLFINNYFNLALATILIALI
PLWVVIRIVYRTKRF---DKHF-----------------------
>Syns5701|87300772
------------------------------------------------------------
--------------------------------------------------------MGAW
RQRW--RGFARSLRIWWTVLRLLGGLWWDGKDWTYPGGPTEERREARQQRRARWLTQELL
GLGSAFIKLGQLLSARPDVLPAGYVEELSHLQDQVPSFPFSVVQALLEEELGGRCAEIV-
DLEERPLGSASLAQVHRASLRSGRQVVFKIQRPGLERLFRLDLEVMQQVAAVMQRHPRW-
GE-GRDWVSIAQECRRVLLRELDFRLEAEHAARFRQQFLDDAGIRIPSVIWELSTRRVLC
LDFLPGIKITDRTALVAAGIDPAAVAEKGAASYLQQLVRFGFFHADPHPGNLAVAAD-GA
LIYYDFGMMGQLSPRLRSRLGRMVRAAAARDASGLVEELQGAGVIARDVDPGPVRRLVRV
MLTEALTPPFSTNV----IEKLSGDLYDLVYGQPFRLPAELIFVMRALSTFEGVGRSLDP
GFSLMAIARPYLLPLMTASGNGPN---DFLGELSRQAAEVGSRALGLPRRLEDSLVRIEQ
GDLQVQIRAGETDRLLRRLALAQQSTSQAILLGAFAVAAAVLGSGSQPALAAIPLVAGLP
VGLSWIKLQGRQRRDARLEKLPGTGG-------------------
>YellB|86608426
------------------------------------------------------------
---------------MGSQPVKPYTA------------------------------YRWA
RENY--TRQGRMLDIWRFVLTWLFYLWLDQQAWSYGGQPTPERKAQRRRARAIWIRETLL
NLGPTFIKVGQFFSTRADLFPSEYVEELSKLQDRVPAFSYEQVAAIVQQELGRPITQIYS
YFDPTPLAAASLGQVHRAKLKTGEEVVVKVQRPGLTRLFTIDLEICRGIAEFFQYRTSWG
GP-GRDWIGIYEECRRTLWEEVDYLNEGRNADTFRRNFRDMPQIAVPKVYWRYTSPRLLT
LEYLPGIKISDYEALSAAGLDRKVLARLGAEAYLRQLLKDGFFHADPHPGNIAVKPD-GT
LIFYDFGMMGRLRSDVKEKLMGTLAGVVSKNADQVVASLVELGVLVPTADLAPVRRSVQY
MLDHFMDKPFSSNSGEISVAAISEDLYELAYDQPFRFPATFTFVMRALTTLEGLGKGLDP
EFDFMEVAKPFAEELMSLNGSKTE---TLLAQVGRQAAEFTSSSLSLPRRIESTLSKIEQ
GELRLRVRSSETERLLRKLNNTGLGVSYAVLFAAFFLSATQLFLAGHATLTVITLVLAAL
AALALIRVLLRLNRS---ERLM-----------------------
>Syn7002|170077080
------------------------------------------------------------
MSALSSQANSRVSNPNATPTPRLERAKST---------------------------YRWN
RGNY--SKNRRRFDIWVFVLTLIFKLIRNGKKWTYAGGFTEEKLSARQKIQAQWIKDSFL
ELGPTFIKVGQLFSTRADLFPEAYVQELSKLQDRVPAFSYEQTKQIIEADLGKPINILFR
SFDPVPLAAASLGQVHKAQLHSGEEVVVKVQRPGLKQLFTIDLAILKKIAWYFQNHPRW-
GK-NRDWLGIYAECCRILWQEVDYLQEGRSADTFRRNFRGIDWVKVPKVYWRYASPRVLT
LEYVPGIKISHYEALEAAGLERKQLAKLSARAYLQQLLNDGFFHADPHPGNLAVSPD-GA
LIFYDFGMMGEIKANVKAGLMETMLGITEKDADRVMNSLVTLGALEATGDLAPVRRSIQF
MLDNFMDKPFEAQS----ITAISDDLYEIAYDQPFRFPATFTFVMRAFSTLEGVGKGLDP
EFNFMAVAQPFALQVMSENLPSGS---NIIDQLGRQAAQLSTSTFGLPRRIEDTIDKLDR
GDIRIRVRAQESDRLLRKLGGMQLATNYTLIFCALILSATLLFVNGSFIPTAVVGAIALV
PGWALWRLLKKLDRY---DRKF-----------------------
>Cylr|282900312
------------------------------------------------------------
-------------------MEQGYSG-KA---------------------------YRWN
REKY--SSKRRFVDIWSFVLTFMFKLWRYNKAWSYPGGITESKQATRRYAQAVWVRNTFL
DLGPTFIKVGQLFSTRADIFPSEYVDELSKLQDRVPAFDYEQVATIIEQELGKTITELFA
SFEPIPLAAASLGQVHKAELHSGETVVVKVQRPGLKKLFEIDLQILKGIAHYFQNHPEW-
GR-GRDWMGIYEECCRILWEEIDYLNEGRNADTFRRNFRSYNWVKVPRVYWRYTTSKIIT
LEYVPGIKVSQYEALEAAGVDRKAIARYGAQAYLHQLLNNGFFHADPHPGNLAVSPD-GA
LIFYDFGMMGTIKSNVREGLMETLFGIAQKDGDRVVQSLINLGAIAPVEDIGPVRRSVQY
MLDNFMDKPFENQS----VATISEDLYEIAYNQPFRFPATFTFVMRAFSTLEGVGKGLDP
EFNFMEVAQPYAMELMNNNNGASQAN-TFLNELSRQAVQVSSTALGLPRRLEDTLEKLER
GDIRLRVRALETERLLRRQSNIQMGISYALIISAFTISATILLVNRFYWLAAIAGLIVTG
ISFIFLRLVSRLDRY---DQKY-----------------------
>Prom9303|124024459
------------------------------------------------------------
---------------------------MA---------------------------CPSL
LVAI--RRGLRALRIWRAVLTLIIFVWWDARQWTYPGGCTSERRQARQTIRARWLTTELL
QLGSAFIKLGQLLSARPDVLPVQWVSELADLQDKVPAFSFEQAQILLEQELGDRCAEII-
DLDDQPLAAASLAQVHRASLRSGRQVVLKIQRPRLERLFRLDLQIMQQVAAVLQRHPKW-
GR-GRDWVAIAQECRRVLLRELDFRVEAQYAARFRQQFLDDSRIRVPAVVWELSTRRVLC
LDYLPGIKVNDREALLKAGIDPSAVAELGAASYLQQLVRFGFFHADPHPGNLAVAPD-GA
LIYYDFGMMGLLSDSLRRRLGSMIRAAAARDAATLVEELQAAGLIAYGIDVGPVRRLVRV
MFQDALTPPFSANV----IEKLSGDLYELVYGQPFRLPVELIFVMRALSTFEGVGRSLDS
GFSLMAIAKPYLLPLMTSSGSGPN---DLLNELGRQVGAIGSRAAALPRRLDESLERLEQ
GDLQLQIRMGESDRQLRRMISVQKALGQSVLLGSLGIAAALLGASSRPIWAVLPLVAALP
VGFGWFRLQIKLGRESRMDHVSSQSR-------------------
>Syns7805|88809786
------------------------------------------------------------
------------------------------------------------------------
MAPW--RRAIRALRIWRAVVKLLALLWWDGQSWTYAGGITPERREQRQQRRARWLTRELL
DLGSAFIKLGQLLSARPDVLPAGWVAELADLQDKVPAFPFDQAQSLLEEELGARCAEII-
DLDEEPLGAASLAQVHRASLRSGRQVVLKIQRPGLESVFRLDLEVMQQVAAVLQRHPQW-
GR-GRDWVAIAQECRRVLLRELDFRLEAQHAARFRQQFLDEPRIRVPGVIWELSTRRVLC
LDYLPGIKVNDRPALIQAGIDPGEVAEIGAASYLQQLVRYGFFHADPHPGNLAVAAD-GA
LIYYDFGMMGQLSERLRQRLGAMVRAAASRDAAALVEEMQAAGVIAGDVDVGPVRRLVRL
MLRDALTPPFSSNV----IDKLSGDLYELVYGQPFRLPVEMIFVMRALSTFEGVGRSLDP
GFSLVGIAKPYLLPLMTSSGSGSN---DLFNELGRQVGALSSRAVGIPRRLDESLERLEQ
GDLQLQIRMGESDRQFRRMVTAQHSIGQSVLLGGLAVAAALMGASSRPLWALLPLGAAVP
VGMGWLKLQVKLRKDARLESLSSAQR-------------------
>Syns7803|148240716
------------------------------------------------------------
--------------------------MSR---------------------------VVSM
LAPW--RRAVRALRIWRAVVVLLAFLWWDGQAWTYAGGPTPERREQRQQQRARWLTRELL
ELGSAFIKLGQLLSARPDVLPAGWVAELADLQDKVPAFPFDQAQALLEEELGARCAEII-
DLDVEPLGAASLAQVHRASLRSGRQVVLKIQRPGLESVFRLDLEVMQQVAAVLQRHPQW-
GR-GRDWVAIAQECRRVLLRELDFRLEAQHAARFRQQFLDESRIRVPGVIWELSTRRVLC
LDYLPGIKINDRSALIQAGIDPGEVAEIGAASYLQQLVRYGFFHADPHPGNLAVAAD-GA
LIYYDFGMMGQLSERLRRRLGAMVRAAASRDAAALVEEMQAAGVIAGDVDVGPVRRLVRL
MLRDALTPPFSANV----IDKLSGDLYELVYGQPFRLPVEMIFVMRALSTFEGVGRSLDP
GFSLVGIAKPYLLPLMTSSGSGSN---DLFNELGRQVGALSSRAVGIPRRLDESLERLEQ
GDLQLQIRMGESDRQFRRMVTAQHSIGQSVLLGGLAVAAALMGASARPLWALLPLGAAVP
VGMGWLKLQVKLRKDARLESLSSTQH-------------------
>Cya0110|126658578
--------------------------------------------------------MSAL
SSNAKSSLVKKNGASVPRSITQLETAEK----------------------------YRWN
RENY--SITRRRLDIWRFVLSLLFRFWRNGKKWTYKNGFTEEKLAQRRKIQAVWIRENLL
NLGPTFIKVGQLFSTRADLFPIEYVEELSKLQDEVPAFTYEQVSKIVEKDLGKPLSRLFR
NFDPVPIAAASLGQVHKAKLHSGEEVVVKVQRPGLKQLFTIDLAILKKIAYYFQNHPRW-
GK-GRDWIGIYEECCKILWQETDYLNEGQNADTFRRNFRGENWVKVPRVYWRYTSPRVLT
LEYLPGIKISHYEGLEAAGLDRKLLAKLGAKAYLCQLLNDGFFHADPHPGNIAVDTD-GS
LIFYDFGMMGRINTNVREKLMDTLFGIAQKDGDRVVSALISLGALSPTDDMGPVRRSVQF
MLDNFMDKPFEEQS----IAAISDDLYEIAYDQPFRFPATFTFVMRAFSTLEGVGKGLDP
NFNFMEVAQPFALDLVADMNGSTGN--SIIDEITRQATQVSNTALGLPRRIDDTIEKLDR
GDIKLRVRSVESDRLLRRLGMMQMATNYSVFLSALVICGTLLFINGYIKIAVVAILLGLV
PAWGFIRLLRRINRL---DKMF-----------------------
>Mica|166367205
------------------------------------------------------------
---MSAFLPVPVTPELNPAMPALEVAKNS---------------------------YRWN
RESY--SINRRRLDIWRFVLTVLYQFWLNGKKWSYNGGYSQEKLAGRRRKQAAWIRETML
ELGPTFIKVGQLFSTRADLFPLEYVEELSKLQDQVPAFTYEQASKIIEVSLGKPLNKLFK
SFDPIPLAAASLGQVHRAQLNTGEDVVVKVQRPGLKKLFSIDLAILKKIAQYFQNHPKW-
GK-GRDWTGIYEECCKILWEETDYLNEGRNADTFRRNFRGEDWVKVPKVYWRYTSPRVLT
LEYLPGIKISHYEALEAAGLDRKLLAKLGAKAYLIQLLNNGFFHADPHPGNIAVDSD-GS
LIFYDFGMMGQIKTNVREKLMQTLLGIAQKDADRVVTSLVDLGALTANGDMGAVRRSIQY
MLDNFMDKPFEEQS----VASISDDLYEIAYDQPFRFPATFTFVMRAFSTLEGVGKGLDP
EFNFMEVAQPFALQLVHDMTGNNGS--NILDELGRQAAQVSSTALSLPRRIDDTIEKLER
GDIRVRVRSSESDRLLRRLGMIQMGTNYTLLISALVISATLLFVNGFGWLTLVPMAISLL
PGIALVRLWQKIERQ---DRMM-----------------------
>Syns8109|260435306
------------------------------------------------------------
------------------------------------------------------------
---M--LGLLRALRIWRAVLTLLLLLWCDGQSWTYRGGVTAERRARRQQQRARWLTAELL
SLGSAFIKLGQLLSARPDILPAGWVAELAALQDSVPAFSFDQVQTVLERELGPRCAEVI-
DLDPEPLGAASLAQVHRASLRSGRQVVLKVQRPGLDRLFRLDLEVMQQVAAVLQRNPSW-
GR-GRDWPAMARECRRVLLRELDFRVEAQYAARFRQQFLDDERIRIPGVIWELSTRRVLC
LDYLPGIKVNDREALIEAGVDPAAVAEVGAASYLKQLVRFGFFHADPHPGNLAVASD-GA
LIYYDFGMMGLLSDGLRRRLGAMVRAAAARDSAALVEEMQAAGVISGGIDIGPVRRLVRL
MLQEALTPPFTANV----IDKLSGDLYDLVYGQPFRLPVELIFVMRALSTFEGVGRSLDP
AFSLVAIAKPYLLPLMTSSGSGSN---DLFNELGRQVGALSSRAAAFPRRLDESLERLEQ
GDLQLQVRLGESDRQFRRMALAQQSIGQSVLLGCLALAIAIVGASARPLWSLLPAAAALP
VGLGWFRMQVKIRRDQRLEQLPGSNR-------------------
