# Supplementary material for: Genome fluctuations in cyanobacteria reflect evolutionary, developmental and adaptive traits
Source: BMC Evol Biol. 2011 Jun 30;11:187. doi: 10.1186/1471-2148-11-187 (PMC3141437; doi:10.1186/1471-2148-11-187)
Supplement: Additional file 8 — Individual and concatenated alignments for protein groups. Compressed file containing all alignments of individual groups (fasta format) and the concatenated alignment of 285 single-copy genes (phylip format). [file 1471-2148-11-187-S8.GZ › Cyanos1373.faa]

>Syne7942|81299685
------------------------MPPKQYGMMGLICSLSFISLRQSMAAPALSGDQIRE
TFLKFFEGKGHRRLPSASLIPEDPTVLLTIAGMLPFKPIFLGQQVAEVPRATTSQKCIRT
NDIENVGRTARHHTFFEMLGNFSFGDYFKKEAIAFAWELVTEVFQVPAERLAVSVFEEDD
EAFAIWRDQIGVPEARIQRLGAKDNFWASGPTGPCGPCSEIYYDFHPELGNDGLDLEDDS
RFIEVYNLVFMQYNRDAAGNLTALEKQNIDTGMGLERMAQVLQGVPNNYETDLIFPIIQA
VAAIAQRDYASESESVKVSLKVIGDHLRAVTHLIADGVTASNLGRGYVLRRLIRRVVRHG
RLIGIDRPFTAEIAETAIALMAAQYPNLREREAAIKAELTREEQRFLETLERGEKLLAEL
LAAA-----TDQ---------IRGEDAFVLYDTYGFPLELTQEIAEEKGLTVDLAGFEAA
MAAQRQRSQAAHETIDLTVQGSLDRLAEQIHPTEFVGYGDA-VATAKVTALLREGQSVEA
AEAGDRVQIVLDHTPFYAESGGQVGDRGVLT--------GESLIVRIEDVQKESGFFVHY
GQIERGLLQVGDSVTAQIDRACRRRAQANHTATHLLQAALKLIVDEGISQAGSLVAFDRL
RFDFNCPRAVTPEELRQIEDQINQWIAEAHGTVVEVMPIATAKAKGAVAMFGEKYGAEVR
VIDVPGVSMELCGGTHVANTAEIGLFKIISEAGVASGVRRIEAVAGPAVLEYLNVRDAVV
RDLSDRFKAKPEELSDRVTALQEELKANQKQLTALKAELAIAKSDALVSQAIPV-GD---
-------AQVLVETLTGVDAAALQTAAERLQQKLGDAGAVVLGSSP---EEGKVTLVAAF
GPAI-IAKGLKAGQFIGGIAKICGGGGGGRPNLAQAGGRDASKLPEAIAAALDQLKTAIA
S----
>PromCC|33239500
--------------------------------------MAVERLSSNSEMKSLTGEEIRA
AFLNFYAERGHEIVPSASLVPNDPTVLLTIAGMLPFKPVFLGHQDRPSARVTSCQKCIRT
NDIENVGRTARHHTFFEMLGNFSFGDYFKKEAIQWAWELSINVFGLNPSHIVISIFREDD
EAEQIWRDVIGVNPRRIIRMDEKDNFWSSGPTGPCGPCSELYYDFHPELGEEEIDLEDDT
RFIEFYNLVFMQYNRNSSGTLTSLANCNIDTGMGLERMAQILQGVANNYETDLIYPLLEK
IASLIDVQYEDLNATIKASFKVIGDHTRACVHLIGDGVSASNLGRGYVLRRLLRRVVRHG
RLIGITKPFLVQIAEVAIELMQSAYPQLLERRQLIFKELQREETRFLETLEKGEKLLAEL
LSKA-----PSV---------ITGEAAFELYDTYGFPVELTEEIAEENDLRVDMKGFKKA
MDEQRRRAKSAAMTIDLTLQDTIDKVVSEVGETNFLGYQQL-EQFSQVQAIVVNGVSSQE
CNVGDKIDIVLNMTPFYGEGGGQIGDRGIISSASSD---DSECLIEIDSVRRVKGAFVHS
GLVKNGVLTLGDNVQCTVDSFSRRCAQANHTATHLLQAALKKAVDSDITQAGSLVDFDRL
RFDFHFVRPVSGAELEHIEKLINGWISEAHSLVISEMSINEAKRVGAIAMFGEKYGEVVR
VVDVPGVSKELCGGTHVTNTAEIGLFKIVSETGIAAGIRRIEAIAGQGVLDYLNDRDGVV
KILSERFKAQSNEIVDRVIALQDEVKSLTKLLVKAQDEVAFTKALSLKNKVVSL-TN---
-------SQYLIERLDGVTGDAIQSVVKTLVDELGDNAAVVLAGMPDLNDQKKVILVAAF
GSEI-IAQGLHAGQFLGPIAEICGGGGGGRPNFAQAGGRDPTKLDDALDLAKERIIQSLD
-----
>Crow|67925719
---------------------------------------------MTTTTPFLTGQEIRD
RFLQFYSQYKHQILPSASLVPEDPTVLLTIAGMLPFKPIFLGQKQSDFPRATTSQKCIRT
NDIENVGRTARHHTFFEMLGNFSFGDYFKEQAIKWAWELSTKVYQLPPENIVVSVFENDD
EAFKMWEEIIGVPPQRIKRMGEKDNFWKAGPTGPCGPCSELYYDFHPELGDDDIDLEDDS
RFIEFYNLVFMEYNRDADGKLTPLQNKNIDTGMGLERMAQILQKVPNNYETDLIFPIIET
AANIANINYQKATEKTKVSLKVIGDHVRSVVHMISDNITASNTDRGYVLRRLIRRVVRHG
RLIGIEGKFINEVAETAIQLSQKAYPQVRERDSFIKAELEREEATFLKTLERGEKLLAEI
ISKT-----EKQ-----GQ--ISGVDAFTLYDTFGFPLELTQEIAEESNLTVDIEGFEVE
MEQQQERSKAAHETIDLTVQGSLDKLAEHIHPTEFLGYTDL-QSTAKVEAVLIEGKSVET
ATAGTEIQIVLDKTPFYGESGGQIGDRGFLT--------GEDLVIRVDDVQKESGIFVHF
CRVERGQVSVNEHLKATIDRSCRRRVQANHTATHLFTAALKKVVDDSISQAGSLGDFDRL
KFDL--------------------------------------------------------
--------IAFCS-----------------------NIRGVTRIWG--------------
------------------------------------------------------------
-----------------------------------------------------------F
N-----------------------------------------------------------
-----
>Syn7335|254425077
-----------------------------------MSVTTSNSKSNSPQLPFLSGADIRK
QFLSFYEARGHRILDSASLVPEDPTVLLTIAGMLPFKPIFLGQRSVEFDRATTSQKCIRT
NDIENVGRTARHHTFFEMLGNFSFGDYFKAQAIAWAWELSTEIFKLPADRIVPSIFRDDD
EAFAIWRDEIGIPENRIIRMGEADNFWKSGPTGPCGPCSELYYDFHPERGDDTIDLEDDT
RFIEYYNLVFMQYNRDAEGNLEPLQAQNIDTGLGLERMAQILQGVPNNYETDLILPIIQA
AAQIANLDYHQATDAQKVSLKVIGDHVRAVMHMVADGISASNVGRGYVLRRLIRRVVRHG
RLLGIDRPFTTEVAERSIALTEDAYPAVRTRETAIKNELDREETQFLQTLARGEKRLADI
LAEQ-----PKQ---------VSGKDAFELYDTYGFPLELTQEIAEESGITVDTERFEIE
MSQQRERSKAAHETIDLTVQSSLDTLAEQIDSTEFIGYQRL-NSQSRVEAILINGESVDL
AETGDDVQIVLDQTPFYAESGGQIGDRGYLS--------GDTVVIRIEDVKKEGAFFVHF
GKVERGSLTVDSQVSAQIDRACRRRAQANHTATHLLQAALKSLVNESISQAGSLVDFDRL
RFDFHCPQALTPEQLQQVEKQVNSWIAEAHDADVQTMPIAEAKAKGAVAMFGEKYGDEVR
VIDYPGVSMELCGGTHVSNTAEIGVFKIISETGIAAGIRRIEAVAGPAVLDYLEVRDRIV
RDLSARFKTKPEEISDRVTALQTELKNAQKDLAALKSELALAKSDQLLNKAEAI-GG---
-------IPIIVANLEAVEADALKTAAERLLQKLGD-GAVVLGSVP---TEGKVSLVAAF
SKPV-ISKGLQAGKFIGGIAKLTGGGGGGRPHFAQAGGRDATKLPEALEVAKDQIKEILN
S----
>Syn307|148243479
-----------MAAAAEKRHGKPSPHYGRAGVAGSWPLACNVFTMAPAVARPRRGAEIRA
AFLEFYESRGHQPIPSASLIPVDPTVLLTIAGMLPFKPVFLGQQERPAPRATSSQKCIRT
NDIENVGRTARHHTFFEMLGNFSFGDYFKQQAIEWAWELSTEVFGLDPKNLVVSVFREDD
EAEAIWRDVVGVNPKRIIRMDEADNFWASGPTGPCGPCSEIYYDFKPALGDEDIDLEDDS
RFIEFYNLVFMQYSRDAEGTLTPLANKNIDTGLGLERMAQILQGVPNNYETDLIYPLIET
AAGLAGVDYRQLDVKGQTSLKVIGDHSRAVTQLICDGVTASNLGRGYILRRLLRRVVRHG
RLLGISKPFLVAMGEAAIALMQAAYPQLNERRELILAELQREEARFLETLERGEKLLADV
LAAK-----PKQ---------ISGEQAFELYDTYGFPLELTEEIAEEHGLSVDLAGFEAA
MEAQRQRAKAAAVSIDLTLQGAIEQMAADLEATAFRGYEAL-EHPSCVVALVVNGEPAQT
ASAGDAVQLVLDSTPFYGEGGGQVGDRGSLN--------GQDLIVSIESVNRQRDVSVHH
GTIERGQLSVGDLVTAQVDPTCRRRAQAHHTATHLLQAALKQVVDSSISQAGSLVDFDRL
RFDFHCPRAVTPAELEQLEALINGWITEAHSLEVQEMAIEAAKAAGAVAMFGEKYADVVR
VVDVPGVSMELCGGTHVANTAEIGLFKIVSEAGVASGIRRIEAVAGPAVLAYLNERDVVV
KQLSERFKVQPAEITARVAGLQEELKGATKALAAARSELAVAKAAALAAQAEAI-GE---
-------HQLLVARLDGVDGGGLQSAAQGLADQLGDGAAVVLGGLPDPSDLGKVILVAAF
GKAV-VAKGQKAGQFIGGVAKLCGGGGGGRPNLAQAGGRDGAALDGALEQAKSSLQQELQ
G----
>Syn9605|78214024
--------------------------------------MVAVASSSSAASAPRSGEEIRE
AFLNFYAERGHKRMASASLIPDDPTVLLTIAGMLPFKPVFLGQQERPAPRATSSQKCIRT
NDIENVGRTARHHTFFEMLGNFSFGDYFKQRAIEWAWELSTGVYGIDPKNLVVSVFREDD
EAELIWRDVVGVNPKRIIRMDEADNFWASGPTGPCGPCSEIYYDFKPELGDEDIDLEDDD
RFIEFYNLVFMQYNRDAEGTLTPLANRNIDTGMGLERMAQILQKVPNNYETDLIFPLIQA
AADLAGVDYHQLNDKGKTSLKVIGDHSRAVTQLICDGVTASNLGRGYILRRLLRRVVRHG
RLLGIDKPFLVTMGEAAIALLKGAHPSVIERQEVILAELQREEARFLETLERGEKLLAEV
LASK-----PTQ---------ISGAQAFELYDTYGFPLELTQEIAEEQGLAVDLDGFEAA
MEEQRQRAKAAAVSIDLTLQDAIDQVVADQAATCFEGYEAL-DHASCVQALVVNGGPSTT
AKAGDAVQVVLDTTPFYGEGGGQVGDRGVLA--------GSDLIVRIESVSRSRDVFVHA
GRVERGELALGDTVKAQVDRACRRRAQANHTATHLLQAALKQVVDPGIGQAGSLVDFDRL
RFDFHCPTAVTPDQLQQVETLINGWINEAHALQVQEMAIDQAKAAGAVAMFGEKYADVVR
VVDVPGVSMELCGGTHVTNTAEIGLFKIVAESGVAAGIRRIEAVAGPAVLAYLNERDVVV
KQLGDRFKAQPAEIVDRVAALQEELKATGKALAAAQAELAVAKAGALAAKAEAV-GD---
-------FQLLVERLDGVDGAGLQGAAQSLADQLGDGAAVVIGGLPDPGDMGKVILVAAF
GQQV-IAAKLQAGKFIGGIAKQCGGGGGGRPNLAQAGGRDGAALPGALDAAQAELTSAFR
AL---
>Nosp|186681072
---------------------------------------------MSSNPQYLSGNEIRN
TFLNFFAQRSHQILPSASLVPEDPTVLLTIAGMLPFKPIFLGQRTPEFKRATTSQKCIRT
NDIENVGRTKRHHTFFEMLGNFSFGDYFKEQAIAWGWEISTQVFGFSPQNLVVSVFEDDD
EAFAIWRDQIGVPVARIKRLGEDDNFWVSGPTGPCGPCSEIYYDFHPERGDENIDLEDDS
RFIEFYNLVFMQYNRDVLGNLTPLQNKNIDTGMGLERMAQILQKVPNNYETDLIFPIIQT
AAQIAGIDYHSSDEKTKVSLKVIGDHVRSVVHMIADEIRASNVGRGYVLRRLIRRVVRHG
RLIGISGEFTTQVAESAIALSESAYPNVRQREAAIKAELQREESNFLRTLDRGEKLLEEI
IQEV-----KQQ-----GSTQISGESAFTLYDTYGFPLELTQEVAEENNLTVDAEGFEAQ
MEIQKGRGRDAHETIDLTVQGSLDKLAEHIQVTEFLGYTQS-AATAIIEAILLEGVSQEE
AEAGTQVQIVLDKTPFYAESGGQIGDRGYIS--------GDGIVVRVEDVKKESDFFVHF
GRIERGTLRVGDRVTAQIDPACRRRAQANHTATHLLQAALKKIVDDGISQAGSLVSFDRL
RFDFNCPRALTAEEVQQVEEQVNSWIAEAHAAKVEVLPLAEAKAKGAVAMFGEKYGDEVR
VIDFPNVSMELCGGTHVSNTAEIGVFKIISEAGVASGVRRIEAVSGPAILDYLNLRDKVV
KDLSDRFKVKPEELPDRITSLQSELRNSQKELETLKVQLAIAKSDSLLQTAETV-GD---
-------HKIIVAQLENVDPESLKTAAERLLQKIGN-GAVVLGSVP---EADKVSIVAAF
SPEV-NKKGLQAGKFVGAIAKICGGGGGGRPNLAQAGGRDASKLPDALGQAESDLKSALA
-----
>PromAS|123967582
-------------------------------------------MTSQLIKKIVTGDEIRN
AFLKFYSEKLHKIIPSASLIPDDPTVMLTIAGMLPFKPVFLGLKERPSKRATSSQKCIRT
NDIENVGVTARHHTFFEMLGNFSFGDYFKREAIQWAWELVTNIYQLSVENIIVSVFHEDE
ESAKIWSDEIGIHPDRIVKLGEEDNFWSSGKTGPCGPCSELYYDFHPEKGLQNIDLEDGD
RFIEFYNLVFMQYNRDPNGKLTDLKFKNIDTGMGLERMAQILQKKQNNYETDLIFPIIQK
ICEIANIDYFSSDDKNKISLKIIGDHTRAVIHLISDGVSASNLGRGYILRRLIRRMVRHG
RLLGITNEFLPHIASVGINLMQNNYPDLKNNNDLILNEIKIEEIRFRETLERGEKLLDEL
ISSG-----QKL---------ISGFKAFELYDTYGFPLELTVEIAEEHSISVDVKGFEEE
MNVQKERAKAASSNIDLTLEGSLEREIDVFNKTVFNGYKSL-LSEAEIKGIFLDSTLVKE
ASEGQKVLIVLDQTTFYGESGGQVGDIGTIF--------SNDVEVLVDNVMRKKNVFLHY
GTIKKGKLTIGQKVKTNVSSSNRAKAAANHTATHLLQSALKSVINESVGQKGSLVAFNKL
RFDFNSSNPISKDQISKIETLVNSWIMENHSLEIKNMSKSEALEKGAVAMFGEKYDDEVR
VVNVPGVSMELCGGTHVKTTSELGSFKIISEEGISAGVRRIEALSGQSALDYFSDRNALV
NQLSDLLKANPNQLFERVNNLQAELINKNKEIQKMKDEIAYFKYSSIKSSAEIV-NS---
-------FSILVNQIDGLDGNSLQSAALNLTSHLGNKAIVILGGIPNP-ENRKLLFVVSL
GDDA-VKIGLHAGKLINEIARICSGGGGGKPNFAQAGAKDIDKLSDALDYAKNYLQKTLA
SHSDK
>Rapb|282896478
-----------------------------------------------MSSKYLSGNHIRQ
LFLDFYTQRQHQPLPSASLVPEDPTVLLTIAGMLPFKPIFLGQRTAEFKRATTSQKCIRT
NDIENVGRTKRHHTFFEMLGNFSFGDYFKEQAIAWGWEISTQVFGLPPERLVVSVFEDDD
EAFNIWQQQIGVPEKRIKRMGADDNFWVSGPTGPCGPCSEIYYDFHPELGDDHIDLEDDT
RFIEFYNLVFMQYNRDISGNLTPLQNKNIDTGMGLERMAQILQKVPNNYETDLIFPIIET
AAKIAKINYHDSDENTKVSLKVIGDHVRAVVHMIADEIRASNVGRGYILRRLIRRVVRHG
RLIGIPGEFINQVAETAISLSQSVYPHLRQRETVIKAELQREEGNFLKTLDRGEKLLGEI
IQEV-----KQQ-----GLTVISGESAFTLYDTYGFPLELTQEIAQEQSLSVDVEGFNTE
MHKQIERAKAAHETIDLTVQGSLDKLAEHIHSTEFIGYRQL-ATTAKIAVLLVEGIAQAT
ATGGTNVQIVLDKTPFYAESGGQIGDQGYIS--------GDGLLIRIEDVKKESDFFIHF
GKIERGTVKVGDSVTAQVDTGNRRRAQANHTATHLLQAALKKIVDEGISQAGSLVSFDRL
RFDFNCSRSLTEDEVQQVEDLVNAWISQAHPAQVEILPLPEAKARGAVAMFGEKYGDHVR
VIDFPGVSMELCGGTHVNNTGEIGVFKIISQVGVSAGIRRIEAVSGAAVLDYLNIRDQVV
KDLSNRFKVKPEEIPDRITILQTELRHNEKVIQNLKSQLAIVKSDSLLQTAQVV-GE---
-------HKIIVAQMTDIDPESLKDAAERLLQKIVN-GAVVLASIP---EPGKVSIVAAF
SSHV-NEKGLQAGKFVGNIAKLCGGGGGGKPNLAQAGGRDASKLPQALESAKDNLLGSLK
-----
>YellA|86606529
------------------------------------------------MSPSFSGAAIRQ
AFLDFYAQRGHQVLPSASLVPEDPTVLLTIAGMLPFKPIFLGHQDPQYPRVTTAQKCVRT
NDIENVGRTARHHTFFEMLGNFSFGDYFKKEAITWAWELVTEVFGLPPERLVVSVFREDE
EAFALWRDAIGIPPHRIRRMGEEDNFWAAGPTGPCGPCSEIYYDFKPELGDEQIDLGDDS
RFLEIYNLVFMELNRDSEGRLTPLARQNIDTGLGLERLAQVLQGVPNNYETDLIFPIVQK
AAEIARVDYFQASPEQKVSLKVIGDHARAVMHLIADGVIPSNVDRGYVLRRLIRRMVRHG
RLLGIGEPFTLPVVETAIQLAEAAYPEVREREAVIKAELQREEEQFLKTLERGERLLFDL
FANVTASGAPKQ---------ISGADAFKLFDTYGFPLELTQEIAQERGFSVDVQGFEQE
MEKQRQRARAAHQTLDVTAQGSLDELAEFLIETEFLGYSQS-SARGVVEALLVEGKSVPQ
VEAGQSVQVVLDRTPFYAESGGQIGDRGYLA--------GDGVLVRVEDVQKRGDLFVHF
GWVERGILRVGDPVQAQIDLACRRRAQAHHTATHLLQAALKKVVDPSISQAGSLVAFDRL
RFDFTLSRPLTPEELQQVEDLVNTWIAEAHPAQVSIMPLAEAKARGAIAMFGEKYGAEVR
VVDFPGVSMELCGGTHVSNTAEIGLFKIISESGVAAGIRRIEAVAGPAVLEYLNERDSVV
RELSAQFKAKPQEIPERVAALQAELKAAQRALEEARSQLALLQAERLLPQAVAV-GN---
-------LQILAAELGSTPPEALKTAAEHLLHKLGE-GAVVLGSVP---EAGKVSLVAAF
SPAV-QKLGLKAGSFIGEIAKLTGGGGGGRPNLAQAGGKQPEKLAQALQVAQERLQAELS
SGLGS
>Prom9215|157412393
-------------------------------------------MTSRLIKKIITGDEIRN
AFLKFYSEKFHKIIPSASLVPDDPTVMLTIAGMLPFKPVFLGLKERPSKRATSSQKCIRT
NDIENVGVTARHHTFFEMLGNFSFGDYFKREAIQWAWELVTKIYKLSSENIIVSIFHEDE
ESEKIWIEEIGINPDRIVKLGEKDNFWSSGKTGPCGPCSELYYDFNPEKGLKYVDLEDGD
RFIEFYNLVFMQHNRDSNGKLTDLKFKNIDTGMGLERMAQILQKKSNNYETDLIFPIIQK
ASKISSINYFSSDERTKISFKILGDHTRAVIHLISDGVSASNLGRGYILRRLLRRMVRHG
RLLGIKKEFLSDIASVGIKLMENNYPDLKNNNELILSEIKIEEVRFRETLERGEKLLDEI
ISSG-----QKL---------ISGFKAFELYDTYGFPLELTEEIAGENNIKVDIEGFQRE
MDAQKERAKAASSNIDLTLEGSLEREIDLFNKTIFNGEDCL-DSEAKIQGIFLDSNLVKK
ASEGQRVQIVLDQTSFYGESGGQVGDNGIIC--------STDAEILVDKVVRKKNVFLHD
GIVKNGIFTVGQTIKTVVNPAKRVRASANHTATHLLQSALKEVVNKNVSQKGSLVAFNKL
RFDFNASKPVSEDQIRKVESLVNSWIIQNHPLVIKNMPKREALEKGALAMFGEKYGDEVR
VVDVPGVSMELCGGTHVKNTSELGCFKIISEEGISAGVRRIEALSGQSAFDYFSERNFLV
NKLSDLLKANPSQLFDRVNNLQSELINKNKEIQKMKDEIAYFKYSSLHSSAEIV-NS---
-------FSILVNQIDGLDGDSLQSAALNLTSQLGNKSLVILGGIPNP-ENRKLLFVVSL
GDEA-VKIGLHAGKLINEIARICAGGGGGKPNFAQAGARDIDKLDFALDYAKNHLQKSLE
SYSDK
>PromN2A|72383213
---------------------------------------MEKSSSSLIDPPSLSGDEIRD
AFINFFVQHNHKKLASSSLIPDDPTVLLTIAGMLPFKPIFLGLKESSTPRATSSQKCIRT
NDIENVGRTARHHTFFEMLGNFSFGDYFKKEAIQWAWELSTEVFRLNPQNIVISVFKEDL
EAEQIWKEVVGVDANRIIRMGAADNFWSSGATGPCGPCSELYFDFKPELGSDEIDLEDDS
RFIEFYNLVFMQYNRDLKGNLEPLANCHIDTGMGLERMAQILQKKSNNYETDLIFPLINA
AALLAQIKYETTNKKNKTSLKIIGDHCRAVTHLICDGVSASNLGRGYILRRLIRRMIRHG
RLVGIIQPFLPQLAEIAIELMKNAYPQLLEKKKIILNELKIEESRFLETLERGEKLLAEI
TSHE-----CDL---------ISGAQAFELYDTYGFPLELTEEIANEKGISVDINGFENE
MAKQRKRAKEASVSIDLTEEGSIEREISLFDDTRFEGYEKL-ETTSTVIGIFKNNESVKQ
AVQGDLVKIIVNRTPFYAESGGQIGDKGLIT--------SQDLEVSVENVRKKKNIFIHS
GIVNTGVLEINSSVQMNVTPSFRQRTTSNHTATHLLQSALKLSIDSSVSQRGSLVSNHRL
RFDFNAPKPLTIKELEDMEARINQWINEDHLIQIKTMPIKEAMAAGALAMFGEKYGDVVR
VVDVPGISMELCGGTHVTRTSQLGTFKIINETGIASGIRRIEAIAGPSVLDYFNERDLVV
KELSKSFKVQSYEIVERVSSLQLELKDKTKELIKVKNELALAKALGLATYAKSV-GK---
-------SKLLIRRLDGVDGSGLQSAASSLIDHLGKYSAVIFGGIPNQEIDNKLVFVAAF
SPDL-VSDGLHAGKFISGVAKMCGGGGGGRPNLAQAGGSQPQSLDLALEKANENLTQQLS
-----
>Syns9917|87123480
-------------------MAAQGRSWLLDLPPTPEFAMAVARSSRPQEARPRSGEQIRE
AFLAFYEQRGHQRIASASLVPEDPTVLLTIAGMLPFKPVFLGQQQRPAPRATSSQKCIRT
NDIENVGRTARHHTFFEMLGNFSFGDYFKEQAIQWAWELSTEVFGLSPKNLVVSVFREDD
EGEAIWRDRVGVNPKRIIRMDEADNFWASGPTGPCGPCSEIYYDFKPELGDDGIDLEDDS
RFIEFYNLVFMQYNRDAEGTLTPLENRNIDTGMGLERMAQILQAVPNNYETDLIYPLIET
AAQLAGVAYPALDGKGKTSLKVIGDHSRAITQLIGDGVTASNLGRGYILRRLLRRVVRHG
RLLGIDKPFLTAMGEASIALMQSAYPQLLERREVILAELQREEARFLETLERGEKLLADV
LAAK-----PKQ---------ISGAQAFELYDTYGFPLELTEEIAEEHGLTVDLDGFEAA
MEAQRQRAKAAAVSIDLTLQEAIDQVAADLEATAFRGYELL-EQSSCVVALVVNGEPAQR
AVAGDSVQVVLDTTPFYGEGGGQVGDRGVLSGDGPD---GHGLIVAIEAVSRNRSVFVHS
GRIERGVLSLGDVVHGQVDRACRRRAQANHTATHLLQAALKQVVDPGIGQAGSLVDFDRL
RFDFHCPRAVTAAELEQIEALINGWISEAHSLEVQEMAIETAKAAGAVAMFGEKYADVVR
VVDVPGVSMELCGGTHVANTAEIGLFKIVSESGVAAGIRRIEAVAGPAVLAYLNERDAVV
KQLGERFKAQPAEIVDRVVQLADELKASQKALVAAREELALAKSAALAGQAVAV-GA---
-------HQLLVARLDGVEGGGLQSAAQGLVDQLGDGAAVVLGGLPDPGDLGKVILVAAF
GKAV-ISRGQQAGKFIGGIAKVCGGGGGGRPNLAQAGGRDGAALDRALAAAREELSAALS
-----
>Prom9312|78778430
-------------------------------------------MTSQLIKKIVTGDEIRN
AFLKFYSEKLHKIIPSASLIPDDPTVMLTIAGMLPFKPVFLGLKERPSKRATSSQKCIRT
NDIENVGVTARHHTFFEMLGNFSFGDYFKREAIQWAWELVTNIYQLSVENIIVSVFHEDE
ESAKIWRDEIGIHPDRIVKLGEEDNFWSSGKTGPCGPCSELYYDFHPEKGLQNIDLEDGD
RFIEFYNLVFMQYNRDSNGKLTDLKFKNIDTGMGLERMAQILQEKQNNYETDLIFPIIQK
ICEIANIDYFSSDDKNKISLKIIGDHTRAVIHLISDGVAASNLGRGYILRRLIRRMVRHG
RLLGITNEFLPHIATVGINLMQNNYPDLKNNNDLILNEIKIEEIRFRETLERGEKLLDEL
ISSG-----QKL---------ISGFKAFELYDTYGFPLELTVEIAEENSISVDVKGFEEE
MNAQKERAKAASSNIDLTLEGSLEREIDLFNKTVFNGYDLL-LSEAEIKGIFLDSTLVKQ
ASEGQKVLIVLDQTTFYGESGGQVGDIGTIF--------SKDLEVLVDNVMRKKNVFLHY
GTIKKGILTIGQKVKTNVSSSNRAKAAANHTATHLLQSALKSVVNESVGQKGSLVAFNKL
RFDFNSSNPISKDQISKIETLVNSWIMENHALEIKNMSKSEALEKGAVAMFGEKYDDEVR
VVNVPGVSMELCGGTHVKTTSELGSFKIISEEGISAGVRRIEALSGQSALDYFSDRNALV
NQLSDLLKANPNQLFERVNNLQAELINKNKEIQKMKDEIAYFKYSSIKSSAEIV-NS---
-------FSILVNQIDGLDGNSLQSAALNLTSHLGNKAIVILGGIPNP-ENRKLLFVVSL
GDDP-VKIGLHAGKIINEIARICSGGGGGKPNFAQAGAKDIDKLSDALDYAKNYLQKTLD
SHSDK
>SynsBL|116071953
--------------------------------------MAAAASSSSAASLPRTGAEIRA
AFLCFYQERGHKVMASASLIPEDPTVLLTIAGMLPFKPVFLGQQQRPAPRATSSQKCIRT
NDIENVGRTARHHTFFEMLGNFSFGDYFKQQAIEWAWQLSTEVFGIDPKHLVVSVFREDD
EAEQIWRDVVGVNPKRIIRMDEADNFWASGPTGPCGPCSEIYYDFKPELGDEGIDLEDDD
RFIEFYNLVFMQYNRDAEGSLTPLANRNIDTGLGLERMAQILQKVPNNYETDLIFPLIQA
AADCAGVDYHQLDDAGKTSLKVIGDHSRAVTQLICDGVTASNLGRGYILRRLLRRVVRHG
RLIGINRPFLVMMGEASIALLKDAHPSVLERQEVILAELQREESRFLETLERGEKLLSEV
LDSK-----PKQ---------ISGAQAFELYDTYGFPLELTQEIAEEQGLEVDLAGFEEA
MEQQRQRAKAAAVSIDLTLQDAIDQVVATQNATAFQGYQVL-EQPSCVQALVANGEPATS
ASAGDHVQIVLESTPFYGEGGGQVGDRGVLS--------GADVIVAIESVSRSRDVFVHA
GRIERGQLTVGDAITAQVDRACRRRAQANHTATHLLQAALKQVVDPGIGQAGSLVDFDRL
RFDFHAPQAVTTEQLEQIETLINGWIAEAHGLLVEEMAIDQAKAAGAVAMFGEKYADVVR
VVDVPGVSMELCGGTHVANTAEIGLFKIVGESGVAAGIRRIEAVAGASVLGYLNERELVV
KQLGDRFKAQPGEIVERVVALQDELKSTGKALIAAQAELAVAKSAALATKAVAI-GS---
-------FQLLVERLDGVDGAGLQGAAQSLAAQLGDGAAVVLGGLPDPSDQGKVILVAAF
GKDV-IAAKQQAGKFIGTIAKLCGGGGGGRPNLAQAGGRDGAALAGALETARTELEATFQ
-----
>Prom9515|123965286
-------------------------------------------MKSQSQATPITGDEIRK
AFLDFYESKSHLIIPSSSLIPDDPTVMLTIAGMLPFKPVFLGLRNRPSPRASSSQKCLRT
NDIENVGVTARHHTFFEMLGNFSFGDYFKKEAIQWAWELITDIYHLKPENIIISVFHEDH
ESEKIWRDNIGIIPERIIRLDEKDNFWSSGATGPCGPCSELYYDFNPEKGLKNIDLEDGD
RFIEFYNLVFMQYNRDSNGMLSDLKFKNIDTGMGLERMAQILQKKTNNYETDLILPIVKE
AALIANIDYFSSDDRTKISLKILGDHTRAIIHLISDGVVASNLGRGYILRRLLRRMIRHG
RLLAIKDDFLSRLASIGISLMQNTYPDLKNNKERILREINIEEKRFLETLDRGEKLLNDL
IRSG-----EKL---------ISGTKAFELYDTYGFPLELTKEILEEKNINVDLEGFTRE
MEAQKERAKAASQKIDLTLKGSIEREIDLFDQTIFEGYDSL-NSQGIVKGIFFESNSVEK
AIQGQTVQIILDQTSFYGESGGQVGDTGTIS--------RNDAEIDIDKVIRKKNIFLHC
GTVRKGEICRNQLVETRVDKFNRAKAESNHTATHLLQSALKLIIDKSVSQRGSLVGFNKL
RFDFNSPQPLSKEQISQVESLVNSWISENHPIEVKNMDKDDALKAGALAMFGEKYGDIVR
VVDVPGVSMELCGGTHVQTTSEVGSFKIISEIGISSGIRRIEALSGQLVLDYFKERDETV
NKLSDLLKARPSQLFERIDSLQTELVNKNKEIQRMKDEIAYFKYSSLSSSAKKI-GS---
-------FSLIINQIDGLDGSSLQSAALDLTSKLGDKSVVILGGIPDT-EKKKLLFVVSF
GDDL-VRRGMHAGKLINEISRICSGGGGGKPNFAQAGAKDIDKLNDALEYARKDLWEKLL
SYSDK
>Cya8802|257059315
---------------------------------------------MTKTLKYLTGAQIRD
KFLQFYASKHHQILPSASLVPEDPTVLLTIAGMLPFKPIFLGQKNPDYPRATTSQKCIRT
NDIENVGRTARHHTFFEMLGNFSFGDYFKEQAIAWSWELSTQVFNLPPENIVVSVFEEDD
EAFQIWQNSIGIPPQRIKRMGEKDNFWKAGPTGPCGPCSELYYDFHPELGEENIDLEDDS
RFIEFYNLVFMQYNRDAEGNLTPLQNKNIDTGMGLERMAQILQQVPNNYETDLIFPIIET
AAKIAGINYKNTDKKTKVSLKVIGDHVRSVVHMIADGITASNTDRGYVLRRLIRRVVRHG
RLIGIEGEFITQVAETAMQLSESVYPNVRERETAIKGELQREESRFLETLERGEKLLAEI
IAKT-----PKN-------TAISGVDAFTLYDTYGFPLELTQEIAEEQGLTVDVEGFEAA
MKEQQERSKAAHETIDLTVQGSLDKLAEHIHPTEFLGYSSP-QIMAKVQAVLVDGKTVEN
ASAGTEVQIILDQTPFYGESGGQIGDRGYLT--------GDNLVVRIEDVKKESGIFVHF
GRVERGIIAVENTVTATIDRACRRRVQAHHTATHLLQAALKKVVDESISQAGSLVDFDRL
RFDFNCPRSITSAELQEIEALINTWIAEAHDTQVSIMDLEKAKAKGAIAMFGEKYSAEVR
VIDVPGVSMELCGGTHVKNTAEIGLFKIMSESGISSGVRRIEAVAGPAVLEYLNVRETVV
KDLCDRFKIKPEEISDRITALQSELKTTQKELEAVKQELAVAKSDQLLSQAESV-GS---
-------FKILVSEMGDLDGKALQTAAERLQQKLGE-AAVILASVP---SEDKVVLVAAF
SDKVHKEKQLMAGKFIGEIAKICGGGGGGRPNLAQAGGRDANKLPEALLIAKQQLIEKLQ
-----
>Prom9313|33864421
--------------------------------------MAVARSLRSGDSRPRTGSEIRT
AFLTFFAERAHQVIPSASLVPEDPTVLLTIAGMLPFKPVFMGQAERPAPRATSSQKCIRT
NDIENVGRTARHHTFFEMLGNFSFGDYFKQQAIEWAWELTTEVFGLDPKNLVVSVFREDD
EAETIWRDVVGVNPKRIMRMDEADNFWASGPTGPCGPCSEIYYDFKPDLGNDDIDLEDDG
RFVEFYNLVFMQYNRDGEGNLTPLANRNIDTGMGLERMAQILQGVPNNYETDIIYPLIET
AAGLAGLDYQKLDEKGKTSFKVIGDHCRAITHLICDGVTASNLGRGYIMRRLLRRVVRHG
RLVGIEKPFLQAMGEAAIALMVEAYPQLEERRKLILAELNREEARFLETLERGEKVLADV
LVAN-----PQM---------ISGGQAFELYDTYGFPLELTQEIAEEHGLTVDLQGFEQA
MDQQRQRAKAAAVSIDLTLQGAIEQMAAELEATRFQGYEVL-EQPCCVLALVVNGESAER
ASAGDSVQIVLDTTPFYGESGGQVGDHGVLSGEGSG---GNGVIVTVDDVSRHRNVFVHF
GRIERGTLALGDLVNAQVDRACRRRAQANHTATHLLQAALKQVVDSGIGQAGSLVDFDRL
RFDFHCARAVTAKELEQIEALINGWIMESHDLIVEEMSIQEAKAAGAVAMFGEKYADVVR
VVDVPGVSMELCGGTHVANTAEIGLFKIVAESSVAAGIRRIEAVAGPAVLAYLNERDEVV
KKLLERLKVQPSEIVERVTSLQEELKSSQKALTAARAELAVAKSAALATQAVAV-GE---
-------YQLLVARLDGVEGAGLQNAAQGLLDQLGDGAAVVLGGLPDPSDEGKVILVAAF
GKQL-IAQGQQAGKFIGSIAKRCGGGGGGRPNLAQAGGRDGAALDGALEAAKVDLQQALG
-----
>Cya7822|196256191
---------------------------------------------MSDTPQHLSGSEIRS
YFLDFYAKKEHQILPSASLVPEDPTVLLTIAGMLPFKPIFLGQQKSDYPRATTSQKCIRT
NDIENVGRTARHHTFFEMLGNFSFGDYFKEQAIKWAWELSTKVFGLPANRIIVSVFQEDD
EAFELWRDKIGIPPHRIKRMGEEDNFWKSGPTGPCGPCSELYYDFHPELGDKNIDLEDDS
RFIEFYNLVFMQYNRDAQGNLTPLQNKNIDTGMGLERMAQILQKVPNNYETDLIFPIIQS
AAEIAGIDYKKADEKTKISLKVIGDHVRAVVHMIADGITASNVGRGYILRRLIRRVVRHG
RLIGIDGAFINKVAEVAISLSEDIYPIVRVRETPIKAELQKEEAAFLVTLERGEKLLSEI
IADV-----KRR-----KKKQISGVDAFTLYDTYGFPLELTQEIAEEQGLTVDEDQFNEE
MKKQQERSKAAHETIDLTVQGSLDKLAEHIHPTQFLGYQDA-ASVAQIEVVLVDGKTVDS
AEAGTEVQIVLNQTPFYAESGGQIGDKGYIT--------GENLVIRVEDVQKESAFFVHF
GRVERGTVSVGDTITATIDRACRRRVQAHHTATHLLQAALKKIVDESVSQAGSLVTFDRL
RFDFNCPRAVTPQELQQIEDLINSWIAEAHDAHTYIMALEEAKAKGAVAMFGEKYGAEVR
VLDVPGVSMELCGGTHVKNTAEIGLFKIMSESGIASGVRRIEAVAGPAVLEYLNERDTVV
KDLCDRFKVKPNEISDRITALQSELKATLKQLEAAQQELAIAKSDQLLANADAV-GE---
-------FKVLVAEMEGVDPNGLMTAAERLQQKLGE-GAVILGAIS---AEGKVSLVAAF
SPKVVKEKKLQAGKFIGEVAKICGGGGGGRPNLAQAGGRDPSKLKDALSAAKKQLADSLK
-----
>Cya7424|218437893
---------------------------------------------MSDTPQYLSGSEIRS
YFLDFFAKNQHQILPSASLVPEDPTVLLTIAGMLPFKPIFLGQQKPDYPRATTSQKCIRT
NDIENVGRTARHHTFFEMLGNFSFGDYFKEQAIKWAWELSTKVFKLPPDQIVVSVFEEDD
EAFEIWRDKINIPPQRIKRMGKKDNFWQAGPTGPCGPCSELYYDFHPELGDKTIDLEDDS
RFIEFYNLVFMQYNQDAEGNLTPLQNKNIDTGMGLERMAQILQKVPNNYETDLIFPIIQA
AADIAKIEYKKADEKTKVSLKVIGDHVRAVVHMIADGITASNTGRGYVLRRLIRRVVRHG
RLIGIEGAFINQVAEVAIALSETAYPNVRQRETPIKGELDREEAAFLTTLERGEKLLSEI
IAKV-----KKS-----KKKQISGVDAFKLYDTYGFPLELTQEIAEEEGLTVNVEEFDEE
MKKQQDQSKAAHETIDLTVQGSLDKLAEHIHPTEFLGYTDA-QSVAHVEVVLVDGKTVDS
AEAGTEVQIVLNQTPFYAESGGQIGDKGYLT--------GETLVVRVEDVQKESAFFVHF
GRVERGTITVGDSVTATIDRACRRRVQAHHTATHLLQAALKKIVDDSVSQAGSLVTFDRL
RFDFNCPRPVTPEELQQIEDLINNWIAEAHEAHVSIMALEEAKAKGAVAMFGEKYGAEVR
VLDVPGVSMELCGGTHVRNTAEIGLFKIMSESGVAAGIRRIEAVAGPAVLEYLNEREAVV
KDLCDRFKVKPHEISDRITALQSELKSTQKQMESLQQELAIAKSDQLLSNAESV-GD---
-------FKVLVAEIEGVDPNGLMTAAERLQQKLGE-SAVILGSIP---SEGKVSLVAAF
SPKVIKEKKLQAGKFIGEIAKICGGGGGGRPNLAQAGGRDSSKLKEALESAKKQLADSLK
-----
>PromN1A|124024771
---------------------------------------MEKSSSSSINPPSLSGDEIRE
AFINFFVQHNHQKLASSSLIPDDPTVLLTIAGMLPFKPIFLGLKESSTPRATSSQKCIRT
NDIENVGRTARHHTFFEMLGNFSFGDYFKKEAIQWAWELSTEVFRLNPQNIVISVFKEDL
EAEQIWKEVVGVDANRIIRMGAADNFWSSGATGPCGPCSELYFDFKPELGSDEIDLEDDS
RFIEFYNLVFMQYNRDLEGNLEPLANCHIDTGMGLERMAQILQKKSNNYETDLIFPLIKA
AALLAQLEYETTNKKNKTSLKIIGDHCRAVTHLICDGVSASNLGRGYILRRLIRRMIRHG
RLVGIVQPFLPQLAEMAIELMKNAYPQLLEKKKIILNELKIEESRFLETLERGEKLLAEI
TSHE-----CDL---------ISGAQAFELYDTYGFPLELTEEIANEKGISVDINGFENE
MAKQRKRAKEASVSIDLTEEGSIEREISLFDETRFEGYEKL-ETTSTVIGIFKNNESVKQ
AVQGDLVKIIVNRTPFYAESGGQIGDKGIIT--------SQDLEVSVENVRKKKNIFIHS
GIVNTGVLEINSSVQMNVTPSFRQRTTSNHTATHLLQSALKLSIDSSVSQRGSLVSNHRL
RFDFNAPKPLTIKELEDMEVRINQWINEDHPIQIKTMPIKEAMAAGALAMFGEKYGDVVR
VVDVPGVSMELCGGTHVTRTSQLGTFKIINETGIASGIRRIEAIAGPSVLDYFNERDLVV
KELSKSFKVQSYEIVERVSSLQLELKDKTKELIKVKNDLALAKALGLASYAKSV-GK---
-------SKLLIRRLDGVDGSGLQSAASSLIDHLGKYSAVIFGGIPNQEIDNKLVFVAAF
SPDL-VSDGLHAGKFISGVAKMCGGGGGGRPNLAQAGGSQPQSLDLALEKANENLTQQLS
-----
>Micc|254415207
---------------------------------------------MPKSPKSLSGNQIRQ
KFLDFYDKRQHQVLPSASLVPDDPTVLLTIAGMLPFKPIFLGQRQSDFSRATTSQKCLRT
NDIENVGRTARHHTFFEMLGNFSFGDYFKEQAIAWAWELSTNVFELPPERLIVSVFREDD
EAFAIWRDKIGIPAHRIQRMGEEDNFWASGPTGPCGPCSEIYYDFHPEKGDKDIDLEDDT
RFIEYYNLVFMQYNRDADGNLTPLQNKNIDTGLGLERMAQILQQVPNNYETDLIFPIIKT
AAEIAELDYAKSDEKTKVSLKVIGDHIRAVVHLIADGITASNIGRGYILRRLIRRVVRHG
RLIGIQGEFTTQVADTAIALAEDTYPNVRERNDAIQAELQREESQFRKTLARGEKLLADI
LAQK-----PEQ---------ISGRDAFTLYDTHGFPLELTQEIAEEHGLTVDIAGYEAA
MKEQQENSQAAHETVDLLAQGSLDEVTSGVAATEFLGYTVP-ATTAQVMALVAEGESVES
AQTGTEVQVVLDQTPFYAESGGQIGDRGYLS--------GDNLVVRIDDVKKESDFFVHF
GRVERGTLNLGDTVTAQIDRACRRRAQANHTATHLLQAALKKIVDPSISQAGSLVAFDRL
RFDFNCSRSLTSEELTQIEDQINTWIAEAHGADVAIMPLTDAKAKGAIAMFGEKYADEVR
VIDFPGVSMELCGGTHVNNTAEIGVFKIVAETGVASGIRRIEAVAGPAVLDYLNLRDKVV
KELSDRFKVKPEEIPDRITNLQNELKASQKELEAVKQELALAKSDQVLSQAESV-GE---
-------FKVLVANLGDIEPDALKTAAERLQQKLGD-SAVVLGSVP---TEGKVSLVAAF
SAKIYKDKQLQAGKFIGGIAKLCGGGGGGRPNLAQAGGRDASKLPEALDAAKRQLIEQLQ
-----
>Prom9202|254527157
-------------------------------------------MTSRLIKKIITGDEIRN
AFLKFYSEKFHKIIPSASLVPDDPTVMLTIAGMLPFKPVFLGLKERPSKRATSSQKCIRT
NDIENVGVTARHHTFFEMLGNFSFGDYFKREAIQWAWELVTKIYKLSSDNIIVSVFHEDE
ESEKIWREEIGINPDRIVKLGEKDNFWSSGKTGPCGPCSELYYDFNPEKGLKYVDLEDGD
RFIEFYNLVFMQHNRDSNGKLTDLKFKNIDTGMGLERMAQILQKKSNNYETDLIFPIIKK
ASEISSLDYFSSDERTKISFKILGDHTRAVIHLISDGVSASNLGRGYILRRLLRRMVRHG
RLLGITKEFLSDIASVGIKLMENYYPDLKNNNELILSEIKIEEVRFRETLERGEKLLDEI
ISSG-----QKL---------ITGFKAFELYDTYGFPLELTEEIAGENNIKVDIEGFQRE
MDAQKERAKAASSKIDLTLEGSLEREIDSFNKTIFNGEDCL-DSEAKIQGIFLDSNFVKK
ASEGQRVQIVLDQTSFYGESGGQVGDIGIIC--------STDAEVLVDKVVRKKNVFLHD
GIVKNGILTVGQTIKTIVNPAKRARASANHTATHLLQSALKEVVNKNVSQKGSLVAFNKL
RFDFNASKPVSEDQIRKVESLVNSWIIQNHPLVIKNMPKREALEKGALAMFGEKYGDEVR
VVDVPGVSMELCGGTHVKNTSELGCFKIISEEGISAGVRRIEALSGQSAFDYFSERNFLV
NKLSDLLKANPSQLFDRVNNLQSELINKNKEIQKMKDEIAYFKYSSLHSSAEIV-NS---
-------FSILVNQIDGLDGDSLQSAALNLTSQLGNKSLVILAGIPNP-ENRKLLFVVSF
GDEV-VKIGLHAGKLINEIARICAGGGGGKPNFAQAGARDIDKLDFALDYAKNHLQKTLE
SYSDK
>Nods|119513305
---------------------------------------------MPENPQKLSGNEIRD
IFLNFFAQRGHQILPSASLVPEDPTVLLTIAGMLPFKPIFLGQRTAEFNRATTSQKCIRT
NDIENVGRTKRHHTFFEMLGNFSFGDYFKPQAIAWGWELSTQVFGLPPEKLVVSVFEDDD
EAYNIWRDDIGVPEARIKRMGEDDNFWVSGHTGPCGPCSEIYYDFHPELGDENIDLEDDT
RFIEFYNLVFMQYNRDAEGNLTPLQNKNIDTGMGLERMAQILQQVPNNYETDLIFPIIET
AAEIAGIDYHKSDETTQVSLKVIGDHVRSVVQMIADEIRASNVGRGYVLRRLIRRVVRHG
RLLGINSEFITQVAETAISLSESAYPNVRQREAAIKAELQREEANFLRTLDRGEKLLEEI
IQEV-----KQQ-----GKTSISGESAFTLYDTFGFPLELTQEIAAENQLTVDEAGFNTE
MQKQVERAKAAHETIDLTVQGSLDKLAEHIQATEFIGYTQP-VGTANVEAILIDGIAQEE
AEAGTEIQIVLNQTPFYAESGGQIGDKGYIS--------GDGVLVRVEDVKRESDFFIHF
GRIERGTIRVGDSVTAQIDRTCRRRAQANHTATHLLQAALKKLVDDSISQAGSLVSFDRL
RFDFNCPRGLTAAEVEQVEAQVNTWIAEAHTANIEVLPIAEAKARGAVAMFGEKYGEEVR
VIDFPSVSMELCGGTHVSNTAEIGIFKIISEAGVASGVRRIEAVSGPAILDYLNVRDKVV
KDLSDRFKVKPEELPERITTLQTELRNSEKQLATLKSQLAIAKSDSLLQTVESV-GE---
-------YQILVAQMEDVDPESLKTAAERLLQKIGN-GAVVLGSVP---EAGKVSIVAAF
SAEV-NKKGLQAGKFVGAVAKICGGGGGGRPNLAQAGGRDANKLPEALAKAHSDLQSALS
-----
>Cyab|254430394
------------------------------------MAAATPPTGRSPIAPPRSGADIRS
AFLAFYEQRGHRRMPSASLVPDDPTVLLTIAGMLPFKPVFLGQAERPAPRATSSQKCIRT
NDIENVGRTARHHTFFEMLGNFSFGDYFKEQAIQWAWELSTEVFGLSPANLVVSVFREDH
EAEAIWREVVGVNPRRIIRMDEADNFWASGPTGPCGPCSEIYYDFRPELGDDGIDLEDDS
RFIEFYNLVFMQYNRDAEGSLTPLANRSIDTGMGLERMAQILQGVPNNYETDLIYPLIET
AAALAGVDYRQLEQKGQTSLKVIGDHSRAITQLIGDGVSASNLGRGYILRRLLRRVVRHG
RLLGIDRPFLKTMGEAAIAQMRQAYPQLDERRTVILAELEREEGRFLETLERGEKLLADV
LATG-----PRQ---------ISGDQAFELYDTYGFPLELTQEIAEEQGLTVDLEGFEAA
MEAQRQRAKAAAVSIDLTLQEAIDAVAADLEATAFRGYEAL-EHPSCVLALVVNGEPAER
AAAGDAVQIVLDSTPFYGEGGGQVGDRGVLLGGGDQTAVDAGVIVSIEAVSRNRSVFVHS
GRVERGALAVGDLVTARVDGACRRRAQANHTATHLLQAALKQVVDPDIGQAGSLVDFDRL
RFDFHCPRAVTPEELERIEALINAWISEGHALVVEEMAIDQARAAGAVAMFGEKYGEVVR
VVDVPGVSMELCGGTHVANTAEIGVFKIVAESGVAAGIRRIEAVAGPAVLSYLQERDAVV
KALGDRFKAQPGEIVERVTALQDDLKASQKALASARQELALARSAALVTQAEAV-GAAAA
GDGGGEPFQLLVARLDGVEGAALQNAAQELVDQLGATAAVVLGGLPDPTDLGKVVLVAAF
GAAL-VAAGQKAGPFIGAVAKACGGGGGGRPNLAQAGGRNGAALDGALEQARQSLRAALG
-----
>Acam|158337563
------------------------------------------------MVASLSGAQIRQ
TFLDFYAAKGHKILPSASLVPEDPTVLLTIAGMLPFKPIFLGQREAEVPRATTSQKCIRT
NDIENVGQTARHHTYFEMLGNFSFGDYFKEQAIAWAWELSTEVYKLPPERIVPSVFEEDD
EAFAIWRDKIGIPEHRIQRMGAEDNFWASGPTGPCGPCSELYYDFYPEKGDDKIDLEDDT
RFIEYYNLVFMEYNRDSDGKLAPLKNKNIDTGLGLERMAQILQGVPNNYETDLIFPIIET
AAKIAGIKYKKSKAKTKTSLKVVGDHVRSVVQMIADGITASNVGRGYVLRRLIRRVVRHG
QLIGIDGAFITQVAETAIASLEVAYPEVREREKIIKTELEREEAQFLKTLNRGEKLLGEI
MAKK-----PKQ---------ISGKDAFDLYDTYGFPLELTQEIAAEQGLTVDEDGFAKA
MKEQQDRGRSAHKTIDLTVQSALEQLAATVHPTDFLGYTDF-SAKAKVAALLVKGETVDQ
ASAGSEVQIALDQTPFYAESGGQIGDRGYLN--------GKDVVVRIEDVQKESDIFIHY
GRIERGTLEVGDKLTAQIDLACRRQVQAHHTATHLLQAALKNIVDESIGQAGSLVAFDRL
RFDFNYNQAVTPEQIQEIETQINTWIAEAHTTETEVMPIAEAKAKGAVAMFGEKYGAEVR
VMDVPGVSMELCGGTHVKNTSEIGLFKIVTEAGVASGVRRIEAIAGPAVLEYLNVRDAVV
RDLSDRFKAKPEELPERITTLQADLKTAQKQLDTLKAQLALVKSEQLLDQAEPA-GE---
-------VKVLVSQLEGVDSESLKTAAGRLLQKLGE-GAVVLGSVP---AEGKVSLVAAF
SPKV-IEQGLQAGKFVGAIAKQCGGGGGGRPNLAQAGGRDPSKLADALDDAQKQLLAQLK
-----
>Prom9301|126695385
-------------------------------------------MTSQLIKKIVTGDEIRN
AFLKFYSEKLHKIIPSASLIPDDPTVMLTIAGMLPFKPVFLGLKERPSKRATSSQKCIRT
NDIENVGVTARHHTFFEMLGNFSFGDYFKREAIQWAWELVTNIYQLSVENIIVSVFHEDE
ESAKIWIDEIGIHPDRIVKLGEEDNFWSSGKTGPCGPCSELYYDFHPEKGLQNIDLEDGD
RFIEFYNLVFMQYNRDQNGKLTDLKFKNIDTGMGLERMAQILQKKQNNYETDLIFPIIQK
ICEIANIDYFSSDDKNKISLKIIGDHTRAVIHLISDGVAASNLGRGYILRRLIRRMVRHG
RLLGITNEFLPHIASVGINLMQNNYPDLKNNNDLILNEIKIEEIRFRETLERGEKLLDEL
ISSG-----QKL---------ISGFKAFELYDTYGFPLELTVEIAEENSISVDVKGFEEE
MNAQKERAKAASSNIDLTLEGSLEREIDLFNKTVFNGYNSL-LSEAEIKGIFLDSTLVKQ
ASEGQKVLIVLDQTTFYGESGGQVGDIGTIF--------SKDVEVLVDNVMRKKNVFLHH
GTIKKGILTIGQKVKTNVSSSNRAKAAANHTATHLLQSALKLIVNESVGQKGSLVAFNKL
RFDFNSSNPISKDQISKIETLVNSWIMENHALEIKNMSKSEALEKGAVAMFGEKYDDEVR
VVNVPGVSMELCGGTHVKTTSELGSFKIISEEGISAGVRRIEALSGQSALDYFSDRNALV
NQLSDLLKANPNQLFERVNNLQSELINKNKEIQKMKDEIAYFKYSSIKSSAEIV-NS---
-------FSILVNQIDGLDGNSLQSAALNLTSHLGNKAIVILGGIPNP-ENRKLLFVVSL
GDDA-VKIGLHAGKLINEIARICSGGGGGKPNFAQAGAKDIDKLSDAIDYAKNYLQKTLD
SHSDK
>Artm|209523613
---------------------------------------------MSYSPQFLSGSEIRQ
KFLNFYAERQHKIMPSASLVPEDPTVLLTIAGMLQFKPIFLGQRPREVNRATTSQKCIRT
NDIENVGRTARHHTFFEMLGNFSFGDYFKEQAIAWGWEISTEVFGLPPERLIVSVFEEDD
EAFAIWRDQIGIPPHRIQRMGEEDNFWKSGPTGPCGPCSEIYYDFHPEKGDDNIDLEDDS
RFIEFYNLVFMQYNRDADGNLTPLQNQNIDTGMGLERMAQILQCVPNNYETDLIFPIIKT
AADLAGIDYAKSDDKTKVSLKVIGDHLRAVVHLIADGVTASNVGRGYILRRLIRRVVRHG
RLIGITGEFTTKVAETAIGLSEDVYPNTRERERVIKGELQREESRFLETLERGEKLLAEL
LAKQ-----PDQ---------ISGQDAFVLYDTYGFPLELTQEIAEENGLTVDVDGFEAE
MSAQRKRSQAAHETIDLTVQGSLDKLAEQIHPTTFLGYDFP-DSEATVEAVLIAGKSVTE
AVAGSEVQIVLDQTPFYGESGGQIGDRGYLT--------TSDVIVRVDDVKKDSDIFIHF
GRVERGTLTAGITVNARIDRACRRRAQANHTATHLLQAALKLIVDPGISQAGSLVAFDRL
RFDFNCPRALTTEELQQVENQVNSWIAEAHPATVTQMALEEAKNKGAIAMFGEKYAAVVR
VVDYPGVSMELCGGTHVTNTAEIGLFKIVSETGIAAGIRRIEAVAGQSVLDYLNVRDAVV
KELGDRLKAKPEELPERFTNLQAELKTTQKQLEAVKAELAIAQSDQLLSTAERV-GD---
-------LPILVAELPGVDGESLKTAAERLQQKLGE-SAVVLGSVS----DGKVSLVAAF
SPVVVKDKKLQAGKFIGAIAKLCGGGGGGRPNLAQAGGRDPSKLPEALSTAKSQLIDALK
-----
>Syne6301|56750673
-------------------------------MMGLICSLSFISLRQSMAAPALSGDQIRE
TFLKFFEGKGHRRLPSASLIPEDPTVLLTIAGMLPFKPIFLGQQVAEVPRATTSQKCIRT
NDIENVGRTARHHTFFEMLGNFSFGDYFKKEAIAFAWELVTEVFQVPAERLAVSVFEEDD
EAFAIWRDQIGVPEARIQRLGAKDNFWASGPTGPCGPCSEIYYDFHPELGNDGLDLEDDS
RFIEVYNLVFMQYNRDAAGNLTALEKQNIDTGMGLERMAQVLQGVPNNYETDLIFPIIQA
VAAIAQRDYASESESVKVSLKVIGDHLRAVTHLIADGVTASNLGRGYVLRRLIRRVVRHG
RLIGIDRPFTAEIAETAIALMAAQYPNLREREAAIKAELTREEQRFLETLERGEKLLAEL
LAAA-----TDQ---------IRGEDAFVLYDTYGFPLELTQEIAEEKGLTVDLAGFEAA
MAAQRQRSQAAHETIDLTVQGSLDRLAEQIHPSEFVGYGDA-VATAKVTALLREGQSVEA
AEAGDRVQIVLDHTPFYAESGGQVGDRGVLT--------GESLIVRIEDVQKESGFFVHY
GQIERGLLQVGDSVTAQIDRACRRRAQANHTATHLLQAALKLIVDEGISQAGSLVAFDRL
RFDFNCPRAVTPEELRQIEDQINQWIAEAHGTVVEVMPIATAKAKGAVAMFGEKYGAEVR
VIDVPGVSMELCGGTHVANTAEIGLFKIISEAGVASGVRRIEAVAGPAVLEYLNVRDAVV
RDLSDRFKAKPEELSDRVTALQEELKANQKQLTALKAELAIAKSDALVSQAIPV-GD---
-------AQVLVETLTGVDAAALQTAAERLQQKLGDAGAVVLGSSP---EEGKVTLVAAF
GPAI-IAKGLKAGQFIGGIAKICGGGGGGRPNLAQAGGRDASKLPEAIAAALDQLKTAIA
S----
>Anav|75906451
---------------------------------------------MSSNPQHLSGNEIRT
RFLDFYAQRGHQILASASLVPEDPTVLLTIAGMLPFKPIFLGQRTPEFKRATTSQKCIRT
NDIENVGRTKRHQTFFEMLGNFSFGDYFKEQAIAWGWEISTEVFGLPKERLVVSVFEEDD
EAYVIWRDQIGVTEARIKRMGADDNFWVSGPTGPCGPCSEIYYDFHPERGDENIDLEDDT
RFIEFYNLVFMQYNRDASGNLTPLQNKNIDTGMGLERITQILQQVPNNYETDLIFPIIET
AAKIAGIDYHSSDETTKVSLKVIGDHVRSVVHMIADEIRASNVGRGYVLRRLIRRVVRHG
RLIGISGEFINQVAERAIALSESAYPNVRKRETVIKAELEREEANFLKTLDRGEKLLEEI
IQQV-----KKQ-----GQTIISGESAFTLYDTYGFPLELTQEIAEENNLTVDEDDFNVE
MQKQVERAKAAHETIDLTVQGSLDKLAEHIHATEFIGYSQA-TATAKVEVLLVDGVVQEE
AEAGTEVQIVLDKTPFYAESGGQIGDRGYIS--------GDGIVVQVEDVKKESDFFVHF
GRIERGTLRVGDSVTAQIDRAGRRRAQANHTATHLLQAALKTIVDGGISQAGSLVSFDRL
RFDFNSPRGLTAEEIQQVEEQINTWIAEAHSAKIEVLPLAEAKARGAVAMFGEKYGDEVR
VIDFPGVSMELCGGTHVSNTAEIGVFKIISEAGVASGVRRIEAVSGLAVLDYLNVRDKVV
KDLSDRFKVKPEELPERITTLQNELRTTEKQLETLKGQLAIAKSDSLLQTADTL-GD---
-------HKIIVAQLEGVDPESLKSAAERLLQKIGN-GAVVLGSVP---EADKVSLVAAF
SPEV-NKKGLQAGKFIGAIAKICGGGGGGRPNLAQAGGRDASKLPTALEQAQSELKSALG
-----
>Artp|284050469
---------------------------------------------MSYSPQFLSGSEIRQ
KFLNFYAERQHKIMPSASLVPEDPTVLLTIAGMLQFKPIFLGQRPREVNRATTSQKCIRT
NDIENVGRTARHHTFFEMLGNFSFGDYFKEQAIAWGWEISTEVFGLPPERLIVSVFKEDD
EAFAIWRDQIGIPPHRIQRMGEEDNFWKSGPTGPCGPCSEIYYDFHPERGDDHIDLEDDS
RFIEFYNLVFMQYNRDADGNLTPLQNQNIDTGMGLERMAQILQCVPNNYETDLIFPIIKT
AADLAGIDYAKSDNKTKVSLKVIGDHLRAVVHLIADGVTASNVGRGYILRRLIRRVVRHG
RLIGIRGEFTTQVAETAISLSQDVYPNTRERERVIKGELQREESRFLETLERGEKLLAEL
LEKQ-----PEQ---------ISGQDAFVLYDTYGFPLELTQEIAEENGLTVDVEGFEAE
MSAQRKRSQAAHETIDLTVQGSLDKLAEQIHPTAFLGYDFP-DSEATVEAVLIAGKSVTE
AVAGSEVQIVLDQTPFYGESGGQIGDRGYLT--------TSDVIVRVDDVKKDSDIFIHF
GRVERGTLTAGITVNARIDRACRRRAQANHTATHLLQAALKLIVDPGISQAGSLVAFDRL
RFDFNCPRALTTEELQQVENQVNSWIAEAHPATVTQMALEEAKNKGAIAMFGEKYAAVVR
VVDYPGVSMELCGGTHVTNTAEIGLFKIVSETGIAAGIRRIEAVAGQSVLDYLNVRDTVV
KELSDRLKAKPEELPERFTNLQAELKTTQKQLEAVKAELAIAQSDQLLSTAERV-GD---
-------LPILVAELPGVDGESLKTAAERLQQKLGE-SAVVLGSVS----DGKVSLVAAF
SPVVIKDKKLQAGKFIGAIAKLCGGGGGGRPNLAQAGGRDPSKLPEALSTAKSQLIEALK
-----
>Cya7425|220906096
-------------------------------------MAKRQSVQERRSIPSMSGAEIRQ
RFLDFFAARGHKILPSASLVPEDPTVLLTIAGMLPFKPIFLGQQEAEVPRATTSQKCVRN
NDIENVGRTARHHTFFEMLGNFSFGDYFKPDAIAWAWELVTEVYHLPADRLVVSVFQDDD
EAFEIWNQKIGLPPQRIRRMGEDSNFWAAGPTGPCGPCSEIYFDFHPERGEQNIDLDDDS
RFLELYNLVFMQYNRDAEGNLSPLKNKNIDTGMGLERMAQVLQGVPNNYETDLIFPIIQK
AAEIADLDYSKSTDSTKISLKVIGDHLRAVMHMIADGITASNVGRGYVLRRLIRRIVRHG
RLIGIDKPFTAEVVETAIELAEAAYPNVRLKGDSIKAELQREEESFLKTLDRGEKLLADI
ISRVQSKPGKQQ---------ISGQDAFTLYDTYGFPLELTQEIAAEQGLTVDLEGFEAE
MEQQRQRARDAHETIDLTVQGTLDKLAEHIHTTEFLGYSQF-SSPSIVTALLVEGQTVTT
VEAGTTVQIVLDQTPFYAESGGQIGDRGYLS--------GDTLLVRIEDVQKESGIFIHY
GRVERGSVQVNDRVTAQIDLSCRRRVQAHHTATHLLQSALKKLVDDNISQAGSLVSFDRL
RFDFNCPRPVTAAELQAIEDQINTWIAEAHPAQTSVLPIAEAKAKGAIAMFGEKYGSEVR
VLDVAGVSMELCGGTHVSNTAEIGLFKIIAETGVASGIRRIEAVAGPAVLEYLNLRERVV
RDLSDRFKVKPEEVPDRVTALQTELKTTQKQLAELKNELALAKSDSLLAQVEAI-GS---
-------FKVLVAQLEGVDAEALKTAAERLLQKLAP-GAVVLASVP---ELEKVNLVAAF
SSEA-QQKNLHAGKFIGEIAQLCGGKGGGRPNLAQAGGRDAAKLPEAIEFARKKLIEALS
-----
>Cya51142|172036637
---------------------------------------------MTTTAPFLTGNQIRD
RFLQFYAQHNHQILPSASLVPEDPTVLLTIAGMLPFKPIFLGQKQPDFPRATTSQKCIRT
NDIENVGRTARHHTFFEMLGNFSFGDYFKEQAIKWAWELSTKVYRLPPENIVVSVFEKDD
EAFKLWEEMIGIPPQRIKRMGEKDNFWKAGPTGPCGPCSELYYDFHPELGEDNIDLEDDS
RFIEFYNLVFMEYNRDAEGNLAPLQNKNIDTGMGLERMAQILQKVPNNYETDLIFPIIET
AANIANIDYQKATEKTKVSLKVIGDHVRSVVHMIADGITASNTDRGYVLRRLIRRVVRHG
RLIGIEGQFIKQVAETAIELSENAYPQVRERESFIKGELEREETAFLKTLERGEKLLAEI
IEKT-----ETQ-----GQ--ISGVDAFTLYDTYGFPLELTQEIAEESNLTVNIEEFEAE
MRQQQERSKAAHETIDLTVQGSLDKLAEHIHPTAFLGYTDL-QLTAKVEAVLIQGKTVDT
AEAGSEVQIVLDQTPFYGESGGQIGDRGFLT--------GENLVIRVEDVQKESGIFVHF
GRVERGSVSVNDQVTATIDRACRRQVQANHTATHLLQAALKKVVDKSISQAGSLVAFDRL
RFDFNCPRAVTSEELQEIEDLINTWIAEAHETEIAVMPIETAKEKGAIAMFGEKYGSEVR
VIDVPGVSMELCGGTHVKNTAEIGLFKIMSESGISSGVRRIEAVAGPAVLEYLKVRETVV
KDLCDRFKIKPEEISDRITTLQSELKTTQKELEAVKQDLAVAKSDQLLTEAESI-GE---
-------FKLLVSDMGEMDAKALQTAAERLQQKLGE-GAVILGSIP---SEGKVSLVAAF
SKKVNQEKQLQAGKFIGQIAKICGGGGGGRPNLAQAGGREPSKLSEALLTAKEQLTESLK
-----
>Lyns|119487555
---------------------------------------------MSFSPQSLSGSEIRQ
KFLNFYAERGHKIMPSASLVPEDPTVLLTIAGMLPFKPIFLGQRPPEVPRATTSQKCIRT
NDIENVGRTARHHTFFEMLGNFSFGDYFKTQAIAWGWELSTEVFGLPPERLVVSVFEDDD
EAFEIWRDEIGIPAHRIQRMGEDDNFWKSGPTGPCGPCSEIYYDFHPELGDDKIDLEDDT
RFIEFYNLVFMQYNRDAEGNLTPLQNKNIDTGMGLERMAQILQSVPNNYETDLIFPIIKT
AADIAGIDYKKSDKKTQVSLKVIGDHVRAVVHLITDGVTASNIGRGYILRRLIRRVVRHG
RLIGIEGEFTTKVAETAIRLSEEVYPQTRERETVIKAELQREEERFLETLERGEKLLTDI
IEKAISKEIPPQSPLSKGGGMISGKDAFVLYDTYGFPLELTQEIAEESGLTVDVSGFEVE
MEEQRNRSKDAHETIDLTVQGSLDKLAENIHPTAFLGYSEL-VSEAVVKVILIEGKSVES
AEAGTKVQIVLDQTPFYAESGGQIGDRGFLS--------FGDTVVRVKDVQKESNIFIHL
GKVERGILTVGMTVNAQIDRACRRRAQANHTATHLLQSALKLIVDPTISQAGSLVSFERL
RFDFNCPRSLTPEEVQQVEDQVNSWIAEAHPAIVAEMPLEDAKNKGATAMFGEKYSDVVR
VVDYAGVSMELCGGTHVNNTAEIGLFKIVSETGISSGIRRIEAVAGQSVLDYLKVRDNVV
KELGDRFKAKPEELPERITNLQNELKATQKQLEAAKGELAIAKSDQLLAEAETI-GD---
-------IKILVAELPGVDADSLKKAAERLQQKLGE-SAVVLGSSP---EEGKVSLVAAF
SAKVHKEKKLQAGKFIGNIAKICGGGGGGRPNFAQAGGRDASKLSEALDTAKTQLVEGLK
-----
>Prom9211|159902592
--------------------------------------MTVEQLSPHSKSHPLTGEEIRT
AFLHFFAERGHQVLPSASLVPDDPTVLLTIAGMLPFKPVFLGHEERPSSRVVTSQKCIRT
NDIENVGRTARHQTYFEMLGNFSFGDYFKKEAIQWAWELSTKTFGLDPKYLVVSIFREDD
DAYEIWRNIIGVNPDRIIRMDEADNFWSSGPTGPCGPCSELYYDFNPELGNHCIDLEDDT
RFIEFYNLVFMEFNRDSTGRLSSLSNCNIDTGMGLERMAQILQKVPNNYETDLIYPLLEK
VAYLVGVDYQKTDKKTRISYKVIGDHIRACVQLISDGVSASNLGRGYILRRLLRRIVRHG
RLLGIPKPFLIDLGEVAISLMKSTYPQLLERRDVILKELQREELRFLETLERGERLLADL
LSNN-----PKE---------ISGEQAFELYDTYGFPLELTQEIAEENSIEVDLKAFEKA
MQRQRIRAKAASTTIDLTLQDTLDKAVRELKPTNFKGYECL-TETSTVQAIFINGELAQE
AQENDVIQVALDITPFYGESGGQIGDTGILFKES-----VTNCLIEIDSVIRNNDVFVHR
GIVKNGRLQVGDIIQSQVHHINRRRAQINHTATHLLQASLKEIVGSEISQAGSLVSFERL
RFDFHCSSPVSSEELEKVEKKINLWISESHSLVVKEMKIDDAKQAGAVAMFGEKYGTLVR
VVDVPGVSMELCGGTHVANTADIGAFKIVGESGIAAGIRRIEAVAGPGVFDYFNARDSVV
RILSERFKVQSNEIVDRVIALQDEVKLLGKSLIKAQEEIAFAKTSALVSKATAI-KS---
-------SHYIIHRLDGVPSEALQSAAKVLVDQLGDCSAVLLAGTPTQSDPNKVILVAAF
GAKT-VAHGLHAGKFLGPIAKMCGGGGGGRPNFAQAGGRDAKPLDKALDLAREQLMGALL
-----
>Noss|17229910
---------------------------------------------MSSNPQHLSGNEIRT
RFLDFYAQRGHQILASASLVPEDPTVLLTIAGMLPFKPIFLGQRTPEFKRATTSQKCIRT
NDIENVGRTKRHQTFFEMLGNFSFGDYFKEQAIAWGWEISTEVFGLPKERLVVSVFEEDD
EAYAIWRDQIGVTEARIKRMGADDNFWVSGPTGPCGPCSEIYYDFHPERGDDNIDLEDDT
RFIEFYNLVFMQYNRDASGNLTPLQNKNIDTGMGLERITQILQRVPNNYETDLIFPIIET
AAKIAGIDYHSSDESTKVSLKVIGDHVRSVVHMIADEIRASNVGRGYVLRRLIRRVVRHG
RLIGISGEFINQVAETAIALSESAYPNVRQRETVIKAELEREEANFLKTLDRGEKLLAEI
IAEV-----KKQ-----GKTVISGKDAFTLYDTHGFPLELTQEIAEENNLTVDVEGFQKQ
MEIQQQGGRGAHETIDLTVQGSLDKLAEHIHATEFIGYSQA-TATAKVEVLLVDGVVQEE
AEAGTEVQIVLDETPFYAESGGQIGDRGYIS--------GDGIVVQVEDVKKESDFFVHF
GRIERGTLRVGDNVTAQIDRAGRRRAQANHTATHLLQAALKTIVDGGISQAGSLVSFDRL
RFDFNSPRGLTVEEIQQVEEQINTWIAEAHSAKIELLPLAEAKARGAVAMFGEKYGDEVR
VIDFPGVSMELCGGTHVSNTAEIGVFKIISEAGVASGVRRIEAVSGLAVLDYLNVRDKVV
KDLSDRFKVKPEELPERITTLQNELRTTEKQLETLKGQLAIAKSDSLLQTADTC-GD---
-------YKIIVAQLEGVDPESLKSAAERLLQKIGN-GAVVLGSVP---EADKVSLVAAF
SPEV-NKKGLQAGKFIGAIAKICGGGGGGRPNLAQAGGRDASKLPAALEQAQSELKSALG
-----
>Cya8801|218246265
---------------------------------------------MTKTLKSLTGAQIRD
KFLQFYASKHHQILPSASLVPEDPTVLLTIAGMLPFKPIFLGQKNPDYPRATTSQKCIRT
NDIENVGRTARHHTFFEMLGNFSFGDYFKEQAIAWSWELSTQVFNLPPENIVVSVFEEDD
EAFQIWQNSIGIPPQRIKRMGEKDNFWKAGPTGPCGPCSELYYDFHPELGEENIDLEDDS
RFIEFYNLVFMQYNRDAEGNLTPLQNKNIDTGMGLERMAQILQQVPNNYETDLIFPIIET
AAKIAGINYKNTDEKTKVSLKVIGDHVRSVVHMIADGITASNTDRGYVLRRLIRRVVRHG
RLIGIEGEFITQVAETAMQLSESVYPNVRERETAIKGELQREESRFLETLERGEKLLAEI
IAKT-----PKN-------TAISGVDAFTLYDTYGFPLELTQEIAEEQGLTVDVEGFEAA
MKEQQERSKAAHETIDLTVQGSLDKLAEHIHPTEFLGYSSP-QIIAKVQAVLVAGKTVEN
ASAGTEVQIILDQTPFYGESGGQIGDRGYLT--------GDNLVVRIEDVKKESGIFVHF
GRVERGTIAVENTVTATIDRACRRRVQAHHTATHLLQAALKKVVDESISQAGSLVDFDRL
RFDFNCPRSITSAELQEIEALINTWIAEAHDTQVSIMDLEKAKAKGAIAMFGEKYSAEVR
VIDVPGVSMELCGGTHVKNTAEIGLFKIMSESGISSGVRRIEAVAGPAVLEYLNVRETVV
KDLCDRFKIKPEEISDRITALQSELKTTQKELEAVKQELAVAKSDQLLSQAESV-GS---
-------FKILVSEMGDLDGKALQTAAERLQQKLGE-AAVILASVP---SEDKVVLVAAF
SEKVHKEKQLMAGKFIGEIAKICGGGGGGRPNLAQAGGRDANKLPEALLIAKQQLIEKLQ
-----
>Glov|37521917
------------------------------------------------MPTVLNGNAIRE
KFLQFFESKQHRRLPSASLVPDDPTVLLTIAGMLPFKPVFMGKRERPAPRVTTSQKCVRT
NDIENVGRTARHHTFFEMLGNFSFGDYFKREAIGWAWELVTGVFELPPERLWVSVYEEDE
EALVLWQEVAGLPPVRVRKMGADSNFWESGPTGPCGPCSEIYYDFHPERGEGDIDLDDDS
RFLEIYNLVFMQLNRDSEGTFSELPRKNIDTGLGLERMAQVLQGVPNNYETDLVFPIIRK
AEVLSGRDYFKADDQQKTSFKIIGDHTRAVVHLVADGVLPGNLGRGYILRRLIRRMVRHG
RMLGIAGSFLPQMATVAVELMGGAYPNLLESRELILTRLATEESQFLQTLETGERLLDEI
LGRS-----EKR---------ISGVDAFMLYDTYGFPLELTMEVAAERGLEVDVAAYEEA
MEKQRERARRAAKTVDLTQGASL----ADLERTDFLGYRNV-ASKAMVKLVLFEGEPIER
ASAGASVQLVLDQTPFYPEGGGQIGDRGYLS--------GPDLLVRIEDVQKRDTVILHT
GRIERGTVATGDSVQAQIDLADRRRSQAHHTATHLLQAALKKVLGESVQQQGSLVAFDRL
RFDFSWPKALSQAEIQQVEDLVNTWIAEAHTLSQEVMPIDQAKARGALAFFGEKYGSEVR
VIDVPGVSIELCGGTHVRNTAEIGLFKMVSETGIASGVRRIEAVAGPAVLEYLRLRDTVT
RQLADEFKVQVEQIPQRVAALTSDLKQAQKQIDSLKAALATARAEALLGQAETT-GG---
-------FRVLVADLGDTEPEALKSAAEHLLAKLGEGGAVVLGSAP---AADKVSLVAAF
GKGA-VAKGLNAGKFVGEVAKITGGGGGGRPNLAQAGGKQPEKLKNALSEASSKLSGALG
A----
>Syns8102|33866890
--------------------------------------MAAAASSSSAASAPRSGEDIRE
AFLNFYAERGHQRMASASLIPEDPTVLLTIAGMLPFKPVFLGQQQRPAPRATSSQKCIRT
NDIENVGRTARHHTFFEMLGNFSFGDYFKQQAIEWAWELSTQVYGIDPRNLVVSVFREDD
EAEQIWRDVVGVNTKRIIRMDEADNFWASGPTGPCGPCSEIYYDFKPELGDDGIDLEDDD
RFIEFYNLVFMQYNRDAEGNLTPLANRNIDTGMGLERMAQILQKVPNNYETDLIFPLIQA
AADLACVDYAQLDDKGKTSLKVIGDHSRAVTQLICDGVTASNLGRGYILRRLLRRVVRHG
RLLGIDKPFLVTMGEAAIDLLKGAHPGVIERQEVILAELQREEARFLETLERGEKLLAEV
LASR-----PTQ---------ISGAQAFELYDTYGFPLELTQEIAEEQRITVDLDGFEVA
MEEQRQRAKAAAVSIDLTLQDAIEQVAGDQPATAFKGYDAL-DHPSTVQALVVNGAPAST
ASAGDVVQVVLDSTPFYGEGGGQVGDRGSLS--------GVDVIVAIDSVSRSRDVFVHS
GRMERGHLAVGDTVNAQVDRSCRRRAQANHTATHLLQAALKQVVDPGIGQAGSLVDFDRL
RFDFHCPTAVTAEQLAQIETLINGWIAEAHCLEVQEMAIDQAKAAGAVAMFGEKYADVVR
VVDVPGVSMELCGGTHVANTAEIGLFKIVAESGVAAGIRRIEAVAGPAVLAYLNERDAVV
KQLGDRFKAQPAEIVDRVTALQEELKATGKALAAAQAELAVAKAGALAAKAEAV-GE---
-------FQLLVERLDGVEGAGLQGAAQSLADQLGDGAAVVIGGLPDPGDLGKVILVAAF
GKQV-IAAKLQAGKFIGGIAKQCGGGGGGRPNLAQAGGRDGAALPGALAAARSELAAALP
QS---
>Thee|22299646
----------------------------------------MTSSPSASAMTALTGDQIRQ
KFLDFYAAKGHTILPSASLIPDDPTVLLTIAGMLPFKPIFLGQEAPKVPRATTAQKCLRT
NDIENVGRTARHHTFFEMLGNFSFGDYFKGEAIAWAWELMTTVYGLPPERLLVSVFENDD
EAYDIWHRQVGLPKERIQRMGEESNFWTAGPTGPCGPCSEIYYDFYPEKGLANVDLDDDG
RFIELYNLVFMELNQDDQGHRTPLKAKNIDTGMGLERMAQVLQGVPNNYETDLIFPIIEA
AAQRAGIQYQKANASTQTSLKVIGDHTRAVVHLIADGVTASNVGRGYVLRRLIRRIVRHS
RLLGINGLVTPDLAQVAIDLAANVYPNVRERQAVILSELQREEEQFLKTLDRGEKLLAEM
LSPL-----KKAKGKKRSQPQLAGRDAFVLFDTYGFPLELTQEIAAEQGIGVDVAEFEAC
MAEQRQRSQAAHETIDVTVQEGIDSLGDQLHPTQFRGYEEL-SLTTTVTAILVAGHPATT
ATAGTEVQVILEATPFYAESGGQIGDRGYLA--------SSDALVHIHDVQKQKELFVHY
GKVERGSLKVGDRVSAQIDLSCRRRVQAHHTATHLLQAALKKLIDENISQAGSLVAFDRL
RFDFNCPRPLTREELQQIEDQINAWISESHTTHTYIMALSEAKAKGAIAMFGEKYGEQVR
VLDIPGVSMELCGGTHVHNTAEIGLFKIISESGVAAGIRRIEAIAGAAVRDYLQQRDSIV
RELCDRFKAKPEEILDRISQLQADLKAQQKALEHLKAELALAKTQALLEQAKPV-GN---
-------SHVLIASLAGVDPQGLKTAAEWLLNKLGS-GAVVLATQP---AADKVNLLVAA
SQDV-VQRGVHAGQLVAALAQVCGGRGGGRPNFAQAGGSQPAKLAEALELAHSRLKEILE
S----
>Syns9916|116074098
--------------------------------------MAVARSSRSDAARPRSGAEIRA
AFLDFFEARGHKRTASASLVPEDPTVLLTIAGMLPFKPIFLGQQERPAPCATSSQKCIRT
NDIENVGRTARHHTFFEMLGNFSFGDYFKEQAIQWAWELSTGVFGLDPKNLVVSVFREDD
EAEQIWRDVVGVNPKRIIRMDEADNFWASGPTGPCGPCSEIYYDFKPELGDDGIDLEDDD
RFIEFYNLVFMQYNRDAEGTLTPLANRNIDTGMGLERMAQILQQVPNNYETDLIYPLIET
AAGLAGVDYKALDEKGKTSLKVIGDHSRAVTQLICDGVTASNLGRGYILRRLLRRVVRHG
RLLGIAKPFLTVMGEASIALMQEAYPQLLERKEVILAELKREEARFLETLERGEKLLADV
LAAK-----PAQ---------IAGAQAFELYDTYGFPLELTQEIAEEHGLTVDLAGFEAA
MEEQRQRAKAAAVSIDLTLQDAIDQVAAELEATSFRGYDLL-EHSSSVQALVVNGEPAQQ
AGAGDAVQVVLDTTPFYGEGGGQVGDRGVLVGDGPD---GNGLIVVIEGVSRNRSVFVHS
GRVERGSLSIGDVVHGQVDKACRRRAQANHTATHLLQAALKQVVDPGIGQAGSLVDFERL
RFDFHCPRAVKADELEQIEALINGWISEAHSLEVQEMAIEQAKAAGAVAMFGEKYADVVR
VVDVPGVSMELCGGTHVANTAEIGLFKIVAESGVAAGIRRIEAVAGGAVLAYLNERDLVV
KQLGDRFKAQPAEIVERVLALQDELKSTGKALAAAQAELAVAKSAALASKAVAV-GE---
-------LQLLVERLDGVDGAGLQGAAQSLADQLGDGAAVVIGGLPDPADQGKVILVAAF
GKTV-IAQGQQAGKFIGGIAKLCGGGGGGRPNLAQAGGRDGGALDGALASAREQLEGSFS
-----
>PromMED|33860604
-------------------------------------------MKSQTKNTPITGDEIRK
EFLNFYHEKLHKIIPSASLIPDDPTVMLTIAGMLPFKPVFLGLKERPSKRATSSQKCIRT
NDIENVGVTARHHTFFEMLGNFSFGDYFKKEAIEWAWELVTDIYGLSAENIIVSVFHEDD
DSVKIWKEDIGIHPKRIIKLGEKDNFWSSGKTGPCGPCSELYFDFKPEKGVQNIDLEDGD
RFIEFYNLVFMQYNRDPDGQLTDLKYKNIDTGMGLERMAQILQKKKNNYETDLIFPIIQK
ASEISKIDYYSSGERTKISLKIIGDHIRAVIHLISDGVIASNLGRGYILRRLIRRMVRHG
RLLGLKNEFLSKLASVGIKLMQENYPDLKNNCDHILSEIKIEEIRFRETLERGEKLLDEL
ISSG-----QKM---------ITGFKAFELYDTYGFPLELTEEIAQENNIGVDVKGFDKE
MSAQKERAKAASQIIDLTLEGSLEREIDLFDKTLFNGYDSL-DSDAEIKGIFLESTLVKQ
ASEGQKVLIVLDQTSFYGESGGQVGDIGTIL--------SNDLEVVVDNVIRKKNVFLHY
GIVKKGILSLGQKVKTKVNDLARAKAAANHTATHLLQSALKVVVNESVGQKGSLVAFNKL
RFDFNSSKPITKDQIFKVETLVNSWILENHSLNIKNMAKSEALERGAVAMFGEKYDDEVR
VVDVPSVSMELCGGTHVKTTSELGCFKIISEEGISAGVRRIEALSGQSAFEYFSDKNSLV
SQLCDLLKANPNQLLDRVNSLQSELINKNKEIQKMKDEIAYFKYSSLSSSANKV-GL---
-------FSLIISQLDGLDGNSLQSAALDLTSKLGDKSVVILGGIPDK-ENRKLLFVVSF
GEDL-VKRGMHAGKLINDISRICSGGGGGKPNFAQAGAKDIDKLNDALEYARKDLRTKLH
SYSDK
>Scys6803|16331117
---------------------------------------------MTTTPPVLSGPEIRQ
QFLNFFADRQHQILPSASLVPEDPTVLLTIAGMLPFKPIFLGQKSAEFPRATTSQKCIRT
NDIENVGRTARHHTFFEMLGNFSFGDYFKSQAIAWAWELSTQVFKLPAERLVVSVFEEDD
EAFAIWRDEIGIPAHRIQRMGADDNFWVSGPTGPCGPCSEIYYDFHPELGDEKLDLEDDS
RFIEFYNLVFMQYNRDNAGNLTPLEKKNIDTGMGLERMAQILQKVPNNYETDLIFPIIQT
AANIAGIDYAQANEKTKVSLKVIGDHVRSVVHMIADGISASNLGRGYVLRRLIRRVVRHG
RLLGINGEFTTKVAATAVQLAQPVYPNVLERQSLIEQELQREEAAFLKTLERGEKLLADL
MADG-----VTE---------IAGADAFTLYDTFGFPLELTQEIAEEQGITVDVEGFEKA
MQEQQERSKAAHETIDLTVQESLDKLANHIHPTEFLGYTDL-QSSAIVKAVLVGGELVDQ
AVAGQTVQIVLDQTPFYGESGGQIGDKGFLN--------GDNLLIRIEDVKRESGIFIHF
GRVERGTVQIGTTITATIDRACRRRAQANHTATHLLQSALKRVVDEGISQAGSLVDFNRL
RFDFNSPRAVTMEELQQIEDLINQWIAEAHQTEVAVMPIADAKAKGAIAMFGEKYGAEVR
VIDVPGVSLELCGGTHVANTAEIGLFKIVAETGIAAGVRRIEAVAGPSVLDYLNVREAVV
KELGDRLKAKPEEIPDRVHQLQQELKASQKQLEALKQELALQKSEQLLTQAQTV-GE---
-------FKILVADLGTVDGESLKTAAERLQQKLGE-SAVVLASIP---EEGKVSLVAAF
SPQLVKTKQLKAGQFIGAIAKICGGGGGGRPNLAQAGGRDASKLPEALATAKQTLLAELG
-----
>Syn9902|78185740
-----------------------------MTTGSSLLSMAAAASSSSAASLPQTGAEIRS
AFLRFYEERGHKVMASASLIPEDPTVLLTIAGMLPFKPVFLGQQERPAPRATSSQKCIRT
NDIENVGRTARHHTFFEMLGNFSFGDYFKQQAIEWAWQLSTEVYGIDPKHLVVSVFREDD
EAEQIWRDVVGVNPKRIIRMDEADNFWASGPTGPCGPCSEIYYDFKPELGDEGIDLEDDD
RFIEFYNLVFMQYNRDAEGSLTPLANRNIDTGLGLERMAQILQKVPNNYETDLIFPLIQA
AADCAGVDYHQLDDAGKTSLKVIGDHSRAVTQLICDGVTASNLGRGYILRRLLRRVVRHG
RLLGINKPFLVMMGEASIALLKDAHPSVLERQEVILAELQREESRFLETLERGEKLLSEV
LDSK-----PKQ---------ISGAQAFELYDTYGFPLELTQEIAEEQGLEVDLAGFEEA
MEQQRQRAKAAAVSIDLTLQDAIDQVVATQKATAFQGYQRL-EQPSCVQALVANGEPATS
ASAGDHVQIVLESTPFYGEGGGQVGDRGVLS--------GADVIVAIESVSRSRDVFVHA
GRIERGQLTVGDAITAQVDRACRRRAQANHTATHLLQAALKQVVDPGIGQAGSLVDFDRL
RFDFHAPQAVTTEQLGQIETLINGWIAEAHGLLVEEMAIDQAKAAGAVAMFGEKYADVVR
VVDVPGVSMELCGGTHVANTAEIGLFKIVGESGVAAGIRRIEAVAGASVLGYLNERELVV
KQLGDRFKAQPGEIVERVVALQDELKSTGKALIAAQAELAVAKSAALATKAVAI-GS---
-------FQLLVERLDGVDGTGLQGAAQSLAAQLGDGAAVVLGGLPDPSDQGKVILVAAF
GKDV-IAAKQQAGKFIGTIAKLCGGGGGGRPNLAQAGGRDGAALAGALETARMELTAALQ
QQG--
>Trie|113478168
-----------------------------------------------MSAKKLTGNEIRK
KFLSFYAQREHTILPSASLVPEDPTVLLTIAGMLPFKPIFLGQQPRQYPRATTSQKCIRT
NDIENVGRTARHHTFFEMLGNFSFGDYFKPEAIALAWELSTKIFALPPERLVVSVFREDD
EAFAIWRDQIGIPAHRIQRMDEADNFWASGPTGPCGPCSEIYYDFHPELGDDHIDLEDDT
RFIEFYNLVFMQYNRDANGNLTPLENRNIDTGMGLERMAQILQKVPNNYETDLIFPIIKT
ASDIADIDYRKSDDKTKVSLKVIGDHVRAVANLIADGVTASNVGRGYILRRLIRRVVRHG
RLIGISGEFTSKVAETAITLAEDIYPNLRERETVIKAELQREESRFLETLERGEKLLAEI
MAKP-----ETK-----KTQHISGEDAFKLYDTYGFPLELTQEIAEENGLTVDVSMFDQE
MKLAQIRSQSAHETIDLTAQ---DGVKLDIDKTQFLGYTDL-SSPAQVMALVGDGEQLET
VQAGAQVQIVLDKTPFYAESGGQIADRGYLS--------GDSLVVRIEDVQKQNNIFVHF
GRIERGRLQLGMTVNAQIDGTCRRRAQANHTATHLLQAALRSLVDSSISQAGSLVSFDRL
RFDFNCPRGLKPEEVEQVEAQVNSWIAEAHSATVAEMPLEVAKAKGAVAMFGEKYADVVR
VVDYPGVSMELCGGTHVNNTAEIGVFKIISEAGISSGVRRIEAVAGLAVLDYLKVRDAVV
KELSDRFKAKPEELSERVSNLQQELKDSQKQLEALKGELAVAKSDQLLGNAETV-GE---
-------FQILVAEMPGVDAEALKTAAERLQQKLDE-SAVVLGSAA----EGKVSLVAAF
SKSV-NGKGLQAGKFIGGIAKICGGGGGGRPNLAQAGGRDPSKLKEALESAKEQLVDGLK
-----
>Syn9311|113953976
--------------------------------------MAVARSSRSAAATPRSGAEIRA
AFLSFYEERGHKVMASASLIPEDPTVLLTIAGMLPFKPVFLGQQKRPAPRATSSQKCIRT
NDIENVGRTARHHTFFEMLGNFSFGDYFKQQAIEWAWELSTDLFGIDPKHLVVSVFREDD
EAEQIWRDVVGVNPKRIIRMDEADNFWASGPTGPCGPCSEIYYDFNPELGDEGIDLEDDD
RFIEFYNLVFMQYNRDAEGTLTPLANRNIDTGLGLERMAQILQKVPNNYETDLIFPLIQA
AADLAGVDYHQLDDAGQTSLKVIGDHSRAVTQLICDGVSASNLGRGYILRRLLRRVVRHG
RLLGIHQPFLVTMGQASIALLKDAYPSVIERQEVILAELQREESRFLETLERGEKLLADV
LESK-----PKQ---------ISGAQAFELYDTYGFPLELTQEIAEEHGLDVDLAGFEQA
MEQQRQRAKAAAVSIDLTLQDAIDQVAADLNATSFEGYDLLVQSSSTVQALLVNGEAAAS
ASDGDVVQVVLDNTPFYGEGGGQVGDRGLLVGDGPD---GNGLIVVIEGVSRNRGVFVHS
GRVQLGRLGVGDVVHGQVDRACRRRAQANHTATHLLQAALKQVVDEGIGQAGSLVNFERL
RFDFHCPRAVKPEELEQIETLINGWISDAQSLEVNEMAIDQAKAAGAVAMFGEKYADVVR
VVDVPGVSMELCGGTHVGNTAEIGLFKIVSESGVAAGIRRIEAVAGASVLAYLNEREVVV
KQLGDRFKAQPGEIVERVVALQEELKNSQKALTAARSELAVAKSAALAVQAVAV-GK---
-------HQLLVARLDGVNGDGLQGAALGLLDQLGDATAVVLGGLPDPSDQGKVILVAAF
GKAV-IATGQQAGKFIGAIAKLCGGGGGGRPNLAQAGGRDGAALDAALNTARAELKKTLG
-----
>NoAz|298491784
---------------------------------------------MSLTPQYLSGNDIRA
LFLDFYTQRGHELLPSASLVPEDPTVLLTIAGMLPFKPIFLGQRTPDFKRATTSQKCIRT
NDIENVGRTKRHHTFFEMLGNFSFGDYFKEQAIAWGWELSTQVFRLPPERLVVSVFEEDD
EAFGIWRDKIGVNEKRIKRMGADENFWVSGPTGPCGPCSEIHYDFHPELGEDNIDLEDDS
RFIEFYNLVFMQYNRDASENLTPLQNKNIDTGMGLERMAQILQNKPNNYETDLIFPIIET
AAKVAKIDYHHSDEDTKVSLKVIGDHIRSVVHMIADEIRASNVGRGYVLRRLIRRVVRHG
RLIGICEEFINQVAERAISLSESVYPNLRQREASIKAELQREEANFLKTLDRGEKLLAEI
IQEV-----KQK-----GLTSMSGKSAFTLYDTYGFPLELTQEVAEENNLTVDVDGFNAE
MQKQVERAKAAHETIDLTVQGSLDKLVEHIHTTEFIGYTAA-ATTAKVEVLLVGGISEET
AEAGREVQIVLDRTPFYAESGGQIGDKGYIS--------GDGVLVRVEEVKKESDFFVHF
GHIESGTLRIGDNVKAQINTAYRRRSQANHTATHLLQAALKKVVDEGISQAGSLVSFDRL
RFDFNCPRALTSEEVQQIEELVNTWISEAHSAKIEVLPLAEAKARGAVAMFGEKYGNEVR
VIEFPGVSMELCGGTHVNNTGEIGVFKIISEAGVSSGIRRIEAVSGAAILDYLNVRDKVV
NDLSDRLKVKPEEIPDRIRTLQTELRNSEKEIQTLKSQLAIVKSDSLLKTAKTV-AE---
-------HRIIVAQMEDVDAESLKAAAERLLQTIGN-GAVVLASIP---EAGKVSIVAAF
SSEV-NKKGVEAGKFVGAIARICSGGGGGKPNLAQAGGRDASKLPQALETAKTELEESLK
-----
>Ucyn|284929441
---------------------------------------------MTINPPFLTGNEIRD
KFLHFYKGKKHQIFPSASLIPRDPTVLLTIAGMLPFKPIFLGQEKSSFSRITTSQKCIRT
NDIDNVGYTARHHTFFEMLGNFSFGDYFKEQSIRWAWELSTQIFLLPPESIVVSVFESDD
EAFNIWENIIGIPQTRIIRMGEKDNFWKAGKTGPCGPCSELYYDFHPELGEQNLNLEDDS
RFIEFYNLVFMEYSRDENGNLFPLGKKNIDTGMGLERMAQILQKVPNNYETDLIFPIIES
ILNIIAIEYRHAEENTKKSLKIIGDHIRAVIHMIADGITASNTDRGYVLRRIIRRIIRHG
RLIGIEGKFINKIAQTAIQISEKSYPEVREKEIFISKELSKEEDIFLKTLERGEKLLCEI
IDNTIK---PNQ---------ISGLDAFILYDTYGFPLELTQEIAEESQLKVNIDEFYEQ
MKLQQCRSKAAHENINLSLGYEINKLISDVDATKFTGYSDL-NSSVVVKKILVNQKVVQQ
AEKGNNVQIILDSTPFYAESGGQVSDHGYLV--------GHKSFIRINDIQKESEVFIHY
GKIEEGYLLTNETLDAVVDNNYRQCIKLNHTSTHLLQAALRKNLDSSITQAGSLVTFDRL
RFDFQYPHQITIEQIEQIENTVNFWISEKHDVSIENMSLKVAKEKGAIAMFGEKYSEEVR
VIDIPEISMELCGGTHVNNIAEIGLFKIISQTGISSGVRRIEAITGSAILEYLKVKDSIV
KNLCEHFKVKPEEIQKRIISLQTDLKDTQKQLEIVQQELAMVKSDKLLDIAESLDND---
-------LKIIVSNVGNVDKKALQHSAERLQNKLGE-GAVVLGATL---PGNKVSLVASF
SKKIYKDKNLSAGKFIGEIAQICEGGGGGRPNLAQAGGKDASKLEEALLTAKNKLIQLLK
-----
>Syns5701|87300751
-------------------------------------MAAKTSSRSERRSRPHSGAEIRE
AFLAFYEARGHRRMASASLVPDDPTVLLTIAGMLPFKPVFLGQAEPPSPRATSSQKCIRT
NDIENVGRTARHHTFFEMLGNFSFGDYFKTEAMTWAWELATKVFGLDPKHLVVSVFRDDD
EAAVIWRDTVGVDPRRIVRLGEADNFWVSGPTGPCGPCSEIYYDFKPELGVEHLDLEDDS
RFIEFYNLVFMQFNRDAEGNLTPLENRNIDTGLGLERMAQILQGAANNYETDLIYPLIET
AATLAGVNYRQLDARGQTSLKVIGDHSRAITQLIADGVTASNLGRGYILRRLLRRVVRHG
RLLGITTPFLTAMGEAAIALMVDAYPQLVERRDAIMAELAREEARFLETLERGEKLLAEV
LSAG-----PSQ---------ISGEQAFELYDTYGFPLELTEEIAEEHGLAVDLAGFEAA
MEAQRQRAKAASVRLDLTLQGAIEAMAEQLPATDFRGYEAL-EHPSQVMALVVNGEPAQG
ARAGDAVQIVLDSTPFYGESGGQIGDRGVLAGGAPGAGAEAGVIVRIEAVSHQRKLIVHH
GRIERGELALGDTVTALVDRACRRRVQAHHTATHLLQAALKQLVDPSIAQAGSLVDFERL
RFDFHCPHAISPEDLERIEERINGWIADAHALEVREMELERARSAGAVAMFGEKYADIVR
VVDVPGVSMELCGGTHVANTAEIGLFRIVSESGVAAGIRRIEAVAGPAVLDYLKERDTVV
RALGDRFKVQPGEILERVSGLQDELKAASRALAAARSELALARASALATGALEV-GA---
-------FRVLVARLDGVEGAALQTAAQQLQEGLGSAAAVVLGGLPAPEEPAKLVLVAAF
GAEV-IAAGPKAGSFIAVVAKRCGGGGGGRPQLAQAGGRDAASLDPALEQARADLIASLS
-----
>YellB|86608988
------------------------------------------------MFPALSGAAIRQ
TFLDFYAQRGHQVLPSASLVPEDPTVLLTIAGMLPFKPIFLGQRDPEYPRVTTAQKCVRT
NDIENVGRTARHHTFFEMLGNFSFGDYFKKEAIAWAWELVTEVFGLPPERLVVSVFREDE
EAFALWRDEIGIPAHRIQRMGEADNFWAAGPTGPCGPCSEIYYDFKPELGDERIDLEDDS
RFLEIYNLVFMELNRDSEGHLMPLAKQNIDTGLGLERLAQVLQGVPNNYETDLIFPIIQT
AAGIAGLNYSKANPEQQISLKVIGDHARAVMHLIADGVLPSNVDRGYVLRRLIRRMVRHG
RLLGIGEPFTIPVIETAIQLAEAAYPQVRERETLIKTELQREEEQFLKTLERGERLLLDL
FTAV-----ESSRRDSSSPKQISGADAFKLFDTYGFPLELTQEIAQEHGFSVDLEGFEQE
MEKQRQRARAAHQTIDLTAQGSLDELADFLSQTEFLGYSQS-SARGVVEALLVEGKSVPQ
VEAGQAVQVVLDRTPFYAEAGGQIGDRGYLS--------GDGLLVRIEDVQKQGDLFVHF
GRVERGILRVGDPVQAQIDLACRRRAQAHHTATHLLQAALKRIVDPSIGQAGSLVAFDRL
RFDFTLSRPVTPEELEQIENLVNTWIAEAHAAQVAIMPLAEAKARGAVAMFGEKYGAEVR
VIDFPGVSMELCGGTHVNNTAEIGLFKIIAETGVAAGIRRIEAVAGPAVLEYLNERDRVV
RELSAQFKAKPQELPERVAALQAELKAAQKELEEVRSQLALLQAEGLLAQAVAV-AD---
-------LKVLVAELGSTTPEALKTAAEHLLHKLGE-GAVVLGSVP---EAGKVSLVAAF
SPAV-QQLGLKAGSFIGEIAKLTGGGGGGRPNLAQAGGKQPEKLAEALQVARERLQAELI
SR---
>Syn7002|170078279
---------------------------------------------MSSVPPVLSGSEIRS
KFLEFFNQRQHPILPSASLVPEDPTVLLTIAGMLPFKPIFLGQQDAPSPRATTSQKCIRT
NDIENVGRTARHHTFFEMLGNFSFGDYFKEQAIAWAWELSTEVFQLDPKNIVVSVFREDD
EAFEIWRDKVGVNPKRIIRMGEEDNFWKSGPTGPCGPCSELYYDFKPELGDDNIDLEDDT
RFIEYYNLVFMQYNRDAEGHLTPLQNKNIDTGMGLERMAQILQQVPNNYETDLIFPIIET
AAKAAGIHYEKADEKTKVSLKVIGDHVRSVVHMIADGITASNTDRGYVLRRLIRRVVRHG
RLIGIDGNFINQVAETAIQLSEAAYPNTRERESFIKQELEREENNFLKTLERGEKLLADI
IAKE-----EKQ---------ISGVDAFTLFDTFGFPFELTQEIAEENGLTVDAEGYQAE
MKKQQERSKAAHETIDLTVQGSLDELAEHIHPTAFLGYTDL-QSQVKIEAVLVDGHRVET
AEAGVVVQLICNQTPFYAESGGQIGDRGYFS--------GDQLVVRINDVQKESGFFVHH
GKVERGSLTVGDTVNATIDRACRRRAQANHTATHLLQAALKNIVDDSISQAGSLVDFDRL
RFDFNCPRALTAAELTQIEAQINTWIAEAHEGQVAVMPIAEAKAKGAVAMFGEKYGEEVR
VVDFPGVSMELCGGTHVKNTAEIGLFKIISETGISSGIRRIEAVAGPAVLEYLKVRDQVV
KDLGDKFKAKPEEITERVENIQAELRNTQKELEKVKAELAIAKSEALVSQAETV-GE---
-------FQILVENMGDLDAKALQTAAERLQQKLGE-AAVVLGSTP---EDGKVSLVAAF
SEGIYKGKKVQAGKFIGGIAKLCGGGGGGRPNLAQAGGRDASKLPEALHTAKQQLRETLG
-----
>Cylr|282901157
-----------------------------------------------MPSKYLSGNHIRQ
LFLDFYTQRQHQPLPSASLVPEDPTVLLTIAGMLPFKPIFLGQRAAEFKRATTSQKCIRT
NDIENVGRTKRHHTFFEMLGNFSFGDYFKEQAIAWGWEISTQVFELPAERLVVSVFEEDD
EAFNIWKQQVGVPEKRIKRMGADDNFWVSGPTGPCGPCSEIYYDFHPELGDDHIDLEDDS
RFIEFYNLVFMQYNRDVSGNLTPLQNKNIDTGMGLERMAQILQKVPNNYETDLIFPIIET
AAKIAKINYHDSDENTKVSLKVIGDHVRAVVHMIADDIRASNVGRGYILRRLIRRVVRHG
RLIGIPGEFINQVAETAISLSQSVYPHLRQREAVIKAELEREESNFLKTLDRGEKLLGEI
IQEV-----KHQ-----GLTIISGDSAFTLYDTYGFPLELTQEIAQEQNLSVDVEGFNTE
MHKQVERAKAAHETIDLTVQGSLDKLAEHIHSTEFIGYRQL-STTAKIAVLLVEGIAQST
APVGTNVQIVLDKTPFYAESGGQIGDQGYIF--------GDGLLIKIEDVKKESDFFIHF
GKIERGTVKVGDSVTAQVDTGNRRRAQANHTATHLLQAALKKIVDEGISQAGSLVSFDRL
RFDFNCPKSLTEDEVQQVEDLVNAWISQAHPAQVEILPLPEAKARGAVAMFGEKYGDQVR
VIDFPGVSMELCGGTHVNNTGEIGVFKIISQVGVSAGIRRIEAVSGAAVLDYLNVRDKVV
KDLSDRFKVKPEEIPDRITILQTELRHNEKVIQNLKSQLAIVKSDTLLQTAQVV-GE---
-------HKIIVAQMTDIDPESLKDAAERLLQKIIN-GAVVLASIP---EPGKVSIVAAF
SSHV-NEKGLQAGKFVGNIAKLCGGGGGGKPNLAQAGGRDASKLPQALESAKDNLLAVLQ
-----
>Prom9303|124024525
MQVHLVPISRVVWGGGQRHREVQRRSWLVDPCSTSEFFMAVARSLRSGESGPRTGSEIRT
AFLTFFAERAHQVIPSASLVPEDPTVLLTIAGMLPFKPVFMGQAERPAPRATSSQKCIRT
NDIENVGRTARHHTFFEMLGNFSFGDYFKQQAIEWAWELSTEVFGLNPKNLVVSVFREDD
EAEAIWRDVVGVNPKRIIRMDEADNFWASGPTGPCGPCSEIYYDFKPDLGNDDIDLEDDG
RFVEFYNLVFMQYNRDGEGNLTPLANRNIDTGMGLERMAQILQGVPNNYETDIIYPLIET
AAGLAGLDYQKLDDKGKTSFKVIGDHCRAITHLICDGVTASNLGRGYIMRRLLRRVVRHG
RLVGIEKPFLQAMGEAAIALMVEAYPQLEERRKLILAELNREEARFLETLERGEKVLADV
LVAN-----PQM---------ISGGQAFELYDTYGFPLELTQEIAEEHGLTVDLQGFEQA
MDQQRQRAKAAAVSIDLTLQGAIEQMAAELEATRFKGYQVL-EQPCCVLALVVNGESAER
ASAGDNVQIVLDTTPFYGESGGQVGDHGVLSGEGSG---GNGVIVAVDDVSRHRNVFVHF
GRIERGTLALGDLVNAQVDRACRRRAQANHTATHLLQAALKQVVDSGIGQAGSLVDFDRL
RFDFHCSRAVTAKELEQIEALINGWIMESHDLIVEEMSIQEAKAAGAVAMFGEKYADVVR
VVDVPGVSMELCGGTHVANTAEIGLFKIVAESSVAAGIRRIEAVAGPAVLAYLNERDVVV
KELGDRFKAQPSEIIERVISLQEELKSSQKALTAARAELAVAKSAALATQAVAV-GE---
-------YQLLVARLDGVEGAGLQNAAQGLLDQLGDATAVVLGGLPDPSDEGKVILVAAF
GKQV-IAQGQQAGKFIGSIAKRCGGGGGGRPNLAQAGGRDGAALDGALEAAKVELKQSLG
-----
>Syns7805|88809533
--------------------------------------MAVARPSRTDAARPRTGAEIRE
AFLSFFEQRGHRRMPSASLVPEDPTVLLTIAGMLPFKPIFLGQQERPAPCATTSQKCIRT
NDIENVGRTARHHTFFEMLGNFSFGDYFKQQAIEWAWELSTEVFGLDPKNLVVSVFREDD
EAEQIWRDVVGVNPKRIIRMDEEDNFWASGPTGPCGPCSEIYYDFKPELGDEGIDLEDDD
RFIEFYNLVFMQSNRDAQGVLTPLANRNIDTGMGLERMAQILQKVPNNYETDLIFPLIQA
AADRAGVDYYQLDEKGKTSLKVIGDHSRAVTQLISDGVTASNLGRGYILRRLLRRVVRHG
RLLGIDKPFLQAMGEASIALMQSAHPQLIERREVILAELQREEARFLETLERGEKLLADV
LAAK-----PKQ---------ISGEQAFELYDTYGFPLELTQEIAEEHGLAVDLAGFETA
MEQQRQRAKAAAVSIDLTLQDAIDQVAAGLQDTEFRGYEQL-EQSSSIQALVVNGEPAQS
ASAGDAVQVVLDVTPFYGEGGGQIGDCGTLVADGQA---GDGLIVMVESVSRNRSVFVHS
GRVERGALSVGDVVHGRVDRACRRRAQANHTATHLLQAALKQVVDPGIGQAGSLVSFDRL
RFDFHCPRAVTTEELGRIESLINGWIADAHALEVQEMAIEQAKAAGAVAMFGEKYADVVR
VVDVPGVSMELCGGTHVRNTAEIGLFKIVSESGVAAGIRRIEAVAGAAVLPYLNERDAVV
KQLGERFKAQPGEIIERVSALQDELKATGKALAAAQAELAVAKSAALAAQAVAV-GN---
-------FQLLVERLDGVDGSGLQGAAQSLVDQLGDGGAVVIGGLPDPADQGKVILVAAF
GKDV-IAAKLQAGKFIGGIAKLCGGGGGGRPNLAQAGGRDGASLDAALTAARAELESVFR
NC---
>Syns7803|148240734
--------------------------------------MAVARSSRTDAARPRTGAEIRD
AFLAFFEERGHKRMPSASLVPEDPTVLLTIAGMLPFKPIFLGQQERPAPCATSSQKCIRT
NDIENVGRTARHHTFFEMLGNFSFGDYFKQQAIEWAWELSTGVFGLDPKNLVVSVFRDDD
EAEQIWREVVGVNPKRIIRMDEEDNFWASGPTGPCGPCSEIYYDFKPELGDDGIDLEDDD
RFIEFYNLVFMQSNRDAEGTLTPLANRNIDTGMGLERMAQILQKVPNNYETDLIFPLIQA
AAERAGVDYHQLDEKGKTSLKVIGDHSRAVTQLISDGVTASNLGRGYILRRLLRRVVRHG
RLLGIDKPFLQAMGEASIALMQSAHPQLSERREVILAELQREEARFLETLERGEKLLADV
LAAK-----PKQ---------ISGEQAFELYDTYGFPLELTQEIAEEHGLAVDLAGFETA
MEQQRQRAKAAAVSIDLTLQDAIDQVAAGLQDTEFRGYEQL-EQSSSIQALVVNGEPAQS
AVAGDAVQVVLDVTPFYGEGGGQIGDRGTLVADGQA---GDGLIVMVESVSRNRSVFVHS
GRVQRGALAVGDVVHGRVDRACRRRAQANHTATHLLQAALKQEVDPGIGQAGSLVSFDRL
RFDFHCPRAVTAEELERIESLINGWIADAHALEVQEMAIEKAKAAGAVAMFGEKYADVVR
VVDVPGVSMELCGGTHVANTAEIGLFKIVSESGVAAGIRRIEAVAGAAVLPYLNERDAVV
KQLGERFKAQPGEIIERVTALQDELKATGKALAAAQAELAVAKSAALATKAVAV-GD---
-------FQLLVERLDGVDGTGLQGAAQSLADQLGDGAAVVLGGLPDPADQGKVILVAAF
GKAV-IAQGQQAGKFIGGIAKLCGGGGGGRPNLAQAGGRDGAALASALEAASHQLRESL-
-----
>Cya0110|126660159
---------------------------------------------MTTTVPFLTGNQIRD
RFLQFYAQQNHQILPSASLIPEDPTVLLTIAGMLPFKPIFLGQKQPDFPRATTSQKCIRT
NDIENVGRTARHHTFFEMLGNFSFGDYFKEQAIKWAWELSTQVYQLPPENIVVSVFENDD
EAFKLWEEMIGIPPQRIKRMGEKDNFWKAGPTGPCGPCSELYYDFHPERGEESIDLEDDS
RFIEFYNLVFMEYNRDVEGNLTPLQKKNIDTGMGLERMAQILQKVPNNYETDLIFPIIET
AANIANINYHKATEKTKVSLKVIGDHVRSVVHMISDGITASNTDRGYVLRRLIRRVVRHG
RLIGIEGQFINQVAETAIQLSQKAYPQVRERESFIKGELEREETAFLKTLERGEKLLAEI
IEKT-----EKQ-----GQ--ISGVDAFTLYDTFGFPFELTQEIAEESNLTVNIKEFEAE
MKQQQERSKAAHETIDLTVQGSLDKLAEHIHPTEFLGYTDL-QLTAKVEAVLIQGKSVDI
AEAGSEVQIVLDQTPFYGESGGQIGDRGFLT--------GENLVIRVDDVQKESGIFVHF
GRVERGQIAINDNVKATIDRACRRQVQANHTATHLLQAALKKVVDNSISQAGSLVAFDRL
RFDFNCPRAVTSEELQEIEDLINTWIAEAHDTETAVMPLETAKEKGAIAMFGEKYSAEVR
VIDVPGVSMELCGGTHVKNTAEIGLFKIMSESGISSGIRRIEAVAGPAILEYLKVRETVV
KDLCDRFKIKPEEISDRITTLQSELKTTQKQLEAVKQDLAVAKSDQLLNEAETI-GE---
-------FKLLVSDMGELDAKALQTAAERLQQKLGE-GAVILGSIP---SEGKVSLVAAF
SKKVNKEKQLQAGKFIGQIAKICGGGGGGRPNLAQAGGREPSKLSEALSTAKQQLIESLK
-----
>Mica|166365301
------------------------------------------------MSNHLSGSEIRQ
RFLDFFAARNHKILPSASLVPEDPTVLLTIAGMLPFKPIFLGQKTPEFPRATTSQKCIRT
NDIENVGRTARHHTFFEMLGNFSFGDYFKEQAIAWAWELSTEVFNLPPERLVVSVFKEDE
EAFAIWRDKIGIPAHRIQKMGEEDNFWVSGPTGPCGPCSEIYYDFHPELGDKTIDLEDDS
RFIEFYNLVFMQYNRDADGNLTPLANKNIDTGMGLERMAQILQKVANNYETDLIFPIVAE
AARLAAIDYQKADEKTKVSLKVIGDHVRSVVHMIADGISASNTDRGYVLRRLIRRVVRHG
RLIGIEGQFITKVAEVAIALSESVYGNVRERETVIKAELEREEARFLETLERGEKLLESI
LEKE-----KSQ---------ISGVDAFTLYDTYGFPLELTQEIAEEQGLSVDTAGFEQE
MKKQQQRSKAAHETIDLTVQGSLDKLAEHIHPTEFLGYTDL-QATATVTAVLVAGKTVES
AAAGTEVQVVLDRTPFYAESGGQIGDKGYLT--------GDNLLIRIEDVQKESGIFIHF
GRIERGIVTTGDTINAQIDRSCRRRAQANHTATHLLQSALKKLVDGGISQAGSLVSFDRL
RFDFNCPRPLTSSELQQVEEQINTWIAEAHDTQIAVMGLEEAKQKGAIAMFGEKYGSEVR
VIDIPSVSMELCGGTHVKNTAEIGLFKIISETGIAAGIRRIEAVAGPAVLAYLNERDQVV
RALCDRFKVKPLEIPDRITALQSELKGTQKQLEAVKQELALNKSDALLSQAESI-GE---
-------FKLLVASLGDIDANALMAAAERLQQKLGE-GAVILASTP---AADKVSLVAAF
SPRVIKDKGLQAGKFIGAIAKICAGGGGGRPNLAQAGGRDASKLSEALAKAKSQLTSSLQ
-----
>Syns8109|260434774
--------------------------------------MVAAASSSSAASAPRSGEEIRE
AFLNFYAERGHKRMASASLIPEDPTVLLTIAGMLPFKPVFLGQQERPAPRATSSQKCIRT
NDIENVGRTARHHTFFEMLGNFSFGDYFKQQAIEWAWELSTGVYGIDPKNLVVSVFREDD
EAEQIWRDVVGVNPKRIIRMDEADNFWASGPTGPCGPCSEIYYDFKPELGNEGIDLEDDD
RFIEFYNLVFMQYNRDAEGILTPLANRNIDTGMGLERMAQILQKVPNNYETDLIFPLIQA
AADLAGVDYHHLNDKGKTSLKVIGDHSRAVTQLICDGVTASNLGRGYILRRLLRRVVRHG
RLLGIDKPFLVTMGEAAIALLKGAHPSVIERQEVILAELQREEARFLETLERGEKLLAEV
LASK-----PTQ---------ISGAQAFELYDTYGFPLELTQEIAEEQGLAVDLDGFEAA
MEEQRQRAKAAAVSIDLTLQDAIDQVVADQAATCFDGYEAL-DHDSCVQALVVNGEPAST
AKAGDAVQVVLDTTPFYGEGGGQVGDRGVLS--------GSDLIVRIESVSRSRDVFVHA
GRVERGELALGDTVKAQVDRACRRRAQANHTATHLLQAALKQVVDPGIGQAGSLVDFDRL
RFDFHCPTAVTADQLQQVETLINGWINEAHALQVQEMAIDQAKAAGAVAMFGEKYADLVR
VVDVPGVSMELCGGTHVANTAEIGLFKIVAESGVAAGIRRIEAVAGPAVLAYLNERDSVV
KQLGDRFKAQPAEIVDRVAALQEELKATGRALAAAQAELAVAKAGALAAKAEAL-GD---
-------FQLLVERLDGVDGAGLQGAAQSLADQLGDGAAVVIGGLPDPGEMGKVILVAAF
GKQV-IAAKLQAGKFIGGIAKQCGGGGGGRPNLAQAGGRDGAALPAALEFARSELAAALA
QS---
