# Supplementary material for: Genome fluctuations in cyanobacteria reflect evolutionary, developmental and adaptive traits
Source: BMC Evol Biol. 2011 Jun 30;11:187. doi: 10.1186/1471-2148-11-187 (PMC3141437; doi:10.1186/1471-2148-11-187)
Supplement: Additional file 8 — Individual and concatenated alignments for protein groups. Compressed file containing all alignments of individual groups (fasta format) and the concatenated alignment of 285 single-copy genes (phylip format). [file 1471-2148-11-187-S8.GZ › Cyanos1374.faa]

>Syne7942|81299687
MQRLSVSSANRQSSDRGLWPDLRDCASRRVLRCSSQLLSVFRLCSHCQTTRASGMPKQIV
IAEQHRIAAVFAEDQIEEFIVAKGTHQIGDIYLGVVENVLPGIDAAFVNIGDSEKNGFIH
VTDLGPLRLRRSAGAITELLAPQQKVLVQVMKEPTSSKGPRLTGNISLPGRYLVLMPYSS
GVSLSRRIMSESERNRLRALSVLIKPAGMGLLVRTEADGIAEELIIEDLESLQRQWEQTL
QLADSTPAPALLTRDDDFIQRVLRDMYDEGVNRIVVDSHTGLKRVKQHLSAWGA-GEIAP
GLLIEQYRDRSSILDYFRVNAAIREALKPRVDLPSGGYVIIEKTEALTVVDVNSGSFTRS
ATARETVLWTNCEAAAEIARQLRLRNIAGVIIVDFIDMDSRRDQLQVLEHFTRALRHDKS
RPQISQLSELGLVELTRKRQGQNIYELFSTPCTTCGGLGHVAHLPGE--VGAQPIVRTSD
RPPI----------TTPVATTTPVSASTNLAPSNDS-----------YLSPARSALARAT
GVPPLLNETTPAS---ELENNGDSYSGLGLLERSPQRRGRR----------RGGGRNAGP
SLPNTGINPEISASPGLAEALA-ATTRDSAPERD--------------------------
--------RDSESTGM-----SRRPRRQPPEPPVIVAVELTLEEQELYAWMGASPLIRAE
SL-PEPSQPVLVGVYAQESEKEPAIAAAKALYDQRSRHRRGGGDSGRPTLARENRETASA
E-------------SSESRSDSSSTAETPAEQPSSITTEGATSAVTAEVIAASEPTPAEP
TPAEPTP-------------------AEPTP---------AEPTPVEPTPAPVAVASEAS
EVTAPA-----SEVPAPGRRRRRSSAQRESQD---------
>PromCC|33241106
------------------------------------------------------MPQKII
IAEQERIAALLTDGRVDKLIVAQCHYQIGDIYLGIIENVKPGIDAAFVNIGPSEKNGFLN
VNDLGPLRSKQTAASINELLRPSQPVLVQVLKEPTGNKGPRLTGNISLPGRYLVLQPTGQ
GVNVSRQINTETERNRLKALGVLIKPPGTGLTVRSEAAEVTEELIIDDLENLLKKWELIQ
QTRDRANPPSLLSRDEDFIHRVLRDNTNSDLSEVIVETTEASDKAKRFL------TPSNK
NVTVECLSESVNLLQHYQIDIAILNALKPRVDLPSGGYIIIEPTEALTVIDVNSGSFA-S
ANSSETVLWTNCEAAIEIARQLKLRNIGGIIIVDFIDMDSRRDQLQLLEYFTSAIKDDSS
RPKISQLTELGLVELTRKRQGQNIYELFSKECSACSGLGHISNIPQK-------------
-NQI-----------------QPS-------ALNLG-----------LVESTPVLQNEVK
----------------------LNNNNK--------------------------------
-----------SKNNDQNELSD-SINLSKNVNRD--------------------------
-----------------------NNLDQPIIKQEQIEIKMNEDEEYVFSSLGLNPTLMLD
NQ--TNHENLSIQIIKAESHKKITTNKTEEKQSSSEIKKEKGNSRVFSSLEE--------
--------------DEESILDDSNK------DNELVSDSSKQ----------DEINNQIE
TSVELIN-------------------SQSTS-------------------------IDPE
SSE--------QDLEETRRRRRRSSAAN-------------
>Crow|67922279
------------------------------------------------------MPKQII
IAEQHHIAAVFWEDQIQELVVATGNQQVSDIFLGVVENVIPGIDAAFVNIGDAERNGFIH
VTDLGPLRLKRSAGAITELLTPQQKVLVQVMKEPTGNKGPRLTGNISLPGRYIVLMPHGK
GVNLSRRMRNDDERSRLRALAILIKPAGMGLLVRTEAEGKAEEAIMEDLESLQKQWESIQ
VQATSTRAPSLLNRDDDFIQKVLRDMYSADVNRIVVDNPNSVKRVKQHLMNWSG-GRPPE
GVLIDHHQESMSVLDYFRVNAAVREALKPRVDLPSGGYIIIEPTEALTVIDVNSGSFTRS
ATSRETVLWTNSEAATEIARQLRLRNIGGVIIVDFIDMDSRRDQLKLLEHFNKALKVDKA
RPQIAQLSELGLVELTRKRQGKNIYELFGQPCPQCGGLGHLAHLPGESKLVALESVSNNP
LPLP----------IPAP-NAKPV-----EKPSEANDS---------AWDSLLEDEDSDN
PDQL------------ELLHH-PSYQEQNNNATNRRRRRRP---------PTQAPNLVNK
EKEETPVPSKPVTNVAVKETEE-NKESSNENRRE--------------------------
---------------R-----VPRHLRREDAPVERVSVEMTPTEQNVYALMGISPLVRVD
QE-FKDPKSVLVSVKSPEGFERKKVEKTPQKSKQTETATP--------------------
--------------SQKQMMIDLTNTKNNSPTESLTVEEAME----------TNNNDENV
ADTDTTE-------------------SSGED-----------------------------
-----------DLKRVVRRRRRRSSAKDSDE----------
>Syn7335|254424128
------------------------------------------------------MSKQIV
IAEQHRIAAVFSEDQIQEIIVATGSHQVGDIYLGTVENILPSIDAAFINIGDSDKNGFMH
VSDLGPLKLKRMAGSITELLAPQQKVLVQIMKEPTGNKGPRLTGKVTLPGRYLVLMPYGK
GVNLSRRIRNEAERNRLRALGILVKPAGMGLLIRTEAEGVPEDAIIEDLESLQRSWEDIQ
QEAMATRPPSLLNRDDDFIQKVLRDGYNDDVNRIVTDTESGLQRTKKHLTSWNN-GRIPS
NVLVDYHNEPTHVLEYFRVNAAIREALKPRVDLPSGGYIIIEPTEALTVIDVNSGSFTRS
ATSRETVLWTNCEAAVEIARQLRLRNIAGVIVVDFIDMDSLKDKMQVLEQFGKAIRADKS
RPQISQLTELGLVELTRKRQGQNIYELFGQPCSTCGGLGHLAHLPGE------DPEKSSQ
LESV--------SSPRSAGYSSPS--QSFSNRPTAR-----------ELRSSSSSSPQSE
FQEL------------ELLNH-PSYNDK--NGRGGRRRRRRGAEGASSNRLSRSGSPLPV
TVDKGADRNGDERRRRRGSSRG-SERVELERTGR--------EAQQDRSQEAQLSDQREE
QNGKPANAEVGSRNKR-----VRNDRRKSEDLPEIVAVEMPLEEQRVYAVMGLSPLVYSQ
QV-IENQQNSVVSVVLPGEAEDFLAKAKAAAETARSNKRVIETPNHISASNSAQDEIVQP
DEQATIGDELDDSATSGGGQSFDDDANDNPSDKSTSVRKRRRSAKPVIKEETTKELPVLK
SSDHLAD-------------------EESLE----VDYSDQLAADGDSTDGGRTEEEALG
EDE--------PVKVVRRRRRRRSSASE-------------
>Syn307|148243276
------------------------------------------------------MPQQIV
IAEQLRIAAVLNDERVDELIVAQGRHQIGDVYLGTVENVLPGIDAAFVNIGESEKNGFIH
ITDLGPLRLKKGGAGITELLEPRQKVLVQVMKEPTGTKGPRLTGNLSLPGRFLVLQPHGQ
GVNVSRRIGAETERNRLRALAVLIKPPGTGLLVRTEADGVSEEQIIDDLESLLRQWEAIQ
QAAETAHPPVLLNRDEDFIHRVLRDLYSTDVLRVVVDSEDAVARVNRFL------GPDQA
NLIVEHHEDASEILEHYKVNAAIRDALKPRVDLPSGGYVIIEPTEALTVVDVNSGSFTRS
ANARETVLWTNCEAATEIARQLKLRNIGGVVIIDFIDMESRRDQLMLLEHFTQAMRDDQA
RPQIAQITELGLVELTRKRQGQNIYELFGRACPSCGGLGHVVTLPGK-------------
-DTL-----------------QPL-------ASLPG-----------LVRSAASARAEVS
S---------------------PSNGDG-----GGGRRRRR-------------------
---------GGGRAATEPVDHV-DSDQDLSGSAA--------------------------
----------------------QAGAEPRRQDPQVVAVPMDSSQELVFGWLGLNPALLAD
PA-PDDLDNVVSRVVRPGDDADAVLEAAKQELASSGGRRRRRGGRGNGNGQA--------
--------------AAAGETSESIP------VEITPLLDPEP----------TASEPALV
EIAPLVV-------------------STPQS----------EPAEAAVTTDPEPTATEPA
AAEPEA-----ESEGEGRRRRRRRSAG--------------
>Syn9605|78211865
------------------------------------------------------MPQQIV
IAEQLRIAAVLTDERVDELIVAQGRYQIGDVYLGTVENVLPGIDAAFVNIGESEKNGFIH
VTDLGPLRLKKGSAGITELLEPRQKVLVQVMKEPTGTKGPRLTGNLALPGRYLVLQPHGQ
GVNISRRISSDAERNRLRALGVLIKPPGAGLLIRTEADSISEELLIEDLESLLRQWEAIQ
QAAETAAPPVLLNRDEDFIHRILRDHMGPDLARVVVEDAAAVGRVSSFL------GADAS
NVLVEAHSEPSELLEHYKVNAAIRDALKPRVDLPSGGYVIIEPTEALTVIDVNSGSFTRS
ANARETVLWTNCEAAIEIARQLKLRNIGGVIIIDFIDMDSRRDQLQLLEYFTTAVRDDSA
RPQIAQLSELGLVELTRKRQGQNIYELFGRACPSCGGLGHVAVLPGK-------------
-DLL-----------------QPL-------ATATG-----------LVRSAASARAEVV
A---------------------PGENGG-------NGRRRR------------GGRG---
---------RGSQDAVLPLETS-DTAAPEVSTQE--------------------------
---------------------AQEPATARRQDPEMVAVPMTDEQQQLFGWLGLNPALLLE
E--PPASDNVVVRVVRPGEDEQEVLEAARQQLAASSGRRRRRGGRGGRSGSRN-------
--------------GASQPTSNSSS------ETPVVVTSSAP----------DEAAPLMV
EITPLEA-------------------VTNLT----------------ITEPEPAPISEPA
EPEPVAVVEP-AEPEEPRRRRRRSSAVATV-----------
>Nosp|186684021
------------------------------------------------------MPKQII
IAEQHQIAAVFSEDQIQELVVATGHHQIGDIYLGVVENVLPGIDAAFVNIGDPERNGFIH
VTDLGPLKLKRTAAAITELLAPQQKVLVQVMKEPTGTKGPRLTGNITLPGRYVVLMPYGR
GVNLSRRIKSESERNRLRALAILVKPAGMGLLVRTEAEGKPEEAIMEDLELLQKQWEAIQ
QEAHSTRAPALLNRDDDFIQRVLRDMYGADVNRIVVDSSTGLKRVKQYLQNWSG-GQTPQ
GLLIDHHRDRSPILEYFRISAAIREALKPRVDLPSGGYIIIEPTEALTVIDVNSGSFTRS
ATARETVLWTNCEAATEIARQLRLRNIAGVIVVDFIDMESRRDQLQVLEHFNKGLKADKA
RPQIAQLTELGLVELTRKRQGQNIYELFGETCPTCGGLGHTVRLPGELENRLPIPAETPE
RERF--------VSLPHREPRQPS-----ARVPEPRETYD-------GFGEAFDGDSEST
NL--------------NLINH-PSYQEL-----NDNKRRTRTRRSRIGINGLNGKDESRV
IANPLAFANEPDLDLDIEPELG-VTPEIPSPTLG--------------------------
---KPGWNERVERTVERAKVIKPEPVKPVVEPPEIRTVEMSLQEQDMFALMGISPLVKLE
QE-VKNTKSVIINVIQPGQVRTTPTESISESPIAQKVIPEV-------------------
--------------VATKSPIPKVI------EPEQKSLIEET----------AEPSELTV
NPSESLS-------------------AKASV---------KAIADESDSSSAANAIADES
DAN--------STATASRRRRRRSSAIEDN-----------
>PromAS|123969236
------------------------------------------------------MSQQII
IAEQARIAALLTDDRVDELIVAQGQYQIGDIFLGTVENVLPGIDAAFINIGESEKNGFIH
VSDLGPLRLKKGTFGITELLEPKQKVLVQVIKEPTGSKGPRLTGSISIPGKYLILQPYGQ
GVNISRKINTETERSRLKALGVLIKPPSTGLLFRTEAEKIKEELLIEDLEHLIQQWENIL
KVSEASNPPNLIKRDDDFSLKILRDYIKESTKSLIIDSKFSVIRAKDFLIN----YESNV
DIEFHDNSLNQHILEKYEIKKTIQKALQPRVDLPSGGYIIIEPTEALTVIDVNSGSFTRS
ANSRQTVLWTNCEAAVEISRQMKLRNIGGVIVVDFIDMESRRDQFQLLEHFTSAIKDDSA
RPQIAQLTELGLVELTRKRQGQNIYELFGKKCSSCDGTGHVENILNH-------------
-EIS---------------------------YLKIK-----------NVENKSNQSNNLT
SLDI------------VTSQS-TDEQEK--------------------------------
---------IIDKELLNSKDLS-KENSSNKKENE--------------------------
---------------------NDNLNQSNSKEKNIITVDLTNEEKIVFSELGINPLIKLG
KE-YLTSNNF-VRLKESNKETEKPLDNKKATSKKTKKISQ--------------------
--------------SGEEKIQIKIE------ANASSKDKTSN----------KTNESNEV
VSTDKKD-------------------QIELT-----------------------------
-----------DELNNARKKRRRSSASIE------------
>Rapb|282896398
------------------------------------------------------MPKQII
IAEQHQIAAVFSEDQIQELVVATGHHQIGDIYLGVVENVLPGIDAAFVNIGDPERNGFIH
VTDLGPLKIKRSSAAITELLTPQQKVLVQVMKEPTGTKGPRLTGNITMPGRYVVLMPYGK
GVNLSRRIKNESERNRLRALAILIKPAGMGILVRTEAEGKPEEAIIEDLELLQKQWEVIQ
QEAASTRAPSLLNRDDDFIQRVLRDMYGADVNRIVVDSSTGLRRVKQYLQNWSG-GQTPQ
GVLLDHHRDRSPILEYFRINAAIREALRPRVDLPSGGYIIIEPTEALTVIDVNSGSFTRS
ATARETVLWTNCEAATEIARQLRLRNIAGVIVVDFIDMESRRDQLQVLEHFNKTLKADKA
RPQIAQLTELGLVELTRKRQGQNIYELFGESCPTCGGLGHIVHLPGE-VENRMPIPAAEV
PEKF--------TPAQPREIRTPV-----VRVPEIREPREIFD----GFGEAFDTDSEVS
----------------HLVNH-PSYQELGDHKRRTRTRRSR-----------IGAANLKE
ESRPEVSGFGGEMDSDLETDTELSSLVDIPSLLS--------------ESLLVKESPKTS
TFGRVGWTERPERTKV-----KIEPIKPVIEPPQIVQVEMTDQEQDMFALMGISPGVKLE
TE-AKSPKSVIYNIMQPGEITSDTGEFDMDSMLEEKPKLEF-------------------
--------------PKVKLPTSKVP---------LAIEPPTE----------QSGNIGFE
ALSEDES-----------------------------------------------------
-----------NLYSPTRRRRRRPSAQE-------------
>YellA|86605526
------------------------------------------------------MPRQIV
IDEQHRVAAVFAEDQVQELIVASGTYQVGDVYVGIVENVLPSIDAAFVNIGSGERNGFIH
VSDLGPLRLKRNHASISELVLPQQKVLVQVMKEPTGNKGPRLTGDLAFPGRYLVLRPYGK
GVHLSRRIEDREERNRLKSLAILIKPPQMGLLVRTEAEGVSEEAMIEDLEQLKKLWEDIQ
QQYQAARGPGLLSRDDDFIQRVLRDVYSEDVNRIVTDSPAGAKRVRSYLQGWNK-GQMPP
GVVVDAHREPTPILEYFRVNAVIRQALRPRVDLPSGGYIVIEPTEALTVIDVNSGSFTQS
ATSRETVLWTNCEAATEIARQLRLRNIAGVIVVDFIDMDSRRDQLLVLEHFNKALSSDKA
RPQVVQLSELGLVELTRKRQGQSLYEIFGHSCPTCEGLGILARLPGA-EPGRLLTVESGL
PVTL----------PTEGEDGSSPSLLQEGDSQRAGLRLGS------NGVSRTEGRVSLS
RSRT------------APEQR-PDLEES---RIEVGRKRSR---DEWVDPRVGQRPVSRS
GEAEGGSLEVPGEDLLQPAGGG-AEQKRKESRRP------------------SRGEDGEE
QGSHRDQPTAGRSARA-----GGVESSESRPARQAITVEMTPLQQRVYSELGLSPLLLLD
QP-PPSGRDTVVMVALPGTVKMASPEEAEAGATSANGTAET-VAPEAAALPE--------
--------------QEPVNTLPPPA------PSEPQTPPPVS----------SMAEPLAT
VTPQEVV-------------------IDPSQ-----------------------------
-----------QSPAASRRRRSRSS----------------
>Prom9215|157414102
------------------------------------------------------MSQQII
IAEQARIAALLTDDRVDELIVAQGQYQIGDIFLGTVENVLPGIDAAFINIGESEKNGFIH
VSDLGPLRLKKGTFGITELLEPKQKVLVQVIKEPTGSKGPRLTGSISIPGKYLVLQPYGQ
GVNISRKINTETERSRLKALGVLIKPASTGLLFRTEAEKIKEELLIEDLEHLIQQWENVL
KVSEVSNPPNLVKRDDDFSLKILRDHIKASTKSIIIDSKLSVARAKDFLIN----CESDI
DITFHDNSLNQHIFEKYEIKKTIQKALQPRVDLPSGGYIIIEPTEALTVIDVNSGSFTRS
ANSRQTVLWTNCEAAVEISRQMKLRNIGGVIVVDFIDMESRRDQFQLLEHFTSAIKDDFA
RPQIAQLTELGLVELTRKRQGQNIYELFGKKSSKCDDTEHIENILNQ-------------
-EIS---------------------------NLKIK-----------NVENKSNQSNDLK
SIDI------------DASQS-TDEQEK--------------------------------
---------IMDKELLNFKDLS-KENSSYKKEND--------------------------
---------------------NDNLIQSNLKEKNIITVDLTNEEKIVFSQLGINPLIKLG
KE-YLTSNNF-VRLKDSNKEKEKTLDNKKTKSKQIKKTSK--------------------
--------------PGEEKIQLKIE------AKANSKDKSTN----------KINESNEV
IFSDKKD-------------------EIELS-----------------------------
-----------DVLTNARKKRRRSSASIE------------
>PromN2A|72382905
------------------------------------------------------MPQQIV
IAEHLRIAALLTDERIDELIVAQGSYQIGDIFLGTVENVLPGIDAAFVNIGESEKNGFIH
VNDLGPLRLKKATAGITELLEPRQKVLVQVMKEPTGTKGPRLTGNIALPGRYLVLQPYGQ
GVNISRRISTESERNRLRALGVLVKPPSTGLLIRTEAEDISEEFLIDDLENLLKQWELIQ
QASESCTPPILLNRDEDFIHRILRDHTGQNLTQIVVDNSEAIGRVKNFL------GKDSN
ELTIELHNDSENILEKYKVISSINEALKPRVDLPSGGYIIIEPTEALTVIDVNSGSFTRS
ANSRETVLWTNCEAAIEIGRQLKLRNIGGVIIIDFIDMDTKRDQLQLLEHFTSAINGDSA
RPQIASLTELGLVELTRKRQGQNIYELFGKTSPNSQGQGYLPSITIQ-------------
-DIN------------------PT------TPSEAG-----------VINATLISGEDI-
----------------------QSLQES-------NNKKKR------------INKARDI
EA-------NLSNEEHKSSTDN-SKAISTDTITE--------------------------
---------------D-----IQKESNNKRKETTIININMNQNEEIVYSLMGLDPILLLE
KP-PLS-ENYKVNIIRPGKEETREEKSNMPEGNQQKIVDDS-ISKHQNNNKD--------
--------------IIRLKDKSNIE------QKSTNSDEKESDEEEKINVDLDQETNELI
NINHNSI-------------------SEKNE-------------------------LPST
ESQ--------EVNEDPRRKRRRSSASS-------------
>Syns9917|87125029
------------------------------------------------------MPQQIV
IAEQLRIAAVLTDERVDELIVAQGRYQIGDVYLGTVENVLPGIDAAFVNIGESEKNGFIH
VTDLGPLRLKKGAAGITELLEPRQRVLVQVMKEPTGTKGPRLTGNLALPGRYLVLQPSGQ
GVNISRRISAEGERNRLRALGVLVKPPGAGLLIRTEAEGISEELLIDDLEALLRQWEAIQ
RAAETATPPVLLNRDEDFIHRILRDHTGPELVRVVVDDPAAVERVSSFL------GEEGA
NVLVESHPEPGELLEHYKVNAAIRDALKPRVDLPSGGYVIIEPTEALTVIDVNSGSFTRS
ANARETVLWTNCEAAVEIARQLKLRNIGGVIIVDFIDMDSRRDQLQLLEYFTAAIRNDSA
RPQIAQLTELGLVELTRKRQGQNIYELFGRACPSCGGLGHVAVLPGK-------------
-DLL-----------------QPL-------ATATG-----------LVRSAASARAEVA
----------------------PPAEAG-------SVRRRR------------GGRGRGG
AA-------AAADDTISTVSAD-ASSAEVDVSDA--------------------------
---------------V-----ATQELPSRRQDPELVAVPMTDQQEEVYGWLGLNPALLLD
EP-PES-DNLMVRVVRPGADAEAVLEEARQHLAAAGSRRRRRGSRGGTRSNGRG------
--------------AGANGDAGATD------RGSAERDAAPL------M---VEITPLEI
TPLDTSP-------------------LEPAL---------QTPEPQTPEPVGTMPLSATS
ADEGV------DPDQEPRRRRRRSSAATAD-----------
>Prom9312|78779977
------------------------------------------------------MSQQII
IAEQARIAALLKDDRVDELIVAQGQYQIGDIFLGTVENVLPGIDAAFINIGESDKNGFIH
VSDLGPLRLKKGTFGITELLEPKQKVLVQVIKEPTGSKGPRLTGNISIPGKYIILQPYGQ
GVNISRKINTETERSRLKALGVLIKPPSTGLVFRTEAEKIKEELLIDDLEKLIQQWENIL
KISEASNPPNLVKRDDDFSLKILRDHIKSSTKSIIIDSKFSVERAKDFLIN----YESNI
GIEFHDNNLNQNILEKYEIKKTIQKALQPRVDLPSGGYIIIEPTEALTVIDVNSGSFTRS
ANSRQTVLWTNCEAAVEISRQMKLRNIGGVIVVDFIDMESRRDQFQLLEHFTSAIKDDSA
RPQIAQLTELGLVELTRKRQGQNIYELFGKKCSICNGTGHVENILNN-------------
-ENP---------------------------NLKIK-----------NIDEKSNQSNIIK
PLDI------------DTSKS-AENQEK--------------------------------
---------IIEKELLNQQNLS-KENSSNKKEND--------------------------
---------------------NDDLNRSNSKEKNIITVDLTNEEKIVFSQLGINPLIKLG
KE-YLTSNNF-VRLKENSKEQDKTLDNKKTKSKQIKKISN--------------------
--------------SKEGMIEINIE------TNANPKDKSK-----------KTNKKNEV
IFIDKKD-------------------EVELT-----------------------------
-----------DEISNARKKRRRSSASIE------------
>SynsBL|116072123
------------------------------------------------------MSQQIV
IAEQLRIAAVLTDERVDELIVAQGRYQIGDVYLGTVENVLPGIDAAFVNIGESEKNGFIH
VTDLGPLRLKKGSAGITELLEPRQKVLVQVMKEPTGTKGPRLTGNLALPGRYLVLQPHGL
GVNISRRISAEAERNRLRALGVLIKPPGAGLLIRTEAEGISEELLIDDLEALLRQWEAIQ
QAAETSVPPVLLNRDEDFIHRILRDHMGPDLARVVVDDPAAVSRVGSFL------GSEHG
NVVVESHDESTELLEHYKINAAIRDALRPRVDLPSGGYVIIEPTEALTVIDVNSGSFTRS
ANARETVLWTNVEAAIEIARQLKLRNIGGVIIIDFIDMDSRRDQLQLLEHFTTATRDDSA
RPQIAQLTELGLVELTRKRQGQNIYELFARACPSCGGLGHVAVLPGK-------------
-DLS-----------------SPM-------AAETG-----------LVRSVASARSEVV
S---------------------PGDTAA------NNGRRRR-----------GGGRGRTI
SE-------GESPLVELTPESE-APQVSTEEAHE--------------------------
------------------------PAIARRQDPELIAVSMTDEQQEVYSWLGLNPALLLS
E--PPESDNVVVRVVRPGEDEAEVLDEARQQLAASAGRRRRRGSRGAGGR----------
--------------SVVRAEVTQPEPIPVSLKPEVDRSRQR-----------EDSQPLMV
EITPLES-------------------VSPAT----------VVLDQEPVDELVDELVKSK
QPA--------EDVEEPRRRRRRSSAPSSN-----------
>Prom9515|123966914
------------------------------------------------------MSQQII
IAEQARIAALLTDDRVDELIVAQGQYQIGDIFLGTVENVLPGIDAAFIHIGESEKNGFIH
VSDLGPLRLKKGVVGITELLEPKQKVLVQVMKEPTGNKGPRLTGNISLPGKYLILQPFGQ
GVNISRKINTDTERSRLRALGVLIKPPSTGLLFRTEAEKIKEELLIEDLENLIQQWDQVL
KISETCQPPNLINRDEDFSLKILRDCIKASTSKVVIDNKVALEKAKDFLIN----NDSNV
DLVLHNNDINEHILEKYQINKTIQKALEPRVDLPSGGYIIIEPTEALTVIDVNSGSFTRS
ANSRQTVLWTNCEAAVEISRQMKLRNIGGVLVIDFIDMESRRDQFQLLEQFTLAIKDDSA
RPQIAELTELGLVELTRKRQGQNIYELFGKKCNACNGLGHIKSLPNY-------------
-QNS---------------------------NSETN-----------HSAKKSSRLNNTK
FTDL------------EPSEV-IENQEK--------------------------------
---------IVKKELPNSKILN-KDDDPAKQKEN--------------------------
---------------D-----NEIVNTHNSKEKKVITVELSEVEKIVYSQLGINPLIKLG
KQ-YLT-NNHLVRLENSNNNEKELSLQKNKKAKTKVSNKKT-------------------
--------------NKKSSTSNSIE------KSEVEVNESKE----------INHESKLP
KITTANE-------------------EVEIT-----------------------------
-----------DEIDNSRRKRRRSSASIE------------
>Cya8802|257058972
------------------------------------------------------MPKQII
IAEQHHIAAVFWEDQIQELVVATGNQQVGDIYLGLVENVIPGIDAAFVNIGDAERNGFIH
VTDLGPVRLKKSAGAITELLTPQQKVLVQVMKEPTGNKGPRLTGNITLPGRYLVLMPYGK
GVNLSRRIKTDDERSRLRALAILIKPAGMGLLVRTEAEGKAEEAIMEDLEFLQRQWESIQ
VQATSTRPPSLLNRDDDFIQRVLRDMYSGDVNRIVVDSPAGVKRVKQQLMTWSG-GRSPE
GVLIDHHRETLPVLDYFRVNAAIREALKPRVDLPSGGYIIIEPTEALTVIDVNSGSFTRS
ATARETVLWTNSEAATEIARQLRLRNIGGVIIVDFIDMDSRRDQLKLLEHFNKTLRADKA
RPQIAQLSELGLVELTRKRQGKNIYELFGQPCPNCGGLGHLVHLPGQ--------SELIA
LETV--------TVAPPIPVAKPI-----EKPTEVSEP---------FGESFFEEDMIDI
PRQL------------ELLHH-PSYQEQ---GNIPNTRRRR--------------RRQPQ
LKEESTSNPKVILSTPTKEVDY-STDTEVEPRKE--------------------------
---------------R-----TPRHLRREETPIERVSVEMTPLEQDVYALMGISPLVRLD
QE-FKEPKSVVVSVKLPEGSEDKIYAPKLETPT---------------------------
--------------GASESFSVTVV------EPPKELESEPE----------LDSEPDLE
TDLENDT----------------MIKSHETD-----------------------------
-----------SQRPVIRRRRRRSSAKES------------
>Prom9313|33864056
------------------------------------------------------MPQQIV
ISEQLRIAALLTDERVDELIVAQGRYQIGDVYLGTVENVLPGIDAAFVNIGESEKNGFIH
VTDLGPLRLKKGAAGITELLEPRQQVLVQVMKEPTGSKGPRLTGNLALPGRYLVLQPHGQ
GVNISRRINSEGERNRLRALGVLVKPPGAGLLIRTEADGISEDLLIDDLEVLLRQWEAIQ
QAADNALPPVLLNRDEDFIHRVLRDHVGPDLVRVVVNDAAAIERVSSFL------GQEGP
NVLVEAHNESTELLEHYRVNAAIRDALKPRVDLPSGGYVIIEPTEALTVIDVNSGSFTRS
ANARQTVLWTNCEAAIEIARQLKLRNIGGVIIIDFIDMESRRDQLQLLEHFTAAVRDDAA
RPQIAQLTELGLVELTRKRQGQNIYELFGRACPACGGLGHVAVLPGK-------------
-DLL-----------------QPL-------AMATG-----------LVRSAASARAEAQ
V---------------------PGEGGN--------GRRRR------------GGRIRSG
AVEMPAHTPPSGVANGVESTTS-VEPERQEPSGS--------------------------
-----------------------SEGVIRRQEPELVAVPMNSGQEEVFAWLGLNPLLLIE
P--PPENDNFLVRVVRPGEDAESVLEEAREQLSASSNRRRRRGRGGARG-----------
--------------AGRGAPEASVETPSSNGTEVVVQQAKVV----------AKNEPLSV
QITPLEV-------------------DHSSS---------------SASVETVSSISEPQ
E----------SEPEDPRRRRRRSSAAG-------------
>Cya7822|196254755
------------------------------------------------------MPKQII
IAEQHHIAAVFWEDQIQELVVATGNQQVGDIYLGLVENVIPGIDAAFVNIGDAERNGFIH
VTDLGPLRLKKTAGAITELLAPQQKVLVQVMKEPTGNKGPRLTGNITLPGRYLVLMPYGR
GVNLSRRIRNEDERSRLRALAILVKPAGMGLLVRTEAEGKAEEAIMEDLEVLQKQWELIQ
QQAASTRPPVLLNRDDDFIQRVLRDMYTSDVNRIVVDTPASVKRVKQHLIGWSG-GRSPE
GVVIDYHRESQSVLDYFRVNAAIREALKPRVDLPSGGYIIIEPTEALTVIDVNSGSFTRS
ATSRETVLWTNSEAATEIARQLRLRNIGGVIVVDFIDMDSRRDQLKLLEHFNKALKADKA
RPQIAQLSELGLVELTRKRQGKNIYELFGQPCPTCSGLGHLAHLPGESDVVSLETLSFSP
PPTV---------PAVTHAPRLPE-----KPIIEPE-----------PSFDANYDDGDET
SQQM------------DLLYH-PNYQDQ-GLAAARRRRRRR------------SNDLIKE
EGGTKILPGIPERELDLEYEPP-----REDRRER--------------------------
---------------------GVRNQRRDEMPLERVSVEMSDLEQDVYSEMGISPLILLE
RE-FKDPRTVIVSVKPKDKETREIREITSVSEPV--------------------------
--------------VNSVSPISEIA------QPETELIPTV-----------EDNGSIEE
DFFAHEE-------------------DQDSS-----------------------------
-----------DDRPVIRRRRRRSSAATN------------
>Cya7424|218437054
------------------------------------------------------MPKQII
IAEQHHLAAVFWEDQIQELVVATGNQQVGDIYLGLVENVIPGIDAAFVNIGDAERNGFIH
VTDLGPLRLKKTAGAITDLLAPQQKVLVQVMKEPTGNKGPRLTGNITLPGRYLVLMPYGR
GVNLSRRIRNDDERSRLRALAILVKPSGMGLLVRTEAEGKAEEAIIEDLETLQKQWELIQ
QQAASTRPPALLNRDDDFIQRVLRDMYTSDVNRIVVDNPNSVKRVKQHLMGWSG-GRSPE
GVVIDHHRESQSVLDYFRVNAAIREALKPRVDLPSGGYIIIEPTEALTVIDVNSGSFTRS
ATSRETVLWTNSEAATEIARQLRLRNIGGVIVVDFIDMDSRRDQLKLLEHFNKALKADKA
RPQIAQLSELGLVELTRKRQGKNIYELFGQPCHTCGGLGHLVHLPGE------SNAISLE
TSSF--------STPAIATPRLPE-----KPIIEPE-----------PVYEAGFDEVDEG
SQHL------------DLLYH-PNYQDQ---GLARRRRRRR-------------SNDLVK
EE-------TGTKILPGIPERE-LDVEYESPRED--------------------------
------------RRDR-----SLRNQRRDEMSLERVSVEMSDLEQNVYSEMGISPLILLE
KE-FKDPRSVIVSVKPKNNSDRESLT----------------------SNES--------
--------------SIFEEEEETES------MTYSERNGTPQ----------EDLSLSES
DHDNSES-------------------ESDSE-----------------------------
-----------TDRPIIRRRRRRSSASSGE-----------
>PromN1A|124026647
------------------------------------------------------MPQQIV
IAEHLRIAALLTDERIDELIVAQGSYQIGDIFLGTVENVLPGIDAAFVNIGESEKNGFIH
VNDLGPLRLKKATAGITELLEPRQKVLVQVMKEPTGTKGPRLTGNIALPGRYLVLQPYGQ
GVNISRRISTESERNRLRALGVLVKPPSTGLLIRTEAEDICEEFLIDDLENLLKQWELIQ
QASESCSPPILLNRDEDFIHRILRDHTGQNLTEIVVDNSEAIGRVKNFL------GKDSN
ELTIELHNDSENILEKYKVISSINEALKPRVDLPSGGYIIIEPTEALTVIDVNSGSFTRS
ANSRETVLWTNCEAAIEIARQLKLRNIGGVIIIDFIDMDTKRDQLQLLEHFTSAINGDSA
RPQIASLTELGLVELTRKRQGQNIYELFGKTSPNSQGQGYLPSITIQ-------------
-DIN------------------PT------TPSEAG-----------VINATLISGEDI-
----------------------QSLQET-------NNKKKR------------INKTRDI
EA-------NLSNEENKSSTDN-SKAISTDTITE--------------------------
---------------D-----IQKESNNKRKETTIININMNQNEEIVYSLMGLDPILLLE
KP-PLS-ENYKVNIIRPGKKEAREEKNNIPEDNQQKIVDDS-ISKHQNNNKD--------
--------------IIRLKNKSNIE------QKSTNSDVKESIEEENINVALDQETNELI
NINHNSI-------------------SEKNE-------------------------LPST
DSQ--------EVNEDPRRKRRRSSASS-------------
>Micc|254414757
------------------------------------------------------MAKQII
IAEQYRLAAVFSEDQIQELVVATGSHQVGDIYLGIVENVLPGIDAAFVNIGDAERNGFIH
VTDLGPLRLKRRSGAITELLTPQQKVLVQVMKEPTGNKGPRLTGNISLPGRYLVLMPYGR
GVNLSRRIKNENERNRLRALAVLIKPAGMGLLVRTEAEGRAEEAIMEDLEALQRQWEAIQ
QEATSTRAPALLNRDDDFIQRVLRDMYTADVNRIVVDSNTGVKRVKQQLVSWSG-GRSPE
GVLIDHHRDRLSILDYFRINAAIREALKPRVDLPSGGYIIIQPTEALTVIDVNSGSFTRS
ATARETVLWTNCEAATEIARQLRLRNIAGVIIVDFIDMDSRRDQLQVLEHFNKALKMDKA
RPQIAQLSELGLVELTRKRQGQNIYELFGRTCPSCGGLGHLVHLPGE-----PEPQVQQE
PETI----------SRVEIPETPD-------LPEP------------LDIPGFNEPDELE
------------------LNH-PSYQERGIPNGTNRRRRRRRLEDVISKDEPVAKSNVRP
ITLSQRSSDVSEDVEGMRRDTT-SVERPIVSDSS--------------------------
----------ERVGKP-----QLIRSVVEMEPPEVIQVEMTPEEQDVYALMGISPLVRLD
KE-IRNPRSVMVSVVLPGEAESESSDNDTTDNDTTDNDT---------TDND--------
--------------NDTTDNDTTDDSWEDMSHPSEESDSEESSDKVLVTSSGVAADVDLE
SSADSTS-------------------TSESE-----------------------------
-----------TKPPLIRRRRRRSSAMENE-----------
>Prom9202|254526459
------------------------------------------------------MSQQII
IAEQARIAALLTDDRVDELIVAQGQYQIGDIFLGTVENVLPGIDAAFINIGESEKNGFIH
VSDLGPLRLKKGTFGITELLEPKQKVLVQVIKEPTGSKGPRLTGSISIPGKYLVLQPYGQ
GVNISRKINTETERSRLKALGVLIKPASTGLLFRTEAEKIKEELLIEDLEHLIQQWENVL
KVSEVSNPPNLVKRDEDFSLKILRDHIKASTKSIIIDSKLSVARAKDFLIN----CESDI
DITFHDNSLNQHIFEKYEIKKTIQKALQPRVDLPSGGYIIIEPTEALTVIDVNSGSFTRS
ANSRQTVLWTNCEAAVEISRQMKLRNIGGVIVVDFIDMESRRDQFQLLEHFTSAIKDDFA
RPQIAQLTELGLVELTRKRQGQNIYELFGKKSSKCDDTEHIENILNQ-------------
-EIS---------------------------NLKIK-----------NVANKSNQSNNLK
SIDI------------DASQS-TDEQEK--------------------------------
---------IMDKELLNFKDLS-KENSSYKKEND--------------------------
---------------------NDNLIQSNLKEKNIITVDLTNEEKIVFSQLGINPLIKLG
KE-YLTSNNFVL-LKDSNKEKEKPLDNKKTKSKQIKKTSK--------------------
--------------TGEEKIQLKIE------EKANSNDKSTN----------KINESNEV
IFTNKKD-------------------EIELS-----------------------------
-----------DALTNARKKRRRSSASIE------------
>Nods|119510874
------------------------------------------------------MPKQII
IAEQHQIAAVFSEDQIQELVVATGHHQIGDVYLGVVENVLPGIDAAFVNIGDPERNGFIH
VTDLGPLKLKRTAAAITELLAPQQKVLVQVMKEPTGTKGPRLTGNITSPGRYVVLMPYGR
GVNLSRRIKSESERNRLRALAILIKPAGMGLLVRTEAEGKPEEAIIEDLELLQKQWEAIQ
QEAHSTRAPALLNRDDDFIQRVLRDMYGADVNRIVVDSSTGLKRVKHYLQNWSG-GQTPQ
GVLIDHHRDRSPILEYFRISAAIKEALKPRVDLPSGGYIIIEPTEALTVVDVNSGSFTRS
ATARETVLWTNCEAATEIARQLRLRNIAGVIVVDFIDMESRRDQLQVLEHFNYALKADKA
RPQIAQLTELGLVELTRKRQGQNIYELFGHTCPTCGGLGHIMRLPGD--TEPRLPTTAEV
PDRFDLGSPQSKVSLLNKEPRLPT-----TRITEPRESYD-------SFGEVFDADSDIR
--AF------------DSINH-PSYQEP---RDTKQRRVRKSSHNRIGINGANGKEESRV
TPLPLGFDNEPDLDADIEDFGL-SAQSNAELRLGSAQDLGRSTPEIPSPNLGKSGWHERA
ERTSAALNRTTKV--T-----KVEPVKPVVEPPEIRSVEMTLEEQDVFALMGVSPLVKLD
QD-VKSPKSVIVNIISPDAVRTKPTESTSDS-----------------------------
--------------TTVNTVSNEVN------TSEVELEDKPV----------LKNISASL
DLFAKAE-------------------EIPES-----------------------------
-----------KVSTGNRRRRRRSSALESDSSLAEDN----
>Cyab|254430473
------------------------------------------------------MPQQIV
IAEQLRIAAVLNDERVDELIVAQGRYQIGDVYLGTVENVLPGIDAAFVNIGESEKNGFIH
ITDLGPLRLRKGGAGITELLEPRQKVLVQVMKEPTGTKGPRLTGNLALPGRYLVLQPHGQ
GVTISRRVNGDNERNRLRALGVLIKPPGAGLLVRTEAEGVSEELLIEDLESLLRQWEAIQ
TAAETASPPVLLNRDEDFIHRILRDLYSQELVRVVVDSPEGVSRAKAFL------GADHS
NVLVEAHDAPSDILEAYKVSAAIHDALKPRVDLPSGGYVIIEPTEALTVIDVNSGSFTRS
ANARETVLWTNCEAAVEIARQLKLRNIGGVVVIDFIDMESRRDQLQVLEHFTQAVRDDAA
RPQIAQLTELGLVELTRKRQGQNIYELFGRACPSCGGLGHVAVLPGR-------------
-DSL-----------------QPL-------ASAAG-----------LVRSAAAARAEVA
A---------------------PTAAAE-----SGGSRRRR------------GGRGGRS
SSEAD----DATAFVPVAPLLD-QDQTDTGRSGH--------------------------
-------------------------DASRRPEPEVLTVPMDPVQEAVYGWLGLNPALLLD
T--PPASDSAVVRVVRPGVDPEAVREEARQELASSGSRRRRGRGGRGGGQTHSAEEGSAE
ASHET---------SPQAAAESTPGPELAGTNGSRRGDSAAGPTRTARRGRASSPAPAPV
DITPLPA------------------QLTPETVVTVSVPTRRDEPVAAPVPVAKAAAAAPA
DTA--------PEDGEPRRRRRRSSATV-------------
>Acam|158334868
------------------------------------------------------MPKQII
IAEQHRIAAVFSEDQIQELIVATGSHQVGDIYLGIVENVLPGIDAAFVNIGDAERNGFIH
VSDLGPVRLKRNSGAITELLAPQQKVLVQIMKEPTGTKGPRLTGNISLPGRYLVLMPSGR
GVNLSRRIRAEDERSRLRALGILIKPAGMGLLVRTEAEGVAEEAIIEDLELLQRQWESVQ
QQAASTRAPALLDRDTDFIQRVLRDVYSSNVNRIVVDSTPGLKRVKQHLVNWNNTNKLPQ
GVLVDQHRESTSILEYFRVNAAIREALKPRVDLPSGGYIIIEKTEALTVVDVNSGSFTRS
ATARETVLWTNCEAAAEIARQLRLRNIAGVIIIDFIDMDSRRDQLQVLEHFNKALKADKA
RPQIAQLTELGLVELTRKRQGQNIYELFGTPCPACSGLGHLVHLPGE---AAPTVGEVEW
SEPS--------KPSPTSTSGVPL-------PGISA-----------NLNDQIHLDPSDD
LQEL------------DLTNH-PSYQER------GNRRRRR---------RSRLGDNLSR
ESLSPRLVRNGSASDSKPVKST-NDTNGSTSSKS--------------------------
--------GGNERSRG-----RSSTRQRQDTPPEVISVTMTPEEQDIYAFMGISPTVLFP
GE-IKKPKSAIVEILAPGETSSTPNTTATKVITK--------------------------
--------------ELVVAKDTKAD------ADDIDATKPEE----------AQAEPVLV
ATPEPTE-------------------EKPAE-----------------------------
-----------PARTSTRRRRRRSSASSAKQLSLDPNESSE
>Prom9301|126697030
------------------------------------------------------MSQQII
IAEQARIAALLTDDRVDELIVAQGHYQIGDIFLGTVENVLPGIDAAFINIGESDKNGFIH
VSDLGPLRLKKGTFGITELLEPKQKVLVQVIKEPTGSKGPRLTGSISIPGKYMILQPYGQ
GVNISRKINTETERNRLKALGVLIKPPSTGLLFRTEAEKIKEELLIEDLEQIIQQWENIL
KVSEASHPPNLVKRDEDFSLKILRDHIKESTKSIIIDSKFSVARAKDYLKN----YESDI
NIEFHDNNSSPHVLDEYKIKKTIQTALQPRVDLPSGGYIIIEPTEALTVIDVNSGSFTRS
ANSRQTVLWTNCEAAVEISRQMKLRNIGGVIVVDFIDMESRRDQFQLLEHFTSAIKDDSA
RPQIAQLTELGLVELTRKRQGQNIYELFGKKCSTCDGTGHVENILNQ-------------
-EIS---------------------------NLKIK-----------NDENKFNQSDNLK
SQNI------------YTSQS-TDEQEK--------------------------------
---------IINKELLNSKDLS-KENSSYKKEND--------------------------
---------------------NDNLNQSNSKEKNTITVDLTNEEKIVFSQLGINPLIKLG
KE-YLTSNNF-VRLKDSNKEKEKTLDKKTKSKQIKK------------------------
--------------SSKSGEEKIQI------TIEDKANSKDN----------STNKINEV
IFTEEKD-------------------EIEAT-----------------------------
-----------DDLKNARKKRRRSSASIE------------
>Artm|209527546
------------------------------------------------------MSKQII
IAEQHRIAAVFSEDEIQELVVATGNQQVSDIYLGIVENVLPGIDAAFVNIGDPERNGFIH
VSDLGPLRLKRSSGSITELLMPQQKVLVQVMKEPTGTKGPRLTGNITLPGRYLVLMPFGR
GVNLSRRIRLETERNRLRALAILIKPSGMGLLVRTEAEGMAEDAILEDLEALQKQWEEIQ
QEATSTRPPALLNRDNDFIQRVLRDMYSTEVNRIVVDSADGIRRVKQHLVNWSV-GKTPQ
GVLIDHHRERIPILEYFRVNAAIREALRPRVDLPSGGYIIIEPTEALTVIDVNSGSFTRS
ATSRETVLWTNCEAATEIARQLRLRNIAGVIIVDFIDMDSRRDQLQVLEHFNKVLKADKS
RPQIAQLSELGLVELTRKRQGQNIYELFGRSCPTCNGLGHLIHLPGE-----SAADSAEA
SERF--------MVSPKSLSNPPGFDTGTRTALGQETRRVQTLSSASSTEPLMRDDSEMV
SGELDTGGNFPEL---ELLNH-PSYQDIGGGSNIRRRRRRRIGDIEPLVKGEEGNRSIRV
NSANTYNDTTRTEANTDVLLND-RQELTERFPKS--------------------------
--------------------VKSDSIKAIPEPPEVVAVEMTGDEQDVYALMGISPLVLSN
QS-VKNARNAIVTVRLPGDTPLPLSTILEEETDTTLSSSSAPTISIPQSVQV--------
--------------PPTANLISQDDQNLVSDDVEDTTDDSQE----------SPEIPEPG
ELLDVSD-------------------LTDNS----------QLPDPNDELEDSDYIYVSE
DSENLDLETSPEDTPVIRRRRRRSSAVPE------------
>Syne6301|56750671
MQRLSVSSANRQSSDRGLWPDLRDCASRRVLRCSSQLLSVFRLCSHCQTTRASGMPKQIV
IAEQHRIAAVFAEDQIEEFIVAKGTHQIGDIYLGVVENVLPGIDAAFVNIGDSEKNGFIH
VTDLGPLRLRRSAGAITELLAPQQKVLVQVMKEPTSSKGPRLTGNISLPGRYLVLMPYSS
GVSLSRRIMSESERNRLRALSVLIKPAGMGLLVRTEADGIAEELIIEDLESLQRQWEQTL
QLADSTPAPALLTRDDDFIQRVLRDMYDEGVNRIVVDSHTGLKRVKQHLSAWGA-GEIAP
GLLIEQYRDRSSILDYFRVNAAIREALKPRVDLPSGGYVIIEKTEALTVVDVNSGSFTRS
ATARETVLWTNCEAAAEIARQLRLRNIAGVIIVDFIDMDSRRDQLQVLEHFTRALRHDKS
RPQISQLSELGLVELTRKRQGQNIYELFSTPCTTCGGLGHVAHLPGE--VGAQPIVRTSD
RPPI----------TTPVATTTPVSASTNLAPSNDS-----------YLSPARSALARAT
GVPPLLNETTPAS---ELENNGDSYSGLGLLERSPQRRGRR----------RGGGRNAGP
SLPNTSINPEISASPGLAEALA-ATTRDSAPERD--------------------------
--------RDSESTGM-----SRRPRRQPPEPPVIVAVELTLEEQELYAWMGASPLIRAE
SL-PEPSQPVLVGVYAQESEKEPAIAAAKALYDQRSRHRRGGGDSGRPTLARENRETASA
E-------------SSESRSDSSSTAETPAEQPSSITTEGATSAVTAEVIAASEPTPAEP
TPAEPTP-------------------AEPTP---------AEPTPVEPTPAPVAVASEAS
EVTAPA-----SEVPAPGRRRRRSSAQRESQD---------
>Anav|75907504
------------------------------------------------------MPKQII
IAEQHQIAAVFSEDQIQELVVATGHHQIGDIYLGVVENVLPGIDAAFVNIGDPERNGFIH
VTDLGPLRLKRTAAAITELLAPQQKVLVQVMKEPTGTKGPRLTGNITLPGRYVVLMPYGR
GVNLSRRIKSESERNRLRALAILIKPAGMGLLVRTEAEGKPEEAIIEDLEVLQKQWEAIQ
QEAQSTRAPALLNRDDDFIQRVLRDMYGADVNRIVVDSSTGLKRVKQYLQNWSG-GQTPQ
GLLIDHHRDRSPILEYFRINAAIREALKPRVDLPSGGYIIIEPTEALTVIDVNSGSFTRS
ATARETVLWTNCEAATEIARQLRLRNIAGVIVVDFIDMESRRDQLQVLEHFNKALRADKA
RPQIAQLTELGLVELTRKRQGQNIYELFGDTCPACGGLGHTVRLPGE-TENRLPTPAAEI
PERF--------VSLPTREPRLPT-----ARISEPRETYD-------GFGEAFENDSDLG
AL--------------NLINH-PSYQEL---NDNNKRRART--------RRSRIGINGTN
GKDEQRITANPLAFINESDLDL-DGDVELSAPPE----------------------LPTP
NLGKSGWIERAERTKV----IKTEPVKPVVEPPEIKTVEMTPEEQDIFALMGISPLIKLE
QE-VKNPKSVIINIVQPGQTPTIPTEITPEP-----------------------------
--------------VAKTTPSVEVS------TPKVKLESKSV----------SVTATEPI
KLTETTE-------------------ESEVN-----------------------------
-----------AASTANRRRRRRSSASDSDTGEDS------
>Artp|284054075
------------------------------------------------------MSKQII
IAEQHRIAAVFSEDEIQELVVATGNQQVSDIYLGIVENVLPGIDAAFVNIGDPERNGFIH
VSDLGPLRLKRSSGSITELLMPQQKVLVQVMKEPTGTKGPRLTGNITLPGRYLVLMPYGR
GVNLSRRIRSEAERNRLRALAILIKPSGMGLLVRTEAEGMAEDAILEDLEALQKQWEEVQ
QEATSTRPPALLNRDNDFIQRVLRDMYSTEVNRIVVDSADGIKRVKQHLVNWSV-GKTPQ
GVLIDHHRERIPILEYFRVNAAIREALRPRVDLPSGGYIIIEPTEALTVIDVNSGSFTRS
ATSRETVLWTNCEAATEIARQLRLRNIAGVIIVDFIDMDSRRDQLQVLEHFNKVLKADKS
RPQIAQLSELGLVELTRKRQGQNIYELFGRSCPTCNGLGHLIHLPGE-------------
------------------------------------------------------------
----------------------SAADTA--------------------------------
------------------------------------------------------------
----------------------------------------EASERFMVGPKGLSSTPGLD
TG----------------------------------------------------------
------------------------------------------------------------
------------------------------------------------------------
---------------------TRTAAVDN------------
>Cya7425|220908778
------------------------------------------------------MPKQII
IAEQHRIAAVFSEDQIQELIVATGSHQVGDIYLGIVENVLPGIDAAFVNIGDSERNGFIH
VSDLGPVRLKRGAGAITELLTPQQKVLIQVMKEPTGSKGPRLTGNISMPGRYLVLMPFGR
GVNLSRRIKNENERDRLRALGILIKPAGMGLLVRTEAENVPEKAIIEDLEALKKQWETIQ
LQASSTRAPALLGRDDDFIQRVLRDIYTADVNRIVVDSSLGLKRVKQQLMSWNG-NKLPA
GVLIDHHREPVSILEYFRVNAAIREALKPRVDLPSGGYIIIEPTEALTVIDVNSGSFTRS
ATARETVLWTNCEAATEIARQLRLRNIAGVIIVDFIDMDSRRDQLQVLEHFSKALKADKS
RPQIAQLSELGLVELTRKRQGQNIYELFGRNCPTCGGLGHLVHLPGE--------PEDST
GEPI------ERYIPSRNADFAPS-----RRTPELP-----------EPRSDEFDFETSE
EPEL------------ELVNH-PNYQER-----GNNRRRRR-------HQRVNDTPSRPP
RSLVANLPTTAEPAVEVNGNPP-VNGERLEPVER--------------------------
--------------TR-----PTPVTKVKAEPPEMISVVMTAVEQEVYALMGLSPLLLYN
GT-IKNPRNAIVSVSLPGQEAVPPPPPSAPRKDS--------------------------
--------------LTDEKSAAELA------SPEEAREPSLM----------AEASVDLA
NPENPEV-------------------DSEDE-----------------------------
-----------SSAPSRRRRRRSSANSAEQLSLATESNSKV
>Cya51142|172035193
------------------------------------------------------MPKQII
IAEQHHIAAVFWEDQIQELVVATGNQQVSDIFLGVVENVIPGIDAAFVNIGDAERNGFIH
VTDLGPLRLKRSAGAITELLTPQQKVLVQVMKEPTGNKGPRLTGNISLPGRYLVLMPNGK
GVNLSRRIRNDDERSRLRALAILIKPAGMGLLVRTEAEGKAEEAIMEDLEFLQRQWESIQ
VQATSTRAPSLLNRDDDFIQRVLRDMYSADVNRIVVDNPSGVKRVKHHLMNWSG-GRPPE
GVLIDHHRESMSILDYFRVNAAVREALKPRVDLPSGGYIIIEPTEALTVIDVNSGSFTRS
ATSRETVLWTNSEAATEIARQLRLRNIGGVIIVDFIDMDSRRDQLKLLEHFNKALKVDKA
RPQIAQLSELGLVELTRKRQGKNIYELFGQPCPQCGGLGHLAHLPGESQLVALESAATTP
LPVP----------APTPVTPKPI-----EKPLEVNDS---------GWDSPFEDEDSDN
SDQL------------ELLHH-PSYQEQNSNANNRRRRRRQ---------------TPNL
VIKEDSTKSSSNVGIKETDDNN-NESGNDNRRER--------------------------
---------------------LPRHLRREEGPVERVSVEMTPLEQDVYALMGISPLVRVD
KE-FKDPKSVVVSVKSPEGIERKTIEKTSATTPETQTPT---------------------
--------------SEEQQMVIDLTDMDPTATESQAIEEGIE----------TDNDNDDE
NESDFTS-------------------ASQDE-----------------------------
-----------GTKPVIRRRRRRSSAKDSDE----------
>Lyns|119485463
------------------------------------------------------MSKQII
IAEQHRIAAVFSEDQIQELVVATGSHQVSDIYLGVVENVLPGIDAAFVNIGDAERNGFIH
VSDLGPLRLKKSSGSITELLAPQQKVLVQVMKEPTGTKGPRLTGNITLPGRYLVLMPYGR
GVNLSRRIRSETERNRLKALAILIKPSGMGLLVRTEAEGMAEDAILEDLESLQKQWENVQ
QEASSTRPPALLNRDDDFIQRVLRDMYSGDVNRIVVDVHTGIKRVKQHLMNWSV-GKAPQ
GVLIDHHRERIPILEYFRVNAAIREALRPRVDLPSGGYIVIEPTEALTVIDVNSGSFTRS
ATSRETVLWTNCESATEIARQLRLRNIAGVIIVDFIDMDSRRDQLQVLEHFNKVLKADKA
RPQIAQLSELGLVELTRKRQGQNIYELFGRPCPTCSGLGHLVHLPGELAEVELPESSISS
SSSS------NSSSSAERIVLTPRNSLSVSSPETTEQQLAKT-----VILDAPQTRSEPE
TVELDAVSNLQEL---ELINH-PSYQDH-TGSNARRRRRRRIGDLDSLVREDEPSRNNLR
LTPTSGYNENRSEIQLSEGLPS-RSGLAERSRTA--------------------------
---------------------KSETLKPTTEPPEVVSVEMTTDEQQMYAMMGISPLMLSS
QT-PKNSRNVIVTVCLPGEEPPEPKDILEENEEELIEV----------------------
--------------SPPSPPVPAPV------ELILKLDSPTE----------VSQESIEE
SIEESIE-------------------ESPVE--------------EEFSPTLSFAISEDS
DEGMDLEDDSEEESSPKRRRRRRSSATSD------------
>Prom9211|159904165
------------------------------------------------------MPQKVV
IAEQVRIAALLTDERVDELIVAQGHYQIGDIYLGTIENVLPGIDAAFVNIGASEKNGFIH
VTDLGPLRLKKHAAGINELLEPRQKVLVQVMKEPTGSKGPRLTGNLALPGRYLILQPNGQ
GVNISRKINSENERNRLRALGVLIKPPGTGLLIRSEAKGINEELLITDLEALLKQWESIQ
QASEQSSPPVLLNREEDFINRILRDHVSPELTSVIVETPGGVERAKGFL------G-VDS
NIIVESHDQPTNLLDHYKINKTIFESLKPRVELPSGGYIIIEPTEALTVIDVNSGSFTRS
SNSRETVLWTNCEAAIEIARQLKLRNIGGVIIIDFIDMESRRDQLQLLEYFTSAIKNDSS
RPQIAQLTELGLVELTRKRQGQNIYELFSKTCTTCNGLGHTAEIPGK-------------
-EEI-------------------------QTSATIG-----------GLIQTEDSSKKIL
----------------------PSKEVI--------------------------------
-------SKAKNPDLAQESESS-TLAINSEANNQ--------------------------
---------------E-----SESESTNPRQEPELIAVNMSPDEEYVFSSLGLNPILLLE
TQ-PTN-ENLSVHVVRPGEDAKNILEEAKQQLSQNTNKRRRKTKNGASRSTKT-------
--------------TLENSLLVNNQEVITASEDEVLIDIAKE----------DTPNNMPE
NIGSVEE-------------------LERVD-------------------------DEKI
SPE--------GELDDSRRRRRRSSASN-------------
>Noss|17231823
------------------------------------------------------MPKQII
IAEQHQIAAVFSEDQIQELVVATGHHQIGDIYLGVVENVLPGIDAAFVNIGDPERNGFIH
VTDLGPLRLKRTAAAITELLAPQQKVLVQVMKEPTGTKGPRLTGNITLPGRYVVLMPYGR
GVNLSRRIKSESERNRLRALAILIKPAGMGLLVRTEAEGKPEEAIIEDLEVLQKQWEAIQ
QEAQSTRAPALLNRDDDFIQRVLRDMYGADVNRIVVDSSTGLKRVKQYLQNWSG-GQTPQ
GLLIDHHRDRSPILEYFRINAAIREALKPRVDLPSGGYIIIEPTEALTVIDVNSGSFTRS
ATARETVLWTNCEAATEIARQLRLRNIAGVIVVDFIDMESRRDQLQVLEHFNKALRADKA
RPQIAQLTELGLVELTRKRQGQNIYELFGDTCPACGGLGHTVRLPGE-TENRLPTPAAEV
PERF--------VSLPTREPRLPT-----ARTTEPRETYD-------GFGEAFENDSDLG
AL--------------NLINH-PSYQEL---NDNNKRRART--------RRSRIGINGTN
GKDEQRITANPLAFISESDLDL-DGDVELSAPPE----------------------LPTP
NLGKSGWIERAERTKV----IKTEPVKPVVEPPEIRTVEMTPEEQDIFALMGISPLIKLE
QE-VKNPKSVIINIVQPGQTPTIPTEITPEP-----------------------------
--------------VAKVTPSVEVN------TPKVKLESKSV----------SVAATEPI
KLTETME-------------------ESEVN-----------------------------
-----------AASTANRRRRRRSSASDSDTGEDS------
>Cya8801|218245924
------------------------------------------------------MPKQII
IAEQHHIAAVFWEDQIQELVVATGNQQVGDIYLGLVENVIPGIDAAFVNIGDAERNGFIH
VTDLGPVRLKKSAGAITELLTPQQKVLVQVMKEPTGNKGPRLTGNITLPGRYLVLMPYGK
GVNLSRRIKTDDERSRLRALAILIKPAGMGLLVRTEAEGKAEEAIMEDLEFLQRQWESIQ
VQATSTRPPSLLNRDDDFIQRVLRDMYSGDVNRIVVDSPAGVKRVKQQLMTWSG-GRSPE
GVLIDHHRETLPVLDYFRVNAAIREALKPRVDLPSGGYIIIEPTEALTVIDVNSGSFTRS
ATARETVLWTNSEAATEIARQLRLRNIGGVIIVDFIDMDSRRDQLKLLEHFNKTLRADKA
RPQIAQLSELGLVELTRKRQGKNIYELFGQPCPNCGGLGHLVHLPGQ--------SELIA
LETV--------TVAPPIPVAKPI-----EKPTEVSEP---------FGESFFEEDMIDI
PRQL------------ELLHH-PSYQEQ---GNIPNTRRRR--------------RRQPQ
LKEESTSNPKVILSTPTKEVDY-STDTEVEPRKE--------------------------
---------------R-----TPRHLRREETPIERVSVEMTPLEQDVYALMGISPLVRLD
QE-FKEPKSVVVSVKLPEGSEDKIYAPKLETPT---------------------------
--------------GASESFSVTVV------EPPKELESEPE----------LDSEPDLE
TDLENDT----------------MIKSHETD-----------------------------
-----------SQRPVIRRRRRRSSAKES------------
>Glov|37521075
------------------------------------------------------MPKQII
IAEQYRLAAVFAEDQIQELIVASGNHQVGDIYLGIVENVLPSIDAAFVNIGNPERNGFIH
VTDLGQIRLRRSSASISELVTPQQKVLVQVMKEPTGNKGPRLTGNVSLPGRFLVLMPFGR
GVNLSRRIRDDDERNRLRALAVLIKPPGMGLLVRTEAAGMDEQGVLEDLESLLKQWEKIQ
KQTAETRAPALLNRDEDFIQRILRDAYGAQVNRIVVDSHVGVKRVKQHLLNWNG-GRMPQ
GVYVEHHREPSSILDYFRVNAAIREALRPRVDLPSGGYIIIEPTEALTVIDVNSGSFTRS
ATSRETVLWTNCEAATEIARQLRLRNIAGIIIIDFIDMDARRDQLQVLEHFSKALKADKS
RPQIAQLTELGLVEITRKRQGQSIYEIFGKPCPTCDGLGITTHLPGT-----RHEPGTEA
LPTF----------APSAEELEGFEGEGFAGAGAGG-----------EYEEEESSDLDLT
AHPVFRNDRRRLPMERRPAAPPPAGNGAPGGTAGGRNRRRR--------GRGGNGRGGPE
EGLGRPAIETGEPVPGASPPSP-AARAPEAEPAE-------------------------A
APSMPGYGGYEDRHDE-----GAQPTQPPIEAPEMPIDHIPAAEQEVLAYMGLPAELLSG
PA-ITSGNTSILSVRPPSPDK---------------------------------------
--------------PEDEGGEEGEG------DPRRRRRRRTT----------RSKAPEAQ
NTPEPVP-------------------ANPEE-----------------------------
-----------------------------------------
>Syns8102|33866677
-----------------------------------------MGFEPRAGLPRPFMPQQIV
IAEQLRIAAVLTDERVDELIVAQGRYQIGDVYLGTVENVLPGIDAAFVNIGESEKNGFIH
VTDLGPLRLKKGSAGITELLEPRQKVLVQVMKEPTGTKGPRLTGNLALPGRYLVLQPHGQ
GVNISRRISSEAERNRLRALGVLIKPPGAGLLIRTEADGIAEDQLIDDLESLLRQWEAIQ
QAAETAAPPVLLNRDEDFINRILRDHTSTDLVRVVVDEPAAVARVSSFL------GAEAD
KVLVEAHSEPSELLEHFKVNAAIRDALKPRVDLPSGGYVIIEPTEALTVIDVNSGSFTRS
ANARETVLWTNCEAAIEIARQLKLRNIGGVIIIDFIDMDSRRDQLQLLEHFTTAVRDDAA
RPQIAQLTELGLVELTRKRQGQNIYELFGRACPSCGGLGHVAVLPGK-------------
-DLL-----------------QPL-------ATATG-----------LVRSAASARAEVA
----------------------PPSETS------GNGRRRR------------GGRGR--
---------AAQDNLPVLSDTD-ATEAPEVSTEE--------------------------
---------------------AQEPALARRQDPELVAVPMTPEQEEVYGTLGLNPILLLD
E--PPESENVMVRVVRPGEDADAVLEQARQQLAATAGRRRRRGGRGGRGSSRG-------
--------------NSGASSPAPLD------ASEVVVAEPPV----------VEEQPLMV
EITPLEA-------------------DQSVV-------LDEVPPLPEPTPAVVVDGSEAT
AED--------TESEEPRRRRRRSSASASPD----------
>Thee|22298140
------------------------------------------------------MPKQII
IAEEHRLAAVFAEDQIQELIVATGTHQVGDIYLGVVENVLPGIDAAFVNLGDASRNGFIH
VSDLGPLRLKRTAGAITELLAPQQKVLVQVMKEPTGTKGPRLTGNISLPGRYLVLMPYGR
GVNLSRRITNEAERHRLRALGILVKPAGMGLLVRTEAEGVSEEAILEDLELLQRQWETIQ
QQAAASRPPQLLGRDDDFIQKVLRDVYSSDVNRIVVDTPDGVKRVKQHLKNWN--VNRPV
GVLIDYHQEPIPILDYFRVNAAIREALKPRVDLPSGGYIIIQPTEALTVIDVNSGSFTSS
ATSRETVLWTNCEAATEIARQLRLRNIAGVIIVDFIDMDSRRDQLLLLEHFSKALRADKA
RPQIAQLSELGLVELTRKRQGQNIYELFGRPCSACGGLGHLVHLPGE--------PEDSP
GEIV---------------ERSPI-----PRPPEPRRS---------LEPRTEPNGFASS
SLET------------QLINH-PDYQAV----GGIRPRSSR------------SSHPPTP
RSPRRTPENGNGRKVVTTPPEA-APPPVVKVESR--------------------------
---------------P-----VRPARPSRSEPAEVITVTMTDQEQAVYAEMGISPLVLYG
EE-VKNPRGTIVMVARPGQDPLPLPQKTGRPVSEGGPEEA--------------------
--------------PETADELPSPE------VSTMNVEPIPATGLLNTSESLKTSEPEVT
TEAESVG-------------------EASTPE----------------------------
-----------ASVPIGRRRRRRVTSSEQLSLDANA-----
>Syns9916|116075703
------------------------------------------------------MPQQII
IAEQLRIAAVLSDERVDELIVAQGRYQIGDVYLGTVENVLPGIDAAFVNIGESEKNGFIH
VTDLGPLRLKKGAAGITELLEPRQKVLVQVMKEPTGTKGPRLTGNLALPGRYLVLQPSGQ
GVNISRRISAEGERNRLRALGVLVKPPGAGLLIRTEAEGVSEELLIDDLETLLRQWEAIQ
KAAESAVPPVLLNRDEDFIHRILRDHAGPDLVRVVLDDPGAVDRVRDFL------GQDDN
NVLVEAHSEPAEILEHFKVNAAIRDALKPRVDLPSGGYVIIEPTEALTVIDVNSGSFTRS
ANARETVLWTNCEAAVEIARQLKLRNIGGVIIVDFIDMDSRRDQLQLLEHFTAAIRDDAA
RPQIAQLSELGLVELTRKRQGQNIYELFGRACPSCGGLGHVAVLPGK-------------
-DLM-----------------QPL-------AAATG-----------LVRSAASARAEAA
----------------------PPAESG-------GGRRRR------------GGRGRAA
AAAVSALDEGVDSSTKADDVTG-SSAESNGASLS--------------------------
---------------------AAVEAPVRRPEPELLAVPMSDAQEQVFGWLGLNPALLLD
T--PPDSDNLMVRVVRPGEREEEVLEQARQQLAANSGRRRRRGGRGGG------------
--------------RSGGGRSSSAA------EGATKANASAS----------EPSTPLLV
EITPLEV--------TTSSFEEPSITITPAPHDAVASSVKATPVAATVTKQASPELAADG
DAD--------AGDQEPRRRRRRSSAAVAD-----------
>PromMED|33862057
------------------------------------------------------MSQQIV
IAEQARIAALLTDDQVDELIVAQGQYQIGDIFLGTVENVLPGIDAAFIDIGESEKNGFIH
VSDLGPLRLKKGVVGITELLEPKQKVLVQVMKEPTGNKGPRLTGNISLPGKYLILQPYGQ
GVNISRKINTETERSRLRALGVLIKPPSTGLLFRTEAEQIKEEFLIEDLEHLIQQWDQVL
KNSENNHPPNLISRDENFSLKILRDYIKSSTSKIVIDNKIALEKAKDFLVN----NDSNL
DLVFHNNEINEHILEKYQINKTIQKALQPRVDLPSGGYIIIEPTEALTVIDVNSGSFTRS
ANSRQTVLWTNCEAAIEISRQMKLRNIGGVLVIDFIDMESRRDQFQLLEHFTLAIKDDSA
RPQIAQLTELGLVELTRKRQGQNIYELFSTKCNNCNGLGHKEKLPNY-------------
-KNI---------------------------SLKTN-----------QNAKKSSKINDTK
ISDS------------TPIQL-IENQET--------------------------------
---------IIGEELTKTKNTI-KDDDHSNKRGN--------------------------
---------------D-----NELPNTNNRSEKKVITVELSNDEKIVYSQLGINPLIKLG
KE-YLSSNHLVRLEDVKNKEKDDSEQNVKTNNKVTSK-----------------------
--------------NTNKITSTFDS------KEEVEADYSKE----------VNPDKKLP
KVTNENE-------------------VIETT-----------------------------
-----------DEMDNSRRKRRRSSANIE------------
>Scys6803|16329250
------------------------------------------------------MPKQIV
IAEKHQVAAVFWKDQIQELVVSTGSQQVGDIYLGLVDNILPSIDAAFINIGDTEKNGFIH
VSDLGPVRLRRTAGSISELLSPQQRVLVQVMKEPTGNKGPRLTGNISMPGRYMVLMPYGR
GVNLSRRINREEERSRLRALAVLIKPPGMGLLVRTEAEDVPEDAIIEDLENLQKQWELVQ
QQAMTRSAPMLLDRDDDFIKRVLRDMYSSEVNRIVVDTPAGMKRIKQQLMNWDQ-GRLPE
GVLIDCHRESLSILEYFRVNATIREALKPRVDLPSGGYIIIEPTEALTVIDVNSGSFTHS
ANSRETVLWTNYEAATEIARQLKLRNIGGVIIIDFIDMDSHKDQLQLLEHFNRCLETDKA
RPQIAQLTELGLVELTRKRQGQNLYELFGQPCPECGGLGHLVELPGE--KGFVSLSPTAV
NSSI-----------PPRLVEKPI------LSPPVA-----------KVNDLPKKEEAKI
SSPL------------DLLFH-PNYQEQGDRDSNRRRRRRR---------------GSEF
SEKENIKSVGISRSKGPSPSPT-KEKVTGTAPPR--------------------------
---------------------RERPSRRVEKTLVPVDVAMTTLEQDIYARMGISPLIKTE
YA-DQDPRSFMVSVVTAGAALEGNTNGSGSLVNAVITTVDNGDNGDNVP-----------
--------------SDGLTIVSEVT------APTPVIEQPRE----------ETVEPEQV
VLPQLDD-------------------ETPAA-----------------------PVAEES
API--------ETKKRPGRRRRRSSAE--------------
>Syn9902|78185596
------------------------------------------------------MSQQIV
IAEQLRIAAVLSDERVDELIVAQGRYQIGDVYLGTVENVLPGIDAAFVNIGESEKNGFIH
VTDLGPLRLRKGSAGITELLEPRQKVLVQVMKEPTGTKGPRLTGNLALPGRYLVLQPHGL
GVNISRRISAEAERNRLRALGVLIKPPGAGLLIRTEAEGISEELLIDDLEALLRQWEAIQ
QAAETAVPPVLLNRDEDFIHRILRDHMGPDLARVVVDEPAAVSRVGSFL------GSELG
NVVVECHDESTELLEHYKINAAIRDALRPRVDLPSGGYVIIEPTEALTVIDVNSGSFTRS
ANARETVLWTNVEAAIEIARQLKLRNIGGVIIIDFIDMDSRRDQLQLLEHFTTATRDDSA
RPQIAQLTELGLVELTRKRQGQNIYELFGRACPSCGGLGHVAVLPGK-------------
-DLS-----------------QPL-------AAETG-----------LVRSVASARSEVV
S---------------------PADTAA------NNNRRRR------------GGRSRTA
TE-------GGSSFVELPTESE-APQVSTEEAHE--------------------------
------------------------PAIARRQDPELVAVPMTDEQQEVYSWLGLNPALLLD
E--PPESDNVVVRVVRPGEDEAEVLEEARQQLAASAGRRRRRGSRGAGGR----------
--------------SVVRADSAPPEPIPVSLKPEADRSQQR-----------EDDQPLMV
EITPLES-------------------VSPAT--------------VVLDQEPVAEVVETT
QPA--------EDVEEPRRRRRRSSAPSSS-----------
>Trie|113474351
------------------------------------------------------MPKQII
IAEQHRIAAVFSEDQIQELVVAKGSHQVSDIYLGTVENVIPGIDAAFVNIGDPERNGFIH
VSDLGPLRLKRSSGAITELLTPQQKVLVQVMKEPTGTKGPRLTGNITLPGRYLVLMPYGR
GVNLSRRISSESERNRLRALAILIKPAGMGLLVRTEAEGMEEEAILEDLEVLQQQWEIIQ
IEANSNRAPALLNRDNDFIQRVLRDMYSTDVNRIVVDYSEGVKRVKQHLLNWSG-GK-PL
QVLIDHHGDRIPILEYFRVNAAIREALRPRVDLPSGGYVIIQPTEALTVIDVNSGSFTRS
ATARETVLWTNCEAATEIARQLRLRNIAGVIIVDFIDMDSRRDQLQVLEHFNQVLRADKA
RPQIAQLSELGLVELTRKRQGQNIYELFGRNCPSCNGLGHLVHLPGESEVSIGDVNLSVV
NRNV-----------DAEELTKPV---AVTPPTLVGVAQNYSWETRQGYQEGENANNASD
L---------------ELLNH-PSYQET------RRRRRRR-----------VGVGETMQ
DESLELHERELGSGMEYPILSE-GYSLTSNTRRS--------------------------
---------------------GREIIRPITEAPEIVTVEMTFDEQDVYALMGISPLTLVE
EGMVKNPKSVIISIKQPGEGENHLSRTRVDKEEVEVESVADYEEN---------------
--------------DDDQELDNFDLSVSSAQDDDFDVREENG----------NYDLDLSD
SDVDLNS-------------------DSNDS-----------------------------
-----------DDSGPIRRRRRRSSAVTAEE----------
>Syn9311|113953943
------------------------------------------------------MPQQIV
IAEQLRIAAVLTDECVDELIVAQGRYQIGDVYLGTVENVLPGIDAAFVNIGESEKNGFIH
VTDLGPLRLKKGAAGITELLEPRQKVLVQVMKEPTGTKGPRLTGNLALPGRYLVLQPSGQ
GVNISRRIGSEGERNRLRALGVLVKPPGAGLLIRTEADGISEELLIDDLESLLRQWEAIQ
KASEAASPPVLLNRDEDFIHRILRDHTGLDLDRVVVESPAAVERVRSFL------GDEGS
HVVVEAHPEPSELLEDYKVNGAIRDALKPRVDLPSGGYVIIEPTEALTVIDVNSGSFTRS
ANARETVLWTNCEAAIEIARQLRLRNIGGVIIVDFIDMDSRRDQLQLLEHFTGAIRDDAA
RPQIAQLTELGLVELTRKRQGQNIYELFGRACPSCGGLGHVAVLPGK-------------
-DLM-----------------QPL-------ATATG-----------LVRSAASARAEV-
----------------------PQAGEA------SNARRRR------------GGRGKVI
SA-------SGPADRGDAPLEE-VESATGAATSA--------------------------
---------------A-----IEPASVSRRQDPELVAVPMDEDEEQVYGWLGLNPALLLD
SQ--PELDNLMVRIVRPGEDPEQVLEQARQQMSANSGRRRR-RGPRGNGRSA--------
--------------GTGTGRSAASGSGDESAPTTPVAPLDRD----------DPSQPLLV
EIVPLIE--------------------TPVPVMSPEPLAVSVAEPVSVSISEPVVSSEPE
VTAEPAD----TSESRPGRRRRRSSASTSE-----------
>NoAz|298490082
------------------------------------------------------MPKQII
IAEQHQIAAVFSEDQIQELVVATGHHQIGDIYLGVVENVLPGIDAAFVNIGDPERNGFIH
VTDLGPLKLKRSSAAITELLTPQQKVLVQVMKEPTGTKGPRLTGNITLPGRYVVLMPYGR
GVNLSRRIKSESERNRLRALAILIKPAGMGVLVRTEAEGKPEEAIIEDLELLQKQWEVIQ
QEAQSTRAPALLNRDDDFIQRVLRDMYGADVNRIVVDSSTGLRRVKQYLQNWSG-GQTPQ
GVLIDHHRDRSPILEYFRINAAIREALRPRVDLPSGGYIIIEPTEALTVIDVNSGSFTRS
ATARETVLWTNCEAATEIARQLRLRNIAGVIVVDFIDMESRRDQLQVLEHFNKSLKADKA
RPQIAQLTELGLVELTRKRQGQNIYELFGETCPTCGGLGHTVRLPGE-IENRMPIPAADI
QERF-------TTPISQREPRMPS-----TRMSEPRESYD-------AFGEGLEGDAELT
PM--------------HLINH-PSYQEM--GDNKRRTRTRRSRIGINGANGKDENRLGTP
LAFVNDSDLDLDADSDIAPTPE-IPSLLSDTRRE-------------------RDVMRTP
TLGKAGWTERTERTKV-----KIDPIKPVVEPPQIVSVEMTVQEQDMFALMGISPSVKLE
QE-VKNPKSVIFNIVQPGQTSTSTTESTSTSESISELTVSERTNSELTKVKI--------
--------------PIPKVEVEELS------LEPLIIDPPVQ----------ESSTIGFE
SFTDEEE-------------------LSSTS-----------------------------
-------------STPNRRRRRRSSAIEEN-----------
>Ucyn|284928630
------------------------------------------------------MPKQII
ITEQHHIAAVFWEDQIQELVVATGNQQVSDIFLGVVENVIPGIDAAFVNIGDAERNGFIH
VTDLGPLRLKRSAGRIIDLLTPQQKVLVQVMKEPTGNKGPRLTGNVSLPGRFLVLMPNGK
GVNLSRRIGNDNERSRLRALAILIKPAGMGLLVRTEAEDQAEEAIMEDLEFLQKQWETVQ
IQATATRAPSLLNRDDDFIQRVLRDIYSADVNRIVVDSTSGVKRVKHHLMNWSG-GRPPE
GVLIDHHQESMPILDYFRVNAAIREALKPRVDLPSGGYIIIEPTEALTVVDVNSGSFTRS
ATSRETVLWTNSEAATEIARQLRLRNIGGVIIVDFIDMDSRRDQLKLLEHFNKALKEDKA
RPQIAQLSELGLVELTRKRQGKNVYELFGQPCSNCGGLGHLAFLPGE-------------
-SQL--------VPLELASSSIPQ--AFSNKSSESS-----------SEQTWESSFEEDN
SSEL------------ELLFH-PSYQEQNNTATNSRRRRRR------------QSPNLVI
KEEAPT---KIANNLSNKEIED-DNEQIVESRRE--------------------------
---------------R-----LPRHLVREESPIEKVSVEMTSLEQDIYALMGISPLVRLD
RK-FKDPKSVLVTVKLPEEPKVKSSLKSHKTILKSL------------------------
--------------DKSTKLSETVL------EDQMTIDLSE-----------ESNFLMME
SFADDID-------------------TLQAD-----------------------------
-----------GNKPLIRRRRRRSSAKDIENLDY-------
>Syns5701|87301874
------------------------------------------------------MPQQIV
IAEQLRIAAVLNDERVDELVVAQGRYQIGDVYLGRVENVLPGIDAAFVNIGESEKNGFIH
VTDLGPLRLRKGAAGITELLEPRQKVLVQVMKEPTGTKGPRLTGNLTLPGRFLVLQPQGQ
GVSISRRISGENERNRLRALGVLIKPPGAGLLVRTEAEGVSEDQLIDDLETLLRQWEGIQ
EAAETATPPVLLNRDEDFIHRVLRDLYSPEVWRVVVDTPAAVARVNAFL------GADQA
NLLVEHHGDGTDVLEHYRVNAAIRDALKPRVDLPSGGYVIIEPTEALTVIDVNSGSFTRS
ASSRETVLWTNCEAAAEIARQLKLRNIGGVVIIDFIDMESRRDQLMLLEHFTQSVQDDAA
RPQIAQLTELGLVELTRKRQGQNIYELFGRACPSCGGLGHVAVLPGK-------------
-DTL-----------------QPL-------ATVTG-----------LVRSAASARAEVP
S---------------------PNGAEP---STTGRRRGGR---------GGRGGRGASE
ATETAAVTSFVADTQDVAPASG-PEPGDGGTADH--------------------------
---------------------AGGGNLSRRQDPDLVAVPMDADQELVYGWMGFSPALLLD
P--PPTGENLVVRVVRPGEDADSVLEAARQQLAASGSRRRRRGGRGGSGAD---------
--------------AASSSPRSTGEVTTPRREIEAPSRYRQDSPDDDGQATLVEITPLPE
AFGEAEEAPMTTVIESTVLHIPVSQVSSPVSGRVGRSQPRSRQQPLRSDGGAVAVAEAPS
EAPPTPLVEESDPGAEPRRRRRRSSASV-------------
>YellB|86609280
------------------------------------------------------MPRQIV
IAEQHRVAAVFAEDQVQELIVASGAHQVGDVYVGIIENVLPSIDAAFVNIGPAERNGFIH
VSDLGPLRLKRSHASISELVLPQQKVLVQVMKEPTGNKGPRLTGDLAFPGRYLVLRPYGK
GVHLSRRIEDREERNRLKSLAILIKPPQMGLLVRTEAEGVSEEAMIDDLEQLKKLWEDIQ
QQYQAARGPGLLNRDDDFIQRVLRDVYSDDVNRIVTDSAAGAKRVRSYLQGWNK-GQMPP
GVVVDAHREPTPILEYFRVNAVIRQALRPRVDLPSGGYIIIEPTEALTVIDVNSGSFTQS
ATSRETVLWTNCEAATEIARQLRLRNIAGVIVVDFIDMDSRRDQLLVLEHFNKALSSDKA
RPQVVQLSELGLVELTRKRQGQSLYEIFGYSCPTCEGLGILARLPGAEPGHLLTIESGLT
VTLP---TEAEGGDEEEAGPILPRDGNPQRARLRVGSDGLSRGDSRALLRRSRSAPGQRR
PSP-------------DPFTTSDDLEEEPRVETGRKRPREDWGDPRTGQRLVARSLDTPV
EEEAPEPMQLPGGGADLKRQEP-RRSGPGEEAES-------------------------A
SRKDHTSPARTVRASG-----TESSEGRPAPVRQTVTVEMTPLQQRVYSELGLSPLLLLD
QP-PPWGRDTAVRVVLPGTLEVESSPEVETEATSQAEELAPE------------------
--------------PDALQEKEPLDTVSPPEPSEPEISSAESFP--------SAVQSSLA
EPAAELG-------------------ISPAQ-----------------------------
-----------QSPAASRRRRSRSS----------------
>Syn7002|170077410
------------------------------------------------------MPKQII
IAEQHQIAAVFWEDQIQEIVVSTGAQQVGDIYLGIVENVIPGIDAAFVNIGDTEKNGFIH
VSDLGPIRLRKNSSSITELLEPQQKALVQVMKEPTGNKGPRLTGNITLPGRYVVLMPYSK
GVNLSRRISSDSERNRLRALAVLMKPPGMGLLVRTEAEGTDEEAIIEDLELLQKQWEAIQ
QQANYGRPPTLINRDDDFIQRVLRDMYSDEVNRIVVDSASGMKRVKSQLMNWEG-GKAPD
GLLIDHHREKQSILDYFRVNAAIREALKPRVELPSGGYIIIEPTEALTVIDVNSGSFTKS
ATARETVLWTNYEAATEIARQLRLRNIGGVIVVDFIDMDSRHDQLKLLEHFTSILKADKA
RPQIAQLSELGLVELTRKRQGQNIYELFGKPCAHCNGLGHLVHLPGEEEPVPLQLNILSS
LSLQ--------GGARTPGESRPVLSGGRRGTTSHGRRITSRV----ARSKLINAGNTPA
AEPL------------NLVHH-PDYQEQ--SSNNNNRRRRR--------RSPEVSSKPVL
RDEKETQDNGGDRPSAETPTKE-KKETKTSSPQD--------------------------
------NSNTSSRYDR-----RERSRYRRDEPKETVQVEMTEQEKNVYALIGVSPLVRLD
AAGKKDPRSTIIEIVRPGSAKETDATSEKVTPVENLEP----------------------
--------------QQLQIETPETG------EVAPEADDTAP----------QTAQPVET
KVSPQAE-------------------PEAAE----------------------------K
DAE--------EKTNGRRRRRRRSSASS-------------
>Cylr|282899031
------------------------------------------------------MPKQII
IAEQHQIAAVFSEDQIQELVVATGHHQIGDIYLGVVENVLPGIDAAFVNIGDPERNGFIH
VTDLGPLKIKRSSAAITELLTPQQKVLVQVMKEPTGTKGPRLTGNITMPGRYVVLMPYGK
GVNLSRRIKSESERNRLRALAILIKPAGMGILVRTEAEGKPEEAIIEDLELLQKQWEVIQ
QEAASTRAPSLLNRDDDFIQRVLRDMYGADVNRIVVDSSTGLRRVKQYLQNWSG-GQTPQ
GVLLDHHRDRSPILEYFRINAAIREALRPRVDLPSGGYIIIEPTEALTVIDVNSGSFTRS
ATARETVLWTNCEAATEIARQLRLRNIAGVIVVDFIDMESRRDQLQVLEHFNKTLKADKA
RPQIAQLTELGLVELTRKRQGQNIYELFGESCPTCGGLGHIVHLPGE-VENRMPIPAAEA
PEKF--------TPAQPREIRTPV-----VRAPEIRENREIFD----SFGEAFDTDSEVG
----------------NLVNH-PSYQELGDHKRRTRTRRSR-----------IGGANLKE
ESRPEVSGFGGEMDLDLEADTEITPMVDIPSLLS--------------ESLLVKESPKAP
SFGRVGWTERPERTKV-----KIEPIKPVIEPPRIVEVEMTDQEQDMFALMGISPGVKLE
TE-AKSPKSVIYNIMQPGEITSDAGEFNMDSMLEEKPKLEF-------------------
--------------PKVKLPTSKIP------LEEFSRPQMAI----------ESPTEELL
GNIGFEP-------------------LSEDE-----------------------------
-----------SNYSPTRRRRRRPSAQE-------------
>Prom9303|124024063
------------------------------------------------------MPQQIV
ISEQLRIAALLTDERVDELIVAQGRYQIGDVYLGTVENVLPGIDAAFVNIGESEKNGFIH
VTDLGPLRLKKGAAGITELLEPRQQVLVQVMKEPTGSKGPRLTGNLALPGRYLVLQPHGQ
GVNISRRINSEGERNRLRALGVLVKPPGAGLLVRTEADGISEDLLIDDLEVLLRQWEAIQ
QAADNALPPVLLNRDEDFIHRVLRDHVGPDLVRVVVNDAAAIERVSSFL------GQEGP
NVLVEAHNESTELLEHYRVNAAIRDALKPRVDLPSGGYVIIEPTEALTVIDVNSGSFTRS
ANARQTVLWTNCEAAIEIARQLKLRNIGGVIIIDFIDMESRRDQLQLLEHFTAAVRDDAA
RPQIAQLTELGLVELTRKRQGQNIYELFGRACPACGGLGHVAVLPGK-------------
-DLL-----------------QPL-------AMATG-----------LVRSAAAARAEAQ
V---------------------PADGGN--------GRRRR------------GGRIRTG
AVELPAHTPPSDVANGVESTTS-VEPERQEPSAS--------------------------
-----------------------SEGVIRRQEPELVAVPMDSGQEEVFAWLGLNPLLLIE
P--PPENDNLLVRVVRPGEDAESVLEEAREQLSASSNRRRRRGRGGGRG-----------
--------------AGRGAPEASVETPSSNGTEVVVQQAKVV----------AKNEPLSV
QITPLEV-------------------DHSSS-----------------SASVETVSSISE
QQE--------SEPEDPRRRRRRSSAAG-------------
>Syns7805|88807951
------------------------------------------------------MPQQIV
IAEQLRIAAVLTDDRVDELIVAQGRYQIGDVYLGTVENVLPGIDAAFVNIGESEKNGFIH
VTDLGPLRLKKGSAGITELLEPRQKVLVQVMKEPTGTKGPRLTGNLALPGRYLVLQPSGQ
GVNISKRISSEGERNRLRALGVLVKPPGAGLLIRTEADEVSEELLIDDLESLMRQWEAIQ
KAAETASPPVLLNRDEDFIHRILRDHIAPELSRVVVDDPAAVERVTGFL------GEEAT
HFSVEAHGEPDELLEHFKVNAAIRDALKPRVDLPSGGYVIIEPTEALTVIDVNSGSFTRS
ANARETVLWTNCEAAVEIARQLKLRNIGGVIIIDFIDMDSRRDQLQLLEHFTTAIRDDSA
RPQIAQLTELGLVELTRKRQGQNIYELFGRACASCGGLGHVAVLPGK-------------
-DLL-----------------QPL-------ATATG-----------LVRSASSARAEVS
----------------------LSSEST-------NGRRRR------------SGRGRS-
---------QTTTDASVLDDSL-APAASGESSSE--------------------------
---------------A-----TEPAPATRRQDPELVAVPMDEEQERVYGWLGLNPVLLLD
P--PPDQENLLVRVVRPGQDAEAVLDEAREQLAASSGRRRRRGVRGGRGGGR--------
--------------STGGSTMAPQT------SEQQVQDSLTP----------EPEPPLLV
EITPLEM--------------------APVP---------EAAVSISLPNVETSEDEAPQ
DTNSN------GEETRLGRRRRRSSATDG------------
>Syns7803|148238708
------------------------------------------------------MPQQIV
IAEQLRIAAVLTDDRVDELIVAQGRYQIGDVYLGTVENVLPGIDAAFVNIGESEKNGFIH
VTDLGPLRLKKGAAGITELLEPRQKVLVQVMKEPTGTKGPRLTGNLALPGRYLVLQPSGQ
GVNISRRISSEGERNRLRALGVLVKPPGAGLLIRTEAEEVSEELLIDDLESLLRQWEAIQ
KAAETASPPVLLNRDEDFIHRILRDHTDPELSRVVVDDPTAVERVSGFL------GGDGA
HVSVEAHSEPDELLEHFKVNAAIRDALKPRVDLPSGGYVIIEPTEALTVIDVNSGSFTRS
ANARETVLWTNCEAAVEIARQLKLRNIGGVIIVDFIDMDSRRDQLQLLEHFTTAIRDDSA
RPQIAQLTELGLVELTRKRQGQNIYELFGRACPSCGGLGHVAVLPGK-------------
-DLL-----------------QPL-------ATATG-----------LVRSAASARADAS
----------------------GATESA-------NGRRRR------------GGRGRP-
---------QVSAESPVLEEGL-ELGVSGESSSD--------------------------
---------------A-----IEPAPANRRQDPELVAVPMDEEQEKVYGWLGLNPVLLLD
P--PPAQDNLLVRVVRPGEDADAVLEEARQQMAASSGRRRRRGARGGRGAGS--------
--------------KSGQGPAGGTTAADAEVQAPPPMESPLL----------VEITPLEV
VPVPEAS-------------------ASPPP---------------VEAEPSPSEALHQS
SSE--------GAEERPGRRRRRSSATAG------------
>Cya0110|126654720
------------------------------------------------------MPKQII
IAEKHHIAAVFWEDQIQELVVATGNQQVSDIFLGVVENVIPGIDAAFVNIGDAERNGFIH
VTDLGPLRLKRSAGAITELLTPQQKVLVQVMKEPTGNKGPRLTGNISLPGRYLVLMPNGK
GVNLSRRIRNDDERSRLRALAILIKPAGMGLLVRTEAEGKAEEAIMEDLEFLQRQWESIQ
VQATSTRAPSLLNRDDDFIQRVLRDMYSADVNRIVVDNPSGVKRVKHHLMNWSG-GRPPE
GVLIDHHRESMSVLDYFRVNAAVREALKPRVDLPSGGYIIIEPTEALTVIDVNSGSFTRS
ATSRETVLWTNSEAATEIARQLRLRNIGGVIIVDFIDMDSRRDQLKLLEHFNKALKVDKA
RPQIAQLSELGLVELTRKRQGKNIYELFGQPCPQCGGLGHLAHLPGESQLVALESSANPT
LPIP----------APTPVTPKPV-----EKPVEVNDS---------SWDSSFEDEDNDN
SDEL------------ELLHH-PSYQEQNSNANNRRRRRRQ-------------TPNLVI
KEDSPKPSNNGGSKEGDDN----NESSYENRRER--------------------------
---------------------LPRHLRREESPVEKVSVEMTPLEQDVYALMGISPLVRLD
KE-FKDPKSVVVSVKSPDGVERKTIELTETSTPEVETPAK--------------------
--------------EEQQMVIDLSDMSNDHLSESPDIEET------------ENIDDDDD
DETELTS-------------------SSQED-----------------------------
-----------GVKPVIRRRRRRSSAKDSDE----------
>Mica|166364261
------------------------------------------------------MPKQII
IAEQHHIAAVFWEDQIQELVVATGNQQVADIYLGLVENVIPGIDAAFVNIGDAERNGFIH
VTDLGPLRLKKTAGAITELLAPQQKVLVQVMKEPTGNKGPRLTGNVTLPGRYLVLMPNGR
GVNLSRRIRSEDERSRLRALAILVKPAGMGLLVRTEAEGKAEEAIIEDLEFLQKQWESIQ
QMAVSTRAPALLNRDDDFIQRVLRDMYSADVNRIVVDNPVAVKRVKQQLTNWGG-GKALE
GVYIDSHRETQPILDYFRVNAAIREALKPRVDLPSGGYIIIEPTEALTVIDVNSGSFTRS
ATARETVLWTNSEAATEIARQLRLRNIGGVVVVDFIDMDSRRDQLKLLELFNKALKSDKA
RPQIAQLSELGLVELTRKRQGKNIYELFGKTCDHCGGLGHLAHLPGEGNAIALETPTVSR
AEKE------TFIVAPTNTKVLPDKSAPSVAAAEP------------YLEVFSEFEAEEN
AQGM------------DLSFH-PNYQEQ---VNNSRRRRRR------------RPSELLL
KEERSEKASTNGVNNEIEPESE-PQRFEEKRERP--------------------------
-------ARLSKRGED-----ASAAKNIPVSERERVSVEMTPVEQEVYSLMGISPLILVD
KE-FKDPKSVIVSVKLAGEREAENPEMPVTPEISLTPTLEVEDTPV--------------
--------------EATETGEEAEN------RSLVRRRRRSTTSEVSQEINQEASPPVTF
TPEPITT-------------------ETPVF-------------LGEVIPLETPVSAEVT
EEPQLE-----AETAVLRRRRRRSSATVDES----------
>Syns8109|260434465
------------------------------------------------------MPQQIV
IAEQLRIAAVLTDERVDELIVAQGRYQIGDVYLGTVENVLPGIDAAFVNIGESEKNGFIH
VTDLGPLRLKKGSAGITELLEPRQKVLVQVMKEPTGTKGPRLTGNLALPGRYLVLQPHGQ
GVNISRRISSDAERNRLRALGVLIKPPGAGLLIRTEADGISEELLIEDLESLLRQWEAIQ
QAAETAAPPVLLNRDEDFIHRILRDHMGPDLARVVVDDAAAVGRVSSFL------GAEAG
NVLVEAHSESSELLEHYKVNAAIRDALKPRVDLPSGGYVIIEPTEALTVIDVNSGSFTRS
ANARETVLWTNCEAAIEIARQLKLRNIGGVIIIDFIDMDSRRDQLQLLEHFTTAVRDDSA
RPQIAQLSELGLVELTRKRQGQNIYELFGRACPSCGGLGHVAVLPGK-------------
-DLL-----------------QPL-------AMATG-----------LVRSAASARAEVV
A---------------------PGENGG-------NGRRRR------------GGRG---
---------RGSQDVVLPVETS-DTTAPEVSTQE--------------------------
---------------------AQEPATARRQDPELVAVPMTDEQQQLFGWLGLNPALLLE
E--PPASDNVVVRVVRPGEDEQEVLEAARQQLVASSGRRRRRGGRGGRSGSRN-------
--------------GASQPTATPAA------ETSVVVTSSAP----------DESAPLMV
EITPLEA-------------------VTNLT----------------ITEPEPAPISEPA
EPEPVAVVET-AEPDEPRRRRRRSSAVATV-----------
