# Supplementary material for: Genome fluctuations in cyanobacteria reflect evolutionary, developmental and adaptive traits
Source: BMC Evol Biol. 2011 Jun 30;11:187. doi: 10.1186/1471-2148-11-187 (PMC3141437; doi:10.1186/1471-2148-11-187)
Supplement: Additional file 8 — Individual and concatenated alignments for protein groups. Compressed file containing all alignments of individual groups (fasta format) and the concatenated alignment of 285 single-copy genes (phylip format). [file 1471-2148-11-187-S8.GZ › Cyanos1375.faa]

>Syne7942|81299692
-----------------------------MATLQQQKIRIRLKAFDRRLLDTSCDRIVET
ANRTNATAIGPIPLPTRRRIYCVLRSPHVDKDSREHFETRTHRRIIDIYQPSSKTIDALM
KLDLPAGVDIEVKL
>PromCC|33241112
----------------------------MSTAIAQQKIRIRLKAFDRRMLDLSCDKIIET
ADNTAATAIGPIPLPTKRKIYCVLRSPHVDKDSREHFETRTHRRIIDIYSPSAKTIDALM
KLDLPSGVDIEVKL
>Crow|67921719
-----------------------------MATLAQQKIRIRLKAFDRRLLDTSCEKIVDT
ANRTDATAIGPIPLPTKRRIYCVLRSPHVDKDSREHFETRTHRRIIDIYQPSSKTIDALM
KLDLPAGVEIEVKL
>Syn7335|254421961
----------------------------MAATIQQQKIRIRLKAFDRRLLDTSCEKIVET
ANRTNATAVGPIPLPTKRKIYCVLRSPHVDKDSREHFETRTHRRIIDIYQPSSRTIDALM
KLDLPAGVDIEVKL
>Syn307|148243270
----------------------------MSTAIAQQKIRIRLKAFDRRMLDLSCDKIIET
ADHTAATAIGPIPLPTKRKIYCVLRSPHVDKDSREHFETRTHRRLIDIFNPSSKTIDALM
KLDLPSGVDIEVKL
>Syn9605|78211871
----------------------------MSTAIAQQKIRIRLKAFDRRMLDLSCEKIIET
ADNTAATAIGPIPLPTKRKIYCVLRSPHVDKDSREHFETRTHRRIIDIYSPSAKTIDALM
KLDLPSGVDIEVKL
>Nosp|186684016
-----------------------------MATLQQQKIRIRLQAFDRRLLDTSCEKIVDT
ANRTNATAIGPIPLPTKRRIYCVLRSPHVDKDSREHFETRTHRRIIDIYQPSSKTIDALM
KLDLPSGVDIEVKL
>PromAS|123969242
----------------------------MTASIAQQKIRIRLKAFDRRMLDLSCDKIIQT
ADTTSASAIGPIPLPTKRKIYCVLRSPHVDKDSREHFETRTHRRIIDIYSPSAKTIDALM
KLDLPSGVDIEVKL
>Rapb|282896081
-----------------------------MATLQQQKIRIRLQAFDRRLLDTSCEKIVDT
ANRTNATAIGPIPLPTKRKIYCVLRSPHVDKDSREHFETRTHRRIIDIHQPSSKTIDALM
KLDLPSGVDIEVKL
>YellA|86605984
-----------------------------MATLTQQKIRIRLKAYDHRLLDTSCDKIVDT
ARRTEAVPVGPIPLPTRRRLYCVLRSPHTDKDSREHFEVRTHRRIIDIYSPSSKTIDALM
KLDLPAGVDIEVKL
>Prom9215|157414108
------------------MTLHSKLFETMTASIAQQKIRIRLKAFDRRMLDLSCDKIIQT
ADTTSASAIGPIPLPTKRKIYCVLRSPHVDKDSREHFETRTHRRIIDIYSPSAKTIDALM
KLDLPSGVDIEVKL
>PromN2A|72382911
----------------------------MSTAIAQQKIRIRLKAFDRRMLDLSCDKIIET
ADTTAASAIGPIPLPTKRKIYCVLRSPHVDKDSREHFETRTHRRIIDIYSPSAKTIDALM
KLDLPSGVDIEVKL
>Syns9917|87125023
----------------------------MSTAIAQQKIRIRLKAFDRRMLDLSCDKIIET
ADNTAATAIGPIPLPTKRKIYCVLRSPHVDKDSREHFETRTHRRIIDIYSPSAKTIDALM
KLDLPSGVDIEVKL
>Prom9312|78779983
----------------------------MTASIAQQKIRIRLKAFDRRMLDLSCEKIIQT
ADTTSASAIGPIPLPTKRKIYCVLRSPHVDKDSREHFETRTHRRLIDIYSPSAKTIDALM
KLDLPSGVDIEVKL
>SynsBL|116072129
----------------------------MSTAIAQQKIRIRLKAFDRRMLDLSCDKIIET
ADTTAASAIGPIPLPTKRKIYCVLRSPHVDKDSREHFETRTHRRIIDIYSPSAKTIDALM
KLDLPSGVDIEVKL
>Prom9515|123966920
----------------------------MTTSLAQQKIRIRLKAFDRRMLDLSCDKIIQT
ADTTAASAIGPIPLPTKRKIYCVLRSPHVDKDSREHFETRTHRRIIDIYSPSAKTIDALM
KLDLPSGVDIEVKL
>Cya8802|257059417
-----------------------------MATL-QQKIRIRLKAFDRRLLDTSCEKIVDT
ANRTEATAIGPIPLPTKRRIYCVLRSPHVDKDSREHFETRTHRRIIDIYQPSSKTIDALM
KLDLPAGVEIEVKL
>Prom9313|33864050
----------------------------MSTAIAQQKIRIRLKAFDRRMLDLSCDKIIET
ADNTAATAIGPIPLPTKRKIYCVLCSPHVDKDSREHFETRTHRRIIDIYNPSAKTIDALM
KLDLPSGVDIEVKL
>Cya7822|196254760
-----------------------------MATLQQQKIRIRLKAFDRRLLDTSCEKIVDT
ANRTNATAIGPIPLPTKRRVYCVLRSPHVDKDSREHFETRTHRRIIDIYQPSSKTIDALM
KLDLPAGVDIEVKL
>Cya7424|218437060
-----------------------------MATLQQQKIRIRLKAFDRRLLDTSCEKIVDT
ANRTNATAIGPIPLPTKRRVYCVLRSPHVDKDSREHFETRTHRRIIDIYQPSSKTIDALM
KLDLPAGVDIEVKL
>PromN1A|124026653
----------------------------MSTAIAQQKIRIRLKAFDRRMLDLSCDKIIET
ADTTAASAIGPIPLPTKRKIYCVLRSPHVDKDSREHFETRTHRRIIDIYSPSAKTIDALM
KLDLPSGVDIEVKL
>Micc|254414607
MLSSEFGNIHSTLNTSQLLIISEPRQLKKMATIQQQKIRIRLKAFDRRLLDTSCEKIVDT
ANRTNAAAVGPIPLPTKRRIYCVLRSPHVDKDSREHFETRTHRRLIDIYQPSSKTIDALM
KLDLPAGVDIEVKL
>Prom9202|254526805
----------------------------MTASIAQQKIRIRLKAFDRRMLDLSCDKIIQT
ADTTSASAIGPIPLPTKRKIYCVLRSPHVDKDSREHFETRTHRRIIDIYSPSAKTIDALM
KLDLPSGVDIEVKL
>Nods|119510869
-----------------------------MATLQQQKIRIRLQAFDRRLLDTSCEKIVDT
ANRTNATAIGPIPLPTKRKIYCVLRSPHVDKDAREHFETRTHRRIIDIYQPSSKTIDALM
KLDLPSGVDIEVKL
>Cyab|254431599
----------------------------MSTAIAQQKIRIRLKAFDRRMLDLSCEKIIET
ADHTAATAIGPIPLPTKRKIYCVLRSPHVDKDSREHFETRTHRRIIDIYSPSAKTIDALM
KLDLPSGVDIEVKL
>Acam|158334956
-----------------------------MTTLQQQKIRIRLKAFDHRLLDTSCDKIVET
AKRTNASPVGPIPLPTRRRIYCVLRSPHVDKDSREHFETRTHRRIVDIYQPSPKTIDALM
KLDLPAGVDIEVKL
>Prom9301|126697036
----------------------------MTASIAQQKIRIRLKAFDRRMLDLSCDKIIQT
ADTTSASAIGPIPLPTKRKIYCVLRSPHVDKDSREHFETRTHRRIIDIYSPSAKTIDALM
KLDLPSGVDIEVKL
>Artm|209527552
-----------------------------MATIQQQKIRIRLKAFDRRLLDTSCEKIVDT
ANRTGATALGPIPLPTKRRIYCVLRSPHVDKDSREHFETRTHRRIIDIYQPSSKTIDALM
KLDLPAGVDIEVKL
>Syne6301|56750666
-----------------------------MATLQQQKIRIRLKAFDRRLLDTSCDRIVET
ANRTNATAIGPIPLPTRRRIYCVLRSPHVDKDSREHFETRTHRRIIDIYQPSSKTIDALM
KLDLPAGVDIEVKL
>Anav|75907509
-----------------------------MATLQQQKIRIRLQAFDRRLLDTSCEKIVDT
ANRTNATAIGPIPLPTKRKIYCVLRSPHVDKDSREHFETRTHRRIIDIYQPSSKTIDALM
KLDLPSGVDIEVKL
>Artp|284053269
-----------------------------MATIQQQKIRIRLKAFDRRLLDTSCEKIVDT
ANRTGATALGPIPLPTKRRIYCVLRSPHVDKDSREHFETRTHRRIIDIYQPSSKTIDALM
KLDLPAGVDIEVKL
>Cya7425|220906144
-----------------------------MANLQQQKIRIRLKAFDHRLLDTSCEKIVDT
AKRTSASAVGPIPLPTRRRIYCVLRSPHVDKDSREHFETRTHRRIIDIYQPSPKTIDALM
KLDLPAGVDIEVKL
>Cya51142|172039000
-----------------------------MATLAQQKIRIRLKAFDRRLLDTSCEKIVDT
ANRTDATAIGPIPLPTKRRIYCVLRSPHVDKDSREHFETRTHRRIIDIYQPSSKTIDALM
KLDLPAGVEIEVKL
>Lyns|119485457
-MSILPVLGNILKTEVAKNLNRTWKTQNPMATIQQQKIRIRLKAFDRRLLDTSCEKIVDT
ANRTGATAIGPIPLPTKRRIYCVLRSPHVDKDSREHFETRTHRRIIDIYQPSSKTIDALM
KLDLPAGVDIEVKL
>Prom9211|159904171
----------------------------MSTAIAQQKIRIRLKAFDRRMLDLSCDKIIET
ADNTAATAIGPIPLPTKRKIYCVLRSPHVDKDSREHFETRTHRRIIDIYNPSAKTIDALM
KLDLPSGVDIEVKL
>Noss|17231828
-----------------------------MATLQQQKIRIRLQAFDRRLLDTSCEKIVDT
ANRTNATAIGPIPLPTKRKIYCVLRSPHVDKDSREHFETRTHRRIIDIYQPSSKTIDALM
KLDLPSGVDIEVKL
>Cya8801|218246373
-----------------------------MATL-QQKIRIRLKAFDRRLLDTSCEKIVDT
ANRTEATAIGPIPLPTKRRIYCVLRSPHVDKDSREHFETRTHRRIIDIYQPSSKTIDALM
KLDLPAGVEIEVKL
>Glov|37523498
------------------------------MALTQQKIRIRLQAFDHGLLDQSCSKIVDT
ANRTNAAAVGPIPLPTRIRRYCVLRSPHVDKDSREHFETRTHRRIIDIYQPSAKTIDALM
RLDLPAGVDIEVKL
>Syns8102|33866671
----------------------------MSTAIAQQKIRIRLKAFDRRMLDLSCDKIIET
ADQTAATAIGPIPLPTKRKIYCVLRSPHVDKDSREHFETRTHRRIIDIYSPSAKTIDALM
KLDLPSGVDIEVKL
>Thee|22299294
-----------------------------MAAL-QQKIRIRLKAFDHRLLDTSCDRIVDT
AKRTGASPVGPIPLPTRRRIYCVLRSPHVDKDSREHFETRTHCRILDIYQPSPKTIDALI
KLDLPAGVDIEVKL
>Syns9916|116075710
----------------------------MSTAIAQQKIRIRLKAFDRRMLDLSCDKIIET
ADNTAATAIGPIPLPTKRKIYCVLRSPHVDKDSREHFETRTHRRIIDIYSPSAKTIDALM
KLDLPSGVDIEVKL
>PromMED|33862063
----------------------------MTASLTQQKIRIRLKAFDRRMLDLSCDKIIQT
ADTTAASAIGPIPLPTKRKIYCVLRSPHVDKDSREHFETRTHRRIIDIYSPSAKTIDALM
KLDLPSGVDIEVKL
>Scys6803|16330912
-----------------------------MATLQQQKIRIRLKAFDRRLLDTSCDKIVDT
ANRTNAAAVGPIPLPTKRKIYCVLRSPHVDKDSREHFETRTHRRIIDIYQPSSKTIDALM
KLDLPAGVDIEVKL
>Syn9902|78185590
----------------------------MSTAIAQQKIRIRLKAFDRRMLDLSCDKIIET
ADTTAASAIGPIPLPTKRKIYCVLRSPHVDKDSREHFETRTHRRIIDIYSPSAKTIDALM
KLDLPSGVDIEVKL
>Trie|113474345
-----------------------------MATIQQQKIRIRLKAFDRRLLDTSCEKIVDT
ANRTGATAIGPIPLPTKRRIYCLLRSPHVDKDSREHFETRTHRRIVDIYQPSSKTIDALM
KLDLPAGVDIEVKL
>Syn9311|113953712
----------------------------MSTAIAQQKIRIRLKAFDRRMLDLSCDKIIET
ADNTAATAIGPIPLPTKRKIYCVLRSPHVDKDSREHFETRTHRRIIDIYSPSAKTIDALM
KLDLPSGVDIEVKL
>NoAz|298490077
-----------------------------MATLQQQKIRIRLQAFDRRLLDTSCEKIVDT
ANRTNATAIGPIPLPTKRKIYCVLRSPHVDKDSREHFETRTHRRIIDIYQPSSKTIDALM
KLDLPSGVDIEVKL
>Ucyn|284929377
-----------------------------MATLAQQKIRIRLKAFDRRLLDTSCEKIVDT
ANRTDAIAVGPIPLPTKKRIYCVLRSPHVDKDSREHFETRTHRRIIDIYQPSSKTIDALM
KLDLPAGVEIEVKL
>Syns5701|87301868
----------------------------MSAAIAQQKIRIRLKAFDRRMLDLSCEKIIET
ADHTAATAIGPIPLPTKRKIYCVLRSPHVDKDSREHFETRTHRRIIDIYSPTAKTIDALM
KLDLPSGVDIEVKL
>YellB|86608402
-----------------------------MPTLTQQKIRIRLKAYDHRLLDTSCDKIVDT
ARRTDAVPVGPIPLPTRRRIYCVLRSPHIDKDSREHFETRTHRRIIDIYSPSSKTIDALM
KLDLPAGVDIEVKL
>Syn7002|170078664
-----------------------------MATLQQQKIRIRLKAFDRRLLDTSCEKIVDT
ANRTNATAIGPIPLPTKRKIYCVLRSPHVDKDSREHFETRTHRRIIDIYQPSSKTIDALM
KLDLPAGVDIEVKL
>Cylr|282898983
---MVKIHLCSFFFPQALNLKFTEPGKLKMATLQQQKIRIRLQAFDRRLLDTSCEKIVDT
ANRTNATAIGPIPLPTKRKIYCVLRSPHVDKDSREHFETRTHRRIIDIHQPSSKTIDALM
KLDLPSGVDIEVKL
>Prom9303|124024057
----------------------------MSTAIAQQKIRIRLKAFDRRMLDLSCDKIIET
ADNTAATAIGPIPLPTKRKIYCVLCSPHVDKDSREHFETRTHRRIIDIYNPSAKTIDALM
KLDLPSGVDIEVKL
>Syns7805|88807945
----------------------------MSTAIAQQKIRIRLKAFDRRMLDLSCDKIIET
ADNTAATAIGPIPLPTKRKIYCVLRSPHVDKDSREHFETRTHRRIIDIYSPSAKTIDALM
KLDLPSGVDIEVKL
>Syns7803|148238714
----------------------------MSTAIAQQKIRIRLKAFDRRMLDLSCDKIIET
ADTTAATAIGPIPLPTKRKIYCVLRSPHVDKDSREHFETRTHRRIIDIYSPSAKTIDALM
KLDLPSGVDIEVKL
>Cya0110|126658886
-----------------------------MATLAQQKIRIRLKAFDRRLLDTSCEKIVDT
ANRTDATAIGPIPLPTKRRIYCVLRSPHVDKDSREHFETRTHRRIIDIYQPSSKTIDALM
KLDLPAGVEIEVKL
>Mica|166367016
-----------------------------MATLQQQKIRIRLKAFDRRLLDTSCEKIVDT
ANRTNATAIGPIPLPTKRKIYCVLRSPHVDKDSREHFETRTHRRIIDIYQPSSKTIDALM
KLDLPAGVDIEVKL
>Syns8109|260435376
----------------------------MSTAIAQQKIRIRLKAFDRRMLDLSCEKIIET
ADNTAATAIGPIPLPTKRKIYCVLRSPHVDKDSREHFETRTHRRIIDIYSPSAKTIDALV
KLDLPSGVDIEVKL
