# Supplementary material for: Genome fluctuations in cyanobacteria reflect evolutionary, developmental and adaptive traits
Source: BMC Evol Biol. 2011 Jun 30;11:187. doi: 10.1186/1471-2148-11-187 (PMC3141437; doi:10.1186/1471-2148-11-187)
Supplement: Additional file 8 — Individual and concatenated alignments for protein groups. Compressed file containing all alignments of individual groups (fasta format) and the concatenated alignment of 285 single-copy genes (phylip format). [file 1471-2148-11-187-S8.GZ › Cyanos1376.faa]

>Syne7942|81299693
MARAKFERTKPHANIGTIGHVDHGKTTLTAAITTVLAKAGMAKARAYADIDAAPEEKARG
ITINTAHVEYETGNRHYAHVDCPGHADYVKNMITGAAQMDGAILVVSAADGPMPQTREHI
LLAKQVGVPNIVVFLNKEDMVDDAELLELVELEVRELLSSYDFPGDDIPIVAGSALQALE
AIQGGASGQKGDNPWVDKILKLMEEVDAYIPTPEREVDRPFLMAVEDVFTITGRGTVATG
RIERGSVKVGETIEIVGLR-DTRSTTVTGVEMFQKTLDEGLAGDNVGLLLRGIQKTDIER
GMVLAKPGSITPHTKFESEVYVLKKEEGGRHTPFFPGYRPQFYVRTTDVTGAISDFTADD
GSAAEMVIPGDRIKMTVELINPIAIEQGMRFAIREGGRTIGAGVVSKILQ
>PromCC|33241113
MAREKFERNKPHVNIGTIGHVDHGKTTLTAAITNVLAKKGQAQAQDYGDIDGAPEERERG
ITINTAHVEYETDGRHYAHVDCPGHADYVKNMITGAAQMDGAILVCAATDGPMAQTKEHI
LLAKQVGVPALVVALNKCDMVDDPEIIELVEMEIRELLDSYDFPGDEIPIVQVSGLKALE
----------GDSEWEGKVEELMKAVDASIPEPEREVDKPFLMAVEDVFSITGRGTVATG
RIERGKVTVGEEVEIVGIR-DTRLTTVTGVEMFRKLLDEGMAGDNVGLLLRGIQKEDIER
GMVLVKKGSITPHTQFEGEVYVLKKEEGGRHTPFFAGYRPQFYIRTTDVTGQITAFTADD
GSSVEMVMPGDRIKMTGELICPVAIEQGMRFAIREGGRTIGAGVVSKIIK
>Crow|67921718
MAREKFERTKPHVNIGTVGHVDHGKTTLTAAITMTLAAAGKAKARNYEDIDAAPEEKARG
ITINTAHVEYETDNRHYAHVDCPGHADYVKNMITGAAQMDGGILVVSAADGPMPQTREHI
LLAKQVGVPGLVVFLNKKDQVDDEELLELVELEVRELLSEYDFPGDDIPIVSGSALMAVE
ALKENPNIGPGENEWTDQILKLMENVDSYIAEPPREVDEPLLMAVEDVFSITGRGTVATG
RIERGKVKVGETVEIVGVR-ETRSTTVTGVEMFQKSLDEGLAGDNVGLLLRGIQKEDIER
GMVIAKPGSITPHTKFEGEVYVLTKEEGGRHTPFFKNYRPQFYVRTTDVTGTIEDYTADD
GSAVEMVMPGDRIKMTVQLINAIAVEQGMRFAIREGGRTIGAGVVSKILE
>Syn7335|254421931
MARAKFERSKPHVNIGTIGHVDHGKTTLTAAITMALAAGGGAKAQKYDEIDAAPEEKARG
ITINTAHVEYETENRHYAHVDCPGHADYVKNMITGAAQMDGAILVVSAADGPMPQTREHI
LLAGQVGVPNIVVFLNKQDQVDDEELLELVELEVRELLSSYDFPGDDIPIATGSALKAVE
KLIADPTTARGSDEWVDKIHTLMDEVDAYIPTPEREVDKPFLMAVEDVFSITGRGTVATG
RIERGVVKVGETVELVGIR-DTRNTTVTGVEMFQKTLDSGMAGDNVGVLLRGVQKEDIER
GMVLAKPGSITPHTEFESEVYVLNKEEGGRHTPFFPGYKPQFYVRTTDVTGSIESFTADD
GSAAEMVMPGDRIKMNVKLINPIAIEQGMRFAIREGGRTVGAGVVSKITK
>Syn307|148243269
MAREKFERNKPHVNIGTIGHVDHGKTTLTAAITNVLAKKGQAQVQNYADIDGAPEERERG
ITINTAHVEYETDTRHYAHVDCPGHADYVKNMITGAAQMDGAILVCAATDGPMAQTKEHI
LLAKQVGVPALVVALNKCDMVDDEELIELVEMEIRELLSSYDFPGDDIPVVQVSGLKAIE
----------GEAEWEAKIDELMAAVDANIPEPVREVDKPFLMAVEDVFSITGRGTVATG
RIERGIVKVGEEIEIVGIK-DTRKSTVTGVEMFRKLLDEGMAGDNVGLLLRGIQKEDIER
GMVLVKPGSITPHTKFEGEVYVLKKEEGGRHTPFFAGYRPQFYIRTTDVTGQITAFTDRD
GGNVEMVMPGDNIKMTGELICPVAIEQGMRFAIREGGRTIGAGVVTKIIE
>Syn9605|78211872
MAREKFERNKPHVNIGTIGHVDHGKTTLTAAITNVLAKKGQAEVQNYADIDGAPEERERG
ITINTAHVEYETETRHYAHVDCPGHADYVKNMITGAAQMDGAILVCAATDGPMAQTKEHI
LLAKQVGVPALVVALNKCDMVDDEEIIELVEMEIRELLSSYDFPGDDIPVVQVSGLKAIE
----------GEAEWEAKIEELMAAVDSSIPEPEREVDKPFLMAVEDVFSITGRGTVATG
RIERGIVKVGEEIEIVGIK-DTRKTTVTGVEMFRKLLDEGMAGDNVGLLLRGIQKEDIER
GMVLVKPGSITPHTKFEGQVYVLKKEEGGRHTPFFAGYRPQFYIRTTDVTGQITAFTAED
GSNVEMVMPGDNIQMTGELICPVAIEQGMRFAIREGGRTIGAGVVSKIIE
>Nosp|186684015
MARAKFERNKPHLNIGTIGHVDHGKTTLTAAITMTLAALGQATAKGYDQIDNAPEEKARG
ITINTAHVEYETENRHYAHVDCPGHADYVKNMITGAAQMDGGILVVAATDGPMPQTREHI
LLAKQVGVPSLVVFLNKEDLMDDPELLELVELELRELLSSYDFPGDDIPIIKGSGLQALE
AMTKNPKTKKGENPWVDKIYELMDAVDSFIPTPERDVDKPFLMAVEDVFTITGRGTVATG
RIERGKVKVGDTVELIGLK-DTRTTAVTGIEMFKKSLEEGLAGDNAGVLLRGLKKEDIER
GMVIAKPGSITPHTQFEGEVYVLTEKEGGRKTPFFAGYRPQFYVRTTDVTGTIKAYTSDE
GKEVEMVMPGDRIKMTVELINAIAIEQGMRFAIREGGRTIGAGVVSKIIK
>PromAS|123969243
MAREKFERNKPHVNIGTIGHVDHGKTTLTAAITNVLAKKGQAQAQDYGDIDGAPEERERG
ITINTAHVEYETEGRHYAHVDCPGHADYVKNMITGAAQMDGAILVCAATDGPMAQTKEHI
LLAKQVGVPALVVALNKCDMVDDEEIIELVEMEIRELLDSYDFPGDDIPIVQVSGLKALE
----------GDTTWESKIEELMKAVDASIPEPEREVDKPFLMAVEDVFSITGRGTVATG
RIERGKVKVGEEVEIVGIR-DTRVTTVTGVEMFRKLLDEGMAGDNVGLLLRGVQKEDIER
GMVLVKKGSITPHTQFEGEVYVLKKEEGGRHTPFFAGYRPQFYIRTTDVTGQITAFTSDD
GSNVEMVMPGDRIKMTGELICPVAIEQGMRFAIREGGRTIGAGVVSKILK
>Rapb|282896080
MARAKFERTKPHVNIGTVGHVDHGKTTLTAAITMTLAALGQAVAKGYDQIDNAPEEKARG
ITINTAHVEYETENRHYAHVDCPGHADYVKNMITGAAQMDGGILVVAATDGPMPQTREHI
LLAKQVGVPSLVVFLNKEDMMDDPELLELVELELRELLTSYEFDGDNIPIVKGSGLKALE
AMTANPKTQRGENPWVDKIYELMDAVDSYIPTPERDIDRPFLMAVEDVFSITGRGTVATG
RIERGKVKVGDNVELVGIR-DTRATTVTGIEMFKKSLEEGMAGDNAGVLLRGIQKADIER
GMVIAKPGSITPHTQFEGEVYVLTEKEGGRKTPFFSGYRPQFYVRTTDVTGTIKTFTADD
GGAAEMVMPGDRIKMTVELINPVAIEQGMRFAIREGGRTIGAGVVSKILK
>YellA|86605983
MARAKFERTKPHVNVGTIGHVDHGKTTLTAAITMTLAALGQATAKRYDEIDAAPEERARG
ITINTAHVEYQTEKRHYAHVDCPGHADYVKNMITGAAQMDGAILVVSAADGPMPQTREHI
LLARQVGVPSLVVFLNKVDMVDDEELLELVELEIRELLSKYDFPGDEIPIIRGSALKALE
RMQANPKTQRGEDPWVDKIYELMDAVDSYIPTPERDVDKPFLMAVEDVFSITGRGTVATG
RIERGRIKVGETVELVGLR-ETRSTTVTGLEMFQKTLDEGIAGDNVGVLLRGIQKNEVER
GMVLAKPKTITPHTQFESEVYVLKKEEGGRHTPFFAGYRPQFYVRTTDVTGTITSFTADD
GSKPEMVMPGDRVRMTVELIQPIAIEQGMRFAIREGGRTVGAGVVSKILK
>Prom9215|157414109
MAREKFERNKPHVNIGTIGHVDHGKTTLTAAITNVLAKKGQAQAQDYGDIDGAPEERERG
ITINTAHVEYETEGRHYAHVDCPGHADYVKNMITGAAQMDGAILVCAATDGPMAQTKEHI
LLAKQVGVPALVVALNKCDMVDDEEIIELVEMEIRELLDSYDFPGDDIPIVQVSGLKALE
----------GDSTWESKIEELMKAVDASIPEPEREVDKPFLMAVEDVFSITGRGTVATG
RIERGKVKVGEEVEIVGIR-DTRLTTVTGVEMFRKLLDEGMAGDNVGLLLRGVQKEDIER
GMVLVKKGSITPHTQFEGEVYVLKKEEGGRHTPFFAGYRPQFYIRTTDVTGQITAFTSDD
GSNVEMVMPGDRIKMTGELICPVAIEQGMRFAIREGGRTIGAGVVSKIIK
>PromN2A|72382912
MAREKFERNKPHVNIGTIGHVDHGKTTLTAAITKVLAKKGQAEAQDYAEIDGAPEERERG
ITINTAHVEYETEGRHYAHVDCPGHADYVKNMITGAAQMDGAILVVAATDGAMAQTKEHI
LLAKQVGVPALVVALNKCDMVDDEEMIELVEMEIRELLTSYDFPGDDIPVVQVSGLKAIE
----------GEADWETKIDDLMTAVDASIPEPEREIDKPFLMAIEDVFSITGRGTVATG
RIERGKVTVGEEVEIVGIR-DTRLTTVTGVEMFRKLLDEGMAGDNVGLLLRGIQKEDIER
GMVLVKKGSITPHTKFEGEVYVLKKEEGGRHTPFFAGYRPQFYIRTTDVTGQITAFTSDD
GSNVEMVMPGDRIKMTGELIAPVAIEQGMRFAIREGGRTIGAGVVSKIIE
>Syns9917|87125022
MAREKFERNKPHVNIGTIGHVDHGKTTLTAAITNVLAKKGMAKKQDYADIDGAPEERERG
ITINTAHVEYETDTRHYAHVDCPGHADYVKNMITGAAQMDGAILVCAATDGPMAQTKEHI
LLAKQVGVPALVVALNKCDMVDDEEIIELVELEIRELLSSYDFPGDDIPVVQVSGLKALE
----------GDAEWEAKIDELMKAVDENIPEPEREIDKPFLMAVEDVFSITGRGTVATG
RIERGKVKVGEEIEIVGIK-DTRKTTVTGVEMFRKLLDEGMAGDNVGLLLRGIQKEDIER
GMVLVKPGSITPHTKFEGEVYVLKKEEGGRHTPFFAGYRPQFYIRTTDVTGQITAFTADD
GSDVEMVMPGDRIKMTGELICPVAIEQGMRFAIREGGRTIGAGVVSKIIE
>Prom9312|78779984
MAREKFERNKPHVNIGTIGHVDHGKTTLTAAITNVLAKKGQAQAQDYGDIDGAPEERERG
ITINTAHVEYETEGRHYAHVDCPGHADYVKNMITGAAQMDGAILVCAATDGPMAQTKEHI
LLAKQVGVPALVVALNKCDMVDDEEIIELVEMEIRELLDSYDFPGDDIPIVQVSGLKALE
----------GDSTWESKIEELMTAVDASIPEPEREVDKPFLMAVEDVFSITGRGTVATG
RIERGKVKVGEEVEIVGIR-DTRLTTVTGVEMFRKLLDEGMAGDNVGLLLRGVQKEDIER
GMVLVKKGSITPHTQFEGEVYVLKKEEGGRHTPFFAGYRPQFYIRTTDVTGQITAFTSDD
GSNVEMVMPGDRIKMTGELICPVAIEQGMRFAIREGGRTIGAGVVSKILK
>SynsBL|116072130
MAREKFERNKPHVNIGTIGHVDHGKTTLTAAITNVLAKKGQAQVQNYADIDGAPEERERG
ITINTAHVEYETEKRHYAHVDCPGHADYVKNMITGAAQMDGAILVCAATDGPMAQTKEHI
LLAKQVGVPALVVALNKCDMVDDEEIIELVEMEIRELLSSYDFPGDDIPVIQVSGLKAIE
----------GEAEWEAKIDELMEAVDASIPEPEREVDKPFLMAIEDVFSITGRGTVATG
RIERGIVKVGEEVEVVGIR-DPRKTTVTGVEMFRKLLDEGMAGDNVGLLLRGIQKEDIER
GMVLVKPGSITPHTKFEGQVYVLKKEEGGRHTPFFAGYRPQFYIRTTDVTGQITAFTAED
GSNVEMVMPGDNIQMTGELICPVAMEMGMRFAIREGGRTIGAGVVSKIIE
>Prom9515|123966921
MAREKFERNKPHVNIGTIGHVDHGKTTLTAAITNVLAKKGQAQAQDYGDIDGAPEERERG
ITINTAHVEYETEGRHYAHVDCPGHADYVKNMITGAAQMDGAILVCAATDGPMAQTKEHI
LLAKQVGVPALVVALNKCDMVDDEEIIELVEMEIRELLDSYDFPGDDIPIVQVSGLKALE
----------GDSNWESKIEELMKAVDASIPEPEREIDKPFLMAIEDVFSITGRGTVATG
RIERGKVKVGEEVEIVGIR-DTRLTTVTGVEMFRKLLDEGMAGDNVGLLLRGVQKEDIER
GMVLVKKGSITPHTKFEGEVYVLKKEEGGRHTPFFAGYRPQFYIRTTDVTGQITAFTSDD
GANVEMVMPGDRIKMTGELICPVAIEQGMRFAIREGGRTIGAGVVSKIIE
>Cya8802|257059418
MARAKFERTKPHVNIGTIGHVDHGKTTLTAAITMTLAAQGKAKARNYEDIDAAPEEKARG
ITINTAHVEYETDSRHYAHVDCPGHADYVKNMITGAAQMDGGILVVSAADGPMPQTREHI
LLAKQVGVPNLVVFLNKQDMVDDEELLELVELEVRELLTEYGFDGDNIPIVAGSALQAVE
ALKANPKIAKGDNEWTDKILALMDEVDAYIPEPEREIDKPFLMAVEDVFSISGRGTVATG
RIERGKVKVGETVEIVGIR-ATSSTTVTGVEMFQKTLEEGLAGDNVGLLLRGVKKEDIER
GMVIAKPGSITPHTQFEGEVYVLTKEEGGRHTPFFKNYKPQFYVRTTDVTGSIVDYTSDE
GETVEMVMPGDRIKMTVELINPIAIEQGMRFAIREGGRTIGAGVVSKILK
>Prom9313|33864049
MAREKFERNKPHVNIGTIGHVDHGKTTLTAAITSVLAKKGQAKVQDYAEIDGAPEERERG
ITINTAHVEYETDGRHYAHVDCPGHADYVKNMITGAAQMDGAILVCAATDGPMAQTKEHI
LLAKQVGVPALVVALNKCDMVDDEEIIELVEMEIRELLSSYDFPGDDIPIVQVSGLKAIE
----------GEAEWEAKIDELMEAVDASIPEPEREIEKPFLMAVEDVFSITGRGTVATG
RIERGKVKKGEEIEIVGIR-DSRKTTVTGVEMFRKDLDEGLAGDNCGLLLRGIEKEDIER
GMVLVKPGSITPHTKFEGQVYVLKKEEGGRHTPFFAGYRPQFYIRTTDVTGQITAFTAED
GSNVEMVMPGDNIKMTGELICPVAIEQGMRFAIREGGRTIGAGVVSKIIE
>Cya7822|196254761
MARAKFERTKPHVNIGTIGHVDHGKTTLTAAITMALAAQGKAKARKYDDIDAAPEEKARG
ITINTAHVEYETDERHYAHVDCPGHADYVKNMITGAAQMDGGILVVSAADGPMPQTREHI
LLARQVGVPSLVVFLNKADMVDDEELLELVELEVRELLSEYQFPGDDIPIVIGSAKEAVD
ALTATPGIKKGDNQWVDKILALMDEVDAYIPTPERDVDKPFLMAIEDVFSISGRGTVATG
RIERGKIKVGETVEIVGVKKDTRSTTVTGVEMFQKVLEEGLAGDNVGLLLRGVQKDEIER
GMVIAKPGSIKPHTEFEGEVYVLTKEEGGRHTPFFKNYRPQFYVRTTDVTGTIKDYTSDE
GASIEMVMPGDRIKMTVELINPIAIEQGMRFAIREGGRTIGAGVVSKIIK
>Cya7424|218437061
MARAKFERTKPHVNIGTIGHVDHGKTTLTAAITMALAAQGKAKARKYADIDAAPEEKARG
ITINTAHVEYETDDRHYAHVDCPGHADYVKNMITGAAQMDGGILVVSAADGPMPQTREHI
LLAKQVGVPNLVVFLNKEDMVDDEELLELVELEVRELLSEYEFPGDDIPIVKGSALKAVE
ALTDTPTIKKGDNDWVDKILALMDEVDAYIPTPERDIDKPFLMAIEDVFSISGRGTVATG
RIERGKIKAGETVEIVGIKEKTKSTTVTGVEMFQKTLEEGLAGDNVGLLLRGVQKEEIER
GMVIAKPGSIKPHTQFEGEVYVLTKEEGGRHTPFFKNYRPQFYVRTTDVTGTIVDYTADD
GSAVEMVMPGDRIKMTVELINPIAIEQGMRFAIREGGRTIGAGVVSKIIQ
>PromN1A|124026654
MAREKFERNKPHVNIGTIGHVDHGKTTLTAAITKVLAKKGQAEAQDYAEIDGAPEERERG
ITINTAHVEYETDGRHYAHVDCPGHADYVKNMITGAAQMDGAILVVAATDGAMAQTKEHI
LLAKQVGVPALVVALNKCDMVDDEEMIELVEMEIRELLTSYDFPGDDIPVVQVSGLKAIE
----------GEADWETKIDDLMTAVDASIPEPEREIDKPFLMAVEDVFSITGRGTVATG
RIERGKVTVGEEVEIVGIR-DTRLTTVTGVEMFRKLLDEGMAGDNVGLLLRGIQKEDIER
GMVLVKKGSITPHTKFEGEVYVLKKEEGGRHTPFFAGYRPQFYIRTTDVTGQITAFTSDD
GSNVEMVMPGDRIKMTGELIAPVAIEQGMRFAIREGGRTIGAGVVSKIIE
>Micc|254414749
MARSKFERTKPHVNIGTIGHVDHGKTTLTAAITMTLASSGQATAKKYEEIDAAPEEKARG
ITINTAHVEYETANRHYAHVDCPGHADYVKNMITGAAQMDGAILVVSAADGPMPQTREHI
LLAKQVGVPNLVVFLNKKDMVDDEELLELVELEVRELLSDYEFDGDNIPIVAGSALKALD
SLTSNPSIKKGDDEWVDQIYALMDEVDAYIPTPERDVDKPFLMAVEDVFTITGRGTVATG
RIERGKVKIGDEVELVGLR-DTVKKTVTGIEMFKKSLDEGMAGDNAGILLRGVEKKDIER
GMVIAKPGSITPHTQFESEVYVLKKEEGGRHTPFFSGYRPQFYVRTTDVTGTISSYTADD
GSNVEMVMPGDRVKMTVELINPIAIEQGMRFAIREGGRTIGAGVVSKILK
>Prom9202|254526271
MAREKFERNKPHVNIGTIGHVDHGKTTLTAAITNVLAKKGQAQAQDYGDIDGAPEERERG
ITINTAHVEYETEGRHYAHVDCPGHADYVKNMITGAAQMDGAILVCAATDGPMAQTKEHI
LLAKQVGVPALVVALNKCDMVDDEEIIELVEMEIRELLDSYDFPGDDIPIVQVSGLKALE
----------GDSTWESKIEELMKAVDASIPEPEREVDKPFLMAVEDVFSITGRGTVATG
RIERGKVKVGEEVEIVGIR-DTRLTTVTGVEMFRKLLDEGMAGDNVGLLLRGVQKEDIER
GMVLVKKGSITPHTQFEGEVYVLKKEEGGRHTPFFAGYRPQFYIRTTDVTGQITAFTSDD
GSNVEMVMPGDRIKMTGELICPVAIEQGMRFAIREGGRTIGAGVVSKILK
>Nods|119510868
MARAKFERTKPHVNIGTVGHVDHGKTTLTAAITMTLAALGQATGKGYDQIDNAPEEKARG
ITINTAHVEYETEGRHYAHVDCPGHADYVKNMITGAAQMDGGILVVSAADGPMPQTREHI
LLAKQVGVPSLVVFLNKEDMVDDAELLELVELEVRELLSSYDFPGDDIPIVTGSGLKALE
AMTANPKVKKGEDPWVDKIYALMEAVDSYIPTPDRAVDKPFLMAVEDVFSITGRGTVATG
RIERGVVKVGDNVELVGIR-DTRNTTVTGIEMFKKSLDQGMAGDNAGVLLRGIQKADIER
GMVIAKPGSITPHTQFEGEVYVLTEKEGGRKTPFFSGYRPQFYVRTTDVTGTITAFTSDD
GSEAEMVMPGDRIKMTVELINAIAIEQGMRFAIREGGRTIGAGVVSKIVK
>Cyab|254431717
MAREKFQRNKPHVNIGTIGHVDHGKTTLTAAITNVLAKKGFAKAQAYDQIDGAPEERERG
ITINTAHVEYETDNRHYAHVDCPGHADYVKNMITGAAQMDGAILVVAATDGPMAQTKEHI
LLAKQVGVPALVVALNKCDMVDDEEILELVELEVRELLSSYDFPGDDIPVVKVSGLKALE
----------GDAEWEAKIAELMDAVDASIPEPEREVDKPFLMAVEDVFSITGRGTVATG
RIERGKVKVGEEIEIVGIK-DTRKSTVTGVEMFRKLLDEGMAGDNVGLLLRGIQKEDIER
GMVLVKPGSITPHTKFEGEVYVLKKEEGGRHTPFFAGYRPQFYIRTTDVTGQITAFTADD
GSNVEMVMPGDRIKMTGELICPVAIEQGMRFAIREGGRTIGAGVVSKIIA
>Acam|158334957
MARAKFERTKPHVNIGTIGHVDHGKTTLTAAITMSLAALGQAKARKYDDIDAAPEERERG
ITINTAHVEYETQDRHYAHVDCPGHADYVKNMITGAAQMDGAVLVVSAADGPMPQTREHI
LLAKQVGVPNIVVFMNKQDQVDDEELLELVELEVRELLNDYDFPGDDIPIVSGSALMALE
ALNGADSMKKGDNEWVDKIYKLMEEVDAYIPTPERDVDKPFLMAVEDVFSITGRGTVATG
RIERGKVVVGETVELVGIR-DTRSTTVTGVEMFQKTLDEGMAGDNVGLLLRGVQKEDIER
GMVLAKPGSITPHTQFESEVYILKKDEGGRHTPFFPGYRPQFYVRTTDVTGTISAFTADD
GSAAEMVMPGDRIKMTVELINPIAIEQGMRFAIREGGRTVGAGVVSKILK
>Prom9301|126697037
MAREKFERNKPHVNIGTIGHVDHGKTTLTAAITNVLAKKGQAQAQDYGDIDGAPEERERG
ITINTAHVEYETEGRHYAHVDCPGHADYVKNMITGAAQMDGAILVCAATDGPMAQTKEHI
LLAKQVGVPALVVALNKCDMVDDEEIIELVEMEIRELLDSYDFPGDDIPIVQVSGLKALE
----------GDSTWESKIEELMKAVDASIPEPEREVDKPFLMAVEDVFSITGRGTVATG
RIERGKVKVGEEVEIVGIR-DTRLTTVTGVEMFRKLLDEGMAGDNVGLLLRGVQKEDIER
GMVLVKKGSITPHTQFEGEVYVLKKEEGGRHTPFFAGYRPQFYIRTTDVTGQITAFTSDD
GSNVEMVMPGDRIKMTGELICPVAIEQGMRFAIREGGRTIGAGVVSKILK
>Artm|209527553
MARAKFERNKPHVNIGTIGHVDHGKTTLTAAITMTLAASGGAKARKYDDIDAAPEEKQRG
ITINTAHVEYETEQRHYAHVDCPGHADYVKNMITGAAQMDGAILVVSAADGPMPQTREHI
LLAKQVGVPSIVVFLNKADMVDDEELLELVELEVRELLSSYDFPGDDIPIVSGSALKALD
FLTENPKTTRGENDWVDKIHALMDEVDAYIPTPERDIDKPFLMAVEDVFSITGRGTVSTG
RIERGKVKVGDTVELIGIK-DTRTTTVTGAEMFQKTLEEGMAGDNVGLLLRGIQKNDVQR
GMVIAKPKSITPHTKFEAEVYILKKEEGGRHTPFFKGYRPQFYVRTTDVTGTIDEFTADD
GSTPEMVIPGDRINMTVQLICPIAIEQGMRFAIREGGRTVGAGVVAKILA
>Syne6301|56750665
MARAKFERTKPHANIGTIGHVDHGKTTLTAAITTVLAKAGMAKARAYADIDAAPEEKARG
ITINTAHVEYETGNRHYAHVDCPGHADYVKNMITGAAQMDGAILVVSAADGPMPQTREHI
LLAKQVGVPNIVVFLNKEDMVDDAELLELVELEVRELLSSYDFPGDDIPIVAGSALQALE
AIQGGASGQKGDNPWVDKILKLMEEVDAYIPTPEREVDRPFLMAVEDVFTITGRGTVATG
RIERGSVKVGETIEIVGLR-DTRSTTVTGVEMFQKTLDEGLAGDNVGLLLRGIQKTDIER
GMVLAKPGSITPHTKFESEVYVLKKEEGGRHTPFFPGYRPQFYVRTTDVTGAISDFTADD
GSAAEMVIPGDRIKMTVELINPIAIEQGMRFAIREGGRTIGAGVVSKILQ
>Anav|75907510
MARAKFERTKPHVNIGTIGHVDHGKTTLTAAITMTLAALGQAVAKGYDQIDNAPEEKARG
ITINTAHVEYETANRHYAHVDCPGHADYVKNMITGAAQMDGAILVVAATDGPMPQTREHI
LLAKQVGVPKLVVFLNKEDMMEDAELLELVELELRELLTEYEFDGDDIPIVRGSGLQALD
VMTKNPKTQRGENPWVDKIYELMDAVDSYIPDPERDIDKPFLMAVEDVFSITGRGTVATG
RIERGKVKVGDVVELVGIR-DTRNTTVTGIEMFKKSLDEGMAGDNAGVLLRGIQKTDIER
GMVLAKPGSITPHTQFEGEVYVLTEKEGGRKTPFFAGYRPQFYVRTTDVTGTIKAFTSDE
GEAVEMVMPGDRIKVTVELINPIAIEQGMRFAIREGGRTIGAGVVSKIVK
>Artp|284054919
-------------------HVDHGKTTLTAAITMTLAASGGAKARKYDDIDAAPEEKQRG
ITINTAHVEYETAQRHYAHVDCPGHADYVKNMITGAAQMDGAILVVSAADGPMPQTREHI
LLAKQVGVPSIVVFLNKADMVDDEELLELVELEVRELLSSYDFPGDDIPIVSGSALKALD
FLTENPKTARGENDWVDKIHALMDEVDAYIPTPERAIDKPFLMAVEDVFSITGRGTVSTG
RIERGKVKVGETVELIGIK-DTRTTTVTGAEMFQKTLEEGMAGDNVGLLLRGIQKNDVQR
GMVIAKPGSITPHTKFEAEVYILKKEEGGRHTPFFKGYRPQFYVRTTDVTGTIDEFTADD
GSTPEMIIPGDRINMTVQLICPIAIEQGMRFAIREGGRTVGAGVVAKILA
>Cya7425|220906145
MARAKFERNKPHVNIGTIGHVDHGKTTLTAAITMTLAALGQAAARKYDEIDAAPEEKARG
ITINTAHVEYETTQRHYAHVDCPGHADYVKNMITGAAQMDGAILVVAATDGAMPQTKEHI
LLAKQVGVPSIVVFLNKVDQLDDEELLELVELELRELLTSYDFDGDNIPIIRGSGLMALE
AMTGNPKTQRGDNEWVDKIYELMDAVDSYIPTPERDVDKPFLMAVEDVFSITGRGTVATG
RIERGKVKINDTVEVVGIR-ETRTTTVTGIEMFKKSLDEGMAGDNAGLLLRGLKKEDIER
GMVLAKPGSITPHTEFEGEVYVLTEKEGGRKTPFFAGYRPQFYVRTTDVTGTIKSFTADD
GSNAEMVMPGDRIKMNVELINPIAIEQGMRFAIREGGRTIGAGVVSKIVK
>Cya51142|172039001
MARAKFERTKPHVNIGTIGHVDHGKTTLTAAITMTLAAAGSAKARKYEDIDAAPEEKARG
ITINTAHVEYETPNRHYAHVDCPGHADYVKNMITGAAQMDGAILVVSAADGPMPQTREHI
LLAKQVGVPSLVVFLNKKDQVDDEELLELVELEVRELLSEYDFPGDDIPIISGSALMAVN
ALIDNPNIKPGENEWTDQVLELMKAVDDNIPEPEREIDKPFLMAVEDVFSISGRGTVATG
RIERGKVKVGETIEIVGIR-DTRSTTVTGVEMFQKTLDEGMAGDNVGLLLRGIKKEDIER
GMVIAKPGSITPHTQFEGEVYVLTKEEGGRHTPFFKNYRPQFYVRTTDVTGTIQDYTADD
GSAVEMVMPGDRIKMTVELISPIAIEQGMRFAIREGGRTIGAGVVSKILK
>Lyns|119485456
MARAKFERNKPHVNIGTIGHVDHGKTTLTAAITMTLAAGGGAKARKYEDIDAAPEEKARG
ITINTAHVEYETGSRHYAHVDCPGHADYVKNMITGAAQMDGAILVVSAADGPMPQTREHI
LLARQVGVPSLVVFLNKQDQVDDEELLELVELEVRELLSSYDFPGDDIPIVSGSALLAVE
AMVENPKIAKGDNQWVDKIYALMDNVDEYIPTPERAIDKPFLMAVEDVFSITGRGTVATG
RIERGKVKVGETVELVGIR-DTRSTTVTGVEMFQKILDEGMAGDNVGLLLRGLQKADIAR
GMVLAKPGSITPHTQFESEVYVLKKEEGGRHTPFFSGYRPQFYVRTTDVTGTIDSYTADD
GSNVEMVMPGDRIKMNVTLITPIAIEQGMRFAIREGGRTIGAGVVSKIVK
>Prom9211|159904172
MAREKFERNKPHVNIGTIGHVDHGKTTLTAAITNVLAKKGQAQAQDYGDIDGAPEERERG
ITINTAHVEYETDGRHYAHVDCPGHADYVKNMITGAAQMDGAIIVVAATDGAMAQTKEHI
LLAKQVGVPSLVVALNKCDMVDDAEMIELVEMEIRELLSSYDFPGDDIPVIQVSALKALE
----------GDSEWEGKIDELMKSVDESIPEPEREVDKPFLMAVEDVFSITGRGTVATG
RIERGKIKVGEEVEIVGIK-DTRVTTVTGVEMFRKLLDEGMAGDNVGLLLRGVQKEDIER
GMVLVKKGSITPHTKFEGEVYVLKKEEGGRHTPFFAGYRPQFYIRTTDVTGQITAFTADD
GSNVEMVMPGDRIKMTGELICPVAIEQGMRFAIREGGRTIGAGVVSKIIK
>Noss|17231829
MARAKFERTKPHVNIGTIGHVDHGKTTLTAAITMTLAALGQAVAKGYDQIDNAPEEKARG
ITINTAHVEYETANRHYAHVDCPGHADYVKNMITGAAQMDGAILVVAATDGPMPQTREHI
LLAKQVGVPKLVVFLNKEDMMEDAELLELVELELRELLTEYEFDGDDIPIVRGSGLQALE
VMTKNPKTQRGENPWVDKIYELMDAVDSYIPDPERDIDKPFLMAVEDVFSITGRGTVATG
RIERGKVKVGDVVELVGIR-DTRNTTVTGIEMFKKSLDEGMAGDNAGVLLRGIQKADIER
GMVLAKPGSITPHTQFEGEVYVLTEKEGGRKTPFFAGYRPQFYVRTTDVTGTIKAFTSDE
GETVEMVMPGDRIKVTVELINPIAIEQGMRFAIREGGRTIGAGVVSKIVK
>Cya8801|218246374
MARAKFERTKPHVNIGTIGHVDHGKTTLTAAITMTLAAQGKAKARNYEDIDAAPEEKARG
ITINTAHVEYETDSRHYAHVDCPGHADYVKNMITGAAQMDGGILVVSAADGPMPQTREHI
LLAKQVGVPNLVVFLNKQDMVDDEELLELVELEVRELLTEYGFDGDNIPIVAGSALQAVE
ALKANPKIAKGDNEWTDKILALMDEVDAYIPEPEREIDKPFLMAVEDVFSISGRGTVATG
RIERGKVKVGETVEIVGIR-ATSSTTVTGVEMFQKTLEEGLAGDNVGLLLRGVKKEDIER
GMVIAKPGSITPHTQFEGEVYVLTKEEGGRHTPFFKNYKPQFYVRTTDVTGSIVDYTSDE
GETVEMVMPGDRIKMTVELINPIAIEQGMRFAIREGGRTIGAGVVSKILK
>Glov|37523497
MARAKFERNKPHVNIGTIGHVDHGKTTLTAAITMTLAALGRAKAKKYDEIDQAPEEKARG
ITINTAHVEYETEKRHYAHVDCPGHADYVKNMITGAAQMDGAILVVSAADGPMPQTREHI
LLARQVGVPNIVVFLNKKDQLDDPELLELVELEVRELLSKYDFPGDDVPIVAGSALMALE
KMASEPKLIRGKDDWVDCIYSLMDAVDAYIPTPERAIDKPFLMAVEDVFSITGRGTVATG
RIERGKVKVGETIELVGIR-GTRSTTVTGLEMFQKSLDEGLAGDNIGVLLRGIKKEDVER
GMVLAKPGSITPHTQFEGEVYILSKEEGGRHTPFFAGYRPQFYVRTTDVTGTIVTFTDDE
GKSAEMVMPGDRIKMTVELINPIAIEDGMRFAIREGGRTVGAGVVSKILK
>Syns8102|33866670
MAREKFERNKPHVNIGTIGHVDHGKTTLTAAITNVLAKKGQAEKQDYADIDGAPEERERG
ITINTAHVEYETDTRHYAHVDCPGHADYVKNMITGAAQMDGAILVCAATDGPMAQTKEHI
LLAKQVGVPALVVALNKCDMVDDEEIIELVEMEVRELLDSYDFPGDDIPVVQVSGLKALE
----------GEAEWEAKIEELMAAVDEAIPEPEREVDKPFLMAVEDVFSITGRGTVATG
RIERGKVKVGEEIEIVGIK-DARKTTVTGVEMFRKLLEEGMAGDNCGLLLRGIQKEDIER
GMVLVKPGSITPHTKFEGEVYVLKKEEGGRHTPFFAGYRPQFYIRTTDVTGQITAFTADD
GSAVEMVMPGDRIKMTGELICPVAMENGMRFAIREGGRTIGAGVVSKIIE
>Thee|22299293
MARAKFERTKPHVNVGTIGHVDHGKTTLTAAITMTLAAQGKAQARKYDEIDAAPEEKARG
ITINTAHVEYETEKRHYAHVDCPGHADYVKNMITGAAQMDGAILVVAATDGAMPQTKEHI
LLARQVGVPSIVVFLNKVDMVDDEELLELVELELRELLNEYEFPGDEVPIIRGSGLKALE
AMTANPKTLRGENEWVDKIYELMDAVDNYIPTPERDVDKPFLMAVEDVFSITGRGTVATG
RIERGRIKLNETVELVGLR-ETRTTTVTGIEMFKKSLEEGIAGDNAGLLLRGLKKEDVER
GMVIAKPGSITPHTKFEGEVYVLTEKEGGRKTPFFAGYRPQFYVRTTDVTGTITSFTSDD
GSAAEMVMPGDRIKMTVELIQPIAIEQGMRFAIREGGRTIGAGVVSKIIE
>Syns9916|116075711
MAREKFERNKPHVNIGTIGHVDHGKTTLTAAITNVLAKKGQAEVQNYADIDGAPEERERG
ITINTAHVEYETETRHYAHVDCPGHADYVKNMITGAAQMDGAILVCAATDGPMAQTKEHI
LLAKQVGVPALVVALNKCDMVDDEEIIELVEMEIRELLSSYDFPGDDIPVVQVSGLKAIE
----------GEAEWEAKIEELMAAVDANIPEPEREVDKPFLMAVEDVFSITGRGTVATG
RIERGMVKVGEEIEIVGIK-DTRKTTVTGVEMFRKLLDEGMAGDNVGLLLRGIQKEDIER
GMVLVKPGSITPHTKFEGQVYVLKKEEGGRHTPFFAGYRPQFYIRTTDVTGQITAFTAED
GSNVEMVMPGDNIKMTGELICPVAIEQGMRFAIREGGRTIGAGVVSKIIE
>PromMED|33862064
MAREKFERNKPHVNIGTIGHVDHGKTTLTAAITNVLAKKGQAQAQDYGDIDGAPEERERG
ITINTAHVEYETAERHYAHVDCPGHADYVKNMITGAAQMDGAILVCAATDGPMAQTKEHI
LLAKQVGVPALVVALNKCDMVDDEEIIELVEMEIRELLDSYDFPGDDIPIVQVSGLKALE
----------GDSTWESKIEELMTAVDASIPEPEREIDKPFLMAVEDVFSITGRGTVATG
RIERGKVKVGEEVEIVGIR-DTRLTTVTGVEMFRKLLDEGMAGDNVGLLLRGVQKEDIER
GMVLVKKGSITPHTKFEGEVYVLKKEEGGRHTPFFAGYRPQFYIRTTDVTGQITAFTADD
GANVEMVMPGDRIKMTGELICPVAIEQGMRFAIREGGRTIGAGVVSKIIE
>Scys6803|16330913
MARAKFERTKDHVNIGTIGHVDHGKTTLTAAITMTLAELGGAKARKYEDIDAAPEEKARG
ITINTAHVEYETDSRHYAHVDCPGHADYVKNMITGAAQMDGAILVVSAADGPMPQTREHI
LLAKQVGVPKLVVFLNKKDMVDDEELLELVELEVRELLSDYDFPGDDIPIVAGSALKAIE
----------GEKEYKDAILELMKAVDDYIDTPEREVDKPFLMAVEDVFSITGRGTVATG
RIERGKVKVGEEISIVGIK-DTRKATVTGVEMFQKTLEEGMAGDNVGLLLRGIQKEDIER
GMVLAKPGSITPHTEFEGEVYVLKKEEGGRHTPFFANYRPQFYVRTTDVTGTIKSYTADD
GSAVEMVMPGDRIKMTVELINPIAIEQGMRFAIREGGRTIGAGVVSKILK
>Syn9902|78185589
MAREKFERNKPHVNIGTIGHVDHGKTTLTAAITNVLAKKGQAQVQNYADIDGAPEERERG
ITINTAHVEYETEKRHYAHVDCPGHADYVKNMITGAAQMDGAILVCAATDGPMAQTKEHI
LLAKQVGVPALVVALNKCDMVDDEEIIELVEMEIRELLSSYDFPGDDIPVIQVSGLKAIE
----------GEAEWEAKIDELMDAVDASIPEPEREVDKPFLMAIEDVFSITGRGTVATG
RIERGIVKVGEEVEVVGIR-DPRKTTVTGVEMFRKLLDEGMAGDNVGLLLRGIQKEDIER
GMVLVKPGSITPHTKFEGQVYVLKKEEGGRHTPFFAGYRPQFYIRTTDVTGQITAFTAED
GSNVEMVMPGDNIQMTGELICPVAMEMGMRFAIREGGRTIGAGVVSKIIE
>Trie|113474344
MARAKFERNKPHVNIGTIGHVDHGKTTLTAAITMSLAAQGKAKARNYADIDAAPEEKARG
ITINTAHVEYETEGRHYAHVDCPGHADYVKNMITGAAQMDGAILVVSAADGPMPQTREHI
LLAKQVGVPNIVIFLNKQDMVDDEELLELVELEVRELLSDYDFDGDNIPIVAGSALQAVE
ALTANPGIGKGENEWVDKILSLMDEVDGYIPQPERDVDKPFLMAVEDVFSITGRGTVATG
RIERGKIKVGETVELVGIK-DTRNSTVTGVEMFQKILDEGMAGDNVGLLLRGMQKDDIQR
GMVLAKSGSITPHKKFESEVYVLKKEEGGRHTPFFPNYRPQFYIRTTDVTGAIESFTADD
GSVAEMVMPGDRIKMTVQLINPVAIEQGMRFAIREGGRTIGAGVVSKIVE
>Syn9311|113955296
MAREKFERNKPHVNIGTIGHVDHGKTTLTAAITNVLAKKGQAEVQNYADIDGAPEERERG
ITINTAHVEYETDSRHYAHVDCPGHADYVKNMITGAAQMDGAILVCAATDGPMAQTKEHI
LLAKQVGVPALVVALNKCDMVDDEEIIELVELEIRELLSSYDFPGDDIPVVQVSGLKAIE
----------GEAEWEAKIEELMAAVDASIPEPEREVDKPFLMAIEDVFSITGRGTVATG
RIERGIVKVGEEVEVVGIR-EPRKTTVTGVEMFRKLLDEGMAGDNVGLLLRGIQKEDIER
GMVLVKPGSITPHTKFEGQVYVLKKEEGGRHTPFFAGYRPQFYIRTTDVTGQITAFTAED
GSNVEMVMPGDNIQMTGELICPVAMELGMRFAIREGGRTIGAGVVSKIIE
>NoAz|298490076
MARAKFERNKPHVNIGTVGHVDHGKTTLTAAITMTLAAMGQAVAKGYDQIDNAPEEKARG
ITINTAHVEYETAGRHYAHVDCPGHADYVKNMITGAAQMDGGILVVAATDGPMPQTREHI
LLAKQVGVPSLVVFLNKEDLMDDEELLELVELELRELLSSYDFPGDDIPIIKGSGLQALE
AMTKNPKTQRGENPWVDKIYQLMDAVDSYIPNPERDVDKPFLMAVEDVFTITGRGTVATG
RIERGKVKVNDTVELIGLK-DTRTTTVTGIEMFKKSLDEGMAGDNAGVLLRGLKKEDIER
GMVIAKPGSITPHTEFEGEVYVLTEKEGGRKTPFFAGYRPQFYVRTTDVTGTIKSYTADD
GSAVEMVMPGDRIKMTVELINAIAIEQGMRFAIREGGRTIGAGVVSKILK
>Ucyn|284929376
MAREKFERNKPHVNIGTIGHVDHGKTTLTAAITMTLAAAGNAKARNYEDIDAAPEEKARG
ITINTAHVEYETANRHYAHVDCPGHADYVKNMITGAAQMDGGILVVSAADGPMPQTREHI
LLAKQVGVPSLVVFLNKQDQVDDEELLELVELEVRELLSEYDFPGDDIPIVSGSALMAIE
ALKENAKIKPGENPWTDKILALMEAVDASISEPEREIDKPFLMAVEDVFSISGRGTVATG
RIERGKVKVGETVSIVGIR-DTQTTTVTGVEMFQKTLDEGLAGDNVGLLLRGSKKDDIER
GMVIAKTDSITPHTLFEGEVYVLTKEEGGRHTPFFKNYRPQFYVRTTDVTGTIQDYTADD
GTAVEMVMPGDRIKMTVELISAIAIEQGMRFAIREGGRTIGAGVVSKILK
>Syns5701|87301867
MAREKFQRNKPHVNIGTIGHVDHGKTTLTAAITNVLASLGQAKAQAYDDIDGAPEEKERG
ITINTAHVEYETENRHYAHVDCPGHADYVKNMITGAAQMDGAILVVAATDGPMAQTKEHI
LLAKQVGVPALVVFLNKKDMVDDEEILELVELEMRELLSSYDFPGDDIPIIAGSALKALE
HIQGGGKGIRGENEWVDKILDLMDAVDESIPEPEREIDKPFLMAVEDVFSITGRGTVATG
RIERGKVKVGETVQIVGIK-DTRETTVTGVEMFRKLLDEGMAGDNVGLLLRGVQKEDIER
GMVLVKPNSIKPHTKFEGEVYVLKKEEGGRHTPFFAGYRPQFYIRTTDVTGQITAFTADD
GTNVEMVMPGDRIKMSAELICPVAIEQGMRFAIREGGRTIGAGVVSKIVA
>YellB|86608401
MARAKFERTKPHVNVGTIGHVDHGKTTLTAAITTTLAALGQATAKRYDEIDAAPEEKARG
ITINTAHVEYQTANRHYAHVDCPGHADYVKNMITGAAQMDGAILVVSAADGPMPQTREHI
LLARQVGVPSLVVFLNKADMVDDPELLELVELEVRELLSKYDFPGDDVPIIRGSALKALE
RMTANPKTQRGEDPWVDKIYELMDAVDSYIPTPERDVDKPFLMAVEDVFSITGRGTVATG
RIERGRIKVGETVELVGLR-ETRSTTVTGLEMFQKTLDEGIAGDNVGVLLRGIQKNEVER
GMVLAKPKTITPHTNFESEVYVLKKEEGGRHTPFFAGYRPQFYVRTTDVTGTISSFTADD
GSQPEMVMPGDRVKMTVELIQPIAIEQGMRFAIREGGRTVGAGVVSKILK
>Syn7002|170078665
MARAKFERNKDHANIGTVGHVDHGKTTLTAAITMALAAQGGGKAKSYEDIDAAPEEKARG
ITINTAHVEYETENRHYAHVDCPGHADYVKNMITGAAQMDGGILVVSAADGPMPQTREHI
LLAKQVGVPSLVVFLNKEDQVDDEELLELVELEVRELLSEYDFPGDDIPITTGSALKAVE
ALVANPNIKRGEDKWVDKILALMDSVDEYMPLPERDVDKPFLMAVEDVFSITGRGTVATG
RIERGRVKVGETIEIVGIR-DTRSTTVTGVEMFQKTLDEGMAGDNVGVLLRGVQKDDIER
GMVLAKPGSITPHTNFEAEVYVLTKEEGGRHTPFFPNYRPQFYVRTTDVTGTISAFTADD
GSSAEMVMPGDRIKMTVELINPIAIEQGMRFAIREGGRTIGAGTVSKILK
>Cylr|282898982
MARAKFERNKPHVNIGTVGHVDHGKTTLTAAITMTLAALGQAVAKGYDQIDNAPEEKARG
ITINTAHVEYETEKRHYAHVDCPGHADYVKNMITGAAQMDGGILVVAATDGPMPQTREHI
LLAKQVGVPSLVVFLNKEDMMDDPELLELVELELRELLTSYEFDGDNIPIIKGSGLQALQ
AMTANPKTQRGENPWVDKIYELMDAVDSYIPTPERDIDKPFLMAVEDVFSITGRGTVATG
RIERGKVKVGDNVELVGIK-GTRATTVTGIEMFKKSLDEGMAGDNAGVLLRGIQKADIER
GMVIAKPGSITPHTQFEGEVYVLTEKEGGRKTPFFPGYRPQFYVRTTDVTGTIKAFTSDE
GTDVEMVMPGDRIKVTVELINPVAIEEGMRFAIREGGRTIGAGVVSKIVK
>Prom9303|124024055
MAREKFERNKPHVNIGTIGHVDHGKTTLTAAITSVLAKKGQAKVQDYAEIDGAPEERERG
ITINTAHVEYETDGRHYAHVDCPGHADYVKNMITGAAQMDGAILVCAATDGPMAQTKEHI
LLAKQVGVPALVVALNKCDMVDDEEIIELVEMEIRELLSSYDFPGDDIPIVQVSGLKAIE
----------GEAEWEAKIDELMDAVDTSIPEPEREIEKPFLMAVEDVFSITGRGTVATG
RIERGKVKKGEEIEIVGIR-DSRKTTVTGVEMFRKDLDEGLAGDNCGLLLRGIEKEDIER
GMVLVKPGSITPHTKFEGQVYVLKKEEGGRHTPFFAGYRPQFYIRTTDVTGQITAFTAED
GSNVEMVMPGDNIKMTGELICPVAIEQGMRFAIREGGRTIGAGVVSKIIQ
>Syns7805|88807944
MAREKFERNKPHVNIGTIGHVDHGKTTLTAAITNVLAKKGQAQIQNYADIDGAPEERERG
ITINTAHVEYETDSRHYAHVDCPGHADYVKNMITGAAQMDGAILVCAATDGPMAQTKEHI
LLAKQVGVPALVVALNKCDMVDDEEIIELVEMEIRELLSSYDFPGDDIPVVQVSGLKAIE
----------GEAEWEAKIDELMAAVDANIPEPEREVDKPFLMAIEDVFSITGRGTVATG
RIERGIVKVGEEIEIVGIR-DTRKTTVTGVEMFRKLLDEGMAGDNVGLLLRGIQKEDIER
GMVLVKPGSITPHTKFEGEVYVLKKEEGGRHTPFFAGYRPQFYIRTTDVTGQITAFTADD
GSDVEMVMPGDRIKMTGELICPVAIEQGMRFAIREGGRTIGAGVVSKIIE
>Syns7803|148238715
MAREKFERNKPHVNIGTIGHVDHGKTTLTAAITNVLAKKGQAKVQDYADIDGAPEERERG
ITINTAHVEYETDTRHYAHVDCPGHADYVKNMITGAAQMDGAILVCAATDGPMAQTKEHI
LLAKQVGVPALVVALNKCDMVDDEEIIELVEMEIRELLSSYDFPGDDIPVVQVSGLKAIE
----------GEAEWEAKIDELMQAVDANIPEPEREVDKPFLMAIEDVFSITGRGTVATG
RIERGIVKVGEEIEIVGIK-DTRKTTVTGVEMFRKLLDEGMAGDNVGLLLRGIQKEDIER
GMVLVKPGSITPHTKFEGEVYVLKKEEGGRHTPFFAGYRPQFYIRTTDVTGQITAFTADD
GSDVEMVMPGDRIKMTGELICPVAIEQGMRFAIREGGRTIGAGVVSKIIE
>Cya0110|126658887
MARAKFERTKPHVNIGTIGHVDHGKTTLTAAITMTLAAAGSAKARNYEDIDAAPEEKARG
ITINTAHVEYETPNRHYAHVDCPGHADYVKNMITGAAQMDGGILVVSAADGPMPQTREHI
LLAKQVGVPSLVVFLNKEDQVDDEELLELVELEVRELLSEYDFPGDDIPIVTGSALMAVE
ALKENPKLAPGENPWTDKILKLMEEVDGNIPEPEREVDKPFLMAVEDVFSISGRGTVATG
RIERGKVKVGETIEIVGIR-DTRSTTVTGVEMFQKTLDEGMAGDNVGILLRGIKKEDIER
GMVIAKPGSITPHTQFEGEVYVLTKEEGGRHTPFFKNYRPQFYVRTTDVTGTIQDYTADD
GSAVEMVMPGDRIKMTVELINPIAIEQGMRFAIREGGRTIGAGVVSKILK
>Mica|166367017
MARAKFERTKPHVNIGTIGHVDHGKTTLTAAITMTLAALGNAQAKKYDEIDAAPEEKARG
ITINTAHVEYETASRHYAHVDCPGHADYVKNMITGAAQMDGGILVVSAADGPMPQTREHI
LLARQVGVPNLVVFLNKKDMVDDEELLELVELEVRELLTNYDFAGDDIPIIAGSAKEALE
YMTKNPKAQKGDNEWVDAIYELMEAVDSYIPTPERDIDKPFLMAVEDVFSITGRGTVATG
RIERGIVKVGDNVELVGIR-ETRPTTVTGIEMFKKSLDQGMAGDNAGILLRGIQKTDIER
GMVIAKPGTIKPHTQFEGEVYVLSKEEGGRHTPFFKNYRPQFYVRTTDVTGTIQDYTADD
GSTVEMVMPGDRIKMTVELINPIAIEQGMRFAIREGGRTIGSGVISKIIK
>Syns8109|260436308
MAREKFERNKPHVNIGTIGHVDHGKTTLTAAITNVLAKKGQAEVQNYADIDGAPEERERG
ITINTAHVEYETETRHYAHVDCPGHADYVKNMITGAAQMDGAILVCAATDGPMAQTKEHI
LLAKQVGVPALVVALNKCDMVDDEEIIELVEMEIRELLSSYDFPGDDIPVVQVSGLKAIE
----------GEAEWEAKIEELMAAVDSSIPEPEREVDKPFLMAVEDVFSITGRGTVATG
RIERGIVKVGEEIEIVGIK-DTRKTTVTGVEMFRKLLDEGMAGDNVGLLLRGIQKEDIER
GMVLVKPGSITPHTKFEGQVYVLKKEEGGRHTPFFAGYRPQFYIRTTDVTGQITAFTAED
GSNVEMVMPGDNIQMTGELICPVAIEQGMRFAIREGGRTIGAGVVSKIIE
