# Supplementary material for: Genome fluctuations in cyanobacteria reflect evolutionary, developmental and adaptive traits
Source: BMC Evol Biol. 2011 Jun 30;11:187. doi: 10.1186/1471-2148-11-187 (PMC3141437; doi:10.1186/1471-2148-11-187)
Supplement: Additional file 8 — Individual and concatenated alignments for protein groups. Compressed file containing all alignments of individual groups (fasta format) and the concatenated alignment of 285 single-copy genes (phylip format). [file 1471-2148-11-187-S8.GZ › Cyanos1377.faa]

>Syne7942|81299696
MPTIQQLIRDEREKITKKTKSPALKNCPQRRGVCTRVYTTTPKKPNSALRKVARVRLTSG
FEVTAYIPGIGHNLQEHSVVMIRGGRVKDLPGVRYHIIRGTLDTAGVKDRRQSRSKYGAK
RPKA------------
>PromCC|33241116
MPTIQQLIRTERQRLTRKTKSPALRSCPERRGVCTRVYTSTPKKPNSALRKVARVRLTSG
FEVTAYIPGIGHNLQEHSVVLLRGGRVKDLPGVRYHIIRGTLDTAGVKDRRQARSKYGAK
APKS------------
>Crow|67921714
MPTIQQLIRSERSKAKKKTKSPALKQCPQRRGVCTRVYTTTPKKPNSALRKVARVRLTSG
FEVTAYIPGIGHNLQEHSVVLIRGGRVKDLPGVRYHIIRGTLDAQGVKDRKQGRSKYGTK
KPKG------------
>Syn7335|254422472
MPTIQQLIRTERSKATKKTKSPALKSCPQRRGVCTRVYTTTPKKPNSALRKVARVRLTSG
FEVTAYIPGIGHNLQEHSVVMIRGGRVKDLPGVRYHIIRGTLDTAGVKDRRQSRSKYGAK
KPKE------------
>Syn307|148243266
MPTIQQLIRTERQTLSRKTKSPALRSCPERRGVCTRVYTSTPKKPNSALRKVARVRLTSG
FEVTAYIPGIGHNLQEHSVVLIRGGRVKDLPGVRYHIIRGTLDTAGVKDRRQSRSKYGAK
APKE------------
>Syn9605|78211875
MPTIQQLIRTERSRLKAKTKSPALKSCPERRGVCTRVYTSTPKKPNSALRKVARVRLTSG
FEVTAYIGGVGHNLQEHSVVLIRGGRVKDLPGVRYHIIRGTLDTAGVKDRRQSRSKYGAK
APKE------------
>Nosp|186684012
MPTIQQLIRNEREQARQKTKSPALKQCPQRRGVCTRVYTTTPKKPNSALRKVARVRLTSG
FEVTAYIPGIGHNLQEHSVVMIRGGRVKDLPGVRYHIIRGTLDTAGVKDRKQGRSKYGTK
RPKEAKK---------
>PromAS|123969246
MPTISQLVGSERKRLTKKTKSPALKACPERRGVCTRVYTSTPKKPNSALRKVARVRLTSG
FEVTAYIPGIGHNLQEHSVVLLRGGRVKDLPGVRYHIIRGTLDTAGVKDRRQSRSKYGAK
APKD------------
>Rapb|282896077
----------------------------MYQGIYNH-----PKKPNSALRKVARVRLTSG
FEVTAYIPGIGHNLQEHSVVMIRGGRVKDLPGVRYHIIRGTLDTAGVKDRKQGRSKYGTK
RPKQTKK---------
>YellA|86605980
MPTIQQLIREERKAAVRKTKAPALKGCPQRRGVCTRVYTTTPKKPNSALRKVARVRLTSG
FEVTAYIPGIGHNLQEHSVVMIRGGRVKDLPGVRYHIIRGTLDAAGVKDRKQGRSKYGAK
RPKPGQAPAAAGKKK-
>Prom9215|157414112
MPTISQLVGSERKRLTKKTKSPALKACPERRGVCTRVYTSTPKKPNSALRKVARVRLTSG
FEVTAYIPGIGHNLQEHSVVLLRGGRVKDLPGVRYHIIRGTLDTAGVKDRRQSRSKYGAK
APKD------------
>PromN2A|72382915
MPTIQQLIRTERKTLKTKTKSPALRGCPERRGVCTRVYTSTPKKPNSALRKVARVRLTSG
FEVTAYIGGIGHNLQEHSVVLLRGGRVKDLPGVRYHIVRGSLDTAGVKDRRQSRSKYGAK
SPKE------------
>Syns9917|87125019
MPTIQQLIRHERQSLKAKTKSPALRACPERRGVCTRVYTSTPKKPNSALRKVARVRLTSG
FEVTAYIGGIGHNLQEHSVVLIRGGRVKDLPGVRYHIIRGTLDTAGVKDRRQSRSKYGAK
TPKE------------
>Prom9312|78779987
MPTISQLIGSERKRLTRKTKSPALKSCPERRGVCTRVYTSTPKKPNSALRKVARVRLTSG
FEVTAYIPGIGHNLQEHSVVLLRGGRVKDLPGVRYHIIRGTLDTAGVKDRRQSRSKYGAK
APKD------------
>SynsBL|116072133
MPTIQQLIRTERSRLKVKTKSPALKACPERRGVCTRVYTSTPKKPNSALRKVARVRLTSG
FEVTAYIGGIGHNLQEHSVVLIRGGRVKDLPGVRYHIIRGTLDTSGVKDRRQSRSKYGAK
APKE------------
>Prom9515|123966924
MPTISQLIGSERKRLTRKTKSPALKSCPERRGVCTRVYTSTPKKPNSALRKVARVRLTSG
FEVTAYIPGIGHNLQEHSVVLLRGGRVKDLPGVRYHIIRGTLDTAGVKDRRQSRSKYGAK
APKNN-----------
>Cya8802|257059421
MPTIQQLIRSERSKLKKKTKSPALKQCPQRRGVCTRVYTTTPKKPNSALRKVARVRLTSG
FEVTAYIPGIGHNLQEHSVVLIRGGRVKDLPGVRYHIIRGTLDAQGVKDRKQGRSKYGTK
RPKKA-----------
>Prom9313|33864046
MPTIQQLIRTERQHLTRKTKSPALRACPERRGVCTRVYTSTPKKPNSALRKVARVRLTSG
FEVTAYIPGIGHNLQEHSVVLIRGGRVKDLPGVRYHIIRGTLDTAGVKDRSQSRSKYGAK
ASKQD-----------
>Cya7822|196254765
MPTIQQLIRSERSQIQKKTKSPALKQCPQRRGVCTRVYTTTPKKPNSALRKVARVRLTSG
FEVTAYIPGIGHNLQEHSVVLIRGGRVKDLPGVRYHIIRGTLDSTGVKDRKQGRSKYGTK
RPK-------------
>Cya7424|218437064
MPTIQQLIRTERSKVQKKTKSPALKQCPQRRGVCTRVYTTTPKKPNSALRKVARVRLTSG
FEVTAYIPGIGHNLQEHSVVLIRGGRVKDLPGVRYHIIRGTLDATGVKDRKQGRSKYGTK
RPK-------------
>PromN1A|161407968
MPTIQQLIRTERKTLKTKTKSPALRGCPERRGVCTRVYTSTPKKPNSALRKVARVRLTSG
FEVTAYIGGIGHNLQEHSVVLLRGGRVKDLPGVRYHIVRGTLDTAGVKDRRQSRSKYGAK
SPKE------------
>Micc|254414706
MPTIQQLIRSERAKIKAKTKSPALKQCPQRRGVCTRVYTTTPKKPNSALRKVARVRLTSG
FEVTAYIPGIGHNLQEHSVVMIRGGRVKDLPGVRYHIIRGTLDTAGVKDRKQGRSKYGTK
RPK-------------
>Prom9202|254525776
MPTISQLVGSERKRLTKKTKSPALKACPERRGVCTRVYTSTPKKPNSALRKVARVRLTSG
FEVTAYIPGIGHNLQEHSVVLLRGGRVKDLPGVRYHIIRGTLDTAGVKDRRQSRSKYGAK
APKD------------
>Nods|119510865
MPTIQQLIRTEREKARQKTKSPALKQCPQRRGVCTRVYTTTPKKPNSALRKVARVRLTSG
FEVTAYIPGIGHNLQEHSVVMIRGGRVKDLPGVRYHIIRGTLDTAGVKDRKQGRSKYGTK
RPKEAKK---------
>Cyab|254432110
------------------------------------MYTSTPKKPNSALRKVARVRLTSG
FEVTAYIPGIGHNLQEHSVVLIRGGRVKDLPGVRYHIIRGTLDTAGVKDRRQARSKYGAK
TPKS------------
>Acam|158334960
MPTIQQLIRSERYNTKKKTKSPALKSCPQRRGVCTRVYTTTPKKPNSALRKVARVRLTSG
FEVTAYIPGIGHNLQEHSVVMIRGGRVKDLPGVRYHIIRGTLDTAGVKDRRQGRSKYGAK
RPKD------------
>Prom9301|126697040
MPTISQLVGSERKRLTKKTKSPALKSCPERRGVCTRVYTSTPKKPNSALRKVARVRLTSG
FEVTAYIPGIGHNLQEHSVVLLRGGRVKDLPGVRYHIIRGTLDTAGVKDRRQSRSKYGAK
APKD------------
>Artm|209526119
MPTIQQLIRSAREKTDKKTKSPALKSCPQRRGVCTRVYTTTPKKPNSALRKVARVRLTSG
FEVTAYIPGIGHNLQEHSVVMIRGGRVKDLPGVRYHIIRGTLDT----------------
----------------
>Syne6301|56750662
MPTIQQLIRDEREKITKKTKSPALKNCPQRRGVCTRVYTTTPKKPNSALRKVARVRLTSG
FEVTAYIPGIGHNLQEHSVVMIRGGRVKDLPGVRYHIIRGTLDTAGVKDRRQSRSKYGAK
RPKA------------
>Anav|75907513
MPTIQQLIRTEREKARQKTKSPALKQCPQRRGVCTRVYTTTPKKPNSALRKVARVRLTSG
FEVTAYIPGIGHNLQEHSVVMIRGGRVKDLPGVRYHIIRGTLDTAGVKDRKQGRSKYGTK
RPKEAKK---------
>Artp|284053254
MPTIQQLIRSAREKTDKKTKSPALKSCPQRRGVCTRVYTTTPKKPNSALRKVARVRLTSG
FEVTAYIPGIGHNLQEHSVVMIRGGRVKDLPGVRYHIIRGTLDTAGVKDRRNGRSKYGAK
RPKA------------
>Cya7425|220906148
MPTIQQLIRSERQELKKKTKSPALKSCPQRRGVCTRVYTTTPKKPNSALRKVARVRLTSG
FEVTAYIPGIGHNLQEHSVVMIRGGRVKDLPGVRYHIIRGTLDTAGVKDRKQGRSKYGAK
RPKPGAASTASTGKKR
>Cya51142|172039004
MPTIQQLIRSERSKAKKKTKSPALKQCPQRRGVCTRVYTTTPKKPNSALRKVARVRLTSG
FEVTAYIPGIGHNLQEHSVVLIRGGRVKDLPGVRYHIIRGTLDAQGVKDRKQGRSKYGTK
KPKE------------
>Lyns|119485453
MPTIQQLIRSAREKALKKTKSPALKSCPQRRGVCTRVYTTTPKKPNSALRKVARVRLTSG
FEVTAYIPGIGHNLQEHSVVMIRGGRVKDLPGVRYHIIRGTLDTAGVKDRRQGRSKYGAK
RPK-------------
>Prom9211|159904175
MPTIQQLIRTERKRLTRKTKSPALRSCPERRGVCTRVYTSTPKKPNSALRKVARVRLTSG
FEVTAYIPGIGHNLQEHSVVLLRGGRVKDLPGVRYHIIRGTLDTAGVKDRRQSRSKYGAK
VPK-------------
>Noss|17231832
MPTIQQLIRTEREKARQKTKSPALKQCPQRRGVCTRVYTTTPKKPNSALRKVARVRLTSG
FEVTAYIPGIGHNLQEHSVVMIRGGRVKDLPGVRYHIIRGTLDTAGVKDRKQGRSKYGTK
RPKEAKK---------
>Cya8801|218246377
MPTIQQLIRSERSKLKKKTKSPALKQCPQRRGVCTRVYTTTPKKPNSALRKVARVRLTSG
FEVTAYIPGIGHNLQEHSVVLIRGGRVKDLPGVRYHIIRGTLDAQGVKDRKQGRSKYGTK
RPKKA-----------
>Glov|37523494
MPTIAQLIRRERGIAQRKTKSPALKACPQRRGVCTRVYTTTPKKPNSALRKVARVRLTSG
FEVTAYIPGVGHNLQEHSVVMIRGGRVKDLPGVRYHIIRGTLDTAGVKNRMQSRSKYGTK
RPKPGQAAAPAGKKR-
>Syns8102|33866667
MPTIQQLIRTERSRLKAKTKSPALKSCPERRGVCTRVYTSTPKKPNSALRKVARVRLTSG
FEVTAYIGGVGHNLQEHSVVLIRGGRVKDLPGVRYHIIRGTLDTAGVKDRRQSRSKYGAK
TPKE------------
>Thee|22299290
MPTIQQLIRQERELLKRKTKSPALKGCPQRRGVCTRVYTTTPKKPNSALRKVARVRLTSG
FEVTAYIPGIGHNLQEHSVVMIRGGRVKDLPGVRYHIIRGTLDTAGVKDRKQGRSKYGAK
RPKPGEAAATGKKK--
>Syns9916|116075714
MPTIQQLIRNERQSVKAKTKSPALRSCPERRGVCTRVYTSTPKKPNSALRKVARVRLTSG
FEVTAYIGGIGHNLQEHSVVLIRGGRVKDLPGVRYHIIRGTLDTAGVKDRRQSRSKYGAK
TPKE------------
>PromMED|33862067
MPTISQLIGSERKRLTRKTKSPALKSCPERRGVCTRVYTSTPKKPNSALRKVARVRLTSG
FEVTAYIPGIGHNLQEHSVVLLRGGRVKDLPGVRYHIIRGTLDTAGVKDRRQSRSKYGAK
APKND-----------
>Scys6803|16330916
MPTIQQLIRSERSKVQKKTKSPALKQCPQRRGVCTRVYTTTPKKPNSALRKVARVRLTSG
FEVTAYIPGIGHNLQEHSVVLIRGGRVKDLPGVRYHIVRGTLDATGVKDRKQGRSKYGTK
REKAKK----------
>Syn9902|78185586
MPTIQQLIRTERSRLKVKTKSPALKSCPERRGVCTRVYTSTPKKPNSALRKVARVRLTSG
FEVTAYIGGIGHNLQEHSVVLIRGGRVKDLPGVRYHIIRGTLDTSGVKDRRQSRSKYGAK
APKE------------
>Trie|113474341
MPTIQQLIRSARQDTEKQTKSPALKSCPQRRGVCTRVYTTTPKKPNSALRKVARVRLTSG
FEVTAYIPGIGHNLQEHSVVMIRGGRVKDLPGVRYHIIRGTLDTAGVKDRKQSRSKYGAK
KPKA------------
>Syn9311|113955318
MPTIQQLIRHERQTLKAKTKSPALRACPERRGVCTRVYTSTPKKPNSALRKVARVRLTSG
FEVTAYIGGIGHNLQEHSVVLIRGGRVKDLPGVRYHIIRGTLDTAGVKDRRQSRSKYGAK
APKE------------
>NoAz|298490073
MPTIQQLIRSERELARQKTKSPALKQCPQRRGVCTRVYTTTPKKPNSALRKVARVRLTSG
FEVTAYIPGIGHNLQEHSVVMIRGGRVKDLPGVRYHIIRGTLDTAGVKDRKQGRSKYGTK
RPKETKK---------
>Ucyn|284929373
MPTIQQLIRSERSKAKKKTKSPALKQCPQRRGVCTRVYTTTPKKPNSALRKVARVRLTSG
FEVTAYIPGIGHNLQEHSVVLIRGGRVKDLPGVRYHIIRGTLDAQGVKDRKQGRSKYGAK
RPKA------------
>Syns5701|87301863
MPTIQQLIRTERQHLTRKTKSPALRGCPERRGVCTRVYTSTPKKPNSALRKVARVRLTSG
FEVTAYIPGIGHNLQEHSVVLIRGGRVKDLPGVRYHIIRGTLDTSGVKDRRQSRSKYGAK
TPKG------------
>YellB|86608398
MPTIQQLIREERSVAARKTKSPALKACPQRRGVCTRVYTTTPKKPNSALRKVARVRLTSG
FEVTAYIPGIGHNLQEHSVVMIRGGRVKDLPGVRYHIIRGTLDAAGVKDRKQGRSKYGAK
RPKPGQAPAAAGKKK-
>Syn7002|170078668
MPTIQQLIRSERYKLKKKTKSPALKQCPQRRGVCTRVYTTTPKKPNSALRKVARVRLTSG
FEVTAYIPGIGHNLQEHSVVLIRGGRVKDLPGVRYHIVRGTLDATGVKDRKQGRSKYGAK
RPKE------------
>Cylr|282898979
MPTIQQLIRSERELARQKTKSPALKQCPQRRGVCTRVYTTTPKKPNSALRKVARVRLTSG
FEVTAYIPGIGHNLQEHSVVMIRGGRVKDLPGVRYHIIRGTLDTAGVKDRKQGRSKYGTK
RPKQTKK---------
>Prom9303|124024052
MPTIQQLIRTERQHLTRKTKSPALRACPERRGVCTRVYTSTPKKPNSALRKVARVRLTSG
FEVTAYIPGIGHNLQEHSVVLIRGGRVKDLPGVRYHIIRGTLDTAGVKDRSQSRSKYGAK
ASKQD-----------
>Syns7805|88807941
MPTIQQLIRTERQSSKAKTKSPALKSCPERRGVCTRVYTSTPKKPNSALRKVARVRLTSG
FEVTAYIGGIGHNLQEHSVVLIRGGRVKDLPGVRYHIIRGTLDTAGVKDRRQSRSKYGAK
TPKE------------
>Syns7803|148238718
MPTIQQLIRTERQSSKAKTKSPALKSCPERRGVCTRVYTSTPKKPNSALRKVARVRLTSG
FEVTAYIGGIGHNLQEHSVVLIRGGRVKDLPGVRYHIIRGTLDTAGVKDRRQSRSKYGAK
TPKE------------
>Cya0110|126658890
MPTIQQLIRSERSKAKKKTKSPALKQCPQRRGVCTRVYTTTPKKPNSALRKVARVRLTSG
FEVTAYIPGIGHNLQEHSVVLIRGGRVKDLPGVRYHIIRGTLDAQGVKDRKQGRSKYGTK
KPKE------------
>Mica|166367020
MPTIQQLIRDERSKAKRKTKSPALKQCPQRRGVCTRVYTTTPKKPNSALRKVARVRLTSG
FEVTAYIPGIGHNLQEHSVVLIRGGRVKDLPGVRYHIIRGTLDATGVKNRQKARSKYGTK
RPKPAAK---------
>Syns8109|260435296
MPTIQQLIRTERSRLKAKTKSPALKSCPERRGVCTRVYTSTPKKPNSALRKVARVRLTSG
FEVTAYIGGVGHNLQEHSVVLIRGGRVKDLPGVRYHIIRGTLDTAGVKDRRQSRSKYGAK
APKE------------
