# Supplementary material for: Genome fluctuations in cyanobacteria reflect evolutionary, developmental and adaptive traits
Source: BMC Evol Biol. 2011 Jun 30;11:187. doi: 10.1186/1471-2148-11-187 (PMC3141437; doi:10.1186/1471-2148-11-187)
Supplement: Additional file 8 — Individual and concatenated alignments for protein groups. Compressed file containing all alignments of individual groups (fasta format) and the concatenated alignment of 285 single-copy genes (phylip format). [file 1471-2148-11-187-S8.GZ › Cyanos1378.faa]

>Syne7942|81299703
-------------------------------MSLVTALNGLDLFLVGLMGSGKTTIGKLL
AESLGYTYVDTDSLIENVTGRSIPEIFASDGEAGFRQIETQVLEEVASYRRLVVATGGGI
VIRPENWSYLQQGLVIWLDVPIPELLRRLEGDQN-------RPLLQTEAPAT---TLQAL
WEQRRDRYAQADLRIAIEASEDPEVTMQRILEVIPSVLKN---------SADSSPAEIET
-------------------
>PromCC|33239580
------------------------MTYKLRPNQVIKKLGGRIIYLVGMMGSGKSTTGPHL
AKLLKYSFIDQDELIEKVAKSSVSQIFREEGENGFRDIETQVLKQIGQRHSLVVATGGGL
VTRSENWGVLHQGIVIWLDPNRELLFARLKSDKTVV-----RPLLDNKDPKD---VLDSL
IKQRYLSYAEADLHISIE-RETPEEVALVIFKKLSEIIRV---------QED--------
-------------------
>Crow|67922250
-------------------------------MTMQQLLQGVNVFLVGMMGTGKTTVGQNL
AQRLNYRFFDSDVLVEKVTGQTINDIFATQGEETFRQLETQVLSELASCTKSVIATGGGS
VLKPKNWSYLHHGLIVWLDVSLPILTQRLAKDTT-------RPLLQTTDLSL---KLQSL
SEQRNPLYAQSDLRIIIDREQTADDTVEQILELIPTVIKT---------KSEISQEFN--
-------------------
>Syn7335|254422265
MIHPTSATQPNRPSKTGQPKLSKSKISNLRVTQLKADLKKTNLYLIGMMGAGKTTIGRKL
ANRLGYGFVDTDALIEQSANQTVSELFASAGESVFRQLETQVLSQVSTYTNLVVATGGGV
IIEQMNWSYLHHGIIIWLDVPIPILVARLSGDSSRPLIKDSRPLIKDTNLSD---RLAGL
IAERRDLYAQADIRIGYE-GKSVGRTCDRILNAIQANIRP---------DPKLAVDQIQI
NQPSIKPVSFDT-------
>Syn307|148241390
------------------------MHPTDPSQPLGERLQGTNLYLVGMMGSGKSTVGPLL
AKALGYRFLDADAVISQAAGCSIPEIFERDGEEGFRQLERQVLQQLSQWHSLVVATGGGI
VTVPANWGELRQGVVIWLDVAEEELMRRLQADPGG------RPLLAGDDPAG---RLHGL
LEKRQPLYGQADLRVSAQ-GEGASDISERILQQLPGLLKA---------PGAPQTTAP--
-------------------
>Syn9605|78213853
------------------MSYSGFRVMADSTPTLKKRLSGRSLYLVGMMGSGKTSTGRPL
AERLGYGFVDADAVIEQAAGCSIPEIFERDGDAGFRSLESQVLSAISQRHSLVVATGGGV
VTQPENWGLLHSGIVIWLDVVPDQLLQRLNADSTV------RPLLQTTDPEA---SLNAL
LNERRPLYSEADLTVVIN-DETPEAVADGILQLLPSLLQD---------PTQRRTD----
-------------------
>Nosp|186686317
---------------------------------MSSLLQGVNLYLIGMMGVGKTTVGPLL
AKHLGYGFLDLDGVIAKATDKSINQLFAEEGEAGFRQIESDVLSQVCAFTKLTIATGGGI
VLRRENWGYLHHGLIVWLDVPVELIYRRLAEDTT-------RPLLQDADLKG---KLRSL
LEQRTPLYSQADLHITVQEGETPEDIANRIIEVIPNVLKP---------QASH-------
-------------------
>PromAS|123967661
-------------------------MEQTIIKKTVLTLKGRSIFLIGMMGSGKSKTGLKL
AELLKYKYIDLDSLIEKLAKKSINQIFNDEGEEKFRELEANCLKETIKIPSLVISTGGGI
VTKSENWGILRQGIIAWIDLDKDIAIERLKNEIEN------RPLLQGKNLND---LYMSI
FQSRENLYSQADLRIQVK-RENIEEVAMKIINAIHKEIIS--------------------
-------------------
>Rapb|282898123
-----------------------------MDASIKQSLKGVNLYLIGMMGSGKTTIGSLL
AQAVNYSFIDTDEVIVKAAGKPISDIFTTEGETAFRQLESNVLAQVCAYTKLTIATGGGI
VLRRENWSYLHHGLIIWLDVSVEILLERLKEDQT-------RPLLQHPDPQS---KLRSL
LDERYSLYSQADLHIEITQQEHQDKL----------------------------------
-------------------
>YellA|86607258
----------------------------MIQPEEAERLRGVTVYLIGMMASGKSTLGAEL
AAQLRRPFFDTDALVEQVAGCSIAQIFAEQGEAHFRELETQVLAQLSGYTRLVVATGGGI
VLRPKNWSYLHHGLTVWLDAAPELIWQRLKRDPGQ------RPLLQTPDPQA---ALQRL
MQEREPFYAQADVRVPIHSEASPSQLAEQVWQAICARLRA---------QPPCNR-----
-------------------
>Prom9215|157412463
-------------------------MEQSIIEKTVKIIKGRSIFLIGMMGSGKSQTGLKL
AELLKYKYIDLDTLIEKLAKKSINQIFKDEGEDNFRELEANCLKETIKIPSLVISTGGGI
VTKSENWGILRQGIIAWIDLEKDIAIERLKNEIEN------RPLLQGKNLND---LYMSI
FQSRENLYSQADLRIQVK-KENIEEVAMKIINAIHKEIIS--------------------
-------------------
>PromN2A|72383312
------------------------MAVQSTPKTLKEKLGGRNIFLIGMMGSGKSQTGPVL
AKMINYAFVDTDDVIEKASKQSISSIFEKDGEKVFRDVEKKVLKEISQHHSLVIATGGGL
VTLPENWGILHQGIVIWLDLDLRRSIKRLESDHKR------RPLLLGDNLAE---NFSQI
YESRKPIYLESDLRIEVE-DQSPYEVATMVAEHLQSILID---------QEPQAERHTTE
L------------------
>Syns9917|87125217
----------------------MTDPSQPLPHPLKARLGGRNLYLVGMMGSGKSSSGRPL
AASLDYGFVDADAVIEQVAGRSIPHLFEEEGEEGFRDLESQVLQAIGQRHSLVVATGGGI
VTRPENWGVLHQGLVVWLDPDRDQLLQRLRRDPGE------RPLLRSADPAA---TLDTL
LSARRPLYAEADVQLTIG-DDTPEEVAQRVLDAIPAVLNP---VQGAPGAPQTTAE----
-------------------
>Prom9312|78778496
-------------------------MEQSIIEKTVKVIKGRSIFLIGMMGCGKSQTGLKL
AELLKYKYIDLDSLIEKLAKKSINQIFNDEGEDNFRELETSCLKETIKIPSLVISTGGGI
VTKSENWGILRQGIIAWIDLDKDIAIERLKNEIEN------RPLLQGKNLND---LYMSI
LKSRENLYSQADLRIQVK-NENIEEVAIKIINAMHKEINN--------------------
-------------------
>SynsBL|116071455
--------------------------MTDPILSLKERLGGRSIYLIGMMGSGKTSTGRPL
AKRLGYGFVDADAVIEQVANCTIPEIFERDGEEGFRLIESQVLNAISQRHSLVVATGGGV
VTKPENWGQLHSGIVVWLDVDRLQLIERLRGDATQ------RPLLQQPDPEA---ALDAL
LLQRRPLYDEADLTVVIQ-DETPDDVADGILQLLPTLIKD---------PSQQRER----
-------------------
>Prom9515|123965355
-------------------------MEKSIIDKTNKIIKGRSIFLIGMMASGKSQTGPVL
AKFLRYKYIDLDKLIEKIVKKTIIEMFHEDGEEKFRELETNCLKETIKIPSLVISTGGGV
IAKPENWGILRQGIIIWIDTKQEIALERLQNDIDN------RPLLQGKDLKE---LYSRI
FQSRKNLYSQADLRVEVD-NENVEEVAKKIIYQIHNKIIN--------------------
-------------------
>Cya8802|257058860
-------------------------------MKTQKLLQGINIYLIGMMGSGKSTIGKIL
AQRLDYRFFDTDILIERVTQQSINDIFVTQGETVFRDIETQVLSEVAACTRSVIATGGGI
VLNSQNWSYLHHGLIIWLDVSIKLLKTRLINDTT-------RPLLKESDLTL---KLKTL
DEQRRNLYNKADLSIVINQNRTPESIVSEILEAIPTVIKP---------KVEANQFN---
-------------------
>Prom9313|33862436
------------------------MNESPAPHPLKQRLGGRNLYLVGMMASGKSSTGRPL
AEQLSYGFVDTDAVIEQLAGQPIPKIFSEEGEAGFRTMESQVLNAIGQRHSLVVATGGGI
VSKPENWGVLHQGIVIWLNPGREELLRRLNADSGN------RPLLQTEDPEA---AFDCL
FAERLPLYCEADLHVEVG-AEEPDGIALKIIEFLPQLLSP---------PPQMNG-----
-------------------
>Cya7822|196257351
--------------------------------MTLNLLKGVSIFLIGMPGTGKTTVGELL
AEKLGYRFFDSDVLIERVSGNTVNEIFNTLGEEAFRKIESQVLSELCSYTKSIIATGGGI
VIKQMNWSYLRHGLIIWLDSPVDLLIQRLKEDST-------RPLLRDVDLEQ---KLQSL
WTQRRPLYKQADLQISITEHQTPEQIVSQILAQIPSILKV---------NPVVQ------
-------------------
>Cya7424|218438870
---------------------------------MSNLLKGLSIFLVGLPGTGKTTVGQGL
AEQLDYRFFDSDVVIKKVTGQTIKEIFATQGEDFFRELESQVLRELCAYTRSVIATGGGI
ILKQINWSYLRHGLIIWLDAPVDLLIQRLADDSNRDDPN--RPLLQVDDLDELRQKLEFL
LSQRQSLYAEADLRIAITSEQTPDDIVSQIVTQIPTVLN---------------------
-------------------
>PromN1A|124024892
------------------------MAVQSTPKTLKEKLGGRNIFLIGMMGSGKSQTGPVL
AKMINYAFVDTDDVIEKASKQSISSIFEKDGEKVFRDVEKKVLKEISQHHSLVIATGGGL
VTLPENWGILHQGIVIWLDLDLRRSIKRLESDQKR------RPLLLGDNLAE---NFSQI
YESRKPIYLESDLRIEVE-DQSPYEVATMVAEHLPSILID---------PETQAERHTTE
L------------------
>Micc|254417028
--------------------------------MMNDLLKGINVYLIGMMGVGKTTVGQRL
AKELGYRFVDTDVLIEQVAGQTINQIFADRGEDEFRQLEAQVLSEVSAYTNLTVATGGGI
VLKQMNWSYLHQGLIVWLDAPVDLLIQRLQDDTT-------RPLLQTTDPTA---ALQNL
LDKRRLMYAEADLHIPISVSDTPEFITSQIMAAIPSVLK---------------------
-------------------
>Prom9202|254526222
-------------------------MEQSIIEKTVKIIKGRSIFLIGMMGSGKSQTGLKL
AELLKYKYIDLDTLIEKLAKKSINQIFKDEGEDNFRELEANCLKETIKIPSLVISTGGGI
VTKPENWGILRQGIIAWIDLEKDIAIERLKNEIAN------RPLLQGKNIND---LYMSI
FQSRENLYSQADLRIQVK-KENIEEVAMKIINAIHKEIIS--------------------
-------------------
>Nods|119512821
----------------------MKLTLTGAKRLVSSLLQGVNLYLIGMMGAGKTTVGQLL
AKHLGYGFLDTDSVITQSAGRSINQLFAEEGEAAFRQLESDVLAQVCAYTRLTIATGGGI
ILRTENWSYLHHGLVVWLDVPVELLYTRLAEDTT-------RPLLQDADPQG---KLRSL
LEQRTPLYSQADLKITVREEQTPEDIANRVIEAIPSVLKP---------QVSQ-------
-------------------
>Cyab|254430567
-------------------------------------------------------MGAPL
ADALGYRFVDADTVLEQAAGRGIAEIFAEDGEAGFRELETAVLEQISSWHSLVVATGGGV
VTRPRNWGHLHQGVVVWLDAPAELLLNRLRQDPTP------RPLLADPDPSA---RLEQL
LRLRRPLYSQADLHILQS-GDPPEAVAAEVLAALPSILRE---RPTAPGQPVLLRDGEGQ
LTPSLNHLPADPAAPRTTG
>Acam|158337774
----------------------------------MLNLKGVNLYLVGMMGCGKSTTGRAL
AKQLGYGFVDTDDLITQLTGQAITDIFAESGEDHFRQVESKVLSEVAAHTNLVVATGGGI
VLDKKNWSFLQHGLVIWLDVEAEQLWQRLQADQS-------RPLLQKPNPQQ---VLEEL
LTQRRPLYRQADVHILLKPDQSVESVCESVVQEITKVLRP---------EASPQD-----
-------------------
>Prom9301|126695461
-------------------------MEQSIIEKTVHTIKGRSIFLIGMMGSGKSQTGLKL
AELLKYKYIDLDTLIEKLAKKSINQIFNDEGEDNFRELEANCLKETIKIPSLVISTGGGI
VTKSENWGILRQGIIAWIDLDKDIAIERLKNEIKN------RPLLQGKNLND---LYMSI
FQSRENLYSQADLRIQVK-KENIEEVALKIINAINKEIIS--------------------
-------------------
>Artm|209527294
----------------------MITFGLLDNLMVLEQIQGINIYLIGMMGAGKSTVGQIL
ANRLSYKFFDTDVLISQVAGQAIPEIFATQGEEEFRNLESQVLSSLCAYQHLVVATGGGV
VIKRMNWSYLRHGIIVWLDVPTHCLYERLKGDTT-------RPLLQHPDPLT---RLDNI
LETRRHLYQQADISIAINEDEKPSEIAEQIITKIPNILKQ---------TESHLN-----
-------------------
>Syne6301|56750655
-------------------------------MSLVTALNGLDLFLVGLMGSGKTTIGKLL
AESLGYTYVDTDSLIENVTGRSIPEIFASDGEAGFRQIETQVLEEVASYRRLVVATGGGI
VIRPENWSYLQQGLVIWLDVPIPELLRRLEGDQN-------RPLLQTEAPAT---TLQAL
WEQRRDRYAQADLRIAIEASEDPEVTMQRILEVIPSVLKN---------SADSSPAEIET
-------------------
>Anav|75906776
---------------------------------MSSLLQGVNLYLIGMMGAGKTTVGHLL
AQELGYGFLDTDNVIAQAAKKSINEIFAEAGEAGFRQIESDVLAQVCSYTKLTVATGGGI
VLRRENWSYLHHGLIVWLDVSVDILYARLAADTT-------RPLLQDDDPKG---KLRSL
LEQRTPLYSQADLRICVNAEETPEQIANKIMQVIPSVLKQ---------TTAN-------
-------------------
>Artp|284053486
------------MKSVKIIWLVIISCALFDCLMVLEQIQGINIYLIGMMGAGKSTVGEIL
ANRLSYKFFDTDVLISQVSGQAIPEIFSTQGEEEFRNLESQVLSSLCAYQHLVVATGGGV
VIKRMNWSYLRHGIIVWLDVPTHCLYERLKGDTT-------RPLLQHPDPLT---RLDNI
LETRRHLYQQADISITINGNEKPSEIAEQIITKIPNILKQ---------TQPNLN-----
-------------------
>Cya7425|220908896
-----------------------------------------------MMGSGKTSTAKLL
AQSLGYRYFDTDTLIEQLAGCSVREIFARWGEPQFRQWETQVLAELSPYKNLVIATGGGI
VLNPINWSYLHHGLVVWLNVPLEELSQRLVGDRT-------RPLLADNPLE----RLQTL
LDQRRPYYAQADLQVQVRSGESAEQVALRVLETLPTILKS---------NSPPQDD----
-------------------
>Cya51142|172036297
------------------------------MMTMQQLLQGVNVFLIGMMGTGKTTVGQKL
AQRLNYRFFDSDVLIERVTQQRISDIFATQGEETFRELESQVLSELASCTKSVIATGGGI
ILKPINWSYLHHGLIVWLDAPVPILTKRLKKDKT-------RPLLQQTDLSL---KLQSL
LEERRYLYAQCDLQIIIDEYQTPDDIVEQILELVPTVIQP---------KLEISQELN--
-------------------
>Lyns|119491298
---------------------------------MNDLLRGINLYLIGMMGAGKTTVGKLL
AKQFNYRFIDTDEVITQVAGQSINQIFTEQGEEAFRTLESQVLSGLCAHQRLVVATGGGI
ILQRANWGYLRHGLIVWLDVSPEDLYQRLKEDTT-------RPLLQHDNPLG---RLQEL
LKQRESLYAEADVKVTITQHDTPEQVVDHILEKVPTVLKT------ESLKPPEYNLNPND
LS-----------------
>Prom9211|159902664
------------------------MDDLSRFNQVCKKLGGRNLYLVGMMGSGKSRTGPVL
AKKLSYGFVDVDDVIEKVTNQSISEIFDQEGEIGFREIETQILQEIGQRHSLVVATGGGI
VTRPENWGILHQGVVIWIDLDREIALSRLRSDETP------RPLLQ-KNLDD---NFDCL
FKERLPIYLESDVHLSVR-EESPDDVAIGICTNLQLLLLK---------DEGLDGRQTIE
E------------------
>Noss|17228739
---------------------------------MSSLLQGVNLYLIGMMGAGKTTVGHLL
AKELGYGFLDTDNVIAQATKKSINEIFAEAGEAGFRQIESDVLAQVCSYTKLTVATGGGI
VLRRENWSYLHHGLILWLDVPVDILYARLAADTT-------RPLLQDDDPKG---KLRSL
LEQRTPLYSQADLRICVNAEETPEQIANKVMQAIPSVLKQ---------TASN-------
-------------------
>Cya8801|218245814
-------------------------------MKTQKLLQGINIYLIGMMGSGKSTIGKIL
AQRLDYRFFDTDILIERVTQQSINDIFVTQGETVFRDIETQVLSEVAACTRSVIATGGGI
VLNSQNWSYLHHGLIIWLDVSIKLLKTRLINDTT-------RPLLKESDLTL---KLKTL
DEQRRNLYNKADLTIVINQNRTPESIVSEILEAIPTVIKP---------KVEANQFN---
-------------------
>Glov|37522279
------------------------------------MLKGVSLYLVGMMGSGKSTVGRLL
AEKLGYGFVDLDALIEQVSGKRVGEIFEREGEAVFRDLESRVLAEVSAYTRLVVATGGGV
VLARRNWGYLHHGVVVWLDADIETLLGRVEHEPGT------RPLLAGGDRHL---RLVEL
LGERARLYAQADVRVSA--AGLPPAVAEETLRCLAARLAE---------DSAP-------
-------------------
>Syns8102|33866734
--------------------------MSDATLSLKQRLGGRSLYLVGMMGSGKTSTGRPL
AEQLGYGFVDADAVIEQAAGCSIPEIFERDGEAGFRALESQVLNAIGQRHSLVVATGGGV
VTQQENWGLLHSGIVVWLDVVPEQLMQRLRADSTV------RPLLQTEDPDA---ALNAL
LNQRRPLYAEADLTVVIN-QETPLAVADGILQLLPSLLKD---------PTQRRTD----
-------------------
>Thee|22298425
-------------------------------MKLQERLGGANIYLVGMMGAGKTTTGRLL
AQRLGYSFVDTDAVITAFRQRPIREIFAQEGEPAFRELEQQVLAQVSSYHHLVVATGGGI
VLNPMNWSYLHHGIVVWLHVPLAVLCQRLRQDRE-------RPLLQEQPLEE---RLGEL
LQARQHLYAQADLELRITLEDTPETVCDRLLETLPCILKP---------MEPC-------
-------------------
>Syns9916|116073893
----------------------MTDQPQNGPHPLRSRLGGRNLYLVGMMGSGKSSSGRPL
AQQLGYGFVDADPVIEQVAGRPIPQIFSEDGEDGFRAIEAQVLQAIGQRHSLVVATGGGV
VTKPENWGVLHQGIVIWLNPGRDRLLARLQNDSTQ------RPLLQTESPAE---ALDAL
LEARTPLYSEADLQLSVG-DQSPEQVATMVLDALPSILTP---ASGGPGAPQTTAG----
-------------------
>PromMED|33860667
-------------------------MEKSIIEKTNKIIQGRSIYLIGMMASGKSKTGPVL
AELLRYKYIDLDKLIENIAKKTINEMFQEDGEKAFRELETNCLKETIKIPSLIVSTGGGI
ISKPENWGVLRQGIIIWIDTKQEIALERLKKDIEN------RPLLQGEDLSD---LYNQI
FQSRKNLYSQADLRVEVN-NEDVEEVAKQIVYGIYKKIIN--------------------
-------------------
>Scys6803|16329403
----------------------------MAQDLIKEQLQGVNLFLIGMMGSGKSTVGPLL
AEQLGYRFFDADVLIERVAGKAIADIFAEDGEDTFRDLETEVLGHLAAQTRSVIATGGGV
VLRRQNWSYLHHGLVIWLDGSLELLLARLQGDEA-------RPLLQVENLEE---RLGNL
LAQRQPLYAQADLRFPLQADQDPLAIAGELLATIPGLLKP---------QCSAEQN----
-------------------
>Syn9902|78183927
--------------------------MTDPILSLKERLSGRSIYLIGMMGSGKTSTGRPL
AKRLGYGFVDADAVIEQVAGCTIPEIFERDGEAGFRSIESQVLNAISQRHSLVVATGGGV
VTKPENWGQLHSGIVVWLDVNRAQLIERLRDDSTQ------RPLLQQPNPEA---ALDTL
LQERRPLYGEADLTVVIK-DESPDAVADGILQLLPTLIKD---------PTEQRER----
-------------------
>Trie|113475204
-----------------------------MDISNRKLLQGVNLYLVGMMGAGKTTVGHLL
AQHLGYSFLDTDNLITQAAGKSINEIFATEGEAAFRELETNILSEISSYKNLTIATGGGI
VISRFNWSYLRHGIVVWLDVPVEVLYSRLQGDQT-------RPLIQNSNPLA---RLQAI
LEERRPFYNCADVHVNVDIQDTPQQVTILTLEEIKKVLKS---------SQR--------
-------------------
>Syn9311|113955447
--------------MSSPTCRMMADGATTTPHPLKARLGGRNLYLIGMMGSGKSSTGRPL
AQRLGYGFVDADGVVEALAGRPIPQIFETDGEQGFRTLESQVLQAIGQRHSLVVATGGGV
ITQPENWGVLHQGIVIWLAPERDQLLARLLVDPGE------RPLLQEHDPAA---ALDAI
LEARTPLYAEADLRITVG-DETVNAVTEQILEAIPGILKPHELMFQAPNAPQTTED----
-------------------
>NoAz|298490902
---------------------------------MNYLLKGVNLYLTGMMGVGKTTVGHLL
AHQLGYGFIDTDDVIVKAAGKSINEIFTEEGEAAFRQLESDVLGQVCAYTKLTIATGGGI
VLRRENWGYMRHGLIVWLDAPVQILLNRLGEDDT-------RPLLQDSDPEG---KLYSL
LQQRQPLYSQADLHITITDNQTPEEIATRIIEAIPRVLKT---------QHQN-------
-------------------
>Ucyn|284929680
--------------------------------MANNLLQGINIFLIGMMGSGKTTTGKRL
AEHLNYRFFDTDTLIKQVKQKTISDIFVEEGEESFRILESNVLSELASCTRSVIATGGGI
VLKQENWSYLHHGLIIWLDTSIPILKKRLNHDLSS------RPLIQKEKLDI---ELELL
LKQRHALYKQGDLKIIVDKNDSSEDVVNKILKLIPTVLKT---------TSNQ-------
-------------------
>Syns5701|87301781
-------------------MAIESPSPASVTPGLPGSLEGLNIYLVGMMGAGKSSVGRPL
AQALGYRFIDADSVLEQHAGCSIPELFEQRGEAGFRELESAVLNRIACWHSLVVATGGGV
VSRPCNWGQMRQGLVVWLDADELLLLERLRADPGQ------RPLLATADPEA---RLRQL
LSERRPLYSQADLRVPQD-GRPATAVAEQVLESIPKVLRQ-------RVAPPQAPDQLID
ENGTSSASLNTAAELR---
>YellB|86609195
----------------------------MIHPEEVERLRGVNVYLIGMMGSGKSTVGSEL
AAQLRFQFFDTDGLVEQVGGSSIAQIFAEHGEAYFRDLETQVLAQLSSYTRLVIATGGGI
VLRPKNWSYLHHGLTVWLDVAPELIWQRLKRDPGQ------RPLLQTPDPQA---ALYKL
MQEREPFYAQADVRVPIRSETSPPQLVEQIWQAIRARLRD---------GIPS-------
-------------------
>Syn7002|170079112
---------------------------------MDDLLKGLNIYLIGMMGTGKSTLAEII
AELMNYRSLDSDSIIETLAKQSISEIFAEMGEAEFRKLETQVLKQIAVQTRTVVATGGGI
VVSQANWYYLRQGLTIWLDVPVPILVERLRSDTS-------RPLLQNVDLER---KLTQL
LQQRRSRYAEADLHIQIPGNRPPRAVAEDIIAQIPSVLRK---------PPEFIGDRP--
-------------------
>Cylr|282900529
-----------------------------MDGSIKQLLKGVNLYLIGMMGSGKTTIGNLL
AQAVNYSFIDTDEVIVKAAGKPISDIFITEGEPAFRQLESNVLAQVCAYTKLTIATGGGI
VLRRENWSYLHHGLIIWLDVPVEILLERLKEDQT-------RPLLQDPDTQN---KLRSL
LDERYSLYSQADLHIEITQQETPEQTVTNILQAIPGVLKT---------PVEKFQN----
-------------------
>Prom9303|124021918
------------------------MNESPAPHPLKQRLGGRNLYLVGMMASGKSSTGRPL
AEQLSYGFVDTDAVIEQLAGQPIPKIFNEEGEEGFRAMESQVLNAIGQRHSLVVATGGGM
VSKPENWGILHQGIVIWLNPGREELFRRLHADSGN------RPLLQTEDPEA---AFDCL
FAERLPLYAEADLRVEVG-AEEPDGIALKIIELLPQLLSP---------PVKMNG-----
-------------------
>Syns7805|88807136
--------------------------MLDPVPSLRQRLGGRNLYLVGMMGSGKTSTGRPL
AQRLQYGFVDADAVIEQAAGCTIPEIFKRDGESGFRSLETQVLSAISQRHSLVVATGGGA
VTRPENWGAMHQGIVIWLDVERQQLLKRLEKDDTP------RPLLQEQDPAM---ALDRL
LMTRRPMYSEADLTVVID-AEPPDAVADGILNLLPTLIQD---------PPKQRPD----
-------------------
>Syns7803|148240549
--------------------------MLDPVPSLRQRLGGRNLYLVGMMGSGKTSTGRPL
AQRLEYGFVDADAVIEQAAGCTIPDIFKREGESGFRNLETQVLSAISQRHSLVVATGGGA
VTRPENWGAMHQGIVIWLDVEQQRLLKRLESDDTP------RPLLHEQDPAL---ALNTL
LTARRPMYAEADLTVVID-AEPPDEVADGILKLLPTLIQD---------PPKQRPD----
-------------------
>Cya0110|126657832
-------------------------------MTTENLLQGVNVFLIGMMGTGKTTVGKKL
AQRLNYRFFDTDVLIEKVTKQSITNIFATQGEETFRDLESQVLSELSSCTKSVIATGGGI
VLKSINWSYLHHGLIIWLDAPVSVLNKRLAKNTT-------RPLLQETDLQL---KLQSL
LEERHSLYAQSDLQIIIDQHQTPNDVVDQILQLVPTVIQP---------KFNISQELN--
-------------------
>Mica|166364892
----------------------------MDNSTDFNSLRGLSVFLLGMMGSGKSTLGELL
SRRLQYRFFDTDILIERVAGKKIREIFVDEGEATFRELETQVLAELSSLTKTVIATGGGM
VLKPMNWSYLRHGLMIWLDVPLEILVKRLKQDTS-------RPLLQSTDLDS---KLELL
LEQRRGLYAEADLRIVVSDLDTPTDIVEKILTAIPTVIKD---------FHPERDHN---
-------------------
>Syns8109|260435091
--------------------------MADSTPTLKERLAGRSIYLVGMMGSGKTSTGRPL
AERLGYGFVDADAVIEQAAGCSIPEIFDRDGEAGFRSLESQVLSAISQRHSLVVATGGGV
VTQPENWGMLHSGIVIWLDVVPDQLLQRLNADSTV------RPLLQTADPEA---ALKAL
LNERRPLYAEADLTVVIN-DETPEAVAEGILQLVPSLLKD---------PTQRRTD----
-------------------
