# Supplementary material for: Genome fluctuations in cyanobacteria reflect evolutionary, developmental and adaptive traits
Source: BMC Evol Biol. 2011 Jun 30;11:187. doi: 10.1186/1471-2148-11-187 (PMC3141437; doi:10.1186/1471-2148-11-187)
Supplement: Additional file 8 — Individual and concatenated alignments for protein groups. Compressed file containing all alignments of individual groups (fasta format) and the concatenated alignment of 285 single-copy genes (phylip format). [file 1471-2148-11-187-S8.GZ › Cyanos1379.faa]

>Syne7942|81299705
---------MSRVIVVTSGKGGVGKTTSSANLGMALAQLGKRLVLIDADFGLRNLDLLLG
LENRIVYTAQDVLAGNCRLEQALVKDKRQPNLCLLPAANNRMKESVTPQQMEQLVTLL-D
GQFDVILIDSPAGIEAGFQNAIAAAREAVIVTTPEIAAVRDADRVIGLLEAHGITEIRLI
LNRLRPAMVKANDMMSVEDVQEILAIPLVGIIPDDEQVIISTNRGEPLVLAEAPS-LAAK
AFINVARRLSGESIDFLNL-EEPQSGVLSKIR-RILNKKIL-
>PromCC|33239815
------MTSVTRVILICSGKGGVGKTTLTANLGISLARKGSPTAVLDADFGLRNLDLLLG
LENRIVYTAQEVLEETCRLDQALVKHKQEPNLSLLPAGNPRMLDWLKPEDMKKIVDML-T
KQFEYVLIDCPAGVEDGFRNAVAASKEAIIVTNPEVSAVRDADRVIGLLNTHGIKPVQLV
LNRVRPKMMESQEMLSIEDVTDILALPLLGLVLEDEQVIVSTNRGEPLTLSGSQS-PAAR
CYSNIAGRLRGEEIPLIDP-SQEGSGIADKFR-RLMQTKIF-
>Crow|67925484
---------MSRVIVITSGKGGVGKTTITANLGSAIASLGHKIALVDADFGLRNLDLLLG
LEQRVVYTAVDVLSGECSIEKALVKDKRQPNLMLLPAAQNRTKEAISPDDMKKLVELL-D
EQFDFIFIDSPAGIEMGFRNAICPAQEAIIVTTPEMAAVRDADRVVGLLESEDIKKIRLI
VNRIKPKMIQLNQMIGVEDILDLLVVPLLGVVPDDERIIISTNKGEPLVLEETTS-LPSL
AFTNIAQRLNGKDIPFVDF-MAADDNLITRFL-RIFKK----
>Syn7335|254422127
---------MSRIIVMTSGKGGVGKTTCTANIGMALAKAGQRVAVVDADFGLRNLDLLLG
LENRIVYTALDVLAGECRLDQALVKDKRQPNLALLPAAQNRSKESIKPEQMKRLIKAL-T
KVYNFILIDSPAGIEMGFRNSIAAAREAIIVTTPEISAVRDADRVIGLLEANDIKTIRLV
INRLRPTMVAADQMMSVKDVQGILSIPLLGVIPDDEQVIVSTNKGEPLVLDENLS-QAGI
AFTNVSQRLLGEKVPLMDL-SVQKEGFLTKFK-QLFGG----
>Syn307|148241536
-----MTGSSTRTILICSGKGGVGKTTLTANLGIALASQGVRTAVLDADFGLRNLDLLLG
LENRIVYTAQEVLAGNCRLEQAMVKHKLQPNLALLPAGNPRMLEWLKPEDMQKIVGLI-Q
PHFDVVLIDAPAGIEDGFKNAAAAADEAIVVTTPEVSAVRDADRVIGLLNTRGVEPIQLV
LNRVRPKMMQSQEMLGVTDVTDILALPLLGLVFEDEQVIVSTNRGEPLTLNGSSS-PAAI
AYRNVAKRLQGEEVPLPDP-TKQRRGLRAKMR-QLMQTKLF-
>Syn9605|78212031
-------MSTTRTILICSGKGGVGKTTTTANLGIALARQGAKTVVLDADFGLRNLDLLLG
LENRIVYTAQEVLAETCRLEQALVKHKQEPNLALLPAGNPRMLEWLKPKDMQAIVALL-E
RQFDYVLIDCPAGIEDGFKNAAAAAREAVVITTPEVAAVRDADRVIGLLNTQGVQPVQLV
LNRVRPKMMSNQEMLSVDDVTDILALPLLGLVFEDEQVIVSTNRGEPLTLSDSSS-PAAH
AYGNIAQRLQGEDIPLMDP-SQARRGLRARMR-KLMQTRIF-
>Nosp|186683785
---------MTRIIVITSGKGGVGKTTVSANLGMALAKMGRQVALVDADFGLRNLDLLLG
LENRIVYTAVEVLARECRLEQALVKDKRQPNLVLLPAAQNRSKDAVTPEQMKLLVNAL-A
QKYQYVIIDSPAGIENGFKNAIGPAKEALVVSTPEISSVRDADRVVGLLEAQGIKRVHLI
INRIRPAMVQANDMMSVQDVQELLAIPLIGVIPDDERVIVSTNRGEPLVLAENPS-LAAT
AFENIARRLEGESVEFLEI-DSSQDSIFARLR-RLLWTKIV-
>PromAS|123967882
--MLKIVGKNTRTILICSGKGGVGKTTLTANLGIALANSGATTAVLDADFGLRNLDLLLG
LENRIIYTAQDVLDKNCRLDQALVRHKKEPNLALLPAGDPRMLDWMKPEDMKKISELL-S
ENFDFVLVDCPAGVEDGFKNALAACKEAIVVTNPELSAVRDADRVIGILNTSDIEPIQLV
INRVRPNMMASQEMLSIEDVQGILSLPLLGIVLEDEQVIISTNRGEPLTLSDSRS-PAKK
CYLNVSQRLTNKDIPIIDP-KKEGKSLKDKFM-RLMQTKVF-
>Rapb|282895473
---------MSRIIVTTSGKGGVGKTTVSANLGMALAKTGRKVALVDADFGLRNLDLLLG
LENRIVYTALEVLGGECRLEQALVKDKRQPNLVLLPAAQNRTKDAVTPEQMKLLVDEL-A
QKYEYVLIDSPAGIEMGFKNAINAAREALIVTTPEISSVRDADRVVGLLEAQDIKKIHLI
VNRIRPAMVRANDMMSVEDVQEILAIPLIGVVPDDERVIVSTNRGEPLVLSETPS-LAAV
AFENIARRLQGGTVEFLDL-DSGNDNILLRLR-KLLWK----
>YellA|86605947
---------MSRVIVVTSGKGGVGKTTLTANLGTALARLGRSVVVVDADFGLRNLDLLLG
LENRVVYTALEVIAGECRLEQALVKDKRTPNLALLPAAQTRNKTAVSPDQMRQLMEKL-A
SSHDYVLIDCPAGIEQGFRNAIAGATAALLVTTPEVAAVRDADRVVGLLEAAGISSIQLI
VNRLRPDMVTAGQMMAVEDVVEVLAIPLVGIIPEDREVIVSTNKGEPLVLSANPT-QAAQ
AIQRIARRLEGETVEFPKL-ASLGESFWEKAK-RFFSQKVL-
>Prom9215|157412683
------MGKNTRTILICSGKGGVGKTTLTANLGIALANSGATTAVLDADFGLRNLDLLLG
LENRIIYTAQDVLDSNCRLDQALVRHKKEPNLALLPAGDPRMLDWMKPEDMKKISELL-S
EKFDFVLVDCPAGVEDGFKNALAACKEAIVVTNPELSAVRDADRVIGILNTSDIEPIQLV
INRVRPNMMASQEMLSIEDVQGILSLPLLGIVLEDEQVIISTNRGEPLTLSDGRS-PAKK
CYLNVSQRLTNKDVPIIDP-KKEGKSLKDKFM-RLMQTKVF-
>PromN2A|72383534
------MATDTRVILICSGKGGVGKTTLTANLGISLARQGLTTAVLDADFGLRNLDLLLG
LENRIVYTAQEVLEEECRLDQALVKHKQESNLSLLPAGNPRMLDWLKPDDMKCIVDML-K
EQFNYVLIDCPAGVEDGFKNAMAASQEAIVVTNPEVSAVRDADRVIGLLNTNSIKPVQLV
LNRVRPKMMANQEMLSIDDVTDILALPLLGLVLEDEQVIVSTNRGEPLTLNSVNS-PAAK
CYLNIAKRLQGEDIPLIDP-AEEISGFGAKFR-RLMQTKIF-
>Syns9917|87124885
----------------------MGKTTLTANLGIALARQGQKTVVLDADFGLRNLDLLLG
LENRIVYTAQEVLAKSCRLDQALVKHKQEPNLALLPAGNPRMLEWLKPEDMQSIVGML-A
KQFDTVLIDCPAGIEDGFKNAAAAAREAIVITTPEVSAVRDADRVIGLLNTQGLSPVQLV
LNRVRPKMMANQEMLAVDDVTDILALPLLGLVLEDEQVIVSTNRGEPLTLSASQS-PAAR
AYSNIARRLQGEDVPLIDP-AKEGRGLRAKVR-RLMQKKIF-
>Prom9312|78778712
------MAENTRTILICSGKGGVGKTTLTANLGIALANSGATTAVLDADFGLRNLDLLLG
LENRIIYTAQDVLDKNCRLDQALVRHKKEPNLALLPAGDPRMLDWMKPDDMKKISELL-S
EKFDFVLVDCPAGVEDGFKNALAACKEAIVVTNPELSAVRDADRVIGILNTSDIKPIQLV
INRVRPNMMASQEMLSIEDVQGILSLPLLGIVLEDEQVIISTNRGEPLTLTDSKS-PAKK
CYLNVSQRLTGKDVPIIDP-KNEGKSLKDKFM-RLMQTKVF-
>SynsBL|116072668
-------MSTTRTILICSGKGGVGKTTTTANLGIALARLGAKTVVLDADFGLRNLDLLLG
LENRIVFTAQEVLAETCRLEQALVKHKQEPNLALLPAGNPRMLEWLTPKDMKAIVSLL-E
EQFDYVLIDCPAGIEDGFKNAAAAAREAVVVTTPEVAAVRDADRVIGLLNTQGVTPVQLV
LNRVRPKMMSNQEMLSVDDVTDILALPLLGLVFEDEQVIVSTNRGEPLTLGETGS-PAAR
AYNNIAKRLQGEDIPLMDP-SEARQGFRARVR-QLMQTRLF-
>Prom9515|123965588
------MPENSRTILVCSGKGGVGKTTLTANLGIALANSGATTAVLDADFGLRNLDLLLG
LENRIIYTAQDVLDKNCRLDQALVRHKKEPNLALLPAGDPRMLDWMKPEDMKQISKLL-S
EKFDYVLVDCPAGVEDGFKNALSACKEAIVVTNPELSAVRDADRVIGILNTSDIKPIQLV
INRVRPNMMANQEMLSIEDVQSILSLPLLGIVLEDEQVIISTNRGEPLTLSDNKS-PAKK
CYLNVSQRLTGKDIPIIDP-KNEGQSIKDKFM-RLMQTKIF-
>Cya8802|257060570
---------MTRIIVITSGKGGVGKTTTTANLGSAMARLGYKIALVDADFGLRNLDLLLG
LEQRVVYTAIDVLEGNCTIEKALVRDKRQPNLVLLPAAQNRTKEAINPEQMQQLIEQL-K
TQFDYIFIDSPAGIEMGFRNAIASADEAIIVTTPEMAAVRDADRVIGLLESEEIKKIQLI
VNRVRPEMIELNQMLSIEDLREILVIPLLGIVPDDQRIIVSTNRGEPLVLDENPS-LPAM
AFNNIAKRLEGEKIPFLDL-SAAHNNLITRIR-RFFRN----
>Prom9313|33863920
------MAPTTRTILICSGKGGVGKTTLTANLGIALAKLGVQTVVLDADFGLRNLDLLLG
LENRIVYTAQEVLSENCRLDQALVKHKQEPNLSLLPAGNPRMLEWLKPEDMQRIAAML-A
KQFDYVLIDCPAGIEDGFKNAVAAAKEAIVITTPEVSAVRDADRVIGLLNTHGVSPVQLV
LNRVRPKMMANQEMLAADDVTDILALPLLGLVLEDEQVIVSTNRGEPLTLSANNS-PASR
AYSNIARRLQGEDVPLIDP-AKEGLGLREKVW-RLMQTKIF-
>Cya7822|196256878
MNPHMSESTMGRIMVVTSGKGGVGKTTVTANLGTGLAKLGARVALVDADFGLRNLDLLLG
LEQRVVYTAIDVLAGECTLEKALVKDKRQEGLVLLPAAQNRTKEAVNPEQMQELTDKL-A
KSYDYVIIDCPAGIEMGFRNAVAPAQEAIIVTTPEMAALRDADRVVGLLENEDIKSIRLI
VNRVRPEMIQLNQMISVEDILDLLVIPLIGIVPDDERIITSTNRGEPVVGEEKPS-LPAM
AFMNIARRLQGDDVPFLDL-MTNQDNIITRLLRRFLGK----
>Cya7424|218439960
---------MGRVIVVTSGKGGVGKTTVTANLGTALAKIGSKVALVDADFGLRNLDLLLG
LEQRVVYTAIDVLAGECSIEKALVKDKRQEGLVLLPAAQNRNKEAVNPEQMKELTDHL-A
KSYDYVIIDCPAGIEMGFRNAVAPAQEAIIVTTPEMAALRDADRVVGLLENEDIKSIRLI
VNRVRPEMIQLNQMISVEDILDLLVIPLLGIVPDDERIITSTNRGEPLVLEEKSS-IPAV
AFTNIARRLQGDDVPFLDL-MANHDNIITRLLRRFLGN----
>PromN1A|124025126
------MATDTRVILICSGKGGVGKTTLTANLGISLARQGLTTAVLDADFGLRNLDLLLG
LENRIVYTAQEVLEEECRLDQALVKHKQESNLSLLPAGNPRMLDWLKPDDMKRIVDML-K
EQFNFVLIDCPAGVEDGFKNAMAASQEAIVVTNPEVSAVRDADRVIGLLNTNSIKPVQLV
LNRVRPKMMANQEMLSIDDVTDILALPLLGLVLEDEQVIVSTNRGEPLTLNSVNS-PAAK
CYLNIAKRLQGEDIPLIDP-AEEISGFGAKFR-RLMQTKIF-
>Micc|254414413
--------------MITSGKGGVGKTTVTANLGAAIAKLGRQVALVDADFGLRNLDLLLG
LENRVVYTAIEVFAGQCRLEQALVKDKRQEGLVLLPAAQSRNKEAVSPEQMKKLIAVL-S
QKYEYILVDSPAGIEMGFRNAIIAASEALIVTTPEIAAVRDADRVVGLLEAQGIKRIFLI
VNRLKPAMVQADQMMSVQDVQEILAIPLIGVIPDDERVIVSSNRGEPLALAENLT-LPGI
AIHNIARRLEGDKVPFLDL-MAEHDTLINRIR-RMFRS----
>Prom9202|254525443
------MGKNTRTILICSGKGGVGKTTLTANLGIALANSGATTAVLDADFGLRNLDLLLG
LENRIIYTAQDVLDSNCRLDQALVRHKKEPNLALLPAGDPRMLDWMKPEDMKKISELL-S
EKFDFVLVDCPAGVEDGFKNALAACKEAIVVTNPELSAVRDADRVIGILNTSDIEPIQLV
INRVRPNMMASQEMLSIEDVQGILSLPLLGIVLEDEQVIISTNRGEPLTLSDCRS-PAKK
CYLNVSQRLTNKDVPIIDP-KKEGKSLKDKFM-RLMQTKVF-
>Nods|119509943
---------MTRIIVITSGKGGVGKTTVSANLGMTLAKIGRQVALVDADFGLRNLDLLLG
LENRIVYTAVEVLARECRLEQALVKDKRQPNLVLLPAAQNRSKDSVTPEQMKLLVNAL-A
QKFQYVIIDSPAGIENGFKNAIAPAKEALIVTTPEISAVRDADRVVGLLEAQGVKRAHLI
INRIRPAMVRANDMMSVQDVQELLAIPLIGVIPDDERVIVSTNRGEPLVLGDTPS-LAAI
AFNNIARRLEGEKVDFLDL-DAPNDNIFARLR-RLLWTKIV-
>Cyab|254431979
-----MPAASTRYILICSGKGGVGKTTLTANLGIALAKQGARTAVLDADFGLRNLDLLLG
LENRIVYTAQDVLSESCRLEQALVKHKQEPNLALLPAGNPRMLEWLKPDDMRKIAAMV-G
DSFDFVLIDAPAGIEGGFRNAMAAAREAIVVTTPEVSAVRDADRVIGLLNTEGVKPIQLV
LNRVRPKMMANQEMLAVDDVTDILALPLLGLVLEDEQVIVSTNRGEPLTLSDTQS-PASR
AYTNVARRLRGEAVPLIDP-SKERQGLRAKIG-RLMHTKIF-
>Acam|158337761
---------MGRIIVITSGKGGVGKTTCSANLGMALARLNHSVALIDADFGLRNLDLLLG
LENRVVYTALEVLAGQCRLEQALVKDKRLHDLVLLPAAQNRNKDAVTPEQMKQLAYAL-T
KKYDFVLIDCPAGIEMGFQNAIAAADEALIVTTPEISAVRDADRVVGLLEAHHVKTINLI
VNRIRPAMVQANDMMSVQDVQEILAIPLIGMIPDDEQVIVATNRGEPLVLSENFS-LSGM
ALQNIAQRIEGKDIDFLDL-NAPYDTLFSRVK-RFFKR----
>Prom9301|126695685
------MGKNTRTILICSGKGGVGKTTLTANLGIALANSGATTAVLDADFGLRNLDLLLG
LENRIIYTAQDVLDKNCRLDQALVRHKKEPNLALLPAGDPRMLDWMKPEDMKKISELL-S
EKFDFVLVDCPAGVEDGFKNALAACKEAIVVTNPELSAVRDADRVIGILNTSDIKPIQLV
INRVRPNMMASQEMLSIDDVQGILSLPLLGIVLEDEQVIISTNRGEPLTLTDGRS-PAKK
CYLNVSQRLTGKDVPIIDP-KNEGKSLKDKFM-RLMQTKVF-
>Artm|209528017
---------MSRIIVVTSGKGGVGKTTSTANLGMALAQRGHSVVVIDADFGLRNLDLLLG
LENRIVYTAVEVLSGECRLEQALVKDKRQPRLVLLPAAQNRMKDAVTPEQMKELISQL-S
PKYEYILIDCPAGIEQGFQNAIAAASEAIVVTTPEISAVRDGDRVIGLLEANGIKRIRLL
INRIKPGMVKANDMMSVQDVEEILAIPLVGVVPDDEQVIVSTNKGEPLVLTETIS-PAVT
AFNNIARRLEGEKVPFMEL-DPAPPGFFARLR-RLLSSKIM-
>Syne6301|56750653
---------MSRVIVVTSGKGGVGKTTSSANLGMALAQLGKRLVLIDADFGLRNLDLLLG
LENRIVYTAQDVLAGNCRLEQALVKDKRQPNLCLLPAANNRMKESVTPQQMEQLVTLL-D
GQFDVILIDSPAGIEAGFQNAIAAAREAVIVTTPEIAAVRDADRVIGLLEAHGITEIRLI
LNRLRPAMVKANDMMSVEDVQEILAIPLVGIIPDDEQVIISTNRGEPLVLAEAPS-LAAK
AFINVARRLSGESIDFLNL-EEPQSGVLSKIR-RILNKKIL-
>Anav|75909684
---------MTRIIVITSGKGGVGKTTVSANLGMALAKMGRQVALVDADFGLRNLDLLLG
LENRIVYTAVEVLSRECRLEQALVKDKRQPNLVLLPAAQNRTKDAVTPEQMKLLVNAL-A
QKYQYVIIDSPAGIENGFKNAIAPAKEALIVTTPEISAVRDADRVVGLLEAQGVKRVHLI
INRIRPAMVRANDMMSVQDVQELLAIPLIGVLPDDERVIVSTNRGEPLVLGDTPS-LAAV
AVENIARRLEGDTVEFLDL-DAPHDSIFARLR-RLLWTKIV-
>Artp|284050852
---------MSRIIVVTSGKGGVGKTTSTANLGMALAQRGHSVVVIDADFGLRNLDLLLG
LENRIVYTAVEVLSGECRLEQALVKDKRQPKLVLLPAAQNRMKDAVTPEQMKELISQL-T
PKYEYILIDCPAGIEQGFQNAIAAASEAIVVTTPEISAVRDGDRVIGLLEANGIKRIRLL
VNRIKPGMVKANDMMSVQDVEEILAIPLVGVVPDDEQVIVSTNKGEPLVLTETIS-PAVT
AFNNIARRLEGEKVPFMEL-DPAPPGFFARLR-RLLSSKIM-
>Cya7425|220906687
---------MGRIIVITSGKGGVGKTTCTANLGMALARLGRKVALMDADFGLRNLDLLLG
LENRVVYTALDVLGGQCRLEQALVRDKRQNNLVLLPAAQSRNKDAITPEQMQQLAQAL-V
QQFDYVLIDCPAGIESGFQNAIAPAQAAIVVTTPEIAAVRDADRVVGLLEAHRVKQIHLI
VNRIRPAMVQANNMMSVQDVQEILSIPLLGIVPDDERVIVSTNRGEPLVLADQLS-LPGI
AINNIAQRLEGQKVDFLDL-DAAYDSLFNRIR-RFFSRG---
>Cya51142|172037388
---------MSRVVVITSGKGGVGKTTITANLGSAIARLGYKIALVDADFGLRNLDLLLG
LEQRVVYTAIDVLSGECSIDKALVKDKRQPNLMLLPAAQNRTKEAISPEDMKKLVADL-D
KQFDFIFIDSPAGIEMGFRNAICPAQEAIIVTTPEMAAVRDADRVVGLLESEDIKKIHLI
VNRIKPKMIQLNQMIGVEDILDLLVVPLLGIVPDDERIIISTNKGEPLVLEETPS-LPGL
AFTNIAQRLNGKEIPFLDF-MAADDNLITRLL-SIFKK----
>Lyns|119487851
---------MSRIIVITSGKGGVGKTTCTANIGMALAKKGRQVAVIDADFGLRNLDLLLG
LENRIVYTALEVLSGECRLEQALVKDKRQPNLVLLPAAQNRMKDAVTPEQMKELVGMLEA
KSYDYVVIDCPAGIEQGFQNAIAPAKEAVIVTTPEISAVRDADRVIGLLEANNIKRIRLL
INRIRPQMVQSNDMMSVQDVEEILAIPLVGVVPDDEGVIVSTNKGEPLVLAETLT-PAAK
AFGNIARRLEGEKVEFIDF-NPPEEGFLTRLR-RLFSSKILG
>Prom9211|159902898
------MTSEARVILICSGKGGVGKTTLTANLGISLASKGSPTAVLDADFGLRNLDLLLG
LENRIVYTAQEVLEENCRLDQALVKHKQQPNLSLLPAGNPRMLDWLKPDDMKRIVEML-N
DQFEYVLIDCPAGVEDGFKNAVAASKEAIIVTNPEVSAVRDADRVIGLLNSHGVKPVQLV
LNRVRPKMMESQEMLSIDDVTDILALPLLGLVLEDEQVIVSTNRGEPLTLIGSNS-PAAR
CYSNIASRLKGEEIPLIDP-SKEGSTLRDKFR-RLMQTKIF-
>Noss|17230948
---------MTRIIVITSGKGGVGKTTVSANLGMALAKMGRQVALVDADFGLRNLDLLLG
LENRIVYTAVEVLSRECRLEQALVKDKRQPNLVLLPAAQNRTKDAVTPEQMKLLVNAL-A
QKYQYVIIDSPAGIENGFKNAIAPAKEALIVTTPEISAVRDADRVVGLLEAQGVKRVHLI
INRIRPAMVRANDMMSVQDVQELLAIPLIGVLPDDERVIVSTNRGEPLVLGDTPS-LAAV
AVENIARRLEGDTVEFLDL-DAPHDSIFARLR-RLLWTKIV-
>Cya8801|218248103
---------MTRIIVITSGKGGVGKTTTTANLGSAMARLGYKIALVDADFGLRNLDLLLG
LEQRVVYTAIDVLEGNCTIEKALVRDKRQPNLVLLPAAQNRTKEAINPEQMQQLIEQL-K
TQFDYIFIDSPAGIEMGFRNAIASADEAIIVTTPEMAAVRDADRVIGLLESEEIKKIQLI
VNRVRPEMIELNQMLSIEDLREILVIPLLGIVPDDQRIIVSTNRGEPLVLDENPS-LPAM
AFNNIAKRLEGEKIPFLDL-SAAHNNLITRIR-RFFRN----
>Glov|37521562
--------MSGKVIVITSGKGGVGKTTSSANLGMALASRGKSVVLIDADFGLRNLDLLLG
LENRVVYTILEVLEGECRLEQALVRDKRQPGLALLPAVQRRDKSAVTPEQMQDLTGRL-A
EMFNYVLIDCPAGIEQGFRNAISGAHTAIVVTTPEVSAVRDADRVIGLLGAAGVGEPRLV
INRYRPQLAQTNDLMSVDDVLEILAVKLLGVVPEDEQVITTTNRGEPIVLSASPP-PAGQ
AFINIARRLEGEDVPLMEFKLPASNGFIARLR-ALFTGR---
>Syns8102|33866503
-------MSTTRTILICSGKGGVGKTTTTANLGIALARRGASTVVLDADFGLRNLDLLLG
LENRIVYTAQEVLAETCRLEQALVKHKQEPNLALLPAGNPRMLEWLTPKDMQAIVALL-E
ERFDYVLIDCPAGIEDGFKNAAAAAREAVVVTTPEVAAVRDADRVIGLLNTQGVSPVQLV
LNRVRPKMMSTQEMLSVDDVTDILALPLLGLVFEDEQVIVSTNRGEPLTLGPANS-PASQ
AYTNIAGRLQGEDIPLMDP-AKARQGLRAKMR-RLMQTKIF-
>Thee|22299560
---------MGRTIVITSGKGGVGKTTASANIGVALAKLGRSVVLIDADFGLRNLDLLLG
LENRIVYTAIDVLTGQCRLDQALVRDKRLNKLVLLPAAQSRNKDAITPEQMRQLASAL-S
KHYDYVLIDCPAGIEAGFRNAIAPAQEALVVTTPEIAAVRDADRVIGLLEAYRIRNSHLI
LNRLRPAMVAANDMMSVEDVQEILSIPLIGIVPEDEKVIVSTNKGEPLVLAESPS-LAGQ
AFMNIARRLEGEKVEFLDL-EAASGGLFSRIR-RLFGAKG--
>Syns9916|116075874
------MASTSRTILICSGKGGVGKTTLTANLGIALARLGLRTVVLDADFGLRNLDLLLG
LENRIVFTAQEVLAETCRLEQALVKHKQEPNLALLPAGNPRMLEWLKPEDMQAIAKML-E
QQFDYVLIDCPAGIEDGFKNAVAAAKEAIVITTPEVSAVRDADRVIGLLNTHGVSPVQLV
LNRVRPKMMANQEMLAVDDVTDILALPLLGLVLEDEQVIVSTNRGEPLTLNGSHS-PAAR
AYGNVARRLQGEEVPLIDP-SKERSGLRAKVR-RLMQKKIF-
>PromMED|33860879
------MSKNTRTILICSGKGGVGKTTLTANLGIALANSGATTAVLDADFGLRNLDLLLG
LENRIIYTAQDVLDKNCRLDQALVKHKKEPNLALLPAGDPRMLDWMKPEDMKQISKLL-S
EKFDYVLVDCPAGVEDGFKNALSACKEAIVVTNPELSAVRDADRVIGILNTSDIKPIQLV
INRVRPNMMANQEMLSIEDVQSILSLPLLGIVLEDEQVIISTNRGEPLTLSDSKS-PAKK
CYLNVSQRLTGKDIPIIDP-KNEGKSLKDKFM-RLMQTKIF-
>Scys6803|16331864
---------MNRIIVVTSGKGGVGKTTTTANLGAALARLGKKVVLIDADFGLRNLDLLLG
LEQRIVYTAIDVLADECTIDKALVKDKRLPNLVLLPAAQNRSKDAINAEQMQSLVEQL-K
DKFDYIIIDCPAGIEAGFRNAVAPAQEAIIVTTPEMSAVRDADRVIGLLEAEDIGKISLI
VNRLRPEMVQLNQMISVEDILDLLAVPLIGILPDDQKIIISTNKGEPLVMEEKLS-VPGL
AFQNIARRLEGQDIPFLDF-MAAHNTLLNRIRRRLLGG----
>Syn9902|78185419
-------MSTTRTILICSGKGGVGKTTTTANLGIALARLGARTVVLDADFGLRNLDLLLG
LENRIVFTAQEVLAETCRLEQALVKHKQEPNLALLPAGNPRMLEWLTPKDMKAIVSLL-E
EQFDYVLIDCPAGIEDGFKNAAAAAREAVVVTTPEVAAVRDADRVIGLLNTQGVTPVQLV
LNRVRPKMMSNQEMLTVDDVTDILALPLLGLVFEDEQVIVSTNRGEPLTLGESGS-PAAR
AYNNIARRLQGEDIPLMDP-SEARKGFRARVR-QLMQTRLF-
>Trie|113476896
---------MSRIIVITSGKGGVGKTTCTANLGMALAQQGHQVAVIDADFGLRNLDLLLG
LENRIVYTAVEVLAGECRLEQAIVRDKRQPRLSLLPAAQNRLKEAVTPQQMQELVDML-S
PKYEYILIDSPAGIEQGFQNAIAPAQEALILTTPEISAVRDADRVIGLLEAHNVKNIHLI
VNRIKPQMVQADEMMSVQDVEEILAIPLMGIIPDDERVIVSTNRGEPLVLTENLS-QAGL
EFNNIARRLDGEKVEFIDL-NPPPENFFTWLR-KILSSKVI-
>Syn9311|113953566
------MTSNSRTILICSGKGGVGKTTLTANLGIALAQRGSSTVVLDADFGLRNLDLLLG
LENRIVYTAQEVLAETCRLDQALVKHKQVPNLALLPAGNPRMLEWLKPEDMQAIASML-E
KRFEYVLIDCPAGIEDGFKNAVAAAREAIVITTPEVSAVRDADRVIGLLNTHGVNPVQLV
LNRVRPKMMANQEMLAVDDVTDILALPLLGLVLEDEQVIVSTNRGEPLTLNGTKS-PAAK
AYGNIAGRLQGEDIPLLDP-SKERSGLRATVR-RLMQTKIF-
>NoAz|298491010
---------MTRIIVTTSGKGGVGKTTVSANLGMALAKLGRQVALVDADFGLRNLDLLLG
LENRIVYTAVEVLARECRLDQALVKDKRQPNLVLLPAAQNRSKDAVTPDQMKLLVNAL-A
QKYQYILIDSPAGIEMGFKNAIAPAKEALIVTTPEISAVRDADRVVGLLEAQGVNKIHLI
INRIRPAMVQANDMMSVQDVQELLAIPLIGVIPDDERVIVSTNRGEPLVLSDTPS-IAAL
AFENIARRLEGQTVEFLEL-DSPNDNIFSRLR-KLLWTKIV-
>Ucyn|284928925
---------MSRVIVITSGKGGVGKTTITANLGSAIAYLGFKIVLVDADFGLRNLDLLLG
LEQRVVYTAVDVLAGHCTIDKALVKDKRQPNLMLLPAAQNRTKEAICPDDMKKLVAEL-D
KKFDFILIDCPAGIEMGFRNAITPAHEAVIVTTPEMAAVRDADRVVGLLESEDIQKIHLI
VNRIKPKMIQSNQMIAVEDILDLLVVPLLGIVPDDEKIIISTNKGEPLVLEENHS-LPAT
AFVNIAERLNGKSIPFLDF-MAVEENLFSRLI-SFFKK----
>Syns5701|87300996
MSGKPVTSAQNRTILICSGKGGVGKTTLTANLGIALAKQGARTAVLDADFGLRNLDLLLG
LENRIVYTAQEVLSGSCRLEQALVKHKQEPNLSLLPAGNPRMLEWLTPDDMKKIVGLL-A
EQFDYVLIDCPAGIEEGFKNAAAASREALVVTTPEVSAVRDADRVIGLLQTRDIKPIQLV
LNRVRPRMMANQEMLSVSDVTDILALPLLGLVLEDEQVIVSTNRGEPLTLNGSRS-PAGQ
AYTNVARRLRGEEVPLADP-TKEGQGLRAKLG-RLMHTKIF-
>YellB|86607816
---------MSRVIVITSGKGGVGKTTVTANLGTALARLGRSVVVVDADFGLRNLDLLLG
LENRVVYTALEVIAGECRLEQALVKDKRTPNLSLLPAAQTRNKTSVHPDQMRQLIEKL-A
SSHDYVLIDCPAGIEQGFRNAIAGANEAIIITTPEVAAVRDADRVVGLLEAAQISSTQLI
VNRLRPDMVAAGQMMSVEDVVEVLAIPLVGIIPEDREVIVSTNKGEPLVLSANPT-LAAQ
AIQRIARRLEGETVDFPKM-ASLGESFWERAK-RFLNQKVL-
>Syn7002|170077139
---------MSRVIVVTSGKGGVGKSTCTANLGSALVKLGKKVALVDADFGLRNLDLLLG
LENRVVYTAIEAIAGECRLEQALVKDKRQNGLVLLPAAQNRNKESVTPTQMKQLIMRL-N
KAFDYILVDSPAGIEMGFRNAIAAAREALIVTTPEVAAVRDADRVVGLLEAYGIKRTRLI
VNRLKPEMVKQNEMMSVEDVLEILAIPLLGIIPDDKQVIVSSNRGEPLVLGDKQNDLPAT
AFMNIARRLEGEKVPLLNL-MANQEGFLAKIR-RIFAS----
>Cylr|282901186
---------MSRIIVTTSGKGGVGKTTVSANLGMALAKTGRKVALVDADFGLRNLDLLLG
LENRIVYTALEVLGGECRLEQALVKDKRQPNLVLLPAAQNRTKDAVTPEQMKLLVDEL-A
RKYEYVLIDSPAGIEMGFKNAINAAREALIVTTPEISSVRDADRVVGLLEAQDIKKIHLI
VNRIRPAMVRANDMMSVEDVQEILAIPLIGVIPDDERVIVSTNKGEPLVLSETPS-MASV
AFENIARRLEGGTVEFLDL-DSSNDNLLLRLR-KLLWK----
>Prom9303|124023882
------MAPTTRTILICSGKGGVGKTTLTANLGIALAKLGVQTVVLDADFGLRNLDLLLG
LENRIVYTAQEVLSENCRLDQALVKHKQEPNLSLLPAGNPRMLEWLKPEDMQRIGAML-A
KQFDYVLIDCPAGIEDGFKNAVAAAKEAIVITTPEVSAVRDADRVIGLLNTHGVSPVQLV
LNRVRPKMMANQEMLAADDVTDILALPLLGLVLEDEQVIVSTNRGEPLTLSATNS-PASR
AYSNIARRLQGEDVPLIDP-AKEGLGLREKVW-RLMQTKIF-
>Syns7805|88807790
-------MTISRTILICSGKGGVGKTTLTANLGIALSRQGARTVVLDADFGLRNLDLLLG
LENRIVYTAQEVLAETCRLNQALVKHKQEPNLALLPAGNPRMLEWLKPEDMQAIVGML-S
ERFDYVLIDCPAGIEDGFKNAAAAAKEAIVITTPEVSAVRDADRVIGLLNTRGVTPVQLV
LNRVRPRMMANQEMLAVDDVTDILALPLLGLVLEDEQVIVSTNRGEPLTLNGSAS-PAAR
AYTNIARRLQGEDVPLMDPAREGRTGLRAKVR-RMMQTKIF-
>Syns7803|148238865
-------MTISRTILICSGKGGVGKTTLTANLGIALARQGARTVVLDADFGLRNLDLLLG
LENRIVYTAQEVLAETCRLDQALVKHKQESNLALLPAGNPRMLEWLKPEDMQAIVSML-S
ERFDYVLIDCPAGIEDGFKNAAAAAKEAIVITTPEVSAVRDADRVIGLLNTRGVAPVQLV
LNRVRPRMMANQEMLAVDDVTDILALPLLGLVLEDEQVIVSTNRGEPLTLNGSAS-PAAK
AYTHIARRLQGEDVPLMDPAREGRTGLRAKVR-RLMQTKIF-
>Cya0110|126656947
---------MSRVIVITSGKGGVGKTTITANLGSAIARLGYKIALVDADFGLRNLDLLLG
LEQRVVYTAIDVLSGECSIDKALVKDKRQPNLMLLPAAQNRTKEAISPDDMKKLVAYL-D
KQFDFIFIDSPAGIEMGFRNAICPAQEAIIVTTPEMAAVRDADRVVGLLESEDIKKIHLI
VNRIKPKMIQLNQMIGVEDILDLLVIPLLGIVPDDERIIISTNKGEPLVLEETPS-IPGL
AFTNIAQRLNGKEIPFLDF-MAADDNLITRLL-SIFRK----
>Mica|166366626
---------MARVIVVTSGKGGVGKTTVTANLGSALSQLGCRVALVDADFGLRNLDLLLG
LEQRIVYTALDVVAGDCSLDKALVKDKRQENLVLLPAAQNRTKEAITADQMKDLVAQL-S
KSYDYVLIDCPAGIEMGFRNAIAAAEEAIIVTTPEMSAVRDADRVVGLLESEDIKSIRLI
VNRLRPEMIQLNQMISVEDILDLLVIPLLGIIPDDQRIIISTNKGEPLVLEEKTS-LPSM
AFRNIAQRLQGRDVPFLDL-MAGQEGFLTRLRRRLFGP----
>Syns8109|260434670
-------MSTTRTILICSGKGGVGKTTTTANLGIALARQGAKTVVLDADFGLRNLDLLLG
LENRIVYTAQEVLAETCRLEQALVKHKQEPNLALLPAGNPRMLEWLKPKDMQAIVALL-E
RQFDYVLIDCPAGIEDGFKNAAAAAREAVVITTPEVAAVRDADRVIGLLNTQGVQPVQLV
LNRVRPKMMSNQEMLSVDDVTDILALPLLGLVFEDEQVIVSTNRGEPLTLSDSSS-PAAQ
AYGNIAQRLQGEDIPLMDP-SQARRGLRARMR-KLMQTRIF-
