# Supplementary material for: Genome fluctuations in cyanobacteria reflect evolutionary, developmental and adaptive traits
Source: BMC Evol Biol. 2011 Jun 30;11:187. doi: 10.1186/1471-2148-11-187 (PMC3141437; doi:10.1186/1471-2148-11-187)
Supplement: Additional file 8 — Individual and concatenated alignments for protein groups. Compressed file containing all alignments of individual groups (fasta format) and the concatenated alignment of 285 single-copy genes (phylip format). [file 1471-2148-11-187-S8.GZ › Cyanos1381.faa]

>Syne7942|81299721
-------MAYEPLHHKYRPQCFADLVGQEAIARTLSQALAQQRIAPAYLFTGPRGTGKTS
SARILAKSLNCQQSTVPTASPCGECEACRAIARGNALDVIEIDAASNTGVDNIRELIERA
QFAPVQCRFKVYVIDE--------------------------------------------
------------------------------------------------------------
------------------------------------------------------------
------------------------------------------------------------
------------------------------------------------------------
------------------------------------------------------------
------------------------------------------------------------
------------------------------------------------------------
------------------------------------------------------------
----------------------------------------------------CHMLSTAA
FNALLKTLEEPPDRVVFVLATTDPQRVLPTIISRCQRFDFRRIPLQAMTDHLQVIAQKES
IEIEPTAIALVAQLAQGGLRDAESLLDQLGLLPPPVTPEAVWDLLGAVPERQLLQLLEAI
AANDPEALLTLIRQLLDRGREPLTVLQNLTAFSRDLLIARTAPQRRDLTTVTEATWQELC
TFAEDWTPEQILQLQQHLRQSELQIKNTTQPRLWLEVALLGLLPS---------------
-AQAPVTTAPPAIAAPVTRPVSIPAAV--------------------------------V
PAETPSSP------------------AAVAP---VA----IPVAPAVTTTPPEVPAIAAA
APE------------------------------PLNLEEL---WQRVLINIA--SRGTQM
LLQ----QQGRLLRCQAG---QAVVSV-PPNWLSIVQG--KRNLLAEAFQTVLGQAIAVE
LESSS----------GTDPNPVSLPPPPVVIEMPRSPASPAV----------------TP
RSAPPSEPIAAAPRQPAIATIA-PPPVAVAPPV----------------------PPPAP
SPPIPQSKPVAIATSPS----------------------KSPEVVPAPQLETPPAALRPL
ADWELDPGLKAARSLAQFFNGEVV------------------------------------
-------SDRESE-----------------------------------------SDTS-E
AVVE-----PDVDF------------
>PromCC|33241267
-----MSKTYQPLHQKYRPKRFDDLVGQDSIVATLKQALISNRIAPAYLFCGPRGTGKTS
SARILARSLNCQQSEKPTIAPCCQCNLCKEIGKGTALDIIEIDAASNTGVDNIRELIERS
QFAPVQARWKVYVIDE--------------------------------------------
------------------------------------------------------------
------------------------------------------------------------
------------------------------------------------------------
------------------------------------------------------------
------------------------------------------------------------
------------------------------------------------------------
------------------------------------------------------------
------------------------------------------------------------
----------------------------------------------------CHMLSTAA
FNALLKTLEEPPSQTVFVLATTDPQRLLQTILSRCQRFDFRRIPITSLTSHLTTIASKEK
IEIDQESINLIAQRSEGGLRDAESLLDQLSLLKPPINLQSIWELLGEVPENDLIILTSSL
ISQDPISLLKTCRKLFDNGKEPISILQGLTATLRDLVLIKSLPDQPSLCSLSKQSQETLT
KISSELELDRILYWQKYLKGSESQIRFSLQPRLWLEVLLLGLLSN------------PNI
SEKKASKNIQEVKVNANNTLNNDHVIE---------------------------------
----------------------------------------KQILNTDESVRQEVTADNEQ
SK-------------------------------SGLLSQ----WEQILSQIE--LPSTRM
LLS----QQARLTNLTKN---QAEISI-SENWLGMIQS--RKNIIQKAIRKCLGENIELS
LIQQS------------------------------------------------------K
LNTPSIEVDDKNLLTEKNIKDR-NLKLDSNKLN---------------------------
--NNNTSS---------------------------------------------------K
LNDVIS---EETENFANFFNGKIID-----------------------------------
-------LEGNE------------------------------------------------
--------------------------
>Crow|67923223
------MSSYEPLHHKYRPQTFADLVGQEAIATTLNNAIASQRIAPAYLFTGPRGTGKTS
SARILAKSLNCLAVEAPTASPCGECEVCRAIARGSALDVIEIDAASNTGVDNIREIIERS
QFAPVQCRYKVYVIDE--------------------------------------------
------------------------------------------------------------
------------------------------------------------------------
------------------------------------------------------------
------------------------------------------------------------
------------------------------------------------------------
------------------------------------------------------------
------------------------------------------------------------
------------------------------------------------------------
----------------------------------------------------CHMLSVAA
FNALLKTLEEPPERVIFVLATTDPQRVLPTIISRCQRFDYRRIPLEAMVSHLTVIAQKEN
IEIEPEALTLVAQIANGGLRDAESLLDQLSLLSGSITSEKVWDLVGAVPERDLLSLLKAI
NSNNPEIVIESCRKLMDRGREPLVVLQNLAGFYLNLLIAKTAPERSDLVAVTSTTWDDLC
TEANQWQTETILRGQQKLKESEVQLKNTTQPRLWLEVTLLGLLPQ-------------AC
TPEVIIQSSTIPTQTKNNIESKTTTLQ--------------------------------P
QQPRSKVV------------------ENSGK---EQ----PKTLSKPPKTVINTPETSIN
ND-------------------------------DLDLDQI---WQLVLGKL---VPFISA
LIK----QYGHLISYKGT---VATVGMKNKELLKLAQD--KVPQIESAFQEVVGHKVKVN
LQVRT---------ASKIANKSHNPPSTTPT--VPSPNNHNN----------------PV
KDKKKIDDDNKVNLDKKPTINL-ENNNNGQKQV----------------------IESAN
ITEAQSNENIFD---------------------------------------DVD-----F
SDNKIQ---EVAEQFAKVFKGEIIADHEDLIHEEENFKNHKSAAKDDIELSNQTLEELT-
-------IEEEIDNNVNSDNPQDKTEETSINAQKIIGR------------PKI-------
TKKE-----EELEF------------
>Syn7335|254421557
--------MYEPLHHKYRPQTFSQLVGQDAIAQTLTHALEQKRIAPAYLFCGPRGTGKTS
SARILAKSLNCLSSEVPTAQPCGQCDVCQAVIQGIALDVVEIDAASNTGVDNIRELIERS
QFAPVQCRYKLYVLDE--------------------------------------------
------------------------------------------------------------
------------------------------------------------------------
------------------------------------------------------------
------------------------------------------------------------
------------------------------------------------------------
------------------------------------------------------------
------------------------------------------------------------
------------------------------------------------------------
----------------------------------------------------VHMLSTAA
FNALLKTLEEPPSRVVFVLATTDPQRVLPTIISRCQRFDFRRIPLPSMIKHLSYISAEEA
IQIEPSAIQLVAQISQGGLRDAESLLDQLSLQANKITVETVWDLVGAVPERDLLNLVRAI
AADDSTALLERVRHLMDKGREPLIVLQSLVGFYRDLLIAKRAPKRVDLVAITSPTWAEMI
PFAQKLSAAALLASQQKLQSAEVQIKNTTQPRLWLEITLTGLLPS-----ALEVMAKRTP
ASNAATNPATNRANSAAVDNARETTAATDITSSVKPKIAPSITPPIVKPAIA-------S
TIQHPVPPSVDQPAQTAATGASKSPTEPPVS---LPAIPGEPNEPKAELSDSSASSNNLD
PAKAAVLSDPSAASATQPTPLKPAAPEKPIAVAFGNLSDL---WKQILAVLQ--PRGTQM
LMS----QQGMLLGFDGV---GAKVGFRSAPLQKAARE--RIPNLEAAFQTVFQRPIKIS
LEVVD---------TSKPVDPAAQSSASSSTGLSPHSQPSTLQRNQPTN---------PP
TNQPGNQSNGQSTNNSYLEISS-GADIELSDSSNIS-------------------VPNVH
KPVTQLSTPSNP---------------------------------------RLDASVNRQ
LADQEQ---EKIKRFASFFNGQIVN-----------------------------------
-------LDDDAD----------------PPLPGSTEQ------------TDSNQGPK-S
SAPG-----PDVPF------------
>Syn307|148241162
-------MAYEPLHHKYRPQRFDQLVGQEAIAATLSQALQRGRIAPAYLFSGPRGTGKTS
SARILARSLNCLSSDGPTAEPCGTCELCTAIAAGGALDVIEIDAASNTGVDNIRDLIERS
RFAPVQARWKVYVVDE--------------------------------------------
------------------------------------------------------------
------------------------------------------------------------
------------------------------------------------------------
------------------------------------------------------------
------------------------------------------------------------
------------------------------------------------------------
------------------------------------------------------------
------------------------------------------------------------
----------------------------------------------------CHMLSTAA
FNALLKTLEEPPPRVVFVLATTDPQRVLPTILSRCQRFDFRRIPLQALEQHLLWIAEQEA
INITPEAVHLVAQLAQGGLRDAESLLDQLSLLPPPVEPEAVWELLGAVPEQELLQLAAAL
QASDPLDLLQSCRQLLDRGREPAAVLQGLAGLLRDLVLALAAPQHLELTSFSPANREALP
ALAQQLGRARLLRWQEGLRGSEVQLRQSAQPRLWLEVLLLGLLAE---------------
-PQAAAIAAAPAPIAQAATPAPAPPAA--------------------------------A
AVPVPAPV---------AEPA-----AAPAP---AA----STTPAAEPT-----SAPAPA
AA-------------------------------NLDLNSL---WQQILASLE--LPSTRM
LLT----QQGELVRLDNQ---RAVVRV-APNWAGMVQS--RLPLLEQAAAKVLGQPRQVV
LETGE----------PSQQKQPPQPAAPAPVASPEAPPANPK----------------PA
AVAPTPPPEAPATTPAAPPTAA-ATPTPAAEPP--------------------------A
APPKEVPAPPLP-----------------------------------------------A
SSGQLE---QQAKRFADFFDGAVV------------------------------------
-------SDDTAA-----------------------------------------------
--------------------------
>Syn9605|78211617
-----MSSAYQPLHHKYRPQRFDQLVGQEAIAATLGHALTSNRIAPAYLFSGPRGTGKTS
SARILARSLNCLNSEGPTPEPCGTCELCTTIAAGTALDVIEIDAASNTGVDNIRELIERS
RFAPVQARWKVYVVDE--------------------------------------------
------------------------------------------------------------
------------------------------------------------------------
------------------------------------------------------------
------------------------------------------------------------
------------------------------------------------------------
------------------------------------------------------------
------------------------------------------------------------
------------------------------------------------------------
----------------------------------------------------CHMLSTAA
FNALLKTLEEPPPQVVFVLATTDPQRVLPTILSRCQRFDFRRIPLDALNTHLSWIAEQEA
IEIKPEAIHVVAQRSQGGLRDAESLLDQLSLLPPPIEAAAVWDLLGAVPEQELLELVGAM
SSAEPVQLLEATRNLLDRGRDPGAVLQGLAGMLRDLVLMAAAPDRLELTSVSPQFREQLP
ALAKAIGRARLLQWQAQLRGTEQQLRQSMQPRLWLEVLLLGLLAE------------PLA
AQSAAAAPAPRQPATTQPAAAASPPT---------------------------------T
PVALPAPT---------PSTAAPAIEASTPS---------PKPAPAPSPELPSVATPTPA
A--------------------------------STNLPEL---WQQILGSLE--LPSTRM
LLS----QQAQLVRLDAN---RAVVQV-AGNWMGMVQS--RASLLEQAVAKALGGSRQLV
LEANN--------------SAMPPPLATAPAAVEPPAPTP------------------AP
TPAPTAAPLQAPPATQSPPPAV-APELPRTQSE----------------------PIEPK
PTPPTAESNPQP-----------------------------------------------S
PPSGLD---RQARNLADFFNGQVLD-----------------------------------
-------VDEIS------------------------------------------------
--------------------------
>Nosp|186684248
-------MSYEPLHHKYRPKSFAELVGQEAIATTLTNAIGTSKIAPAYLFTGPRGTGKTS
SARILAKSLNCLKSDRPTAEPCGVCDVCQGITKGYALDVIEIDAASNTGVDNIRELIEKA
QFAPVQCRYKVYVIDE--------------------------------------------
------------------------------------------------------------
------------------------------------------------------------
------------------------------------------------------------
------------------------------------------------------------
------------------------------------------------------------
------------------------------------------------------------
------------------------------------------------------------
------------------------------------------------------------
----------------------------------------------------CHMLSTQA
FNALLKTLEEPPRHVVFVLATTDPQRVLPTIISRCQRFDFRRIQLEAMVKHLSAIASKEN
IHISPEAVTLVAQLSQGGLRDAESLLDQLGLLAGVVTPDRVWDLVGTVSEQDLLGLLNAI
AQDKPEAVLDSTHKILDRGREPLTFLQNLAAFYRDLLIAKTAPNRHDLVACTQQTWTALV
EFAQYFDMTMILAGQEHLRKAEVQIKNSTQPRLWLEVTLLGLLPS------------ATT
NIQPQAPNIAPRVIPPAVSPSYPPAVTQNHAVSSLPVAEPQTNHNSTLRQGSVTTNHHVA
IAQNQPVTSSGAVEQQKNHNSAANSVSPPTP----E----PVAVPVPSAIVEAVTSEVVG
EA-------------------------------QYDLTQV---WQQVLANLQ--PKSRQE
MLR----QMSQLIEFDGV---MARIAI-KQAWYDKGKS--YLPMITAAFQQTFQREIQIN
IEKGI---------SSNSTSAKKNPPPKDSSRVQQPATPSYN----------------QQ
ISPPALVPQPATPAPLRTEPLAKNGNGANGNGANGNGVNGNGVNGNGANRNGANRNGAQT
LPPPPQRTPAPD-----------------------------------------------W
EIDEVA---IAAQRLAEFFNGQIIR-----------------------------------
-------FTEDST-----------------------EF------------SDSIATPE-W
VEES-----EVDDE------------
>PromAS|123969399
-----MPNIHKPFHQKYRPNNLDELVGQKFISITLKQALLTKKIAPAYLFNGPRGTGKTS
SARIFAKSLNCQAFDQPTITPCCKCDLCRQITEGSALDIIEIDAASNTGVENIREIIERA
RFAPTQARWKVYVIDE--------------------------------------------
------------------------------------------------------------
------------------------------------------------------------
------------------------------------------------------------
------------------------------------------------------------
------------------------------------------------------------
------------------------------------------------------------
------------------------------------------------------------
------------------------------------------------------------
----------------------------------------------------CHMLSTAA
SNALLKTIEEPPSRVVFILATTNPERVLNTIKSRCQKFDFRRISPSDIFQHLSEISEKES
IKYEVQALKMIAKRSNGGMRDAQSLLEQLNLLPEGITINGIQNLLGEVSESELTNLIKSL
VENNPESLIDTCNKLYDSGNEPLQIIIGLLNITRDLLLHTTNNKYSDLYYTSDEFRDELD
KISKTINKSKIVNWHNNLRNIEYQIKSSDNPRLWLEIHLTGLLDS------------QEI
NSLENKKESKNNTTEEHESRKNIPINK--------------ENIS--------------H
EIPKPSIQ---------EEITHKELIEKKEE---KL----EKFEVLEKESIENISENNQN
NP-------------------------------RSNLKDK---WELILSKVE--LPSTRM
LLS----QQAELESFDSE---KITIAL-SPNWENMIKS--RKVIIEDTVKKIFGDGIILN
FSTKQ-----------------------------------------------------LN
KSNPTNT-----------PEIT-QNEVNNFRPI----------------------KKIEP
KTNSTTKI---------------------------------------------------S
NEETYD---DSSKNLANFFNGEIID-----------------------------------
-------LDE--------------------------------------------------
--------------------------
>Rapb|282895316
-------MSYEPLHHKYRPKSFAELVGQEAIATTLTNAISLVKVAPAYLFTGPRGTGKTS
SARILAKSLNCLQSGHPTPTPCGVCDICQGITKGYSLDVIEIDAASNTGVDNIRELIEKA
QFAPVQCRYKVYVIDE--------------------------------------------
------------------------------------------------------------
------------------------------------------------------------
------------------------------------------------------------
------------------------------------------------------------
------------------------------------------------------------
------------------------------------------------------------
------------------------------------------------------------
------------------------------------------------------------
----------------------------------------------------CHMLSTAA
FNALLKTLEEPPKHVVFVLATTDPQRVLPTIISRCQRFDFRRIQLEAMVKHLSKIAHNEN
IPISQDAITLVAQISQGGLRDAESLLDQLALLPGDVSPEQVWDLVGSVSEKDLFALLQAI
AQNDSENVLDNTRKILDRGREPLIILQNLGAFYRDLLIAKTASSRQDLVSCTQETWQQLV
NFATELDITFILRGQQQLRTAEAQLKSTTQPRLWLEVTLLGLLPI-------------TQ
NSMVAPSNPSLHLGNIQNQNGTNHNVS--------------PSHVYRQDY---------Q
QANPPTNN---------SQHSHHYPEQATSS---SS----EALPNGSDKTPNITRQEIPS
SS-------------------------------EYDLNQI---WYQVLANLQ--PASRRE
MLR----QMSQLLEFDGN---LAKIGI-KQAWYEKGKS--DLGIIQNAFHQTFQRHIEIQ
LEKTN---------SSPTTTRRNSIPEDSTRVYQPVPQPIPSPKIETVD---------TI
VDNPVNNPASNPPLVNKLTPNPSTPSHPHNRES----------------------DSRVT
TNQSPTSNGSVSN----------------------------------------------W
NESQVA---KAAKSLAEFFSGQITQ-----------------------------------
-------LTDDNF-----------------------DL------------AGIGASMD-S
DLEI-----YSLDEYE----------
>YellA|86605279
---MAVAGKYEPLHLKYRPQRFAEVVGQGAVVQTLANAIRLGRVAPAYLFCGPRGTGKTS
SARILAKSLNC--EQGPTPDPCQVCSQCRAITAGSSLDVIEIDAASNTGVDNIRELIERA
QFAPVNSRYKVYVIDE--------------------------------------------
------------------------------------------------------------
------------------------------------------------------------
------------------------------------------------------------
------------------------------------------------------------
------------------------------------------------------------
------------------------------------------------------------
------------------------------------------------------------
------------------------------------------------------------
----------------------------------------------------CHMLSNAA
FNALLKTLEEPPPRVVFVLATTDPQRVLPTIVSRCQRFDFRRIPLDDMVAHLGQIAAQEG
IPIAPEALHLVAQLAQGGLRDAERLLDQLSLLEGSITPEAVWDLVGGIPERQLLDLTDAL
LAQDVQAVLAQTRQLLERGREPLVVLQSLVVFYRDLLLAKTAPQQRQLAAVTDPTWAALQ
QRAPRYSVEMLLAAQSHLRQCEPQIRQSGQPQLWLEIALLDLLGQ-------------LR
QSAVPLPSIEAKGGEPLPAVGPPTVGK-----------TPSPTVPAS------------E
ELTAPTTT---------LPET-----PAPSP---AATGGSLPPSQTAKPSREKPASPEKA
KD-------------------------------PHPLKLLRPRWEEFLENL---RPITRG
LLASGYLQQESLVGSDGTETLEITLAFPNKGLVDKVRS--KEAELCSALHNLLQRPVRLN
LVVQQ-----------GPSSRHREGSAGETSGREKAPPLAPAKLQSRTPRGDNL----PK
DLSPSPKAGSQSYGRVGQPPPA-EPETPGENSI---------------------------
-PPAQAAKPPSY-----------------------------------------------H
LAHELA---EVARRFADHFNGSLIDLQGI-------------------------------
-------LASPEEATAELSALESLEAEGSPDLGEAYGP------------PATQSPL---
APAE-----EELPF------------
>Prom9215|157414264
-----MSNIHKPFHQKYRPNNLDELVGQKFISITLKEALLTQKIAPAYLFNGPRGTGKTS
SARIFAKSLNCLAFDKPTINPCCKCDLCRQITDGNALDIIEIDAASNTGVENIREIIERA
RFAPTQARWKVYVIDE--------------------------------------------
------------------------------------------------------------
------------------------------------------------------------
------------------------------------------------------------
------------------------------------------------------------
------------------------------------------------------------
------------------------------------------------------------
------------------------------------------------------------
------------------------------------------------------------
----------------------------------------------------CHMLSTAA
SNALLKTIEEPPSRVIFILATTNPERVLNTIQSRCQKFDFRRISPGDIFQHLSEIAEKES
IEYEVQALKMIAKRSNGGMRDAQSLLEQLNLLQEGITINNIQNLLGEVSEIELTNLIQSL
VENNPESLIITCNKLYDAGNEPNQIIIGLLNITRDLLLYTTNNKYSDLYYTSDEFQDELD
KISKTINKSTIINWHNNLRNIEYQIKTSDNPRLWFEIHLTGLLNN---------------
-QEVNSFDNKKEGKNNENEEKHKSIKNIVINNENISNQMQKPIIN--------------N
KISPEELI------------------VKKED---KL----EKFDVIEKESIDNIYDNNQN
DPC------------------------------SNNLKDK---WELILSKLE--LPSTRM
LLS----QQAELESFDSD---KVTIAL-SPNWENMIKS--RKVIIENTVKKIFGDQIILN
FSTKH-----------------------------------------------------LT
KRNPTQT-----------PEIT-QSEVKNLNPI----------------------KKIEP
KTNMSKKI---------------------------------------------------S
NQENYD---DGSKNLANFFNGEIID-----------------------------------
-------IDE--------------------------------------------------
--------------------------
>PromN2A|72383094
-----MITTYEPLHHKYRPTSFDELVGQDPIKSTLKQALISDRIAPAYIFSGPRGTGKTS
SARIFAKSLNCLKSEKATTTPCGQCELCKGISSGNALDVIEIDAASNTGVENIRELIERS
RFAPAKARWKVYVIDE--------------------------------------------
------------------------------------------------------------
------------------------------------------------------------
------------------------------------------------------------
------------------------------------------------------------
------------------------------------------------------------
------------------------------------------------------------
------------------------------------------------------------
------------------------------------------------------------
----------------------------------------------------CHMLSTAA
FNALLKTLEEPPRQVVFILATTDPQRVLPTILSRCMRFDFRRIALHDLESHLINIAKKEE
IQINEEAISLIAKHSQGGLRDAESLLDQVSLLPPPITQLNIINLIGAIPEEELIILAKSL
ITKDPNSILNICNSLINKGKEPIAILQGIASILRDLVVTKVTNKPTNLCNISQEHSESLN
FLATSSNLDQILNLQAKLKGSESNIRNSNQPNLWLEIHLLGMLSD---------------
EVSKENNNIKQSLVKTKISDNSESEN---------------------------------T
NNTSNSIV--------------------------------PNTEKEQIKTTAFLDETKTS
P--------------------------------TLNLDDI---WKKVIAMLE--LPSTKM
LLS----QQAKLINLSSD---SAEIAI-SEKWINMIQS--RKNLIEDAFYKAIGSSTKVL
LIQQK-----------------------------------------------------DN
FSNHNKV------ENNLQKIEP-KNQIKVDREP----------------------NKNIV
KEEKIESKNN-------------------------------------------------L
KVNSID---QKAKQFADFFNGEIVN-----------------------------------
-------LE---------------------------------------------------
--------------------------
>Syns9917|87123287
-----MSQAYQPLHHKYRPQRFDQLVGQDVIAATLSHALRSDRIAPAYLFSGPRGTGKTS
SARILARSLNCLSSDTPTPEPCGTCELCTTISAGTALDVIEIDAASNTGVDNIRDLIERS
RFAPVQARWKVYVVDE--------------------------------------------
------------------------------------------------------------
------------------------------------------------------------
------------------------------------------------------------
------------------------------------------------------------
------------------------------------------------------------
------------------------------------------------------------
------------------------------------------------------------
------------------------------------------------------------
----------------------------------------------------CHMLSTAA
FNALLKTLEEPPPRVVFVLATTDPQRVLPTILSRCQRFDFRRIPLEALEAHLRWIAEQEA
IGIEPEALHVVAQRAQGGLRDAESLLDQLSLLPAPIKAEAVWELLGAVPEQELIGLAEAL
ANGEPLPLLEGSRRLLDRGRDPGAVLQGLAAILRDLVLMAAAPERPELTSVSPQLRDQLP
PLAQRIGRQRLLQWQARLRGSEQQLRLSVQPRLWLEVLLLGLLAE------------PES
QAQPTQGVHSAPAVTPTVAPPAAPAKA--------------------------------A
VSLPPTQP------------------VAPAT---KP----PPEAPEEQA-------SVSA
PD-------------------------------PTNLTEL---WQQILGSLE--LPSTRM
LLS----QQAQLVRLDAH---RAVVQV-AGNWMGMVQS--RASLLEQAISRALGGTRQLV
LEQHS--------------GTAATKPNPKPT---------------------------AP
AAPPTPATAPPPAAASPPRPAA-PAPSPGNAEPDQ--------------------PRPAQ
AQHTQQQPPDSR-----------------------------------------------P
PSSPMD---EKVKRFADFFNGDVLD-----------------------------------
-------VDLETPG----------------------------------------------
--------------------------
>Prom9312|78780135
-----MPNIHKPFHQKYRPSNLDELVGQNFISITLKQALLTKKISPAYLFNGPRGTGKTS
SARIFAKSLNCQAFEEPTIHPCGKCDLCRQITDGNALDIIEIDAASNTGVENIREIIERA
RFAPTQARWKVYVIDE--------------------------------------------
------------------------------------------------------------
------------------------------------------------------------
------------------------------------------------------------
------------------------------------------------------------
------------------------------------------------------------
------------------------------------------------------------
------------------------------------------------------------
------------------------------------------------------------
----------------------------------------------------CHMLSTAA
SNALLKTIEEPPSRVVFILATTNPERVLNTIQSRCQKFDFRRISPSDIFQHLSEIAEKES
IKYEVQALNIIAKRSNGGMRDAQSLLEQLNLLPEGITINNIKNLLGEVSEIELTNLIKSL
IENNPESLIITCNKLYDDGNEPYQIIIGLLNITRDLLLHTTNNKYSDLYYTSDGFQDELD
KISKTINKSTIINWHNHLRNIEYQLKTSDNPRLWLEIHLTGLLDN--------HKINSID
NKQEKIKRKVIINEENNSNEIQKPSIK--------------------------------E
NISREQLI---------SKKV-----EKVEK---VE----NFNGLEKENMGNISKNSQNN
LG-------------------------------SNNLKDK---WELILSKLE--LPSTRM
LLS----QQAELESFDSE---KITIAL-APNWENMIKS--RKVIIENTVKKIFGDQIILN
FSTKQ-----------------------------------------------------LI
QSNKTNT-----------PEVS-QNEVKNLKLT----------------------KKNEL
KTNSSTKI---------------------------------------------------S
NEETYD---DSSKNLANFFNGEIID-----------------------------------
-------LDE--------------------------------------------------
--------------------------
>SynsBL|116071743
-----MSSTYQPLHHKYRPQRFDQLVGQEAITATLGNALTSNRIAPAYLFSGPRGTGKTS
SARILARSLNCQNSDGPTPEPCGTCDLCRTIASGTALDVIEIDAASNTGVDNIRELIERS
RFAPVQARWKVYVVDE--------------------------------------------
------------------------------------------------------------
------------------------------------------------------------
------------------------------------------------------------
------------------------------------------------------------
------------------------------------------------------------
------------------------------------------------------------
------------------------------------------------------------
------------------------------------------------------------
----------------------------------------------------CHMLSTAA
FNALLKTLEEPPPQVVFVLATTDPQRVLPTILSRCQRFDFRRIPLDALEQHLTWIAEQES
IAIQPEAIHVVAQRSQGGLRDAESLLDQLSLLPPPIEANAVWDLLGAVPEQELLALAQAM
TSSEPVALLEATRNLLDRGRDPGSVLQGLAGVLRDLVLMAAAPNRPELTGVSPQFRDQLP
DLAKSIGRSRLLQWQAQLRGAEQQLRQSVQPRLWLEVLLLGLLAE---------------
-PISPAEATAPRTPQSKPVSAAPPSQV---------AVTATASAS--------------A
SVPAPTPT---------PTAA-----TAPAP---QT----PSPAQVKTPELPAVAASTPT
PPTS-----------------------------DTNLPEL---WQQILGSLE--LPSTRM
LLS----QQAQLVRLDAN---RAVVQV-AGNWMGMVQS--RASLLEQAVGKALGGSRQLI
IEAST---------GVMPPLAAPPAPVVQPTPTAPAPLETERPQLPTTAV--------VP
AVVDAPKPITPLATNQLAPSHP-TPPEPVQTQP-----------------------SSAG
MPPAPAQNSANT-----------------------------------------------S
PPSGLD---RQAKNLADFFNGQVLD-----------------------------------
-------VDSDGIN----------------------------------------------
--------------------------
>Prom9515|123967081
-----MLNIHKPFHQKYRPSNLDELVGQEFISITLKQALISKKIAPAYLFNGPRGTGKTS
SARIFAKSLNCLSCEQPTANPCGKCELCKQIADGNALDIIEIDAASNTGVDNIREIIDGA
RFTPTQARWKVYVIDE--------------------------------------------
------------------------------------------------------------
------------------------------------------------------------
------------------------------------------------------------
------------------------------------------------------------
------------------------------------------------------------
------------------------------------------------------------
------------------------------------------------------------
------------------------------------------------------------
----------------------------------------------------CHMLSTAA
SNALLKTIEEPPERVVFILATTNPERVINTIQSRCQKFDFKRISSNTIFHNLSEIANKES
IKFEDQALKLIAKRSNGGMRDAQSLLDQLSLLPNGVTTKNVQNLLGEVSENDLINLINAL
IYNEPESLLISCNQLYDSGNEPHEILVGLLNITRDLLLKTLNNNYSDIFYTSIDFQNELN
KFSKNISKMRIIDWHNKLKNIDYQIKTSDNPKLWLEVHLTSLIENKIEDNIVNNGQSNKE
TLNQKVINKDELINKTIISKNANQTES--------------------------------E
DINKKELI---------NNQD-----IQPNYENANQTESEDINKKELINNQDIQPNYEHA
NQ-------------------------------TDFLKEK---WELILSKLE--LPSTRM
LLS----QQAELASIDSN---EVLIAL-SPNWENMIKS--RKIIIENAVKKVCGDKVKLN
FSSKK-----------------------------------------------------IN
INNTAKS----------QEKII-KKSTSNREIQ----------------------NTNFQ
NSNTPIEK---------------------------------------------------P
QKEFYD---DNSKNLANFFNGEIID-----------------------------------
-------LDE--------------------------------------------------
--------------------------
>Cya8802|257059952
------MSSYEPLHHKYRPQTFADLVGQEAIATTLTNAIAAKRIAPAYLFTGPRGTGKTS
SARILAKSLNCLAFSDPTATPCGKCEVCRAIARGSALDVIEIDAASNTGVDNIREIIERA
QFAPVQCRYKVYVIDE--------------------------------------------
------------------------------------------------------------
------------------------------------------------------------
------------------------------------------------------------
------------------------------------------------------------
------------------------------------------------------------
------------------------------------------------------------
------------------------------------------------------------
------------------------------------------------------------
----------------------------------------------------CHMLSVAA
FNALLKTLEEPPDRVIFVLATTDPQRVLPTIISRCQRFDYRRIPLDAMVNHLSKIAQQET
IDIAQDALILVAQIANGGLRDAESLLDQLSLLSGTITTDKVWELVGAVPEQDLLLLLQAI
ASNNAELVIDRCRHLMNRGREPLVVLQNLAGFYLNLLIAKTAPNRPDMVAVTAPTWQALC
NEAHQWNLETILQGQQRLKDSEFQLKNTTQPRLWLEVTLLSLLPS---------------
----AFMKSEVTSQKSEVIPTPTPPLS---------------------------------
-PSPPPPS--------------------------------PHPPHTPPPPLTPSPPLSQN
PV-------------------------------INDVNGI---WPAILAKL---QPFSQG
LVN----SHCYFLNLEES---AAYIGVRSQGLLKLVQG--KIPDLEAAFAAVCQRPIKVH
LKVAS--------PSSNAVSTSPQPVNPSPSPVPISNSETEK----------------PV
IAQPVINSDKETISNTPKTEIK-AFSHKQNNLP----------------------ESEIN
LKDISEN----------------------------------------------------L
DDEDLK---KVAENFAKIFEGEIVDLAPSFNSKIPS------------------------
-------LSVGSEEQKIKHKTQPNSQLSDSIKLDINNS------------IRVKGRPE-I
IEDE-----DDLDF------------
>Prom9313|33862332
-----MSQAYQPLHHKYRPQRFDALVGQDAIAATLSHALRSSRIAPAYLFSGPRGTGKTS
SARILARSLNCLNCDQPTPEPCGNCELCKSIAAGTALDVIEIDAASNTGVDNIRELIERS
RFAPVQARWKVYVVDE--------------------------------------------
------------------------------------------------------------
------------------------------------------------------------
------------------------------------------------------------
------------------------------------------------------------
------------------------------------------------------------
------------------------------------------------------------
------------------------------------------------------------
------------------------------------------------------------
----------------------------------------------------CHMLSTAA
FNALLKTLEEPPPRVVFVLATTDPQRVLPTILSRCQRFDFRRIPLEALEQHLEMIATREA
IPIEPEALHVVAQRAQGGLRDAESLLDQLSLLPGPIKAEAVWELMGAVPEQELLKLAEAL
AQADPLSLLETCRNLLNRGRDPGALLQGLAAVLRDLVLMTAAPDRPELTSVSPQFRNQLP
PLASQIGRHQLLQWQVQLKGSENQLRHSVQPRLWLEVLLLGLLAD------------PPS
SEAVTAVPIAKTAQPITPTAQEITAKA--------------LTPT--------------T
QIQQPPSG---------STTT-----NNPVS--AIT----PNAEPDPSP------APAQR
TP-------------------------------NSNLQEL---WQQILGSLE--LPSTRM
LLS----QQAQLVRLDDH---RAVVQV-AGNWMGMVQS--RATLLEQAIAKALGNSRQLV
LESQS-----------GSATQTPIPQKTGAA---PTTNTS------------------AS
TAEPSPPPQVQSRSTDAYSPDP-ATSAAITDQP----------------------KPLEE
DSPTTQPT---------------------------------------------------S
SLEPID---SKAKRLADFFNGKVLD-----------------------------------
-------VDL--------------------------------------------------
--------------------------
>Cya7822|196255666
-------MSYEPLHHKYRPQTFKDLVGQDAISVTLINAINTNRIAPAYLFTGPRGTGKTS
SARILAKSLNCLETDKPTPTPCGKCDVCKAIARGSALDVIEIDAASNTGVDNIREIIERS
QFAPVQCRYKVYVIDECLTGDSLVLTREGLMRLDNANIQGKMVLSYHDKTGVWEYKKVLR
WLDQGVKPTLVIKTTNRVIRCTENHLIRTDEGWIQARNVKQGMKILSPVNVEMVNSLTNT
RQMDVSV-----------------------------------------------------
------------------------------------------------------------
------------------------------------------------------------
------------------------------------------------------------
------------------------------------------------------------
------------------------------------------------------------
------------------------------------------------------------
------KNIQLPLWTTNLETVESIKKGQQENVYDIEVEDNHNFVANGLTVHNCHMLSVAA
FNALLKTLEEPPNRVVFVLATTDPQRVLPTIISRCQRFDYRRIPLLDMVNHLKYIANQEN
INIDDQAITLVAQIANGGLRDAESLLDQLSLLSGTVTPERVWELVGAIPEIDLLDLIKAI
RTQNPDTILDLCRGLMNRGKEPLTVLQNLAGFYLNLVIAKTAPSRADLVAVTASTWNALC
EEAQQWRLEEILQGQQHLKDSEVQLKNTTQPRLWLEVTLLGLLSV-------------GV
TVAPSVEQKSVNGSNGNNGKGNYQEIQ-----------TPSIPP---------------S
RVTPPPPQ---------TKPE-----VKPEP---IQ----ESPPPAPPREEPFTPEHNLQ
P--------------------------------LEDLEEI---WKMVLTYLK--VPSTYA
LFS----QQGHLSSFDGS---VAIVRISSPNLLILFKG--KTAEIEDAFKEIYQKPIKVK
IEVNT------IDKSPEQPARFQTPPKPLESVKELEPLNPTSFQEEKPA---------VN
TNGKHPPIEPSSTPEAAPQPPSVENDNTGGESPAIS-------------------NFSAA
SSEETQQV---------------------------------------------------Y
SDKEIQ---KAVEQLIKAFDGELVDIVPKFKED---------------------------
-------INNELDSKLTNSVPPPEEMRLEQQEPSTQTR------------PKIIGREDIS
DISE-----DDLEF------------
>Cya7424|218441342
-------MSYEPLHHKYRPQTFMDLVGQEAIAQTLINAITTNRIAPAYLFTGPRGTGKTS
SARILAKSLNCLSSDKPTPIPCGTCEVCKAIARSSALDIIEIDAASNTGVDNIREIIERA
QFAPVQCRYKVYVIDE--------------------------------------------
------------------------------------------------------------
------------------------------------------------------------
------------------------------------------------------------
------------------------------------------------------------
------------------------------------------------------------
------------------------------------------------------------
------------------------------------------------------------
------------------------------------------------------------
----------------------------------------------------CHMLSVAA
FNALLKTLEEPPNHVVFVLATTDPQRVLPTIISRCQRFDYRRIPLEDMVKHLKLIANKES
IDIDDEAITLVAQIANGGLRDAESLLDQLSLLSGTITPARVWELVGAIPELDLLKLLKAI
ASKDPTHILDSCRHLMNRGKEPLTILQNLAGFYLNLVIAKTAPTRSDLVAVTASTWTQLC
QEAQQWNLEEILQGQQHLKESEAQLKHTTQPRLWLEVTLLGLLSL-------------GV
VSKPSLEEKPVNGNNGKNGKGHHSSVQ-----------APSISPN--------------S
QIISPPPQ---------PKPE-----PKVDP---VQ----ESSPPQTTPEKPKTTEQNIQ
P--------------------------------SEDLEKL---WHQVLDQVE--PPATQA
LFS----QQGHLISFDGS---VAIIGVNSQNLFKLYQE--RISALETALKAIFQKFVKVN
IQITN--------VNQAPEIPKETPSLNPISSRQIEPIKEVA----------------QP
QSTPSPDEEETFTNNGKSPQVD-PPSSPEPESL----------------------SPSQE
EITITQDEPEIL--------------------------------------DPVEENTLDE
SKNEIN---KACELLIKAFEGELIENQEIFLSEKSEMNIDKPLSNSPVTPIINTTPIPES
NSEQ---IPDEIQEKNLSNDDIITLNESHDLVEIQTEQEAQNQEYKPQIIPEIKGRPDIS
NLPE-----DELDF------------
>PromN1A|124026832
-----MITTYEPLHHKYRPTSFDELVGQDPIKSTLKQALISDRIAPAYIFSGPRGTGKTS
SARIFAKSLNCLKSEKATTTPCGQCELCKGISSGNALDVIEIDAASNTGVENIRELIERS
RFAPAKARWKVYVIDE--------------------------------------------
------------------------------------------------------------
------------------------------------------------------------
------------------------------------------------------------
------------------------------------------------------------
------------------------------------------------------------
------------------------------------------------------------
------------------------------------------------------------
------------------------------------------------------------
----------------------------------------------------CHMLSTAA
FNALLKTLEEPPRQVVFILATTDPQRVLPTILSRCMRFDFRRIALHDLESHLIKIAKKEE
IQINEEAISLIAKHSQGGLRDAESLLDQVSLLPPPITQLNIINLIGAIPEEELIILAKSL
ITKDPNSILNICNSLINKGKEPIAILQGIASILRDLVVTKVTNKPTNLCNISREHSESLN
DLATSSNLDQILNLQAKLKGSESNIRNSNQPNLWLEIHLLGMLTD---------------
EVSKENNKIEQSLVKTKISDNSESKN---------------------------------T
NNTSNRIV--------------------------------PNTEKEQIKTTAFLDETKTS
P--------------------------------TLNLDDI---WKKVIAMLE--LPSTKM
LLS----QQAKLINLNSD---SAEIAI-SEKWINMIQS--RKNLIEDAFYKARGSSTKVV
LIQQK-----------------------------------------------------DN
LSNHKKVEDNLQKIEQKNQIKIDREPNKNTIKE----------------------EKIES
KNN--------------------------------------------------------L
KVNSID---QKAKQFADFFNGEIVN-----------------------------------
-------LE---------------------------------------------------
--------------------------
>Micc|254414978
-------MSYEPLHHKYRPQTFADLVGQEAIAQTLTNAIRQEKVAPAYLFCGPRGTGKTS
SARILAKSLNCLTTDKPTPQPCGTCDVCRTIAQGTALDITEIDAASNTGVDNIREIIERA
QFAPVQCRYKVYVVDE--------------------------------------------
------------------------------------------------------------
------------------------------------------------------------
------------------------------------------------------------
------------------------------------------------------------
------------------------------------------------------------
------------------------------------------------------------
------------------------------------------------------------
------------------------------------------------------------
----------------------------------------------------CHMLSSAA
FNALLKTLEEPPKHVVFVLATTDPQRVLPTIISRCQRFDFRRIPLAAMVKHLQYIATKES
INITTEAITLVAQVAQGGLRDAESLLDQLSLLAGEITVECIWDLVGAVPERDLLALSQAI
TDNHAQAVLDCCRNLMDRGREPLVVLQNLAGFYRDLLIAKTAPSRQDLVAVTPPTWKQLG
ELAQSMDTTDILQGQQHLKSSEVQVKNTTQPRLWLEVTLLGLLPD------------ALR
VESASNQTRSQQVSQPRKTQPPEPQRR---------SQPPSPPPA--------------A
APQAPTPQ---------PTASTPETQSPPPV---------PSSPSSVPPAHQETVPAVPV
AEQ------------------------------SADHEQI---WQNILDNLG--QNSVKA
LLG----QHCNLFSFDGT---VAQIGITSKPLLKLAQD--KLPNIQAAFQRVYQKDIKVM
FKVLG-------TTSAKPAATNREPVTPSPS---KSPSPVE-----------------EE
DDQDHRKTQ----RTVIPQPER-QIVQPTETLS----------------------NQAQE
TRSVSLPQSSIS----------------------------EPI-------DTGD-----W
DEEKIK---DAVTALEKFFGGNVINLEDELNLPALETSSSAEETKPTISS----------
-------LQSQSF--NETDSITIQNQQTPETTTNNSVP------------PLQRSDTL-E
YDEN-----GDIAF------------
>Prom9202|254525893
-----MPNIHKPFHQKYRPNNLDELVGQKFISITLKEALLTKKIAPAYLFNGPRGTGKTS
SARIFAKSLNCLAFDKPTINPCCKCDLCRQITDGNALDIIEIDAASNTGVENIREIIERA
RFAPTQARWKVYVIDE--------------------------------------------
------------------------------------------------------------
------------------------------------------------------------
------------------------------------------------------------
------------------------------------------------------------
------------------------------------------------------------
------------------------------------------------------------
------------------------------------------------------------
------------------------------------------------------------
----------------------------------------------------CHMLSTAA
SNALLKTIEEPPSRVIFILATTNPERVLNTIQSRCQKFDFRRISPGDIFQHLTEIAEKES
IEYEVQALKMIAKRSNGGMRDAQSLFEQLNLLPEGITIKNIQNLLGEVSEIELTNLIQSL
VENNPESLIITCNKLYDAGNEPNQIIIGLLNITRDLLLYTTDNKYSDLYYTSDEFQDELD
KISKTINKSTIINWHNNLRNIEYQIKTSDNPRLWFEIHLTGLLNN---------------
-QEVNSFDNKKESKNNDNEEKHKSIKNIVINNENISNQMQKPIIN--------------K
KISPEELI------------------VKKED---KL----EKFDVIKKESIDNISDNNQN
NTY------------------------------SNNLKDK---WELILSKLE--LPSTRM
LLS----QQAELESFDSD---KVTIAL-SPNWENMIKS--RKVIIENTVKKIFGDQIILN
FSTKQ-----------------------------------------------------LT
KRNPTQT-----------PEIT-QSEVKNLNPI----------------------KKIEP
KTNMSKKI---------------------------------------------------S
NQENYD---DGSKNLANFFNGEIID-----------------------------------
-------IDE--------------------------------------------------
--------------------------
>Nods|119513249
-------MSYEPLHHKYRPKSFAELVGQEAIATTLTNAIRTAKIAPAYLFTGPRGTGKTS
SARILAKSLNCLNSDQPTAEPCGVCDVCQGITKGYSLDVIEIDAASNTGVDNIRELIEKA
QFAPVQCRYKVYVVDE--------------------------------------------
------------------------------------------------------------
------------------------------------------------------------
------------------------------------------------------------
------------------------------------------------------------
------------------------------------------------------------
------------------------------------------------------------
------------------------------------------------------------
------------------------------------------------------------
----------------------------------------------------CHMLSTAA
FNALLKTLEEPPKHVVFVLATTDPQRVLPTIISRCQRFDFRRIQLEAMVNHLSAIASKEN
INITSDAVTLIGQIAQGGLRDAESLLDQLALTVGEVTPDKVWDLVGSVSEQDLIALLNAI
AQNRAEGVLDCSRKILDSGREPLIILQNLAALYRDLLIAQTASNRQDLVTCTQQTWTALV
ELSQKLDMSTILQGQQHLRTAEVQIKNTTQPRLWLEVTLLGLLPS--------------A
NIQTQAASIPQRVNTPAVAPNYYPVAS-----------AP-PQPTNHNQTV--------N
PVSAPQPT---------NHNP-----VYPTP---TT----PEPQTQAPAPVNSEPAPQEV
TTQS-----------------------------GYDLTQV---WQQVCMNIQ--MPSRQA
LLG----QMCQITEFNGN---VVRVAV-RGAWLDTLKS--DLPVITDAFQQIFQREIQVY
LEKGT---------SSTSKSTRTNPQPQNPTPVQQPPA--------------------NN
YNQQIQTLAPTTPATPAPAPAP-TPTPAKTESTTGA-------------------SRVQT
LPPRTMQKPLAD-----------------------------------------------W
ETDEVT---IAAKRLADFFNGQVIR-----------------------------------
-------FTDDGI-----------------------DS------------PESMATSE-G
LDEP-----EIDDD------------
>Cyab|254431925
-----MGQAYQPLHHKYRPQRFDQLVGQEAIAATMANALRSGRIAPAYLFSGPRGTGKTS
SARILARSLNCTAAAGPTPDPCGRCELCTTIAAGNALDVIEIDAASNTGVDNIRELIERS
RFAPVQARWKVYVVDE--------------------------------------------
------------------------------------------------------------
------------------------------------------------------------
------------------------------------------------------------
------------------------------------------------------------
------------------------------------------------------------
------------------------------------------------------------
------------------------------------------------------------
------------------------------------------------------------
----------------------------------------------------CHMLSTAA
FNALLKTLEEPPPQVVFVLATTDPQRVLPTILSRCQRFDFRRIPLESLEGHLRWIAAEEA
IAITPEALHVVAQRAQGGLRDAESLLDQLSLLPPPVEVDAVWDLLGAVPEQELLQLAGAL
AGAEPIALIEATRHLLERGREPAAVLQGLTSLLRDLVLAGTAPDRLELTAVSPQFRPQLP
GLARSLGKARLLQWQAQLKGSEQQLRHSVNPRLWLEVLLLGLLAG------------PEP
VAGAQPTPAAAPTAASTAVPATLPRRL-----------ADPPPPR--------------E
EAPSAKPS---------PIPA-----PAPVPNPVTA----PVTAPGVAAAAGAGPDPRPA
PPTEPADT-------------------------TPDLHEL---WQQILACLE--LPSTRM
LLS----QQAHLVRLDGR---RAVVQV-SANWIAMVQS--RQALVEQAIAKALGSPRQMV
LEAGS-----------EPPQPAPPPLAAPAPAPAPAPAASPVSGAV------------TA
TASPAPAAAPAPGIPAAHPHVS-TAAAGVREQPGSA-------------------TASAA
SAPAAPTP---------------------------------------------------P
DPSLLD---DRARRLAEFFNGEVVD-----------------------------------
-------LDGPLE-----------------------------------------------
-DLD-----RGVA-------------
>Acam|158335444
-------MAYEPLHHKYRPQVFADLVGQDAIATTLTNAIEFERIAPAYLFTGPRGTGKTS
SARILAKSLNCLNSQTPTQTPCGTCSVCQEVALGTSLDVIEIDAASNTGVDNIRDLIERA
QFAPVQCRFKIYCLDE--------------------------------------------
------------------------------------------------------------
------------------------------------------------------------
------------------------------------------------------------
------------------------------------------------------------
------------------------------------------------------------
------------------------------------------------------------
------------------------------------------------------------
------------------------------------------------------------
----------------------------------------------------VHMLSTAA
FNALLKTLEEPPDRVVFILATTDPQRVLPTIISRCQRFDFRRIALDPMIQHLTHIAEQES
IAITPTAVELIAQVAQGGLRDAESLLDQLSLLSGEIDNTQVWDLVGSVPEQALLALLQAI
IEQQPALMVERTHALLDRGREPLTVLQNLAGFYRDLLIAKTAPTRRDLVAITAPTWTDLC
QLAQQFEVDDILAKQQHLRNCETQIKNSTQPRLWLEVSLLGLLPGATQSTDPQPILIQIT
SQPLETATQAPEPVSAGPAHPVPPSKASAPTQPSPVVDTPQPAPQGSF-----------Q
APPVPEPQVIPQPEAHSPEAE-----DLPNP---LE----DLPEPLEDLPTPLEETPDPL
PSLQTDSIPHPALPQPEPTPAPLPPPSAPPAPVQVDLTEV---WQQLLQSLN--LPS-RA
LLK----EHGQLLYWQGR---EVRIGI-RKTLLRLAQG--KVQELEETFEKCFNRKVKVT
LKVLT------------EEQMRAKPASPSTSSAPPSVSAP------------------SP
VSAPPPN-------IAAPQPIA-TPPAPIQNGH----------------------AAPQT
APQKPSEAPPTW-----------------------------------------------Q
SEDETT---SAAKSFAQFFNGAFVD-----------------------------------
-------IDPKEP-----------------------------------------------
EQTE-----AAKSK------------
>Prom9301|126697186
-----MPNIHKPFHQKYRPNNLDELVGQKFISITLKQALLTKKIAPAYLFNGPRGTGKTS
SARIFAKSLNCQAFDQPTITPCCKCDLCRQITDGSALDIIEIDAASNTGVENIREIIERA
RFAPTQARWKVYVIDE--------------------------------------------
------------------------------------------------------------
------------------------------------------------------------
------------------------------------------------------------
------------------------------------------------------------
------------------------------------------------------------
------------------------------------------------------------
------------------------------------------------------------
------------------------------------------------------------
----------------------------------------------------CHMLSTAA
SNALLKTIEEPPSRVVFILATTNPERVLSTIKSRCQKFDFRRISPSDIFQHLSEIAEKES
IKYEVQALKMIAKRSNGGMRDAQSLLEQLNLLPEGITINNIQNLLGEVSENELTNLIKSL
VENNPESLIITCNKLYDAGNEPLQIIIGLLNITRDLLLHTTNNKYSDLYYTSDEFQDELN
KISKTINKSTIINWHNNLRNIEYQIKSSDNPRLWFEIHLTGLLGN------------QEI
NSSENKQSKNNKTKENHESRENIPIVNKENIS---------------------------N
EIQKPSIK---------KNITRDELIEKKDE---KF----EKFEVLEKESIENISDNNQN
NPE------------------------------SNNLNDK---WELILSKVE--LPSTRM
LLS----QQAELESIDSE---KITIAL-SPNWESMIKS--RKVIIENSVRKIFGDQIILN
FSTKQ-----------------------------------------------------LN
KNKPTKT-----------SEIT-QNEVNKFRPI----------------------KKIET
QTNASTKI---------------------------------------------------S
NEETYD---DSSKNLANFFNGEIID-----------------------------------
-------LDE--------------------------------------------------
--------------------------
>Artm|209523005
-------MTYEPLHHKYRPQTFADLVGQEAIAQTLTNAIRSRRIAPAYLFTGPRGTGKTS
SARILAKSLNCLQTSNPTETPCGICEVCRGITTGATLDFVEIDAASNTGVDHIRDLIERT
QFSPVQCRYKVYVIDECLTGDALILSDRGWLRIDDPTLQECRVLSYNESTQQWEWQQVLR
WLDQGVRETWKIKTFQTEIKCTGNHLIRTDKGWIKAANITPKMKILSPEIDAAVK-----
------------------------------------------------------------
------------------------------------------------------------
------------------------------------------------------------
------------------------------------------------------------
------------------------------------------------------------
------------------------------------------------------------
------------------------------------------------------------
---------------TALQDVESIEKLGVNHVYDIEVEHNHNFVANGLLVHNCHMLSTAA
FNALLKTLEEPPDRVVFVLATTDPQRVLPTIISRCQRFDFRRIPLQAMATHLETIAAKEN
IAITPEAVMMVAQIAQGGLRDAESLLDQLSLLSGEITVERVWDLVGAVPERDLMTLLEAI
AEGKATAILDQTRELLNRGREPLIVLQNLGEFYRDLLIAKTAPNRQDLVKLTQPTWESLC
AFSQRWEHEIILAGQKHLRDSEVQIKNTTQPRLWLEVTLLGLLPE---------------
ALRPQTVSTGVVNVQPQPISNQPTSKM--------------RSQPVY------------K
PPAPAQPV---------SQAV-----SVPDA---------PPPPPPPPQPTTANQEEAV-
---------------------------------NYSLEEL---WEQILSAIE--QLGTQA
LMR----QHGCLRSHHGN---VVCIGLKSHPLLKIAQA--KISSLEVACQKVFNTKIQVN
LEVGM-----------GAVSPGVHPEKTPIS---------------------------QR
VQSPPPPPPEPPPPTREPETER-PPELT---------------------------TPKIE
DISVKVADNDNN-----------------------------------------------S
PVDDVA---TAAEKLAEFFDGEIIPW----------------------------------
-------YPENTQVTTVSSSSVALE-------------------------DTIEFYSPED
DDSE-----DDVPF------------
>Syne6301|56750639
-------MAYEPLHHKYRPQCFADLVGQEAIARTLSQALAQQRIAPAYLFTGPRGTGKTS
SARILAKSLNCQQSTVPTASPCGECEACRAIARGNALDVIEIDAASNTGVDNIRELIERA
QFAPVQCRFKVYVIDE--------------------------------------------
------------------------------------------------------------
------------------------------------------------------------
------------------------------------------------------------
------------------------------------------------------------
------------------------------------------------------------
------------------------------------------------------------
------------------------------------------------------------
------------------------------------------------------------
----------------------------------------------------CHMLSTAA
FNALLKTLEEPPDRVVFVLATTDPQRVLPTIISRCQRFDFRRIPLQAMTDHLQVIAQKES
IEIEPTAIALVAQLAQGGLRDAESLLDQLGLLPPPVTPEAVWDLLGAVPERQLLQLLEAI
AANDPEALLTLIRQLLDRGREPLTVLQNLTAFSRDLLIARTAPQRRDLTTVTEATWQELC
TFAEDWTPEQILQLQQHLRQSELQIKNTTQPRLWLEVALLGLLPS---------------
-AQAPVTTAPPAIAAPVTRPVSIPAAV--------------------------------V
PAETPSSP------------------AAVAP---VA----IPVAPAVTTTPPEVPAIAAA
APE------------------------------PLNLEEL---WQRVLINIA--SRGTQM
LLQ----QQGRLLRCQAG---QAVVSV-PPNWLSIVQG--KRNLLAEAFQTVLGQAIAVE
LESSS----------GTDPNPVSLPPPPVVIEMPRSPASPAV----------------TP
RSAPPSEPIAAAPRQPAIATIA-PPPVAVAPPV----------------------PPPAP
SPPIPQSKPVAIATSPS----------------------KSPEVVPAPQLETPPAALRPL
ADWELDPGLKAARSLAQFFNGEVV------------------------------------
-------SDRESE-----------------------------------------SDTS-E
AVVE-----PDVDF------------
>Anav|75908432
-------MSYVPLHHKYRPKSFAELVGQEAIATTLTNAIRTAKIAPAYLFTGPRGTGKTS
SARILAKSLNCLNSDKPTAEPCGVCDVCQGITKGYSLDVIEIDAASNTGVDNIRELIEKA
QFAPVQCRYKVYVIDE--------------------------------------------
------------------------------------------------------------
------------------------------------------------------------
------------------------------------------------------------
------------------------------------------------------------
------------------------------------------------------------
------------------------------------------------------------
------------------------------------------------------------
------------------------------------------------------------
----------------------------------------------------CHMLSSAA
FNALLKTLEEPPKHVVFVLATTDPQRVLPTIISRCQRFDFRRIQLEAMVKHLSAIASKEN
INISLEAVTLVAQLSQGGLRDAESLLDQLALLPNEVTPEQVWDLVGSVSEQDLLVLLAAI
AQDNPELVLDSTRQILDRGREPLTILQNLAAFYRDLLIAKTAPNRHNLVACTQQTWNALV
ESAQSLPISTILLGQKHLQEAELQIKHTTQPRLWLEVTLLGLLPS-----------ASIQ
PAAIALTPSNHRPAPQQVSPKAPPQNP--------------------------------S
PQPPPPPP---------PEASTRQETPDTPP---SI----PSPIVEEVKATSSPAPQSSI
PSPS-----------------------------EDDFAQI---WQQVLSNIQ--QIPRRA
LLG----QMCYLIDFAGT---VARIGV-KAAWYDKVKS--DLPMITSAFQQTFNREVQVT
LERGN---------PSNATTVRKVAPANGNGNSNGNGHNGTS----------------SV
QQPPSPTYSNQKPTTPLPQPTA-TAPTPKTTPI----------------------APSTG
GAKTPPPKENQA--------------------------------------PLLE-----W
ETDEVA---IAAQRLAKFFDGQIIR-----------------------------------
-------FTDDGE-----------------------AL------------SEMGTSEW-T
DESD-----LDDE-------------
>Artp|284050482
-------MTYEPLHHKYRPQTFAALVGQEAIAQTLTNAIRSRRIAPAYLFTGPRGTGKTS
SARILAKSLNCLQSSNPTETPCGICEVCRGITTGATLDFVEIDAASNTGVDNIRDLIERT
QFSPVQCRYKVYVIDECLTGDALILSDRGWLRIDDRTLEECRVLSYNESTQQWEWQQVLR
WLDQGVRETWKIKTIRTEIKCTGNHLIRTDKGWVKAADITPNMKILSPEIDVAVN-----
------------------------------------------------------------
------------------------------------------------------------
------------------------------------------------------------
------------------------------------------------------------
------------------------------------------------------------
------------------------------------------------------------
------------------------------------------------------------
---------------TGLQEVESIEKLGVNHVYDIEVEHNHNFVANGLLVHNCHMLSTAA
FNALLKTLEEPPDRVVFVLATTDPQRVLPTIISRCQRFDFRRIPLQAMATHLETIAAKEN
IAITPEAVMMVAQIAQGGLRDAESLLDQLSLLSGEITVERVWDLVGAVPERDLMTLLEAI
AEGNATGILDQTRELLNRGREPLIVLQNLGEFYRDLLIAKSAPNRQDLVKLTQPTWESLC
AFSQRWEHEIILAGQKHLRDSEVQIKNTTQPRLWLEVTLLGLLPE---------------
ALRPQTVSTEVVNVQPQPTSKMRSQPV--------------------------------Y
KPPAPTQA---------PSEA-----VPVSA---AP----PPPPPPPPPLEQPTTAHQEE
PV-------------------------------NYGLGEL---WEQILSAIE--QFGTQA
LMR----QHGCLRSHHGN---VVCIGIKSPPLLKIAQT--KIASLEVACQKVFKTKIQVN
LEVGM-----------GPISPGVEPEKKPMT---------------------------ER
VQPPPPP--------PEPPPPP-TRETETDKPPELT-------------------TPKTA
EVSVNVDHDLNN-----------------------------------------------T
PVDDVA---MAAEKLAEFFDGEIIP-----------------------------------
-------LSTENTQVTTVSSSSVEFE------------------------DTIEFDSPED
DDSE-----DDVPF------------
>Cya7425|220905873
-------MAYEPLHHKYRPQKFADLVGQAAIATTLTNAINQEKIAPAYLFTGPRGTGKTS
SARILAKSLNCLQSEKPTPYPCGKCEACRTIAQGVALDVIEIDAASNTGVDNIRELIEKA
QFAPVQCRYKVYVIDECLTGDSLILTREGLVRIDDPAIKGKQVLSYNDLSDRWEYKKVVR
WLDRGEKPTLIIKTTRYEIRCTSNHLIRTAQGWIPAGQLQLGMKILSPSPLLSSTALKKN
WPTWNNTDPSVLAGVENDWTCRSVLSRKPAWSTSENIGRSIPTNPGTFNAIAPVEKQGWL
NLNRSGLSVPVGVENGSSFQNPISRTVPVRPLFRNTGAPTPIGKITRSKVLSSVTPINWL
FWNLLGQSAPAVAESAWTFPLLLKPPILQQFRPTGKNIQPKQITTGLLARLNDGASLNRL
DQTVPVAAENDWTFPHICWLSHPQLPLQKLLSTGNLTPTKKGTESGTTEQKNISLTSDNY
HQKLWDLSTAPYWGIAPLLFPINTAAFPDWHGATAKNNENGQSIKPSVYNHYDPISGQHP
IKAIAQAVCPFSVVPPVIPNCEKSLRLSGLESIKRPFHEIGWSGLHLKGWPGGTWMMDHL
VSVHQDLRLSNFILKDFLLKKTSLLPTGLLNWAIQPEVSGLKPAEARFTTMSNWEQKQVE
NGWQLSNNIQSLQWLTILESIESIYTGKTERVYDLEVEDNHNFVANGLLAHNCHMLSGSA
FNALLKTLEEPPKRVVFVLATTDPQRVLPTIISRCQRFDYRRIPLTDMVQHLSTIAEKEG
IDIATDALTLVAQIAQGGLRDAESLLDQLSLLDGQITIERVWDLAGAVPEQDLLKLLQAI
ATDSAEATLDQARYLMERGREPLVVLQNLASFYRDLLIAKTAPQRHDLVAITLSTWEELC
TFAQNWETTAILAGQQHLRTCEAQVKNTTQPRLWLEVALLGLLPT--------YLTAVRA
NVDQGTSAIGPPPTRQTVARSPQPTVQ----------PVPTPPPPQPEPLT--------P
TPPVPPPS---------PRPV-----SPPPA---AE----PSPAPPVQTEKTELQPSVPV
SP-------------------------------HGDLDSL---WQKVINQVQ--PTSTRE
MLR----QLSRLLGFNDR---EARIGINSQSWYKNAQD--KIPNVEAAFERVFQRKIRVK
LEVAS-----------------FTPVAPKP----------------------------EP
SPSPSPDPQPVSVAAPAIEHSQ-PQPTPSRTVA-----------------------PPVM
RTEVPPSSAFIP-----------------------------------------------T
EGDELL---RAARSFAHFFNGVLVD-----------------------------------
-------PEEGSV-----EVEIELTNGRDKALGTETDL------------ETSDETSDET
EARE-----EDLPF------------
>Cya51142|172037444
------MSSYEPLHHKYRPQTFADLVGQEAIATTLSNAIASQRIAPAYLFTGPRGTGKTS
SARILAKSLNCLAVKVPTASPCGQCEVCRAIARGSALDVIEIDAASNTGVDNIREIIERS
QFAPVQCRYKVYVIDE--------------------------------------------
------------------------------------------------------------
------------------------------------------------------------
------------------------------------------------------------
------------------------------------------------------------
------------------------------------------------------------
------------------------------------------------------------
------------------------------------------------------------
------------------------------------------------------------
----------------------------------------------------CHMLSVAA
FNALLKTLEEPPERVIFVLATTDPQRVLPTIISRCQRFDYRRIPLEAMVEHLTIIAQKEN
IEIEAEALTLVAQIANGGLRDAESLLDQLSLLSGGITPEKVWDLVGAVPERDLLSLLKAI
NSNNPELVIESCRKLMDRGREPLVVLQNLAAFYLNLLIAKTAPTRSDLVAVTSTTWDDLC
TEAEQWQTETILRGQQKLKESEVQLKNTTQPRLWLEVTLLGLLPD------------ACI
AEVIVQSSNIPTQTKNNNNESKPKALP--------------------------------Q
QKTQSNIV------------------EKSSQ---DK----IQPLSKPNQSVTKTSETPIN
HD-------------------------------DIDLEGM---WQLVLNKL---PLLSSA
LIK----QHGYLISYKQT---VATVGIKSKQLLKAAQD--KLPQIESAFQEVVGHKVKVN
LQVGS--------SSPVTQKSHRSSIKPPSSYPQTNHSNLPKNE--------------QT
LNNNNHKNLNDEPAITSKTDNS-NNNHEQSEES----------------------SSIPE
ISTTQDNIDNIE-----------------------------------------------V
SDDKIQ---KAAEQLAKFFKGEVINDYEDFIQKENNSSDLRDNIE---------------
-------LSENSLNRFQADTDTIDSNEFNNQSQTSSVN------------SKKVKGRPKI
TENE-----EDLEF------------
>Lyns|119493255
-------MTYEPLHHKYRPQTFADLVGQDAIATTLTNAIHRGRIVPAYLFTGPRGTGKTS
SARILAKSLNCLSTDEPTATPCGTCAVCKGITNGSTLDVIEIDAASNTGVDNIRELIERA
QFAPVQCRYKVYVIDE--------------------------------------------
------------------------------------------------------------
------------------------------------------------------------
------------------------------------------------------------
------------------------------------------------------------
------------------------------------------------------------
------------------------------------------------------------
------------------------------------------------------------
------------------------------------------------------------
----------------------------------------------------CHMLSTAA
FNALLKTLEEPPERVVFVLATTDPQRVLPTIISRCQRFDFRRIPLEPMVQHLQFIAEKEQ
IPITLEAIKMVAQIAQGGLRDAESLLDQLSLLAGEINVEQVWDLVGAVPERDLLELLKAI
ASENSTDIIDYIRQLLNRGREPLVVLQNLAEFYRDLLIAKTAPQRSDLVKLTQPTWEELC
QFAHHWEIQTILAAQKYLREGETQIKNTTQPRLWLEIILLGLLPS-------------AL
RYSAPPAPQPTALHQPSFTSSPPQNSP-----------SPAPLP---------------T
PPPPPQPE---------EKPV-----VEPSP---TVANQPSEPSPKIQENHPEETPTPTF
SANTE----------------------------DYDLEDI---WRRVLEQVQ--PFSTQQ
LLR----QHGRLLGMDTE---VAYIGVPTQKLLKIAQG--KIPHMEAAFKRVFKHPIKVR
LEVGT--------KPKNLSSSKANSPETIENQQTASPEPVVN----------------PS
PENPQPNEQFSATPSPESPVES-SPIEPQLETP----------------------ISPIE
DSPKPRETPAFN----------------------------SPSFSHQETINPHP-----L
EEDRVA---IASRRLTEAFDGELIN-----------------------------------
-------LKDQKD--------STALQSFSGVIEEERSD------------FEANIDSDED
QTDE-----DDLPF------------
>Prom9211|159904325
-----MSNTYAPLHNKYRPQSFDDLVGQKVIASTLKQALLTNRIAPAYLFCGPRGTGKTS
SARILARSLNCLNVEEPTINPCCQCNLCQTISAGNALDVIEIDAASNTGVDNIRDLIEKS
KFAPVIARWKIYVIDE--------------------------------------------
------------------------------------------------------------
------------------------------------------------------------
------------------------------------------------------------
------------------------------------------------------------
------------------------------------------------------------
------------------------------------------------------------
------------------------------------------------------------
------------------------------------------------------------
----------------------------------------------------CHMLSAAA
FNALLKTLEEPPSRVVFILATTDPQRLLPTIISRCQRFDFSQIELNDLINHLQEIANKEE
IGIEKEAINLVARRSQGGLRDAQSMLDQLSLLPQPITVNAVLDLLGEVSEEKLLDLAMAL
TKKDPLNLLLICRELINNGKDPMGILQGLASILRDLVLKNAAPDYPDLCSISQESHQKLS
EIASLVEPERLLQWQSHLKGSENNLRHSSQPRLWLEVLLLGLLNE------------PFN
TKLETQVNAARANISYTSQERHEPSEN--------------------------------P
NKNNPNLE------------------NKNVA---------DKHQSSLEKNVNVKET----
---------------------------------NSGLSEA---WEQVLARID--LPSTRM
LLS----QQAQLVGLSEN---KAEINV-AENWLGMIES--RKSLLEKAINEALGQERKLI
LNSQS-----------------------------------------------------RL
SVNTEKKIKVSDKHLKQTSTET-AQDIKPKESP----------------------INNID
SSKFQSEKKD-------------------------------------------------E
SNKFIN---GKAEEFAKFFNGEVIN-----------------------------------
-------IDKKT------------------------------------------------
--------------------------
>Noss|17232424
-------MSYVPLHHKYRPKNFAELVGQEAIATTLTNAIRTAKIAPAYLFTGPRGTGKTS
SARILAKSLNCLNSDKPTAEPCGVCDVCQGITKGYSLDVIEIDAASNTGVDNIRELIEKA
QFAPVQCRYKVYVIDE--------------------------------------------
------------------------------------------------------------
------------------------------------------------------------
------------------------------------------------------------
------------------------------------------------------------
------------------------------------------------------------
------------------------------------------------------------
------------------------------------------------------------
------------------------------------------------------------
----------------------------------------------------CHMLSSAA
FNALLKTLEEPPRHVVFVLATTDPQRVLPTIISRCQRFDFRRIQLEAMVKHLSAIASKEN
INISLEAVTLVAQLSQGGLRDAESLLDQLALLPNEVTPEQVWDLVGSVSEQDLLVLLAAI
AQDNPELVLDSTRQILDRGREPLTILQNLAAFYRDLLIAKTAPNRHNLVACTQQTWKALV
ESAQSLPISTILLGQKHLQEAELQIKHTTQPRLWLEVTLLGLLPS--------------A
NIQPAAIALTPSNQRPAPQQVSPKASP------------QNPSPQ--------------P
PPPPPPPQ---------ATTHQETLDTPPSI---PS----PTLEEVKATSSPASQSPIPS
PS-------------------------------EDDFAQI---WQQVLSNIQ--QIPRRA
LLG----QMCYLIDFAGA---VARIGV-KAAWYDKVKS--DLPMITAAFQQTFNREIQVT
LERGN---------PSNTSTVRKVAPANGNG---NGNSNGNG---NGH------NGTATV
QQPPSPTYSNQKPTTPPPQPTA-PAPNPKTTPV----------------------SPSTG
GAKTPPPTENKA--------------------------------------PLLE-----W
ETDEVA---IAAQRLAKFFDGQIIR-----------------------------------
-------FTDDGEGLSEM--------------------------------ATSEWAEESD
LDDE----------------------
>Cya8801|218246891
------MSSYEPLHHKYRPQTFADLVGQEAIATTLTNAIAAKRIAPAYLFTGPRGTGKTS
SARILAKSLNCLAFSDPTATPCGKCEVCRAITRGSALDVIEIDAASNTGVDNIREIIERA
QFAPVQCRYKVYVIDE--------------------------------------------
------------------------------------------------------------
------------------------------------------------------------
------------------------------------------------------------
------------------------------------------------------------
------------------------------------------------------------
------------------------------------------------------------
------------------------------------------------------------
------------------------------------------------------------
----------------------------------------------------CHMLSVAA
FNALLKTLEEPPDRVIFVLATTDPQRVLPTIISRCQRFDYRRIPLAAMVSHLGKIAQQET
IDIAQDALILVAQIANGGLRDAESLLDQLSLLSGTITTDKVWELVGAVPEQDLLLLLQAI
ASNNAELVIDRCRHLMNRGREPLVVLQNLAGFYLNLLIAKTAPNRPDMVAVTAPTWQALC
NEAHQWNLETILQGQQRLKDSEFQLKNTTQPRLWLEVTLLSLLPS---------------
----AFMKSEVTSQKSEVIPTPTPPL---------------------------------T
PSPPPSPS------------------PHPSP---------PPLTPSPPLSQNPV------
---------------------------------INDVNGI---WPAILAKL---QPFSQG
LVN----SHCYFLNLEES---AAYIGVRSQGLLKLVQG--KIPDLEAAFAAVCQRPIKVH
LKVAS--------PSSNAVSTSPQPVNPSPSPVPISNSETEK----------------PV
IAQPVINSDKETISNTPKTEIK-AFSHKQNNLP----------------------ESEIN
LKDISEN----------------------------------------------------L
DDEDLK---KVAENFAKIFEGEIVDLAPSFNSKIPS------------------------
-------LSVGSEEQKIKHKTQPNSQLSDSIKLDINNS------------IRVKGRPE-I
IEDE-----DDLDF------------
>Glov|37521178
-------MAYEPLHHKYRPQRFGDVVGQGPIVTTLTNALKAGRIAHAYLFTGSRGTGKTT
TARLIAKALNCIH--GPTPDPCGRCEQCLAIATGSALDVIEIDAASNTGVDNIRELIERA
QFAPVQSRQKVYILDE--------------------------------------------
------------------------------------------------------------
------------------------------------------------------------
------------------------------------------------------------
------------------------------------------------------------
------------------------------------------------------------
------------------------------------------------------------
------------------------------------------------------------
------------------------------------------------------------
----------------------------------------------------VHMLSSAA
FNCLLKTLEEPPAHVTFVLATTDPQKVLPTVISRCQRFDFRRIPLTDMVKHLEEIAWKED
IDIEHEAVELVAQIAQGGLRDAESLLDQLALLEGTIGAERIWQLVGAVPERELLVIGECI
QAGDSTRLIEQVRRLLDSGKEPLQVLQDLLGFYRDLLIAHTAPDRRDLVAVTAASWQQMC
ERAKTLSIPQLLALQERLRQAEPQIKTSTQPRLWLEVGLLGLLAS------------PSQ
NQPVALAPAAARPAAPVPVPPPRPAEE-----------RPTPPPPAAPRGVEE------R
PNSVPQPP---------VEPT-----PPQRP---QV----PPPSIEPAAAIHRPARPSGS
TPD------------------------------GTGLRER---WPEWIRLI---PQPTQS
LMS----S-SFWLEETPK---RLVIGFTTEPLVKRASEPRRLKQIQEVLQQFLGRPIEVQ
FHIGK-----------------------------------------------------AP
AAAPAVAVASSQSAAYTPPPVSFSPPAPPEVTP--V-------------------SPTTV
APPSAAKPPLSD-----------------------------------------------E
EPDELD---RAARGLAEFFNGEVIS-----------------------------------
-------FDGEAE--------------------ELPGA------------TQPGAAEVSD
IDDD-----EDIPF------------
>Syns8102|33864597
-----MSTAYQPLHHKYRPQRFDQLVGQEAIAATLGHALTSNRIAPAYLFSGPRGTGKTS
SARILARSLNCLNSDGPTPEPCGTCELCTTIAAGTALDVIEIDAASNTGVDNIRELIERS
RFAPVQARWKVYVVDE--------------------------------------------
------------------------------------------------------------
------------------------------------------------------------
------------------------------------------------------------
------------------------------------------------------------
------------------------------------------------------------
------------------------------------------------------------
------------------------------------------------------------
------------------------------------------------------------
----------------------------------------------------CHMLSTAA
FNALLKTLEEPPPQVVFVLATTDPQRVLPTILSRCQRFDFRRIPLDALEAHLSWIAEQEA
IEIQPEAIHVVALRSQGGLRDAESLLDQLSLLPPPIEATAVWDLLGAVPEQELLQLVQAM
SSAEPVALLEATRNLLDRGRDPGAVLQGLAGILRDLVLMAAAPDRPELTGVSPQFRDQLP
PLAKALGRARLLQWQAQLRGSEQQLRQSVQPRLWLEVLLLGLLAE---------------
--APAAAPATSAPVTAAVPSQTAPAIT--------------------------------P
TPAVPAPS------------------PTPSA------------APATAPELPKVAPAAAE
GA-------------------------------APNLAEL---WQQILGSLE--LPSTRM
LLS----QQGQLVRLDAN---RAVVQV-ASNWMGMVQS--RAALLEQAMAKALGGSRQLV
LEASS----------GGAAPKVQPPPAAVVTP--------------------------PV
INTPSPTPEPTPPAQTRAAPAA-TPQLPEPVSQ-------------------------AP
KPPEPKRPPANT-----------------------------------------------S
EPSGLD---RQAKNLADFFNGQVLD-----------------------------------
-------MDNPEV-----------------------------------------------
--------------------------
>Thee|22298675
-------MTYEPLHHKYRPQRFSDLVGQGAIATTLTQALLKERIAPAYLFCGPRGTGKTS
SARILAKSLNCLRSSKPTPDPCGQCEVCRQVANGTSLDVIEIDAASHTGVDNIRELIEKA
QFAPVQCRYKVYVIDE--------------------------------------------
------------------------------------------------------------
------------------------------------------------------------
------------------------------------------------------------
------------------------------------------------------------
------------------------------------------------------------
------------------------------------------------------------
------------------------------------------------------------
------------------------------------------------------------
----------------------------------------------------CHMLSVSA
FNALLKTLEEPPPQVVFILATTDPQRVLPTIISRCQRFDFRRIPLGEMVAHLQNIADKEQ
IDIEPEALTLVAQLSQGGLRDAESLLDQLSLYPERITVEQVWQLTGAVPEQDLRQLLGAI
ARRDAVSVLEHTRQLLERGRDPLTILQNLASLYRDLLLAKTVPQRRDLVALTAETWQALI
ALAEAWSVEEILHAQEHLRTCEGQIKQSNQPRLWLEISILGLMTE---------------
RVAQPPPPAVMPAARPQPTTMTPPRTE--------------------------------A
EVAVAAKP------------------AEPLPQDSAL----SVNHPHIQATAAAAPEPALF
PEP------------------------------VANPEQV---WQQALQVLQQMQMSTYA
LLS----QHAHLRHLGDR---EVRIGIVNQTLLNLTKN--NHAKIEAAFSQVLGRPTKVA
LEVAP------------------LPAKTTPT---------------------------PK
AKEPPQS-----SVVIPLPPRE-APPTPPGEPV--------------------------P
VPSPPAPT---------------------------------------------------T
APDPVR---ESAEKLARFFNGVVIR-----------------------------------
-------LPDEGE---------------------------------------SPDMPMAE
APEE-----EELEF------------
>Syns9916|116074345
-----MSQAYQPLHHKYRPQRFDQLVGQNAIAATLGHALRSNRIAPAYLFSGPRGTGKTS
SARILARSLNCLSSDGPTPEPCGSCELCTTIAAGTALDVIEIDAASNTGVDNIRDLIERS
RFAPVQARWKVYVVDE--------------------------------------------
------------------------------------------------------------
------------------------------------------------------------
------------------------------------------------------------
------------------------------------------------------------
------------------------------------------------------------
------------------------------------------------------------
------------------------------------------------------------
------------------------------------------------------------
----------------------------------------------------CHMLSTAA
FNALLKTLEEPPPRVVFVLATTDPQRVLPTILSRCQRFDFRRIPLDALEAHLTWIAEQEA
IPIQPEAVHVVAQRAQGGLRDAESLLDQLSLLPAPIEADAVWDLLGAVPEQDLIALAEAL
ASGDPLQLVESSRSLLDRGRDPGAVLQGLAGILRDLVLMAAAPDRPELTSVSPQFRDQLP
ELAKRIGRQRLLQWQARLRGSEQQLRLSVQPRLWLEVLLMGLLAEAEPSAAAAPAMQQAA
RQTPSPAISTAQAAASAPPAPAMPQVA---------AAAPEPPPAPAPSVAT-------T
PVAAPTPA---------AQPATPAVSLPPTG---SAAQTGSAPSPTEDATAPAAPDTAPS
T--------------------------------STNLPEL---WQQILGSLE--LPSTRM
LLS----QQAQLVRMDAH---RAVVQV-AGNWMGMVQS--RATLLEQAIARACGGNRQLV
LESHA------GAITPATPAPGAAPPSTPPSPPSPTIAAAAAPAPVA-----------PP
TSSPSPTPASSPPTAPSAAAVA-PPAQPAASTPPSA-------------------APAPQ
LPQTPAPAAAAP-----------------------------------SPETNAPEAPPRP
MSSPMD---DKVKRFAEFFNGQVVD-----------------------------------
-------VDLEA------------------------------------------------
--------------------------
>PromMED|33862214
-----MLNIHKPFHQKYRPLNLDELVGQEFISITLKQALISQKIAPAYLFNGPRGTGKTS
SARIFAKSLNCLSSKQPTPNPCEKCELCIQIAEGNALDIIEIDAASNTGVENIREIIDRA
RFAPTQARWKVYVIDE--------------------------------------------
------------------------------------------------------------
------------------------------------------------------------
------------------------------------------------------------
------------------------------------------------------------
------------------------------------------------------------
------------------------------------------------------------
------------------------------------------------------------
------------------------------------------------------------
----------------------------------------------------CHMLSTAA
SNALLKTIEEPPERVVFILATTNPERVINTIQSRCQKFDFKRISANTIFNNLSAIANKES
IKFEDQALKLIAKRSNGGMRDAQSLLDQLSLLPNGVTTKNVQSLLGEVSENDLTDLINAL
INNQPESLLISCNNLYDAGNEPNEILVGLLNITRDLLLKTLNNNYSEMYYTSIEFQNELN
KFSYNVSKNRIIDWHNKLKNVDYQIKTSDNPRLWLEIHLTSLLEK---------NINQTI
INKKELINKQVISEDNKNQNESGDFNK--------------------------------K
ELINKQVI------------------SEDNK---NQNESGDFNKKELINNQDINQNSKND
NQ-------------------------------TDYLKEK---WELILSKLE--LPSTKM
LLS----QQAELASIDSN---EVLIAL-SPNWENMIKS--RKVIIENAIKKVFGDKVKLN
FSSKK-----------------------------------------------------IN
ITKTANL----------QDKVI-KKLNDNYEKQ----------------------STNFH
DSPSPTNK---------------------------------------------------P
KPESYN---NSPENLANFFNGEIVD-----------------------------------
-------LDE--------------------------------------------------
--------------------------
>Scys6803|16330139
-------MAYEPLHHKYRPQTFADLVGQTAIAATLSNAIEQERIVPAYLFTGPRGTGKTS
SARILAKSLNCIAGDRPTATPCGQCATCRAITNGSALDVIEIDAASNTGVDNIREIIERA
QFAPVQCRYKVYVIDECLTGDSQVLTRNGLMSIDNPQIKGREVLSYNETLQQWEYKKVLR
WLDRGEKQTLSIKTKNSTVRCTANHLIRTEQGWTRAENITPGMKILSPASVDVDNLSQST
ALTASLGGLSGAINYEAINTDKKNTTLSLSLKKQKPQDPFVNADVAKNLIFQHFCSAKEE
KLKVSNPIGEDIPTKKATDFGISEQKKLHQGQNRWEQKFSVLSTEPCLGMEVLTIPTHIA
DSPACDGPTAPSSQNGWNIKRQDWDVCHPKYDSQPIKAMGKVPSAVKPVVPQTLLMFSAQ
SNLEVKE-----------------------------------------------------
------------------------------------------------------------
---------------------------------NKFLRNGSRISLKKEWLGGTWTTVPSL
FPNLGVHQFSYTQRAFSRKKINLLLNGLPIEDIPPVQNPIAEALTAKPITTQKWEQWPPA
SGYRTWKSIPSPQWHTNFEEVESVTKGQVEKVYDLEVEDNHNFVANGLLVHNCHMLSTAA
FNALLKTLEEPPERVVFVLATTDPQRVLPTIISRCQRFDYRRIPLQAMVDHLRYIAGREN
INIDQPALTLVAQIANGGLRDAESLLDQLSLLPDLITPDKVWDLVGAVPEQDLLALLEAI
ASDDAETLLATCRQILNRGREPLVVLQNLASFYLNLLIAQTAPQRSDLVAVTAETWQALC
DTAPQWQRGVILQGQQKLKESEIQIRNTTQPRLWLEVTLLGLLPS------------ACG
LDTGAVSQTAVRTPVAQPITPPKPSNV---------VTFPGGSHN--------------H
LTVVDSPT---------MIPV-----SEPIV---LE----EKLEADVEP-----SSFEPS
NA-------------------------------HWDLTQL---WSETLNNL---GALSQS
LFK----SFGSLINLVGN---NATVSVTTQQLLKIAAG--KKDELEAALGQACGQSVKVN
LVVGK-----PSTPETTPVNSAPPPSHSKPPAFAPEPSPPPTAAVNANP---------AP
TVPPSPPAIARGPATSEIKPSPRRESNNFSNPS----------------------RPKPK
PAPAMEEPPPTD-----------------------------------------------I
GDSATR---KAIEQFAKNFDGEIVASDAAPKQ----------------------------
-------ESDNGDDLSTEPTAELGQQPMDHNGHLQINQ------------PTVLNRPAIA
PEEE-----EDLPF------------
>Syn9902|78183642
-----MSSTYQPLHHKYRPQRFDQLVGQEAITATLGNALTSNRIAPAYLFSGPRGTGKTS
SARILARSLNCQNSDGPTPEPCGTCDLCRTIASGTALDVIEIDAASNTGVDNIRELIERS
RFAPVQARWKVYVVDE--------------------------------------------
------------------------------------------------------------
------------------------------------------------------------
------------------------------------------------------------
------------------------------------------------------------
------------------------------------------------------------
------------------------------------------------------------
------------------------------------------------------------
------------------------------------------------------------
----------------------------------------------------CHMLSTAA
FNALLKTLEEPPPQVVFVLATTDPQRVLPTILSRCQRFDFRRIPLDALEQHLTWIAEQES
IAIQPEAIHVVAQRSQGGLRDAESLLDQLSLLPPPIEANAVWDLLGAVPEQELLALAQAM
TSSEPVALLEATRNLLDRGRDPGAVLQGLAGVLRDLVLMAAAPNRPELTGVSPQFRDQLP
ELAKSIGRTRLLQWQAQLRGAEQQLRQSVQPRLWLEVLLLGLLAE------------PMS
PALATAPRTPQATPAPAAVPVLVTADA--------------PTPT--------------A
TTPAATTP---------ATPS-----PSPAQ---AK----TPELPTVAA-----VAPTPA
TS-------------------------------GTNLPEL---WQQILGSLE--LPSTRM
LLS----QQAQLVRLDAN---RAVVQV-AGNWMGMVQS--RASLLEQAVAKALGGSRQLI
IEAST--------SAIAATSAPTAPLVQPPPQTAPAPVETET----------------PQ
LPKTEVVPAVVDASTPITRLTT-QEPAKPPATPSPV-------------------AISQP
VQAEPAQNPANP-----------------------------------------------S
PALGLD---RQAKNLADFFNGQVLD-----------------------------------
-------VDTDGIG----------------------------------------------
--------------------------
>Trie|113474658
-------MAYEPLHHKYRPQTFADLVGQDVIAQTLTNAIHTKRIAPAYLFTGPRGTGKTS
SARVLAKSLNCLSYDHPTPSPCGTCNVCVGITKGSTLDVIEIDAASNTGVDNIRELIERS
QFAPVQCRYKVYVIDE--------------------------------------------
------------------------------------------------------------
------------------------------------------------------------
------------------------------------------------------------
------------------------------------------------------------
------------------------------------------------------------
------------------------------------------------------------
------------------------------------------------------------
------------------------------------------------------------
----------------------------------------------------VHMLSVSA
FNALLKTLEEPPKGVVFILATTDPQRVLATIISRCQRFDFRRIPLEAMVKHLHHIAIEEK
IDITTEAIQMIAQIAQGGLRDAESLLDQLSLLAGEITVERVWDLVGAVPERDLMVLVEAI
AADNSIKVLKCTRQIMDRGKEPIIVLQNLAGFYRDLLIAKTAPTSKNLVALTKPTWEKLC
QFSQDWDIGTILAGQKHLQTSEVQIKNTTQPRLWLEVTLLGLLPS------------ALP
KFNQLEKQETRDISQNVSVKNTSKNLS-----------QPLTKKP------------ISE
KPKQQISE---------PKEV-----SKEVP---IA----PKSEDFFTSSTNDTAKKSSS
DS-------------LETDKIKN----------ESELQNI---WEKVLAEVK--PHSTQA
LLS----QQVILLGYNNE---LARIGISSKNLEKMVIH--KIPNIEAAFEKIFQTSVKVK
VEVKN---------SQQKQHSFRENIYPNHSPRERLNSNNKLRQENSNYD--------DK
IAEDEPENFPVSYPSNSQKEKK-TTPNFSLPNS----------------------PLNDL
VEKEKYPE---------------------------------------------------G
KRDSVA---IATRRIVNFFKGEIVDIKSIK------------------------------
-------LPDKIDQADKTDLPATSESSDLSIDVQSQKS------------KNSHVGIDEP
EENEGDNFNDDIIF------------
>Syn9311|113955220
-----MSQAYQPLHHKYRPQRFDQLVGQEAIAATLGHALTSGRIAPAYLFSGPRGTGKTS
SARILARSLNCLSHDGPTPQPCGTCELCNTIARGTALDVIEIDAASNTGVDNIRDLIERS
RFAPVQARWKVYVVDE--------------------------------------------
------------------------------------------------------------
------------------------------------------------------------
------------------------------------------------------------
------------------------------------------------------------
------------------------------------------------------------
------------------------------------------------------------
------------------------------------------------------------
------------------------------------------------------------
----------------------------------------------------CHMLSTAA
FNALLKTLEEPPPQVVFVLATTDPQRVLPTILSRCQRFDFRRIPLEALNSHLAWIAEQES
IPIQPEALHVVAQRAQGGLRDAESLLDQLSLLPGPIKADAVWDLLGAVPEQELLNLAEAL
AEGEPLTLLEASRRLLDRGRDPGAVLQGLAGILRDLVLMAVAPDRPELTGVSPQFREQLP
ALAKRLGRQRLLYWQAQLKGSEQQLRQSVQPRLWLEVLLLGLLAE---------------
AELPVAKPSSAAPGSNPPSSAQASIPP--------------------------------A
ISTPALTS---------TDPAAETTAPPPVSLPNTS----PQPVVSSEPAPTPQSVQDPD
PD-------------------------------SHNLAEL---WQQILASLE--LPSTRM
LLS----QQAQLVRLDPH---RAVVQV-AGNWMGMVQS--RASLLEQAIKRSIGGNRQLV
LENHGGAAPMASTPAAATQSTPSTPITAPTASQAQPSQPKPASPAPVA----------VP
AVQPSSITPVAAPTTNSPPASAKPPSVVSAEGS----------------------GPGSP
SMGSPTPPPQADV----------------------------------------------S
PPSIMD---EKVKRFADFFNGQVLD-----------------------------------
-------VELDND-----------------------------------------------
--------------------------
>NoAz|298492637
-------MSYEPLHHKYRPKSFAELVGQEAITTTLTNAISSAKIAPAYLFTGPRGTGKTS
SARILAKSLNCLKSDKPTPIPCGVCDICQGITKGYSLDVIEIDAASNTGVDNIRELIEKA
QFAPVQCRYKVYVIDE--------------------------------------------
------------------------------------------------------------
------------------------------------------------------------
------------------------------------------------------------
------------------------------------------------------------
------------------------------------------------------------
------------------------------------------------------------
------------------------------------------------------------
------------------------------------------------------------
----------------------------------------------------CHMLSTAA
FNALLKTLEEPPKYVVFVLATTDPQRVLPTIISRCQRFDFRRIHLEAMVKHLGAIASKEN
INICLDAVTLVAQMSQGGLRDAESLLDQLALFPGEVIPDQVWDLVGSVSEKDLLALLDAI
TQDNAEIVLDSTRQILDRGREPLTILQNVAAFYRDLLIAKTAPNRQDLVACTQQTWTTLI
NFAHKLDITTILRGQQHLRTAEVQLKNTTQPRLWLEVTLLGLLPS--------------A
NIQPQALSVSQVLNTPAVSPPSYPAAF-------------SPPPAYTQTNHN-------S
QISSPTPAYTQKNHNSAPQTV-----SSPAP---EP----VYTPPPPAVTNPTAPAQEVV
TES------------------------------QYDLTQI---WQQVLANLQ--PPSRRE
MLR----QMSNLLDFNGA---LARIAI-KQAWYEKGKS--DLPIITTAFQQTFQRHIQVN
LEKAT---------SSTSTSAARNPPQRDSNRVQQPPTIPSYN---------------QP
QATPQPTPAPVRQPIQAPPTRN-EPVVTNSAPVQTL-------------------PPPLT
QAPISQAPMST------------------------------------------------W
DNDEVA---KAAKSLANFFSGEIIR-----------------------------------
-------LTDDAM-----------------------DF------------TDATVSPD-V
EIYE-----SDYDYD-----------
>Ucyn|284928754
------MLFYEPLYQKYRPQTFDGLVGQKSIVLTLSNAIRSQRISHAYLFTGPRGTGKTS
TARIFAKSINCLASDAPSISPCGNCEACQTINKGSSLDVIEIDAASNTGVDNIREIIEQA
KFAPMQLRYKIYIVDE--------------------------------------------
------------------------------------------------------------
------------------------------------------------------------
------------------------------------------------------------
------------------------------------------------------------
------------------------------------------------------------
------------------------------------------------------------
------------------------------------------------------------
------------------------------------------------------------
----------------------------------------------------CHMLSTAA
FNALLKILEEPPKHVIFILATTDPQRVLPTIISRCQRFDYRRIAIEEIVQHLGKIAKEEN
INIEIDALNLVAKISNGGLRDAESLLDQLSLFTGKINSEKVNDLVGLISERDLLSLLQAI
RSNNSKLIIEFCGQLINKGKEPLTILQNIANFHLNLLISKVSPQCPELTMISKDIWKELC
IEAEFWKTDRILKNQQKLRNSEIQLKSTTQPYLWIEIILLDLLQE---EKEFSIDSNNLD
IAAKFSSNKKLVIDDPKIEDQTKGNIKNLVENSNNKKLITDDSRIEDQ-----------T
KGNIENLV---------ENSNNKKLITDDSR---IE----DQTKGNIENLVESSSKSSVS
TS-------------------------------NADLEGT---WNLIIQNL---PPFLAG
LIK----EHGCLVSHKGR---TATVGMSSSPLLELTKS--KLSEIELAFEKVIGHKVTIS
LKVET------------KPKSSQDLLRKSNS---DIPNSANN---PAK----------NI
IKNKSLNSNNNIQKTNNTEETV-LNNNQELSCK----------------------SGVGV
STKISKQSFKDP--------------------------------------DLID-----L
PSNGVT---QIAKKLATFFKGEIIDNHKNKKDNDSFQDLS--------------------
-------ISDNSQEKIITNICQDSQVKEEEQYIYETKK------------PFFSDNIK-S
EIID-----NKELLEQKLQKKLKGDQ
>Syns5701|87301610
---MTQARAYLPLPQKYRPQRFDQLVGQEAVASTLTSALRQNRIAPAYLFSGPRGTGKTS
SARILARSLNCLTAAGPTPDPCGSCELCRSITAGNALDVIEIDAASNTGVDNIRELIERS
RFAPVQARWKVYVIDE--------------------------------------------
------------------------------------------------------------
------------------------------------------------------------
------------------------------------------------------------
------------------------------------------------------------
------------------------------------------------------------
------------------------------------------------------------
------------------------------------------------------------
------------------------------------------------------------
----------------------------------------------------CHMLSTAA
FNALLKTLEEPPPRVVFVLATTDPQRVLPTILSRCQRFDFRRIPLEALEGHLRFIASEEE
IGITPEALHVVALRAQGGLRDAESLLDQLSLLSAPIEATAVWDLLGAVPEQELLELVAAM
GEGDPVGILETCRRLLERGREPGAVLQGLASLLRDLVLAGVAPDRLELTAVSTQLQPLLP
EQARRIGKARLLSWQALLKGSEQQLRQSAQPRLWLEVLLLGLLAE---------------
--PAAAAAVPAMVRPQAPTAQPQPQVP--------------------------------E
ATPTAPQA---------AAAA-----PPAAP---VV----APASPAPSN------APAAG
PD-------------------------------HQDLGEL---WQQILSSLE--LPSTRM
LLS----QQASLLRLDGQ---RAVVRV-SSKWIAMVQS--RLPLLESALRQALGSPRQVL
LEASD---------QPSSPVVVTPPMVAKPTGTPPVGPPTA-----------------PP
LDHAPSASAAAVVSKATTSQAA-PPQAMAAAQT----------------------PSPAP
VKAAPNPTPDRP------------------------------------------------
ERQPLD---DQARRLADFFNGEVVS-----------------------------------
-------LEE--------------------------------------------------
--------------------------
>YellB|86608779
---MATAGNYEPLHLKYRPQRFADVVGQGAVVQTLANAIRLGRVAPAYLFCGPRGTGKTS
SARILAKSLNC--EQGPTPDPCQACSQCRAITAGASLDVLEIDAASNTGVDNIRELIERA
QFAPVNSRYKVYVIDE--------------------------------------------
------------------------------------------------------------
------------------------------------------------------------
------------------------------------------------------------
------------------------------------------------------------
------------------------------------------------------------
------------------------------------------------------------
------------------------------------------------------------
------------------------------------------------------------
----------------------------------------------------CHMLSNAA
FNALLKTLEEPPPRVVFVLATTDPQRVLPTIVSRCQRFDFRRIPLDDMVAHLGKIAAQEG
IPITPEALQLVAQLSQGGLRDAERLLDQLSLLEGSITPEAVWDLVGGIPEQQLLALMDAL
LAQDVQAVLSQTRQLLERGKEPLALLQNLVALYRDLLLVKTAPQQRELVAVTDSTWAALQ
QRAPRYSVEILLAAQSHLRQCEPQIRQSGQPQLWLEIALVDLLGQ----------LRPSM
VAEDSAERSPFPALDLSPAPQRTPPDG-----------TAPPAPA--------------A
TISPSSPS---------TVGEIDELTVGPSA---SPAVASSQKADRATRTESSEQPREPA
RD-------------------------------AATVKLLRPHWDEFLKRL---SPLTKA
LMG----S-GHLHQETPE---AITLAFPSKGLVEKVRS--KEAELRSVLHNLLQRPVQLN
LIVQR---------SSGPHVSIRVSGAESSALLSRETDLPPAPVAP------------DP
VTTPGLQSDSTNSRASSREPRA-EPQSHGLARRQQH-------------------SPSDS
NPPSPEPERDNPMGGPKVAGLATQGLSPAGANKVLRTAVATDSPSRAERRDTLHGGQSFE
LTQELA---EIARCFADHFNGSLVDLEGVLESDVTGSTEELSSIEAIEAEGSPDLLSGET
YGSPTGAEPSASA-GRSPHPVDFPNAVRNPSYRREQSS------------QLAVRLSG-T
ESLE-----EEVPF------------
>Syn7002|170078311
-------MAYEPLHHKYRPQTFAQLVGQEAIATTLSNALEQRRIAPAYLFSGPRGTGKTS
SARILAKSLNCLNAAQPTPHPCGECEVCRAIANGSALDVIEIDAASNTGVDNIRELIERS
QFAPVQCRYKVYVIDE--------------------------------------------
------------------------------------------------------------
------------------------------------------------------------
------------------------------------------------------------
------------------------------------------------------------
------------------------------------------------------------
------------------------------------------------------------
------------------------------------------------------------
------------------------------------------------------------
----------------------------------------------------CHMLSVAA
FNALLKTLEEPPAHVVFVLATTDPQRVLPTIISRCQRFDYRRIPLDAMVAHLRKIAHLEN
IDIPLESVTLIAQIANGGLRDAESLLDQLSLLSGEITPDKVWDLVGAVPERDLLQLLQVI
HSNDPEAVIQQCRSLLNRGREPLVVLQNLASFYLNLLIAKTAPQRGDLIAVTQPTWEILC
QEANQWELSTILQGQQHLKESEYQLKNTTQPRLWLEITLLGLLPA---AFGQTQTTRTAT
TPLNTQINLQTQPTATPPTSPPPPQDIPHPFGETPPATNGHGSGTPPSPVDTQVHQVPPK
PEVPQVPA---------PVPEAKAIAKAPPSQDVIP----PTVQPTEPPPLSPSPPATTS
PTIS-----------------------------ALEREEL---WQGIVRQL---PLLSQS
LFR----DHGKLLQLTDH---SALIGIKSANLLKIAKN--KTLQLEAAFEKICGNPLKVT
LQVGH---GLENGQGGTSVTPILSTPAPAPTVISPAQNPIEM---PPP----------PV
AETPQPMAPPPLGSPTKPAPDP-KPPEPTPTAHRKA-------------------DLGEI
TPPAPAVPPLVE----------------------------SASASEPTATAEIP-----E
TTDDIQ---AIAQQFAELFDGEVIELTH--------------------------------
-------FVPPEE-TDVQVVLPPEPEKPPPPVPEPPTI------------PVVQGRPPVP
VAPD-----DEIPF------------
>Cylr|282901379
-------MSYEPLHHKYRPKSFAELVGQEAIATTLTNAISLVKIAPAYLFTGPRGTGKTS
SARILAKSLNCLQTGHPTPTPCGVCDTCQGITKGYSLDVIEIDAASNTGVDNIRELIEKA
QFAPVQCRYKVYVIDE--------------------------------------------
------------------------------------------------------------
------------------------------------------------------------
------------------------------------------------------------
------------------------------------------------------------
------------------------------------------------------------
------------------------------------------------------------
------------------------------------------------------------
------------------------------------------------------------
----------------------------------------------------CHMLSAAA
FNALLKTLEEPPKHVVFVLATTDPQRVLPTIISRCQRFDFRRIQLEAMVKHLSKIAYNEN
IPISQDAITLVAQISQGGLRDAESLLDQLALLPGEVSPEQVWDLVGSVSEKDLFALLQAI
AQNDSEKVLDHTRNILDRGREPLIILQNLGAFYRDLLIAKTASSRQDLVSCTQETWQQLV
SFAAELDITFILHGQQQLRTAEVQLKSTTQPRLWLEVTLLGMLPI-------------TQ
SSMVAPSSPSVHPATIQNQNGINYNVP--------------PSPIYKQA----------H
QQATPNLV---------SSSS-----SLPTH---NP----QHSPNYLEQATSSSSEAIPP
SS-------------------------------EHDLNQI---WYQVLGNLQ--PASRRE
MLR----QMSQLLEFDGN---LAKIGI-KQAWYEKGKS--DLGIIQNAFHQTFQRHIQIQ
LEKTN-----------SGSTTRRNSIPEDSTRVYQSLTTPTY----------------QP
APQPTPSPKIETVHTVVNNPAT-NPPLVNKLTPNPS-------------------TPSPQ
HNRKPEPIVITN------------------------------------QLPKSNGSVSNQ
DDSQVA---KAAKSLAEFFSGQITQ-----------------------------------
-------LTDDNF-----------------------DL------------AEIGASMD-S
DLEV-----YNLDDYE----------
>Prom9303|124021779
-----MSQAYQPLHHKYRPQRFDALVGQDAIAATLSHALRSSRIAPAYLFSGPRGTGKTS
SARILARSLNCLNCDQPTPEPCGNCELCKSIAAGTALDVIEIDAASNTGVDNIRELIERS
RFAPVQARWKVYVVDE--------------------------------------------
------------------------------------------------------------
------------------------------------------------------------
------------------------------------------------------------
------------------------------------------------------------
------------------------------------------------------------
------------------------------------------------------------
------------------------------------------------------------
------------------------------------------------------------
----------------------------------------------------CHMLSTAA
FNALLKTLEEPPPRVVFVLATTDPQRVLPTILSRCQRFDFRRIPLEALEKHLEMIATREA
IPINPEALHVVAQRAQGGLRDAESLLDQLSLLPGPIKAEAVWELMGAVPEQELLKLAAAL
AQADPLCLLETCRNLLNRGRDPGALLQGLAAVLRDLVLMTAAPDRPELTSVSPQFRNQLP
PLASQIGRHQLLQWQVQLKGSESQLRHSVQPRLWLEVLLLGLLAE---------------
PPSSEAVTAVPITKTAQPINPAAQAIT--------------------------------A
NALTPTTQ------------------IQQPP---SRSTTTHDPVSAITPNAEPDPPPAQR
TP-------------------------------NNNLQEL---WQQILGSLE--LPSTRM
LLS----QQAQLVRLDDH---RAVVQV-AGNWMGMVQS--RATLLEQAIAKALGNSRQLV
LESQS-----------GSATPMPSPHKTGAA---PTPNTS------------------AS
TAEPSPPQQVQSSSTGAYPPDP-ATSAAITDQQ----------------------KPLEE
DSPPTQPT---------------------------------------------------S
SLEPID---SKAKRLADFFNGKVLD-----------------------------------
-------VDL--------------------------------------------------
--------------------------
>Syns7805|88809301
-----MSQAYQPLHHKYRPQRLDQLVGQEAIAATLGHALRSGRIAPAYLFSGPRGTGKTS
SARILARSLNCLNSEGPTPEPCGHCELCTTIAAGTALDVIEIDAASNTGVDNIRDLIERS
RFAPVQARWKVYVVDE--------------------------------------------
------------------------------------------------------------
------------------------------------------------------------
------------------------------------------------------------
------------------------------------------------------------
------------------------------------------------------------
------------------------------------------------------------
------------------------------------------------------------
------------------------------------------------------------
----------------------------------------------------CHMLSTAA
FNALLKTLEEPPPQVVFVLATTDPQRVLPTILSRCQRFDFRRIPLEALERHLTWIAEQET
IPIQPEALHVVAQRAQGGLRDAESLLDQLSLLPGPIQADAVWDLLGAVPEQELLALVTAM
SSGEPVALLEATRTLLDRGRDAGSVLQGLAGILRDLVLMAAAPDRPELTSVSPQFRDQLP
ELAKAIGRSRLLQWQSQLRGTEQQLRQSVQPRLWLEVLLLGLLSE---------------
----PTAPQATVPTSRQPPRPSPATAD--------------------------------P
TPPAPAQA------------------STPAP---------ISLPDTSTPAAEPAVAASPS
P--------------------------------PQDLKEL---WQQILAGLE--LPSTRM
LLS----QQAELVRLDNH---RAVVQV-AGNWMGMVQS--RVALLEQAIARAVGGSRQLV
LESHG------------GAAPMAATPAPAP----------------------------TP
TPVPVPVPAITSSEAQLPPRPVAAPPTPTSAPA----------------------PKPES
DPPPAQR----------------------------------------------------Q
EPSVLD---DKAKRLADFFNGQVLN-----------------------------------
-------VDLET------------------------------------------------
--------------------------
>Syns7803|148238398
-----MSQAYQPLHHKYRPQRLDQLVGQEAIAATLGHALRSGRIAPAYLFSGPRGTGKTS
SARILARSLNCLNSEGPTPEPCGHCELCTTIAAGTALDVIEIDAASNTGVDNIRDLIERS
RFAPVQARWKVYVVDE--------------------------------------------
------------------------------------------------------------
------------------------------------------------------------
------------------------------------------------------------
------------------------------------------------------------
------------------------------------------------------------
------------------------------------------------------------
------------------------------------------------------------
------------------------------------------------------------
----------------------------------------------------CHMLSTAA
FNALLKTLEEPPPQVVFVLATTDPQRVLPTILSRCQRFDFRRIPLEALERHLTWIAEQET
IPIQPEALHVVAQRAQGGLRDAESLLDQLSLLPGPIQAEAVWDLLGAVPEQELLALVAAM
RSGEPVALLEATRNLLDRGRDAGSVLQGLAGILRDLVLMAAAPDRPELTSVSPQFRDQLP
ELAKAIGRSRLLQWQSQLRGTEQQLRQSVQPRLWLEVLLLGLLAE---------------
-PTAAQTPVQAASQPPRPGSQSAPATA-----------APIPAPPVPAVA---------T
AAPSPQAP---------PAQA-----PPPAP---------VSLPDTSPPAAEPAAAANPS
P--------------------------------PQDLGEL---WQQILAGLE--LPSTRM
LLS----QQAELVRLDNH---RAVVQV-AGNWMGMVQS--RVALLEQAIARAVGGSRQLV
LESHG----------------GAAPMAAMPAPSTPPPPTP------------------NA
TPAPVPAPAVTSSEAQLPPRPLAATPTPASLPP----------------------TPTPS
AAPAPAPEPDSA-------------------------------------------AVQRQ
EPSVLD---DKAKRLADFFNGQVLN-----------------------------------
-------VDLDP------------------------------------------------
--------------------------
>Cya0110|126658850
MLVAQIMSSYEPLHHKYRPQTFADLVGQEAIATTLSNAIASQRIAPAYLFTGPRGTGKTS
SARILAKSLNCLAVEVPTAAPCGQCEVCRAITRGSALDVIEIDAASNTGVDNIREIIERS
QFAPVQCRYKVYVIDE--------------------------------------------
------------------------------------------------------------
------------------------------------------------------------
------------------------------------------------------------
------------------------------------------------------------
------------------------------------------------------------
------------------------------------------------------------
------------------------------------------------------------
------------------------------------------------------------
----------------------------------------------------CHMLSVAA
FNALLKTLEEPPERVIFVLATTDPQRVLPTILSRCQRFDYRRIPLEAMVNHLTIIAQKEN
IEIETEALILVAQIANGGLRDAESLLDQLSLLSGSITSEKVWDLVGAVPEKDLLSLLQAI
NSNNPEIVIESCRKLMDRGREPLVVLQNLAGFYLNLLIAKTAPTRSDLVAVTSTTWDDLC
SEAKHWKTETILRGQQKLKESEVQLKNTTQPRLWLEVTLLSLLPD-------------AC
TPEVIIQSSNISTQTKNNNESKLTNLP--------------------------------Q
QKPQAKIV------------------EKQFQ---DQ----PKALYKPNETITELSEILIN
ND-------------------------------DTNLEEM---WQLVLKKL---PLLSSA
LIK----QHGYLINYKNT---VATVGIKSKQLLKAAQD--KLPQIESAFQAVVGHKVKVN
LQVAN---------TTKSNEKFYNSSIKSPLSYSQNNNNLSQNS--------------NN
LNNNNPKNLTHQPNSNSQIDNA-NDKNEKAEEI----------------------LNIPS
ISPTQDNIDNIE-----------------------------------------------V
SEDKIQ---KAAEQLAKFFKGEVISNYDLQEEKNNQSE----------------------
-------SKENIDLSHNSLRDFKIENEKDKNADDLENNNLYNQISTSSISSKKVKGRPKI
TKEE-----EDLEF------------
>Mica|166368134
-------MTYEPLHHKYRPQTFADLVGQSAIATTLSNALISERIAPAYLFTGPRGTGKTS
SARILAKSLNCLSSDHPTPIPCGKCSVCQAIANGSALDVIEIDAASNTGVDNIREIIERS
QFAPVQCRYKVYVIDE--------------------------------------------
------------------------------------------------------------
------------------------------------------------------------
------------------------------------------------------------
------------------------------------------------------------
------------------------------------------------------------
------------------------------------------------------------
------------------------------------------------------------
------------------------------------------------------------
----------------------------------------------------CHMLSTAA
FNALLKTLEEPPDRVIFVLATTDPQRVLPTIISRCQRFDYRRIALDAMVAHLQKIAQIEA
IDINLEALTLVAQIANGGLRDAESLLDQLSLLAGTITAERVWDLVGAVPERDLLTLLKVI
HGNIPDQVIEQCRHLMNRGKEPLIVLQNLAGFYLNLLLAKTAPNRPEMVAVTAPTWQELC
TEARTWSLEEILRGQQLLKDSETQLKNTTQPRLWLEVTLLGLLPQ---------------
-AQVIPLVATAVPSRPQTSVERPTEVI--------------------------------T
APAPVNQP------------------IKPAV---IT----PTTSVAVPK-----TEVKTV
AS-------------------------------DDNHEQI---WQRVLEVME--PPTTRT
LLR----QHGSLFNMEES---SAYLSISSEQLLKMARL--RLTNIESAFEAVFRRRIKVH
LQVGSATAAMAAEVSPSPAARIQPPPETAPT---PPITPENKVM--------------TV
VDIPPVKEAIIDKKEAKITASG-TPKTPSTELPQKI-------------------LNFDS
SLETLDQD---------------------------------------------------V
DVSEIL---AAAQKLAKSFDGEVVNMGYS-------------------------------
-------LPENSA-------AETKVNKSLENMTIVRGR------------PDVNEILD-S
LEED-----EDLPF------------
>Syns8109|260435304
-----MSSAYQPLHHKYRPQRFDQLVGQEAIAATLGHALTSNRIAPAYLFSGPRGTGKTS
SARILARSLNCLNSEGPTPEPCGTCELCTTIAAGTALDVIEIDAASNTGVDNIRELIERS
RFAPVQARWKVYVVDE--------------------------------------------
------------------------------------------------------------
------------------------------------------------------------
------------------------------------------------------------
------------------------------------------------------------
------------------------------------------------------------
------------------------------------------------------------
------------------------------------------------------------
------------------------------------------------------------
----------------------------------------------------CHMLSTAA
FNALLKTLEEPPPQVVFVLATTDPQRVLPTILSRCQRFDFRRIPLNALNKHLSWIAEQEA
IEIKPEAIHVVAQRSQGGLRDAESLLDQLSLLPPPIEAAAVWDLLGAVPEQELLELVGAM
SSAEPVQLLKATRNLLDRGRDPGAVLQGLAGMLRDLVLMAAAPDRLELTSVSPQFREQLP
ALAKAIGRARLLQWQAQLRGTEQQLRQSVQPRLWLEVLLLGLLAE------------PVA
AQSTAAAPAPRQPTTTQPAAAASPTT---------------------------------T
PVAPPTPT---------PSATTPAAATAPAI---EAPSPSPKPAPAPSPELPTVSTPAPA
A--------------------------------STNLPEL---WQQILGSLE--LPSTRM
LLS----QQAQLVRLDAN---RAVVQV-AGNWMGMVQS--RASLLEQAVAKALGGSRQLV
LEASN----------SAMPPPLATAPVTAPSITPPTTPPPIG----------------PA
IATTPVGTASAAVEPPTQAPSA-TPAQAPELPH----------------------TQTKP
LDANPAAAPAES-----------------------------------------------S
LTSGLD---SRARNLADFFNGQVLD-----------------------------------
-------FDDVN------------------------------------------------
--------------------------
