# Supplementary material for: Genome fluctuations in cyanobacteria reflect evolutionary, developmental and adaptive traits
Source: BMC Evol Biol. 2011 Jun 30;11:187. doi: 10.1186/1471-2148-11-187 (PMC3141437; doi:10.1186/1471-2148-11-187)
Supplement: Additional file 8 — Individual and concatenated alignments for protein groups. Compressed file containing all alignments of individual groups (fasta format) and the concatenated alignment of 285 single-copy genes (phylip format). [file 1471-2148-11-187-S8.GZ › Cyanos1382.faa]

>Syne7942|81299733
-------------------------MLALWQQL-----------RDTLTRWWA----DFT
LQTKLMAIATLVVSLIMSGLTFWAVNSIQEDARLNDTRFGRDLGLLLAANATPLIADEDI
AGLTRFSYRFYRSTS-SVRYLLYADTEGEIYLGIPFSQSEVRNS----LTIQRRIQLPPD
YL------RQGDRPYVRQHLTPAGLVTDVFVPLFQNDRYLGVLAIGTNPSPAVVASSGLT
RDVTIAVFITIWVMVIVGAVFNALIITRPIRELVEGVRSIASGNFKQRIDLPPSGELGEL
IASFNDMAEQLEGYAAQNIDELTSEKAKLETLVSTIADGALLLDADLNLVLVNPAAIRIF
GWEGR-SLKGDDVIDHLPSPLAQELHDPLKAIANGD------------------------
-REAVELRLTLPE-----RSNRTVRILVSNVL----------------------------
-----------------DTARAN-VKGIAVTVQDITREVELNEAKSQFISNVSHELRTPL
FNIKSFIETLHDYGDDLSEEERREFLSTANHETDRLTRLVNDVLDLSRLE-SNRRYNFEG
IDLVQPIEQTLRTYQLNAREKGIELRSEIARDLPAVRANYDLLLQVFANLVGNALKFTAS
GGCVAMRAY--------------------------LVGQ----PLRTEAVNHSEIVSSLP
NIRIEINDTGIGIDAEDQEAIFDRFFRVENRVHTLEGTGLGLSIVRNIV-EKHQSRIHLI
SEVGIGTTFWFDLPIYQP--E----------------EAIAAPAKPEAITATNGTEVSVS
TG------
>PromCC|33240871
------MTTNNINQIEPTQEEERSDDKTSHPGL-----------KPLINKWWD----EFS
LRAKLLAIATLIVSLLMSGITFFALSSIQRDAGMNDTRYARDLGLLLSGNVTELVAKGQE
RELFNVAEKFWRSSR-NIRYIFFTDTEGIVQLGIPISATPSDSKSE--FQLRKKLQLPQE
LK------KRPQFPLVRQHLTPQGQVTDVFVALLFKGKYVGNLALGVTPNKSALASAALT
REITIAVFISIWILVIIGAVFNAQTITKPIRELVSGVREIAKGNFKSRIILPMSGELGEL
LDGFNNMASQLEDYDAANIEELRAAQVKQQSLIATMADGAILLNEKGKIVLVNPTARRLF
RWEGR-NLESQDLLDELPELIANELHPNITSILNNL------------------------
-CESDELRCSTGE-----P-ARTLRIVLQSVR----------------------------
-----------------DSSGST-LKGVAITIQDLTREVELNAIQRRFISNVSHELRTPL
FNIKSYVETLHDLDDKLDHKEKMEFLEVANSETDRLTRLVNDVLDLSKIE-TAGNVNFEA
INLAPAIDQTVRTYRLNAEDKKVEISQEIEENMELILGNWDLLLQVLDNLIGNALKFSSA
GGKIVLRAY-------------------TWPDTCITSSP----KIDKKDAPSCEIIYPLP
RLRIEIGDTGCGISEDSQLRIFERFYRVENDVHTEVGTGLGLSIVREII-EKLGSNIRMV
SIPGIGTTFWFDLPLAIN-DA----------------DEILVESERMRLKWDRKLEEELT
--------
>Crow|67925453
-------------------------MFNLLSQI-----------KEILRRWWS----EFT
LQTKLMAAATLAVSLFMSGLTFWAVNTIQKDAQLNDTRFGRDLGLLLASNVTPLIAEDDL
TEVARFSSRFYQSTT-SIRYIIYTDKTGNIFFGIPYSSAEVQNS----LTIERRIQLPDF
PS------DDHNLPLVRQHQSPNGEVTDVFVPLRHQGNKLGFLSIGINPNATVVNSSNLT
RDVTIAVFVAIWAMVILGAVFNALTITRPIKELLLGVKNIAAGNFKQRINLPFGGELGEL
IFSFNEMAKRLERYEEQNIDELTSEKAKLDTLVSTIVDGAILLDTNLNLLLVNPTARRMF
VWDSK-NVIGENILEILPSELTEQLQTPLKQMMEQN---TSVSDELESEYQTAEDTPLQP
RISPGEYRISISQ-----PISRIVRVLLTQVF----------------------------
-----------------DQHRET-LKGIAMTVQDITREVELNEAKSQFISNVSHELRTPL
FNIKSFIETLSEFGEDLTETERKEFLETANHETDRLTRLVNDVLDLSRLE-SSKTYHLKG
IDLSQLIEQTLRSYQLNAKDKELVLKKEVEPNLPLILGHYDLLLQVMTNLVGNSLKFTPS
KGMIVIRAY--------------------------------------HFKTKSKQFNNKS
CVRVEISDSGIGIAPEDQAAIFDRFFRVENRVHTLEGTGLGLSIVRNII-DKHHSRINLI
SEVGIGTTFWFDLALYED-NC----------------TPSEGCTNDNILPRTVDVHPNSL
LF------
>Syn7335|254423446
--------------------------MQLLTKI-----------KALLATWWS----DFT
LQTRLMAGATLLVSLIMSGLTFWAVNTIQQDTQLNDTRFGRDLGILLAANAAPLIETSDR
AELARFSYTFYENTS-NVRYMLYADQAGEIFFGIPYSEPAVQNS----LTLRRRMKLPDN
Y-------ASSDSPLVRQHMTPAGVVTDVFVPLVVEGDYKGMLAMGITPNPTVVASSHLT
RDVTVAVFVSIWVMVILGAVINALTITQPIKELLTGVKNIAAGNFKQRIDLPLGGELGEL
IYSFNDMAERLERYEEQNIEELTAEKAKLESLVSTIADGAILLDAKTNLILANVAARRLL
GWEAA-SPPSGSILDGLQPEVRAQLAPALAQALISE------------------------
AHEGSEFRILLDG-------NRTIRVLLNTVL----------------------------
-----------------DQSRAN-VKGMAITLQDITREVALNEAKSQFISNVSHELRTPL
FNIKSFIETLHEYGEDLSEQERREFLATANNETDRLTRLVNDVLDLSRLE-SNRRYEFSA
VEVHQPIDQVLRTYQLNAKDKQIELASDIESALPAVLGNYDLLLQVFGNLVGNALKFTPA
GGKVVIRAY----------------------------------------HAPSAQPNLLQ
SVRIEIGDTGIGIDDEDQAAIFERFFRVENRVHTLEGTGLGLSIVKNIM-DKHNSQINLV
GEVGVGTTFWFDLPVYDLVDERSDSQAHLVDSQHASSQPLENENTSDELDHAPAKKKTSE
ARVRG---
>Syn307|148242922
--------------------------------M-----------PALTSGWWA----EFS
LQTKLLAIATLVVSIVMTGLTFFALNGIQTEARMGDTRYARDLGLLLASNVTPLAAQGND
RELARVTEEFWRSSR-SLRYIFYADPEGVIYLGIPISKVDSGND----LLLSRRLELPSD
LR------QRPQNPLIRQHLTPDGLVTDVFVPMVNGKNYLGVMALGVNPNEAVLATAALT
RNVTVAVFVSIWVLVILGAVFNALTITRPVKELLRGVRSVADGDFGARIALPVGGELGEL
LNGFNTMATQLEAYDEANIEELTAAQVKQQSLIATMADGALLLDPEGQVVLVNPTARRLF
RWEGR-KLEGQELLRLLPDSLTMELQEPFDAVRSRE------------------------
-RDSAEVRCSINE-----P-NRTLRLVLQAVR----------------------------
-----------------DGSGET-LKGIAVTVQDLTREVELNAAQSRFISNVSHELRTPL
FNIKSYVETLHDMGDQLDEEMTREFLATANAETDRLTRLVNDVLDLSRLE-SDRVWSFEP
TEVEAAMEQTLRTYKLNADDKGVSLDLAVPPSLPRVRGNYDLLLQVFDNLVGNAVKFSTS
GDMVQLRAY-------------------LWPDTCPIKAD--------------DASSPLP
RLRVEVADSGTGISEEDCRRVFERFYRVENAVHTEAGTGLGLSIVRGIL-QKHGSDISMV
SELGVGTTFWFDLPLEGA-DE----------------DELIVNAERKALALS--------
--------
>Syn9605|78213638
------MSSGSGAAIADWALPPNGKPPGEDQNL-----------WDRITAWWA----EFT
LQTKLLAIATLVVSLMMTGITFFALNGIQRDAVMNDTRYARDLGLLLAGNVTELVAQGQD
RELANVAEKFWRSSR-SVRYIFFADPEGVVYLGIPISATPSSGDGE--LRLNRRLELPDE
LR------RRPQNPLVRQHLTPQGAVTDVFVPLIRGGQYYGVLGLGVNPNETALASAALT
REVTVAVFISIWVLVILGAVFNALTITRPVKELLRGVRSVASGNFGARVDLPVGGELGEL
LTGFNAMASQLEAYDEANIEELTAAQVKQQSLIATMADGAMLLDADGRIVLANPTARRLF
RWEGR-SLEGQELVGELPELLAIELHSPLDALLGGG------------------------
-SDSEDLRCSVGE-----P-ARTLRIVLQAVR----------------------------
-----------------DASGET-LKGIAVTIQDLTREVELNAAQSRFISNVSHELRTPL
FNIKSYVETLHDLGDQLSPDEQKEFLGVANDETDRLTRLVNDVLDLSRLE-SGRTLQFEP
ISMRPAMEQTLRTYRLNAEDREVELVLDVPEDLPDVLGNWDLLLQVLDNLMGNALKFSRP
GGPLALRAY-------------------PWPDTCSVEGT----AITGTDGPTCALTSPLP
KLRVEIADTGCGISSTDQERIFDRFFRVENAVHTEVGTGLGLSIVRGIL-EKHGAQVQMA
SEPEVGTTFWFDLPLAKA-DK----------------DELQLQAERRSRNAIAEAVEL--
--------
>Nosp|186683853
-------------------------MLTLLKTI-----------RHAIASWWS----EFT
LQTKLLAVATLVVSLVMSGLTFWAVNTIQQDARMNDTRFGRDLGLLLAANVAPLVADNNL
TEVAQFSQRFYSSTS-SVRYMLYADETGEIFFGIPFWEAEVENS----LTIKRRIQLPED
YP------GDGEKPMVRQHMTPDGVVTDVFIPLIVNKKYLGVLAIGINPNQTAVISTNFT
RDVTIAVFITIWVMVILAGVINALTITKPIKELLVGVKEIATGNFKQRIDLPLGGELGEL
ILSFNEMAERLERYEEQNIEELTAEKAKLETLVSTIADGAVLIDNNMQVILVNPTARRIF
GWETA-DVVGCNVLHHLPPAVQMEITGPLYEMAAGE------------------------
-CESAEFRIFINQ-----PTPRTIRILLTTVL----------------------------
-----------------NVQRES-IKGIAITVQDITREVELNDAKSQFISNVSHELRTPL
FNIKTYIETLHDYGEDLGLEERQEFLQTVNHETDRLTRLVNDVLDLSKLE-SGRQYNFDG
VDLAQAIEQTLRTYQLNAKDKGVELLQEVDTNLPLVMGNYDLLVQVFGNLIGNALKFTKA
GGKVAIRAY------------------------------------QLDFKPNHSQSSP--
-VRIEISDTGIGIATEDQHSIFERFFRVENRVHTLEGTGLGLSIVRNII-DRHRSKVHLV
SEVGIGTTFWFDLAAFEE-KA----------------PPIQVEAITEASKITTV------
--------
>PromAS|123969074
--------MVGSNNQESAKYSINDNEEMNKNHW-----------INGLLAWWS----GFS
LRTKLLAIATLVVSLLMTGITFFALNSIQRDAGMNDTRYARDLGLLLSGNVTELVANNQK
KEISNVAEKFWRSSR-NLRYIFFTDAEDIVQLGIPISATPTSSDSQ--FQLTRRLKLPSE
LK------KRPQFPLVRQHATPQGQVTDVFVPMLWKGKYLGTLALGVTPNKKALASAALT
REVTIAVFISIWVLVILGAVFNALTITRPVRELVRGVREISRGNFKSRISLPMTGDLGEL
LNGFNRMATQLENYDEANIEELKAAQIKQQSLIATMADGAILLDSKGKIVLTNPTAKRLF
RWEGR-FLEGKHFLNEIPEILSNDLHSNIESILNRE------------------------
-KEKDDLRFSLGE-----P-ARTLRIVLQSVL----------------------------
-----------------DTNKIE-LKGIAVTIQDLTREVELNAAQNRFISNVSHELRTPL
FNIKSYVETLHDLKDQLSDEEQIEFLGIANSETDRLTRLVNDVLDLSRLE-SGKIVQLEQ
MDIKPAIEQTLRNYRLNATEKNVSLAHDIEETIPPILGNFDLLLQVFDNLLGNGLKFSPK
NSTLIIRAY-------------------TWPDSCPAFPP----SIKNDAAPQCELVSPLP
KVRIEIADTGSGISQADQEKIFDRFYRVENSVHTEQGTGLGLSIVRGII-EKHGGEIRMA
SELGVGTTFWFDLALAQS-DK----------------DELLTKAINNSDSFSASEIKEII
--------
>Rapb|282897084
---------------------------MLIVTI-----------RNVINHWWY----EFT
LQTKLLAVATLVVSLFMSGLTFWAVNTIQQDEWLNDTRFGRDLGLLLASNVTPLVAEKNF
TEVAQFSQRFYSSTS-SVRYMLYADETGEIFFGIPFWDPQLESS----LTIKQEMLPPED
YL------DDEQKPIVRQHSTPDGLVTDVFIPLMANKRYLGMLAIGINPNPTAVISSNFT
RDVTIAVFITIWVMVILAGVINALTITKPIKELLAGVKQIAAGNFKQRIDLPLGGELGEL
IFSFNDMAERLERYEEQNIEELTAEKAKLETLVSTIADGAVLIDNNMQVILVNPTARRIF
AWEGT-DVVGQNLLNYLPHSVQMEITRTLYEMASGE------------------------
-RESAEFRIPLRE-----PTKRTIRILLTTVL----------------------------
-----------------DSQRES-IKGIAITVQDITREVELNEAKSQFISNISHELRTPL
FNIKTYIETLHDYGDDLGAKERQEFLATVNHETDRLTRLVNDVLDLSKLE-SGRTYHFDG
VDLAQALEQTLRTYQLNAKEKGINLVQELASNLPMVIGNYDLLLQVFGNLIGNALKFTPA
GGIVAIRAY---------------------------------------RVDVNRSGHNSP
LVRIEISDTGIGIAPEDQEAIFDRFFRVENRVHTLEGTGLGLSIVRNIM-ERHHSQMHLV
SEVGVGTTFWFDLALFDE-DK----------------PTVNLTPLP--------------
--------
>YellA|86607271
-------------------MPGETGEPSRGGFF-----------WGSLRRWWSRWKQKLR
LETQLLFVATLVVSLVVSSFTFWAVSTVQQDARFNEARFGRDLGLLLAANVAPLIAEDRI
GEVAQLSRQYFESTS-SIRYLLYADPEGNIYYGIPFSNQEVKTS----LSLTRRIQLPDN
RP------PAEGQPLVRTHLTPAGRVTDIFVGIYHQGRFLGTLGLGINPNPALVRSTQLA
REVAIGVFLAVWVLAILGAVVNALTITYPIKALVKGVQEITKGNFKQRIDLPFGGELAQL
IDSFNEMAERLQSYEEQNIEELAAAKAKLETLVFSIVDAAILLDAEFRVLLLNPAASRMF
GWEGE-PVLGKPLPELLPEDLRQQLARPLMQIARGD------------------------
-QEAEEIRVNLSG-----PTKRVIRILLSPVS----------------------------
-----------------DPRRQN-LKGIVMTVQDITREVELNEAKAQFISNISHELRTPL
FSIKSFIETLYEYGEQMSPEERLDYLEIANRETDRLTRLVNDVLDLSRLE-SGKQYHFEA
VDIAAVIEQTLRTHHLQARDKGIQLRKFVDPDLPLVWGNYDLLLQVMTNLLGNALKFTPS
GGLVTVHAH-----------------------------------------PVVQADGSPQ
AVRVAVADTGIGIAPEDQERIFDRFFRVENRVHTLEGTGLGLAIVRNIL-EKHHTRICLE
SKLEQGSTFWFDLHLYTE-NG----------------PLEFAAQPGETDPPSCRWREDSR
HTHQS---
>Prom9215|157413903
--------MVDTNNRESRKYNITDNEDLNSNYW-----------INRLLAWWS----GFS
LRTKLLAIATLVVSLLMTGITFFALNSIQRDAGMNDTRYARDLGLLLSGNVTELVANNQK
KEISNVAEKFWRSSR-NLRYIFFTDAEDIVQLGIPISATPTSSDSQ--FQLTRRLKLPSE
LK------KRPQFPLVRQHATPQGQVTDVFVPMLWKGKYLGTLALGVTPNKKALASAALT
REVTIAVFISIWVLVILGAVFNALTITRPVRELVRGVREISRGNFKSRISLPMTGDLGEL
LNGFNRMATQLENYDEANIEELKAAQIKQQSLIATMADGAILLDSQGKIVLTNPTAKRLF
RWEGR-FLEGKNFLNEIPEILSNDLHTNVESILNRE------------------------
-KEKDDLRFSLGE-----P-ARTLRIVLQSVL----------------------------
-----------------DTNKVE-LKGIAVTIQDLTREVELNAAQNRFISNVSHELRTPL
FNIKSYVETLHDLKDQLSDEEQIEFLGIANSETDRLTRLVNDVLDLSRLE-SGKIVQLDQ
MDIKPAIEQTLRNYRLNATEKNVTLAHDIEETIPLILGNFDLLLQVFDNLLGNGLKFSPK
NSSLIIRAY-------------------TWPDSCPAFPP----SIKNDGAPQCELVSPLP
KVRIEIADTGSGISQADQEKIFDRFYRVENSVHTEQGTGLGLSIVRGII-EKHGGEIRMA
SELGVGTTFWFDLALAQS-DK----------------DELLTNAINNSDSFSSSEIKEII
--------
>PromN2A|72382751
-------MKNTNSNQNKNFIASKHDVILDDLTL-----------LEKINLWWS----RFN
LRSKLLAFGTLVVSFIMTLITFFALSSIQKDAGMNDTRYARDLGLLLSGNVTELVAKNQT
RELFNVAEKFWRSSR-NLRYIFFTDPDGFVKLGIPVSATASDSDAEGALQLTRKLKLPSE
LK------KQPQFPLVRQHSTPQGQVTDVFVPMLWKGEYLGTLALGVTPNKKALATAALT
REITVAVFISIWVLVIIGAVFNALTITRPIRELVIGVREIAKGNFKSRVDLPMSGELGEL
LTGFNAMASRLEDYDAANIEELKAAQVKQQSLIATMADGALLLDEQGNIVLVNPTARRLF
RWEGR-NLEGQNLLNQLPDSLVKELETPITSLLNNF------------------------
-GDSDDLRCNLEE-----P-PRTLRIVLKSVR----------------------------
-----------------DTTGEN-IKGIAVTIQDLTREVQLNAAQKRFISNVSHELRTPL
FNIKSYVETLYDLGEQLTKDEQKEFLGVANSETDRLTRLVNDVLDLSKLE-SGRTIQLEA
LSIKEAMEQTLRNYKLNAEEKNVKLILNVENNLTFVLGNWDMLLQVFDNLVGNALKFSQE
GGTINLKAY-------------------TWPDICVASPV-----DLDNKAPHCEILSPMP
KIRVEVSDTGYGISEIDQQRIFERFYRVEDSVHTEVGTGLGLSIVKGIV-DKHGSEIRMA
SEPNTGTTFWFELPLEDS-DA----------------DELLLKSARKNWELENDKTLIK-
--------
>Syns9917|87123661
-----------MASSASAAPATGSPAASTTTSW-----------WGKLRLWWA----EFS
LQTKLLSVATLVVSLMMTGITFFALNGIQRDAVMNDTRYARDLGLLLAGNVSELVAEGHD
RELANVTESFWRSSR-SLRYIFFADPEGIVYLGIPISGSGQETPND--LRLSRRLELPAG
LR------NRPQNPLVRQHLTPQGQVTDVFVPLVRDGRYLGILALGVNPNETALASAALT
REVTVAVFISIWVLVILGAVFNALTITRPVKELLRGVRSIASGDFETRIALPVSGELGEL
LDGFNAMAAQLQAYDAANIEELTAAQVKQASLIATMADGAVLLDAEGRIVLANPTARRLF
RWEGR-NLESQELLDELPHLLAIELHAPLDALLNGI------------------------
-SDSEDLRCSIDD-----P-SRTLRIVLQSVR----------------------------
-----------------DASGES-LKGIAVTIQDLTREVELNAAQSRFISNVSHELRTPL
FNIKSYVETLHDMGDQLSEEETKEFLGVANAETDRLTRLVNDVLDLSRLE-SNRPVQFEA
MALTPALEQTLRNYKLNADDKQVSLRLDVPIELPEILGNWDLLLQVLDNLVGNALKFSRQ
GGVLMLRAY-------------------TWPDSCWMPAA-----RQEESAPHCDLISPLP
RVRIEVADTGFGISEADQQRIFDRFYRVENAVHTEVGTGLGLSIVRGIV-EKHGSTIHMA
SEPEVGTTFWFDLALAQS-DQ----------------DELQLLSDRRKRQDLELLEQELS
G-------
>Prom9312|78779823
-------MVDTKNQDSRDYNSTSDNEDFHNNYW-----------TNRIIAWWS----GFS
LRTKLLAIATLVVSLLMTGITFFALNSIQRDAGMNDTRYARDLGLLLSGNVTELVANNQK
KEISNVAEKFWRSSR-NLRYIFFTDAEDIVQLGIPISATTTSSDSQ--LQLTRRLKLPSE
LK------KRPQFPLVRQHVTPQGQVTDVFVPMLWKGKYLGTLALGVTPNKKALASAALT
REITIAVFISIWVLVILGAVFNALTITRPVRELVRGVREISKGNFKSRISIPMTGDLGEL
LNGFNRMATQLENYDEANIEELKAAQIKQQSLIATMADGAILLDSQGKIVLTNPTAKRLF
RWEGR-FLEGKYFLNEIPEILSNDLHTNIESILNRE------------------------
-KEKDDLRFSLGE-----P-ARTLRIVLQSVL----------------------------
-----------------DTNKVE-LKGIAVTIQDLTREVELNAAQNRFISNVSHELRTPL
FNIKSYVETLHDLKDQLSNEEQLEFLGIANSETDRLTRLVNDVLDLSRLE-SGKIIQLEE
MDIKAAIEQTLRNYRLNATEKNVSLAHDIEENIPPILGNFDLLLQVFDNLLGNGLKFSPK
NSNLMIRAY-------------------AWPDSCPAFPP----SKQNDRAPQCELVSPLP
KVRIEIADTGSGISQTDQEKIFDRFFRVENAVHTEQGTGLGLSIVRGII-EKHGGEIRMA
SELGIGTTFWFDLALAQS-DK----------------DELLTQTINNTDNFSNSEVSKFI
--------
>SynsBL|116071239
------MSSESGAVIADWALPPNGGPPTDDTTL-----------WKRIAAWWA----EFT
LQTKLLAVATLVVSLTMTGITFVALAGIQRDAAMNDTRYARDLGLLLAGNVTELVADGQD
RELANVAEKFWRSSR-SVRYIFFADPEGVIYLGIPISATPTGEDGE--LRLNRRLELPDE
LR------RRPQNPLVRQHLTPQGTVTDVFVPLIRNGTYYGVLGLGVNPNDTALASAALT
REVTVAVFISIWVLVILGAVFNALTITRPVKELLRGVRSVASGDFQARVDLPMGGELGEL
LTGFNAMASQLEAYDEANIEELTAAQVKQQSLIATMADGAILLDATGRIVLANPTSRRLF
RWEGR-SLEGQELVEELPELLSIEVHSALDALLFSS------------------------
-SDGEDLRCSVGE-----P-ARTLRIVMQAVR----------------------------
-----------------DASGES-LKGIAVTIQDLTREVELNAAQSRFISNVSHELRTPL
FNIKSYVETLHDLGDQLTEDEKKEFLGVANDETDRLTRLVNDVLDLSRLE-SGRTVQFET
MNLRPAMEQTLRTYRLNAEDKTVELELDVAPDLPDVLGNWDLLLQVFDNLVGNALKFSRP
GGILSMRAY-------------------VWPDTCRVEDP----ISTMSEGPTCTLTSPLP
KLRVEIADTGYGISAQDQQRIFDRFYRVENAVHTEVGTGLGLSIVRGIL-DKHGAQVFMV
SELDVGTTFWFELPLEEA-DR----------------DELALQAERRSISAASDEDNIE-
--------
>Prom9515|123966735
------MINSNETKKIEVSSSNQTIEDDSYESL-----------SNRVLTWWS----GFS
LRTKLLAIATLVVSLLMTGITFFALNSIQRDAGMNDTRYARDLGLLLSGNVTELVANNQK
QEISNVAEKFWRSSR-NLRYIFFTNADDIVQLGIPISATPTSSDNQ--FQLTRKLKLPKE
LK------KRPQFPLVRQHTTPQGQVTDVFVPMLWKGKYLGTLALGVTPNKKALASAALT
REVTIAVFISIWVLVILGAVFNALTITRPVRELVRGVREISKGNFKSRISLPMTGDLGEL
LTGFNRMASQLENYDEANIEELKAAQVKQQSLIATMADGAILLDSKGKIVLTNPTAKRLF
RWEGR-FLEGKYLLNEIPEILSNDLHTNIESILNRE------------------------
-KESDDLRCSLGE-----P-ARTLRIVLQSVL----------------------------
-----------------DTNKIE-LKGIAVTIQDLTREVELNAAQNRFISNVSHELRTPL
FNIKSYVETLYDLKDQLSNEEQLEFLGIANSETDRLTRLVNDVLDLSRLE-SGKIIQLEP
MEIKPAIEQTLRNYRLNASEKNVALAHDIEENIPLILGNFDLLLQVFDNLLGNGLKFSPK
NSTLKIRAY-------------------TWPDSCPAFPP-----NDNNEAPQCELVSPLP
KVRIEIADTGSGISQPDQEKIFDRFYRVENAVHTEQGTGLGLSIVRGII-EKHGGEIRMA
SELGIGTTFWFDLPLEQS-DK----------------DELITQTINTTENFSDSQVSEII
--------
>Cya8802|257060785
-------------------------MLTLLQTL-----------REILRRWWS----EFT
LQTKLMAGATLAVSLFMSGLTFWAVNSIQQEAQLNDTRFGRDLGLLLASNVTHLIAEDNL
TDVARFSSRFYQSTS-SIRYMIYADQEGKIFFGIPYSAAEVQNS----LTIERRIQLPET
EI------KQASLPLVRQHHSPNGDVTDVFVPLRYENRYLGILAIGINPNPTVVNSSNLT
RDVTIAVFVAIWAMVILGAVFNALTITRPIKELLVGVKNIAAGNFQQRINLPFGGELGEL
IFSFNEMAERLERYEEQNIEELTAEKAKLETLVSTIVDGAILLDNNLQLLLVNPRARRMF
GWEGR-EVIGVNVLELLPTELSFELSEPLQEMARKG--ALEDKGGQNPSDPISEPSEGQQ
GSSTGEFRITLTQ-----PTQRIVRILLTQVF----------------------------
-----------------DQQRAT-VKGIAMTVQDITREVELNAAKSQFISNVSHELRTPL
FNIKSFIETLSEFGEDLTEEERKEFLETANHETDRLTRLVNDVLDLSRLE-SSKIYHLDR
VDLSQVIEQILRTHQLNAKDKELELSYQPEGNLSPVLGHYDLLLQVMTNLVGNSLKFTEP
GGKIVLRAY--------------------------------------HVRGDSSNPIHQD
KIRVEISDTGIGIDPEDQEAIFSRFFRVENRVHTLEGTGLGLSIVKNII-NKHHSHIYLV
SEVGVGTTFWFDLAVYQD-HC----------------STLDSSQQSEKLTDDFEINPTGL
LF------
>Prom9313|33863684
------MASSTSQAIAEWAPPGDGQPPPEPPGW-----------GERIYLWWA----EFS
LQTKLLAIATLVVSLLMTGVTFFVLNGIQRDAGMNDTRYARDLGLLLSGNVTELVAQGRD
RELATVAEQFWR-SR-SLRYIFFADPDGLIYLGIPISASPVSGDND--LQLNHRLELPAE
LP------SRPENALIRQHLTPQGQLTDVFVPLVWKGDYLGTLALGVNPNDTALASAALT
RQVTIAVFISIWVLVILGAVFNALTITQPVKELLRGVRAIASGNFEARIALPMGGELGEL
LNGFNAMASQLEAYDAANIEELTAAQVKQQSLIATMADGALLLDEVGQIVLANPTARRIF
RWEGR-NLEGQELLNELPEIIANELHDPLQSLLRNI------------------------
-GESNDLRCSLEE-----P-SRTLRIVLQSVR----------------------------
-----------------DQSGET-LKGIAITVQDLTREVELNAAQSRFISNVSHELRTPL
FNIKSYVETLHDLGDQLSEEEKKEFLGIANSETDRLARLVNDVLDLSRLE-SGRTVQFEP
MDLRPAIEQTLRNYRLNADDKQIHIELNTDDELPTILGNWDLLLQVLDNLVGNGLKFSRA
GGSLMVRAY-------------------TWPDSCKMSPI-----ESSKSAPHCEFFSPLP
KLRVEVADTGHGINQDDQQHIFDRFYRVENAVHTEAGTGLGLSIVRGII-EKHGGQIRMA
SEVELGTTFWFDLPLEQT-DA----------------DELIVQSVRTTRQQEQGLEL---
--------
>Cya7822|196258373
-------------------------MLGLLQTI-----------REVIGRWWS----EFT
LQTKLMAAATLAVSLFMSGLTFWAVNTIQQDARLNDTRFGRDLGLLLAANVAPLIAEDNL
TEVARFSSRFYSTTS-SVRYLMYADVEGKIFFGIPYSEPQVKNS----LTIERTIQLPEN
YA------KDADRPMVRQHLTPNGEVTDVFVPLNQDGKYLGVLAIGINPNATVAASSNLT
RDVTIAVFISIWAMVILGAVFNALTITKPIKELLVGVKNIATGNFKQRIDLPLGGELGEL
ICSFNEMAERLERYEEQNIEEMTAEKAKLDTLVSTIADGAILLDTNLQLLLVNPAARRLF
SWENK-DVIGRNVLHLFPPELTVTLTEPLYQFAVGE---QIESHEIHFQGSSQLTIHQEM
HSTPGEFRVTLSH-----PSPRTVRILLTQVF----------------------------
-----------------DQYRET-VKGIAMTVQDITREVELNEAKSQFISNVSHELRTPL
FNIKSFIETLTEFGDDLTESERREFLETANHETDRLTRLVNDVLDLSRLE-SSRIYHFDA
VDLGQLIDQTLRTYQLNAKDKNIELYQEIEANLPTVLGHYDLLLQVITNLVGNSLKFTES
GGRIVIRAY--------------------------------------KLRPKSEHSRKAS
QVRIEVSDTGIGIDAEDQQAIFDRFFRVENRVHTLEGTGLGLSIVKNIVEEKHRSKVHLI
SEVGVGTTFWFELDVYQDSSL----------------ESLPLEQESGKSSQPQSHTTPTA
--------
>Cya7424|218438951
-------------------------MLRLLQTI-----------REILGRWWS----EFT
LQTKLMAAATLAVSLFMSGLTFWAVNTIQQDARLNDTRFGRDLGLLLAANVSPLLAEDNL
TEVARFSSRFFSSTS-SVRYLMYADVDGKIFFGIPYSEPQVNNS----LIIERRIQLPEN
YA------KDAERPMVRQHSTPDGEVTDVFVPLNQDGKYLGVLAIGINPNATVVASSNLT
RDVTIAVFISIWAMVILGAVFNALTITKPIKELSLGVKNIATGNFKQRIDLPLGGELGEL
IGSFNEMAERLERYEEQNIEEMTAEKAKLDTLVSTIADGAILLDTNLSLLLVNPAARRLF
GWENR-DVIGKNVLHLFPPELTVTLTEPLYQFAVGD--AVESLDAHFQSNFQIQTITHEN
HSSQGEFRVTLTH-----PSPRTVRILLTQVF----------------------------
-----------------DQYREN-VKGIAMTVQDITREVELNEAKSQFISNVSHELRTPL
FNIKSFIETLTEFGEDLTDNERREFLETANHETDRLTRLVNDVLDLSRLE-SSRIYHFDA
VDLSQLIEQVLRTYQLNAKDKNIELSQEIEPNLSSVLGHYDLLLQVMTNLVGNSLKFTEP
GGRIVIRAY--------------------------------------KVKTHPDYPKKTP
QVRVEVSDTGIGIDLEDQQAIFDRFFRVENRVHTLEGTGLGLSIVKNIIEEKHHSKVYLI
SEVGVGTTFWFELDVYQE-------------------------PVNH-------------
--------
>PromN1A|124026473
-------MNNTNLNQNKNFIASKHDVILDDLTF-----------LEKINLWWS----RFN
LRSKLLAFGTLVVSFIMTLITFFALSSIQKDAGMNDTRYARDLGLLLSGNVTELVAKNQT
RELFNVAEKFWRSSR-NLRYIFFTDPDGFVKLGIPVSATASESDAEGALQLTRKLKLPSE
LK------KQPQFPLVRQHSTPQGQVTDVFVPMLWKGEYLGTLALGVTPNKKALATAALT
REITVAVFISIWVLVIIGAVFNALTITRPIRELVIGVREIAKGNFKSRVDLPMSGELGEL
LTGFNAMASRLEDYDAANIEELKAAQVKQQSLIATMADGALLLDEQGNIVLVNPTARRLF
RWEGR-NLEGQNLLNQLPDSLVKELETPITSLLNNF------------------------
-GDSDDLRCNLEE-----P-PRTLRIVLKSVR----------------------------
-----------------DTTGEN-IKGIAVTVQDLTREVQLNAAQKRFISNVSHELRTPL
FNIKSYVETLYDLGEQLTKDEQKEFLGVANSETDRLTRLVNDVLDLSKLE-SGRTIQLEA
LSIKEAMEQTLRNYKLNAEEKNVKLILTVENNLTFVLGNWDMLLQVFDNLVGNALKFSQE
GGIINLKAY-------------------TWPDICVASPV-----DLDNKAPHCEILSPMP
KIRVEVSDTGYGISEIDQQRIFERFYRVEDSVHTEVGTGLGLSIVKGIV-DKHGSEIRMA
SEPNTGTTFWFELPLEDS-DA----------------DELLLKSARKNWELENDKTLIK-
--------
>Micc|254414687
------------------------------------------------------------
-----MAAATLAVSLIMSGLTFWAVNTIQQDARVNDTRFGRDLGLLLAANVAPQIAENNL
TEVARFSHRFYSSTS-SVRYMIYADEDGRIFFGIPFSESEVHNS----LSIRRRIQLPED
YA------KNSDLPMVRQHVTPDGEVTDVFVPLTHEGNYLGVLAIGINPNPTVVASSNLT
RDVTIAVFISIWVMVILGAVFNALTITQPIKELLTGVKNIAAGNFKQRIDLPLGGELGEL
ISSFNEMAERLERYEEQNIEELTAEKAKLETLVSTIADGAVLLDTTLNVILVNPTARRIF
GWDGH-TLVGENVLHHLPTAVTLELTRPLYQIAGGE---------------------TAA
EREGEEFRITLTE-----PTLRTVRILLTRVF----------------------------
-----------------DQYRES-IKGIAMTVQDITREVELNEAKSQFISNVSHELRTPL
FNIKSFIETLHEYGEDLSEVERQEFLETANRETDRLTRLVNDVLDLSRLETSCRIYHFEP
VDIAGPVEQTLRTYQLNARDKGIELVQEISPKLPPVLGHYDLLLQVFDNLVGNALKFTES
GGRVVIRAY------------------------------------PLEANPNPNHPDEIP
QVRVEISDTGIGIDWEDQENIFDRFFRVENRVHTLEGTGLGLSIVRNIV-EKHHSRVYLV
SEVGIGTTFWFNLDVCTE-KD----------------QSIEQPSEDHPNREGLPLQRSKG
--------
>Prom9202|254525934
--------MVDTNNQESRKYNITDNEDLNSNYW-----------INRVLAWWS----GFS
LRTKLLAIATLVVSLLMTGITFFALNSIQRDAGMNDTRYARDLGLLLSGNVTELVANNQK
KEISNVAEKFWRSSR-NLRYIFFTDAEDIVQLGIPISATPTSSDSQ--FQLTRRLKLPSE
LK------KRPQFPLVRQHATPQGQVTDVFVPMLWKGKYLGTLALGVTPNKKALASAALT
REVTIAVFISIWVLVILGAVFNALTITRPVRELVRGVREISRGNFKSRISLPMTGDLGEL
LNGFNRMATQLENYDEANIEELKAAQIKQQSLIATMADGAILLDSQGKIVLTNPTAKRLF
RWEGR-FLEGKNFLNEIPEILSNDLHTNVESILNRE------------------------
-KEKDDLRFSLGE-----P-ARTLRIVLQSVL----------------------------
-----------------DTNKVE-LKGIAVTIQDLTREVELNAAQNRFISNVSHELRTPL
FNIKSYVETLHDLKDQLSDEEQIEFLGIANSETDRLTRLVNDVLDLSRLE-SGKIVQLDQ
MDIKPAIEQTLRNYRLNATEKNVTLAHDIEETIPLILGNFDLLLQVFDNLLGNGLKFSPK
NSSLIIRAY-------------------TWPDSCPAFPP----SIKNDGAPQCELVSPLP
KVRIEIADTGSGISQADQEKIFDRFYRVENSVHTEQGTGLGLSIVRGII-EKHGGEIRMA
SELGVGTTFWFDLALAQS-DK----------------DELLTNAINNSDSFSSSEIKEII
--------
>Nods|119509715
-------------------------MLAPLKTI-----------REAIANWWT----EFT
LQTKLLAVATLVVSLVMSGLTFWAVNTIQQDARMNDTRFGSDLGLLLAANVAPLIADHNL
TEVAQFSQRFYSSTS-SVRYMLYADQTGKIFFGIPFWEPEVENS----LTIERRIQLPED
YT------NDREKPMVRQHMTPDGVVTDVFIPLIVDQKYQGVLAIGINPNQTAVISTNFT
RDVTIAVFITIWVMVILAGVINALTITKPIKELLVGVKQIAAGNFKQRIDLPLGGELGEV
ILSFNEMAERLERYEEQNIEELTAEKAKLETLVSTIADGAVLIDNSMQVILVNPTARRIF
GWEGI-QVEGSNVLHHLPSAVQMEITHPLYEMAAGE------------------------
-CESAEFRIHLNE-----PTKRTVRILLTTVL----------------------------
-----------------NLQRES-IKGIAITVQDITREVELNEAKSQFISNVSHELRTPL
FNIKSFIETLHEYGEDLSLEQRQDFLQTVNNETDRLTRLVNDVLDLSKLE-SGRSYNFGG
VDLAQAIEQTLRTYQLNARDKGITLIQEVPLDLPLVLGNYDLLLQVLANLVGNSLKFSHS
GGQVAIRAY--------------------------------------QLDTKPNSHNQQA
HVRVEISDTGIGIAPEDQQAIFDRFFRVENRVHTLEGTGLGLSIVRNIM-ERHRSQMHLV
SEVGVGTTFWFDLTIFEE--Q----------------PKILVDSTAETMTIPTV------
--------
>Cyab|254432221
-------------------MSEHPYGSGTLAAW-----------RRALDRWWA----EFS
LQTKLLAVATLVVSLLMTGITFFALNGIQRDARMSDTRYARDLGLLLSANVTPLVAEGND
RELASVAERFWRSSR-SLRYIFFADPDGVIYLGIPIGGTSGSSE----LLLSRRLELPPD
IQ------KRPDNPLIRHHLTPDGQVTDVFVPMVSEGRYFGVLALGINPNETLLASAALT
REVTVAVFISIWVLVILGAVFNALTITQPVKELLRGVRQVAGGNFGARIALPIGGELGEL
LEGFNAMTAELEVYKAANIEELTAAQVKQESLIATMADGAVLLDANGAIVLANPTARRLF
RWEGR-KLEGQELITELPERLAIELHSALENVMIGQ------------------------
-QEAADVRCNVGE-----P-PRTLRIVLQPVR----------------------------
-----------------DASGES-LKGIAMTVQDLTREVELNAAQSRFISNVSHELRTPL
FNIKSYVETLHDLGDQLSEEEKKEFLGIANAETDRLTRLVNDVLDLSRLE-SDRAWSFEP
LEVGPAIEQTLRTYRLNAEDKGVKLLFESEEPLPRVLANWDLLLQVFDNLVGNALKFTAE
GGQIVLRAY-------------------PWPDRCLIDPD----ALPSGDLPHCDLTSPLP
RLRIEIGDSGCGISEADQDRIFERFFRVENAVHFEAGTGLGLSIVRGIL-DKHGTQIRMV
SEPGIGTSFWFELPLEDS-DQ----------------DELRLTAERRADAAERATQAMAE
AALPG---
>Acam|158337336
----------------------------MFERF-----------RKIIVSWWA----DSN
IQTRLMVAATLVVSLLMSSLTFWAVNSIQQDARLQDNRFGRDLGLLLSSNVAPLVADHNY
GDLAKLSREFYSRTS-SIRYMIYADEEGSIYYGIPYSETQVNSS----LTLRRLMQLPEN
FM------PTAGSVMVREHSTPDGEVTDVFVPLLQDEQYLGVLAIGINPNPTAVTSSHLT
RDVTIAVFITIWVMVILGAVFNALIITNPIKELVVGVKTIASGNFKKRVDLPFGGELGEL
IFSFNDMAERLERYQEQNIEELTAQKAKLETLVSTIADGAVLLDTDLAVILANPTARRLF
NWDS--EVVSKNVLNHLPEPVQIELTRPLYQSAAGQ------------------------
--EGSEFRITLTG-----PTPRTVRILLTTVL----------------------------
-----------------DQQREK-VKGIAMTVQDITREVELNEAKSQFISNISHELRTPL
FNIKSFIETLHDYGDDLSAEDRQEFLDTANRETDRLTRLVNDVLDLSRLE-SGKQYRFEA
VDLLQPVEQTLRTYQLTARDQGIELSHDIQANLSPIWGNYDLLLQVLTNLIGNALKFTLK
GGKVMIRAY--------------------------------------------PLAEHTN
QVRVEVADTGIGIEPDDQAAIFDRFYRVENRVHTLEGTGLGLSIVRNIL-DKHHASVNLI
SESGVGTTFWFDLNVYR--------------------DDLAKRAADEADSLEMPAQA---
--------
>Prom9301|126696865
--------MVDTNNQENRKYNITDNEVMDNNYW-----------INGILAWWS----GFS
LRTKLLAIATLVVSLLMTGITFFALNSIQRDAGMNDTRYARDLGLLLSGNVTELVANNQK
KEISNVAEKFWRSSR-NLRYIFFTDAEDIVQLGIPISATPTSSDSQ--FQLTRRLKLPSE
LK------KRPQFPLVRQHATPQGQVTDVFVPMLWKGKYLGTLALGVTPNKKALASAALT
REVTIAVFISIWVLVILGAVFNALTITRPVRELVRGVREISRGNFKSRISLPMTGDLGEL
LNGFNRMATQLENYDEANIEELKAAQIKQQSLIATMADGAILLDSKGKIVLTNPTSKRLF
RWEGR-FLEGKYFLNEIPEILSNDLHTNIESILNRE------------------------
-KEKDDLRFSLGE-----P-ARTLRIVLQSVL----------------------------
-----------------DTNKVE-LKGIAVTIQDLTREVELNAAQNRFISNVSHELRTPL
FNIKSYVETLHDLKDQLSDEEQIEFLGIANSETDRLTRLVNDVLDLSRLE-SGKIVQLEQ
IDIKPAIEQTLRNYRLNATEKNVSLAHEIEETIPPILGNFDLLLQVFDNLLGNGLKFSPK
NSSLIIRAY-------------------TWPDSCPAFPP----NIKNNAAPQCELVSPLP
KVRIEIADTGSGISQADQEKIFDRFYRVENSVHTEQGTGLGLSIVRGII-EKHGGEIRMA
SELGVGTTFWFDLSLAQS-DK----------------DELLTKALHNSDSFSGSEIKEII
--------
>Artm|209524909
-------------------------MLAILTKL-----------PEILRNWWS----EFT
LQTRLMAGATLVVSLLMSGLTFWAVNTIQQDARLNDTRYGRDLGLLLAANVAPMIAENNR
EEVARFSRQFYTSTS-SVRYMLYADPDGEIFLGLPFSDSAVQNS----LTLRRRMQLPEN
FLASVEARDYSALPMVRQHLTPGGQITDVFVPLMHDDKYLGILAIGINPNPTVVVSSNLT
RDVTLAVFVSIWVMVILGAVFNALTITQPIKELLMGVKNIAAGNFRQRIDLPFGGELGEL
ILSFNEMAERLESYDEQNIEELTAEKAKLETLVSTIADGAVLIDAELNLILVNPTARRLF
GWERQ-SVISENVLTYLPAPVLQELSQPLQKIASGN------------------------
-LEGGEFRCSLTE-----PNNRTLRILLTTVLLHKSPGVEPLCASCIYDHDNSCTSPQRP
QANECTFYNQDATVKNQENYRES-LKGIAMTIQDITREVELNDAKSQFISNVSHELRTPL
FNIKSFIETLHDYGDDLSEEERREFLETANHETDRLTRLVNDVLDLSRLE-SCRIYHLEP
VDIAHPIEQTLRTYQLNARDKGIELSKEVEPLLPAVRGHFDLLLQVLTNLVGNSLKFTEA
GGRVIIRAYLLDDSHHISLAESREAAEIERGGWIMSPPP----PRPLDRHISHNSQLYQR
VVRIEVSDTGSGIASEDQEAVFTRFFRVENRVHTLEGTGLGLSIVRNII-EKHNSQVHLV
SELGVGTTFWFDLAVYQE-DQ----------------QNLIPDVVAPAMEFLS-------
--------
>Syne6301|56750627
------------------------------------------------------------
----------------MSGLTFWAVNSIQEDARLNDTRFGRDLGLLLAANATPLIADEDI
AGLTRFSYRFYRSTS-SVRYLLYADTEGEIYLGIPFSQSEVRNS----LTIQRRIQLPPD
YL------RQGDRPYVRQHLTPAGLVTDVFVPLFQNDRYLGVLAIGTNPSPAVVASSGLT
RDVTIAVFITIWVMVIVGAVFNALIITRPIRELVEGVRSIASGNFKQRIDLPPSGELGEL
IASFNDMAEQLEGYAAQNIDELTSEKAKLETLVSTIADGALLLDADLNLVLVNPAAIRIF
GWEGR-SLKGDDVIDHLPSPLAQELHDPLKAIANGD------------------------
-REAVELRLTLPE-----RSNRTVRILVSNVL----------------------------
-----------------DTARAN-VKGIAVTVQDITREVELNEAKSQFISNVSHELRTPL
FNIKSFIETLHDYGDDLSEEERREFLSTANHETDRLTRLVNDVLDPSWLE-SNRRYNFEG
IDLVQPIEQTLRTYQLNAREKGIELRSEIARDLPAVRANYDLLLQVFANLVGNALKFTAS
GGCVAMRAY--------------------------LVGQ----PLRTEAVNHSEIVSSLP
NIRIEINDTGIGIDAEDQEAIFDRFFRVENRVHTLEGTGLGLSIVRNIV-EKHQSRIHLI
SEVGIGTTFWFDLPIYQP--E----------------EAIAAPAKPEAITATNGTEVSVS
TG------
>Anav|75909433
-------------------------MLALLKTI-----------REAIANWWS----EFT
LQTKLLAAATLVVSLVMSGLTFWAVNTIQQDAQVNDTRFGRDLGLLLAANVAPLVADHNL
TEVAQFSQRFYSSTS-SVRYMLYADETGKIFFGIPFWEPEVENS----LSIERRIQLPEE
YP------GEGEKPMVRQHMSPDGTVTDVFIPLIADKKYLGVLAIGINPNQTAVISTNFT
RDVTIAVFITIWVMVILAGVVNALTITKPIKELLVGVKQIAAGNFKQRIDLPLGGELGEL
ILNFNEMAERLERYEEQNIEELTAEKAKLETLVSTIADGAVLIDNNMQVILVNPTARHIF
GWEGADDVVGSNVLHHLPPTVQMEITRPLYEMAAGE------------------------
-CDSAEFRLTLNQ-----PSNRTIRILLTTVL----------------------------
-----------------NLQRES-IKGIAITVQDITREVELNEAKSQFISNVSHELRTPL
FNIKSFIETLHDYGEDLSIEERQEFLQTVNHETDRLTRLVNDVLDLSKLE-SGRSYSFDG
VDLAQAIEQTLRTYQLNAKDKGIELIQDVAPGLPLVLGNYDLLLQVLANLVGNALKFTPS
GGKIAIRTY--------------------------------------VLHTKPNSPNQPT
QVRIEVSDTGIGIAPEDQQAIFDRFFRVENRVHTLEGTGLGLSIVRNIV-ERHRSKVNLV
SEVGVGTTFWFDLILFED-EA----------------PKKMAESGEEKAALPAN------
--------
>Artp|284050954
-------------------------MLAIFTKL-----------PEILRNWWS----EFT
LQTRLMAGATLVVSLLMSGLTFWAVNTIQQDARLNDTRYGRDLGLLLAANVAPMISENNR
EEVARFSRQFYTSTS-SVRYMLYADPDGEIFLGLPFSDSAVQNS----LTLRRRMQLPEN
FIASVEARNYSALPMVRQHLTPGGQITDVFVPLMHDDKYLGILAIGINPNPTVVVSSHLT
RDVTLAVFVSIWVMVILGAVFNALTITQPIKELLMGVKNIAAGNFRQRIDLPFGGELGEL
ILSFNEMAERLESYDEQNIEELTAEKAKLETLVSTIADGAVLIDAELNLILVNPTARRLF
GWERQ-SVISENVLTYLPAPVLQELSQPLQKIASGN------------------------
-LEGGEFRCSLTE-----PNNRTLRILLTTVLLHKSPGVEPLCASCIYDHDNSCTSPQRP
QANECTFYNQDATVKNNENYRES-LKGIAMTIQDITREVELNDAKSQFISNVSHELRTPL
FNIKSFIETLHDYGDDLSEEERREFLETANHETDRLTRLVNDVLDLSRLE-SCRIYHMEP
VDIAHPIEQTLRTYQLNARDKGIELSKEVEPNLPTVRGHFDLLLQVLTNLVGNSLKFTEA
GGRVIIRAYLLDDNYHISLAESREAEEIERGGWIMSPPP----PRPLDRHIHHNSHLSQR
VVRIEVSDTGSGIDSEDQEAVFTRFFRVENRVHTLEGTGLGLSIVRNII-EKHNSQVHLV
SELGVGTTFWFDLTVYQE-DQ----------------QNLIPDVVAPSVEFLL-------
--------
>Cya7425|220908653
-------------------------MIALLKQL-----------LAMLSRWWS----EFN
MQTRLMVAATLVVSLLMSALTFWAVNSIQQDARFNDTRYGRDLGLLLAADVAPLVAKQDY
DGLAEFSRRFYNRSS-SIRYMLYADEGGNIFYGIPFSEAQVDSA----LTLRRQIKLPEN
YA------ASTDLPMARQHISPDGPVADIFVPLTYNHRYLGVMAIGINPNPTVVASSGLT
RDVTIAVFISIWIMVILGAVINALTITRPIKELLVGVKNIASGNFKQRIDLPFGGELGEL
ITSFNDMAERLERYEEQNIEELTAEKAKLETLVATIADGAILLDTEMRIILINTAARRLF
NWEGK-EVVGENALHCFPSPVCVELTRPLFQTAIGE------------------------
-REGGEFRVTLDS-----SSPRIVRILLTSVL----------------------------
-----------------DQYREK-PKGVAITVQDITREVELNDAKSQFISNVSHELRTPL
FNIKSFIETLHEYGDDLSAAERREFLDTANRETDRLTRLVNDVLDLSRLE-SGKRYHFEA
MDLVQAIEQTLRTHQLNARDKGIELIQEAEPALPNVWGNYDLLLQVFGNLVGNALKFTPK
GGRVAIRAY----------------------------------------VLAQTPPLTGK
QVRVEVSDTGIGIAPEDQSAIFDRFFRVENRVHTLEGTGLGLSIVQNIM-QKHHTTIHLV
SEVGVGTTFWFDLPVYQS-EM----------------AAFNPAPATQTLKAG--------
--------
>Cya51142|172035804
-------------------------MFNLLAKI-----------KEILRRWWS----EFT
LQTKLMAAATLAVSLFMSGLTFWAVNTIQKDAQLNDTRFGRDLGLLLASNVAPLIAEDNL
TDVARFSSRFYQSTS-SVRYIIYTDETGQIFFGIPYSSAEVQNS----LTIERRLQLPNF
PV------DHDTLPLVRQHKSPNGEVTDVFVPLKHEGKHLGYLAIGINPNATVVNSSNLT
RDVTIAVFVAIWAMVILGAVFNALTITRPIKELLVGVKNIAAGNFKQRINLPFGGELGEL
IFSFNEMAKRLERYEEQNIEELTAEKAKLDTLVSTIVDGAILLDTHLNLLLVNPTARRMF
VWEGK-DVIGENILQLLPAELTTQLQTPLEQMIQQN----ATESNESELEKNPETTSLQQ
KISPGEYRISLSQ-----PTSRIVRVLLTQVF----------------------------
-----------------DQHRGT-LKGIAMTVQDITREVELNEAKSQFISNVSHELRTPL
FNIKSFIETLSEFGEDLTETERKEFLETANHETDRLTRLVNDVLDLSRLE-SSKTYHLNG
VDLSQLIEQTLRTYQLNAKDKELVLNKEVEPNLPLILGHYDLLLQVMTNLVGNALKFTPS
GGIIVIRAY--------------------------------------HFKTKSKQFNDKS
CVRVEISDTGIGIAPEDQAAIFDRFFRVENRVHTLEGTGLGLSIVKNII-DKHHSQIHLI
SEVGIGTTFWFDLALYQD-NC----------------SPSEGCNNETILPRTVDVHPNSL
LF------
>Lyns|119484319
---------MASSQLQKSQISNRREMIAILKKI-----------GEIIANWWS----EFT
LQTRLMAGATLVVSLLMSGLTFWAVNAIQEDARLNDTRYGRDLGLLLAANVAPLIAENRR
DEVARFSRQFYTSTS-SVRYMLYADPDGEIFLGLPFSDSAVQNS----LTLRRRMQLPDD
FITSIKAGDFTSIPMVRQHMTPGGQVTDVFVPLMDEGQYWGILAIGINPNPTVVVSSNLT
RDVTLAVFVSIWVMVILGAVFNALTITQPIKELLRGVQNITVGNFQQRVDLPFGGELGEL
IISFNKMAEQLESYEAQNIEELTAEKAKLETLVLTIADGAILLDAQLNLILVNPTARRLL
NWDGK-SIIGENVINHFPLPLLQEISLPLQQIASGN------------------------
-QEGGEFRCSLGE-----PTNRTLRILLNTVLLHKAPGLDPLCGSCFSHTNKTCNSPEYP
QANECNLYQHNDHLKLEDQYRDS-LKGIAMTIQDITREVELNEAKSQFISNVSHELRTPL
FNIKSFIETLHDYGEDLTEAERREFLETANYETDRLTRLVNDVLDLSRLE-SCRIYHFEG
IDIAQPIEQTLRTYQLNAKDKGIELSQDFEPDLPAVLGHYDLLLQVFANLVGNSLKFTEA
GGRVIIRAYLLDDEQPKVL--SKEAEEIEKGGWIISPPP----PRPLDDKIALEIPYTPQ
YVRIEVSDTGSGIAPEDQEAVFTRFYRVENRVHTLEGTGLGLSIVRHIM-EKHRSQVHLI
SELGIGTTFWFDLAVYQD-VQ----------------DFQAHTQDIEYINKSLPSNNN--
--------
>Prom9211|159903936
---------MESTESQTIIEKNQVNQQNAVNGF-----------WGEVSSWWG----EFS
LRSKLLAIATLVVSLLMTGITFFALSSIQRDAGMNDTRYARDLGLLLSGNVTELVAKGQD
RELFNVAEKFWRSSR-NIRYIFFTDPEGTVQLGIPISATPDNTNND--LQLTRKLKLPNE
LK------KTPQFPLVRQHLTPQGQVTDVFVALLFKGKYVGNLALGVTPNKTALESASLT
REITIAVFISIWILVIIGSVFNALTITRPVRELLVGVKEIAQGNFKSRIDLPMRGELGEL
LNGFNAMASQLEDYDAANIEELKSAQVKQQSLIATMADGAILLDQEGRIVLVNATARRFF
RWEGR-NLEGQELIDELPEIIANDLQPTLVSIRNNV------------------------
-LENYDLRCNIDE-----P-SRTLRIVMQSVR----------------------------
-----------------DSTGSN-LKGVAVTIQDLTREVELNAAQSRFISNVSHELRTPL
FNIKSYVETLHDLNDKLTEEEKIEFLGIANSETDRLTRLVNDVLDLSKLE-TSPKVKFEK
LNIDPGIEQTLRNYKLNAEDKKVDLCHEIEENLPSILGNWDMLLQVLDNLVGNALKFSRR
SGKLMIRAY-------------------TWPDICITSFK----N-KSNDAPCCDVISPLP
RVRVEISDTGCGISREDQLKIFERFYRVENSVHTEAGTGLGLSIVKGIL-GKHGSQIRMA
SEPEIGTTFWFDLPLSES-DE----------------DELLIESEKKAREWEKSLEEELN
--------
>Noss|17231003
------------------------------------------------------------
-----------MVSLVMSGLTFWAVNTIQQDAQVNDTRFGRDLGLLLAANVAPLVADHNL
TEVAQFSQRFYSSTS-SVRYMLYADETGKIFFGIPFWEPEVENS----LSIERRIQLPEE
YP------GDGEKPMVRQHMSPDGIVTDVFIPLIVDKKYLGVLAIGINPNQTAVISTNFT
RDVTIAVFITIWVMVILAGVVNALTITKPIKELLVGVKQIAAGNFKQRIDLPLGGELGEL
ILNFNEMAERLERYEEQNIEELTAEKAKLETLVSTIADGAVLIDNNMQVILVNPTARHIF
GWEGADDVVGSNVLHHLPPAVQMEITRPLYEMAAGE------------------------
-CDSAEFRLTLNQ-----PSNRTIRILLTTVL----------------------------
-----------------NLQRES-IKGIAITVQDITREVELNEAKSQFISNVSHELRTPL
FNIKSFIETLHDYGEDLSLEERQEFLQTVNHETDRLTRLVNDVLDLSKLE-SGRSYSFDG
VDLAQAIEQTLRTYQLNARDKGIELIQDVAPGLPLVLGNYDLLLQVLANLVGNALKFTSS
GGKIAIRTY--------------------------------------VLNTKSNSPNQPA
QVRIEVSDTGIGIAQEDQQAIFDRFFRVENRVHTLEGTGLGLSIVRNIV-ERHRSRVNLV
SEVGVGTTFWFDLILFED-EA----------------PKKMVESGEEKAAMPTS------
--------
>Cya8801|218247894
-------------------------MLTLLQTL-----------REILRRWWS----EFT
LQTKLMAGATLAVSLFMSGLTFWAVNSIQQEAQLNDTRFGRDLGLLLASNVTHLIAEDNL
TDVARFSSRFYQSTS-SIRYMIYADQEGKIFFGIPYSAAEVQNS----LTIERRIQLPET
EI------KQASLPLVRQHHSPNGDVTDVFVPLRYENRYLGILAIGINPNPTVVNSSNLT
RDVTIAVFVAIWAMVILGAVFNALTITRPIKELLVGVKNIAAGNFQQRINLPFGGELGEL
IFSFNEMAERLERYEEQNIEELTAEKAKLETLVSTIVDGAILLDNNLQLLLVNPRARRMF
GWEGR-EVIGVNVLELLPTELSFELSEPLQEMARKG--ALEDKGVQNPSDPISEPSEGQQ
GSSTGEFRITLTQ-----PTQRIVRILLTQVF----------------------------
-----------------DQQRST-VKGIAMTVQDITREVELNAAKSQFISNVSHELRTPL
FNIKSFIETLSEFGEDLTEEERKEFLETANHETDRLTRLVNDVLDLSRLE-SSKIYHLDR
VDLSQVIEQILRTHQLNAKDKELELSYQPEGNLSPVLGHYDLLLQVMTNLVGNSLKFTEP
GGKIVLRAY--------------------------------------HVRGDSSNPIHQD
KIRVEISDTGIGIDPEDQEAIFSRFFRVENRVHTLEGTGLGLSIVKNII-NKHHSHIYLV
SEVGVGTTFWFDLAVYQD-HC----------------STLDSSQQSEKLTDDFEINPTGL
LF------
>Glov|37519624
--------------MGIWQNDVIAVDITNASALNF---------SKNLQRWFS----EFR
IQTRLLAAAALIISLVLASFTFWALNYIQEDARRSDQRFGEAVGNLLAATAAPLIALDQY
PQLGEFTEEFLASNADNILYVLYADSKGDILYGSPFNTNDTRANAP-VPALIRHIELPPV
L------------PAKRQHRTPRGLVTDIFVPIEYGERQLGVVLVGINPEANLVSRSDLT
RDVTVAVFVLVWIIAILGSVFNALTITQPLKELVQGVQRIAQGNFKQRVTLAYPGEIGEL
ITSFNLMAQRLQSYEEQNIEEITAEKAKLETFIATIADGGILLDSSLRILLVNPAMLRIF
GWGSR--VVGKNILDLLPVGMRAEVEEPLDSVSRNI------------------------
-LEQAECRVVLDK--------RTLRVLISPVL----------------------------
-----------------APRGDNLLKGVVLTVQDLSKEAELNQAKSQFISNVSHELRTPL
SSIKSYIETVYEFGDSLDDSTKNEFLKTANQETDRLTRLVNDVLDLSRLE-SGREYHFEP
VDLVQPIEQTLRTHRLTARDREIELVSDIATDLPLVLGNYDLLQQVFSNLVGNALKFTEP
GGRVTLSA---------------------------------------------RRTDDPA
KVRVAVTDTGIGISEEDQRRIFERFFRVENRVHTLEGTGLGLSIVDNIV-KKHNAQVHIE
SEVGQGSTFWFDVEAY-----------------------METCEWPRREQEEVI------
--------
>Syns8102|33865087
---------MTTPATADWALPQPGGPDPGSDGI-----------WRRIVAWWA----EFS
LQTKLLAVATLVVSLVMTGITFLALNGIQRDAVMNDTRYARDLGLLLAGNVTELVAQEQD
RELANVAEKFWRSSR-SVRYIFFADPDGVVYLGIPISGAAAGGDGD--LRLNRRLELPDE
LR------RRPQNPLVRQHLTPQGRVTDVFVPLIRNGRYYGVLGLGVNPNETALASAALT
REVTVAVFISIWVLVILGAVFNALTITRPVKELLRGVRSISLGNFQARIDLPVGGELGEL
LTGFNAMASQLEAYDEANIEELTAAQVKQQSLIATMADGAILLDEQGRIVLANPTARRLF
RWEGR-KLEGQELVAELPDLLAIELQAPLDLLLISG------------------------
-ADSEDLRCSVGE-----P-SRTLRIVMQAVR----------------------------
-----------------DASGES-LKGIAVTVQDLTREVELNAAQSRFISNVSHELRTPL
FNIKSYVETLHDLGDQLSPEEHKEFLGVANDETDRLTRLVNDVLDLSRLE-SGRAVQFEA
MNLLPAMEQTLRAYRLNADDKHVKLELDAPEDLPEVLGNWDLLLQVLDNLVGNALKFSRS
GGTLALRAY-------------------PWPDTCPVGSP-----NDEQAGPSCALSSPLP
RLRVEVADTGCGISAADQERIFDRFFRVENAVHTEVGTGLGLSIVRGIL-EKHGTKVSMA
SEPEVGTTFWFDLPLGQA-DV----------------DELKLQAERRSTAEQLA------
--------
>Thee|22297980
--------------------MVVLKTETTQGSWSDK--------LRGIARWWS----EFK
IQTRLMATATLVVSIIMSGLTFWAVNTIQTNAHLNDTRYGRDLGLLLAADVAPLVAKGDT
AAVAEFSRKFYERSA-SIRYILYADPDGEIYYGLPYSAPQVESA----LTLRRRIQLPET
Y-------HASQEPLVRQHQTPNGLVADVFVPLTFNGENLGVVALGINPNPTLIASANLT
RDLTIAVFVSLWIMVILGGVFNALTITQPIKELVQGVKNIAAGNFKQRINLPFGGELGEL
ITSFNDMAERLASYEAQNIEELQAEKAKLDTLVSTIADGAILLDTDMRIILVNPTAQRLF
NWEGM-NVIGQNALDCFPAPVCEKLTCPLYKASRGE------------------------
-SEGGEFRVTLQE-----PSSRSVRILLTTVM----------------------------
-----------------DVQREK-PKGIAITIQDITREVELNEAKAQLISNVSHELRTPL
FNIKSIIETIQEYGSSLSEKEQQEFLETANHETDRLTRLVNDFLDISRLE-SGRPYQFGS
VQMAQVIDQIMRTYQLNAANKSITLTAEVENPLPPVWGNYDLLIGALTNLVGNALKFTPE
NGRVTIRAY----------------------------------------VWHPSSDPEQE
RVRIEVADTGMGIAPEDQPRVFERFFRVENRVHTLEGTGLGLAIVQDII-HKHNTQIHLI
SELGVGSTFWFDLAI----DE----------------SALVDNPDGRAETALPPA-----
--------
>Syns9916|116073625
--------------MVSSNPPASEPAAEAAPSW-----------WQRFSGWWA----EFS
LQTKLLAIATLVVSLVMTGITFFALNGIQRDAVMNDTRYARDLGLLLAGNVTELVDHGHD
RELANVAEKFWRSST-SLRYIFFADPEGVVYLGIPISGSAAGGTSD--LRLNRRLQLPAE
LQ------TRPQNPLVRQHLTPQGKVTDVFVPLVRNGRYLGVLALGVNPSETGLASAALT
REVTVAVFISIWVLVILGAVFNALTITRPVKELLRGVRRIARGDFQTRIGLPVGGELGEL
LDGFNAMASQLQAYDAANIEELTAAQVKQASLIATMADGAVLLDAQGQIVLANPTARRLF
RWEGR-KLEGQDFLGELPELLSVELHSTLDAVLCNS------------------------
-ADSNELRSSAGE-----P-PRTLRFVFQAVR----------------------------
-----------------DASGES-LKGIAVTIQDLTREVELNAAQSRFISNVSHELRTPL
FNIKSYVETLHDLGDQLSADEQKEFLGVANDETDRLTRLVNDVLDLSRLE-SGRVVQFEP
VSLRPAMEQTLRTYRLNAEDRQVDLRLEVAPDLPEVLGNWDLILQVLDNLVGNALKFSRP
GGPLMLRAY-------------------AWPDSCEVKDQ----AIVGSEGPTCALTSPLP
KLRIEIADTGCGISEADQQRIFDRFYRVENAVHTEVGTGLGLSIVRGII-EKHGSQVFMV
SEPDVGTTFWFDLPLAAA-DQ----------------DELALQAERQNRRQQADLEEQLS
S-------
>PromMED|33861897
------MIESNEPNKIKLNPSKKFIDENNPDHW-----------SSRVLTWWS----GFS
LRTKLLAIATLVVSLLMTGITFFALNSIQRDAGMNDTRYARDLGLLLSGNVTELVANNQR
KEISNVAEKFWRSSR-NLRYIFFTDADDIVQLGIPISATPTSSDNQ--FQLTRRLKLPSE
LK------KRPQFPLVRQHATPQGQVTDVFVPMLWKGKYLGTLALGVTPNKKALSSAALT
REVTIAVFISIWVLVILGAVFNALTITRPVRELVKGVREISKGNFKSRISLPMTGDLGEL
LTGFNRMASQLENYDEANIEELKAAQIKQQSLIATMADGAILLDSKGKIVLTNPTAKRLF
RWEGR-FLEGKYLLNEIPEILSNDLHTNIESILKRE------------------------
-KENDDLRCSLGE-----P-ARTLRIVLQSVL----------------------------
-----------------DTNKVE-LKGIAVTIQDLTREVELNAAQNRFISNVSHELRTPL
FNIKSYVETLYDLKDQLSNEEQLEFLGIANSETDRLTRLVNDVLDLSRLE-SGKIIQLEP
MEIKPAIEQTLRNYRLNATEKNVSLAHDIEENIPSILGNFDLLLQVFDNLLGNGLKFSPK
NSTLKIRAY-------------------TWPDSCPAFPP-----NNNKDAPQCELVSPLP
KVRIEIADNGSGISQPDQEKIFDRFYRVENAVHTEQGTGLGLSIVRGII-EKHGGQIRMA
SELGIGTTFWFDLPLEQS-DK----------------DELLAQTINNVENFSDSQVSELF
--------
>Scys6803|16329279
------------------MGTSVSNPTAILQTM-----------QGFLRKWWS----EFN
LQTRLMAAATLVVSLLMSGLTFWAVNTIQEDAQLVDTRFGRDVGLLLAANVAPMIADKNL
TEVARFSSRFYENTS-NIRYMIYADPSGKIFFGIPYSEETVQNS----LTLERRIELPQI
DP------HNFDQPFVRQHHTPNGDVTDVFIPLQYQGKFLGVLAIGINPNPAAVNSSNLT
RDVTIAVFISIWVMVILGAVFNALTITQPIKELLLGVKNIAAGNFKQRITLPFGGELGEL
IVNFNEMAERLERYEAQNIEELTAEKAKLDTLVSTIADGAMLVDTNLQLLLVNPTARRLF
AWENK-PIIGENLLENLPPEITAQLTQPLRELAADQ------GSLLFSPGHGPQEEEQDK
TYAPEEFRISLTQ-----PFPRTIRLMLTQVL----------------------------
-----------------DQNREN-LRGIVMTVQDITREVELNEAKSQFISNVSHELRTPL
FNIKSFIETLSEFGEDLSEVERKEFLETANHETDRLSRLVNDVLDLSKLE-SSKIYQLDA
VDLYQLIEQSLRSYQLNAKDKQLQLEKILDPDLPFALGNYDLLLQVMTNLIGNSFKFTKA
GGKIIVRAY-------------------------------------PLHRSNLRAEDGPG
LVRVEISDTGIGIDPEDQAAIFERFYRVENRVHTLEGTGLGLSIVKNII-AKHQSQIHLV
SEVGVGTTFWFDLAVYQS--------------------MLMVVG----------------
--------
>Syn9902|78184127
------MSSESGAVIADWALPPNGGPPTDDNTL-----------WKRIAAWWA----EFT
LQTKLLAVATLVVSLMMTGITFFALAGIQRDAAMNDTRYARDLGLLLAGNVTELVADGQD
RELANVAEKFWRSSR-SVRYIFFADPEGVIYLGIPISATPNGEDGE--LRLNRRLELPDE
LR------RRPQNPLVRQHLTPQGTVTDVFVPLIRSGTYYGVLGLGVNPNETALASAALT
REVTVAVFISIWVLVILGAVFNALTITRPVKELLRGVRSVASGDFQARVDLPMGGELGEL
LTGFNAMASQLEAYDEANIEELTAAQVKQQSLIATMADGAILLDATGRIVLANPTSRRLF
RWEGR-SLEGQELVEELPELLSIEVHSALDALLFSS------------------------
-SDSEDLRCSVGE-----P-ARTLRIVMQAVR----------------------------
-----------------DASGES-LKGIAVTIQDLTREVELNAAQSRFISNVSHELRTPL
FNIKSYVETLHDLGDQLTEDEKKEFLGVANDETDRLTRLVNDVLDLSRLE-SGRTVQFET
MNLRPAMEQTLRTYRLNAEDKTVELELDVAPDLPDVLGNWDLLLQVFDNLVGNALKFSRP
GGILSMRAY-------------------VWPDTCRVEAP----ISTKSEGPTCTLTSPLP
RLRVEIADTGYGISAQDQQRIFDRFYRVENAVHTEVGTGLGLSIVRGIL-DKHGAQVSMV
SELDVGTTFWFELPLEQA-DR----------------DELALQAERRSISAASDDGNIES
VAVGSD--
>Trie|113475172
-------------------------MLPLLKKI-----------GEIIANWWS----EFT
LQSKLMAVITLIVSLLMSSLSFWAVNTIQEDARLNDTRYGRDLGLLLAANVAPLMAEGNR
NEVARFSRLFYKSTS-SVRYMLYADEEGKIFLGIPFSESEVKTS----LTLRRRIQLPED
FMANIEDEKYSALPLVRQHLTPNGQLTDVFVPLIDESKYLGVLAVGINPNPTVVVSSNLT
RDVTLAVFVSIWAMVILGAVVHALIITKPIKKLSEGVKNIAQGNFKQRIDLSFGRELGEL
ILSFNEMAEQLENYKKQNIEKLTAEKAKLETLVSTIADGALLLDANLQLILVNPTARRIF
SWEEK-KVIGGKVTDNLPVAVQMELNRPLYQIATGE------------------------
-IEGGEYRCTLDE-----PNKRTIRVLLTTVLLYRASGTESLCKSCIYDAYDSCSSANRP
VVYECTLYENKLGTDFISPYRNS-LKGIAMTVQDITREVELNDAKSQFISNVSHELRTPL
FNIKSFIETLHEYGEDLSEVERREFLETANHETDRLTRLVNDVLDLSRLE-SCMIYHLNA
VDVAQPIEQTLRTYHLNAKDKKIELNYDIESNLPTVVGHYDLLLQVFANLVGNAMKFTEP
GGRIVIRAYLLES--------DIEIEQIEQGGWIVSPPP--------PRPTELNLKSNNQ
FVRIEISDTGSGIEPEDQEAIFERFFRVENRVHTLEGTGLGLSIVRNII-DKHHSKVNLV
SELGVGTTFWFDLAVF---------------------EERSVPEENQLLEVP--------
--------
>Syn9311|113954151
-MSSGSAPASANSTASSWAGSVSSDTAPEQEGL-----------WSGIRLWWA----EFS
LQTKLLAIATLVVSLMMTSITFFALNGIQRDAVMNDTRYARDLGLLLAGNVTELVADGHD
RELANVAEQFWRSSR-SLRYIFFADPEGVVYLGIPISGNDADTRGD--LRLNRRLELPSE
LR------SRPKNPLVRQHLTPDGQVTDVFVPLIQEGRYLGVLALGVNPNDSALASASLT
REVTVAVFISIWVLVILGAVFNALTITRPVKELLRGVRSIAAGDFQARIGLPIGGELGEL
LDGFNAMALQLQDYDAANIEELQAAQVKQASLIATMADGAVLLDEKGQIVLANPTARRLF
RWEGR-NLEGQDFLNSIPDLLANELHEPLDGVLNQG------------------------
-RDSNELRSSIGE-----P-PRTLRFVLQAVR----------------------------
-----------------EPSGEN-LKGIAVTMQDLTREVELNAAQSRFISNVSHELRTPL
FNIKSYVETLYEMGDQLSDTDKQEFLGIANAETDRLTRLVNDVLDLSRLE-SHPSVQFTE
LDLRPGLEQTLRSYQLNASDKQVELDLEASIDLPDILGNWDLILQVLDNLVGNALKFSRS
GSRIVIRAY-------------------AWPDSCWMGPL----PEDSLQAPQCEMVSPLP
KLRVEVSDTGYGISEDKQQRIFERFYRVENAVHTEVGTGLGLSIVRGIL-EKHSSVIRMA
SEPDVGTTFWFDLPLAQS-DQ----------------DEIRLQAERQSRFDQEEIELL--
--------
>NoAz|298490158
-------------------------MLAFFTTI-----------RDAITHWWY----EFT
LQTKLLAVATLVVSLVMSGLTFWAVNTIQQDARLNDTRFSRDLGLLLASNVAPLIADHNL
TEVAQFSQRFYSSTS-SVRYMLYADETGKIFFGIPFWEPEVENS----LTIKRKMQLPED
YP------SDDDQPIVRQHTTPDGIVTDVFIPLIVDKKYLGVLAIGINPNQTAVISTNFT
RDVTIAVFITIWVMVILAGVINALTITKPIKELLVGVKQIAAGNFKQRIDLPLGGELGEL
IFSFNEMAERLERYEEQNIEELTAEKAKLETLVSTIADGAVLIDNNMQIILVNPTARRIF
AWEGV-DVVGSNLLHNLPQSIQIEITRTLYKMAAGE------------------------
-CESAEFRIPLQQ-----PTKRTIRILLTTVL----------------------------
-----------------NLQRES-IKGIAITVQDITREVELNEAKSQFISNISHELRTPL
FNIKTYIETLHDYGEDLGAEERQEFLETVNHETDRLTRLVNDVLDLSKLE-SGRTYNFDG
VDLGQALEQTLRTYQLNAKDKGLELVQEVAPNLPLVIGNYDLLLQVFGNLIGNALKFTKA
GGKVAIRAY----------------QLHPHPNFALSSPETDLVETENHTHATLNEHNHRS
RVRIEISDTGIGIAPEDQQAIFDRFFRVENRVHTLEGTGLGLSIVRNIM-QRHHSQVNLV
SEVGVGTTFWFDLDVLEEKIS----------------PTKIETANADSLET---------
--------
>Ucyn|284929382
-----------------------------------------------MKRWWS----EFT
LQTKLMAAVTLAVSLFMSGLTFWAVNIIQKDARLNDTRFGRDLGLLLASNVSPLIAEDNL
TEVARFSNRFYQNTS-SVRYMIYADKEGHIFFAIPYSSTEVQNC----LTVQRRIKLPSK
AY------DNDSLPIVQQHKSPNGKVTDVFVSLKHDNKDLGFLAIGINPNATVVNSSNLT
RDVTIAVFVAIWVMVILGAAFNALTITRPIKELLVGVKNISTGNFKQRINLPFGGELGEL
IFNFNEMAKRLESHEEHNIEELTAEKAKLDTLVSTTIDGAILLDINLNLLLVNPTARRMF
NWNKI-NLIGENVLKLLPKELTNQLQLPLQEMMRKR--------------HHANNTYVEP
RISPEEYRIKLQQ-----PILKIVRILLTPVF----------------------------
-----------------DQHRD--LKGIAMTIQDITREVGLNEAKSQFISNVSHELRTPL
FNIKSFIETLAEFGQDLTDAERKEFLETANHETDRLTRLVNDVLDLSRLE-SFKTYYLSA
VDLSQLIEQTIRTYRLNAKDKELTLYKEVKSDLPLVLGHYDLLLQVINNLVGNALKFTPS
GGTIVVRAY--------------------------------------YFKVKSKQSNNKS
FVRIEVSDTGIGIAPEDQTAIFDRFFRVENRVHTLEGTGLGLSIVTNII-NKHHSQTNLI
SEIGVGTTFWFDLALYQD-NC----------------PSLESSKNTNILSRTVNIYPI--
--------
>Syns5701|87301192
----------------------------MPQGW-----------WEQLNLWWA----EFS
LQTKLLAVATLVVSLMMTGITFFALNGIQMDARMSDTRFARDLGLLLSANVTPLVAEGND
RELAAVAERFWRSSR-SLRYIFFADPEGVIYLGIPISATNGGSE----LLLSRKLELPAE
LQ------RRPQNPLIRQHLSPDGQVTDVFVPMVSEGRYLGVLALGINPNEAVLASAALT
REVTVAVFISIWVLVILGAVFNALTITRPVKELLRGVRAIAGGDFEARISLPVGGELGEL
LNGFNDMASQLEDYDAANIEELTAAQVKQQSLIATMADGAALLDGEGRIVLVNPTARRLF
RWEGR-NLEGNELGSELPDVLTMELQGPLDSLVSGE------------------------
-KDSADVRCSFGE-----P-PRTLRIVLQTVK----------------------------
-----------------DAAGES-LKGIAMTVQDLTREVELNAAQSRFISNVSHELRTPL
FNIKSYVETLHDLRDQLSEEETQEFLAIANAETDRLTRLVNDVLDLSRLE-SDRTWTLEP
MEVRPAMEQTLRNYRLNAEEKGVQLELEVDAHLPGVRGNWDLLLQVFDNLVGNGLKFTPA
GGRVMLRAY-------------------PWPDSCHLDPA----NLPALDAPSCELSSPLP
RLRVEIADSGTGISREDQLRIFERFYRVENAVHTEVGTGLGLSIVRGIL-EKHGTAIKMA
SEPGVGTTFWFDLPLEQA-DS----------------DELMVEGERRSQQARLAEPNLAG
V-------
>YellB|86609856
MPPVSTVEPAEPIAEVQSPELASSPAEPLPGAVDMSVPTTTGISMGSLRRWWARWKQKLR
LETQLLFVATLVVSLVVSSFTFWAVSTVQQDARFNEARFGRDLGLLLAANVAPLIAEDRI
GEVAQLSRQYFESTS-SIRYLLYADPEGNIYYGIPFSNQEVKTS----LSLTRRMQLPDN
RP------PAEGQPLVRTHLTPAGRVTDIFVGIYHQGRFLGTLGLGINPNPALVRSTQLA
REVSIGVFLAVWVLAILGAVVNALTITYPIKELVKGVQEITKGNFKQRIDLPFGGELAQL
IDSFNEMAERLQSYEEQNIEELAAAKAKLETLVFSIVDAAILLDAELRVLLLNPAASRMF
GWEGD-PVLGKPLPELLPEDLQQQLARPLMQIARGD------------------------
-QEAEEVRVNLTG-----PTKRVIRILLSPVS----------------------------
-----------------DPRRQN-LKGIVMTVQDITREVELNEAKAQFISNISHELRTPL
FSIKSFIETLYEYGEQMSSAERLDYLEIANRETDRLTRLVNDVLDLSRLE-SGKQYHFEG
VDIAAVIEQTLRTHQLQARDKGIQLRKFVDPDLPLVWGNYDLLLQVMTNLLGNALKFTPS
GGLVTVHAH-----------------------------------------LVVQADGSPQ
AVRVAVADTGIGIAPEDQERIFDRFFRVENRVHTLEGTGLGLAIVRNIL-EKHRTRICLE
SKLEQGSTFWFDLHLYTE-EG----------------PLEFEVQPAETDPPSCCWREHAS
NPQNPELC
>Syn7002|170078014
-------------------------MLTLITKL-----------RNILSRWWS----EFT
LQTKLMAAATLAVSLLMSGFTFWAVNSIQQDARLNDTRFGSDLGLLLAANVAPLVADHNL
SDLALFTNRFYNSTE-NVRYLIYADPNGKIVYGIPYSEAEVQNS----LTIERRITPPDD
YN------PAGFFPVAKQHLTPNGEITDVFVPLHQNDEYLGILVVGINPNATVVASSNLT
RDVTLAVFVFIWVMVILGGVFNALTITRPIKELLDGVKNIAAGNFEQRIDLPFGGELGEL
IVNFNEMAERLASYEEQNIEELTSEKAKLETLVTTIADGAILLDTDLKIILANPTARKIF
HWDEK-SIIGTTVLHHLPASVTTQITRPLHQIAAGE-----NLDSDFLIEHHAVQGNAEE
IIRGNEFKITLEDMVDNVAEATTIRILLTEVL----------------------------
-----------------DKSKIN-VRGIAITVQDITKEAELNKAKSQFISNVSHELRTPL
FNIKSFIETLHEYGDDLTEQQRQDFLETANNETDRLTRLVNDVLDLSRLE-SSRVYRLDE
VDISQPIEQTLRTHQLNARDKEITLTHELATDLPMILGHYDLLLQVLTNLVGNALKFTQA
GGCVSVRAY--------------------------------------------PVPHDPE
RVRIEISDTGIGIDPEDQEAIFDRFFRVENRVHTLEGTGLGLSIVKNII-DKHNSRIHLI
SEVGIGTTFWFELNVAQG--T----------------PELQLLDNPHHVQDQSIEVSSN-
--------
>Cylr|282899889
---------------------------MLIVTI-----------RNVINHWWY----EFT
LQTKLLAVATLVVSLFMSGLTFWAVNTIQQDEWLNDTRFGRDLGLLLASNVTPLVAEKNF
TEVAQFSQRFYSSTS-SVRYMLYADETGEIFFGIPFWDPQVESS----LTIKQEMLPPED
YL------DDEQKPIVRQHNTPDGLVTDVFIPLMANKRYLGMLAIGINPNPTAVISSNFT
RDVTIAVFITIWVMVILAGVINALTITKPIKELLAGVKQIAAGNFKQRIDLPLGGELGEL
IFSFNDMAERLERYEEQNIEELTAEKAKLETLVSTIADGAVLIDNNMQVILVNPTARRIF
AWEGT-DVVGQNLLNYLPHSVQMEITRTLYEMASGE------------------------
-RESAEFRILLVE-----PTKRTIRILLTTVL----------------------------
-----------------DSQRES-IKGIAITVQDITREVELNEAKSQFISNISHELRTPL
FNIKTYIETLHDYGDDLGAKERQEFLATVNHETDRLTRLVNDVLDLSKLE-SGRTYHFDG
VDLAQALEQTLRTYQLNAKEKGINLVQELTPNLPLVIGNYDLLLQVFGNLIGNALKFTPA
GGIVAIRAY---------------------------------------RVDVNRSGHNSP
LVRIEISDTGIGIAPEDQQAIFDRFFRVENRVHTLEGTGLGLSIVRNIM-ERHHSQVHLV
SEVGVGTTFWFDLALFDE-DK----------------PTINLTPLP--------------
--------
>Prom9303|124022255
------MASSTSQAIAEWAPPGDGQPPPEPPGW-----------GERIYLWWA----EFS
LQTKLLAIATLVVSLLMTGITFFVLNGIQRDAGMNDTRYARDLGLLLSGNVTELVAQGRD
RELATVAEQFWR-SR-SLRYIFFADPDGLIYLGIPISASPVSGDND--LQLNHRLELPAE
LP------SRPENALIRQHLTPQGQLTDVFVPLVWKGDYLGTLALGVNPNDTALASAALT
RQVTIAVFISIWVLVILGAVFNALTITQPVKELLRGVRAIASGNFEARIALPMGGELGEL
LNGFNAMASQLEAYDAANIEELTAAQVKQQSLIATMADGALLLDEVGQIVLANPTARRLF
RWEGR-NLEGQELLNELPEIIANELHDPLQSLLRNI------------------------
-GESNDLRCSLEE-----P-TRTLRIVLQSVR----------------------------
-----------------DQSGET-LKGIAITVQDLTREVELNAAQSRFISNVSHELRTPL
FNIKSYVETLHDLGDQLSEEEKKEFLGVANSETDRLARLVNDVLDLSRLE-SGRTVQFEP
MDLRPAIEQTLRNYRLNADDKQIHIELNTDDELPTILGNWDLLLQVLDNLVGNGLKFSRA
GGSLMVRAY-------------------TWPDSCKMSPI-----ESSKSAPHCEFFSPLP
KLRVEVADTGHGINQDDQQHIFDRFYRVENAVHTEAGTGLGLSIVRGII-EKHGGQIRMA
SEVDLGTTFWFDLPLEQT-DA----------------DELIVQSVRTTRQQEQGLEL---
--------
>Syns7805|88807439
----MASEPATATNDGLASWAVIEPNQGEVQGW-----------RERIGAWWA----EFS
LQTKLLAVATLVVSLMMTGITFFALNGIQRDAAMNDTRYARDLGLLLAGNVSELVAEGRD
RELANVAETFWRSSR-SLRYIFFADPEGIVYLGIPISGSDSASDGD--LRLNRRLELPAE
MQ------NRPKNPLVRQHITPQGLVTDVFVPLVEQNRYLGVLALGVNPNETALASAALT
REVTVAVFISIWVLVILGAVFNALTITRPVKELLRGVRSIADGDFRARIGHPVGGELGEL
LEGFNAMASQLQVYDAANIEELQAAQVKQASLIATMADGAVLLDGDGRIVLANPTARRLF
RWEGR-NLEGQDFLNELPELLAVELHEPIEAVSSNR------------------------
-TDTNELRSSIGD-----P-PRTLRFVLQAVR----------------------------
-----------------EPSGET-LKGLAVTIQDLTREVELNAAQSRFISNVSHELRTPL
FNIKSYVETLHDMGDQLSDEDRRDFLGIANSETDRLTRLVNDVLDLSRLE-SNRSVTFTP
IELRPGLEQTLRSYQLNASDKQVDLSLEADPDLPDILGNWDLLLQVFDNLVGNALKFNRK
GGQLLIRAY-------------------TWPDSCQMTPP-----QQENEWPTCPLTSPLP
RMRVEICDTGYGISPENQQRIFERFYRVENAVHTEVGTGLGLSIVRGIL-EKHGSDVRMA
SELDVGTTFWFDLPLAQE-DP----------------EEVQWKAERQQKQDP--------
--------
>Syns7803|148240299
----MASEPATASNDGRASWAVIDSKPSDDQNW-----------TERISAWWA----EFS
LQTKLLAVATLVVSLMMTGITFFALNGIQRDAAMNDTRYARDLGLLLAGNVSELVAEGRD
RELANVAETFWRSSR-SLRYIFFADPEGIVYLGIPISGSNSTSDGD--LRLNRRLELPAE
MR------NRPKNPLVRQHITPQGLVTDVFVPLVEQDRYLGVLALGVNPNETALASAALT
REVTVAVFISIWVLVILGAVFNALTITRPVKELLRGVRSIADGDFRARIGLPVGGELGEL
LDGFNAMASQLQVYDAANIEELQAAQVKQASLIATMADGAVLLDGDGRIVLANPTARRLF
RWEGR-NLEGKDFLNELPELLAVELHEPLEAVSSNR------------------------
-TDTNELRSSIGD-----P-ARTLRFVLQAVR----------------------------
-----------------EPSGET-LKGLAVTIQDLTREVELNAAQSRFISNVSHELRTPL
FNIKSYVETLHDMGDLLSDEDRQEFLGIANAETDRLTRLVNDVLDLSRLE-SSRSVTFAP
IEVRPGLEQTLRSYQLNASDKQVELSLEADPNLPDILGNWDLLLQVLDNLVGNALKFNRK
GGQLMIRAY-------------------TWPDSCQMTPA-----HPESEGPTCPLASPLP
RMRVEICDTGYGISPDNQQRIFERFYRVENAVHTEVGTGLGLSIVRGIL-EKHGTEIRMA
SEPDVGTTFWFDLPLAQE-DP----------------DELQWKAERQREA----------
--------
>Cya0110|126660024
-------------------------MFNLLAKI-----------KEILRRWWS----EFT
LQTKLMAAATLAVSLFMSGLTFWAVNTIQKDAQLNDTRFGRDLGLLLASNVAPLIAEDNL
TDVARFSSRFYQSTS-SVRYIIYTDETGHIFFGIPYSSAEVQNS----LTIERRLQLPNF
PA------DHDTLPLVRQHKSPNGEVTDVFVPLKHEGKHLGYLAIGINPNATVVNSSNLT
RDVTIAVFVAIWAMVILGAVFNALTITRPIKELLVGVKNIAAGNFKQRINLPFGGELGEL
IFSFNEMAKRLERYEEQNIEELTAEKAKLDTLVSTIVDGAILLDTDLNLLLVNPTARRMF
IWEGK-DVIGKNILELLPEELTAQLQTPLEQMVQQN----ATESPETEPEKTTETTSIQQ
KINPGEYRISLSQ-----PTSRIVRVLLTQVF----------------------------
-----------------DQHRGT-LKGIAMTVQDITREVELNEAKSQFISNVSHELRTPL
FNIKSFIETLSEFGEDLTETERKEFLETANHETDRLTHLVNDVLDLSRLE-SSKTYHLDG
VDLSQLIEQTLRTCQLNARDKELVLNKEVEANLPLVLGHYDLLLQVMTNLVGNALKFTPP
GGIIMIRAY--------------------------------------HFKTKSKQFNDKS
CVRVEISDTGIGIAAEDQAAIFDRFFRVENRVHTLEGTGLGLSIVKNII-DKHHSQIHLI
SEVGIGTTFWFDLALYQD-NC----------------SPSEGCNNETILPRTVDVHPNSL
LF------
>Mica|166366349
-------------------------MFNFLPIL-----------REAIARWWS----EFT
LQTKLMAAATLAVSLLMSGLTFWAVNTIQQDVRLNDTRFGRDLGLLLAANVSPLIAEDNL
TDLARFSARFYSSTS-SVRYLIYANEEGQIFFGIPYSTAEVKNS----LTIERRIQLPEN
YG------ENGETPLIRQHKTPDGEVTDVFVPLNHEGKYLGVLAIGINPNAIVVASSNLT
RDVTIAVFVSIWAMVILGAVFNALTITKPIKELLVGVKNIAAGNFKQRVDLPLGGELGEL
ILSFNEMAEKLERYEEQNIEEMTAEKAKLDTLMSTIADGAILLDTNFQLLLINPAAREIF
GWEDR-EIIGQNVLHLFPSELTVRLTKPLYQIAAGETLQPEESANQNHHPKNAVIDQENN
NYSPAEFRLSLTN-----PKTRTIRLLLTQVF----------------------------
-----------------DQHREN-VRGIAMTLQDITRETELNEAKSQFISNVSHELRTPL
FNIKSFIETLTEFGEDLSDTEKREFLETANHETDRLTRLVNDVLDLSRLE-SSRNYNLDA
IDIGQLIEQTLRTYQLNARDKGLELSSEIEANLLPILGHYDLLLQVLTNLVGNSLKFTPA
GGKVVIRAY----------------------------------------KISRDNPQETP
KIRVEVSDTGIGIDAEDQSAIFDRFYRVENRVHTLEGTGLGLSIVKNII-EKHYSQINLI
SEVGIGTTFWFDLDLYQG---------------------LIASKKINDVSL---------
--------
>Syns8109|260436759
------MSSSSGATIADWALPPNGKPPGDDQNL-----------WDRITAWWA----EFT
LQTKLLAIATLVVSLMMTGITFFALNGIQRDAVMNDTRYARDLGLLLAGNVTELVAQGQD
RELANVAEKFWRSSR-SVRYIFFADPEGVVYLGIPISATPSSGDGE--LRLNRRLELPDE
LR------RRPQNPLVRQHLTPQGAVTDVFVPLIRGGQYYGVLGLGVNPNETALASAALT
REVTVAVFISIWVLVILGAVFNALTITRPVKELLRGVRSVASGNFGARVDLPVGGELGEL
LTGFNAMASQLEAYDEANIEELTAAQVKQQSLIATMADGAMLLDADGRIVLANPTARRLF
RWEGR-SLEGQELVGELPELLAIELHSPLDSLLGSA------------------------
-ADSEDLRCSVGE-----P-ARTLRIVLQAVR----------------------------
-----------------DASGET-LKGIAVTIQDLTREVELNAAQSRFISNVSHELRTPL
FNIKSYVETLHDLGDQLSPDEQKEFLGVANDETDRLTRLVNNVLDLSRLE-SGRTLQLEP
ISMRPAMEQTLRTYRLNAEDRQVELVLDVNEELPEVLGNWDLLLQVLDNLVGNALKFSRP
GGPLALRAY-------------------PWPDACSVEGT----AITSSDGPTCALTSPLP
KLRVEIADTGCGISSADQERIFDRFFRVENAVHTEVGTGLGLSIVRGIL-EKHGAQVQMA
SEPEVGTTFWFDLPLAEA-DK----------------DELQLQAERRSRIAIAEAVEL--
--------
