# Supplementary material for: Genome fluctuations in cyanobacteria reflect evolutionary, developmental and adaptive traits
Source: BMC Evol Biol. 2011 Jun 30;11:187. doi: 10.1186/1471-2148-11-187 (PMC3141437; doi:10.1186/1471-2148-11-187)
Supplement: Additional file 8 — Individual and concatenated alignments for protein groups. Compressed file containing all alignments of individual groups (fasta format) and the concatenated alignment of 285 single-copy genes (phylip format). [file 1471-2148-11-187-S8.GZ › Cyanos1383.faa]

>Syne7942|81299739
----------------MTVNPDAPA--------------LPTLPLAVETIQGLLPHRYPF
ALVDRIIDYVPGERAVGIKNVTFNEPQFQGHFPGRPLMPGVLIVEAMAQVGGVIVTLMPD
MP-QGLFVFAGIDQVRFRRPVVPGDQLVLSAQLLSVKRRRFCKIQGEAMVDGQLAASGEL
LFSLVE--
>PromCC|33240866
----------------MTNSP------------------SSPVVLTNEEIMGLLPHRYPF
ALVDRVVEYEPGKSATGIKNVTINEPHFQGHFPGRPLMPGVLIVEAMAQVGGLIVKQIPD
LP-KGLFVFAGIDSVRFRRPVVPGDQLLINCELISIKRQRFGKVKGEAKVDGNLVCSGEL
MFSLVD--
>Crow|67923336
-------------MSDVTENPVDNAPESS----------TIQTTFTVQEIRELLPHRYPF
ALVDRIIDYVPEKKAVGIKNVTINEPFFPGHIPPLPIMPGVLIVESMAQVGGIVLSLLPG
MK-GIFFAFAGIDKVRFRRQVIPGDQLIITVELLAFKRERIAKMKGEATVDGELAAQGEM
LFSRID--
>Syn7335|254424450
MPTSAPASTSATPPAAASSRHNDSQNNPSKENSTAS---SEKKTFTLEEIQQLLPHRYPF
ALIDRIIDYTPGESAVGLKNVTFNEPHFQGHFPNRPLMPGVLIVEAMAQVGGIVLSQMPG
VD-DRLCVFAGIDKVKFRRPVVPGDQLIITTTLLALKAKRFGKMKSVAKVDGQLACEGTL
MFSILD--
>Syn307|148242916
--------------------MSASST-------------AHSPLMSSEQIMNLLPHRYPF
ALVDRVLEHEPGKRAVAIKNITLNEPQFQGHFPGRPLMPGVLIVEAMAQVGGLIVTQMPD
LP-KGLFVFAGIDGVRFRRPVVPGDQLRITCELLSLKRQRFGKVRAQATVDGELVCSGEL
MFSLVD--
>Syn9605|78213632
-------------MTEST---------------------TSDVVLTSEQIAGLLPHRYPF
ALVDRVIAHDPGVSATAIKNVTMNEPQFQGHFPERPLMPGVLIVEAMAQVGGLIVTQMPD
LP-KGLFVFAGIDGVRFRRPVVPGDQLVIRCELLSLKRKRFGKVKAEATVDGDLACSGEL
MFSLVD--
>Nosp|186683208
MSILTEVNTIDPTTPTSTELQGINETAIAS---------EIKTTFTSEEIQKLLPHRYPF
LLVDKIIDYVPGKKAVGVKNVTINEHYFQGHFPGRPLMPGVLIVEAMAQVGGIVLTQMSS
VE-GGLFVFAGIDKVRFRRQVVPGDQLVMTVELLWVKQRRFGKMQGRAEVDGQLACEGEL
MFSLVN--
>PromAS|123969068
-----------------MEKKLS----------------SENNQLSSENILGLLPHRYPF
ALVDKVIENIPGERAVAVKNVTINEPQFQGHFPERPLMPGVLIVESMAQVGGIIVTQMQN
LP-KGLFVFAGINNVKFRKPVVPGDQLIISCDLLSIKRQRFGKVKGEAHVDGKLVCSGEL
MFSLVD--
>Rapb|282898366
MLTFSQTN-----FIQVTTSQGEDQTINTS---------ATKTTFTIEEIQQLIPHRYPF
LLVDKIVDYIPGKLAVGIKNVTFNEPQFQGHFPGRSLMPGVLIVEAMAQVGGVVMSQMPN
MP-EGLFVFVGIDKVRFRRQVVPGDQLIMTVELLSVKQRRFGKMQGRAEVDGNLAAEGEL
MFSLIS--
>YellA|86606602
------------MSSDVSPPPLLSAEAAAQLA-------TAPPVFTTDQILEILPHRYPF
LLVDRVVEYQPGQRAVGLKNVTFNEPFFQGHFPNRPIMPGVLIVEAMAQLGGIVLTKLPD
VA-GRLALFAGIDGVRFRRPVLPGDQLLLSANLLTIRQKRIGKMFCRAQVGGQLVTEGEL
MFSLVD--
>Prom9215|157413898
-----------------MEKKLS----------------SENNQLSSEQILGLLPHRYPF
ALVDKVIEHIPGERAVAIKNVTINEPQFQGHFPERPLMPGVLIVESMAQVGGIIVTQMPD
LP-KGLFVFAGINNVKFRKPVLPGDQLIISCELLSIKRQRFGKVKGEAHVDGKLVCAGEL
MFSLVN--
>PromN2A|72382746
--------------------------------------------------MGLLPHRYPF
ALVDRVIEHDQGKKAVAIKNVTLNEPQFQGHFPDRPLMPGVLIVEAMAQVGGLIVSQMPD
LP-KGLFVFAGIDSVRFRRPVVPGDQLLISCELISIKRKRFGKVKGEAKVDDQLVCSGDL
MFSLVD--
>Syns9917|87123667
----------------MTTPPSTAT--------------PTEPVLTSEQIMGLLPHRYPF
ALVDRVLEHEPGVRAVAIKNVTLNEPQFQGHFPDRPLMPGVLIVEAMAQVGGLIVTQMPD
LP-KGLFVFAGIDGVRFRRPVVPGDQLRICCELLSLKRQRFGKVKAEASVEGQLVCSGEL
MFSLVD--
>Prom9312|78779818
-----------------MDNKLS----------------SENNQLSSEKILGLLPHRYPF
ALVDKVIENIPGERAVAVKNVTINEPQFQGHFPERPLMPGVLIVESMAQVGGIIVTQMPD
LP-KGLFVFAGINNVKFRKPVLPGDQLIITCDLLSIKRQRFGKVKGEAHVDGNLVCAGEL
MFSLVD--
>SynsBL|116071232
-----------------MTDPT-----------------PSDVVLTSEQIAGLLPHRYPF
ALVDRVIAYEPGVSATAIKNITMNEPQFQGHFPERPLMPGVLIVEAMAQVGGLIVAQIPD
LP-KGLFVFAGIDGVRFRRPVVPGDQLIIQCELLSLKRKRFGKIKAEATVEGALVCSGEL
LFSLVD--
>Prom9515|123966730
-----------------MDKQLL----------------SENNQLSSEEILGLLPHRFPF
ALVDRVIEHIPGHKAVALKNVTINEPQFQGHFPERPLMPGVLIVESMAQVGGIIVTQMPD
LP-KGLFVFAGINNVKFRRPVLPGDQLVITCELLSIKRQRFGKVKGEAHVDGKLVCSGEL
MFSLVD--
>Cya8802|257059813
MSMSTVTDTHPTKTSKILIEESQDTTEIS----------ALKTTFKVEEIQELLPHRYPF
ALVDRIIDYVPGQKAVGIKNVTINEQFFTGHIPGRPIMPGVLIVESMAQVGGVVLTLLPG
MK-GQFFAFAGIDKVRFRRPVVPGDQLIMTVELLTFKRDRIAKMKGQGLVDGQLAVEGEM
LFSRID--
>Prom9313|33863678
-------------------------------------------MLTSEQIMGLLPHRYPF
ALVDRVVLHEPGQRAVAIKNVTLNEPQFQGHFPGRPLMPGVLIVEAMAQVGGLIVAQMPD
LP-KGLFVFAGIDAVRFRRPVVPGDQLTISCELLSLKRQRFGKVRGEARVEGQLVCSGEL
MFSLVD--
>Cya7822|196258901
-------------MLTMTDAQINQEPEQTEQSEQPELDLSTLTTFKVEEIRELLPHRYPF
ALVDRIIDYVPGQKVVGIKNVTINEPFFAGHIPVRPIMPGVLIVESMAQVGGVLLCLLPG
MR-GKFFAFAGIDKVRFRRPVIPGDQLIMTVELLSFKQKRIAKMQGQGTVDGQLVVQGEM
LFSRLD--
>Cya7424|218439559
-------------MITMTDAQINQEQEQHS---------STQTTFTVEEIRELLPHRFPF
ALVDRIIDYVPGQKAVGIKNVTINEPFFPGHIPTRPIMPGVLIVESMAQVGGVVLSLLPG
MK-GKFFAFAGIDKVRFRRPVIPGDQLIMTVELLSFKQKRIAKMQGHGTVDGNLVVEGEM
LFSRMD--
>PromN1A|124026468
--------------------------------------------------MGLLPHRYPF
ALVDRVIEHDQGKKAVAIKNVTLNEPQFQGHFPDRPLMPGVLIVEAMAQVGGLIVSQMPD
LP-KGLFVFAGIDSVRFRRPVVPGDQLLISCELISIKRKRFGKVKGEAKVDDQLVCSGDL
MFSLVD--
>Micc|254415051
MSTLIDVNTHDDSTDNANPNQSES---------------STKTVFTVEDIHKLLPHRYPF
ALVDRIIEYVPGKLAVGLKNVTFNEPYFQGHFPGRPMMPGVMIVEAMAQVGGIVLKQMAD
VD-DALFVFAGIDKVRFRRPVVPGDQLILTTELISVKRRRFGKMQARAVVDDQRVAEGEL
MFSLVE--
>Prom9202|254526752
-----------------MEKKLS----------------SENNQLSSEQILGLLPHRYPF
ALVDKVIEHIPGERAVAVKNVTINEPQFQGHFPERPLMPGVLIVESMAQVGGIIVTQMPD
LP-KGLFVFAGINNVKFRKPVLPGDQLIISCELLSIKRQRFGKVKGEAHVDGKLVCAGEL
MFSLVD--
>Nods|119511194
MAIVTEVN-----SPDTTEPTSTEEQTT-----------EIKTTFSSVEIQKLLPHRYPF
LLVDKIIDYVPGKLAVGVKNITVNEPQFTGHFPEQPLMPGVLIVEAMAQVGGIILKQLPG
LE-DGLFVFAGIDKVRFRRQVVPGDQLVMTVELLWIKQRRFSKMQARAEVDGQLAAEGEL
MFSLIK--
>Cyab|254430982
-------------------------------------------MLQAEQIQGLLPHRYPF
ALVDRVIAHEPGRRAVAIKNVTLNEPHFQGHFPGRPLMPGVLIVEAMAQVGGLIVTQMPD
LP-KGLFVFAGIDGVRFRRPVVPGDQLRISCELISLKRKRFGKVAAEATVDGELACSGEL
MFSLVD--
>Acam|158333777
-----------------MSNPSDGST-------------DPKTTFMIEEIQELLPHRYPF
LLVDRIIDYKESERAVGIKNVTMNEEFFQGHFPGRPLMPGVLIVEAMAQVGGIVLAQLPD
IPSGKLFVFTGIDKVRIRRSVVPGDQLVITAEFLSLKRKRFAMMSTKAEVDGKLACSGEL
MFAMVD--
>Prom9301|126696860
-----------------MEKKLS----------------SEKNQLSSEHILGLLPHRYPF
ALVDKVIENIPGERAVAVKNVTLNEPQFQGHFPERPLMPGVLIVESMAQVGGIIVTQMPD
LP-KGLFVFAGINNVKFRKPVVPGDQLIISCELLSIKRQRFGKVKGEAYVDGNLVCAGEL
MFSLVD--
>Artm|209525080
-----------MSTVNTTADLQDNNNSQL----------APENTLAIAEIQKLLPHRYPF
ALVDRIIEYIPGERATGIKNVTINEPHFQGHFPGRPIMPGVLIVEAMAQVGGIVLTQLPD
ME-GKLFLFAGIDKVRFRRPVVPGDQLIMRVQLLSVKRRRFAYMQAAAEVDGLRTCEGEL
MFSLVD--
>Syne6301|56750621
----------------MTVNPDAPA--------------LPTLPLAVETIQGLLPHRYPF
ALVDRIIDYVPGERAVGIKNVTFNEPQFQGHFPGRPLMPGVLIVEAMAQVGGVIVTLMPD
MP-QGLFVFAGIDQVRFRRPVVPGDQLVLSAQLLSAKRRRFCKIQGEAMVDGQLAASGEL
VFSLVE--
>Anav|75906321
MSTLSEVK-----APTSTEQPATNEATTPP---------EIKTTFTSEEIQKLLPHRYPF
LLVDKIIDYTPGKQAVGIKNVTINEPHFTGHFPDRPLMPGVLIVEAMAQVGGIVMTQLPN
LE-GGLFVFAGIDKVRFRRQVVPGDQLVMTVELLWIKQRRFGKMQARAEVDGQLAAEGEL
MFSLIN--
>Artp|284052760
-----------MSTVNTTADLQDNSNSQL----------APENTLAIAEIQKLLPHRYPF
ALVDRIIEYIPGERATGIKNVTINEPHFQGHFPGRPIMPGVLIVEAMAQVGGIVLTQLPD
ME-GKLFLFAGIDKVRFRRPVVPGDQLIMRVQLLSVKRRRFAYMQAAAEVDGLRTCEGEL
MFSLVD--
>Cya7425|220909859
----------MRTLLSVYPPLSFAKVIPPA---------ATLPMLTVEEIQNLLPHRYPF
LLVDRIIEHVPGQRAVGLKNVTVNEQFFQGHFPGRPIMPGVLIVEAMAQVGGIVLMQMGG
LE-GKLSLFAGIDKVRFRRPVVPGDQLILTAELLWVKQRRFGKMQTRAEVGGELAAEGEL
MFSLVD--
>Cya51142|172037609
-------------MSDVTAPPVDNSTENS----------AIQTTFTVQEIRELLPHRYPF
ALVDRIIDYVPGKKAVGIKNVTINEPFFPGHIPSLPIMPGVLIVESMAQVGGIVLTLLPG
MK-GVFFAFAGIDKVRFRRQVIPGDRLIMTVELLTLKRNRIAKMKGEGTVDGELAVQGEM
LFSRID--
>Lyns|119491434
-------------MSDVKSDPVNSNPVETPNGTATK---VVQAVMGVEEIQKLLPHRYPF
ALVDRIIEYEPGTRAVGIKNVTFNEPHFQGHFPGKPIMPGVLIVEAMAQVAGVILTQIPD
VD-GNLFLFAGIDKVRFRRPVVPGDQLIMTVNILSLKRRRFAKVQAKAEVDGKRTCEGEL
MFSSID--
>Prom9211|159903931
--------------------------------------------------MGLLPHRYPF
ALVDRVIDYQPGKSAVAIKNVTVNEPQFQGHFPGRPLMPGVLIVEAMAQVGGLIVTQMPD
LP-KGLFVFAGIDGVRFRRPVVPGDQLTIGCELISIKRQRFGKVKGEAKVDGQLVCSGEL
MFSLVD--
>Noss|17229763
MSTLSEVK-----APTSTEQPATNEATTPP---------EIKTTFTSEEIQKLLPHRYPF
LLVDKIIDYTPGKQAVGIKNVTINEPHFTGHFPDRPLMPGVLIVEAMAQVGGIVMTQLPG
LE-GGLFVFAGIDKVRFRRQVVPGDQLVMTVELLWIKQRRFGKMQARAEVDGQLAAEGEL
MFSLIN--
>Cya8801|218246771
MSMSTVTDTHPTKTSKILIEESQDTTEIS----------ALKTTFKVEEIQELLPHRYPF
ALVDRIIDYVPGQKAVGIKNVTINEQFFTGHIPGRPIMPGVLIVESMAQVGGVVLTLLPG
MK-GQFFAFAGIDKVRFRRPVVPGDQLIMTVELLTFKRDRIAKMKGQGLVDGQLAVEGEM
LFSRID--
>Glov|37521435
-------------------------------------------MIDNIEIQKILAHRYPF
LLVDRVLVFEPGVRAVGIKNVTINEPFFQGHFPGRPLMPGALLIEAMAQVGGIVCGQLPE
AV-GKIPLLVGVNKTRFRRQVVPGDQVIITAEDLRTRQKRFGIMQTRSEVDGKLVAEAEI
MFSLVD--
>Syns8102|33865093
----------------MTDSPASDAA-------------QSSVVLTSEQIAGLLPHRYPF
ALVDRVIAHEPGVSATGIKNVTVNEPQFQGHFPGRPLMPGVLIVEAMAQVGGLIVTQMPD
LP-KGLFVFAGIDGVRFRRPVVPGDQLVIHCELLSLKRKRFGKVKAEAKVDGELVCSGEL
MFSLVD--
>Thee|22299334
-----------------MPTLTDS---------------PPTTVLTVTELQQLLPHRYPF
LLVDRIIDYVPEKYAVGLKNVTINEPFFQGHFPGRPIMPGVLIVEALAQVGGVVLMQMNW
AK-DKLSVFAGIDKVRFRRPVVPGDQLILRAELLVVKQQRIGKMQGRAEVNGQLVCEGEM
MFSLVD--
>Syns9916|116073619
-------------MTQASTT-------------------PAEPLLNSEQIMGLLPHRYPF
ALVDRVLEHEPGVRAVAIKNITLNEPQFQGHFPDRPLMPGVLIVEAMAQVGGLIVKQMPD
LP-NGLFVFAGIDGVRFRRPVVPGDQLRISCELVSLKRKRFGKVKAEATVDGQLVCSGDL
MFSMMD--
>PromMED|33861892
-----------------MEQQLS----------------TENNQLSSEEILGLLPHRFPF
ALIDRVIEHVPGKKAVALKNVTINEPQFQGHFPERPLMPGVLIVEAMAQVGGIIVTQMPD
LP-KGLFVFAGINNVKFRRPVVPGDQLVITCELLSIKRQRFGKVKGEAHVDGKLVCSGEL
MFSLVD--
>Scys6803|16330499
---------MAMSTPEVTPTLSDSNGNEA----------GVQTQFTIQEISDLLPHRYPF
ALVDRIIDFQPGKCAVGLKNVTINEPFFPGHIPDRPIMPGVLIVESMAQVGGVILTQLPG
MR-GKFFAFAGIDGVRFRRPVVPGDQLIMTVELQSFKLQRIAKMQGEARVDGQLVCGGEM
LFSLID--
>Syn9902|78184133
-----------------MTDPT-----------------PSDVVLTSEQIAGLLPHRYPF
ALVDRVIAYEPGVSATAIKNITMNEPQFQGHFPERPLMPGVLIVEAMAQVGGLIVAQIPD
LP-KGLFVFAGIDGVRFRRPVVPGDQLIIQCELLSLKRKRFGKIKAEATVEGALVCSGEL
MFSLVD--
>Trie|113476834
MSTSKETTSNSIDTKENSQTQKNQEAPT-----------TGANILTIEEIHKILPHRYPF
ALVDRIIEYVPGEKAVGIKNVTFNEPHFQGHFPGRPIMPGVLIIEALAQVGGIISAQMPN
IK-EGLFVFAAMDKVKFRRPVLPGDQLILTTELLSFKSNKFAKMRGVAEVDGQKAAEGDL
MFSMMD--
>Syn9311|113953891
----------------MTVLASND---------------PPTAVLNAEQIMGLLPHRYPF
ALVDRVLEHVPGERAVALKNVTFNEPQFQGHFPGRPLMPGVLIVEAMAQVGGLIVTQMPD
LP-KGLFVFAGIDGVRFRRPVVPGDQLRITCELLSLKRKRFGKVKAEATVDGQLVCSGEL
MFSLVD--
>NoAz|298492228
MSTLTQAN-----STDMTTSEGDHQETNTL---------TIKTTYSVEEIQQLLPHRYPF
LLVDKIIDYVPGKMAVGVKNVTFNEPHFQGHFPGGALMPGVLIVEAMAQVGGVVMTQMSD
SP-RGLFVFAGIDKVRFRRQVTPGDQLVMTVELLWVKQRRFGKMQGRAEVDGQIAAEGEL
MFSLVS--
>Ucyn|284929612
-------------MEEFIEDPSNNS--------------KCQTQYTIQEIQELLPHRYPF
SLVDRIIDYIPAKKAVGIKNVTINEPFFSGHIPSLPIMPGVLILESIAQVGGVVLTLLPG
MK-GVFFAFAGIDKVRFRRPVIPGDQLIITVELLTLKRNRIAKMKGEGTVDGELAVQGEM
LFSRID--
>Syns5701|87301186
----------------MSVPP------------------AGAPLLTSEQILNLLPHRYPF
ALVDRVIEYEPGKRAVALKNVTLNEPQFQGHFPGRPLMPGVLIVEAMAQVGGLIVTQMPE
LP-KGLFVFAGIDGVRFRRPVVPGDQLRISCELLSLKRKRFGKVKAEVTVDGDLVCSGEL
MFSLVD--
>YellB|86610211
------------MSSDVSPPPLLSAEAAAQLA-------TAPPVFTTEQILEILPHRYPF
LLVDRVVEYQPGQRAVGLKNVTFNEPFFQGHFPNRPIMPGVLIVEAMAQIGGIVLTKLPD
VA-GRLALFAGIDGVRFRRPVLPGDQLLLSADLLTIRQRRIGKMFCRAQVGGQLVTEGEL
MFSLVD--
>Syn7002|170076705
---------------MTTEHPG-----------------TLAQPIPVEEIQKLLPHRYPF
SLVDRILEYIPGEKAVGLKNITFNEPHFQGHIPNHPIMPGVLMVEAMAQVGGFILTQMPG
ME-DSFFAFAGIDKVRFRRPVVPGDQLIMTVEVITVKAKRIAKMKGCGTVDGQVAVEGEM
LFSRLNFE
>Cylr|282899942
MSTLSQTN-----FIQVTTSQGEDQTTNTS---------ATKTTFTIEEIQQLIPHRYPF
LLVDKIVDYIPGKLAVGIKNVTFNEPQFQGHFPGRSLMPGVLIVEAMAQVGGVVMSQMPN
MP-EGLFVFVGIDKVRFRRQVVPGDQLIMTVELLSVKQRRFGKMQGRAEVDGNLAAEGEL
MFSLIS--
>Prom9303|124022261
--------------------------------------------------MGLLPHRYPF
ALVDRVVLHEPGQRAVAIKNVTLNEPQFQGHFPGRPLMPGVLIVEAMAQVGGLIVAQMPD
LP-KGLFVFAGIDAVRFRRPVVPGDQLTISCELLSLKRQRFGKVRGEARVEGQLVCSGEL
MFSLVD--
>Syns7805|88807445
----------------MTSSSANDVV-------------TSQPVLNAEQIMGLLPHRYPF
ALVDRVLEHVPGEKAVAIKNVTLNEPQFQGHFPARPLMPGVLIVEAMAQVGGLIVTQMPD
LP-KGLFVFAGIDGVRFRRPVVPGDQLCISCELLSLKRKRFGKVKAEATVDGQLVCSGEL
MFSLVD--
>Syns7803|148240293
---------------------M-----------------TSQPVLNAEQIMGLLPHRYPF
ALVDRVLEHVPGEKAVAIKNVTLNEPQFQGHFPDRPLMPGVLIVEAMAQVGGLIVTQMPD
LP-KGLFVFAGIDGVRFRRPVVPGDQLRISCELLSLKRQRFGKVKAEATVEGQLVCSGEL
MFSLVD--
>Cya0110|126654865
-------------MSDVTAPPVDNSSENT----------TIQTTFTVQEIRELLPHRYPF
ALVDRIIDYEPGKKAVGIKNVTINEPFFPGHIPSLPIMPGVLIVESMAQVGGIVLTLLPG
MK-GVFFAFAGIDKVRFRRQVIPGDQLVMTVELLTLKRNRIAKMKGEGTVDGELAVQGEM
LFSRID--
>Mica|166368560
-------------MTIVTEALTELEP-------------VIKTTFTVEEIRQLLPHRYPF
ALVDRIIDYVPGQKAVGLKNVTINEPFFPGHIPNRPLMPGVLIVESMAQVGGVILTQLPG
MK-GKFFAFAGIDKTRFRRPVVPGDQLIMTVELLSFKMNKIAKMQGEARVDGQLAAQGEM
MFSIFD--
>Syns8109|260434509
--------------------MTEST--------------TPDVVLTSEQIAGLLPHRYPF
ALVDRVIAHEPGVSATAIKNVTMNEPQFQGHFPERPLMPGVLIVEAMAQVGGLIVTQMPD
LP-KGLFVFAGIDGVRFRRPVVPGDQLVIRCELLGLKRKRFGKVKAEATVDGDLACTGEL
MFSLVD--
