# Supplementary material for: Genome fluctuations in cyanobacteria reflect evolutionary, developmental and adaptive traits
Source: BMC Evol Biol. 2011 Jun 30;11:187. doi: 10.1186/1471-2148-11-187 (PMC3141437; doi:10.1186/1471-2148-11-187)
Supplement: Additional file 8 — Individual and concatenated alignments for protein groups. Compressed file containing all alignments of individual groups (fasta format) and the concatenated alignment of 285 single-copy genes (phylip format). [file 1471-2148-11-187-S8.GZ › Cyanos1384.faa]

>Syne7942|81299740
------------------------------MSAVIHPTAIIAPGAEIHPSVQIGPYAVIG
EHVRIGAHTTVGAHAVIDGWTEIGEENRIFPGAAIGLESQDKKTDGSLSVVRIGDRNRIR
EYVTINRATKAGEATVIGNDNLLMAYVHVAHNCILHNRIVISNAVSLAGHIVVESGAVIG
GMSGLHQFVHVGRNAMIGGMSRVERDVPPYMLVEGNPARVRSLNLVGLERAGLRDGQEG-
-EAFKQLKQAYRLLYRSDLLLKEAIAEIRQ------------------------ISDLEH
LQHLCNFLEASQGSE-RRGPTPGSK-------------------
>PromCC|33240865
-----------------MIDSINSLKDQRPNSVEVHPSAFVDPKAELDKGVVVGAGAVIG
PEVKIGSNTAIGPNVVLDGRVTIGTSNKIFPGACIGLEPQDLKYKGAPTEVVIGNNNTFR
ECVTVNRATNEGEQTKIGNESLLMAYTHIAHGCDVGNQVIISNSVQVAGEVVIEDMAVIG
GSLGIHQFVHIGSLAMVGGMTRVDRDVPPYCLVEGHPGRIRGLNRVGIRRRGLHSDNPN-
--EFSQLQEVWNLIFRSGHVYKNGLEIARE------------------------RDLLHA
ANDLCSFLEASIEKG-RRGPMPFLSAEKL---------------
>Crow|67922552
--------------------MLTYPKGDNPLTTLIHPTAVIHPNAQINPTVEVGPYAVIG
DQVKIGAQTTIGPHVVIEGPTEIGKNNRIFPSAVIGLEPQDLKYKGVPSGLKIGDGNTIR
EFVTINRATEADELTEIGNNNLLMAYVHVAHNCVLEDHLVIANAVALAGHVHIESRAVIG
GALGVHQFVHIGRNAMLGGMSRIDRDAPPFMMIEGNPSRVRSLNLLGLKRAGLTTED---
---IGYLKKAFRLLYRSDLTLQRALEELAN------------------------FDNNQY
SQYLRHFLQLSSTGEQRRGPIPGNK-------------------
>Syn7335|254421217
------------------------------MATLIHPTAVIHPDAQIHASVSVGPYAVIG
EKVSVGAQTVIGAHAVIEGYTKIGDRNRIFPHAAIGLEPQDLKYDGSVSLVDIGDDNAIR
ECVTINRPTRLGEVTRLGNHNLVMAYAHVAHNCELGDHVIIANSVALAGHVKIESHARIS
GLVGVHQFVHIGRYAMIGGMSRIERDVPPYTMVEGNPSRVRGLNQVLLRRSGIADENDG-
-QIYKGLTQAFRILYRSGLTLEEAISKLET------------------------LCDNER
VRHLYEFLQASAHGEGRRGPVPGRKH------------------
>Syn307|148242915
-----------------------MTMGSSALAPQIHPTAVVDPAAQIEAGVSIGPYAVIG
PEVRIGSGTSIGPHVVLDGRVRLGRDNKIFAGACIGQEPQDLKYRGAPTEVVIGDQNTIR
ECVTINRGTNEGEITRIGDRNLLMAYCHLGHQCELANDIIMSNAIQVAGHVVIEDRAVIG
GCLGIHQFVHIGRMAMVGGMTRVDRDVPPFCLVEGHPGRVRGLNRVGLRRSGLAEQHEG-
-REMRQLQDIWSLLYRSDHVIAEGLKLARQ------------------------QDLLPA
ADHLCSFLEGSLTKG-RRGPMPAASR------------------
>Syn9605|78213631
-------------------------MSQQTTSQQIHPTAVVDPKAELAAGVVIGPGAVVG
PEVVIGENTWIGPHAVLDGRLTLGRDNKVYPGACLGLPPQDLKYRGANTEVLIGDGNTLR
ECVTINRATEEGEVTRIGNGNLLMAYCHLGHNCDLGNKIVMSNAIQVAGHVVIEDRAVVG
GCLGIHQFVHIGGMAMVGGMTRVDRDVPPYCLVEGHPGRVRGLNRVGLRRSGLAASHDG-
-AELKQLQDIWTLMYRSDLVIADALQQARS------------------------QPLLPA
AEHFCRFLEASTGQG-RRGPMPVQGR------------------
>Nosp|186683209
------------------------------MKTLIHPTAVIHPKSELHHTVQVGAYAVIG
AHVKVGPETIIGAHAVLEGPCEIGAQNQIFTGAAIGMEPQDLKFVGEPTWVKIGDNNLIR
EYVTINRATGAGEATVIGDGNLLMAYVHVAHNCVIEDQVVIANSVALAGHVHIESRARLS
GVLGVHQFVRIGRHAMVGGMARIDRDVAPYMLVEGNPARVRTLNLVGLKRSGMDSAD---
---LLALKKAFRILYRSDLSFKDALEKLEL------------------------LGDSEQ
LQHLRRFLLLSQMPG-RRGLIPGKGKKGTSDES-----------
>PromAS|123969067
------------------MENKNTESKSIFSGVKIHPNAFVDPKAELHDGVIIAQGAIIG
PDVTIGKGTEIGPNAVITGRTKIGINNKVFPNVFIGLDPQDLKYKGAFTEVIIGDNNTFR
ECVTINKATDEGEKTIIGNNNLLMAYSHIGHNCELANGIVLSNSVQVAGHVKIEEKAIIG
GCLGIHQFVHIGYLAMIGGMTRVDRDVPPFCLAEGHPGRLRGLNRIGIKRSGLMENKDF-
--DFKLLQSTWNLLFKSSDTITNSLEKAMN------------------------RELDLS
SSKLCNFLKESISKE-RRGPMPVVNL------------------
>Rapb|282898367
--------------------------------------------------MQVGAYAVIG
ANVQVGPETVIGAHAVVEGPCKIGSGNHIFPGAVIGMEPQDLKYVGELSWVKIGDNNAIR
EYVTINRATGHGEATVIGNGNLLMAYVHVGHNCIIEDSVIIANSVALAGHVHIESRARLS
GVLGVHQFVHIGGMSMIGGMTRIDRDVPPYMLVEGNPSRIRSLNLVGLKRSGMPINE---
---FQLLKKAFRILYCSNVLFKDALSELEL------------------------LGDTSQ
LKHLRRFLLLSQMPG-RRGLIPGKSPTKGSDNNEL---------
>YellA|86606605
------------------MSSLASAGSTPNSSVRIHPTAVIHPKAELHETVQVGPYAVIG
EHVRIGARTVVGAHVVIDGWTDIGEDNQIFPGAVLGTEPQDLKYSGAPSQLVIGKGNRIR
EFVTINRATNEGEATVVGDHNLLMAYVHVAHNCVIENQVVITNAVSLAGHIHIESQARIG
GMVGLHQFTRVGRLAMVGAMSRVDRDVPPYMLVEGHPARIRGLNLVGLRRAKGMEGS---
---LAALRQAYRLLYRSGLPLEKALQTLRE------SLRSEGGSSIFSLQGKELVDETGS
LLHLLQFLEDSLSQPQRRGPLPALRRSREEDDL-----------
>Prom9215|157413897
------------------MDYKNTELNSSFSGVKVHPNAFVDPSAEIHDGVIISQGAIVG
PNVTIGKGTEIGPNAVISGRTQIGLNNKVFPSVFIGLDPQDLKYKGAPTEVIIGDNNTFR
ECVTINKATDEGEKTIIGNNNLLMAYTHIGHNCELGNRIVLSNSVQVAGHVKIEDKAIIG
GCLGIHQFVHIGYLAMIGGMTRVDRDVPPFCLAEGHPGRLRGLNRIGIKRSGLMENKDF-
--DLKILQSTWNLLFKSNDAISNSLEKVMT------------------------GELDLS
SSKLCSFLKASISKE-RRGPMPVVN-------------------
>PromN2A|72382745
-----------------MSERQSSQSLIADNKVNIHEFADVSPKAELGRGVSVGSGSVIG
PDVIVGPNTWIGANVIIEGKVKIGSNNKIFPGACIGLEPQDLKYGGDSTDVLIGDDNTFR
ECVTINRATFEGEKTIVGNQNLLMAYSHLGHNCDIGNSVVIANSVQIAGHVVVEDRAVIG
GCLGIHQFVHIGYLAMVGGMTRVDRDVPPFCLVEGHPGRMRGLNKVGIKRQTLDKENKE-
--EYLQLKRIWNLLFKSEYVISDGLKRARQ------------------------ENLLQS
SARLCGFIELSIGKG-RRGPMPYFISTNKK--------------
>Syns9917|87123668
-----------------MPETPSPSVISEDSAVQIHPLAVVDPRAELAEGVVIGPGAVVG
PGVRIGANSWIGPHVVLDGRLTIGSSNRIFPGACLGQEPQDLKYRGAPTEVVIGDHNTIR
ECVTINRATDEGEVTRIGDHNLLMAYCHLGHNCLLGNGIIMSNGIQVAGHVEIEDRAVIG
GCLGIHQFVHIGGLAMVGGMTRVDRDVPPYCLVEGHPGRVRGLNRVGLRRRGLDQSNGG-
-EELRQLQDIWTLIYRSDLVIAESLRQARQ------------------------TALLPA
ADHLCSFLEASITKG-RRGPMPAAGGR-----------------
>Prom9312|78779817
------------------MKNKNNKLKAAFGGVKVHPNAFVDSSAELHDGVIISQGAIVG
PNVSIGRGTEIGANAVIKGRTQIGNNNKVFPNVFIGLDPQDLKYKGASTEVIIGDNNTFR
ECVTINKATDEGEKTIIGNNNLLMAYTHIGHNCELGNWIVLSNSVQVAGHVKIEDKAIIG
GCLGIHQFVHIGYLAMIGGMTRVDRDVPPFCLAEGHPGRLRGLNRIGIKRSGLMENKDF-
--DLKLLQNTWNLLFKSNYVIADALEMALK------------------------DTLDLS
SKQLCDFLKESISKE-RRGPMPLINE------------------
>SynsBL|116071230
-------------------------MTVERSTPQIHPQAVVDSKAELGLGVVISSGAVIG
PQVVIGDHTWIGPNVVLDGRVTLGKDNRVFPGACLGQEPQDLKYRGANTEVVIGDGNTLR
EFVTINRATEEGEQTRLGDRNLLMAYCHLGHNCLLGNGIVMSNAIQVAGHVVIEDRAVIG
GCLGIHQFVHIGGLAMVGGMTRVIRDIPPYSMVEGHPGRLRGLNRVGLQRSGLADRHEG-
-RELKQLKEIWNLLYRSDVVMAEALVQARS------------------------HELLPA
AAHLCSFLEASTAPG-RRGPTPALSHR-----------------
>Prom9515|123966729
------------------MEIKNTKRNPDFRGARVHPNAVVDSSAELHDGVSIASGAIVG
PNVIIESGTKIGSNAVIEGKTKIGKDNKVFPNVFIGLEPQDLKYQGASTEVIIGDNNTFR
ECVTINKATDEGEKTIIGNNNLLMAYTHIGHNCVLGNGIVLSNSVQVAGHVKIEDNAIIG
GCLGIHQFVHVGYLAMIGGMTRVDRDVPPFCLAEGHPGRLRGLNRVGIKRSGLMENEEF-
--DLKLLQNTWNLLFKSNDVISISLGMAMK------------------------GKLDIS
SAKLCEFVKDSISKQ-RRGPMPSVNL------------------
>Cya8802|257059534
-------------------MLTDQSKRDALLNTHIHPTAVIHPKAELHPTVTVGPYAVIG
ENVKIGAQTTIGAHAVIEGPIEIGIGNRIFPSAVIGLEPQDLKYKGAASWVKIGDYNTIR
EFVTINRATHADEVTEIGSHNLLMAYVHVAHNCVIEDHVIIANAVALAGHVHIESRAVIG
GALGVHQFVRIGRNAMLGGMSRIDRDAPPYMAVEGNPSRVRALNLIGLKRAGLTAED---
---LSSLKKAFRLLYRSQLTFKEALEELQA------------------------LSNNQY
VEYLYQFLQASTTGEKRRGPIPGKN-------------------
>Prom9313|33863677
-----------------MSEVSKLSAITAEKKAQVHPAAVVDPRAELASGVIVGPGAVIG
PDVKIGPDTWIGPHVVLDGRLTLGANNRVFPGACLGLEPQDLKYRGAPTEVVIGDANTIR
EYVTINRATEEGEQTKIGNHNLLMAYCHLGHNCVLGNGIVMSNGIQMAGHVLVEDRAVIG
GCLGIHQFVHIGSLAMVGGMTRVDRDVPPYCLAEGHPGRLRGLNRVGLRRSGLKTQEGG-
--ELVQLQEIWNLLFRSDHVFVEGLRLARQ------------------------EQLMPA
GAHLCAFLEASIEKG-RRGPMPAMSLSR----------------
>Cya7822|196258383
-------------------MLINLRPGDTPLSTLIHPTAIVHPLAELHPTVEVGPYVVIG
ENVKIGAQTVIGPHVLIEGPTEIGVGNRIFAGAVIGTEPQDLKYKGAASWVKIGDYNQIR
EYVTINRATAEGEVTQIGNNNLLMAYAHVAHNCVIEDEVIIANSVALAGHIYIESKARIS
GVLGVHQFVHIGSLAMVGGMARIERDVPPYTTVEGNPSRVRTLNLIGLKRAGLTDEA---
---ISELKRAFRLIYRSEFTFTQALEQLES------------------------FSNNPY
VQHFRHFLHQSTTVEGRRGLIPGKG-------------------
>Cya7424|218441936
-------------------MLINIRPGDAPLSTPIHPTAIIHPNAELHPSVQVAPYAVIG
EQVKIGASTIIGPNVVIEGPTEIGVGNRIFAGAVIGTEPQDLKYRGAASQVKIGDHNQIR
EYVTINRATGENEVTQIGNNNLLMAYAHVAHNCVIEDEVIIANSVALAGHIYIESKARIS
GVLGVHQFVHIGRLAMVGGMARIERDVPPFTTVEGNPSRVRTLNLIGLKRAGVNEAE---
---ISEMKKAFRLIYRSNLTLKQALEQLES------------------------WSNNPY
VQHLRDFLHQSTTVTGRRGPIPGKE-------------------
>PromN1A|124026467
-----------------MIERQSSKSLIADNKVNIHEFADVSPKAELGRGVSVGSGSVIG
PDVIVGPNTWIGPNVIIEGKVKIGSNNKIFPGACIGLEPQDLKYGGDSTDVLIGDDNTFR
ECVTINRATFEGEKTIVGNQNLLMAYSHLGHNCDIGNSVVIANSVQIAGHVVVEDRAIIG
GCLGIHQFVHIGYLAMVGGMTRVDRDVPPFCLVEGHPGRMRGLNKVGIKRQTLDKENKE-
--EYLQLKRIWNLLFKSEYVISDGLKRARQ------------------------ENLLQS
SARLCGFIELSIGKG-RRGPMPYFISTNK---------------
>Micc|254415088
-----------------------------MATTLIHPTAVIHPGAQLHPTVQIGAYAVIG
DNVKVGSQTKIGAHVVLEGPTEIGERNQIFPGAAIGLEPQDLKYDGAPSWVRIGDDNRIR
EYVTINRATGAGEATVIGNNNLLMAYVHVAHNCLLENSVIIANGVALAGHVHIESKATIG
GVLGIHQFVHIGRLAMVGGMSRIDRDVPPYMLVEGNPARVRSLNLVGLKRAGINGES---
---LGDLKKAFQTLYRSDYTFNQAVEQLHL------------------------ISEHEQ
VQHLRLFLERSQLPG-RRGSIPGRRFHHSQDTEKC---------
>Prom9202|254526337
------------------MDYKNTELNSSFSGVKVHPNAFVDPSAEIHDGVIISQGAIVG
PNVTIGKGTEIGPNAVISGRTQIGLNNKVFPSVFIGLDPQDLKYKGAPTEVIIGDNNTFR
ECVTINKATDEGEKTIIGNNNLLMAYTHIGHNCELGNRIVLSNSVQVAGHVKIEDKAIIG
GCLGIHQFVHIGYLAMIGGMTRVDRDVPPFCLAEGHPGRLRGLNRIGIKRSGLMENKDF-
--DLKILQSTWNLLFRSNDAISNSLEKVMT------------------------GELDLS
SSKLCSFLKASISKE-RRGPMPVVN-------------------
>Nods|119511193
------------------------------MKTLIHPTAVVHPKSELHPTVQVGAYAVIG
PHVKVGMETIIGAHVVLEGPCEIGTRNQIFPGAAIGMEPQDLKFVGEPTWVKIGDNNLIR
EYVTINRATGAGEATVIGNNNLLMAYVHVAHNCIIEDNVIIPNSVALAGHVHIESRARLG
GVLGVHQFVRIGQHAMVGGMARIDRDVPPYMLVEGNPARVRTLNLVGLKRSGMSSSD---
---LQVLKKAFRILYRSGLSFKEALEQLEQ------------------------LGETEQ
LQYLRRFLRLSQMSG-RRGLIPGRKKSDASDES-----------
>Cyab|254432293
------------------------------MATTIHATAVVDPRAELAAGVQVGPYAVVG
PEVTIGEHCRIGPHVVLDGRVRMGRGNRIFPGACIGLEPQDLKYTGDPTEVVIGDDNTIR
ECVTINRATTGRQQTRIGDGNLLMAYSHLGHNCQLGDRIVIANGVAVAGHVVIGDRAVVG
GVLGIHQFVQIGTLAMVGGMSRIERDVPPYTLVEGHPSRVRALNTIGLRRSGLTELDGG-
-RQYADLKQAWTVLYRQRRTLAEALLQLRA------------------------APLTAA
AETLVAFLEASLEPS-RRGPIPGAR-------------------
>Acam|158333775
------------------------------MTDLIHPTAVIHPQATLHQTVQIGAYAVIG
KQVKLGPGTQVGHHAVIEGWTEIGADNHIFPGVVIGMEPQDRNFRGEQSGVKICDRNQIR
EYVTIHRASGDQQFTTIGSDNLLMANVHIGHNCHIADRVVIANSVALSGHVQVESQANIS
GVLGIHQFVHVGQLAMIGGMSRITRDVPPLMLVEGNPAHVRALNQVGLQRHGVYDLLQG-
-EMRGLLKQAFRYLYRSNLQLEVALDQVES------------------------LSEHPL
IQHLCQFMRAAQT---RRGLTPGRQRWASV--------------
>Prom9301|126696859
------------------MDLKNTESYSDFSGAKVHPNAFVDPSAELHDGVIISQGAVVG
PDVTIGKGSEIGPNAVISGRTQIGMNNKVFPSVFIGLDPQDLKYKGAPTEVIIGDNNTFR
ECVTINKATDEGEKTIIGNNNLLMAYTHIGHNCELGNKIVLSNGVQVAGHVKIEDKAIIG
GCLGIHQFVQIGYLAMIGGMTRVDRDVPPFCLAEGHPGRLRGLNRIGIKRSGLLDNKDF-
--DLKILQSTWNLLFKSNESISSSLEKVMK------------------------GELDLS
SSKLCSFLKESISNE-RRGPMPIVNL------------------
>Artm|209525079
------------------------------MTTLIHPTAVIEPGAQLHPTVRVGAYAVIG
ENVKIGPGTTIGPHAVIQGWTEIGARNQIFPGAAIGLETQDLKYEGAVSFVTIGDDNRIR
EYVTINRATYAGEATKIGNGNLLMAYVHVGHNCTIEDGVVIANGVALAGHVHIESKARLS
GVLGVHQFVRIGQFSMVGGMSRIDRDVPPFMLVEGNPSRVRSLNSVGLKRAGLTNEE---
---LGLIKKAFRILYRTPHRLSEAIAQLEQ------------------------LPQNSY
LDHLINFVRLSLTPE-RRGLIPGKRVTPEAP-------------
>Syne6301|56750620
------------------------------MSAVIHPTAIIAPGAEIHPSVQIGPYAVIG
EHVRIGAHTTVGAHAVIDGWTEIGEENRIFPGAAIGLESQDKKTDGSLRVVRIGDRNRIR
EYVTINRATKAGEATVIGNDNLLMAYVHVAHNCILHNRIVISNAVSLAGHIVVESGAVIG
GMSGLHQFVHVGRNAMIGGMSRVERDVPPYMLVEGNPARVRSLNLVGLERAGLRDGQEG-
-EAFKQLKQAYRLLYRSDLLLKEAIAEIRQ------------------------ISDLEH
LQHLCNFLEASQGSE-RRGPTPGSK-------------------
>Anav|75906322
------------------------------MKTLIHPTAVIHPNSELHPTVQVGAYAVIG
AHVKVGPETIIGAHAVIEGPCEIGARNQIFTGAAIGMEPQDLKFVGEPTWVKIGDNNLIR
EYVTINRATGAGEATIIGNNNLLMAYTHVAHNCVIEDSVVIANSVALAGHVHIESRARLS
GVLGVHQFVHIGRQAMVGGMARIDRDVPPYMLVEGNPGRIRTLNLVGLKRSGMEASD---
---LQLLKKAFRILYRSNLLFKEALEELET------------------------LGDTEY
LQHLRRFLLLSQMPG-RRGLIPGRGKSGGSDES-----------
>Artp|284052761
------------------------------MTTLIHPTAVIEPGAQLHPTVRVGAYAVIG
ENVKIGPGTTIGPHAVIQGWTEIGARNQIFPGAAIGLETQDLKYEGAVSFVTIGDDNRIR
EYVTINRATYAGEATKIGNGNLLMAYVHVGHNCTIEDGVVIANGVALAGHVHIESKARLS
GVLGVHQFVRIGQFSMVGGMSRIDRDVPPFMLVEGNPSRVRSLNS---------------
------------------------------------------------------------
--------------------------------------------
>Cya7425|220909860
------------------------------MTTLIHPTAVIHPAAELDPSVEVGPYAVIG
AQVRIGARTKIGSHVVLEGQVEIGEDNQIFTGAVIGSPSQDLKYDGQPNLVKIGDRNQIR
EYVTINGPTKTDEVTLIGNQNLLMAYVHIAHNCVLEDQVVISNAASLAGHVHVESRARIS
GVLGVHQFVRIGRLSMVGGMSRIERDVPPFVLVEGNPCRVRTLNLVGLQRAGLESGS---
-KELDLLKQAFRILYRSGLPLTQAIAQLDN------------------------LPDHEH
LNHLHQFLLGSLQPG-RRGLTPAQRFDEQD--------------
>Cya51142|172036743
--------------------MLTYPKGDNPLTTLIHPTAVIHPKAQIDPTVEVGPYAVIG
DQVKIGAQTTIGPHVVIEGPTEIGENNRIFPSAVIGLDPQDLKYKGAPSRVKIGNGNTIR
EFVTVNKATHADEVTEIGNNNLLMAYVHVAHNCVIEDHVIIANAVALAGHVHIESRAVIG
GVLGIHQFVRIGRNAMLGGMSRIDRDAPPFMMIEGNPSRVRSLNLVGLRRAGLTTED---
---VGYLKKAFRLLYRSDLTLQQALEKLES------------------------FDNNEY
SQYLRHFLQLSTTGEKRRGPIPGNN-------------------
>Lyns|119491433
------------------------------MITLIHPTAVIHPKAQLHPSVQVGAYAVIG
ENVKVGRDTTIGPHVVIEGWTEIGDRNQIFPGAVIGTEPQDLKYQGGVSFVRIGNDNVIR
EYVTINRATYEGQATILGNQNLLMAYSHLAHNCVIEDQVIIANSVALAGYVHIESQARIS
GLVGVHQFVHIGKLAMIAGLTRIVQDVPPFMMVEGTPPKVRSLNSIGLKRSGFSPED---
---LALLKKAFRILYRSGYRLEEALEQLEL------------------------LSDHPN
LQHLSRFMRLAITSE-RRGLVPGKRSSSHLEEM-----------
>Prom9211|159903930
-----------------MIESSKTQNLTIQRPVEVHPLAAVDSKAELANGVIIGAGAVVG
PDVQIGENTLVGPNVVLDGRLKIGSFNKIFPGACIGLEPQDLKYKGASTEVVIGNRNTIR
ECVTVNRATNEGEKTKIGDESLLMAYTHIAHGCEIGNQVIISNSVQVAGEVVIEDQAVIG
GCLGIHQFVHIGCLAMVGGMTRVDRDVPPYCLVEGHPGRLRGLNRVGIRRRGLETQNPA-
--EFKQLIEVWNLIFRSGHVYATGLELVKE------------------------KELFPA
ANKLCNFLEASIKKG-RRGPMPFLNPTN----------------
>Noss|17229764
--------------------------------------------------MQVGAYAVIG
AHVKVGPETIIGAHAVIEGPCEIGARNQIFTGAAIGMEPQDLKFVGEPTWVKIGDNNLIR
EYVTINRATGAGEATIIGNNNLLMAYTHVAHNCVVEDSVVIANSVALAGHVHIESRARLS
GVLGVHQFVRIGRQAMVGGMARIDRDVPPYMLVEGNPGRIRTLNLVGLKRSGMEASD---
---LQLLKKAFRILYRSNLLFKEALEELET------------------------LGDTEH
LQHLRRFLLLSQMPG-RRGLIPGRGKSGGSDES-----------
>Cya8801|218246501
-------------------MLTDQSKRDALLNTHIHPTAVIHPKAELHPTVTVGPYAVIG
ENVKIGAQTTIGAHAVIEGPIEIGIGNRIFPSAVIGLEPQDLKYKGAASWVKIGDYNTIR
EFVTINRATHADEVTEIGSHNLLMAYVHVAHNCVIEDHVIIANAVALAGHVHIESRAVIG
GALGVHQFVRIGRNAMLGGMSRIDRDAPPYMAVEGNPSRVRALNLIGLKRAGLTAED---
---LSSLKKAFRLLYRSQLTFKEALEELQA------------------------LSNNQY
VEYLYQFLQASTTGEKRRGPIPGKN-------------------
>Glov|37521436
------------------------MNPPALTTPLIHPSAVIHPRAVLHESVQVGPFAVVG
EHVRIGAGTVVGPHAVIDGWTEIGCDNVIYNGASIGTPPQDLKYRNEPSRVRIGDNNDIR
EFVTVNRGTDKGSETVVGDKNLLMAYVHVGHNCAIGDNVVITNAVMLAGHVHIESQARIG
GLVGVHQFVHIGRLAYIGGMARVDRDVPPFTLVEGHPGRTRGLNWVGLERAGISDAAGAD
RESYRLLRQAYKLLYRSATPLEKALVELQA------------------------LAGNPY
IDHLHTFLSRSVGDPARRGPTPAARKRPGGDDA-----------
>Syns8102|33865094
-------------------------MTVEQSLAQIHPLAVVDPKAQLAAGVVIGPGAVVG
PEVVIGENSWIGPHAVLEGRLTLGRDNKVFAGACLGQEPQDLKYRGALTEVVIGDGNTLR
ECVTINRATDEGEVTRIGNGNLLMAYCHLGHNCELGNGIVMSNAIQVAGHVIIEDRAVIG
GCLGIHQFVHVGGMAMVGGMTRVDRDVPPYCLVEGHPGRVRGLNRVGLRRSGLGSRHEG-
-RELKQLQEIWTLLYRSDLVIAEGVKQAQQ------------------------QELLPA
AAHLCRFLADSIADG-RRGPMPALSSR-----------------
>Thee|22299335
-----------------------------MMQTLIHPTAVIHPSAELHPTVRVGPYAVIG
EQVRVGAHTEIGAHVIIEGPTEVGVGNRIFPGAIIGTASQDQKYTGANSALRIGDYNTIR
EFVTINRANGEGDATIIGNHNLLLAYVHVAHDCVIEDQVVITNAASIAGHVCIESKARIG
GMVGIHQFVHIGRLAMVGAMARVDRDVPPYMLVEGHPARVRALNQVGLRRAGVTEAE---
---MRDLKEAFRILYRRELPLAQAIAQLAT------------------------LPPSEH
LEHLQRFLTYAREEG-RRGLTPGGRATMD---------------
>Syns9916|116073618
------------------MSENAASAISDRQPAQVHPLACVDPKAELAEGVVISPGAVVG
PEVRIGAHTWIGPNAVLDGRLTIGAHNRIFPGACLGQEPQDLKYRGAPTEVVIGDHNTIR
ECVTINRGTHEGEVTRIGDRNLLMAYCHLGHLCTLGNDIVMSNAIQVAGHVVIEDRAVIG
GCLGIHQFVHIGSMAMVGGMTRVDRDVPPYCLVEGHPGRVRGLNRVGLRRSGMAQSHEG-
-REMRQLQEIWTLLYRSDHVIAEGLKLAQQ------------------------QELLPA
ADHLCRFLEASIGQG-RRGPMPAASR------------------
>PromMED|33861891
------------------MIKNMEIKNTNFKGAIVHPNALVDSSAELHDGVSIASGAIIG
PKVVIDSGTQIGPNAVIEGKTKIGKNNKVFPNVFIGLEPQDLKYKGASTEVIIGDNNTFR
ECVTINKATDEGEKTIIGNNNLLMAYTHIGHNCEIGNGIVLSNSVQVAGHVTVEDNAIIG
GCLGIHQFVHVGYLAMIGGMTRVDRDVPPFCLAEGHPGRLRGLNRVGIKRSGLMKNKDF-
--DLKLLQNTWNLLFKSNGVISISLEIAMK------------------------EKLDFS
SSKLCNFLKDSISNK-RRGPMPSINL------------------
>Scys6803|16331593
MGKLFALVPAPIIPHSERLMLTDNRLGEATLSPSIHPTAIIHPQAQLHATVQVGAFSVIG
EKVTIGANTVIGPHVVVEGPTEIGTGNRIFPGAVIGCEPQDLKYKGGESWVKIGNDNQIR
EYVTINRATEEGAVTRIGDRNLLMAYAHVAHNCVIENEVIIANSVALAGHIYIESQARIS
GVLGVHQFVHIGRLAMVGGMSRIERDVPPFTIVEGNPSRVRSLNLIGLQRSGMSAED---
---LSALKQAFRLIYRSDTPYQQALEELGR------------------------SAAHPY
VQHFQCFLQKSSYDQGRRGPIPGKK-------------------
>Syn9902|78184134
-------------------------MTVERSTPQIHPQAVVDPKAELGTGVVISSGAVIG
PQVVIGDHTWIGPNAVLDGRVTLGKDNRVFPGACLGQEPQDLKYRGANTEVVIGDGNTLR
EFVTINRATEEGEQTRLGDRNLLMAYCHLGHNCLLGNGIVMSNAIQVAGHVVIEDRAVIG
GCLGIHQFVHIGGLAMVGGMTRVIRDIPPYSMVEGHPGRLRGLNRVGLQRSGLADRHEG-
-RELKQLKDIWNLLYRSDVVMAEALVQARS------------------------QELFPA
ADHLCSFLEASTAPG-RRGPTPVLSHR-----------------
>Trie|113476835
------------------------------MPTLIHSTAVIAESAELHPTVQVGPYAVIG
EKVKVGAGTTIGANVVIEGPTEIGSGNRIFPGAAIGLEPQDLKYAGAPSRVKIGDNNQIR
EFVTVNRATYAGESTIIGNGNLLMAYVHVAHNCIVEDSVVIANAVSLAGHVKIESKAVIG
GVLGIHQFVHVGKMAMVGGMGKVVRDVPPFMLVEGNPCLVRSLNLVGLKRAGVTSAD---
---LAILKKAFRIFYREDKLFSEALNELQL------------------------LSENKY
AQELHQFLSMSLGSE-RRGPMPGKRSKGSRLEGFNN--------
>Syn9311|113953392
-------------------------MITDDRPAQVHPMAVVDPRAELAHGVVIGPGAVIG
PEVSIGANTWIGPHVVLDGLLRIGAHNRIYPGACLGQEPQDLKYKGAPTEVVIGDHNTIR
ECVTINRATDEGEQTRIGDNNLLMAYCHLGHNCLLGNNIVMSNGIQVAGHVLIEDRAVIG
GCLGIHQFVHIGGMAMVGGMTRVDRDVPPYCLVEGHPGRVRGLNRVGLRRQGLHRLEGG-
-QEFKQLQDIWSLLYRSDYVIADGLNLARQ------------------------QALLPA
ANHLCTFLEGSLSKG-RRGPMPPPSSR-----------------
>NoAz|298492227
------------------------------MKTLIHPTAVIHPNSELHSTVQVGAYAVIG
ANVKVGQETVIGSHTVLEGPCDIGARNHIFPGAAIGMEPQDLKYVGEPTWVKVGDNNSIR
EYVTINRATGRGEATVIGNGNLFMAYVHIGHNCVIEDSVVIANSVALAGHVHIESRARLS
GVLGVHQFVHIGGMSMVGGMTRIDRDVAPYMLVEGNPSRVRSLNLVGIKRSGMSAKE---
---FELLKKAFRILYRSNLLFKDALVELEM------------------------LGDTEQ
LEHLHRFLRHSQMPG-RRGLIPGKARKGTRDES-----------
>Ucyn|284928712
------------------------------MNTLIHPTAIIHKNAQLHPTTEVGPYAVIG
DQVKVGAQTIIGSHAVIEGPTEIGMNNYIFPSAVIGAAPQDLKYKNCSSRVEIGNGNTIR
EFVTINRATFANEVTKIGNNNLLMAYVHVAHNCLLEDNIIIANSVSLAGHVHIESRAVVG
GALGIHQFVRIGRNAMLGGMSRIDRDAPPFMMIEGNPSRVRSLNLIGLKRSGLTVED---
---IRHLKKAFRLLYHSGLTLQQVLKQLKT------------------------FESNEY
TKYLHQFLELSITGEKRRGLIPGKH-------------------
>Syns5701|87301185
-------------------------MTSTAVETTIHPTAVVDSRAQLGQGVQIGPFAVIG
PDVQLGAGCQIGPHVVIDGRVTMGSGNRIFPGACIGLEPQDLKYGGAPTEVVMGDDNTIR
ECVTINRATADGEQTRLGSGNLLMAYSHVGHNCLLGDRIVVANSVAIAGHVVIGDRAVIG
GVLGIHQFVHIGKLAMVGGMSRIDRDVPPFAIVEGHPGRLRGLNRIGLKRNGLVDREGG-
-AELKQLLAVWNRLYRSHEVLAEALEHIRA------------------------ETLLPA
SEELCSFLEASIAPG-RRGPLPHQR-------------------
>YellB|86610212
----------MSSFASAGSTPNISASAPHRSRERIHPTAVIHPKAELHETVQVGPYAVIG
EHVRIAAHTVVGAHVVIDGWTEIGEGNHIFPGAVVGTEPQDLKYSGAPSQVVIGRGNRIR
EFVTINRATNEGEATLIGDYNLLMAYTHVAHNCVIENQVVITNAVSLAGHIHIESQARIG
GMVGIHQFTRIGRLAMVGAMSRVDRDVPPYMLVEGHPARIRGLNLVGLRRAQGMEGS---
---LPLLRQVYRFLYRSGLPLEKALQTLRSSLCVVCNSGAEGERHVLSLQGKEWVDETGS
LQHLLQFLEDSLSQPQRRGPLPALRGRGEDSLSTAMQSTSELDD
>Syn7002|170076704
------------------------------MSTLIHPTAVVHPNAQIHPTVQVGPYAVIG
EYVTVGEGTVIGAHAILDGYTRIGQGNRIYPGAAIGLEPQDLKYQGAASLVEIGDRNTIR
EYVTVNRATAAGEKTIIGNDNLLMAYVHVAHNCILENNIIIANNVAIAGHVEIESRAVIG
GMLGIHQFVHIGKMAMLGGMSRIDRDVPPFMLVEGNPSKVRSLNLVGLKRSGLTPAE---
---MGLLKQAFRLLYRSDLKTSEAIAQLAT------------------------IGDHEH
LQHLQQFLEKALDPS-RRGLIPGKRS------------------
>Cylr|282899941
--------------------------------------------------MQVGAYAVIG
ANVQVGPETVIGAHAVVEGPCKIGSGNHIFPGAVIGMEPQDLKYVGELSWVKIGDNNAIR
EYVTINRATGHGEATVIGNGNLLMAYVHVGHNCIIEDSVIIANSVALAGHVHIESRARLS
GVLGVHQFVHIGGMSMIGGMTRIDRDVPPYMLVEGNPSRIRSLNLVGLKRSGMPMNE---
---FQLLKKAFRILYCSNVLFKDALSELEL------------------------LGDTSQ
LKHLRRFLLLSQMPG-RRGLIPGKSTTKGSDNNEL---------
>Prom9303|124022262
-----------------MSEVGKLSAITAEKKAQVHPAAVVDPRAELASGVIVGPGAVIG
PDVKIGPDTWIGPHVVLDGRLTLGANNRVFPGACLGLEPQDLKYRGAPTEVVIGDANTIR
EYVTINRATEEGEQTRIGDHNLLMAYCHLGHNCELGNGIVMSNGIQVAGHVVVEDRAVIG
GCLGIHQFVHIGSLAMVGGMTRVDRDVPPYCLAEGHPGRLRGLNRVGLRRSGLKTQEGG-
--ELGQLQEIWNLLFRSDHVFVEGLRLARQ------------------------EQLMPA
AAHLCAFLEASIEKG-RRGPMPATSLSR----------------
>Syns7805|88807447
----------------MMSEQRSTVVTAESRPAQVHPLAVVDPRAELAAGVVIGPGAVVG
PDVQIGAHSWVGPNVVLDGRLIIGEHNKIYPGACLGQEPQDLKYKGAPTEVVIGNHNTIR
ECVTINRATDEGEQTRIGDHNLLMAYCHLGHNCELGNGIVMSNSIQVAGHVLIEDHAVIG
GCLGIHQFVQIGGMAMVGGMTRVDRDVPPYCLVEGHPGRVRGLNRVGLRRRGLDRKDDG-
-QDLKQLQEIWSLLYRSDHVIAEGLKLARE------------------------QSLLPL
ADHLCTFLEGSITSG-RRGPMPAVGSR-----------------
>Syns7803|148240292
-------------------------MTAENRPAQVHPLAVVDPRAELAAGVVIGPGAVVG
PDVRIGAHTWVGPNAVLDGQLVIGEHNKIYPGACLGQEPQDLKYKGAPTEVVIGDHNTIR
ECVTINRATDEGEQTRIGDHNLLMAYCHLGHNCELGNGIVMSNSIQVAGHVLIEDRAVIG
GCLGIHQFVHIGGMAMVGGMTRVDRDVPPYCLVEGHPGRVRGLNRVGLRRRGLDRKDDG-
-QELKQLQEIWSLLYRSEHVIADGLKLARE------------------------QSLLPL
ADHLCSFLERSIAPG-RRGPMPALGSR-----------------
>Cya0110|126659767
--------------------MLTYPKGDNPLTTLIHPTAVIHPKAQIHPTVEVGPYAVIG
DQVKIGAQTTIGPHVVIEGPTEIGENNRIFPSAVIGLDPQDLKYKGAPSRVKIGNGNTIR
EFVTVNKATHADEVTEIGSNNLLMAYVHVAHNCVIEDHVIIANAVALAGHVHIESRAVIG
GVLGVHQFVRIGRNAMLGGMSRIDRDAPPFMMIEGNPSRVRSLNLVGLRRAGLTTED---
---VGYLKKAFRLLYRSDLTLQQALEQLEN------------------------LDNNEF
ARYLRHFLQLSTTGEKRRGPIPGNNS------------------
>Mica|166366641
----------------MIHTVTKLSAGDFPLNTLIHPTAVIHPSAKLAPKVKVGPYAVIG
ANVEIEADTIIDAHVVIEGPTKIGKGNHIFSGAVIGNEPQDLKYKGGESSVEIGDHNQIR
EFVTINRATDTGEVTQIGSNNLLMAYVHVAHNCILQDNIIIANSVALAGHVQIESKAVIG
GVLGVHQFVHIGKMAMLGGMSRIDRDVPPFTLVEGNPCRVRTLNLVGLQRAGFTDED---
---LALLKKAFRIIYRSNINLQEALEQVSL------------------------LTDNPH
VQHLCQFLQSSTTGEKRRGLIPGK--------------------
>Syns8109|260435014
-------------------------MSQQTALQQIHPTAVVDPKAELASGVVIGPGAVVG
PEVVIGENTWIGPHAVLDGRLTLGRDNKVYPNACLGLPPQDLKYRGANTEVLIGDGNTLR
ECVTINRATEEGELTRIGNGNLLMAYCHLGHNCDLGNNIVMSNAIQVAGHVVIEDRAVVG
GCLGIHQFVHIGGMAMVGGMTRVDRDVPPYCLVEGHPGRVRGLNRVGLRRSGLASNHDG-
-AELKQLQEIWTLMYRSDLVIADALQRARS------------------------QPLLPA
AEHFCQFLEASTGQG-RRGPMPVQGR------------------
