# Supplementary material for: Genome fluctuations in cyanobacteria reflect evolutionary, developmental and adaptive traits
Source: BMC Evol Biol. 2011 Jun 30;11:187. doi: 10.1186/1471-2148-11-187 (PMC3141437; doi:10.1186/1471-2148-11-187)
Supplement: Additional file 8 — Individual and concatenated alignments for protein groups. Compressed file containing all alignments of individual groups (fasta format) and the concatenated alignment of 285 single-copy genes (phylip format). [file 1471-2148-11-187-S8.GZ › Cyanos1385.faa]

>Syne7942|81299753
-------------------MSLAELDRLLGSFAQRGVDLGLDRSLTVLERLGNPQNQIPI
VHIAGTNGKGSTCAFVDTALRANGYRVGRYTSPHLISWCERLQLNGQQVSSDRLLEAVQT
VLAAADGIDL-----------TPFELLTAAVWLVLADSDLDIVVIETGLGGRLDATNVVA
QPLVTAITSIGHDHQAVLGPTLGAIAAEKAGIIKSRCPVVVGPLLPEARTVIR-------
--NRAEQLQA-LMIAIEPA---TVIESG-------------------------L------
WQSQG------------------------LTYQSGLIGDVQRINSAIAIAILRQLQQQGW
G-LQDAAIAQGLADTDWPGRLQWLDYQ----GRRLLIDGAHNPEAAIALRQAVDQLLP--
-NQ-----SITWLIGMLRAKDAQAVLATLLRSGDRCIAIPVP-----DHDCW-----SSE
ELQTWA----A-AQGAIASTAADWAEGLAIAQ----------------------TYPEAI
VFCGSLYLLGDFLQKVTKTV--------
>PromCC|33240825
-------------MNLINYKENNDFEELIPSFKSKGMNLGLDRIQNALQKMGNPCHKVPA
IQIAGTNGKGSITCFLESCLTKTHIKTGCTTSPHLVSWCERIRIDGQMISPEKLRKFVNE
VKLITKSEQL-----------TPFELVIASAFNYFFVNQVELILLEVGLGGRLDATTAHP
WRPIIAMGKISFDHCEYLGESLAKITKEKAAVISYGSHVISADQEPEVKKILE-------
--DTVLKKNA-KISWVSPL---SKQ-----------------------------------
W-------------------------------ELGIAGEIQRENAAVAKAVLESLPTFGW
K-INNNQIKKGLASANWPGRLQSTKWE----GLPLILDGAHNPEAIRQLSKERALWVN--
-QS----SIVHWIIGIQTNKNAPEMLRNLLKEKDIAWIVQIP-----NHQSW-----SKD
QLLKACPE-LS-HQLRKAESILKVLELLRSNN--------------------QWPTPPPI
V-TGSLYLIGDLIKNKIIT---------
>Crow|67922269
----------------------MSITSLLQSFQRFGVHLGLDRIKTLLAQLDNPHQHIPI
IHVGGTNGKGSVCAYLSSILTEAGYRVGRYTSPHLIDWTERICINNQPIAESELETILIK
IKNSINTTQD--------IP-TQFEIITAAAWVYFYQQKVDIAVIEVGLGGRLDATNVCH
RPLATVITSLSREHWQQLGPTITDIAGEKAGIFKSGCTVIMGQVPDEVKPVFQ-------
--SHIDALNS-PCTWIEPA---TLIDEN--------------------------------
LVVYEN-----------------------IKYSLPLLGKMQLNNSALAIEAIKILQQQGW
N-ITKKHIQQGIKKTQWLGRIQWIKWH----NHSILIDGAHNPAAAKMLRNYVDTLDK--
-S-------VIWIMGMLSTKEHDKVFQELLRAKDSLYLVPVP-----DHSTA-----KPD
YLAILAKQ-IC-PQLTRIKPEKNIFSALEKAT-------------------NEQNSQQVI
VIAGSLYLIGHFLGNLRSDSSKGHNN--
>Syn7335|254421746
------------------------------------MELGLDRIKSVLFALGEPHRRVPI
VHVAGTNGKGSVCAYLSSVLTAAGYKTGCYTSPHLVDWRERIRVDGTPISWTALQTTLDS
VEEAIAQRKDNANSLDDSIP-TQFEVFTAMAWQYFAQQQVDVAVVEVGLGGRLDATNVCD
QPLATVIVSIGRDHWQRLGDTIAEIAGEKAGIFKPGVPAIVGPLPPEAVAIVE-------
--SKAKEVGA-PLIWVQPAVKQAEASDS-------------------------KSTDSDG
LLSYGG-----------------------IDYQQTLLGEHQHVNSACAIAVLQSLQTQGW
T-ISDEAITQGMANVRWPGRLQQVQWR----GYNLLIDGAHNQEAARSLRTYLDHTYP--
-DR-----SITWLMGMLQTKDHEAIFKTLLRPGDRLHLTAVP-----GHLSA-----EPE
ALKAIAQK-VC-PALSYTQTHLELETALVAAV-----------------------QTQPT
VFCGSLYLIGHFFKALYASTP-------
>Syn307|148241709
----------------MQLPDPVELGDLLEPFSRRGIDLGLDRLHQALAAGGHPEQRFPA
VQVAGTNGKGSICTALGAILQAAGLKAGLYRSPHLISWCERIAIGNQWIAAEQLRSLLQR
WQSLGQQHQL-----------TPFELLTAAAMDHFAAAQVDLAVLEVGLGGRLDATTCHP
NRPVLGIANIGLDHREHLGSTLEAIATEKAGIFHTGAVAFSAPQPDSVAEVLE-------
--QQAQQRGC-QLHWVEPL---AAEV----------------------------------
--------------------------------PLGLAGSWQRSNAAVALAMAQELARQGW
P-ISVQAMAQGLAQAQWSGRLQRRQWR----GQPVLIDGAHNPPAAEGLRRELNQLAP--
-GQ-----PRHWLLGIQRHKDGPAIVRALMAPGDRAWMVPIE-----GCRSW-----QAA
ELTI--------PGVHDSPSAEQALEQL-------------------------WPAACEP
VIAGSLYLLGQLWPTLEPPAEG------
>Syn9605|78212401
---------------------MDDLSDLIPRFDLRGMDLQLDRMDAALRELDHPCRTIPA
IQVLGTNGKGSIVSFLESALCAAGLRCGVTTSPHLVSWCERIRIQGKPIAIETLRSRLQE
LQPLNERHRL-----------TPFELLVTAALFEFQRHACELLVLEVGLGGRLDATTAHP
CRPVVAVASIGLDHCEHLGHSLTAIATEKAAAIPPQATVISGAQTPEVRDVLE-------
--TTCRTQQA-TLHWVKPL---DST-----------------------------------
W-------------------------------QLGLPGAIQRSNAAVALGALQALSGLGW
T-LPEAVIQEGFATAHWPGRLQSVRWG----DHRLRLDGAHNPPAAVQLAQERSLWSH--
-AA----NGVVWILAIQAHKDAVAMLQTLLQPQDQAWIIPVP-----SHRSW-----SRS
ALVQELPQ-LE-HQLQEADSLETVLHQLSSNG---------------------WPTPVPI
V-AGSLYLIGDLFARGVVTAE-------
>Nosp|186685094
------MPLTPCPPCPPCPLPSLDIDSVIQPFQRFGVHLGLDRIINLLANLGNPHHQVPV
IHVAGTNGKGSVCAYLSSILTEAGYRTGRYTSPHLVDWTERICLNEQPISSEELSQLLEK
VQGVIRPEDE---------SATQFEVITAAAWLYFAQQQVDVAVVEVGLGGRLDATNVCL
EPIVTIITSISREHWQQLGPTVADIAREKAGILKPGCPVVVGQLPLDAEEVVR-------
--SRALELKC-PIFTPQPA---RQIATG--------------------------------
WAEYQTLQNSQ-----------------LIKYPLPLAGQIQLANSALAIAALEILQEQGW
H-ISEEAIIKGMAKTQWPGRMQWTTWN----NHKILLDGAHNTAAAQVLRQYVDSLDA--
-VN---PKPITWVMGMFSDKDHADIFAALLRPGDRLFLVPIPVESWTGRTSA-----DLD
SLANLAYR-LC-PQLSDRQIHPDLFTALEVAI-------------------STTSTDDLI
VLCGSLYLVGDFLATTNIIRKS------
>PromAS|123969033
----------------MKNANLKIFELLSPKYERDNIKLGLSRIKKALQELGNPCGNVPA
IQIIGTNGKGSIAAYIESILFEAKKNFGVTTSPHLFDVCERIRVNKKNISKTDFEKIYKL
IETKFSKFEL-----------TPFEKIICCALNFFDNKKVELLILEAGLGGRLDATTAHK
SRPIIAIGNIGLDHKEFLGDTIEKIAKEKLAVIEQNSIVISCHQNSKVENLIT-------
--KKVKEAGA-AIIWKDSI---SNS-----------------------------------
-------------------------------YELGLKGIFQKQNASVAVGAIEALNNLGF
N-IKEKHISEGLKKTTWNGRLEIINYL----NKEILVDCAHNYPAAKALSNERSNWEN--
-ED----KGIYWILGVQRQKDIYAILKTLLKKNDHLLLVPVP-----NQPCW-----QLN
DLSQIKE--IDFQKIIEFKKFEHAIEYLFSLE--------------------TWPPNHPV
V-TGSIFLVAEFIKFAYKQKF-------
>Rapb|282897701
-MSGAFNYLTVNLPSTPHLVPYYAVDSLLQPLKHFGVNLGLNRIVKLLETLNNPHRQVPI
IHVAGTNGKGSVCAYLSSILTESGYKTGRYTSPHLIDWNERICINEKPIASEELTRLIEI
VKGVINSNED--------QP-TQFEIITAASWLYFAQEKVDIAVVEVGLGGRLDATNVCD
HPLVTVITSIGRDHWQQLGSSISDIAREKAGIIKAGCPVVMGKLPEDAKRAVI-------
--CRSIELES-PIFVVSPA---REISPG--------------------------------
WAEYQTVGPGG--------------RIKAIKYPLPLKGQIQLTNSALALASLGMLQRQGW
E-ISGQAIIRGMEKTKWPGRMQWFNWKKDNSDCQLLIDGAHNPESAQVLRNYVDSIGD--
-RN----KNITWVMGMLTTKDHKDIFRELLKTKDRLYLVPVP-----GSDYA-----NLD
YLKTLALE-TC-PDLDFCAIYEDIFLALNAAFNNFNNTNNNTNNNTNNNTNNNTNINGPV
ILCGSLYLIGHFFSQVNLVK--------
>YellA|86606025
----------------MGGISTWDWPGFLESLGHFGVDLSLDRMQVLLQRLGQPQAGIPA
IHVAGTNGKGSVCAWVSHALWAAGYRVGRYTSPHLVNWRERIWLSGEYISPGDWSRVLAQ
VRDCLQTYAP-----GEASP-TQFEAITAAAWLYFRQQKVDIAVMEVGLGGRLDATNAGI
EPVVTAITSIGWDHWQRLGNSLAQIAFEKAGILKPGIPTVCAPQPPEVMAVIR-------
--ARAEQTGS-PLRVVEPL---HWAGPQ--------------------------------
TVCWRD-----------------------QVLTLPLAGEVQLINGAVALAVVETLQEQGW
R-IPDVAVEKGFALTRWPGRLQWVQIG----SRQLLLDGAHNLPAAQALRRYLDEHQP--
-------GPLTWYMGILTTKDVKGMLATLLRPGDRFFALPLF-----GHAGT-----HPQ
ELAHLAQI-LQ-PHLRSVQALPDLAALQAQLQ------------------QPADLDEPPA
VICGSLYLLGQVMQACLGWDLAC-----
>Prom9215|157413864
----------------MKNKNLKIFELLSPKYERDNIKLGLFRIKKALQELGNPCINIPA
IQIIGTNGKGSIAAYLESILFEAKKKFGVTTSPHLFDICERIRVNKKNINKTDFEKIYTS
IEKNFSKYEL-----------TPFEKIFCCALNFFDIEKVELLILEAGLGGRLDATTAHK
LRPIIAIGNIGLDHEEFLGDTIEKIAQEKLAVIEKNSIVISCNQNSKVKDLIK-------
--KKVEEVGA-EIIWKDST---SKS-----------------------------------
-------------------------------YELGLKGIFQKQNASVAVGAIEALNKMGF
N-IKEKYISEGLKKTTWNGRLELIDYS----NKKILVDCAHNYPAAKALSIERSNWEN--
-EE----EGIYWILGVQRQKDINAILKTLLRRSDHLLLVPVP-----NQTSW-----QLK
DISLIKE--IGFQNIIEFEKFEFAIEYLFNLK--------------------KWPTNHPV
L-TGSIFLVAEFIKFANKQEN-------
>PromN2A|72382707
------------------------------------MNLGIDRMSLAINAMGDPCKKTPA
IHIAGTNGKGSIGAFINSVLSLVNIKTGVTTSPHLVDWVERICINKTPISKEEFQSLSLS
LSPIAKKYRL-----------TPFECVIAIALKYFTLREVELLILEVGLGGRLDATTAHQ
YRPIIAFGAIGLDHCEYLGNSLEKVAIEKAAVITTKSTVITATQNNIVKRVLE-------
--ETAKRKQA-VIHWVDPI---PSD-----------------------------------
W-------------------------------ELGLSGVIQKENAAVAKGVIESLKNIGW
N-ISEGQLREGLSLAKWPGRLQTTKWE----GMPIVVDGAHNPHAANQLSIERDAWTN--
-QE----SGIIWILGIQKRKDMIGILYKLVREKDLAWIVPVP-----GQQSW-----SKD
QILSFCPE-YK-HQIKEAFSVEEVLSTLKKQH--------------------RWPSPPPI
I-SGSLYLIGDLFQRKILPS--------
>Syns9917|87125516
----------------------MTLQELLPPFEQRGMDLSLIRIQRALAALGSPSQGIPA
VQVVGTNGKGSVATLIDSGLRAAGIRSGLTTSPHLIDWCERIRVEGRMISSQELENHLIA
LQPLAKRERL-----------TPFELVISAALMHFKAEAVDWMVLEAGLGGRLDATTAHP
HRPLVAVASIGLDHCEHLGDTLAAVATEKAAVIEAGTTVISARQAQEVEAVLE-------
--QRVQDVGA-ALHWVPPL---PDD-----------------------------------
W-------------------------------QLGLQGTWQRENGAVALAVLERIGAMGW
P-ISASSIRSGFAAARWPGRMQPMRWR----GHPLLLDGAHNPAAAARLAAERRHWPG--
-ER----EGIDWILGIQSHKQAEPMLHSLLQPSDRAWIVPVP-----DHRSW-----SAE
ALRRLCPD-LA-HQLLETGGPDPVLGVLDRLE------------------CRGWPQVPPV
I-AGSLYLLGDLLRRDLLHAE-------
>Prom9312|78779782
----------------MKNANLKNFKLLSPKYERDNIKLGLSRIKKALQKLGNPCKNIPA
IQIIGTNGKGSIAAYLESILFEAKMNFGVTTSPHLFDICERIRVNKKNINKTDFEIIYRL
IEKNFSTYEL-----------TPFEKIICCALNFFDNEKVELIILEAGLGGRLDATTAHK
LRPIIAIGNIGLDHKEFLGDTIEKIAKEKLAVIEKNSIVISCNQNSQVENLIT-------
--KKVEEVGA-EIIWKDST---SNS-----------------------------------
-------------------------------YELGLKGIFQKQNASVAIGVIEALNKLGF
S-IKEKYISEGLKKTTWQGRLEIITYL----NKKILVDCAHNYPAAKALSNERSNWKH--
-EE----EGIYWILGVQRQKDVHAILKTLLKKNDHLLLVPVP-----NQPSW-----QLK
ELSQIKE--IDFQNIIEFEKFEFAIEYLFALQ--------------------KWPLNLPV
L-TGSIFLVAEFIKFANKQKC-------
>SynsBL|116072324
------------MTHPPDAALHRLIQRLLPPFEQRGMDLSLDRMHRVLSELGDPCSNTPA
VQVVGTNGKGSIACMIHSGLSAAGVRSGLTTSPHLVSWCERICVNQKSITLVELHQRLQA
LEPFAEQHQL-----------TTFERLITAAFLHFKANEVDWMVLEAGLGGRLDATTAHP
QRPLIAVGAIGIDHREHLGDTLTAISREKAAAISPGAHVISAAQLDPVRAVLE-------
--EHTRTVGA-TLEWVEPL---PDD-----------------------------------
W-------------------------------DLGLPGTLQRSNGAVAYGALRQIRKLGS
K-ISDPSIRQGLAKAYWPGRLQTVLWN----GRPIRLDGAHNPAAAAQLAQERACWCD--
-RQ----HTQLWILGIQAHKQAPEMLQLLLKPNDFAWIIPVP-----GHESW-----TLD
RLSDACPN-LV-DQMGRANDVVDVLNGLASAP-------------------GSWPNPSPL
I-AGSLYLLGELMAQGIIEAK-------
>Prom9515|123966696
----------------MKKENFKNFDLLSPKFERQNIHLGLSRIKKALKKLNDPCKNIPA
IQVVGTNGKGSITAFIENILYEEKKNIGVTTSPHLLDICERIRVNKENIHKEEFESLFKK
IATYLSIYKL-----------SPFEQIICCALVFFDMKKVDLLILEAGLGGRLDATTAHN
LRPIIAIGNIDLDHKEYLGDSIEKITKEKVAVIEKNAFVISFRQKTKVEEIIK-------
--ARAKKVGA-QIIWKESL---SNE-----------------------------------
-------------------------------IELGLNGAFQRQNAAVAIGVIEALNNLGF
N-VRECSIKEGLKNTKWNGRLEIINCL----NKKILVDSAHNYSAAMALSEERKTWNN--
-QE----EGVYWILGVQKSKDIVSMLKVLIKKNDHILLVPVP-----NQTCW-----RLE
DLLDNAE--LENLNIIDFEKIDYAFNYLLELR--------------------TWPKCHPV
L-TGSIFLVSEFIKFANNQNY-------
>Cya8802|257058119
----------------------MSTNSLLEPFERFGVNLGLDRIKHLLENFDNPHDQVPI
IHVGGTNGKGSVCAYLSSILTEAGYQVGRYTSPYLIDQTESICINNKPISEADFTTIFNQ
IKTIIECQKI---------SLTKFEVLTAIAWIYFAQQKVDIAILEVGLGGRLDATNICD
HPLVTVITSISRDHCQELGSKLTDIAYEKAGIFKLGSPAIIAQIPLEAQQVME-------
--ARLQALNC-PITWVKSA---IKSQEN--------------------------------
WAIYDH-----------------------IHYPLPLLGEIQLSNSALAIETIKLLQQKGW
N-IPLTAIQKGMEKTQWLGRLQWIQWQ----DKTILIDGAHNQASAQALRQYIESLNQ--
-P-------VTWIIGLLSTKEHEEIFQALFRPDDTVYLVPVP-----DEKTA-----NPE
KLSELAIQ-LC-PELKNSQAFSSLWIALETAV---------------------QHTDHLI
VLSGSLYLVGYFLRKNNAIFSEDCP---
>Prom9313|33862603
-------------MSKPTSPSKEDLSDLIPRFDQRGMDLDLERMQQALQAMGNPCASIPA
IQVVGTNGKGSIASFIASSLKAAGIRVGLTTSPHLVSWCERISSDGEPISIVELRQRLTA
LQPLAQTHRL-----------TPFELLIATAFDHFRSREVELLVLEVGLGGRLDATTAHP
YRPIIAMANIGLDHCEHLGYSLKEITAEKSAVISPGAAVISARQQTEVASILE-------
--DKAKHQQA-RLQWVSPL---PEN-----------------------------------
W-------------------------------DLGLPGVLQRQNAAVAKGALESLAPLGW
R-LNQDVIRTGLAHAYWPARLQTVHWQ----SQPVLIDGAHNPPAAERLAHERQHWSN--
-QE----FGVCWVLGLQAHKQAPAMLRHLLKPSDLAWIVPVP-----EHCSW-----TQH
QLAAHCPD-LS-SQLQSADNVEQVFSILLKQN--------------------RWPNPPPV
V-AGSLYLLGDLLAKQTIQAE-------
>Cya7822|196254563
--------------------MTNDLDALLKPYQHFGVHLGLERIQRLLSALGNPHHRVKI
VHVAGTNGKGSVCAYLSSVLTQAGYTVGRYTSPHLVHWNERICLNEQPIPTTVLAEILQQ
IQAAIPSAERVPHPTEFESP-TQFEVITAAAWLYFAQKRVDIAIMEVGLGGRLDATNVCD
HPLVSVITSISREHWQVLGPTVAHIAGEKAGILKPGCATVIGNLPPDAKAVVA-------
--SRLQLLNC-PAVWVSPS---SPMKQG--------------------------------
WAKYTGNR--------------------TIEYPLALLGDIQLMNSAIAIAVLERLQEQGF
E-ISDAAIVSGMAKTRWSGRIQWIEWL----NRSILIDGAHNPAAALSLRQYVDSLNQ--
-P-------VSWVMGILSTKDHQDIFEALLRPGDRLYLVPVP-----EQATA-----DPA
VLAALAKE-VC-PHLDLVKPMSDLFSCLEVAI-----------NEDPALEDLNKSSERVI
VLCGSLYLLGYFFSSYNQKLSNI-----
>Cya7424|218437546
-------------------MIIKNLDARLKAYQRFGVQLGLDRIEGLLSALGNPHHQVPI
VHVAGTNGKGSVCAYLSSVLTEAGYRVGRYTSPHLIDWTERICLNQTPISTSVLEEILGQ
VEAAINPNED--------SP-TQFEIITAAAWLYFAQSQVDIAIMEVGLGGRLDATNVCD
HPLVTVITSISREHWQQLGPTVADIAGEKAGILKKGCPAVIGNLPPSAQAVVT-------
--SRLQQLNC-PVVWPSPA---QFIREG--------------------------------
WAKYRGNR--------------------EIEYPLPLLGDIQLMNSAIALATLEFLQEQGF
T-LSEKAIQSGMGKTRWLGRIQWISWQ----NKRILIDGAHNPAAAQSLRDYVDSLNK--
-P-------VTWVIGMLSTKDHEDIFHALLRPGEQLYLVPVV-----GHSSA-----DPA
ILATLADK-IC-PNLEVLKPMSDLESGLDIAI------------------KNNPYSEGVI
VLCGSLYLLGYFLSLKPNLLKSI-----
>PromN1A|124026427
-------------MSDETFLAQSNFISESKSKEYKDMNLGIDRMSLAINAMGDPCKKTPA
IHIAGTNGKGSIGAFINSVLSLVNIKTGVTTSPHLVDWVERICINKTPISKEEFQSLSLS
LSPIAKKYSL-----------TPFECVIAIALKYFTLREVELLILEVGLGGRLDATTAHQ
YRPIIAFGAIGLDHCEYLGNSLEKVAIEKAAVITTKSTVITATQNNIVKRVLE-------
--ETAKRKQA-VIHWVDPI---PLD-----------------------------------
W-------------------------------ELGLSGVIQKENAAVAKGVIESLKNIGW
N-ISEGQLREGLSLAKWPGRLQTTKWE----GMPIVVDGAHNPHAANQLSIERDAWTN--
-QE----SGIIWILGIQKRKDMKGILYKLVREKDLAWIVPVP-----GQQSW-----SKD
QILSFCPE-YK-HQIKEAFSVEEVLSTLKKQH--------------------RWPSPPPI
I-SGSLYLIGDLFQRKILTS--------
>Micc|254411511
-------------MRPYEFGIGMDINSLLQPYQRFGVHLGLERIQRLLAALGNPHQRIPM
IHVAGSNGKGSVCAYLSSVLSEAGYRVGRYTSPHLIDWTERICINQYPISTAELVNVLEQ
VQAAVPPDSE-------ESP-TQFEVITAAAWLYFAQKQVDIAVIEVGLGGRLDATNVCD
QPLATIITSISREHWQVLGSTLSQIATEKAGILKANCPAIIAPLPPEAKAVVQ-------
--SRIEQLNC-PVTWVEPA---QKFNRQTVVRAGFEPRLSSIATPKSLNPPLHQNADAPL
WASYAG-----------------------ITYPLPLLGEIQLTNSAVAIATFQSLIRQGW
Q-IPDSAIVSGMAKTQWLGRLQWTEWK----NYRLLVDGAHNPAAATALREYVDTLNT--
-P-------VTWVMGILSTKEHEGIFRALLRGGDRVYLVPVP-----DHSSA-----EPE
ELSAIARS-VC-PTLADCHTYPNLEAGLQAAT--------------------ATAADSTI
VLCGSLYLVGYFLGS-------------
>Prom9202|254525372
----------------MKNENLKIFELLSPKYERDNIKLGLSRIKKALQELGNPCMNIPA
IQIIGTNGKGSIAAYLESILFEAKKKFGVTTSPHLFDICERIRVNKKNINKTDFEKIYTS
IEKIFSKYEL-----------TPFEKIFCCALNFFDIEKVELLILEAGLGGRLDATTAHK
LRPIIAIGNIGLDHEEFLGDTIEKIAQEKLAVIEKNSIVISCNQNSKVKDLIK-------
--KKVEEVGA-ELIWKDST---SKS-----------------------------------
-------------------------------YELGLKGIFQKQNASVAVGAIEALNKMGF
N-IKEKYISEGLKKTTWNGRLELIDYS----NKKILVDCAHNYPAAKALSIERSNWEN--
-EE----EGIYWILGVQKQKDINAILKTLLRRSDHLLLVPVP-----NQPSW-----QLK
DISLIKE--ISFQNIIEFEKFEFAIEYLFNLK--------------------KWPPNHPV
L-TGSIFLVAEFIKFVNKQEN-------
>Nods|119510017
MVHLAENRCNSFSELFCLSYLFVDINSLLKPFQHFGVHLGLSRIIKLLANLGNPHHQVPV
VHVGGTNGKGSVCAYISSVLTEAGYRTGCYTSPHLVDWTERICINKQPISSEEFSQLILQ
VQEAIQPDDE--------YP-TQFEIITAAAWLYFAQAKVDVAVIEVGLGGRLDATNVCH
QPLVTIITSISREHWQQLGPTVADIAREKAGIIKPGCPVVVGNLPPDAKKVVRSALSGSA
SLSRAQELQS-LYITPQPA---TQIAPG--------------------------------
WAEYQSLENSQ-----------------IIQYPLPLAGQIQLTNSAVALAALEILQSKGW
V-ICQEAIVNGMSKTQWPGRMQWVTWK----QQKLLIDGAHNPAAAQVLRDYVDSLDT--
-PN------ITWVMGMLATKEHTEIFQALLRSHDQLYLVPVP-----DHSSA-----NPL
ELAKIARE-IC-PELSICQTHPNLSSALEAAF---------------------NQTNNQV
VLCGSLYLIGHFFTISP-----------
>Cyab|254432858
---------------------MDDFSDLIQPFSRRGVDLGLDRLQAALADLGHPERRFAA
VQVAGTNGKGSICTLVHQALLAAGIRTGLYTSPHLVSWTERIRLGPDAISDAALRTHLEA
ATPAARRHNL-----------TPFELVTAAAFLAFAAAKLELVVLEVGLGGRLDATTCHP
DRRVVGFASIGLDHAEVLGPDVASIAREKAGVLAPGAVAISASQAPAVQAVLD-------
--SEARRQGA-SLIWVDPL---DREQ----------------------------------
W-------------------------------ALGLPGEVQSRNGAVALGLLQALARQGW
D-IPEAAIRRGFATARWPGRLQRVHWR----GLPLLLDGAHNPPAAAVLRAELDRHGP--
-RHGLPAGPRRWVLGLLANKEAPQIVANLLAPGDRAWIVPVP-----GHASW-----SIA
ALQDALDVDLA-SRLQPAACLE---EALQAAA------------------------PGPI
PVAGSLYLIGHLLAAIASE---------
>Acam|158334901
-----------------------MFSSLISRYERFGIHLGLERIQYLLDQIGQPHLQVPI
IHVAGTNGKGSVCAYLSSVLTAAGYRVGRYTSPHLVDWTERICINNQPIETSALTQLLVD
LEAELASIAL-------PSPLTQFEVITALAWQYFAQQQVDLAVIEVGLGGRLDATNVCE
QPLVSVITSLSREHWQRLGPTLADIAGEKAGVLKPQRPAVVGLLPPEAAAVVQ-------
--AKIQKLNC-PAIWPQPA--RRVEAPH-------------------------ATPDTLP
WAESAG-----------------------VRFPLSLPGEIQLTNTAVAIATLKQLQLQGW
Q-ISDEAIITGMANTRWPGRLQWVNWQ----QHPLLIDGAHNVAAARGLRQYVDSQQP--
-SQ------VHWLMGMLSTKDHQDILEILLQPGDTLSLVPVP-----GHSSA-----EPQ
ALAELAKT-VC-PGLARCQCFTSLEKALKDAF------------------RPESQTSSMH
VLCGSLYLVGHYLQTYAPTV--------
>Prom9301|126696826
----------------MKNANLKTFELLSPKYERDNINLGLSRIKKALQKLGNPCENIPA
IQIIGTNGKGSIAAYLESILFESKRNFGVTTSPHLLDICERIRVNKKNINKTDFEKIYRL
IEKKFSTFEL-----------TPFEKIICCALNFFDNKKVELLILEAGLGGRLDATTAHK
FRPIIAIGNIGLDHKEFLGDTIEKIAEEKLAVIEKNAIVISCKQNSQVENLIT-------
--QKVQEVGA-EIIWKDAI---TSS-----------------------------------
-------------------------------FEIGLKGIFQKQNASVAVGAIEALNNLGF
N-IKEKYISEGLKKTSWKGRLEIINYL----NKEILVDCAHNYPAAKALSHERSNWEN--
-ED----KGIYWILGVQRQKDIYAILKTLLKKSDHLLLVPVP-----NQPSW-----QLN
DLSHIKKI-VP-QKTIEFKTFELAIEYLFSLE--------------------KWPPNHPV
L-TGSIFLVAEFIKFANKEKN-------
>Artm|209524203
----------------------MSIDAILGSFERFGINLGLERITELMVRLNNPHYQVPV
LHIAGTNGKGSVCAYLSSVLTEAGYRVGRYISPHLVDWTERICINGVPIDNRDLQILLQD
VIGAISSDEL--------LP-TQFEVITAAAWLYFAREKVDVAVIEVGLGGRLDATNVID
QPLVSVITSLSREHWQRLGPTLADIAREKAGILKRGCPAVVGPLPPEARKVVN-------
--DRLLTLGC-PTTWVEPA---QLLKSD----------------------------PFHP
VASYGN-----------------------CQYILPMPGQVQLLNSALAIAVLESLKQQGW
A-ISDTAIVEGIAKTRWPGRLQWISCHD---NRSFLLDGAHNPAAAAALREYVDELQQRG
TVD----GPITWVMGMLSTKDHDDIFRALLHSGDRLHLVPVP-----DHSSA-----IPE
QLAHLAHQ-IC-PQLGSCQTHSDPIVGLETAL--------------------ANSDNSLV
VLCGSLYLVGYILKAVSSGGGGH-----
>Syne6301|56750607
-------------------MSLAELDRLLGSFAQRGVDLGLDRSLTVLERLGNPQNQIPI
VHIAGTNGKGSTCAFVDTALRANGYRVGRYTSPHLISWCERLQLNGQQVSSDRLLEAVQT
VLAAADGIDL-----------TPFELLTAAVWLVLADSDLDIVVIETGLGGRLDATNVVA
QPLVTAITSIGHDHQAVLGPTLGAIAAEKAGIIKSRCPVVVGPLLPEARTVIR-------
--NRAEQLQA-LMIAIEPA---TVIESG-------------------------L------
WQSQG------------------------LTYQSGLIGDVQRINSAIAIAILRQLQQQGW
G-LQDAAIAQGLADTDWPGRLQWLDYQ----GRRLLIDGAHNPEAAIALRQAVDQLLP--
-NQ-----SITWLIGMLRAKDAQAVLATLLRSGDRCIAIPVP-----DHDCW-----SSE
ELQTWA----A-AQGAIASTAADWAEGLAIAQ----------------------TYPEAI
VFCGSLYLLGDFLQKVTKTV--------
>Anav|75909888
----------------------MNINSLLQPFHHFGVNLGLSRIIKLLDNLGNPHERVPI
IHVAGTNGKGSVCAYLSSVLTEAGYRTGRYTSPHLVDWPERICLNEQQISHNELCQLLLR
VQAAICLDDE--------YP-TLFEVITAAAWLYFAQQQVDVAVVEVGLGGRLDATNVIA
DPLVTVITSISREHWQQLGPTVADIAGEKAGILKPGCPAVVGMLPPDAEKVVR-------
--SRAQELQC-PLILPQPA---RQISPQ--------------------------------
LAEYQSIQNTK-----------------TITYPLPLQGQIQLNNSALALAALEILQQKGW
Q-ISEEEIINGMAKTKWPGRMQWINWK----NHKLLIDGAHNPASAQVLRNYVDTLNT--
-PS------VTWVMGMLSTKDHADIFQVLLRPNDQLYLVPVP-----DNNSA-----DTE
YLGKLACD-IC-PELSTYQTCPDLKLALETAF---------------------NSTDNLV
VLCGSLYLIGYFLKSL------------
>Artp|284051470
----------------------MSIDAILGSFERFGINLGLERITELMVRLNNPHYQVPV
LHIAGTNGKGSVCAYLSSVLTEAGYRVGRYISPHLVDWTERICINGVPIDNRDLQIVLQD
VIRAISSDEL--------LP-TQFEVITAAAWLYFAREKVDVAVIEVGLGGRLDATNVID
QPLVSVITSLSREHWQRLGPTLADIAREKAGILKRGCPAVVGPLPPEARKVVN-------
--DRLLTLGC-PTTWVEPA---QLLKSD----------------------------PFHP
VASYGN-----------------------FQYILPMPGQVQLLNSAIAIAVLESLKQQGW
A-ISDTAIIEGIAKTRWPGRLQWISCHD---NRSFLLDGAHNPAAAAALREYVDELQQRG
TVD----GPITWVMGMLSTKDHDDIFRATLHSGDRLHLVPVP-----DHSSA-----MPN
GLAHLAHE-IC-PQLGYCQTHSDPIVGLETAL--------------------ANSDNSLV
VLCGSLYLVGHILKAVSSGGGGY-----
>Cya7425|220909719
------------------MALDLRINTFLQRFDRFGVRLGLERIEQLLQDLGHPHLQVPV
LHVAGTNGKGSVCAYLSAILTAAGYRVGRYTSPHLVDWTERICLQDQPIDQSELLEALHK
VETVIDPSQP---------P-TQFELLTAAAWWYFAQQRVDIAVMEVGLGGRLDATNVCD
RPLVSVITSLSRDHWQRLGPTLANIAAEKAGILKPGCPAVIGPLPPDAEAVVH-------
--ATLNQRGCKPIVWVQPA---QVVKTV----------------------------DGRD
WASYEG-----------------------ITYPLALAGQFQLTNSALAIATIQLLRQQGW
E-ISKPDIITGMAKTRWPGRIQWLTWH----NRQLLIDGAHNSGAAIELRRYVDSLPST-
-P-------VSWVMGMLDNKDHQEIFQSLLQAGDSLYLVPIP-----GHQGA-----EPE
KLASLVKG-MN-LPLHRCQTYIDLQAGLQAAW-------------------RETPATGLI
VLCGSLYLIGEFLAVETAANVSN-----
>Cya51142|172039043
-------------------MVLMSISSILQSFQRFGVHLGLERSKTLLNQLNNPHQHIPI
IHVGGTNGKGSVCAYLSSILTEAGYKVGRYTSPHLIDWTERICINNQPIPKFRLETILIH
IKNSINFNQD--------TP-TQFELITAAAWLYFYQEKVDIAVIEVGLGGRLDATNVCD
HPLATVITSISREHWQHLGPTVKDIAGEKAGIFKSQCPVIMGQVPDEVKPVFQ-------
--SRIAALNC-PHVWTQPG---NDINNN--------------------------------
RAVYQD-----------------------IEYELPLLGEMQLNNSALAIETIKILQKQGW
N-ITNEHIRQGIKNTQWLGRVQWIKWQ----NHSLLIDGAHNPAAAKMLRHYVDSLGK--
-S-------IIWVMGMLSTKEHDKIFQALLKENDSLYLVPVP-----DHSTA-----NPH
DLAELARQ-IC-PHLTHIKTQKTVFIALTEAV-------------------QNQFPDQVI
VIAGSLYLVGHFLANIQCDINQGQKY--
>Lyns|119485334
----------------------MNVDLILQRFQRFGVHLGLERIQTLLACLDNPDHQVPI
IHVAGTNGKGSVCAYLSSILTQAGYRVGRYTSPHLVDWTERICINEQPISLTDLERVLLE
VEAAINPGEP--------SP-TKFEVITAAAWLYFAQQQVDIAVIEVGLGGRLDATNVCD
RPLVSAIVSISREHWQRLGPTLAHIATEKAGVLKAQCPAVIGQLPPEAKAVVE-------
--QRINQLNC-PAVWVEAA---TPTHQK--------------------------NSDGLT
TAIYQE-----------------------IEYPLPLLGQVQLINSAIAIATIKLLQQQGW
Q-ISPAAIWQGMTNTRWLGRLQWTSWR----DQRLLVDGAHNPAAAQVLRQYVDSIDVQF
TKDANSRQPITWVMGMLSTKDHGDIFEALLRSGDRLYLVPVP-----DHSSA-----EPE
QLAVLSRS-IC-PNLAYSQAYPDLIVGLEAAL-------------------ESRTSSNLV
VLCGSLYLVGYFFSLQNSTVSLENSSKT
>Prom9211|159903891
-------------MINFTVDGDDEIENLLSLYKARGISLELNRMQAALKNLGNPYNEIPA
IQVIGTNGKGSIVSFLESCLKEARIKIGCSTSPHLVSWRERIRINGQEISSQDFLKILTK
FQAIAKSYRL-----------TPFELIILSAFDYFYSNQVELMVLEVGLGGKLDATTAHP
FRPLIAIGGIGLDHCEYLGNTLTAITKEKAAVISYGSTVISSPQEPEVKRVIE-------
--KVVSKNNA-RIIWVEPL---SKD-----------------------------------
W-------------------------------ELGIAGEIQRTNAAVAKGILEALPSFGW
E-VNQTTIRRGLSLAKWPGRLQKASWG----NMPLILDGAHNEHAANQLAKERLLWPS--
-ES----NGIFWIFGIQAHKDGPEIIRKLLKVNDLGWVVPVP-----NTKSW-----SKS
NLCKTYPE-MS-NQLNEANSVAKVLEKISSGE--------------------MCKDKKTI
VITGSLLLIGNLLRKDLLLF--------
>Noss|17228521
----------------------MNINSLLQPFHHFGVNLGLSRIIKLLDNLGNPHERVPI
IHVAGTNGKGSVCAYLSSVLTEAGYRTGRYTSPHLVDWPERICLNEQQISHDELCQLVLT
VQAAICFDDE--------YP-TLFEVITAAAWLYFAQQTIDVAVVEVGLGGRLDATNVIA
DPLVTVITSISREHWQQLGPTVADIAGEKAGILKPGCPVVVGTLPSDAEKVVR-------
--SRAQELQC-PLILPQPA---RQISPQ--------------------------------
LAEYQSIQNTK-----------------TIKYPLPLQGQIQLNNSALALAALEILQQKGW
Q-ISEAEIINGMAKTKWPGRMQWITWQ----NHKLLIDGAHNPAAAHVLRNYVDTLNN--
-QS------VTWVMGMLSTKDHADIFQALLRPNDQLYLVPVP-----DNNSA-----NPE
VLSKLASD-VC-PKLSTCQTFSNLPLAIETAF---------------------NSTDNLV
VLCGSLYLIGHFLASKG-----------
>Cya8801|218245096
----------------------MSTNSLLEPFERFGINLGLDRIKHLLQNFDNPHDQVPI
IHVGGTNGKGSVCAYLSSILTEAGYQVGRYTSPYLIDQTESICINNQPISEADFTTIFNQ
IKTIIECQKI---------SLTKFEVLTAIAWIYFAQQKVDIAILEVGLGGRLDATNICD
HPLVTVITSISRDHCQELGSKLTDIAYEKAGIFKLGSPAIIAQIPLEAQQVME-------
--ARLQALNC-PITWVKSA---IKSQEN--------------------------------
WAIYDH-----------------------IHYPLPLLGEIQLSNSALAIETIKLLQQKGW
N-IPLTAIQKGMEKTQWLGRLQWIQWQ----DKTILIDGAHNQASAQALRQYIESLNQ--
-P-------VTWIIGLLSTKEHEEIFQALFRPDDTVYLVPVP-----DEKTA-----NPE
KLSELAIQ-LC-PELKNSQAFSSLWIALETAV---------------------QHTDHLI
VLSGSLYLVGYFLRKNNAIFSEDCP---
>Glov|37520643
----------------------MTAGGYLDHLQKFGVHLGLERIQALLKRLGEPQVAFQA
VHVAGTNGKGSVCAYLSHILQTAGYRTGRYTSPHLLDWNERIWIDGAFISDGALQACLAK
VKASAEHLPK-----SLGEP-TQFEIVTAAAFLHFAQSAVEVAVVEVGLGGRLDATNVFE
QPPASVITGIGLDHCDQLGSTLAAIAAEKAGILRSGCPLVCAPLAPEAMQVVT-------
--EKALALGV-VITLAEPA---HEVAPG--------------------------------
EAQWQG-----------------------FRYRLPLAGGVQLQNSATALATCQVLRERGL
P-IDETAIRTGLENTVWPGRYQWL-------GERLLLDGAHNEDSAVYLRRYLDTLHP--
-KE-----SIRWIVGILESKDARAVLKALLRPGDAFVAVPVP-----DARSH-----PPE
RLASMAQT-M---GIHSIASASGFSEALQLSD-----------------------TEQLT
VIAGSLYLAGAVLRDWPRLQKQ------
>Syns8102|33866169
-------------------MAEHQLSDLIPRFDLRGMDLQLGRMRLALQALGSPCGDIPA
IQVAGTNGKGSIASFLSAALQQAGLRSGVTTSPHLVSWCERIAIDGIPISEGHLRQLLLA
QQELCAEHQL-----------TPFEQLLTAALAHFHAEAVELLVLEVGLGGRLDATTAHP
NRPVIAMASIGLDHCEHLGATLTAIAEEKAAVITPGSRVISSDQPEPVRLVLE-------
--QTCRANNA-DLQWVDPL---PSD-----------------------------------
W-------------------------------TLGLAGSWQRRNAAVARGALQALQPLGW
N-LDETTMRAGFAKASWSGRLQTVTWR----GHPLLLDGAHNPPAAQQLALERQRWQG--
-HG----QGVVWILGIQAHKQALEMLQLLLQPQDQAWIVPVS-----NHRSW-----TRD
ALLQTMPH-WK-DQLIDAASPEDALKRIEETR--------------------DWPQPMPV
L-AGSLYLIGDLLEQGLVQAE-------
>Thee|22297734
----------------MGLAVADPLTAALRPYARFGVRLGLEPIQALLSALGSPQFQVPL
IHVAGTNGKGSVCAYLDSVLRAAGYRTGRYTSPHLLSWCERICVDGEPIAPEVFLTLIQQ
IEAVLPQVAY---------PPSQFEVITAAAWLYFAQQGVDVAVMEVGLGGRLDATNVCQ
PPLVSVITSIGWDHWQRLGNSLGAIAGEKAGILKQGVPAVIGPVPPEAKTVIA-------
--ERLAALAC-PAVWPEPA---QRCVER-------------------------AG-----
WATWGG-----------------------IEYPLPLAGEMQLVNSAIAIATLQCLQAQGW
Q-ISLTAIQQGMAQTRWPGRLQWLHWQ----GRQLLIDGAHNAPAAAYLRQYVDQLGW--
-TE------VTWVVGILANKDHEGILNHLLRAGDRLWLVPVP-----DHASA-----NLE
HLKDLAYT-CC-PRLGECRLFNDVAKALDRAG-------------------------DRC
VVCGSLYLIARVLGAIASKDSQVTQR--
>Syns9916|116073353
----------------------MSFSDLLPPFDQRGMDLSLDRMIRALDALRHPCGSVPA
VQVVGTNGKGSIASFIHSGLVASGIRAGLTTSPHLVDWTERIRVDHCAISSDALRERLEA
LQPLALRERL-----------TPFELLITAALVHCAAEQVEWLVLEAGLGGRLDATTAHP
CRPLLAVASIGLDHCEHLGGTLAAVAGEKAAAIQPGAVVISAPQAPEVAAVLA-------
--ERAAAMEA-ELCWVEPL---SSD-----------------------------------
W-------------------------------VLGLEGVCQRSNAAVAKAVLERIQAMGW
P-VDGGSIRAGLASTHWPGRLQRMKWQ----QHTVLLDGAHNPPAAEALRQERSHWPH--
-AA----QGLTWILAIQAHKQAPAMLQTLLEPQDQAWIVPVP-----GHHSWTRAMLLNE
NLAWAKQL-FELPATADDDAGLPVIRVLEQLE------------------RQGWPAATPV
I-AGSLYLLGDLLASGCLQPSP------
>PromMED|33861858
----------------MINVNIENFDLLSPKLERENIQLGLSRIKNALRDLDDPCKNIPA
IQIVGTNGKGSITAFIENILYADKKNIGVTTSPHLLDICERIRVNKEKISKEEFERLFKK
IKNNLSTHKL-----------SPFEQIICCALNFFDFKKVDLLILEAGLGGRLDATTAHP
LRPIIAIGNIGLDHKEYLGDSIEKIAKEKVAVIEKNAFVISCRQEAEVEEIIK-------
--ARVKQVNA-KIIWKESL---SND-----------------------------------
-------------------------------YEIGLKGNFQKQNAAVAIGVIEELINFGF
K-VKESSIKEGLKNAKWSGRLEIIKCF----NKKILVDSAHNYSAAKALSEERKTWNN--
-NK----EGIYWILGVQIHKDIASMIKVLIKENDHILLVPVP-----NQASW-----KLK
DLSNINE--LNHLDINEFEKVDLAFNYLLELE--------------------KWPKCNPV
L-TGSIFLVAEFIKFANNQKF-------
>Scys6803|16330491
----------------------MDINTLLEPYKTAGVNLGLERIHGLLAKLGNPQAKVPY
VHVGGTNGKGSVCAYLSSVLAEAGYKVGRYTSPHLIDWRERVWLDNRFIDDASLIGALQQ
VTAIAPADSS-------DRP-TLFEVFTAAVWLYFAQAEVDIAVMEVGLGGRLDATNVPE
PCLLSIITSLSREHWQVLGPTVAHIAREKAGILKAQRPVFLGNIPPEAQAVFQ-------
--ERIAELHC-PDYWVTPA---IATEKN-----------------------------GQP
WASWQG-----------------------FEYPLVLLGDFQLQNSALAIAALQELKHQGW
DKLTPEVIQRGMGKAVWPGRLQWVDYN----GQKILLDGAHNPAAAKALANYTHGLVD--
-QSDNYLPTITWVMGMLSTKEHDQIFQHLLRPGDRLLLVPVP-----DHDSG-----DLP
TLEQLAWQ-IM-PDLKEVTLFDDCFTALESLE------------------KTNENSEQLT
VLCGSLYLVGYFLKRLQSSH--------
>Syn9902|78185102
------------MTHPPDAALHRLIQRLLPPFEQRGMDLSLERMHRVLSALGDPCGNTPA
VQVVGTNGKGSIACMIHSGLSAAGVNSGLTTSPHLVSWCERICINQTPITQVELHQRLQA
LEPFAEEHHL-----------TTFERLITAALMHFEAHDVDWLVLEAGLGGRLDATTAHP
QRPLIAVGAIGIDHREHLGNTLTAISREKAAAISPGAHVISAAQLDPVRAVLE-------
--EHTRMVGA-TLEWVEPL---PDA-----------------------------------
W-------------------------------DLGLPGTLQRHNGAVAYGALQEIRRLGA
N-ISEQSIREGLAKAHWPGRLQTVLWN----ERPIRLDGAHNPAAAAQLAQERACWCD--
-RQ----QAQIWILGIQAHKQAPEMLQLLLEPNDFAWIIPVP-----GHQSW-----TLD
RLSEACPN-LA-NQMGGANDVLEVLNRLVSAP-------------------GSWPNPSPL
I-AGSLYLLGELMAQRTIEAK-------
>Trie|113475294
---------------------MNSIDSFLKRFEHFGVELSLERIYQLLDNLGKPHLQVPI
IHVAGTNGKGSVCAYLSSILKAAGYKVGRYTSPHLVDWTERICLNEEKIPSSILEQLLVE
VETAIQPEQP--------SP-TQFEVITAAAWLYFAQQQVDVAVVEVGLGGRLDATNVCH
QPMVTVITSISWEHWQKLGPTLSHIAGEKAGILKPRCPAIVGVLPPEAKKVVE-------
--KRITDLEC-PVVWAEPA---KLLAES-------------------------QEYNSLP
VATYQG-----------------------IEYKVPLFGDVQLINSAIAIATVQVLETQGW
E-IPITAIKQGIAETKWLGRLQWTTWQ----NRQLLIDGAHNAAAAQVLGRYVRTLNY--
-PS------ISWVMGMLSTKEHSEIFRALLRPGDRLYLVPVP-----DHSSA-----DLN
QLSTIAQD-IC-TKLDFCQVYPHLTPALEEAI---------------------TDSKNLI
VLCGSLYLLGHFIKMKSN----------
>Syn9311|113954167
-------------MILSKLDPIDELADLLSPFEQRGMDLSLERMQRALADLANPCADVPA
VQVVGTNGKGSIACMIHSGLTAAGLHSGLTTSPHLTSWCERICVNQQQIELPQLRQRLKQ
LQPLAQHHNL-----------TPFEQLISAALVHFEANTLDWLVLEAGLGGRLDATTAHP
YRPLIAIGSIGMDHCEHLGHSLTAISSEKAAVISPGAHVISAPQHEEVTKVLE-------
--ARSQDMGA-TLEWVEPL---PDA-----------------------------------
W-------------------------------ELGLPGHLQRRNGAVARAALRRMNALGS
A-ITEGQIRQGLAQARWPGRLQTLHWN----HQSVRVDGAHNPDAAQQLALERRCWNQ--
-PG----HQQIWILGIQGHKQAPEMLRILLEPNDEAWIVPVP-----GHVSW-----TAD
ALSEIFPT-HA-HQLRSASSVEDVLIKLFKND-------------------SDRPRPMPV
I-AGSLYLIGSLLNEGVLQEP-------
>NoAz|298489854
----------------------MNIDSLLQPLQHFGVNLGLTRIVKLLANLDNPHHQVPL
IHVGGTNGKGSVCAYLSSVLTEAGYRTGRYTSPHLVDWTERICINERPINPETLSQLILR
IQSAIDLREE--------SP-TQFEVITAAAWLYFAQQKVDVAIVEVGLGGRLDATNVCP
KPLVTVITSISREHWQQLGPTVADIAGEKAGIIKPGCPVVIGQLPADAEKVVR-------
--ARSLELQC-PIIAPQPA---QEINPG--------------------------------
WAEYYKIQNSKYPPGNHPPGLYQIENSESIRYHLPLQGQIQLHNSTLALAALEILQKQGW
Q-ISEQTIINGIGKTKWPGRMQWFTWKHNNYNYQLLIDGAHNPASAQVLRNYVDSFST--
-QN------ITWVIGMLATKDHSDIFHALLKTGDKLYLVPVP-----DNNSA-----NLD
HLSKLANE-TY-PDLGFCSTYPDVFSALDAAF---------------------TSTDNLV
VLCGSLYLIGHFLGNSN-----------
>Ucyn|284928824
----------------------MSIDSLLLPFQRFGIHLGLERINNLLTKLENPCQNIPI
IHVGGSNGKGSVCAYLSSILIEAGYKVGLYTSPHLINWTERICLNNQPISELHLKEILIN
IQNLIFNDQD--------AP-TQFEVITAAALAYFEQEKVDIIVMEVGLGGRLDATNICK
SPLVTVITSISLEHCQNLGPTLTDIAREKSGIFKFNCPVVIGEVPNEAKAIFI-------
--SRIKALEC-PSVWVQPA---IFTKNN--------------------------------
SAIYDN-----------------------IEYSLALQGEVQLSNSAISIEVIKILKQRGW
N-IPISCIQDGIKKTLWRGRLEWLTWE----GMNLLVDGAHNPDAAKMLRHHTDSLNK--
-P-------ITWIIGIINTKEHDKIFKELLKNNDTIYLVPIS-----DHNNI-----KPK
NLLRSIIS-CS-VELEEIRVEKTLNSALKKIT-------------------NRQSNKNLV
VLCGSLYLVGYLLRTIESSKPKL-----
>Syns5701|87302981
------------------MPAIDSFADLIEPFSRRGVDLGLERMRRALAELGHPERRFAA
VQVAGTNGKGSICTLVHAALLASGLQAGLYTSPHLVSWCERIQLGDQPITAPELRRLLSD
LQPLARRHDL-----------TPFELVTLAAFQAFAEAGLDLVVLEVGLGGRLDATTVHP
ERQVLGFAAIGMDHAEVLGSSIAAIAAEKAGIFSRGSLAVSGPQHPEAASVLR-------
--RRAVESGS-SLRWVDPL---ATAEGD-------------------------LVAGHLR
W-------------------------------RSGLPGLVQRHNAAVALGLVQALRQRGW
T-IPDQAIVEGFKAARWPARLQPVLWR----GQPLLLDGAHNLPAAEALRQELDQGEA--
-NE----RERCWVLGVLANKPAPAMVRALLAPSDRAWLVPVP-----EHPCW-----SLE
ALLAEAPA-LA-GRLWASPSLAEALSAATASA-----------------------DGGVV
VVAGSLYLIGALIGSGALQQSG------
>YellB|86608851
------------MSLTLSQIPDWDWPAFLESLGHFGVDLSLERMQVLLQRLGQPQAGIPA
IHVAGTNGKGSVCAWVSHVLWAAGYRVGRYTSPHLVDWRERIWLNGEYISANDWSQALAQ
VRDCLQTYAP-----DEASP-TQFEVITAAAWLYFRRQKVDVAVIEVGLGGRLDATNAGI
EPVVTAITSIGWDHWQRLGNSLPQIASEKAGILKPGIPAVCAPQTPEVTAVIR-------
--AKAEQLRS-PLRVVDPL---QWSEPQ--------------------------------
TVHWRG-----------------------QLLTLPLSGDVQLTNAAVALAVVETLQQQGW
R-IADAAVEKGFAITRWPGRLQRVQIG----SRQLLMDGAHNLPAAQALRRYLDEHQPG-
-P-------LTWYVGILTTKDVQGILSTLLRPGDCFFALPIA-----GHSGT-----DPE
QLAQLAQT-LQ-PHLASARELPNLSALRAQLL------------------KPKNLTELPA
VICGSLYLLGQVMQECLGWDLAC-----
>Syn7002|170077029
-------------------MSQVAIANLLETFERFGINLGLTRITQLLANLGHPERQVPI
LHVAGTNGKGSVCAYLSSILAAAGYRVGRFTSPHLVDWTERICLNNQPIPSEQLLTVLEQ
VKAAIDPNQE--------TP-TQFEVITAAGFLYFAQEQVDIAVIEVGLGGRLDSTNVCD
RPLVSVITSIGMDHWQRLGNGLDKIAGEKAGILKQDCPAVIGEVPEIAAKVIR-------
--EKISELNC-PATWIQPA--QAIHPPS-------------------------GEGQRRR
IAKYSD-----------------------FEYFLPLLGDIQLHNSAIAIETIYALRKQGW
Q-ISDQQLRDGLAKTRWAGRIEWHQWQ----GQKILIDGAHNGVAAAELRKYVDTLPQ--
-P-------VTWVMGMLSTKDHQNVLEALLRDGDHLHLVPVG-----GHSSA-----DPQ
SLAMLAQV-IC-PALASCQTHETLFEALDQAI----------------------ATPHTR
VLCGSLYLLGEFLSYAAKI---------
>Cylr|282899100
-MSGAFNYLTVNLPSTPYLVPYYAVDSLLQPFKHFGVNLGLTRIVKLLETLNNPHRQVPI
IHVAGTNGKGSVCAYLSSILTESGYKTGKYTSPHLIDWNERICINEKPIASEELTKLIER
VKAVINSNEE--------QP-TQFEIITAASWLYFAQEKVDIAVVEVGLGGRLDATNVCD
QPLVTVITSISRDHWQQLGSSISDIAREKAGIIKAGCPVVIGKLPEDAKKAVI-------
--CRGVELES-PIMVVSPA---REISPG--------------------------------
WAEYQTVEPGG--------------HIKAIKYPLPLKGEIQLTNSALALASLGMLQKQGW
E-ISGQAIIKGMEKTKWPGRMQWFNWK----NHQLLIDGAHNPESAEVLRNYVDSIGD--
-RN----KNITWVMGMLTTKDHKDIFRELLKTKDRLYLVPVP-----GSDYA-----NLD
YLKALALE-TC-PDLDFCAIYEDIFLALNAAFGLL-----KTKDNTNNNRNNSTNINGPV
VLCGSLYLIGHFFSQVSPAK--------
>Prom9303|124023685
-------------MAKPTSPSKEDLSDLIPRFDQRGMDLGLERMQQALQAMGNPCASIPA
IQVVGTNGKGSIASFIASSLKAAGIRVGLTTSPHLVSWCERISSDGELISIVELRQRLTA
LQALAQTHRL-----------TPFELLMATAFDHFRSREVELLVLEVGLGGRLDATTAHP
CRPIIAMANIGLDHCEHLGYSLKEITAEKSAVISPGAAVISARQQAEVASILE-------
--DKAKHQQA-RLQWVSPL---PDD-----------------------------------
W-------------------------------TLGLPGVLQRQNAAVAKGALESLVPLGW
R-LNEDVIRTGLAHAYWPARLQTVHWQ----SQPVLIDGAHNPPATERLAHERQQWSN--
-QE----FGVCWVLGLQAHKQAPAMLRHLLKPSDLAWIVPVP-----EHCSW-----TQH
QLAAHCPD-LS-SQLQSADNVEQVFSILLKQN--------------------RWPNPPPV
V-AGSLYLLGDLLAKQTIKAE-------
>Syns7805|88809154
------------MNPLPSGSGRDDLSDLLPRFDLRGMDLSLDRVQEALGELQQPAATIPA
VQVVGTNGKGSIACFIHHALMAAGLRSGLTISPHLVSWCERIRVNERLITIEELRCLLQT
LQSVVTTYRL-----------TPFEQLICAALVHFEAQRPDWLVLEAGLGGRLDATTAHP
RRRLIAVGSIGLDHREHLGATLEAIATEKAAAIPPGSHVVSGAQLPEVQRVLE-------
--RAVSAMDA-SLRWVEPL---AND-----------------------------------
W-------------------------------TLGLTGDLQRSNAGVARAALEWMARDGK
E-ITVDAMRDGFAAARWPGRLQWMQWE----GRRVRVDGAHNPPAAEALANERCRWMA--
-AD----QPQIWVLAIQAHKQAPAMLKHLLQPNDLAWIIPVP-----EHRSW-----SVE
QLQHDAPE-FA-HQLRGAGDAAEALNQLENNG---------------------WPQAAPV
V-AGSLYLIGHLLETHQLQAE-------
>Syns7803|148240084
------------MNPLQPGSSRDDLDDLLPRFDLRGMDLSLQRMQEALKELQHPAAAVPA
VQVVGTNGKGSIACFIHHGLIAAGLRSGLTVSPHLLSWCERIRVNDQLITIEELRSLLQG
LQPVVTTCRL-----------TPFEQLICAALVHFEAQRPDWLVLEAGLGGRLDATTAHP
HRPLIAIGAIGLDHREHLGTTLEAIATEKAAAIPPGSHVVSAAQLPEVQRVLE-------
--RTAAAVNA-SLRWVEPL---AND-----------------------------------
W-------------------------------TLGLPGELQRSNAAVARAALEWIGGDAS
ESISVAAMRKGFAAARWPGRLQWMQWQ----GRRLRVDGAHNPPAAAALAKERCRWRA--
-AD----QAQSWVLAIQAHKQAPAMLKHLLQPKDQAWIIPVP-----EHRSW-----SLE
QLQHAAPE-LA-HQLRGAANATEAFHQLEHDG---------------------WPQAAPV
V-AGSLYLIGHLLETHQLQAE-------
>Cya0110|126657288
----------------------MSINSILQSFQHFGVHLGLERIKTLLNQLNNPHENTPI
IHVGGTNGKGSVCAYLSSILTEAGYQVGRYTSPHLIDWTERICLNNQPITEAELETILIK
IKNSLDITQE--------SP-TQFEIITAAAFVYFAQKKVDIAIIEVGLGGRLDATNICD
RPLVTVITSLSREHWQRLGPTIQDIAGEKAGIFKSECPVIMGQVPEEVKSVFE-------
--SRIKALNC-PNIWVNSA---SYIDKS--------------------------------
QVVYKN-----------------------IQYSLPLLGKMQLNNSALAIETINLLQEIGW
K-ITEDHIKQGIKNTQWLGRIQWIKWK----NCSILIDGAHNTAAAKMLRNYIDSLDK--
-S-------VIWVIGMLSTKEHDKIFQELLRKDDSLYLVPVP-----DHSTE-----NPD
NLAKLADQ-IC-PKLAQIKTKKTIFYALDEII-------------------KDKDSDKII
VIAGSLYLIGHFLSNIQSNTLQS-----
>Mica|166364340
----------------------MTIDSLLQPFQRFGVNLGLERIKNLLEILGNPQDKIPI
IHVTGTNGKGSVCAYLSSILSTAGYKVGRYISPHLIAWTERISINGENIETATLENLLKY
IQSLIDPQQE--------SP-TQFEVITAAAWLYFAQEKVDIAVMEVGLGGRLDATNVCA
QPLVTVITSISREHWQNLGHTVADIAGEKAGILKANCPAVIGQLPESAQGVVR-------
--ERIKLLNC-PTVWVEAA---EKIADN--------------------------------
RAKYQG-----------------------LEYPLSLAGDFQLTNSAIAIAVVNILRQQGW
Q-ISDEVVQEGMAKTRWLGRLQTVNWC----QREILIDGAHNPAAAMGLRQYVDSLKA--
-PK------IIWVMGILSTKDHREIFQALLRKGDSLYLVPVP-----DHSSA-----NPE
TLAELAAS-IC-PELSHLETCSDVFLGLKKAI--------------------QESADSRI
ILCGSLYLVGYFLGSLFQGK--------
>Syns8109|260435199
---------------------MDDLSDLIPRFDLRGMDLQLDRMHAALHELGHPCRTIPA
IQVLGTNGKGSIASFLESALCAASLRCGVTTSPHLVSWCERIRVQGTPIAIETLRSRLQA
LQPLIERHRL-----------TPFELLVTAALLEFHRQACDLLVLEVGLGGRLDATTAHP
CRPVVAVASVGLDHCEHLGHSLTAIATEKAAAIPPQATVISGAQPTEVQDVLE-------
--TTCRTQQA-KLHWVKPL---NSS-----------------------------------
W-------------------------------QLGLPGAIQRSNAAVALGALQALSDLGW
S-LPEAVIQQGFATAHWPGRLQTVHWG----HHKLRLDGAHNPPAAVQLAEERSQWSD--
-AC----NGVVWILAIQAHKDAVAMLQTLLQPQDQAWIIPVP-----SHRSW-----SRS
ALLQELPQ-LE-HQLQEGDGLESVLHQLSSNG---------------------WPTPVPI
V-AGSLYLIGDLFARGVVTAE-------
