# Supplementary material for: Genome fluctuations in cyanobacteria reflect evolutionary, developmental and adaptive traits
Source: BMC Evol Biol. 2011 Jun 30;11:187. doi: 10.1186/1471-2148-11-187 (PMC3141437; doi:10.1186/1471-2148-11-187)
Supplement: Additional file 8 — Individual and concatenated alignments for protein groups. Compressed file containing all alignments of individual groups (fasta format) and the concatenated alignment of 285 single-copy genes (phylip format). [file 1471-2148-11-187-S8.GZ › Cyanos1386.faa]

>Syne7942|81299768
-------------MQFIDHATICVKAGDGGDGIVAFRREKYVPAGGPSGGNGGRGGSVIL
VATEQLQTLLDFRYLRLFKAQDGERGGPKGMTGASADDLIIQVPCGTAVYDAETDECLGD
LTSAGQTLQVAQGGKGGLGNQHFLSNSNRAPEHALPGLPGEERQLRLELKLLAEVGLIGL
PNAGKSMLISVLSAAKPKIADYPFTTLVPNLGVVRRETGDGTVFADIPGLIEGAHRGAGL
GHDFLRHIERTRLLIHLVDLTAEDPIADWRTIQAELKAYGRGLSDRPQILALNKIDAVLD
EDLSF--WQAEFQALTP---VPLLCISSADRRGLDALLRLVWQWLDELDAAAELSETRVL
N------------------------------------------
>PromCC|33239698
-------------MQFIDQARITVKAGRGGDGIVAFRREKYVPAGGPSGGDGGNGGNVVF
QADSNLQTLLDFKFKQIILAENGRRGGPNKCTGASGNNIVLKVPCGTEVRHLETGIIFGD
LTIDGESLVVAFGGIGGLGNAHYLSNRNRAPEKFTEGKDGEEWLLHLELKLLAEVGIIGL
PNAGKSTLISVLSSARPKIADYPFTTLIPNLGVVRKPSGDGTVFADIPGLIEGAAEGIGL
GHEFLRHIERTRLLIHLVDASALNPLEDIEIVENELSAYGHSLIDRPRILVLNKKELLDA
KNLKK--LERKLNQGSI---SEVISISAIMSNGLDILLNKIWSKLEI-------------
-------------------------------------------
>Crow|67925538
-------------MQFIDRAEIEVEGGKGGDGIIAFRREKYVPAGGPAGGNGGKGGSVIL
QAEGNLQTLLDFRYARRFKADNGKRGGPNNCTGAMGKDIIIEVPCGTVIYDLETQEMLGD
LVEQGQTLCVAEGGKGGLGNKHFLSNKNRAPEYALPGLEGELRNLRLELKLLAEVGIIGL
PNAGKSTLIASLSAARPKIADYPFTTLVPNLGVVRKPTGDGTVFADIPGLIAGAHEGVGL
GHEFLRHIERTRLLLHLVDVTSDDPLQDYEVIQQELNAYGRGLCDRPQIIALNKVDACDQ
ETLKL--IKEELQPLSD---SPVFTISAVTKTGVAELLQAIWNRLEQVNLNDENSSSQLV
GTRRELSL-----------------------------------
>Syn7335|254423449
-------------MQFIDQAEIEVEGGTGGDGLTAFRREKYVPAGGPSGGTGGKGGSVIL
ATNTNLQTLLDFRYAHRFKAKDGEKGGPKNRTGANGEDLIVEVPCGTLAFDLDTGELIGD
LTEPNQSLVIAPGGKGGLGNKHFLSNRNRAPEMSQRGIGGMIRRVRLELKLLAEVGIIGL
PNAGKSTLISTLSAAKPKVADYPFTTLVPNLGVVRKPTGDGTVFADIPGLIEGAHEGQGL
GHDFLRHIERTKLLLHLVDGTALDPVSDYQTIQQELNAYGRGLVGRPQILAINKVDALLD
EEIDE--IASRLSLLTG---EKVFRISAVSRQGTDELLQAIWQLLDETNQAIAAEAARAA
QAVIDFNTPVLRP------------------------------
>Syn307|148241410
-------------MQFIDQARIAVKAGRGGDGICAFRREKYVPAGGPSGGDGGRGGDVVL
QADSNLQTLLDFKYKRLFQADDGRRGGPNRSTGASANTLLIRVPCGTEVRDLGTDLLLGD
LTDNGEQLMIATGGKGGLGNAHYLSNRNRAPEKFTEGKDGEERELQLELKLLAEVGLVGL
PNAGKSTLISVLSAARPKIADYPFTTLVPNLGVVRRPSGDGTVFADIPGLIAGAAQGAGL
GHDFLRHIERTRVLIHLVDGSSPDPIADAQVLLGELEAYGNGLLERPRLLVLSKSELLDE
EQLEA--LPAQLSDTLG---QPVQVISAVTGQGLDGLLQQVWQELGVSS-----------
-------------------------------------------
>Syn9605|78212061
-------------MQFIDQARITVRGGRGGDGIAAFRREKYVPAGGPSGGDGGCGAPVVL
EADSNLQTLLDFKYKRLFAADDGRRGGPNKCTGASGKDLVIKVPCGTEVRHLRTGILLGD
LTAPGERLTVAFGGRGGLGNAHYLSNRNRAPEKFTEGREGEEWPLQLELKLLAEVGIIGL
PNAGKSTLIAVLSAARPKIADYPFTTLVPNLGVVRRPSGDGTVFADIPGLIEGAAQGSGL
GHDFLRHIERTRLLIHLVDAGSEDPVADLNVVQQELEAYGHGLVDRPRLLVINKQELVSE
DDLPK--LQQELKEASG---RPVLCISAAMGTNLDQLLAETWVELGV-------------
-------------------------------------------
>Nosp|186683451
-------------MQFIDQAKIEVEAGKGGDGIVAFRREKYVPTGGPSGGNGGRGGSVFF
VADENLQTLLDFRYNHRFQAEKGTRGGPNNCTGAGGKDLIIEVPCGTTIYDAETGELLGD
LTEPQQTLLIAQGGKGGLGNQHFLSNRNRAPEYALPGLPGEIKQLRLELKLLAEVGIIGL
PNAGKSTLISSLSAARPKIADYPFTTLIPNLGVVRKPTGDGTVFADIPGLIAGASHGAGL
GHDFLRHIERTRVLLHLIDATSDDVIRDYNTIKEELQAYGQGLAERPQILALNKIDAVDR
ETVDLEALATQLNHLSY---APVFIISAVTRTGLEPMLQEIWGILDQMKVPEEVEALR--
-------------------------------------------
>PromAS|123967775
-------------MQFIDQANIILKAGKGGNGIVSFRREKFVPAGGPSGGNGGRGGSVIL
MADNNLQTLLDFKFKREIIAEDGCKGGPNKRSGASGEDTILKVPCGTEIRDIKTGIILGD
LTKHKQSLTIAIGGRGGHGNAYYLSNQNRAPESFTEGKDGEIWEVQLELKLLAEVGIIGL
PNAGKSTLISVVSSARPKIANYPFTTLIPNLGVVRKIDGNGCLFADIPGLISGAADGVGL
GHDFLRHIQRTKILVHLIDAIAENPLHDFEIIEQELKKYGKGLLDKERIIVLNKIELVDD
DYLKI--ISKKLEDLSK---KKVLVISSSLKKGLSSLLSEVWKRI---------------
-------------------------------------------
>Rapb|282896899
-------------MQFIDQAIIEVEAGKGGDGIVAFRREKYVPAGGPSGGNGGKGGSVIF
VADPNLQTLLDFKYKHLFKAENGSRGGPSNCTGAGGEDLIVEVPCGTTIYDGTTDGLLCD
LVEPQQRFRAAEGGKGGLGNQHFLSNRNRAPEYSLPGLEGEKKVLRLELKLLAEVGIIGL
PNAGKSTLISSLSAARPKIADYPFTTLIPNLGVVKKPTGDGTVFADIPGLIEGASNGAGL
GHDFLRHIERTRILLHLIDSTSEDVITDYHTIQSELKAYGRGLAKRPQILALNKIDAVDQ
ETADLNGLATRLNHLSL---APVFIISAVTRTGLDAMMQEIWRVLDQISPIEAKIL----
-------------------------------------------
>YellA|86607004
-------------MHFIDQAEIEVQAGNGGDGIVAFRREKYVPAGGPSGGNGGRGGSVIL
VADPGLQTLLDFRFQPVIKAEHGAKGGPNHRSGASGADRLVRVPCGTMVFDTETGELLGD
LVQPGDRLLVARGGKGGLGNAHFLSNHNRAPRQFTRGQPGERRRLRLELKLIAEVGIVGM
PNAGKSTLISVVSSARPKIADYPFTTLQPNLGVVPHPAGDGVVFADIPGLIEGAHRGVGL
GHDFLRHVERTRVLIHLVDGTAADPVRDYQIIQQELRAYGHGLSDKPQIVVLNKIDALEP
QEVSE--RTQRLSMAAG---APVSAISAVARQGLEPLLQRVWQCLGRDPDLHRPAAASKI
QPVRGQENLRIGVPLPSQNSEMSGYVYLGGGSAPRFAPDQVGH
>Prom9215|157412577
-------------MQFIDQANIILKAGKGGNGIVSFRREKFVPAGGPSGGNGGRGGSVIL
IADNNLQTLLDFKFKREIIAKDGCKGGPNKRSGASGEDTILKVPCGTEIRDIKTGIILGD
LTKHKESLTIAIGGRGGHGNAYYLSNQNRAPESFTEGKDGEIWEVQLELKLLAEVGIIGL
PNAGKSTLISVLSSARPKIANYPFTTLIPNLGVVRKIDGNGCLFADIPGLISGAADGVGL
GHDFLRHIQRTKILLHLIDSIAENPLHDFEIIEQELQKYGKGLLDKERIIVLNKMELVDD
DYLKI--ITKKLEDLSK---RKVLVISSSLKKGLSSLLSEVWKRI---------------
-------------------------------------------
>PromN2A|72383422
-------------MQFIDQAIIDVKAGSGGDGISAFRREKYVPAGGPAGGDGGQGGNVVL
EADDNLQTLLDFKFQKLISAENGQRGGPNKCTGASGKDTVLKVPCGTEVRHLSTNIILGD
LTNKGQQLIVAFGGKGGFGNARYLSNSNRAPEKFTEGKVGEEWSLQLELKLLAEVGIIGL
PNAGKSTLISVLSSARPKIADYPFTTLIPNLGVVRRPSGDGTVFADIPGLISGASKGIGL
GHDFLRHIERTKVLLHLIDSASTDPINDFKTINEELTSYGHGLISRPRIFVLNKKELLNE
NEIKK--LLNKIEKMTM---KKVHIISAVTKFGLDDLLSSIWNELGY-------------
-------------------------------------------
>Syns9917|87125336
-------------MQFIDQARITVRAGRGGDGIVAFRREKYVPAGGPSGGDGGHGGNVIL
EADANLQTLLDFKYKRLFPAADGRRGGPNRCTGASGMDLVIRVPCGTEVRHLTTGILLGD
LTDPGEQLVVAFGGRGGLGNAHYLSNRNRAPEKCTEGRDGEEWPLQLELKLLAEVGIIGL
PNAGKSTLISVLSAARPKIADYPFTTLVPNLGVVRRPTGDGTVFADIPGLIAGAAQGAGL
GHDFLRHIERTRLLIHLVDGGSEDPVSDLRVVEKELAAYGHGLVERPRLLVLNKLELLDE
AGRDE--QVMRLEQASG---RPVLLISAAMGQGLDRLLDRVWQELGV-------------
-------------------------------------------
>Prom9312|78778606
-------------MQFIDQANIILKAGKGGNGIVSFRREKFVPAGGPSGGNGGRGGSIIL
VADNNLQTLLDFKFKREIIAEDGCKGGPNKRSGASGEDTILKVPCGTEIRDFKTGIILGD
LTKNKESLTIAIGGRGGHGNAYYLSNQNRAPESFTEGQDGEIWEVQLELKLLAEVGIIGL
PNAGKSTLISVLSSARPKIANYPFTTLIPNLGVVRKVDGNGCLFADIPGLISGAADGVGL
GHDFLRHIQRTKILVHLIDSIAENPIHDFEIIEQELRKYGKGLIDKERIIVLNKMELVDD
DYLQI--ITKKLEELSK---KKVLAISSSLKKGLSSLLFEVWKRI---------------
-------------------------------------------
>SynsBL|116072697
-------------MQFIDQARISTRGGRGGDGIAAFRREKYVPAGGPSGGDGGHGGHVVL
EADSNLQTLLDFKYKRLFAADDGKRGGPNKRTGVSGRELVIKVPCGTEVRHLTTGILLGD
LIEPGTRLVAAFGGRGGLGNAHYLSNRNRAPEKFTEGRDGEEWPLQLELKLLAEVGIIGL
PNAGKSTLIAVLSAARPKIADYPFTTLIPNLGVVRRPSGDGTVFADIPGLIAGAAQGAGL
GHDFLRHIERTRLLIHLVDAGSEDPVEDLRVVEQELKAYGHGLVDRPRLLVLNKKELVQE
SDLPD--VLANLENASG---RNVSCISAAMGTNLNELLDNVWKELGV-------------
-------------------------------------------
>Prom9515|123965483
-------------MQFIDQANIILKAGKGGNGIVSFRREKFVPAGGPSGGNGGKGGSIIL
VADNNLQTLLDFKFNREIFAKDGFKGGPNKRSGASGENTILKVPCGTEVRDVHTGIILGD
LTIDKQSLTIAHGGRGGHGNAYYLSNQNRAPESFTEGQEGEIWEVQLELKLLAEVGIIGL
PNAGKSTLISVLSSARPKIANYPFTTLIPNLGVVRKADGNGCLFADIPGLISGAAEGVGL
GHDFLRHIQRTKILIHVIDSIAENPIHDFEIIEKELKQYGNGLLEKERIIVLNKKELIDE
NYLKI--IIKKLENLSK---KKVLVISSALREGLPSLLSEVWNRI---------------
-------------------------------------------
>Cya8802|257062183
-------------MQFIDYAEIEVEGGKGGDGIVAFRREKYVPAGGPAGGNGGWGGSVIF
VANSNLQTLLDFRYARRFKADDGKRGGPNNCTGANGKDCLVEVPCGTMVYNLETEEILGD
LVENGQTLCVAAGGKGGLGNKHFLSNQNRAPDYALPGLEGEHRWLRLELKLLAEVGIIGL
PNAGKSTLMASLSAARPKIADYPFTTLVPNLGVVRKPTGDGTVFADIPGLIEGAHEGIGL
GHEFLRHIERTRLLLHLVDITSPDPVKDYQIIQQELEAYGRGLSDRPQIIALNKMDAADE
ETFLL--IKNELTHLSS---SPIIGISGVSRTGLEDLLQIVWQLLDS-------------
-------------------------------------------
>Prom9313|33863811
-------------MQFIDQARITVRAGRGGDGIMAFRREKYVPAGGPSGGDGGNGGNVVL
EADGNLQTLLDFKYKRLFPAPDGRRGGPNRCTGASGKDLIIKVPCGTEVRHLYTGILLGD
LTRSEDLLVVAFGGRGGLGNAHYLSNRNRAPEKFTEGRDGEEWFLQLELKLLAEVGIIGL
PNAGKSTLISVLSAARPKIADYPFTTLVPNLGVVRRPSGDGTVFADIPGLIAGAAQGAGL
GHDFLRHIERTRLLIHVLDGGAEDPVEDLLVVEKELVAYGHDLVERPRLLVLNKQELLDE
QHQDQ--LVDALQAASG---RSLILISAAMGLGLEGLLAQVWKELGV-------------
-------------------------------------------
>Cya7822|196255416
-------------MQFIDQAEIEVEGGKGGDGIVAFRREKYVPAGGPSGGNGGRGGSVIL
VAVEHLQTLLDFKYSRHFKADDGKRGGPSNRTGANGQDRLIQVPLGTMVYDAETEEILGD
LVDKEQKLCIAKGGKGGLGNQHFLSNQNRAPEYALPGLEGEHRHIRLELKLLAQVGIIGL
PNAGKSTLISAVSSARPKIADYPFTTLVPNLGVVRKPTGDGTVFADIPGLIEGAHEGVGL
GYDFLRHIERTRLLLHLVDLTADDPINDYQIIQQELAAYGRGLIDRPQIIGLNKLDAIDE
SVALR--VKDDLAQLTQ---DPVFMISGVARIGLEQLLQAVWDKLEGNNARDE-------
-------------------------------------------
>Cya7424|218442147
-------------MQFIDQAEIEVQAGKGGDGIVAFRREKYVPAGGPSGGNGGRGGSVIL
VAVEHLQTLLDFRYSRHFKAEDGKRGGPNNCTGANGSDRIIEVPRGTMIYDADTEEIIGD
LVDNEQRLCIAQGGKGGLGNQHFLSNKNRAPEYALPGLEGEHRRIRLELKLLAEVGIIGL
PNAGKSTLISALSSARPKIADYPFTTLIPNLGVVRKPTGDGTVFADIPGLIEGAHEGVGL
GYDFLRHIERTRLLLHLVDLTAEDPIKDYQIIQQELEAYGRGLIDRPQIIGLNKLDAVDE
TVVTQ--IENDLSQITS---DPIFKISAVARIGLDQMLQATWEQLDSNPSEVNISH----
-------------------------------------------
>PromN1A|124025009
-------------MQFIDQAIIDVKAGSGGDGISAFRREKYVPAGGPAGGDGGQGGNVVL
EADDNLQTLLDFKFQKLISAENGQRGGPNKCTGASGKDTVLKVPCGTEVRHLSTNIILGD
LTNKGQQLIVAFGGKGGFGNARYLSNSNRAPEKFTEGKVGEEWSLQLELKLLAEVGIIGL
PNAGKSTLISVLSSARPKIADYPFTTLIPNLGVVRRPSGDGTVFADIPGLISGASKGIGL
GHDFLRHIERTKVLLHLIDSASTDPINDFKTINEELTSYGHGLISRPRIFVLNKKELLNE
HEIKK--LLNKIEKLTM---KKVHIISAVTKFGLDDLLSSIWYELGY-------------
-------------------------------------------
>Micc|254411179
-------------MQFIDQAEIEVEAGKGGDGIVAFRREKYVPAGGPAGGNGGRGGDVIL
VAAEHLQTLLDFKYAHRFQADNGGRGGPNNRTGANGRDRTIQVPCGTVIYDADTQEIIGD
LVQPGQTFCAAKGGKGGLGNKHFLSNRNRAPDYALPGLPGEYRRLRLELKLLAEVGIIGL
PNAGKSTLIAALSAARPKIADYPFTTLVPNLGVVRKPTGDGTVFADIPGLIEGAHLGTGL
GYDFLRHIERTRLLLHLIDATADDPIGDYQTIQAELQAYGRGLSERPQILALNKIDAIAS
EAVEL--LATELNHLTH---VPVFQISAVTQTGLESLLQTVWQSLDQLKDVEVKTVTKV-
-------------------------------------------
>Prom9202|254525718
-------------MQFIDQANIILKAGKGGNGIVSFRREKFVPAGGPSGGNGGRGGSVIL
IADNNLQTLLDFKFKREIIAEDGCKGGPNKRSGASGEDTILKVPCGTEIRDIKTGIILGD
LTKHKQSLTIAIGGRGGHGNAYYLSNQNRAPESFTEGKDGEIWEVQLELKLLAEVGIIGL
PNAGKSTLISVLSSARPKIANYPFTTLIPNLGVVRKIDGNGCLFADIPGLISGAADGVGL
GHDFLRHIQRTKILVHLIDSIAENPLHDFEIIEQELKKYGKGLLDKERIIVLNKMELVDD
DYLKI--ITKKLEDLSK---RKVLVISSSLKKGLSSLLSEVWKRI---------------
-------------------------------------------
>Nods|119512374
-------------MQFIDQALIEVEAGKGGDGIVAFRREKYVPAGGPSGGNGGRGGSVIF
VVDTNLQTLLDFRYKHLFKADNGGRGGPNNCTGANGKDLIVEIPCGTSVYDGSTGALLCD
LVEPGQRFRVAEGGKGGLGNQHFLSNRNRAPEYALPGLPGEMLVLRLELKLLAEVGIIGL
PNAGKSTLISSLSAARPKIADYPFTTLIPNLGVVRKPTGDGTVFADIPGLIEGASHGAGL
GYDFLRHIERTKVLLHLIDATSEDVIGEYKTIKQELQAYGRGLAKRPQILVLNKIDAVDR
ETVDLEALATELNHLSL---SPVFLISAVTRTGLEPMLQELWGILDQMNAAEEKEVEVLR
-------------------------------------------
>Cyab|254432429
-------------MQFIDQARIAVKGGRGGDGIVAFRREKYVPAGGPAGGDGGRGGDVLL
LADANLQTLLDFKYRRLFQAVDGRRGGPNRCTGASGDHLVIRVPCGTEVRDARTGILLGD
LTAPGDELLVAAGGRGGLGNAHYLSNRNRAPEKFTEGKEGEEWTLQLELKLLAEVGIIGL
PNAGKSTLISVLSAARPKIADYPFTTLVPNLGVVRRPSGDGTVFADIPGLIAGAAQGAGL
GHDFLRHIERTRLLIHLLDAASPTLLEDLAVVERELSAYGHGLAQRPRLVVLNKIELLQP
EDLAQ--ALEAVEAAVDPGSRSVLAISAAASRNLDALLNLVWQELEAAKPAQPLGAPLGL
G------------------------------------------
>Acam|158334969
-------------MRFIDQTEIFVKAGDGGDGMVAFRREKYVPAGGPAGGNGGRGGSVIL
QASTQLQTLLDFKYKHQFVAEDGKRGGPKNLTGASGQDRLIEVPCGTVIYDADSMTLLGD
LTTNGQTLTVAQGGKGGLGNKHFLSNRNRAPEHALPGLPGEEFRLHLELKLLAEVGIIGL
PNAGKSTLISVLSAARPKIADYPFTTLIPNLGVVPRATGDGTVFADIPGLIEGAHEGVGL
GHDFLRHVERTRLLVHLVDATAEDPEQDYQTIQKELSAYGQGLQNRPQLLVLNKIDAMDS
EQLLE--KQACLEQMSG---SPVYLISAVAQQGLDTLLQQVWEELDRLPNDLQEAPIPVL
DSPILRET-----------------------------------
>Prom9301|126695577
-------------MQFIDQANIILKAGKGGNGIVSFRREKFVPAGGPSGGNGGRGGSVIL
MADNNLQTLLDFKFKREIIAEDGCKGGPNKRSGASGQDTILKVPCGTEIRDIKTGIILGD
LTKDKQSLTIAIGGRGGHGNAYYLSNQNRAPESFTEGKDGEIWEVQLELKLLAEVGIIGL
PNAGKSTLISVVSSARPKIANYPFTTLIPNLGVVRKMDGNGCLFADIPGLISGAADGVGL
GHDFLRHIQRTKILVHLIDAIAENPLHDFEIIEQELKKYGKGLLDKERIIVLNKMELVDD
DYLQI--ITKKLEDLSK---KKVLVISSSLKKGLSSLLSEVWKRI---------------
-------------------------------------------
>Artm|209527847
-------------MQFIDRTEIEVEAGKGGDGIVAFRREKYVPAGGPAGGNGGRGGSVIL
KAVEDLQTLLDFQYNRRFKADDGKRGGPKNKTGASGSDRIIEVPCGTVVYDANTLELMVD
LVTPNQEFCVAAGGKGGLGNSHFLSNQNRAPDYALPGLPGESRRLRLELKLLAEVGIIGL
PNAGKSTLISAVSSARPKVADYPFTTLIPNLGVVRKPTGDGTVFADIPGLIEGAHRGTGL
GHEFLRHIERTRILLHMIDITDTDPIANYQIIQQELIAYGRGLERRRQILALNKIDAAGD
SEERSKAIASQLEAIAG---VRVFLISAVARIGLEALLQEVWRFLDDLKTEE--------
-------------------------------------------
>Syne6301|56750592
-------------MQFIDHATICVKAGDGGDGIVAFRREKYVPAGGPSGGNGGRGGSVIL
VATEQLQTLLDFRYLRLFKAQDGERGGPKGMTGASADDLIIQVPCGTAVYDAETDECLGD
LTSAGQTLQVAQGGKGGLGNQHFLSNSNRAPEHALPGLPGEERQLRLELKLLAEVGLIGL
PNAGKSMLISVLSAAKPKIADYPFTTLVPNLGVVRRETGDGTVFADIPGLIEGAHRGAGL
GHDFLRHIERTRLLIHLVDLTAEDPIADWRTIQAELKAYGRGLSDRPQILALNKIDAVLD
EDLSF--WQAEFQALTP---VPLLCISSADRRGLDALLRLVWQWLDELDAAAELSETRVL
N------------------------------------------
>Anav|75907808
-------------MQFIDQAQIEVEAGKGGDGIVAFRREKYVPAGGPSGGNGGRGGSVVF
VAVENLQTLLDFRYKHIFKADDGGRGGPNNCTGASGKDLIVQVPCGTTIYDAETGDLLGD
LTQPNQQLLIAAGGKGGLGNQYFLSNRNRAPEYSLPGLPGERKLLRLELKLLAEVGIIGL
PNAGKSTLISSLSAARPKIADYPFTTLIPNLGVVRKPTGDGTVFADIPGLIEGAADGAGL
GHDFLRHIERTRVLLHLIDATSDDVIRDYNTIEQELQAYGRGLSERMQIVALNKIDAVDR
ETVDLDALATQLNHLSH---APVFLISAVTRTGLEPMLQEVWGILDQVNALEEAEVFR--
-------------------------------------------
>Artp|284052021
-------------MQFIDRTEIEVEAGKGGDGIVAFRREKYVPAGGPAGGNGGRGGSVIL
KAVEDLQTLLDFQYNRRFKADDGKRGGPKNQTGASGSDRIIEVPCGTVVYDANTSEVMVD
LVTPNQQFCVAAGGKGGLGNTHFLSNQNRAPDYALPGLPGESRRLRLELKLLAEVGIIGL
PNAGKSTLISALSSARPKVADYPFTTLIPNLGVVRKPTGDGTVFADIPGLIEGAHRGTGL
GHEFLRHIERTRIVLHMIDITDTDPIANYQIIQQELNAYGRGLERRRQILAINKIDAAGD
SEERTKAIASQLEAIAG---VKVFLISAVARIGLDALLQEVWRFLDDLKTEE--------
-------------------------------------------
>Cya7425|220907462
-------------MQFIDQAEIQVRAGKGGDGIVAFRREKYVPAGGPAGGNGGPGGSVIL
RVNPQLQTLLDFHYTQLFKAEDGQRGGPKNMTGAAGNDRIIEVPAGTMVYDTETGALLGD
LTDANQTLLVAKGGKGGLGNKFFLSNHNRAPDYALPGLEGEERSLRLELKLLAEVGIIGL
PNAGKSTLISVLSAARPKIADYPFTTLVPNLGVVRPPNGDGVVFADIPGLIAGAHQGIGL
GHDFLRHIERTRLLIHLIDSTAEDPLRDYVTIQTELEAYGHGLSDRPQIVVLNKIDALLP
EDLTD--LQARLQSEIH---TPVFAISAIARTGLDALLHQIWQELEQLDLATEDASYPGS
GAIEGLTPGLLSRGVVE--------------------------
>Cya51142|172036876
-------------MQFIDRAEIEVEGGKGGDGIVAFRREKYVPAGGPAGGNGGKGGSVVL
KAEENLQTLLDFRYARRFKADDGKRGGPNNCTGAMGKDTIVEVPCGTVVYDLETEEILGD
LVKNGQTLCVAQGGKGGLGNKHFLSNQNRAPEYALPGLEGEHRNLRLELKLLAEVGIIGL
PNAGKSTLIASLSAARPKIADYPFTTLVPNLGVVRKPTGDGTVFADIPGLIAGAHEGIGL
GHEFLRHIERTRLLLHLVDVTSADPIADYEVIQQELTAYGRGLSDRPQIIALNKVDACDQ
DTLDL--IAEELQQLSQ---SEIFTISAVTKTGVEELLQAIWHRLDQATSNHQDSSLPLV
-------------------------------------------
>Lyns|119492289
-------------MQFIDQVEVLVEAGKGGDGIVAFRREKYVPAGGPSGGNGGKGGSVIL
VAVEHLQTLLDLKYNHRFRAEDGRRGGPKNMTGAMGNDRIIEVPCGTTVYDVETEEIVVD
LIHPHQEFCVAKGGKGGLGNAHFLSNQNRAPDYALPGLMGEQRQLRLELKLLAEVGIMGL
PNAGKSTLISSLSAAKPKIADYPFTTLIPNLGVVRKPTGDGTVFADIPGLIEGAHLGLGL
GHEFLRHIERTRVLLHLIDITDPTPVENYHTIQQELQAYGRGLTDHPQIVALNKADAVDT
DSEEVQEIITQIQQVSQ---SKVFLISAVAKIGLNDLMQEIWRSLDELSLSENSTSTR--
-------------------------------------------
>Prom9211|159902780
-------------MQFIDQACISVKAGRGGDGIVAFRREKYVPAGGPSGGDGGKGGEIVL
QADSNLQTLLDFKFKKFIVAQDGRRGGPNKCSGASGKDLVLKVPCGTQVRHQTTGIILGD
LKHHGEILVVAYGGKGGLGNAHYLSNSNRAPEKCTEGKEGEQWLLHLELKLLAEVGIIGL
PNAGKSTLMSVVSSARPKIADYPFTTLIPNLGVVRKPTGDGTVFADIPGLIEGAAAGVGL
GHEFLRHIERTRLLIHLVDAAAARPIEDIAIIEKELFAYGHSLMNRPRVLVFNKKELLNE
QCLQK--LQAEARAFTN---RDIIFISAATSEGLDELLKNVWEKLEI-------------
-------------------------------------------
>Noss|17231231
-------------MQFIDQAQIEVEAGKGGDGIVAFRREKYVPAGGPSGGNGGRGGSVIF
VAVENLQTLLDFRYKHIFKADDGGRGGPNNCTGASGKDLIVQVPCGTTIYDAETGDLLGD
LTQPNQELIIAAGGKGGLGNQYFLSNRNRAPEYSLPGLPGERKLLRLELKLLAEVGIIGL
PNAGKSTLISSLSAARPKIADYPFTTLIPNLGVVRKPTGDGTVFADIPGLIEGAADGAGL
GHDFLRHIERTRVLLHLIDATSDDVIRDYNTIEQELQAYGRGLNERMQILALNKIDAVDR
ETVDLEALAIQLNHLSH---APVFLISAVTRTGLEPMLQEVWGILDQVNALEEAEVFS--
-------------------------------------------
>Cya8801|218249097
-------------MQFIDYAEIEVEGGKGGDGIVAFRREKYVPAGGPAGGNGGWGGSVIF
VANSNLQTLLDFRYARRFKADDGKRGGPNNCTGANGKDCLVEVPCGTMVYNLETEEILGD
LVENGQTLCVAAGGKGGLGNKHFLSNQNRAPDYALPGLEGEHRWLRLELKLLAEVGIIGL
PNAGKSTLMASLSAARPKIADYPFTTLVPNLGVVRKPTGDGTVFADIPGLIEGAHEGIGL
GHEFLRHIERTRLLLHLVDITSPDPVKDYQIIQQELEAYGRGLSDRPQIIALNKMDAADE
ETFLL--IKNELTHLSS---SPIIGISGVSRTGLEDLLQIVWQLLDS-------------
-------------------------------------------
>Glov|37523944
-------------MQFIDRSEIEVEGGRGGDGMVAYRREKYVPAGGPAGGDGGHGGAVVL
EATANLQTLLDFKYRHRFEADDGTKGGPKNLTGAKGKDLVIAVPCGTVVQDAVTGETIGD
LTEPGQRLVVAVGGRGGHGNTHFASNQNRAPDYATEGRLGQQRKLLLELKLLAEVGIIGL
PNAGKSTLISVLSAARPRIADYPFTTLVPNLGVVRKVTGDGVVFADIPGLIEGAHQGVGL
GHEFLRHIERTRVLVQLIALDSADPLADYRTVIDELGRYGRELLHKSRIVALNKADVCLP
EEAEH--WRRILSTETG---EPVLVISAAARSNLDALLARVWQVLEAPQGVTT-------
-------------------------------------------
>Syns8102|33866460
-------------MQFIDQARITVRGGRGGDGIAAFRREKYVPAGGPSGGDGGHGGPVVL
EADSNLQTLLDFKYKRLFAADDGRRGGPNKCTGASGRDLVIKVPCGTEVRHLATGILLGD
LTDPGERLTVAFGGRGGLGNAHYLSNRNRAPEKFTEGRDGEEWPLQLELKLLAEVGIIGL
PNAGKSTLIAVLSAARPKIADYPFTTLVPNLGVVRRPSGDGTVFADIPGLIAGAAQGAGL
GHDFLRHIERTRLLIHVVDAGADDPVGDLRVVEKELEAYGHGLVDRPRLLVLNKQELLLD
EQLPE--LSNELEQVSG---RAPLCISAAMGRNLDQLLERVWKELGIA------------
-------------------------------------------
>Thee|22299896
-------------MQFIDLAEIHVKAGKGGDGIIAFRREKYVPAGGPSGGNGGNGGSVIL
KAVSNLQTLLDFRYAHVFKAENGQRGGPNNRTGACGADLVIEVPCGTMVWDAETGELLGD
LTTPGQTLLVAKGGKGGLGNKHFLSNHQRAPDYALPGLEGEERHLRLELKLLAEVGIIGL
PNAGKSTLISVLSAARPKIADYPFTTLVPNLGVVRQPNGDGTVFADIPGLIAGAHTGLGL
GHEFLRHIERTRLLLHLIDATAEDVVAAYQTIRDELVAYGHGLGDRPQIVALNKIDALDA
SQITT--LQETLAAYVG---QRVFAISAVARQGLEPLLEAVWQELGVSVSH---------
-------------------------------------------
>Syns9916|116073765
-------------MQFIDQARVTVRAGRGGDGIVAFRREKYVPAGGPSGGDGGHGGNVVL
EADANLQTLLDFKYKRLFPAVDGRRGGPNRCTGACGPDMVIKVPCGTEVRHLSTGILLGD
LTDNGERLVVAFGGRGGLGNAHYLSNRNRAPEKCTEGRDGEEWPLQLELKLLAEVGIIGL
PNAGKSTLISVLSAARPKIADYPFTTLVPNLGVVRRPTGDGTVFADIPGLIAGAAQGAGL
GHDFLRHIERTRLLIHMVDGGAEDPVADLRVVEQELQAYGHGLVERPRLLVLNKLELIDE
AEREE--QVKRLEEASG---RPVLLTSAAMGQGLDQLLQRVWAELGIDRS----------
-------------------------------------------
>PromMED|33860778
-------------MQFIDQANIILKAGKGGNGIVSFRREKFVPAGGPSGGNGGKGGSIII
IADNNLQTLLDFKFNREIFAKDGFKGGPNKRSGASGENTILKVPCGTEIRDFNTGIILGD
LTEDKQSLTIAHGGRGGHGNAYYLSNQNRAPESFTEGKEGEIWEVQLELKLLAEVGIIGL
PNAGKSTLISVLSSARPKIANYPFTTLIPNLGVVRKADGNGCLFADIPGLISGAAEGVGL
GHDFLRHIQRTKILIHLIDSIAENPIRDFEIIEKELKRYGSGLLNKERIVVLNKMELVDE
NYLQT--ITKKLENLSK---KKVLVISSSLRKGLSPLLSEVWKRI---------------
-------------------------------------------
>Scys6803|16329540
-------------MQFIDQAEIEVQGGKGGDGMVSFRREKYVPAGGPSGGNGGRGGSVIF
EADANLQTLLDFRYARIFKAEDGKKGGSSNCTGANGKDVVVQVPCGTMVYDLDGECLLGD
LVSPGQRLCVAAGGKGGLGNQHFLSNRNRAPEYALPGLEGEQRQLRLELKLLAEVGIIGL
PNAGKSTLIAALSAARPKIADYPFTTLVPNLGVVRKPTGDGTVFADIPGLIEGAAAGIGL
GHEFLRHIERTRLLLHVLDVTAGDPIANFRVIQQELDAYGRGITEKPQIIALNKIDALDG
EMIGE--IETELKRFST---APCLHISAATRRGLDDLMQLVWQWLDEMAAADAEAQRLLE
LELQAQAAMNNPFNSDVPIDGVTYSS-----------------
>Syn9902|162138551
-------------MQFIDQARISTRGGRGGDGIAAFRREKYVPAGGPSGGDGGHGGHVVL
EADSNLQTLLDFKYKRLFAADDGKRGGPNKRTGVSGRELVIKVPCGTEVRHLTTGILLGD
LIEPGTRLVAAFGGRGGLGNAHYLSNRNRAPEKFTEGRDGEEWPLQLELKLLAEVGIIGL
PNAGKSTLIAVLSAARPKIADYPFTTLIPNLGVVRRPSGDGTVFADIPGLIAGAAQGAGL
GHDFLRHIERTRLLIHLVDAGSDDPVEDLRVVEQELKAYGHGLVDRPRLLVLNKKELVQE
SDLPG--VLADLENASG---RDVSCISAAMGTNLNELLENVWNELGV-------------
-------------------------------------------
>Trie|113477535
-------------MQFIDQAEIQVEAGKGGDGMVAFRREKFVPAGGPAGGNGGRGGSVVL
VAVANLQTLLDFKFQRVFKAENGKRGGPKNMTGAGGSDRLIEVPPGTMIYDRETEELLGD
LVKPGQTCCVAQGGKGGLGNKHFLSNSNRAPEYALPGLDGEVRMLRLELKLLAEVGIIGL
PNAGKSTLIAALSAARPKIADYPFTTLVPNLGVVRKPTGDGTVFADIPGLIEGASAGLGL
GHEFLRHIERTRLLLHLVDITDVDPVENFETIQNELEVYGRSLEDKRQVLALNKVDAVDV
KGAEIQELVNRFREISG---GKVFLISAVAGIGLEELMQEIWGLLEMEEEVKSSELTPTP
PLVSREES-----------------------------------
>Syn9311|113955152
-------------MQFIDQARISVRGGRGGDGIVAFRREKYVPAGGPSGGDGGQGADVVL
EADSNLQTLLDFKYKRLFAGIDGRRGGPNRCTGASGPPLVIKVPCGTEVRHLSTGIVLGD
LTTHEERLTVAFGGRGGLGNAHYLSNRNRAPEKCTEGRDGEEWPLQLELKLLAEVGIIGL
PNAGKSTLISVLSAARPKIADYPFTTLIPNLGVVRRPTGDGTVFADIPGLIAGAAQGAGL
GHDFLRHIERTRLLIHLVDGGAEDPLLDLRVVEKELEAYGHGLVERPRILVINKQELIQE
EDLDA--IVSALTEASG---RTPLLVSAAMNRGLDDMLDRVWSELGI-------------
-------------------------------------------
>NoAz|298492392
-------------MQFIDQALIEVESGKGGDGIVAFRREKYIPTGGPSGGNGGRGGSVIF
KAVENLQTLLDFRYKHMFKADNGGRGGPNNCTGASGKDLIIEVPCGTVIYDEETNAILGD
LIQPEQTCLIAEGGKGGLGNQHFLSNRNRAPEYALPGLEGERKMLRLELKLLAEVGIIGL
PNAGKSTLISSLSAATPKIADYPFTTLIPNLGVVRKPTGDGTVFADIPGLIEGASHGAGL
GHDFLRHIERTRVLLHLIDATSEDVIGDYHTIQKELKAYRRGLEKRPQILALNKIDAVDT
ETVDLEELARQFNQLSY---APVFIISAVTRTGLEPMLQEIWRVIDEINAVEASSPVARN
GNSVVG-------------------------------------
>Ucyn|284929497
-------------MQFIDRAEIEVEGGKGGDGIVAFRREKYVPAGGPSGGNGGKGGSVYL
QAAQNLQTLLDFRYSHYFKADGGRRGGTNNCTGAAGKDNIIQVPCGSVIYDLETEEILGD
LTIDKQIICIARGGKGGFGNKHFLSNQNRSPEHALPGLEGEHRFLRLELKLLAEVGIIGL
PNAGKSTLISSLSAARPKIADYPFTTLTPNLGVVRKTTGDGTVFADIPGLIEGAHEGIGL
GYEFLRHIERTSLLLHLIDITADDPLKNYQIIQDELKAYGKGISDRFQIIALNKADACDQ
NNIDA--ITKKMNKLTN---APIFNISAVTKAGTKELLHTIWNYLELENSKEKSSTSFL-
-------------------------------------------
>Syns5701|87301318
-------------MQFIDQARIAVQGGRGGDGIVAFRREKYVPAGGPSGGDGGHGGTVWL
EADPNLQTLLDFKYKRLFEAPEGRRGGPNRRSGASGDDLVIRVPCGTEVRLQESEELLGD
LTEPGDRLRVAAGGRGGLGNAHYLSNRNRAPEKCTEGRDGEERQLQLELKLLAEVGIIGL
PNAGKSTLISVLSAAKPKIADYPFTTLVPNLGVVRRPSGDGTVFADIPGLIAGAAQGAGL
GHDFLRHIERTRLLVHLVDASSADVTSDLAVVEQELLAYGHGLDQRPRILALNKSELLLP
DQLEA--ARASLAALWG---GEVLLISAATKSGLDGLLAEVWKELGIQ------------
-------------------------------------------
>YellB|86609792
-------------MHFIDQAEIEVQGGNGGDGIVAFRREKYVPAGGPSGGNGGRGGSVIL
VADPGLQTLLDFRFQPVIKAEHGAKGGPNHRSGASGADRLVRVPCGTVVFNAETGELLGD
LVGKGDQLLVARGGKGGLGNAHFLSNHNRAPRQFTKGEAGERVRLRLELKLIAEVGIVGL
PNAGKSTLISVVSSARPKIADYPFTTLQPNLGVVPHPSGDGVVFADIPGLIEGAHLGVGL
GHEFLRHVERTRVLIHLVDGTAADPVKDYQVIQQELRAYGHGLIDKPQILVLNKIDVLDP
QQVAE--RAQRLSAAAG---TSVVTISAIAKQGLDPLLQRVWQCLGRGSQQPAQLDLVGA
KSIQS--------------------------------------
>Syn7002|170078130
-------------MQFIDHAEIEVIAGKGGDGIVAFRREKYVPAGGPAGGNGGWGGSVIF
RAEENLQTLLDFRYARTFKAQDGERGGPNNCTGASGEDLIVDVPCGTVIYDRETDEEIGD
LVFHGQIFCVAKGGKGGLGNKHFLSNKNRAPEYALPGLEGEIKQLRLELKLLAEVGIIGL
PNAGKSTLISALSAARPKIGAYPFTTLIPNLGVVKRPTGDGTVFADIPGLIEGAHQGVGL
GHEFLRHIERTKVLVHLVDLNAEDPIKNYETIQGELEAYGRGLPELPQIIALNKLDAGDH
EFADF--ITEELRRLTD---AKILTISAVSRTGLEQLLQEIWDVLDYLKEISRNEAPETS
VMDLESLHIADE-------------------------------
>Cylr|282898656
MANNVQNVQVIISMQFIDQAIIEVEAGKGGDGIVAFRREKYVPAGGPSGGNGGKGGSVIF
VADPNLQTLLDFRYKHLFKAENGDRGGPNNCTGAGGKDLIVEVPCGTAIYDGTTDGLLCD
LVEPQQRFRAAEGGKGGLGNQHFLSNRNRAPEYSLPGLEGEKKVLRLELKLLAEVGIIGL
PNAGKSTLISSLSAARPKIADYPFTTLIPNLGVVKKPTGDGTVFADIPGLIEGASNGAGL
GHDFLRHIERTRILLHLIDSTSEDVIADYHTIQAELKAYDRGLAKRPQILALNKVDAVDQ
EVVDLNGLATRLNHLSL---APVFIISAVTRTGLDAMMQEIWQVLDQINPVQTKI-----
-------------------------------------------
>Prom9303|124022104
-------------MQFIDQARITVRAGRGGDGIMAFRREKYVPAGGPSGGDGGEGGNVVL
EADGNLQTLLDFKYNRLFPAPDGRRGGPNRCTGASGKDLIIKVPCGTEVRHLSTGILLGD
LTRSDDLLVVAFGGRGGLGNAHYLSNRNRAPEKFTEGRDGEEWFLQLELKLLAEVGIIGL
PNAGKSTLISVLSAARPKIADYPFTTLVPNLGVVRRPSGDGTVFADIPGLIAGAAQGAGL
GHDFLRHIERTRLLIHVLDGGAEDPVEDLLVVEKELVAYGHDLVERPRLLVLNKQELLDE
QHQDQ--LVDALQAASG---RRLILISAAMGLGLEGLLAQVWKELGV-------------
-------------------------------------------
>Syns7805|88807282
-------------MQFIDQARITVRGGRGGDGIVAFRREKYVPAGGPSGGDGGHGADVVL
EADANLQTLLDFKYKRLFAAIDGRRGGPNRCTGASGQPLVIKVPCGTEVRHLKTGILLGD
LTNPGERLTVAFGGRGGLGNAHYLSNRNRAPEKCTEGRDGEEWPLQLELKLLAEVGIIGL
PNAGKSTLISVLSAARPKIADYPFTTLVPNLGVVRRPSGDGTVFADIPGLIAGAAQGAGL
GHDFLRHIERTRLLIHLVDGGADDPLGDLRVVEKELEAYGHGLVSRPRLLVVNKLELLDE
QGRDD--LLERLDALSG---RRPLLISAVMGKGLDALLDQVWQQLGV-------------
-------------------------------------------
>Syns7803|148240431
-------------MQFIDQARITVRGGRGGDGIVAFRREKYVPAGGPSGGDGGHGADVVL
EADSNLQTLLDFKYKRLFAAIDGRRGGPNRCTGASGQPLVIKVPCGTEVRHLTTGILLGD
LTNPGERLTVAFGGRGGLGNAHYLSNRNRAPEKCTEGRDGEEWPLQLELKLLAEVGIIGL
PNAGKSTLISVLSAARPKIADYPFTTLVPNLGVVRRPSGDGTVFADIPGLIAGAAQGAGL
GHDFLRHIERTRLLIHLVDSGADDPVGDLRVVEKELEAYGHGLVSRPRLLVLNKLELLDE
QGRDD--LLERLEASSG---HRPLLISAVMGKGLDALLDQVWQLLGV-------------
-------------------------------------------
>Cya0110|126659820
-------------MQFIDRAEIEVEGGKGGDGIVAFRREKYVPAGGPAGGNGGKGGSVIL
KAEENLQTLLDFRYARRFKADDGKRGGPNNCTGAMGKDIIIEVPCGTVIYDLETEEILGD
LVENGQTLCVAQGGKGGLGNKHFLSNQNRAPEYALPGLEGEHRNLRLELKLLAEVGIIGL
PNAGKSTLIASLSAARPKIADYPFTTLVPNLGVVRKPTGDGTVFADIPGLIAGAHEGIGL
GHEFLRHIERTRLLLHLVDVTSADPIADYEVIQQELNAYGRGLSDRPQIIALNKVDACDQ
DTLDL--ISKELQQLSE---SPTFAISAVTKTGVEELLQVIWVML---------------
-------------------------------------------
>Mica|166368502
-------------MQFIDRAEIEVEGGKGGDGIVAFRREKYVPAGGPAGGNGGKGGSVIF
VATQNLQTLLDFQYSRYFKADDGKRGGPNNCTGANGSDRIIKVPCGTVVYDLDSEEIIGD
LVTPEQTLIVAAGGKGGLGNRHFLSNNNRAPEYALPGLEGEKRHLRLELKLLAEVGIIGL
PNAGKSTLISAVSSARPKIADYPFTTLIPNLGVVRKPTGDGTVFADIPGLIEGAHLGIGL
GHEFLRHIERTRLLIHLVSLTSEDPIADYQIIQGELAAYGRGLEKRSQILVFNKIDAVDE
ETIDN--YQKQFAKITN---AEILTISAVTGAGLTTLLAKVWQQLEQLERVEDETPSLFS
-------------------------------------------
>Syns8109|260436007
-------------MQFIDQARITVRGGRGGDGIAAFRREKYVPAGGPSGGDGGCGAPVVL
EADSNLQTLLDFKYKRLFAADDGRRGGPNKCTGASGKDLVIKVPCGTEVRHLRTGILLGD
LTTPGDRLTVAFGGRGGLGNAHYLSNRNRAPEKFTEGREGEEWPLQLELKLLAEVGIIGL
PNAGKSTLIAVLSAARPKIADYPFTTLVPNLGVVRRPSGDGTVFADIPGLIEGAAQGAGL
GHDFLRHIERTRLLIHLVDAGSEDPVADLNVVQQELEAYGHGLVDRPRLLVINKQELVTE
EDLPT--LRQDLEAASG---RPVLCISAAMGTNLDQLLAETWAELGV-------------
-------------------------------------------
