# Supplementary material for: Genome fluctuations in cyanobacteria reflect evolutionary, developmental and adaptive traits
Source: BMC Evol Biol. 2011 Jun 30;11:187. doi: 10.1186/1471-2148-11-187 (PMC3141437; doi:10.1186/1471-2148-11-187)
Supplement: Additional file 8 — Individual and concatenated alignments for protein groups. Compressed file containing all alignments of individual groups (fasta format) and the concatenated alignment of 285 single-copy genes (phylip format). [file 1471-2148-11-187-S8.GZ › Cyanos1388.faa]

>Syne7942|81299776
----------------MVSSPARPIRIGSRKSQLALVQTHWVQGELQRLYPDRQFDVQTM
STQGDIILDVALAKIGDKGLFTKELEVAMLAGEVDFAVHSLKDLPTRLPEGLILGCVTER
EDPADALVVHDRFKDHQLETLPEGTVIGTSSLRRLAQLRHHY-PHLQFKDVRGNLNTRLA
KLDAGEYDALILAAAGLQRLSMADRIHQLIPAAVSLHAVGQGALGIECRAEDPEILELLK
-ALEHEPTSQRCLAERAFLRELEGGCQVPIGVNTAIAD----GTLTLTGMVASLDGQRLL
RDQVSGPTSDPEALGLALAAQLKAQGAKEILDEIFATVRPEA----------
>PromCC|33239945
-------------------MALDQVRIASRRSQLAMVQTNWVKEELEKACPSIDISIEAM
ATQGDKILDVALAKIGDKGLFTKELEAQMLIGRADIAVHSLKDLPTNLPEGLMLGCITKR
EDPADALVVNKKYKNYQLNDLPEGSVVGTSSLRRLAQLRHHY-PGLIFKDVRGNVITRLE
KLDSGEYDCLILAAAGLTRLGFGNRIHQLIPSEISLHAVGQGALGIECVKDKEEILQIIK
-VLEHKESSLRCLAERAFLKELEGGCQVPIGVNSKIQG----QELILTGMVASLDGKQLI
RDTKTGSSMHPETIGIELANTLKSQGAMEILEVIFKEARA------------
>Crow|67924108
-----------------MVVSSRAIRIGSRKSQLALVQTYWIQEQLQKHYPDRQFDVETM
STQGDKILDVALAKIGDKGLFTKELETAMLQNQVDFAVHSLKDLPTNLPEGLMLGCVTER
VNPADALVVHEKHRDKQLDTLPEGSVIGTSSLRRLAQLRHHY-PHLTFKDVRGNVNTRLG
KLDSGEYDAIILAVAGLQRLDMSDRIHQVIPDDISLHAVGQGALGIECRTGDPEILELLK
-VLEDTETRDRCYAERAFLRQLEGGCQVPIGVNTKIEN----NVLTLIGMVASLDGKTLI
KDTIEGEPSQAESLGQTLATRLRDAGATEILAEIFAQIQRS-----------
>Syn7335|254424552
---------------MSSNVATRTIRIGSRKSQLALVQTHWVQAELSKAFPDITFEVSTM
ETQGDKILDVALSKIGDKGLFTQELEDDMLSHRVDFAVHSLKDLPTQLPEGLMLGCVTER
EDPADALVVHEKHKDKQLDTLPEGAVIGTSSLRRLAQLRHHF-PHFQFKDIRGNVNTRLR
KLDEGEYDAIVLAAAGLNRLDMSDRIHQLLPAEISLHAVGQGALGIECRSGDEDILTVIK
-ALEHLPTAQRCYAERAFLRELEGGCQVPIGVNTRIEG----DTLTLVGIVASLDGQQLI
KDTVQGAPADAESMGKELAERLREQGAQKILDVINAENRS------------
>Syn307|148241995
-------------------MTASSLRIASRRSQLAMVQTEWVRDELANAHPGLEISIEAM
ATQGDKILDVALAKIGDKGLFTKELEAQMLVNRADIAVHSLKDLPTNLPEGLMLGCITER
EDPADALVMHAKNKDLTLATLPEGAVVGTSSLRRLAQLRYHY-PHLTFKDVRGNVITRLE
KLDSGQFDCLILAAAGLGRLGLGDRIHELIDPSISLHAVGQGALGIECRDGDAAVLEQIK
-VLEHRPTSLRCLAERAFLRTLEGGCQVPIGVNTRFEG----DELVLTGMVASLDGKQLI
RDELRAPQDQAEDLGNRLAELLRSQGAGEILAKIFAEARPEA----------
>Syn9605|78212229
-------------------MALTELRIASRRSQLAMVQTNWVKAELEKAHPGLKITVEAM
ATQGDKILDVALAKIGDKGLFTKELEAQMLVDRADIAVHSLKDLPTNLPEGLMLGCITER
EDPADALVVNAKNQAYKLETLPEGSVVGTSSLRRLAQLRHHY-PHLIFKDVRGNVITRLE
KLDSGDYDCLILAAAGLGRLGFSDRIHQLIPGEISLHAVGQGALGIECVEGKPEVLEAIK
-VLEHTPTSQRCLAERAFLRELEGGCQVPIGVNTRFEG----DQLILTGMVASLDGKRLI
RDQTSGEASEAEAIGIALANTLKGQGAGEILKEIFETVRPEA----------
>Nosp|186683929
MRVNLSPCLIYCFMTSVVSSPPRTIRIGSRKSQLALVQTYWVQEQLQKSFPDITFEVHTM
STQGDKILDVALAKIGDKGLFTKELEVGMLNQEIDFAVHSLKDLPTNLPEGLTLAAITER
ENPADALVVHEKHKDKQIDTLPEGAVIGTSSLRRLAQLRHHF-PHFTFKDVRGNLITRLA
KLDAGEYDALILAAAGLERLGMSDRVHQIIPKEISLHAVGQGALGIECRADDSELLTLLK
-AIEHPATRDRCLAERSFLRSLEGGCQVPIGVNTEISG----ENLTLTGIVASIDGQKLV
KDTVTGIANNAEALGTELAELLRQQGAQEILSEIFAVIQRGS----------
>PromAS|123968087
-------------------MTNFKLKIASRRSKLAMVQTLWVKDQLEKNIPNLEVSIEAM
ATQGDKILDVALAKIGDKGLFTKELEAQMLVGHADIAVHSLKDLPTNLPNGLKLGCITKR
EDPADALVVNKKNDCYKLENLPEGSIVGTSSLRRLAQLRNKY-PHLVFKDIRGNVITRIE
KLDAGEFDCIILAAAGLKRLGFESRIHQIIPSEVSLHAVGQGALGIECKSDDKKVLEIIS
-ILEDKPTCQRCLAERAFLRELEGGCQVPIGVNSKIQN----EQLCLTGMVASLDGERLI
KDQYIGDINDPEEVGKELAKKLKQQGAEEILSEIFKKFREK-----------
>Rapb|282895464
--------------MTSVSSPSRTIRIGSRKSELALVQTYWVQEQLQKSYPDIDFQVHTM
STQGDKILDVALAKIGDKGLFTKELELGMINQEIDFAVHSLKDLPTNLPAGLTLAAITAR
ENPADAVVFHQNHLGQTLDTLPPGSVIGTSSLRRLAQLRHKF-SHFTFKDVRGNLNTRMT
KLDAGEYDALILAVAGLERLNMHHRIHQILPPDISLHAVGQGALGIECRENDSELITILK
-AIEHPQTRDRCLAERSFLRSLEGGCQVPIGVNTEIDG----ESLTLTGIVASVNGENLV
KNTITGAAADAEKLGTQLANILREQGATEILEEIFTQIQRGS----------
>YellA|86604967
------------------------MRIASRKSELALAQTYWVMGQLQAHHPGLPLELHTL
STQGDIILDVALAKIGDKGLFTKELEVSLLNGSSDLAVHSLKDLPTRLPEGLVLGAITQR
EDPLDALVLREELRGYQLATLPAGTVIGTSSLRRLAQLRHAF-PHLQFKNVRGNLNTRLA
KLDRGEYDGLILAVAGLKRLGQEQRIHEVLDPSVSLYAVGQGSLGIECRQGDERILELIR
-PLADAEATARCLAERAFLRALEGGCQVPIGVHSQVQG----EELHLTGMVADLEGRQLI
RDTQTGSTADPEAVGMALAEKLKRQGADEILQAIFAQARR------------
>Prom9215|157412912
-------------------MTNFKLKIASRRSKLAMVQTLWVKDQLERNIPNLDVSIEAM
ATQGDKILDVALAKIGDKGLFTKELEAQMLVGHADIAVHSLKDLPTNLPNGLKLGCITKR
EDPADALVVSKKNDYYKLETLPEGSIVGTSSLRRLAQLRNKY-PHLVFKDIRGNVITRIE
KLDAGEFDCIILAAAGLKRLGFESRIHQIIPSEISLHAVGQGALGIECKSDDKKVLEIIN
-VLEDKPTSQRCLAERAFLRELEGGCQVPIGVNSNIDN----GQLYLTGMVASLDGKKLI
KDQVIGNINNPELVGIELAKRLKLQGADKILSEIFEEFRENKN---------
>PromN2A|72383664
-------------------MTLDQLRIASRRSQLAMVQTNWVRDELQREHPDLVITIEAM
ATQGDKILDVALAKIGDKGLFTKELEAQMLLGHAEIAVHSLKDLPTNLPDGLILGCITKR
EDPSDALVVNEKNQIHKLETLPEGSVVGTSSLRRLAQLRYHY-PHLVFKDVRGNVITRLE
KLDSGEYDCLILAAAGLQRLGFANRIHQLIPTDISLHAVGQGALGIECVSGQQKVLDILK
-TLEHESTSKRCLAERSFLRELEGGCQVPIGVRTEINN----NELILEGMVASLDGKRLI
RDIKKGSVSSAEEIGIDLANELKGRGAGEILEEIFKSARA------------
>Syns9917|87123876
-------------------MALEHLRIASRRSQLAMVQTNWVKAELEQAHPGLPISVEAM
ATQGDKILDVALAKIGDKGLFTKELEAQMLVGRAEIAVHSLKDLPTNLPEGLMLGCITER
EDPADALVVNAKNADHKLETLPEGAVVGTSSLRRLAQLRHHY-PHLEFKDVRGNVITRLE
KLDAGDYDCLILAAAGLTRLGFADRIHQIIPSHISLHAVGQGALGIECVEGQPDVLELIK
-VLEHSPTASRCLAERAFLRELEGGCQVPIGVNTRIEA----NELVLTGMVASLDGKRLI
RDERRGTVDKAEAIGQLLAADLKSQGAGDILQEIFAAVRPEA----------
>Prom9312|78778881
-------------------MTNFKLKIASRRSKLAMVQTLWVKDQLEKNIPNLEVSIEAM
ATQGDKILDVALAKIGDKGLFTKELEAQMLVGQADIAVHSLKDLPTNLPSGLKLGCITKR
EDPADALVVSKKNDCYKLETLPAGSIVGTSSLRRLAQLRNKY-PHLNFKDIRGNVITRIE
KLDAGEFDCIILAAAGLKRLGFESRIHQIIPNEISLHAVGQGALGIECKSDDKKVLEIIS
-VLEDKPTSQRCLAERAFLRELEGGCQVPIGVNSSIQN----EQLYLTGMVASLDGERLI
KDQYIGNIDDPEQVGKELAKKLKLQGADKILSEIFEQFREN-----------
>SynsBL|116072875
-------------------MALTELRIASRRSQLAMVQTNWVKAELEKAHPGLTITVEAM
ATQGDKILDVALAKIGDKGLFTKELEAQMLIGRADIAVHSLKDLPTNLPEGLMLGCITER
EDPADALVLHAKNKHLNLATLPEGAVVGTSSLRRLAQLRHHY-PHLEFKDVRGNVITRLE
KLDSGAYDCLILAAAGLGRLGFADRIDQSIPGDISLHAVGQGALGIECVENKPEVMDIIK
-VLEHGPTSQRCLAERAFLRELEGGCQVPIGVNTRFEG----DQLILTGMVASLDGKRLI
REKASGPSTDPESIGLALATTLKGLGAGEILKEIFDAVRPEA----------
>Prom9515|123965794
-------------------MTKLKLKIASRRSKLAMVQTLWVKEQLEKNIPNLEVSIESM
ATQGDKILDVALAKIGDKGLFTKELEAQMLIGKADIAVHSLKDLPTNLPDGLKLGCITKR
EDPSDALVVNKKNEIYQLESLPAGSIVGTSSLRRLAQLRYKF-PYLNFKDIRGNVITRIE
KLDSGEFDCIILAAAGLKRLGFESRIHQIIPNEISLHAVGQGALGIECKSEDKEVLKIIS
-VLEDKASSQKCLAERSFLRELEGGCQVPIGVNSSIQN----DEICLKGMVASIDGKKLI
KDESSGNVKYPEEVGKKLAEKLKLQGADKILSEIFEQFRDK-----------
>Cya8802|257059870
---------------MAVSSPTRSIRIGSRKSQLALVQTYWVQKELQRHHPQHQFDVETM
STQGDKILDVALAKIGDKGLFTKELEVAMEQNQVDLAVHSLKDLPTNLPTGLILGCVTER
VDPADALVVNQKHLDKQLDTLPEGAVIGTSSLRRLAQLRHHF-PHLTFKDVRGNVNTRLK
KLDEGEYDAIILAVAGLQRLDMSDRIHQVIPSEISLHAVGQGALGIECREGDEEVLALLK
-VLEHEPTRDRCYAERAFLRELEGGCQVPIGVNTEIEG----DTLTLTGMVASLDGQTLL
KDTISGPRESAEQLGRDLANRLREAGAGEVLAAIFAQIERG-----------
>Prom9313|33863541
-------------------MVLTQLRIASRRSQLAMVQTNWVQAELEQAHPGLSISVEAM
ATQGDKILDVALAKIGDKGLFTKELEAQMLVGRADIAVHSLKDLPTNLPEGLMLGCVTER
EDPADALVVNQKNAEHQLDTLPEGAIVGTSSLRRLAQLRHHY-PHLVFKDVRGNVITRLE
KLDAGNYDCLILAAAGLTRLGFGDRIHQLIPSEISLHAVGQGALGIECVEGHPEVLEAIK
-ALEHKPTAQRCLAERALLRELEGGCQVPIGVNSRIEA----NELLLTGMVASLDGKRLI
RDQQRGPIDRCEAIGKELAETLKSQGAGEILAEIFAAVRPEA----------
>Cya7822|196257840
---------------MVVSSPTRTVRIGSRKSQLALVQTYWVQGELQKHYPDRQFDVETM
STQGDKILDVALAKIGDKGLFTKELEVGMIDHQIDLAVHSLKDLPTNLPSGLILGCVTER
VDPADGLVVNEKHKDKQLDTLPEGAVIGTSSLRRLAQLRHHF-PHLTFKDVRGNVNTRLS
KLDAGEYDAIILAVAGLTRLGMSDRIHQIIPSEISLHAVGQGALGIECRADDVEVLDLLK
-VLEHQATRDRCYAERAFLRELEGGCQVPIGVNTSVEG----DTLTLTGMVASLDGQKLI
KDSITGKASDADQLGQELAIRMRNAGAGEILAEIFAQINRE-----------
>Cya7424|218437216
---------------MAVSSPTRTVRIGSRKSQLALVQTYWVQEQLQKHHPDRQFEVETM
STQGDKILDVALAKIGDKGLFTKELEVSMLEGQTDLAVHSLKDLPTKLPDGLMLGCITER
VDPADGLVVNEKHKDKQIETLPEGAVIGTSSLRRLAQLRYHF-PHLTFKDVRGNVNTRLA
KLDAGEYDAIILAVAGLTRLGMSDRIHQVIPSDISLHAVGQGALGIECRTEDPEILELLK
-VLEHQPTRDRCYAERSFLRELEGGCQVPIGVNTSVDG----DTLTLTGMVASLDGKKLI
KDTITGKTTDAEQLGKDLAIRVRNAGAGEILAEIFAQIERG-----------
>PromN1A|124025263
-------------------MTLDQLRIASRRSQLAMVQTNWVRDELQRAHPDLAITIEAM
ATQGDKILDVALAKIGDKGLFTKELEAQMLLGHAEIAVHSLKDLPTNLPEGLILGCITER
EDPSDALVVNEKNQIHKLETLPEGSVVGTSSLRRLAQLRYHY-PHLVFKDVRGNVITRLE
KLDSGEYDCLILAAAGLQRLGFANRIHQLIPTDISLHAVGQGALGIECVSGQQKVLDILK
-TLEHESTSKRCLAERSFLRELEGGCQVPIGVRTEINN----NELILEGMVASLDGKRLI
RDIKKGSVSSAEEIGIDLANELKGRGAGEILEEIFKSARA------------
>Micc|254414246
-------------MSSTVTSPARTIRIGSRKSQLALVQTYWVQEQLHKHYPDRDFEVQTM
STHGDKILDVALSKIGDKGLFTKELEVGMLNQEIDLAVHSLKDLPTALPEGLVLGCVTER
ENPADALVLHAKHQGKQLDTLPEGAVIGTSSLRRLAQLRYHF-PHFTFKDIRGNLNTRLG
KLDAGEFDALILAAAGLKRLDMSDRIHQVIPSEISLHAVGQGALGIECRGDDPEILDVLK
-AIEHSPTAQRCYAERAFLRELEGGCQVPIGVNTEIKG----NNLILTGMVARLDGTSLI
KDTVTGEATEAEALGVELAQLLRQQGAQEILDEIFAQIQR------------
>Prom9202|254525987
-------------------MTNFKLKIASRRSKLAMVQTLWVKDQLERNIPNLDVSIEAM
ATQGDKILDVALAKIGDKGLFTKELEAQMLVGHADIAVHSLKDLPTNLPTGLKLGCITKR
EDPADALVVSKKNDCYKLETLPEGSIVGTSSLRRLAQLRNKY-PHLVFKDIRGNVITRIE
KLDAGEFDCIILAAAGLKRLGFESRIHQIIPSEISLHAVGQGALGIECKSDDKKVLEIIN
-VLEDKPTSQRCLAERAFLRELEGGCQVPIGVNSNIDN----GQLYLTGMVASLDGKKLI
KDQVIGNINNPELVGIELAKRLKFQGADKILSEIFEEFRENKN---------
>Nods|119511003
-------------MTSVISSPTRTIRIGSRKSQLALVQTYWVRDQLQKSFPDISFEVHTM
STQGDNILDVALAKIGDKGLFTKELEVGMLNQEIDFAVHSLKDLPTNLPSGLTLAVITER
ENPADALVVHDKYKDKQIETLPAGAVIGTSSLRRLAQLRNKF-PHFTFKDVRGNLNTRLK
KLDSGEYDALILAAAGLERLGMSDRIHQILPKEISLHAVGQGALGIECRADDKEIINILK
-AIEHSETRDRCLAERAFLRILEGGCQVPIGVNTVIDG----DNLTLTGIVASVDGQKLV
KDTVTGAAKDAEKLGAELAALLREQGAQEILEEIFTEIQRGS----------
>Cyab|254431329
-------------------MAGSTLRIASRRSQLAMVQTHWVRDELAKAHDDLTITIEAM
ATQGDKILDVALAKIGDKGLFTKELEAQMLVDRADIAVHSLKDLPTNLPEGLMLGCITER
EDPADALVVHAKHRDKTLATLPEGSVVGTSSLRRLAQLRHHF-PHLTFKDVRGNVITRLE
KLDSGEFDCLILAAAGLGRLGLGDRIHELIDPSISLHAVGQGALGIECREGDEPVLEQIK
-VLEHLPTARRCLAERAFLRELEGGCQVPIGVNTRFDGAGESGELVLTGMVASLDGQRLI
RDEARGPQDDPEAIGIALARSLRNQGAGEILEEIFASVRPEA----------
>Acam|158337071
-----------------------MIRIGSRKSQLALVQTHWVQGELQKHFPEYEFEVCTM
STQGDNILDVALAKIGDKGLFTKELEVSMLRKETDLAVHSLKDLPTNLPEGLCLGVVTER
VDPADALVVHENFKAYQLDTLPEGAVIGTSSLRRLAQLRYNY-PHLEFKDIRGNLNTRLQ
KLDEGEYDGIILAVAGLQRLGFGDRIHQVIPANISLHAVGQGALGIECREGDEEIMAFIK
-ALEHEPSAHRCTAERSFLHELEGGCQVPIGVNTSLKE----GQLTLVGMVASLDGKRLI
KDTVSGPIASATQLGIDLAQKVREQGAQEILEEIFAAARPSDL---------
>Prom9301|126695860
-------------------MTNFKLKIASRRSKLAMVQTLWVKDQLERNIPNLEVSIEAM
ATQGDKILDVALAKIGDKGLFTKELEAQMLVGHADIAVHSLKDLPTNLPNGLKLGCITKR
EDPADALVVNKKNDCYKLETLPEGSIVGTSSLRRLAQLRNKY-PHLIFKDIRGNVITRIE
KLDAGEFDCIILAAAGLKRLGFESRIHQIIPSEISLHAVGQGALGIECKSDDKKVLEIIN
-ILEDKPTSQRCLAERAFLRELEGGCQVPIGVNSNIQN----EKLCLTGMVASLDGERLI
KDQHIGNINDPEEIGKELAKKLKQQGAEEILSEIFEKFREK-----------
>Artm|209526164
-------------MTTSVSAQTRTIRIASRKSQLALVQTYWVQEELQKRFPDIKFEVHTM
STQGDKILDVALAKIGDKGLFTKELEVGMLNHDTDMAVHSLKDLPTNLPEGLMLGCVTER
EDPADALVVHENHRDKQLDTLPPGAVVGTSSLRRLAQLRHNF-PHLEFKDIRGNLNTRLQ
KLDEGQYDAIILAVAGLKRLGMADRIHQVIPAEISLHAVGQGALGLECREGDTEIFEVVK
-ALEHTVTAQRCHSERAFLRELEGGCQVPIGVNTMVEG----DRLTLTGMVASLDGKRLI
KDTVTGQASDAEQLGIQLAHKLKQQGAEEILAEIFAEVQRS-----------
>Syne6301|161621822
----------------MVSSPARPIRIGSRKSQLALVQTHWVQGELQRLYPDRQFDVQTM
STQGDIILDVALAKIGDKGLFTKELEVAMLAGEVDFAVHSLKDLPTRLPEGLILGCVTER
EDPADALVVHDRFKDHQLETLPEGTVIGTSSLRRLAQLRHHY-PHLQFKDVRGNLNTRLA
KLDAGEYDALILAAAGLQRLSMADRIHQLIPAAVSLHAVGQGALGIECRAEDPEILELLK
-ALEHEPTSQRCLAERAFLRELEGGCQVPIGVNTAIAD----GTLTLTGMVASLDGQRLL
RDQVSGPTSDPEALGLALAAQLKAQGAKEILDEIFATVRPEA----------
>Anav|75910970
MRVKLSPGLTYCFMTSVVSSARRTIRIGSRKSQLALVQTYWVREQLQNSFPDINFEVHTM
STQGDKILDVALAKIGDKGLFTKELEVGMINEEIDFAVHSLKDLPTNLPEGLALAAITER
ENPADALVVHENFKDKQIDTLPAGAVIGTSSLRRLAQLRNQF-PHLTFKDVRGNLNTRLA
KLDAGEYDGLILAAAGLQRLGMGDRIHQVLPKEVSLHAVGQGALGIECRANDAELITILK
-AIEHPQTRDRCLAERSFLRSLEGGCQVPIGVNTEING----DELILTGVVASVDGQNLV
KDTVSGDASDAEAIGIRLAELLREQGAQEILNTIFAEIQRGS----------
>Artp|284053907
-------------MTTSVSAQTRTIRIASRKSQLALVQTYWVQEELQKRFPDIKFEVHTM
STQGDKILDVALAKIGDKGLFTKELEVGMLNHDTDMAVHSLKDLPTNLPEGLMLGCVTER
EDPADALVVHENHRDKQLDTLPPGAVVGTSSLRRLAQLRHNF-PHLEFKDIRGNLNTRLQ
KLDEGQYDAIILAVAGLKRLGMADRIHQVIPAEISLHAVGQGALGIECREGDTEILEVVK
-ALEHTATAQRCHSERAFLRELEGGCQVPIGVNTMVEG----DRLTLTGMVASLDGKRLI
KDTVTGQASDAEQLGIELANQLKQQGAEEILAEIFAEVQRS-----------
>Cya7425|220910316
-------------MTVSVSGSSRTIRIGSRKSQLALVQTYWVQEQLQKHFPDRSFEVHTM
STQGDKILDVALAKIGDKGLFTKELEQGMLSQETDFAVHSLKDLPTHLPDGLILGCITER
ENPADALVMNEKYRDRPLETLPEGAVIGTSSLRRLAQLRHYF-PHLTFKDVRGNVNTRLA
KLDAGEYDALVLAVAGLQRLGFSDRIHQILPPEISLHAVGQGALGIECRSDDPEVLSLIK
-ALEHQPTAWRCLAERAFLRELEGGCQVPIGVNTQLEG----DQLTLTGLVASLDGQRLI
KDQITGAATTAEQMGTELAQRLRQQGAEEILAAIFAEVRSS-----------
>Cya51142|172039291
---MSPLIVTLIISLPSMVVSTRTIRIGSRKSQLALVQTYWIQEELQKHYPDRQFDVETM
STQGDKILDVALAKIGDKGLFTKELETAMLQNQVDFAVHSLKDLPTNLPEGLMLGCVTER
VNPADALVVNETHQDKQLDTLPEGSVIGTSSLRRLAQLRHHY-PHLTFKDVRGNVNTRLS
KLDAGEYDAIILAVAGLQRLDMSDRIHQVIPDDISLHAVGQGALGIECRSGDPEILDLLK
-VLEHTETRDRCYAERAFLRQLEGGCQVPIGVNTKIEN----NILTLTGMVASLDGKTLI
KDTIQGEAAQAEKLGEELALRLRDEGATEILAEIFAQIQR------------
>Lyns|119484355
--------------MTTVSAPTRTVRIGSRKSQLALVQTYWVQAELKKHFPDIEFEVHTM
STQGDKILDVALAKIGDKGLFTKELEVGMLNHDTDIAVHSLKDLPTNLPEGLMLGCVTER
ENPADALVVHERHKDKQLETLPQGAVIGTSSLRRLAQLRHHF-PHLEFKDIRGNLNTRLE
KLDEGGYDAIILAVAGLKRLGMGDRIHQTISPDVSLHAVGQGALGIECRDGDENILEILK
-VLEHTPTAQRCHAERAFLRELEGGCQVPIGVNSEVEN----NQLTLIGMVASLDGKRLI
RDTVSGETTNAEQLGIDLAHRLREQGAKEILDQIFAEIQRQ-----------
>Prom9211|159903036
-------------------MVLDQLRIATRRSKLAMVQTHWVKEQLEKAHPGINISIEAM
ATQGDKILDVALAKIGDKGLFTKELEAQMLIGRADIAVHSLKDLPTNLPEGLMLGCVTER
EDPADALVVNKSLKDKQLHELPPGTILGTSSLRRLAQLRHHY-PHLIFKDVRGNLITRLE
KLDAGAYDCLILAAAGLTRLGFGDRVHQLIPCEISLHAVGQGALGIECVENKPEVLEIIK
-SLEHEETSQRCLSERSFLRELEGGCQVPIGVNSQISG----QDLILTGMVASLDGKKLI
KDSKRGDKSNPELIGKELANELKSQGAMEILQEIFDSVRKD-----------
>Noss|17229370
MRVKLSPGLTYCFMTSVVSSARRTIRIGSRKSQLALVQTYWVREQLQNSFPDINFEVHTM
STQGDKILDVALAKIGDKGLFTKELEVGMINEEIDFAVHSLKDLPTNLPEGLALAAITER
ENPADALVVHENFKDKQIDTLPAGAVIGTSSLRRLAQLRNQF-PHLTFKDVRGNLNTRLA
KLDAGEYDGLILAAAGLQRLGMGDRVHQILPKEISLHAVGQGALGIECRADDAELITVLK
-AIEHPETRDRCLAERSFLRSLEGGCQVPIGVNTEING----NELILTGVVASVDGQNLV
KDTVSGNASDAEAIGIRLAELLREQGAQEILNTIFAEIQRGS----------
>Cya8801|218246829
---------------MAVSSPTRSIRIGSRKSQLALVQTYWVQKELQRHHPQHQFDVETM
STQGDKILDVALAKIGDKGLFTKELEVAMEQNQVDLAVHSLKDLPTNLPTGLILGCVTER
VDPADALVVNKKHLDKQLDTLPEGAVIGTSSLRRLAQLRHHF-PHLTFKDVRGNVNTRLK
KLDEGEYDAIILAVAGLQRLDMSDRIHQVIPSEISLHAVGQGALGIECREGDEEVLALLK
-VLEHEPTRDRCYAERAFLRELEGGCQVPIGVNTEIEG----DTLTLTGMVASLDGQTLL
KDTISGPRESAEQLGRDLANRLREAGAGEVLAAIFAQIERG-----------
>Glov|37522781
--------------------MSRTVIIGSRDSQLALVQTHWVRDELQRAHPDIRFEIVEM
KTQGDKILDVALAKIGDKGLFTKELESAMLEKRTDLAVHSLKDLPTALPPGLILGAITER
EDPSDAVIVRRGLEAAGLADLPEGAVVGTSSLRRLAQLKHHYGERLRFQDIRGNLNTRLR
KLDEGRYDAIVLAVAGMRRLGWSERISEVLSPDISLHAVGQGALGIECREADGEILDLLT
-VLNHPPTARRCRAERAMLRALEGGCQVPIGVYTELDD---SGRLTLQGIVASLDGRNMA
RACRSGPGDAPEALGRAVAEDLKAAGAQAILDQIFVLVRSPGVIAPGAAPAS
>Syns8102|33866317
-------------------MALTELRIASRRSQLAMVQTNWVKAELEKAHPGLTITVEAM
ATQGDKILDVALAKIGDKGLFTKELEAQMLVGRAEIAVHSLKDLPTNLPEGLMLGCITER
EDPADALVVNAKNANHKLDTLPEGAVVGTSSLRRLAQLRHHY-PHLSFKDVRGNVITRLE
KLDSGDYDCLILAAAGLERLGFGNRIHQIIPGDISLHAVGQGALGIECVEDKPEVLEIIK
-VLEHTTTSRRCLAERAFLRELEGGCQVPIGVNSQINN----EELTLTGMVASLDGKRLI
RDEASGSAADPESIGIELAGKLKHQGAGAILKEIFDEVRPEA----------
>Thee|22299189
----------------MIATSSRPVRIGSRKSQLALVQTEWVQAQLQTHHRDRAFEVVTM
TTQGDNILDVALAKIGDKGLFTKELELSMLRGETDLAVHSLKDLPTQLPDGLVLAAITER
EDPADALVLGAKWTGHTIDTLPEGTVIGTSSLRRLAQLRHYY-PHLTFKDVRGNLNTRLA
KLDAGEYDALILAVAGLRRLGFGDRISQVLPATVSLYAVGQGALGIECRAEDADILALVK
-TLEHPETTARCLAERAFLRQLEGGCQVPIGVHTVIEN----GQLTLTGLVASLDGQRLV
KDSLTGDVATAEELGTRLALKLREQGASEILEEIFATVRPER----------
>Syns9916|116075276
-------------------MALEQLRIASRRSQLAMVQTNWVKAELEKAHPGLAISVEAM
ATQGDKILDVALAKIGDKGLFTKELEAQMLVGRAEIAVHSLKDLPTNLPEGLMLGCITER
EDPADALAVNAKNAQYKLDTLPAGSVVGTSSLRRLAQLRHHY-PHLEFKDVRGNVITRLE
KLDSGEYDCLILAAAGLTRLGFGDRIHQIIPSEISLHAVGQGALGIECVEGSPEVLELIK
-VLEHAPTAARCLAERSFLRELEGGCQVPIGVNTVIDG----DTLTLTGMVASLDGKRLI
RDQASGTTADAEAIGKQLADTLKGQGAGEILKEIFEEMRPQ-----------
>PromMED|33861052
-------------------MTKFKLKIASRRSKLAMVQTLWVKEQLEKNIPDLEVSIEAM
ATQGDKILDVALAKIGDKGLFTKELEAQMLVGHADIAVHSLKDLPTNLPDGLTLGCITKR
EDPSDALVVNKKNKIYQLESLPPGSIVGTSSLRRLAQLRYKF-PHLDFKDIRGNVITRIE
KLDSGEFDCIILAAAGLKRLGFESRVHQIIPNEISLHAVGQGALGIECKSDDKEVLKIIS
-VLEDKVSSQRCLAERSFLRELEGGCQVPIGVNSSIQN----DEIALIGMVASIDGKRLI
KNESIGNIKYPEEVGKKLAEKLKLQGADKILSEIFEQFRDK-----------
>Scys6803|16330297
---------------MTVSTSAPTVRIGSRKSQLALVQTYWVQEELQKHFPDRQFDVETM
ETQGDKILDVALAKIGDKGLFTQELEDGMLGKRTDLAVHSLKDLPTNLPAGLMLGCVTKR
VNPADALVLNAKHQGKDLASLPEGAVIGTSSLRRLAQLRYHF-PHLTFKDVRGNVNTRLA
KLDSNEYDAIILAAAGLERLDMANRIDQLIPPEISLHAVGQGALGIECREGDQEILSLLK
-VLEDENSRDRCLAERAFLRQLEGGCQVPIGVNTHLDG----DNLTLTGMVASLDGQRLI
KDTLSAPRKEAEKLGQDLALKLREQGAGEILAEILAEAGRG-----------
>Syn9902|78185247
-------------------MALTELRIASRRSQLAMVQTNWVKAELEKAHPGLTITVEAM
ATQGDKILDVALAKIGDKGLFTKELEAQMLVGRADIAVHSLKDLPTNLPEGLMLGCITER
EDPADALVLHAKNKHLNLATLPEGAVVGTSSLRRLAQLRHHY-PHLEFKDVRGNVITRLE
KLDSGAYDCLILAAAGLGRLGFADRIDQSIPGDISLHAVGQGALGIECVENQPDVMEIIK
-VLEHGPTSQRCLAERAFLRELEGGCQVPIGVNTRFEG----DQLILTGMVASLDGKRLI
REQASGPSTDPESIGLELAATLKGLGAGEILKEIFDAVRPEA----------
>Trie|113478006
---------------MTISASTPTIRIGSRKSQLALIQTYWVQEKLEKNFPNITFEVHKM
STQGDKILDVALAKIGDKGLFTKELELGMLQNETDLAVHSLKDLPTNLPEGLILGCVTER
ENPADALVLHEKLKDKQLETLPEGAVIGTSSLRRLAQLRYHF-PHLEFKDVRGNLNTRLA
KLDAGEYDALILAFAGLHRLGMSDRIHQIIPPEISLHAVGQGALGIECRAGDNNILNLLK
-SLEHTATAQRCYAERAFLRELEGGCQVPIGVNTQIEG----EQLTLTGLVASLDGKKLV
KDIVTGATADAEQIGIELAQKLRKQGAQEILDQILAEINRS-----------
>Syn9311|113952874
-------------------MALEHLRIASRRSQLAMVQTNWVKAELEKAHPGLAISVEAM
ATQGDKILDVALAKIGDKGLFTKELEAQMLVGRAEIAVHSLKDLPTNLPEGLMLGCITER
EDPADALVVNSKNAEYTLETLPEGSIVGTSSLRRLAQLRYHY-PHLQFKDVRGNVITRLE
KLDSGNYDCLILAAAGLSRLGFGDRIHQSIPGNISLHAVGQGALGIECVCDRPEVMELIQ
-VLNHAPTSARCLAERAFLRVLEGGCQVPIGVNTQIEG----DTIQLTGMVASLDGKRLI
RDEQAGPLADPEAVGRDLAHKLKDQGAGEILQEIFEMERGQ-----------
>NoAz|298493147
--------------MTSVFSPPRPIRIGSRKSQLALVQTYWVQEQLQKSFPNITFEVHTM
STQGDKILDVALAKIGDKGLFTKELELRMINKEIDFAVHSLKDLPTNLPEGLTLAAITER
ENPADAVVLHKKHKDQQIETLPAGAVIGTSSLRRLAQLRYKF-PHFTFKDVRGNLITRIG
KLDAGEYDALILAVAGLERLDMSHRIDQILPPDISLHAVGQGALGIECRSDDTEVISLLK
-AIEHSQTRDRCLAERSFLRVLEGGCQVPIGVDTQINS----KELTLKGLVASVDGQKLV
KDTVTGTAADAEKLGAQLARILRQKGATEILEQIFTEIQRGS----------
>Ucyn|284929513
-----------------MVVSNRLIRIGSRKSQLALVQTYWIQEQLQKHYPNYEFQIETM
STQGDNILDVALAKIGDKGLFTKELEVAMLQNRIDFAVHSLKDLPTNLPEGLMLGCITER
ENPADALVVNEKYKNNKLDTLPEGSIIGTSSLRRLAQLRHHY-PYLIFKDVRGNVNTRLA
KLDAGEYDAIILAAAGLKRLNMDNRIHQIIPEDISLHAVGQGALGIECRAADSRILELLE
-VLKHSETHYRCMGERSFLRALEGGCQVPIGVTTKIEC----NILTLTGIVASLDGKTML
KNTVSGHMEQAENLGYELSVCLRDAGATEILDKIFSETRIQ-----------
>Syns5701|87302648
-------------------MAGTTLRIASRRSQLAMVQTHWVRDELTRAHPDLEISIEAM
ATQGDKILDVALAKIGDKGLFTKELEAQMLVDRADIAVHSLKDLPTNLPDGLMLGCITER
EDPADALVLHERHRGCSLETLPEGSVVGTSSLRRLAQLRHHF-PHFQFKDVRGNVITRLE
KLDSGDYDCLILAAAGLGRLGLGHRIDALIDPSISLHAVGQGALGIECRHGDSAVLEQIK
-VLEHLPTARRCLAERAFLRQLEGGCQVPIGVNSRFEG----EELVLTGMVASLDGLRLI
RDEARGPQQDPEAVGTSLAQLLRSQGAGEILEEIFAEVRPEA----------
>YellB|86609244
------------------------MRIASRKSELALVQTQWVMGQLQEHHPGLPLELNTL
STQGDIILDVALAKIGDKGLFTKELEVSLLNGSSDLAVHSLKDLPTRLPEGLVLGAITRR
EDPLDALVVGEKFRDYRLATLPEGTVIGTSSLRRLAQLRHAF-PHLHFKDVRGNLNTRLA
KLERGEYDGLILAVAGLKRLGKADRIHEVLDPGVSLYAVGQGSLGIECRQGDERILELIR
-PLADAEATARCLAERAFLRALEGGCQVPIGVHSQVQG----EALHLTGMVADLDGRRLI
RDTQTGSTADPEAVGMALAEKLKQQGADEILQAIFAQARR------------
>Syn7002|170078218
--------------MTAETPSKRTVRIGSRKSQLALVQTYWVRDELQKAYPEITFEVQTM
ETQGDKVLDVALSKIGDKGLFTQELEDGMLKGETDFAVHSLKDLPTNLPEGLMLGCVTER
VDPADALVVNEKHRDKKLETLPSGSVIGTSSLRRLAQLRHHF-PHLEFKDIRGNVNTRLA
KLDRGEYDAIILAAAGLQRLDFGDRIHQIISSDISLHAVGQGALGIECRDGDEEILGLLR
PVLEHAESRDRCYAERSFLRQLEGGCQVPIGVNTTIEG----DRLTLVGMVASLDGQTLI
RDEVSGSRADAEKLGIELAQKAIAQGADKILAEINEANRA------------
>Cylr|282901179
--------------MTSVSSPSRIIRIGSRKSELALVQTYWVQEQLQKSYPDIDFQVHTM
STQGDKILDVALAKIGDKGLFTKELELGMINQEIDFAVHSLKDLPTNLPEGLTLAAITER
ENPADAVVFHQNHLGQTLATLPPGSVIGTSSLRRLAQLRHKF-PHFTFKDVRGNLNTRMT
KLDAGEYDALILAVAGLERLNMHHRIHEILPPDISLHAVGQGALGIECRENDLELITILK
-AIEHPQTRDRCLAERSFLRSLEGGCQVPIGVNTEIDG----ETLTLTGIVASVNGENLV
KNTITGAATDAEKLGTQLANILREQGATEILEEIFTQIQRGS----------
>Prom9303|124022436
-------------------MVLTQLRIASRRSQLAMVQTNWVQAELEQAHPGLSISVEAM
ATQGDKILDVALAKIGDKGLFTKELEAQMLIGRADIAVHSLKDLPTNLPEGLMLGCVTER
EDPADALVVNQKNAEHQLDTLPEGAIVGTSSLRRLAQLRHHY-PHLVFKDVRGNVITRLE
KLDAGNYDCLILAAAGLTRLGFGDRIHQLIPSEISLHAVGQGALGIECVEGHPEVLEVIK
-ALEHKPTAQRCLAERALLRELEGGCQVPIGVNSRIEA----NELLLTGMVASLDGKRLI
RDQQRGPIDRCEAIGKELAETLKSQGAGEILAEIFAAVRPEA----------
>Syns7805|88807654
-------------------MALEHLRIASRRSQLAMVQTNWVKAELESAHPGMAISVEAM
ATQGDKILDVALAKIGDKGLFTKELEAQMLVGRAEIAVHSLKDLPTNLPEGLMLGCITER
EDPADALVVNSKNADHTLETLPEGSVVGTSSLRRLAQLRHHF-PHLQFKDVRGNVITRLE
KLDAGQYDCLILAAAGLSRLGFGDRIHQIIPGHISLHAVGQGALGIECVCDRPEVLKIIQ
-VLEHAPTAGRCLAERAFLRELEGGCQVPIGVNSRIDG----QELILTGMVASLDGLRLI
RDERRGSLTDPEAIGRALAADLKSRGAGEILQEIFEAVRPEA----------
>Syns7803|148238945
-----------------MSMALEHLRIASRRSQLAMVQTNWVKAELEKAHPGLAISVEAM
ATQGDKILDVALAKIGDKGLFTKELEAQMLVGRAEIAVHSLKDLPTNLPEGLMLGCITER
EDPADALVVNSKNAEHTLETLPEGSVVGTSSLRRLAQLRHHF-PHLQFKDVRGNVITRLE
KLDAGQYDCLILAAAGLSRLGFGDRIHQIIPGHISLHAVGQGALGIECVCDRPEVLKIIQ
-VLEHAPTAGRCLAERAFLRELEGGCQVPIGVNSRIDG----TELILTGMVASLDGQRLI
RDERRGSLTDPEAIGRALAADLKSRGAGEILQEIFAEMRPEA----------
>Cya0110|126658960
-----------------MVVSSRAIRIGSRKSQLALVQTYWIQEQLQKHYPDRQFDVETM
STQGDKILDVALAKIGDKGLFTKELETAMLQNQVDFAVHSLKDLPTNLPDGLMLGCVTER
VNPADALVVNEKHKDKQLDTLPEGSVIGTSSLRRLAQLRHHY-PHLTFKDVRGNVNTRLS
KLDAGEYDAIILAVAGLQRLDMSDRIHQVIPDDISLHAVGQGALGIECRTGDPEILDLLK
-ALEHPETRDRCYAERAFLRELEGGCQVPIGVNTKIEN----NFLTLTGMVASLDGKTLI
KDTIEGEQDQAEKLGQELAMRLRDAGATEILAAIFAEIQR------------
>Mica|166367009
---------------MSVSSPPRSLRIGSRKSQLALVQTYWVQAELSKHHPHRQFEVETM
STQGDKILDVALAKIGDKGLFTKELEVGMLDRSIDLAVHSLKDLPTNLPEGLILGCVTER
VNPADALVVNSQNQDYQLDTLPEGAVVGTSSLRRLAQLRYHY-PHLTFKDVRGNVNTRLA
KLDAGEYDAIILAVAGLERLGLGDRVHQVIPAEISLHAVGQGALGIECRDADPEVLEVLK
-VLEHAPSRDRCYAERAFLRELEGGCQVPIGVNTAIED----GILTLTGMVASLDGKRLI
KDSVSGDPSHGEVLGRDLAHKVREAGAGEILAQIFAEVGR------------
>Syns8109|260435886
-------------------MALTELRIASRRSQLAMVQTNWVKAELEKAHPGLKITVEAM
ATQGDKILDVALAKIGDKGLFTKELEAQMLVDRADIAVHSLKDLPTNLPEGLMLGCITER
EDPADALVVNTKNHAYKLDTLPEGSVVGTSSLRRLAQLRHHY-PHLIFKDVRGNVITRLE
KLDNGDYDCLILAAAGLGRLGFGDRIHQLIPGDISLHAVGQGALGIECVEGKPEVLEAIK
-VLEHTPTSQRCLAERAFLRELEGGCQVPIGVNTRFEG----DQLILTGMVASLDGKRLI
RDQASGAASDAEAIGIALANTLKGQGAGEILKEIFDTVRPEA----------
