# Supplementary material for: Genome fluctuations in cyanobacteria reflect evolutionary, developmental and adaptive traits
Source: BMC Evol Biol. 2011 Jun 30;11:187. doi: 10.1186/1471-2148-11-187 (PMC3141437; doi:10.1186/1471-2148-11-187)
Supplement: Additional file 8 — Individual and concatenated alignments for protein groups. Compressed file containing all alignments of individual groups (fasta format) and the concatenated alignment of 285 single-copy genes (phylip format). [file 1471-2148-11-187-S8.GZ › Cyanos1390.faa]

>Syne7942|81299784
------------------MLADSSQPSS--------FHHVTVLQRELVEGLLPDR-----
---GGWFLDATLGGGGHSELLLSEWPNTQVIGLDRDPAAIAASQTRLQ----LYS-DR--
--VQFQHVNFANYQ----------PGDRRFQGIMADLGVSSPQLDEAERGFSFRQDAPLD
MRMD-PTAELTAAAIVNEWDETDLANLIYQYGEERLSRRIARRIV----EQRPF------
ERTLELSEAIAGAVP-RSYRYGRIHPATRTFQALRIAVNGELDALQTFLDRAPDWLAPGG
RIALISFHSLEDRIIKHALRGDDRLTVITRKPLLPSEAEIESNPRSRSAKLRIAERVLPE
S------------------
>PromCC|33239648
-------------------MKEESKIVTSK------FKHTPVLVNQVLEAIAKLPSELLI
---KGKLIDATIGGGGHSALILKGFPSLHITGLDQDPSAIDAASKQLL----HFG-SR--
--AEIISSNFADFV-----------PQEEVAFVLADLGVSSPQIDEAKRGFSFRLNGPLD
MRMN-PKKGLKADELLEKTEEKALADLIYKYGEEKFSRRIARRIKQDLSANGPY------
EGTSALAYAIAGCYP-PKMRNGRIHPATRTFQALRIAINNELDALQHLLQKAPNWLLPGG
VFAVISFHSLEDRLVKKSFLTDERLERITRKPIQADSNEKLNNPRSRSAKLRLAKKRNPN
E------------------
>Crow|67925208
-------------------MPTPP------------TLHTPVLPQALLDGLAIDP-----
---NGHYLDATLGRGGHSRLILATFPDVRVTGIDLDDEAIATTQGNLSE---LFG-DR--
--LQVWQGNFADYS----------GKIGEFNGIIADLGVSSPQFDVAERGFSFRHQAPLD
MRMN-RQQSLTAAEIINHWDQTSLADLFYQYGEERRSRVIARRIV----QQRPF------
ETTTALAEAIALCFP-PKQRYGRIHPATRVFQALRIAVNDELGSLERFLEKAPHWLKPGG
RIGIISFHSLEDRRVKYSFRDSLLLDVVTKKPIIPQAEEQANNPRSRSAKLRFAQRKASE
Q------------------
>Syn7335|254423474
-------------------MPEDVTAQP--------FFHVPVLSEQVLAGLQIED-----
---GGRYLDATVGGGGHSELILKAARNVELVALDQDLQALSAAKKRLE----VWR-DR--
--TTFIHTNFSRYE----------PGGRKFDGILADIGVSSTQLDQAQRGFSFRQEAPLD
MRMD-STQELMAKEIVNHWDEKAIADTIYEYGEERLSRRIARRIV----EKRPF------
STTTELAWEVAGAYP-AKARHGRIHPATRTFQALRIAVNGELDVLKTLLAKAPDWLNPGG
RLAIISFHSLEDRIVKYAYRGDERLEIITKKPLVATDQEVKENARSRSAKLRIAERRAV-
-------------------
>Syn307|148243357
-----------------------MSSS---------FHHQPVLPQQVLEALAELPD----
---EGVLLDATVGGGGHSSLLLDVHPGWQLIGLDQDPAARAAAAQQLE----RFG-ER--
--VQLVASNFAAYT-----------PDQPVVAVLADLGVSSHQLDVPERGFSFRADGPLD
MRMNTEGDGETAAALIDRLEENALADLLFHYGEERLSRRIARRLK----TEGPWDDGE--
RGTAALAYAIAGCYP-PKQRHGRIHAATRSFQALRIAVNDELGVLETLLNDAPNWLEPGG
RIAVISFHSLEDRLVKNRFKADERLRVISRKPLIASEQEAEANPRARSAKLRVAERLSAE
LEPAQ--------------
>Syn9605|78213939
------------------MPP---------------FSHVPVLADAVLDAARRIPRP---
---DGLLIDATLGGGGHSALLLEQHPGLRLIGLDQDATARAAAAERLA----SFG-DR--
--VSIVATNFADYV-----------PPEPAVMVLADLGVSSPQLDVAERGFSFRLDGPLD
MRMNAGGEGETAAELIDRLEENELADLIYGYGEERLSRRIARRIKADLKDRGSY------
DGTAALAYAVAGCYP-PKSRRGRIHPATRTFQALRIAVNDELGVLDRLLQQAPDWLEPDG
LLGIISFHSLEDRRVKTAFLRDERLQRITRKPVVATEQEEEANPRTRSAKWRVAQRLAAA
-------------------
>Nosp|186685061
---------------MKSDLETPLNLEELA------FSHISVLGREVIEGLAVRP-----
---GGHYLDVTVGGGGHSRLILEAAADVRVTAVDQDEDALVAANKNLA----EYS-DR--
--IQFIYSNFADYE----------FPPNTFDGILADLGVSSYHLDQAERGFSFRQAANLD
MRMD-RGRSLTAADVINNWDEAELADIFFKYGEERLSRRIARRIV----ERRPL------
HTTTELADAIASSVP-PKYRYGRIHPATRVFQALRIVVNDELKSLETFLDKAPNALVPGG
RIAIISFHSLEDRPVKHGLRNSPLLKVLTKKPIIAQEEEISNNPRSRSAKLRIAEKLV--
-------------------
>PromAS|123967726
-------------------MQTDLSDSSF-------FNHQSVMTDEIMASLEHYPLIHNN
---QLKGIDATLGGGGHSYHLLRKYSDLNIIGLDQDPFARKSASKKLD----EFK-NR--
--IDIRASNFADFV-----------PKEKVSFVIADLGVNSNQIDDPKRGFSFQKDGPLD
MRMN-PFLDVDADKLIEALNEKDLANLIYKYGEERLSRKIARKIKLDLKENGKY------
SGTKELAYSIAGCFP-PKQRYKKIHPATRTFQALRIAVNKEIEVLEKFLQVVPEWLLPGG
IISIISFHSLEDRLVKSCFKNDQRLKNLTKKPITPSEQEIELNKRARSGKLRIAQLN---
-------------------
>Rapb|282897735
---------------MVINNRNLPNHTPLTPLNQVPFSHIPVLGEELIRGLNIQA-----
---GGNYLDLTVGGGGHSRLILQAADNTKVMAVDQDLDAVIAAKTRLS----EFG-DR--
--VDFLHTNFVNFP----------FPPNTYDGILADLGVSSYHLDNPERGFSFRHTANLD
MRMN-QQQSITAADIVNGWDEQELTHIFFEYGEERLSRKIARRII----ENRPF------
STTTQLAESISSCVP-PKYRYGRIHPATRVFQALRLAVNDELQVLETLLHKAPPSLVPGG
KIALISFHSLEDRIVKHGLRNSDLLTVMTKKPITATDPEIQHNPRSRSAKLRIAQKVAF-
-------------------
>YellA|86606931
------------------MDLARAELGEMLL-----YHHESVLTEAVVAYLQPQQ-----
---GGAFLDVTLGGGGHSLALLQRGAD-RVVGLDRDPTALQAAQARLAAAGIP-G-NR--
--LQLWHLNFADFDLQRHGFRDERGQGIPFDGIVADLGVSSPQLDCPERGFSFRAEGPLD
MRMDPTADQETAADWVNRRPVEDLIDIFVRYGEERFARRIAHHIE----RSRPL------
FTTTQLAHVVWQAVP-PAARRGRIHPATRIFQALRIAVNRELEALETLLAQAPNWLKPGG
RLAVISFHSLEDRLVKWAFRTDPRWQVLTPKPLCPSELEQQRNSRARSAKLRVAARSS--
-------------------
>Prom9215|157412528
-------------------MQTDLSDSSF-------FNHKSVMTDEIMASLEHYPLIHNN
---QLKGIDATLGGGGHSFNLLRKYSELNIIGLDQDPFARISASKKLD----EFK-NR--
--IDIRASNFADFV-----------PKEKVSFVIADLGVNSNQIDDPKRGFSFQKDGPLD
MRMN-PLLEVDAEKLIEALNEKDLANLIYKYGDERLSRKIARKIKLDLKENGKY------
SGTKELAYSIAGCFP-PKQRYKKIHPATRTFQALRIAVNKEIEVLEKFLQAVPEWLLPGG
IISIISFHSLEDRLVKSSFKNDQRLKNLTKKPITPSEQEVEFNKRARSGKLRIAQLK---
-------------------
>PromN2A|72383375
-------------------MKEGPISSSSN------FNHIPVMGKEIIRSLKELPSELTK
---KGLIIDATIGGGGHSAQILENFPGIKIIGLDQDPMAIKAASKKLI----KFG-TR--
--IEIISTNFADFS-----------HHEQAICVLADLGVSSHQLDEPSRGFSFRLNGPID
MRMN-PKEGSSAAELIETLSEQNLADLIYELGEEKRSRRIARKIKNDLAENGPY------
SGTQDLSYAIAGCFP-PKQRYGRIHPSTRTFQALRIAVNNELGSLESLLLKAPNWLLENG
LFMVMSFHSLEDRRVKSSFKTDNRLKVLSKKPIRASPEEIELNPRSKSAKLRISAKKFLT
-------------------
>Syns9917|87123572
-------------------MPDQPSTSAQA------FSHVPVLADVLLQALQEHADPRWQ
---QGLLLDATLGGGGHSRLLLEHYPGLHLIGLDQDSTARAAAAEHLL----PCA-ER--
--VRIVATNFATYR-----------PEEPVALLLADLGVSSPQLDVAERGFSFRHNGPLD
MRMNPEGGGETAAELIARLEESDLADLIYAYGEERLSRRIARRIKADLAAQGAY------
AGTAALAYAIAGCYP-PKARRGRIHPATRTFQALRIAINDELGVLDKLLSAAPDWLQPGG
LLAIISFHSLEDRRVKTAFLQDQRLERITRRPLVASEQEQERNPRSRSAKLRIARRRCAL
-------------------
>Prom9312|78778559
-------------------MQTDLSDSSF-------FNHKSVMTDEILASLEHYPLIHNN
---QLKGIDATLGGGGHSYHLLRKYSDLHIIGLDQDPFARKSASKKLD----EFK-NR--
--IDIRAANFADFE-----------PKEKVSFVIADLGVNSNQIDDPKRGFSFQKDGPLD
MRMN-PFLEVDAEKLIETLQEKDLANLIYKYGDERLSRKIARKIKMDLKVNGKY------
SGTKELAYSIAGCFP-PKQRYKKIHPATRTFQALRIAVNKEIEVLEKFLQIVPDWLLPGG
IISIISFHSLEDRLVKSSFKNDQRLKNLTKKPITPSEQEVEINKRARSGKLRVAQLN---
-------------------
>SynsBL|116072034
------------------------------------------MADAVVAGAEHLPHQ---
---NGVLIDATLGGGGHSALLLERFPGFHLIGLDQDPTARAAAAERLA----AFG-DR--
--VEILATNFASYT-----------PPAPVLMVLADLGVSSPQLDVAERGFSFRLDGPLD
MRMNPGSDAETAAELIDRLEENALADLIYGYGEERLSRRIARRIKADLAAQGPY------
EGTAALAYAVAGCYP-PKARRGRIHPATRTFQALRIAVNDELAVLDRLLDQAPDWLEPGG
VMGVISFHSLEDRRVKTAFLQDERLERITRKPTVATEDEQDSNPRSRSAKWRLARRVNGL
-------------------
>Prom9515|123965435
-------------------MQTDLSNSSL-------FNHKSVMTDEILYSIDQYPFISDN
---KLTAIDATLGGGGHSYQLLKKYPDLKIIGLDHDPIARESALNKLE----EFK-SR--
--IEIIPSNFSNFE-----------PKEKVSFVIADLGVNSNQIDSPERGFSFQKDGPLD
MRMN-PLIKMNAENLIETLSEKDLADLIFKFGDERLSRKISRKIKKDLKEKGKY------
SGTKDLAYSIAGCFP-PKQRYRKIHPATRTFQALRIAVNNEIEALEKFLKIAPDWLLTGG
IISIISFHSIEDRLVKNSFKGDYRLKNLTKKPITPNKKEIENNKRSRSAKLRIAQLK---
-------------------
>Cya8802|257061938
-----------MTNSCDRPLITPLEPPNAS------FVHISVLSQEMIAGLNIIP-----
---GGHYLDATVGSGGHSRLILATFPDVRITAIDRDSQAIAAAASNLA----ELGSDR--
--LKFWQGNFADYP----------GKIAEFSGIIADLGVSSPQFDFPERGFSFRHEGALD
MRMD-QTQSLTAGEIINQWSETALADLFYQYGEERRSRSMAKHIV----QQRPF------
KTTTQLAEAIAQTVP-PKYRYGRIHPATRVFQALRIAVNEELSSLERFLDRAPQWLQPGG
RIGIISFHSLEDRIVKYRFRDSCWLTVMTKKPIIPQREEQLKNPRSRSAKLRLAERNLV-
-------------------
>Prom9313|33864313
-------------------MPDSSINSDSG------FKHLSVMEDAVSQPVAALPAELLV
---GGLIIDATLGGGGHSALLLERHPDLRLIGLDQDPTARAAAAERLA----LFG-DR--
--VTIVATNFVDFS-----------PAEPAVVVMADLGVSSPQLDVAQRGFSFRLDGPLD
MRMN-PQVGETAAELIGRLEETELADLIYAYGEERLSRRIARRIKHDLAEQGPY------
AGTAALAYAVAGCYP-PKARHGRIHPATRTFQALRIAVNNELDALDRFLQKAPDWLVPGG
LLAVISFHSLEDRRVKTAFLRDQRLERLTRKPLVASEMEIAANPRSRSAKCRFARRLPQA
TTADAL-------------
>Cya7822|196255259
-----------------MTKVTQMSTADFST-----FNHVPVLTRELISGLNICP-----
---GGHYLDATVGAGGHTRKLLESYANVRVTAIDRDSTAIAAAAANLA----EYNIDR--
--LTFWQGNFANYE----------AKEETFDGIIADLGVSSPQLDHPERGFSFRLEAPLD
MRMD-CGQSLTAATVINTWDETELTKIFYNYGEERLSRQIAKQIV----KQRPF------
YSTTELANVIARSVP-PKYRYGRIHPATRVFQALRIAVNQELESLLSFLIKSPYWLKRDG
IIGVISFHSLEDRIVKHQFRSSPLLKVLTKKPIIPQSDEQAKNPRSRSAKLRLAQRQEA-
-------------------
>Cya7424|218437172
----------------MSKVLQMSTVNSLA------FIHIPVLTQELIKGLDICP-----
---GGHYLDATVGGGGHSRQILETYGDVQVTAIDRDEVAIAAATTNLA----DYNTDR--
--LTFWTGNFADYD----------PGNLKFDGIIADLGVSSPQLDSPERGFSFRLDAPLD
MRMD-RRQSTTAADIINSYSEIELANLFYNYGEERLSRQIAKQIV----KQRPF------
FSTTELAEVISRSVP-PKYRYGRIHPATRVFQGLRIAVNQELDSLESFLAKSPSWLKTNG
IIGIISFHSLEDRIVKHQLRASPLLKVLTKKPIIPQSDEQAKNPRSRSAKLRLAQRKEQ-
-------------------
>PromN1A|124024959
-------------------MKEGPISSSSN------FNHVPVMGKEIIQSLKELPSELTK
---QGLIIDATIGGGGHSAQILENFPGIKIIGLDQDPMAREAASKKLI----KFG-TR--
--IKIISTNFADFS-----------LDEQAICVLADLGVSSHQLDEPSRGFSFRLNGPID
MRMN-PKEGSSAAELIETLSEQNLADLIYELGEEKRSRRIARKIKNDLAENGPY------
SGTQDLSYAIAGCFP-PKQRYGRIHPSTRTFQALRIAVNNELGSLESLLLKAPNWLLENG
LFMVMSFHSLEDRRVKSSFKTDNRLKVLSKKPIRASPEEIELNPRSKSAKLRISAKKFLT
-------------------
>Micc|254415023
------------------MEFDAQTAQ---------FFHRSVLSQELIAGLAIRP-----
---GGHYLDATVGGGGHSELILSAAPDVRVTAIDQDAQAIAAAQTRLA----SYG-DR--
--IQFWRGNFVDYQ----------PPESLFDGIIADLGVSSAQLDIPDRGFSFRHQAPLD
MRMD-QRQSLTAAQIINHWDETQLANTIYEYGEERLSRRIARAIV----ERRPF------
ETTTQLAEAIARSVP-KKYRYGRIHPATRTFQALRIAVNQELSSLEKFLNCAPRWLKPGG
RIGIISFHSLEDRLVKHHLRDSPILRVLTKKPITPQPTERDENPRARSAKLRLAERL---
-------------------
>Prom9202|254527132
-------------------MQTDLSDSSF-------FNHKSVMTDEIIASLEHYPLIHNN
---QLKGIDATLGGGGHSFNLLRKYSELNIIGLDQDPFARISASKKLD----KFK-NR--
--IDIRASNFADFV-----------PKEKVSFVIADLGVNSNQIDDPKRGFSFQKDGPLD
MRMN-PLLEVDAEKLIEALNEKDLANLIYKYGDERLSRKIARKIKLDLKENGKY------
SGTKELAYSIAGCFP-PKQRYKKIHPATRTFQALRIAVNKEIEVLEKFLQAVPEWLLPGG
IISIISFHSLEDRLVKSSFKNDQRLKNLTKKPITPSEQEVEFNKRARSGKLRIAQLK---
-------------------
>Nods|119512962
------------------MELEIQGIVGAE------FLHVPVLSQEVVEGLAVRP-----
---GGHYLDATVGGGGHSRLILEAATDVRLTAIDQDEDALGAAQKHLA----EFG-DR--
--VEFIHSNFSAYK----------YSPNTFDGILADLGVSSYHLDQPERGFSFRHAANLD
MRMN-QQQSLTAADVINEWDEAELADIFFKYGEERLSRRIARRIV----EKRPF------
ETTTELAEAIAYSVP-RQYRYGRIHPATRVFQALRIVVNDELKALETFLDQAPNALVPGG
RIAIISFHSLEDRPVKHGLRNSSLLKVLTKKPITAKEEELANNPRSRSAKLRIAQRVDSE
GEARH--------------
>Cyab|254432433
---------------MPPSVPLPPSEAAATTDAAPVFAHQPVLADAVLASFAPVETLLAE
HSGGGLLIDCTLGGGGHSALLLEAHPGLRLIGLDQDPSARTAAAERLA----PFG-DR--
--VTIVATNFADHR-----------PSEPALAVLADLGVSSPQLDVAGRGFSFRAEGPLD
MRMN-PEAGETAAALLDRLEEGALADLIYGYGEERLSRRIARRIK----EQGPWNDPARP
RTTAELAWLVGGCYP-PAARRGRLHPATRTFQALRIAVNDELGVLGRWLEQVPDWLRPGG
LLGVISFHSLEDRLVKTAFLRDERLERVTRKPLVAAAEEAEANPRSRSAKFRVARRRP--
-------------------
>Acam|158334035
------------------MTPDPGA-----------FNHISVLSHELMAGLMLQE-----
---QGLYLDATVGGGGHSALILSQYPQTQVIALDQDIQALEAARAKLH----DAC-DR--
--IQFWQGNFSTYH----------PGELRFDGIIADLGVSSAQLDRPERGFSFRYDADLD
MRMD-QSQGLTAADVINTYSERDLADIFYHYGEERFSRRIARKIV----SKRPL------
RTTSDLARVVASSLPAAKGRRRRIHPATRVFQALRIAVNQELQVLEKFIEIAPTWLKPGG
RIGIISFHSLEDRIVKIHFRQNSLLQVVTKKPIVASEQEKRENSRSRSAKLRFAERVPLA
DEAES--------------
>Prom9301|126695529
-------------------MQTDLSDSSF-------FNHKSVMTDEIMASLEHYPLIHNN
---QLKGIDATLGGGGHSYHLLRKYSDLNIIGLDQDPFARKSALKKLD----EFK-SR--
--IDIRASNFADFV-----------PKEKVSFVIADLGVNSNQLDDPKRGFSFQKDGPLD
MRMN-PLLDVDAEKLIEVLNEKDLANLIYKYGDERLSRKIARKIKLDLKENGKY------
SGTKELAYSIAGCFP-PKQRYKKIHPATRTFQALRIAVNKEIEVLEKFLQVVPEWLLPGG
IISVISFHSLEDRLVKSCFKNDQRLKNLTKKPITPSEEEVELNKRARSGKLRIAQLN---
-------------------
>Artm|209524297
-------------MSEKGRDLDNVEFGGK-------FVHIPVLGRELIEGLAVQE-----
---GGHYLDATVGGGGHTRMIFQAAPNVRVTAIDRDLEAIAAAKSMLMDTIGNCG-AR--
--LKFWHGNFSQYP----------SSPSQFDGIIADLGVNSHQLDTPGRGFSFRHCGPLD
MRMN-PQDPLSAAEIINTWDEKQLADIFYTYGEERLSRRIARQIV----EKRPF------
QTTEHLANAIANCVP-SKYRYGRIHPATRVFQALRIAVNGELTALETFLETAPTWLKPRG
RIGIISFHSLEDRPVKHGFRHHPLLKVLTKKPITPQPDEINQNPRARSAKLRLAERSASQ
HPRLKHGGFVPPFQVADQL
>Syne6301|56750578
------------------MLADSSQPSS--------FHHVTVLQRELVEGLLPDR-----
---GGWFLDATLGGGGHSELLLSEWPNTQVIGLDRDPAAIAASQTRLQ----LYS-DR--
--VQFQHVNFANYQ----------PGDRRFQGIMADLGVSSPQLDEAERGFSFRQDAPLD
MRMD-PTAELTAAAIVNEWDETDLANLIYQYGEERLSRRIARRIV----EQRPF------
ERTLELSEAIAGAVP-RSYRYGRIHPATRTFQALRIAVNGELDALQTFLDRAPDWLAPGG
RIALISFHSLEDRIIKHALRGDDRLTVITRKPLLPSEAEIESNPRSRSAKLRIAERVLPE
S------------------
>Anav|75909403
---------------MKSHSAKSLSVEEAT------FSHLPVLPQEVVTGLAVRS-----
---GGHYLDATVGGGGHSRLILEAAPDVRLTAVDQDGDALTAAKKELA----EFG-EQ--
--VKFVRSNFAAYE----------FPVASFDGVLADLGVSSYHLDTPERGFSFRHQANLD
MRMD-QRQSLSAADVINDWDEVELANIFFKYGEERLSRRIARRIV----EKRPF------
HTTTELAEAIASSVP-PKYRYARIHPATRVFQALRIVVNDELKSLETFLEKAPKALVPGG
RIAIISFHSLEDRLVKHGLRNSPSLKVLTKKPIIATEAEIANNPRSRSAKLRIAEKKAEM
GQEDN--------------
>Artp|284053843
-------------MSEKGRDLDNLELAGK-------FVHIPVLGRELIEGLAVQE-----
---GGHYLDATVGGGGHTKMIFQGAPNVRVTAIDRDLEAIAAAKSMLMDTMGNCG-DR--
--LQFWHGNFSQYP----------SSPSQFDGIIADLGVNSHQLDTPGRGFSFRHCGPLD
MRMN-PQDPLSAAEIINTWDEKQLADIFYTYGEERLSRRIARQIV----QKRPF------
QTTEQLAGAIANCVP-SKYRYGRIHPATRVFQALRIAVNGELSALETFLETAPTWLKPGG
RIGIISFHSLEDRPVKHGFRHHPLLKVLTKKPITPQPDEISQNPRARSAKLRLAQRNTNE
TLNPVFR------------
>Cya7425|220909120
------------------MIPSELEPE---------FLHIPVLSQAVIQGLNLRP-----
---GGHYLDATVGGGGHSRLILEAAPESQVTALDRDQQALQAARSALQ----PYG-ER--
--VQFYQSNFADYE----------SGSLRFDGILADLGVSSAQLDQPQRGFSFRADAPLD
MRMD-QRQSLTAAELVNTASAEELADIFYYYGEERFARRIARRIV----QHRPL------
YTTAQLASLVSRALP---SRSQSIHPATRVFQALRIAVNRELESLEQFLERSPHWLVTGG
RLAVISFHSLEDRRVKHGLRDHSLLQVLTKKPILPSSEEISANPRARSAKLRLAQRLDAL
EG-----------------
>Cya51142|172035001
MYFIFSTASLSSVTLIVMTNTDHPNQPNPP------HLHTPVLCQEVIDGLAIEP-----
---NGHYLDATLGRGGHSRLILEAFPDVRVTGIDLDEEAIAITQENFS----LMGDKR--
--LQVWQGNFADYP----------GEIGEFNGIIADLGVSSPQFDVPERGFSFRHQAPLD
MRMN-REQSLTAGEIINHWDQTSLADLFYQYGEERRSRAIARRLV----QQRPF------
ETTTELAEAIAKCFP-PKQRYGRIHPATRVFQALRIAVNDELGSLERFLEKAPHWLKPGG
RIGIISFHSLEDRRVKYSFRDSLLLDVITKKPIIPQPEEEEKNPRSRSAKLRFAQRKPL-
-------------------
>Lyns|119493501
-------------------MTN--------------FVHIPVLSRELIAGLFVVA-----
---GGHYLDATVGGGGHSLLILQAAPDVRITAIDQDEVAIAATRARLAEVEPCFA-DR--
--VQFWRGNFADYQ----------PQGMQFDGIIADLGVNSSQLDTPTRGFSFRHSAPLD
MRMN-LQQSLSAADIINTWDEGELADIFFHYGEERLSRRIARRIV----QNRPF------
ETTTQLADVIASCYP-SKSRYGRIHPATRVFQALRIAVNQELTALETFLSRAPQWLKLGG
RIGVISFHSLEDRRVKQSFKSDSDLQVLTKKPIQAQALEIADNPRSRSAKLRLAERITS-
-------------------
>Prom9211|159902730
-------------------MKDKVNVATST------FNHTPVLANELIEIIKKLPEDLIK
---NCLIIDATIGGGGHSSLVLETFPGISVIGLDQDPKAVAAASEHLK----IFG-DR--
--AKIETTNFSNFT-----------PSKKVAMVFADLGVSSPQLDEGSRGFSFRLNGPLD
MRMN-QIDGTNAAELIDRLSENELANLIFKYGEERFSRRIAKRIKHDLAKQGPY------
SGTIALAYAIAGCYP-PKLRNRRVHPATKTFQALRIAINHELDVLSVLLKKAPEWLLDDG
LFAVISFHSLEDRLVKKSFLTDTRLERITRKPLIATTNEISINPRSRSAKMRVARRIEAI
K------------------
>Noss|17230846
------------------MTKTPLTIEEPI------FSHLPVLPQEVITGLVVRP-----
---GGRYLDVTVGGGGHSRLILEAAPDVKLTAVDQDGDALTAAKQELA----EFG-EQ--
--VKFVRSNFAAYD----------FPSTSFDGVLADLGVSSYHLDTPERGFSFRHQASLD
MRMD-QRQSLSAADVINDWDEVELANIFFKYGEERLSRRIARRIV----EKRPF------
HTTTELAEAIASSVP-PKYRYGRIHPATRVFQALRIVVNDELKSLETFIEKAPKALVPGG
RIAIISFHSLEDRLVKHGLRNSPLLKVLTKKPIIATDDEIANNPRSRSAKLRIAEKQAET
GDEDN--------------
>Cya8801|218248877
-----------MTNSCDRPLITPLEPPNAS------FIHISVLSQETIAGLNIIP-----
---GGHYLDATVGSGGHSRLILATFPDVRITAIDRDSQAIAAAASNLA----ELGSER--
--LKFWQGNFADYP----------GKIAEFSGIIADLGVSSPQFDFPERGFSFRHEGALD
MRMD-QTQSLTAGEIINQWSETALADLFYQYGEERRSRSMAKHIV----QQRPF------
KTTTQLAEAIAQTVP-PKYRYGRIHPATRVFQALRIAVNEELSSLERFLDQAPQWLQPGG
RIGIISFHSLEDRIVKYRFRDSSWLTVMTKKPIIPQREEQLKNPRSRSAKLRLAERHLV-
-------------------
>Glov|37522496
---------MRQDLTGTPRFFRLTQGYPGRAHSAVNTLHRSVLLEETIVGLQVHP-----
---GGLYLDATVGLGGHSEAILRT-ESTRVVALDQDEDALAQARLRLA----PFG-ER--
--VRFEHINFAEFE----------PGEERFDGIVADLGVSSMQLDSPERGFSWRFESPLD
MRMDGGGEAETAADLVNTCSAEQLSDLFWRYGEERFSRRIARRIV----ERRPL------
RTTTELAAVVASAIP----TRQPIHPATRVFQALRIAVNGEVAALETFLERSPDWLVPGG
RLAVISFHSLEDRPVKHRWRADPRLEVLTRKTITAGEAEIQSNPRARSARLRLARRLSPS
EESRS--------------
>Syns8102|33866828
-------------------MPAPL------------FSHVPVLSEAVMDAGRQMPRA---
---EGLLIDATLGGGGHSALMLEQQPGLRLIGLDQDATARAAAAERLA----PFG-DR--
--VTIVATNFAEYT-----------PPEPALMVLADLGVSSPQLDVAERGFSFRLDGPLD
MRMNAVGDGATAAELIDRLEENELADLIYAYGEERLSRRIARRIKADLAVQGAY------
SGTAALAYAVAGCYP-PQGTP-RKDPSRHTH-------------------------VSG-
-------------------------------PANCSE-----------------------
-------------------
>Thee|22299615
--------------------MQDLEFS---------TYHQPVLAPAVLEALQPKA-----
---GGLYLDATVGGGGHTALLLRREPTCRVLAIDQDPMALAAAQEFLA----PFG-DR--
--VQFWHGNFADLP----------VAEPMFDGILADLGVSSAQLDRPERGFSFRFDAPLD
MRMN-PANPLTAATVINHYSEQELADIFYEYGEERFARRIARQIV----ARRPL------
NRTQELAQLVAHCL--KASPRQRIHPATRVFQALRIYVNQELAVLDQFLARSPHWLKPTG
RIAVISFHSLEDRRVKQAWRANPLLEVVTRKPIVADAVEVSLNPRSRSAKLRIAVRTSA-
-------------------
>Syns9916|116073986
-------------------MPDQPSHFPEA------FAHVPVLAEPLLEALAASPESPWE
---KGLFIDATLGGAGHSALLLDRYPQLRLIGLDQDPTARSAAQVRLE----PYG-DR--
--AEIVATNFADYQ-----------PEAPADLVLADLGVSSPQLDVAARGFSFRLDGPLD
MRMNPQGGGETAAELIERLEEEPLADLIYAYGEERLSRRIARRIKADLKENGGY------
AGTADLAYAVAGCYP-PKARRGRIHPATRTFQALRIAVNDELGVLDRLLQQAPDWLNPGG
VLAIISFHSLEDRRVKTAFLQDDRLARITRKPLVAAEAEEAANPRSRSAKLRLARRLPGN
-------------------
>PromMED|33860731
-------------------MQTDLSDSSL-------FNHKSVMTDEILVSVDQYPLISDN
---KLTAIDATLGGGGHSYQLLKKYPDLKIIGLDHDPFARQSAFIKLE----EFK-SR--
--IEICPSNFANFE-----------PKEKVSFVIADLGVNSNQIDNPQRGFSFQKDGPLD
MRMN-PLLEMNAEDLIETLNEKDLADLIFKFGDERLSRKISRRIKKDLQEKGKY------
SGTKDLAYSIAGCFP-PKQRYRKIHPATRTFQALRIAVNKEIEALERFLELAPNWLLPGG
IISIISFHSIEDRLVKNSFKGDERLKNLTKKPITPNEKEIENNKRSRSAKLRIAQLK---
-------------------
>Scys6803|161344767
------------------MNLKQTAIAD--------FHHVSVLPTALVEGLEPKP-----
---GGYYLDATVGAGGHSERLLKLGIPLALTMIDRDVQAIAAAMERLQ----PLVADRKD
ISINTWQGNFADFP----------GQLEQFDGIIADLGVSSPQLDQGDRGFSFRHTAPLD
MRMD-QSQDLTAAEIINHWSEKDLARIFYEYGEERLSRRIARQIV----EQRPF------
QTTTDLAEAITKWVP-GKYRHGRIHPATRTFQGLRIAVNDELGSLEKFIAQAPHWLKSGG
KFGIISFHSLEDRIVKHRFRETENLRVLTKKPIIAGEEEQRQNPRARSAKLRWAEKI---
-------------------
>Syn9902|78185678
------------------MPP---------------FSHVPVLADAVVAGAEHLPHH---
---NGVLIDATLGGGGHSALLLERFPGLRLIGLDQDPTARAAAAERLA----AFA-DR--
--VEILATNFASYT-----------PPAPVLMVLADLGVSSPQLDVAERGFSFRLDGPLD
MRMNPGSDGETAAELIDRLEENALADLIYGYGEERLSRRIARRIKADLAAQGPY------
EGTAALAYAVAGCYP-PKARRGRIHPATRTFQALRIAVNDELAVLDRLLQQAPDWLETGG
VMGVISFHSLEDRRVKTAFLQDERLERITRKPTVATDDEQNRNPRSRSAKWRLARRVNGC
-------------------
>Trie|113478175
------------------------------------MNHIPVLSSELISGLVIRP-----
---RGLYLDATLGFGGHTKLILAAAPEVKVVAIDQDKQALDSSQTLLA----SYN-SN--
--IQFCHSNFADYD----------PQNLKFDGILADLGINSVQLDTPERGFSFRHQGKLD
MRMN-QQQTITAAKIINHWEEVKLANIFYTYGEERLSRRIARKII----ESRPL------
ETTTELAEVVANCVP-YKYRYGRIHPATRVFQALRIEVNQELSRLETFLKNAPHWLKIGG
RIGIISFHSLEDRLVKHSLRNASILKVLTKKPIQPQDNEVAINPRARSAKLRLAEKLS--
-------------------
>Syn9311|113954684
-------------------MPDHPLSSGVA------FSHVPVLAETLMQVLSEQPPILWQ
---NTAVIDATLGGGGHSKLILERFPGVRLVGLDQDPSARAAAASRLE----PFL-DR--
--VQIVPVNFAAFE-----------PPEPVSLVLADLGVSSPQLDVASRGFSFRLDGPLD
MRMNPVAGGETAEEMIARLDVNALADLIYAFGEERLSRRIARRIKADLEAEGAY------
AGTAALAYAVAGCYP-PKARRGRIHPATRTFQALRIAVNDELGVLDRLLQTAPGWLKPGG
VLAIISFHSLEDRRVKTAFLQEERLERVTRKPFMASEQEQADNPRSRSAKLRIARRRPDT
ARSGP--------------
>NoAz|298491041
---------------MQSDLQTSLHLNEIA------FSHVPVLSQQVIGGLVVSP-----
---RGNYLDLTVGGGGHSRLILETAEDVKVTAVDQDEDALKAAKANLA----EFG-DR--
--VNFIHSNFANYD----------FPPNTYHGILADLGVSSYHLDNPERGFSFRNTANLD
MRMN-QQQFLTAGDIINNWDEGELADIFFKYGEERLSRRIARRIV----EKRPF------
HTTTELANVIAYSVP-PKYRYGRLHPATRVFQALRIVVNDELKVLETLIDKAPHSLVPGG
RIAIISFHSLEDRLVKHGLRNLSLLQVLTKKPILGTESEITENLRSRSAKLRIAEKKNPD
E------------------
>Ucyn|284929250
-----------------MTNLTPIEGHFFS------DIHIPVLSQELIEGLAIKP-----
---GGIYLDATLGRGGHSNLILSTFPNVQVIGIDLDDDAILNTKTNMS----SSMKQR--
--FQTWAGNFKDYP----------GKIEEFDGIIADLGVSSPQLDNPERGFSFRHEASLD
MRMN-REQSLTAEEIINHWSEITLANIFYQYGEEKRSRSIARYLV----ENRPF------
FTTTDLASAISKVFP-PKYRYGRIHPATRVFQALRIIVNDELTSLEKFLQQSPSWLKPQG
NIGIISFHSLEDRIVKHTFRDSSLLDVITKKPIIPKQEEKYNNRRSRSAKLRFAKRKNI-
-------------------
>Syns5701|87300864
-------------------MPKT-------------FDHLPVLAAAVVAGFTDLPG----
---EGTLLDVTVGGGGHSALLLAAHPGLRLIGLDQDPAALAAAAERLE----PFA-DR--
--VTLVPSNFANYA-----------PSEPLVGVLADLGVSSPQLDRPERGFSFRLDGPLD
MRMN-SAEGETAAELMDRVEEKDLADLIYAYGEERLSRRIARRIV----EARPWHGSS--
RGTAALAYLVAGCYP-PKARHGRIHAATRTFQALRIAVNDELGALERLLHNAPDWLMPGG
LFGVISFHSLEDRRVKAAFLADDRLERLTRKPVVADEQEAERNPRSRSAKFRLARRRSAN
FSLGKR-------------
>YellB|86608801
----------MQILNFVAAEIEPPQTVLGKV-----YQHDSVLTEEVMAYLQPQG-----
---GGIFLDVTLGGGGHSLALLRGGAA-RVVGLDRDPAALQAAQARFAAEGIP-G-SR--
--IQLWHLNFADFDLQQHGFRDEQGQGIPFDGIVADLGVSSPQLDCPERGFSFRGEGPLD
MRMDPSAAQETAADWVNHRPVEELIEIFTRYGEERFARRIAHHIE----QARPL------
ATTTQLAQVVWQAVP-PAARRGRIHPATRVFQALRIAVNRELEALETLLAQAPTWLKPGG
RLAVISFHSLEDRLVKWAFRRDPRWQVLTPKPLSPSELERQRNPRARSAKLRVAARSSQM
-------------------
>Syn7002|170078284
------------------MAAE--------------FKHISVLKEELVAGLGVKP-----
---EGHYLDVTLGGGGHTELILQQYPDVRVTGVDRDSQAIAAASERLK----SFG-DR--
--FRAVRSNFGEYQ----------PQGEKFDGIIADLGVSSVQFDQGDRGFSFRFDAPLD
MRMD-QQQTLTAADIVNTYEEKALANLFYEYGDERLSRQIAKKIV----MKRPI------
QTTKELEEIVFYTYH-PKARKVKIHPATRVFQALRIAVNGELDALQYLLVNAPQWLKPQG
RLGIISFHSLEDRLVKNAFRQRDIWRILTKKPMVASETEINQNPRARSAKLRFAELKETT
E------------------
>Cylr|282902029
---------------MVINNPPLTPLNQFT------FSHIPVLGEELIRGLTIQA-----
---GGNYLDLTVGGGGHSRLILQAADNTKVMAVDQDLDALKAAKINLS----EFG-DR--
--VDFLHTNFANFP----------FPPNTYDGILADLGVSSYHLDNPVRGFSFRNTANLD
MRMN-QQQSLTAADIVNGWNEQELTHIFFHYGEERLSRKIARRII----ENRPF------
STTTELAESISSCVP-PKYRYGRIHPATRVFQALRLAVNDELQVLETLLHKAPPSLVPGG
KIALISFHSLEDRIVKHGLRNSDLLTVMTKKPITATESEIQHNPRSRSAKLRIAQKVAF-
-------------------
>Prom9303|124024411
-------------------MPDSSINSDSG------FKHLSVMADAVSQPVAALPAELLD
---GGLMIDATLGGGGHSALLLERHPDLRLIGLDQDPTARAAAAERLA----LFG-DR--
--VKIVATNFVDFS-----------PAEPAVVVMADLGVSSPQLDVAKRGFSFRLDGPLD
MRMN-PQVGETAAELIGRLEETELADLIYAYGEERLSRRIARRIKHDLAEQGPY------
AGTAALAYAVAGCYP-PKARRGRIHPATRTFQALRIAVNDELDALDRFLQKAPDWLVPGG
LLAVISFHSLEDRRVKTAFLRDQRLERLTRKPLVASEMEIAANPRSRSAKCRFARRLPQA
MTADAL-------------
>Syns7805|88809878
-------------------MPDQLPETDSA------FQHVPVLADVLLKTLDQEPSDHWQ
---SGLVVDATLGGGGHSSLLLDRYPGLRLIGLDQDATARAAAAARLR----PWQ-ER--
--VTIVATNFADYS-----------PPGSASLVLADLGVSSPQLDVAQRGFSFRLDGPLD
MRMNPEGGGETAAQLIERLKESDLADLIYAYGEERLSRRIARRIKADLAVQGTY------
SGTAALAYAIAGCYP-PKARRGRIHPATRTFQALRIAVNHELAALDRLLEQSPDWLQPGG
MLAIISFHSLEDRRVKTAFLQDERLERITRRPLTASEDEQERNARSRSAKLRIARRRSAS
VDSSERG------------
>Syns7803|148240649
-------------------MPDQLPATDST------FRHVPVLADVLLNALDEEPSVHWQ
---SGLVVDATLGGGGHSSLLLDRYPDLRLIGLDQDPTARAAAATRLS----PWK-ER--
--VSIVATNFADYS-----------PPQSASLVLADLGVSSPQLDVAARGFSFRLDGPLD
MRMNPESDGETAGELIERMEESDLADLIYAYGEERLSRRIARRIKADLAAQGPY------
AGTASFAYAVAGCYP-PKARRGRIHPATRTFQALRIAVNDELGVLDQLLSSAPGWLQPGG
LLAIISFHSLEDRRVKTAFLQDERLDRITRRPLVASAEEQERNPRSRSAKLRIARKRSES
-------------------
>Cya0110|126654823
-----------------MTNIDHSNQSVSP------NLHTPVLCQEVIEGLAIEP-----
---NGHYLDATLGRGGHSRLILEAFPDVRVTGIDLDGEAIATTQDNLS----EIAENR--
--FQVWQGNFADYP----------GETAQFNGILADLGVSSPQFDVPERGFSFRHEAVLD
MRMN-REQSLTAAEIINHWDQTSLADLFYQYGEERRSRPIARRIV----QQRPF------
ETTTELAEAIAKCFP-PKQRYGRIHPATRVFQALRIAVNDELGSLERFLEKAPHWLKPGG
RIGIISFHSLEDRRVKYSFRDSLLLDVVTKKPMIAQPEEREKNPRSRSAKLRFAQRKLSD
HSSYK--------------
>Mica|166365785
------------------MNQD--------------FPHISVLSQELIAGLNIQP-----
---GGHYLDLTLGGGGHSRLLLEAHPETTVTAIDRDQSALEAAKISLA----PYLDSR--
--LTLWWGNFADYD----------GQNSSFDGIIADLGVSSPQFDQSERGFSFRHTAALD
MRMD-RCQSLTAADIINHWHEKELADLFYQYGEERLSRPIARSIV----QKRPF------
TTTTELAAVIASSVP-ASYRYGRIHPATRVFQALRIAVNQELDSLQQLLDQAPHWLKSRG
IIAMISFHSLEDRLIKYGFRENNSLKIITKKPIIPSREEQAKNPRSRSAKLRIAQKIESE
VI-----------------
>Syns8109|260435603
------------------MPP---------------FSHEPVLADAVLDAARQIPRP---
---DGLLIDATLGGGGHSARLLQQHPSLRLIGLDQDATARAAAAERLA----PFG-AR--
--VSIVATNFADYV-----------PPEPAVMVLADLGVSSPQLDVAERGFSFRLDGPLD
MRMNASGEGETAAELIDRLEENELADLIYGYGEERLSRRIARRIKADLKDKGSY------
EGTAALAYAVAGCYP-PKARRGRIHPATRTFQALRIAVNDELGVLDRLLQQAPDWLEPEG
LLGIISFHSLEDRRVKTAFLRDERLKRITRKPVVATEQEEEANPRSRSAKLRVAQRLNPV
-------------------
