# Supplementary material for: Genome fluctuations in cyanobacteria reflect evolutionary, developmental and adaptive traits
Source: BMC Evol Biol. 2011 Jun 30;11:187. doi: 10.1186/1471-2148-11-187 (PMC3141437; doi:10.1186/1471-2148-11-187)
Supplement: Additional file 8 — Individual and concatenated alignments for protein groups. Compressed file containing all alignments of individual groups (fasta format) and the concatenated alignment of 285 single-copy genes (phylip format). [file 1471-2148-11-187-S8.GZ › Cyanos1392.faa]

>Syne7942|81299793
----MSRTYTTTAIVLKATPLGEADRLLTLLSPDQGLLRVVATGARKPRSKLGGRTALFV
VGDCLIACGK---------S-------LDRLQQVETLTSHTALSGDLARLAAAQYLTELV
LAQALERHPQPELFALLCRDLARIETQSGLE---------------VLPYLLQSTWQLLA
WAGWAPQTHYCCLTQQAVQPR-LEQSRWRVRYSPSLGGVLADTAAYQRRPNQ--------
-----------------------------------------------------------R
ELLLTATELAALQQIPTSQT---------------------------------VLPLASL
PREA-----WQMLERALRHSAEYHLERPLQSALLLETLLTGSHVASV-------------
------------------
>PromCC|33239847
----MIADRTIKGLCLKVGPLGENDRLLTLLTHEEGIVRIAVPGARRPKSRLAATSALTF
L-ELLIGGKS---------T-------LRRARQIKVIKSFSKLGEKLETLSAAQALSELA
MLLVGTNDPQPEILQAVLIHLERLQKEDIKP-------VE------ALANCVQACVHLLA
LGGYGLPIQKCCWTGIDLIPP-IGDWTWRCSLIESEGFAIGEITN---------------
-----------------------------------------------------------A
EITLNASELALLQRLLKPIL------------------------------PLKQTGELLG
PMKV-----WMKLLRVIELWIETHLNRNINALSMLKKILL--------------------
------------------
>Crow|67925437
----MSRTYQTTGIILKGIPFQEADRLVTLLSPDYGLIRAIVPGARKQKSRLRGRSELFV
INELLIAKGR---------S-------LDKITQANTLESYPGLSKDLGKLAAAQYLAELV
LNLALDDLPQVEVYELFNEHLRRLEKMSLAE-------S-------LYGYLAQAVFHLLA
IAGIGPQVHRCCVTQEELNPN-FHDPSWCVGFSFDAGGLINLRIRDKEKN------NTN-
------------------PIVLP------------------------------I-----I
NQRLKATELTILQHLNESSLP-------------------HPYK------ILPATILDSD
FIVP-----WLKVEHLLRNYAEYQLGRSFRSVTLIDSLPTAEF-----------------
------------------
>Syn7335|254421751
---MAQRNYKATGINLKGMPMGEADRLVTVLTKEYGLVRAIAPGARKHKSKLAGRSGLFV
VNEVLFVKGK---------S-------LDKLVQAETVRSFPGLSKDLAKLTASQYLAEIA
LALALSEQPQAELYYLLIEHLGRIESAPTAH---------------VLACLAQATFHLLA
LAGVAPEVHRCCLSRSPLAID-LSNPDWRVAFSVCSGGAVALEEVERLENEYLQEVKQQI
DSQKDDWIAAEETAEYSISSSYPRASKPSNTDAPASKRTLTMSSRLRRQITKDISNRLGI
VAHLTAAELALMQQLSKSELVLSRLGSTSDLHFEPMSGTMKEGILTSSRKPTNSTLQAAG
PHRM-----WRHIEQALRQYAQYQLDRPIRSAALIDTCFTPPTHAARA------------
------------------
>Syn307|148242899
-MSTPPRERTLEGLCLKATPLGEQDRLLLLLTEEEGLLKLAASGARKPRSSLAAAGALTL
I-KAQVARGR---------S-------LDRLRQAQVIRSYSRLGEQLELLAAGQWLLELA
RLLIAEAEPLPGALALLLHRLGQLEELRSAP-------AEVQRLE-ALATAVQGGVQLLQ
LAGLGLPMNTDLNGGGDLVPP-IGNWEWRCSLLPADGFCSGRQSG---------------
-----------------------------------------------------------A
VLMLNASELALLQRLLRPQL------------------------------PRKRDGELMG
PERV-----WLHLQELLQIWCREHLGRSPKALTLLRQDWPASAQRQNG------------
------------------
>Syn9605|78213532
-----MAERRLTGLALKVGPLGEHDRLLSLLSNAEGVSRFAVPGARRPRSSLAAAAPLTL
L-ELQVGGRS---------G-------LARVRQLRVLRSFSGLGQQLETLAAAQALCDLC
IQLAAED-PVEGLLDTMQLHLERLEEHRADP-------EL------VLAGTVQACIHLLT
LGGYGLPLQTCCITGDPLEPP-LGQWDWRCSLLAQDGFAIDEQPG---------------
-----------------------------------------------------------A
AIQLNPSELALLQRLTRAEL------------------------------PRRRDGELMG
PPAV-----WRRLLRVVEIWSRTHLNRPSKALAMLRETLLAGA-----------------
------------------
>Nosp|186684466
----MSRTYKASGINLKTQVLGESDKIVTILTPEFGLIRAVAPGARKHNSSLGGRSGMFV
VNELLIAKGR---------S-------LDKITQAQTLKTYPGLAKDLGKLAASQYLAEIV
LSQALSEQPQEELYELFNEHLHRLEALSNAN-------ASG-----VLAHLAHGVFHLLA
LAGVTPQVQICCLSGRSLKPD-FTEPNWQIGFSVPTGGTICLEAWKRLRTEGKGEINNQY
PIPHIPLPMPHAQTVVVHRQEIP------------------------------L-----I
SSRLGAMELALLQHLSQPEI-------------------------------MQIDGARDH
N--------WLSVEQILRQYAQYQLGRPIRSATLIDSYFAANHDATI-------------
------------------
>PromAS|123967986
--MSGSGECRLKGLCIKASPLGENDRLITILTDEQGIVRLAVPGARRPKSSLAAATPLTY
L-SLQIFGKR---------N-------LKSVRQIKILKSYSGLGKNIECLAAAQAITELT
FLLVGNNDKQHDYLSCVLAHLDRIYLFKESQ-------EEDIK---MLSMSLQSLIHLLA
IGGINLPIHHCCKTGEPIVPP-IGNWEWSCYFLPSEGFSSIEDPQ---------------
-----------------------------------------------------------S
NLKINASEVALLQRLLFPEL------------------------------PIKSNGELLG
PKKV-----WLKILFIIETWISTQLEKELSSLKMLREIYS--------------------
------------------
>Rapb|282898320
----MNGSYQVRGINLKSHFLGESDKILTVLTRELGLIKAIAPGARKYQSNLNGRSGIFM
VNELLISPGK---------SNPTQTSGLYRINQAQTLKTHAGLSKSLGKLAASQYLAEIA
LHQALEEHPQIELYDLLNQHLDTLDSLPLIP-------QIA-----IVAHLAKGVFDMLN
LAGISPQIQLCCLTQKPLIPD-LSNPKWQAGFSTTAGGTICLQTWEKFKKQENFHEPKI-
--------PENDFERVLHQQELP------------------------------K-----I
SRRLGAKELMMLQYLSQPGI----------------------------------IQIDSA
YDDS-----WLSVEQILRHYTQYHLGFPIRSATLIDSYFAPNHDAIV-------------
------------------
>YellA|86606064
---MSGVTYRVTGINLKAMPLGEADRIITILTREQGLIRAVAKGSRKQLSKWGGRMEPFV
VNDLLVARGRWSAQTDPSQC-------LQRIAQAETLQSFPRLGRSLAHLTAAQYLAEVA
LLLALPNQPQEELFVLLVEHLERIEQAPATE-------A-------VLPLLVHGLYHLLV
VGGVAPSVQACYSCGEELAGE--------AFFSPHAGGLVCDPCRLAQRLS---------
-----------------------------------------------------------P
VAWVSSSVLQALGSLPNPTL--------------------------------PSLAERAL
PLAS-----WLAAERLLRRVLELHADRAIRSAGLLASCYSVPVAETLPPTPSGQGSPVAA
AAFSEEDSETLGSNLKKL
>Prom9215|157412811
--MSGSGECRLEGLCIKTSPLGENDRLITILTDEQGIVRLAVPGARRPKSSLAAATPLTY
L-SLQIFGKR---------N-------LKSVRQIKILKSYSGLGKNIECLAAAQAITELT
FLLVGNNDKQQNYLSCVLAHLDRIYLYEISK-------EEDIK---ILSMSIQSLIHLLA
IGGINLPIHHCCKTGEPIIPP-LGNWEWSCHYLPSEGFSSMEDPQ---------------
-----------------------------------------------------------S
NLKINASEVALLQRLLFPEL------------------------------PIKSNGELLG
PKKV-----WLKILFIIETWISTQLEKDLSSLKMLREIYS--------------------
------------------
>PromN2A|72383569
----MSLNQRMKGLSLKVGPLGESDRLLTILSEENGISRFAIPGARKPKSRLGATSPFNF
L-DLHIVGKK---------N-------LRRVTQIKILKSYGDLGRNIETLSAAQAISELI
MVMVGNEDPQKDLLKLVLIHLNRLNDLHKTE-------FNSLE---ALAISVQSCVHLLA
LGGYCLPLQNCCHSGSRLIPP-IGEWSWKCSFIPEEGFAIGTIPN---------------
-----------------------------------------------------------A
SAELNPSELALLQRLLLEKL------------------------------PFHSNGKLLG
PKNV-----WLKLLRIVETWIETHLQKKITSLEMMREVIISNELNTK-------------
------------------
>Syns9917|87125607
----MGTDRRLEALALKAGPLGEHDRLLTVLSAETGVIRLAVPGARRPRSSLAAAVPLTL
L-ELQVVGQR---------G-------LPRLRQLRVQHSFIAVGQRLDTLAGAQALAELC
IALVAGDDPIPGLLDTVLMHLERLETCSRTS-------APEPGL--ALATTVQAAVHLLA
LGGYGLPLQSCCRSGAPLLPP-IGQWEWRCSLLADEGFAIGSQAG---------------
-----------------------------------------------------------A
AIQLNPSELALLQRLPRAEL------------------------------PRRRDGALMG
PPEV-----WLRLLTVVECWIRSHLPRPVRALAMVREAGRS-------------------
------------------
>Prom9312|78778779
--MSGSGECRLKGLCIKASPLGENDRLITILTDERGIVRLAVPGARRPKSSLAAATPLNY
L-SLQIFGKR---------N-------LKSVRQIKILKSYAGLGKNIECLAAAQAITELT
FLLVGNDDEQQNYLSCVLAHLDRIYLYEVSK-------EEDIK---MLCISIQSLIHLLA
IGGINLPIHHCCKTGEPIIPP-LGNWEWNCYYLPNEGFSSIEDPQ---------------
-----------------------------------------------------------S
NLKINASEVALLQRLLFPEL------------------------------PIKSNGELLG
PKKV-----WLKILFIIETWISTQLEKDLSSLKMLREIYS--------------------
------------------
>SynsBL|116071122
-----MAERRLEGLALKVGPLGEHDRLLSLLSDAEGLTRFAVPGARRPKSSLAAAAPLTL
L-ELQVGGRS---------G-------LGRVRQLRVLRSFSRLGQRLETLSAAQALCDLC
LQLAADD-PVNGLLSTVLLHLERLESHADDA-------DL------VLAGTVQASIHLLT
LGGYGLPMQTCCLSGAPLDAP-LGQWDWRCSLLPEDGFAIDSQPN---------------
-----------------------------------------------------------S
AIELNPSELALLQRLVRADL------------------------------PRRQDGELMG
PQRV-----WLRLLRVVELWVRTHLAHRSRALAMLREALITPA-----------------
------------------
>Prom9515|123965695
----MLGESRLKGLCIKASPLGESGRLITVLTDEQGIIRLAAPGARRPKSSLAAATPLTY
L-SFQIFGKR---------S-------LKSVRQIKILKSYNGLGKNIECLAAAQAITELT
FLLVGNNDKQKDYLPSLLIHLDRIYEYKIES-------EDDFK---MLSMSIQSLIHLLA
IGGINIPVNFCCSTGEPIIPP-LGNWDWKCSYLPNEGFSTVEKTE---------------
-----------------------------------------------------------S
ALKVNASEIALLQRLIFAEL------------------------------PIKSNGELLG
PKNV-----WLKILSIVESWIAAQLEKELSSLKMLRDFYS--------------------
------------------
>Cya8802|257060399
----MSRTYKATGIILKGMPIGEADRLVTILSPEWGLIRAVVPGARKSKSRLRGRSELFV
INDLLIAKGR---------S-------LDKITQADTLESYPKLSQELGKLAAGQYLAELV
LCLAVSEQPQGELYELLKEHLRRLEDISSGQ-------S-------LHSHLAQAVFHLLA
IAGIGPQVHRCCLTQETLAAN-FSDPRWRVGFSFEGGGLINLSPQNPPQTPVPR------
-----------------------------------------------------------I
NQELGAIELCLLQHLGYSFL------------------------------PQPRQILPPE
SLNDFLGVAWVRLELLLRNYAQYHLGRSFRSAELVDTLSGLEF-----------------
------------------
>Prom9313|33862484
----MSGERRLNGLSLKVGPLGEHDRLLTLLSDQEGVTRLAVPGARRPRSSLAAAVPLSL
L-ELQVAGRR---------G-------LARVRQLKVLRSFNSVGKQLETLAAAQALAELS
LMLVAGNDPLPGLLNTLLMHLERLEALSQAQ-------PAQPNT--TLACSVQACVHLLA
LGGYGLPVQECCRNGTALEPP-LGQWEWRCSLMPEEGFAIGALPG---------------
-----------------------------------------------------------A
ALQLNPSELALLQRLLRPDL------------------------------PMRRDGELMG
PPEV-----WLRLLAVVECWTRTHLPHHMRALGMLRKAIISSGDGRT-------------
------------------
>Cya7822|196254698
----MTKTYQATGIILKGMPLGESDRLVTILTSEYGLIRAVAPGARKHKSRLRGRAELFV
VNQLLIVKGR---------S-------LEKIIQAETLESYPGLSRDLGKLTVSQYIAELV
LSLALSEQPQIELYELLNEHLRRIEQLSTPQ-------S-------LYAHLAQAVYHLLA
IAGVAPVFHSCCLTHQPIQTN-FIDAHWRVGFSFDSGGTINLSLDRGNNNQAQNEPSQAI
PLAK-------------------------------------------------------L
NWKLTAVELTLLQQLSKKFL------------------------------PKADEIFPRD
VVIPSLDVAWIKIERLLREYAQYYLGYSFRSATLVDTLAPVEF-----------------
------------------
>Cya7424|218439778
----MSKTYQATGIILKGMPLGEADRLVTILTSEYGLIQAVVPGARKHKSRLRGRSELFV
VNQLLIVKGR---------S-------LDKLIQAETLESYPGLSRDLGKLTASQYLAELV
LSLALCEQPQIELYELLNEHLRRIEQKATPQ-------T-------LYPHLAQAVFHLLA
IAGVAPQVYQCCLSREPIETN-FIDSLWRVGFSFESGGAINLSSDRRQPFQPSDDLKKEI
FLNK-------------------------------------------------------L
NWKLTAVELTLLQQLGQKFL------------------------------PQAYDIFPMD
VAISSIDVAWIKIERILREYAQYHFGRSFRSATLVDTLAPVDF-----------------
------------------
>PromN1A|124025163
----------MKGLSLKVGPLGENDRLLTILSEESGISRLAIPGARKPKSRLGATSPFNL
L-DLHIVGKK---------D-------LKKVTQIKIIKSYGNLGKNIETLSAAQAISELI
LIMVGNEDPQKDLLKLVLMHLNRLNELHKTE-------FNSLE---ALAISVQSSIHLLA
LGGYCLPLQNCCHSGSKLIPP-IGEWGWRCSFIPEEGFAIGTMPN---------------
-----------------------------------------------------------A
SAELNPSELALLQRLLLEKV------------------------------PFHSNGKLLG
PKQV-----WLKLLKIVETWIETHLQRRITSLQMMREVIISNDLNT--------------
------------------
>Micc|254411982
----MTKTYNATGINLKSMPLGEADRLVTILTPEWGLIRVVAPGSRKQNSKLAGRMGLFV
VNQLLIYKGR---------S-------LDKITQAETLESYPGLAKDLGKLAASQYLAELV
LCHALSEQPQAELYALFNEHLRRLEQLPPLS-------SSHSGTSLLLAHLCQGIFHLLA
LAGIAPQVQQCCISQHPIQPD-FTDQNWQVGFSVEAGGTYRLAVEASQPQRVLHPVASRS
HDVDQSPLPR-------------------------------------------------L
TCKLNAIELTIVQQLAAAEL-------------------------------SPSCLDAIA
PL-------WVKVERMLRDYAQYHFGRSIRSAALVDALAMSAES----------------
------------------
>Prom9202|254526262
--MSGSGECRLEGLCIKASPLGENDRLITILTDEQGIVRLAVPGARRPKSSLAAATPLTY
L-SLQIFGKR---------N-------LKSVRQIKILKSYSGLGKNIECLAAAQAITELT
FLLVGNNDKQQNYLSCVLAHLDRIYLYEISK-------EEDIK---ILSMSIQSLIHLLA
IGGINLPIHHCCKTGEPIIPP-LGNWEWSCHYLPSEGFSSMEDPQ---------------
-----------------------------------------------------------S
NLKINASEVALLQRLLFPEL------------------------------PIKSNGELLG
PKKV-----WLKILLIIETWISTQLEKDLSSLKMLREIYS--------------------
------------------
>Nods|119513475
----MSKTYKATGINLKAQVLGESDRIVTILTREFGLIQAVAPGARKQNSSLGGRSGMFV
VNELLIAKGR---------S-------LDRITQAQTVKTYPDLAKDLGKLAAGQYLAEIV
LCQALSEQPQEELYQLLNEYLHQLELLPKTD-------TSA-----IYAQLAQGVFHFFA
LAGLSPQVQVCCLTQKILRPD-FTNPNWRVGFSVTAGGTVCLQAWENLRKDRVQPRLAP-
----SADDRNLAYQTVVHHQDIP------------------------------V-----I
SCRLDATELTMLQNLSQPEI-------------------------------MRMDAAKNY
G--------WLSVEKILRQYAQYHLGRPILSATLIDSYFAANHDATV-------------
------------------
>Cyab|254431445
-----MPETQLEGLALSCRPLGESDRLLTLLSEEDGLTRLAVPGARKPRSSLAAAVPLAH
L-RLQVGGRS---------G-------LRRVRQLRVVRNYSQLAERLETLAAAQALAELC
LGLVPGDAPAPGMLGSMLMQLGRLEQQVRER-------SDSLE---ALALAVQGSVHLLA
LGGYALPLVQCSRTGQRLDPP-LGNWDWRCSLVPSEGFVLGAVAG---------------
-----------------------------------------------------------A
RVVLNASELALLQRLPRPAL------------------------------PRRRDGSLMG
PEAV-----WLHLLELVECWCGEHLQRRPRAFRLLRLGLQSAPASS--------------
------------------
>Acam|158337750
----MSRTYKATGINLKSMPFGEADRLLTILTREQGLVRAVAPGCRKPKSKLGGRSALFV
VNDLMLVQGR---------S-------LDKIAQAETLESYPGLSQNLAKLTTSQYLAELT
LYQALSGQPQTELWDLFCQQLTQLQNATLAQ---------------VPCCLIHGTLKLLA
GAGIAPQVHACCVTHQPLDPP-TSNPTWRVGFSAGAGGTVTLTGPPRPRTAIQQAAEQA-
-------------------IAYP------------------------------LGADYRV
QGKLSAQELALLQDLNPAEI--------------------QPAS------PLPLPLIATY
PLVI-----WQGVESALRHYAEAYFDRPIRSAALIDTCFTPLPDLTSVPS----------
------------------
>Prom9301|126695756
--MSGSGECRLKGLCIKASPLGENDRLITILTDEQGIVRLAVPGARRPKSSLAAATPLTY
L-GLQIFGKR---------N-------LKSVRQIKILKSYSGLGKNIECLAAAQAITELT
FLLVGNNDKQQDYLSCVLAHLDRIYLFKESQ-------EEDIK---MLSMSIQSLIHLLA
IGGINLPIHHCCKTGEPIIPP-IGNWEWSCYFLPSEGFSFIEDPQ---------------
-----------------------------------------------------------S
NLKINASEVALLQRLLFPEL------------------------------PIKSNGELLG
PKKV-----WLKILFIIETWISTQLEKELSSLKMLREIYS--------------------
------------------
>Artm|209527697
----MSRTYKATGIILKAIPLGESDRLLTILTPEFGLMRVVAPGARKSRSRLGGTTGLFV
VNQWLIAKGR---------S-------LDKITQAEIINSHSGLAKNLGKLAAGQYLAELV
LSQALSEQPQPELFLLLSEHLDRLEGLPNTS-------TEENAIG-IVARLTHGIFHLLA
WAGIAPQVQLCCLTQHPLNPN-FSDPNWLVGFSLAAGGIINLVELSRITSQHNDHQSSSV
SEAGGRYLTEEISIK--------------------------------------------I
DARLAAEPLAILQHLAQSEL---------------------------------TNLWNTY
QPSA-----WITVEKILRRYAEYQFARSIQSASLIDSWLLNCSPTNWCQ-----------
------------------
>Syne6301|56750569
----MSRTYTTTAIVLKATPLGEADRLLTLLSPDQGLLRVVATGARKPRSKLGGRTALFV
VGDCLIACGK---------S-------LDRLQQVETLTSHTALSGDLARLAAAQYLTELV
LAQALERHPQPELFALLCRDLARIETQSGLE---------------VLPYLLQSTWQLLA
WAGWAPQTHYCCLTQQAVQPR-LEQSRWRVRYSPSLGGVLADTAAYQRRPNQ--------
-----------------------------------------------------------R
ELLLTATELAALQQIPTSQT---------------------------------VLPLASL
PREA-----WQMLERALRHSAEYHLERPLQSALLLETLLTGSHVASV-------------
------------------
>Anav|75906952
----MNKTYKATGINLKAQAMGESDRIVTILTQEFGLIRAIAPGSRKYNSSLGGRSGMFV
VNELLIAKGR---------S-------LDKITQAQTIKTYPGLAKDLGKLAASQYLAEIV
LCQALSEQPQEELYELLNEHLHRLEELPKGE-------SFG-----VLAYLAHAVFHLLA
LAGLTPQVQICCLTQRLLTPN-FVDPNWRVGFSIAAGGIVCLEAWEGLRKEAQKESREK-
---SLPHPVTPAYQTVVHRQEIP------------------------------V-----I
SARLNSVELGMLQQLSQPEI----------------------------------MQINTT
SDAS-----WLSVEQILRQYAQYHLGRPIRSATLIDSYFAANHDATV-------------
------------------
>Artp|284052146
----MSRTYKATGIILKAIPLGESDRLLTILTPEFGLMRVVAPGARKSRSRLGGTTGLFV
VNQWLIAKGR---------S-------LDKITQAEIINSHSGLAKNLGKLAAGQYLAELV
LSQALSEQPQPELFLLLSEHLDRLEELPNTS-------TEENAID-IVARLTHGIFHLLA
WAGIAPQVQLCCLTQHPLNPN-LSDPNWLVGFSLAAGGIINLAALSRIQSQHNDHQSSSV
SEASGDYLTEEISIK--------------------------------------------I
DARIAAEPLAILQHLAQSEL---------------------------------TNIWNTY
QPSA-----WITVEKILRRYAEYQFARSIQSASLIDS-----------------------
------------------
>Cya7425|220906414
----MSSTYKATGINLKAMPLGESDRLLTILTREYGLIRVVAPGARKPRSSLGGRSGLFV
VNELLIAPGR---------S-------LHKLSQAETLTSYARLSKHLSTLTASQYLAELV
IYQALSEQPQVELFDLLCYYLSWLEQSPEQE---------------VLAVLSRAVFHLLE
WAGIAPQVQQCCLTRRPITPD-YTDPDWRIGFSCRAGGTVTSLAEALSLPASELQSTPAV
PSRSAPALEH-------------------------------------------------P
HVYLTAIELEVLQHLSTSLP------------------------SSPTVSWSDLPPPSHY
PTWV-----WLAIERTLRQYIQSYLDRPIRSAVLMDACFSPLSPAFS-------------
------------------
>Cya51142|172039459
MNVMVSRTYQTTGIVLKGMPFQEADRLVTLLSPEYGLIRAIVPGARKQKSKLRGRCELFV
INELLIAKGR---------S-------LDKITQAETLESYPGLSKDLGKLAAAQYLAELA
LNLALDDQPQLELYELLNEHLRRLEKMSVAE-------S-------LYGYLAQAVFHLLA
IAGIGPQVHCCCLTQEELTPN-FNDPNWCVGFSFDAGGLINLEIKDRGKN------NSH-
------------------SVVLP------------------------------I-----I
NHKLKASELTLLQHLNQSSLP-------------------HPGK------ILPATILDSH
FTVP-----WLEVEHLLRNYAQYQLGRYFRSVTLIDNLPEAEF-----------------
------------------
>Lyns|119485167
----MSRTYTATGINLKAIPLGESDRLLTILTPEHGLIRAVAPSARKPRSKLGGRSELFI
VNQLLLYKGR---------S-------LDRITQADLIKSYGGLSQNLGKLSASQYLAEVV
LSVALSEHPQEELFLLLNEHLDRLEHLPNTP-------QIETITA-TIAYLTHGMFHLLA
WSGISPQVQHCCLTQRPLVAN-FTNPRWRVGFSLEAGGVISLEAREKQTPDNKTDRQSTN
PSQPFGGI---------------------------------------------------T
HVKLSAAQLAILQRLAHPRL-----------------------SDEFESGLMSQQTATTT
PRSISLSD-WVAVERLLRRYAEYHLGRAIRSATLIDTYVEQFQLSYF-------------
------------------
>Prom9211|159902937
----MKSSSRIQGLSLKVGPLGENDRLLTILSAQEGIVRLAVPGARRPKSSLSATTPLTF
L-ELQIGGKT---------G-------LRRVNQIKILKSFSKLGESLETLAAAQVIAELS
ILLVGANDPQPGILKAALIHLERLESKQTGT-------------LFTLANCIQSCVHLLA
LGGYNLPIQECWRTGEALEPP-IGNWSWRCSFLASEGFAVGSIPN---------------
-----------------------------------------------------------A
TIELNASELALLQRLIKPNL------------------------------PIKSNGELLG
PFKV-----WIKLLIVLEAWIETHLQQKLNALQILKASINANERKEITTN----------
------------------
>Noss|17231667
----MNKTYKATGINLKAQAMGESDRIVTILTQEFGLIRAIAPGSRKHNSSLGGRSAMFV
VNELLIAKGR---------S-------LDKITQAQTIKTYPGLAKDLGKLAASQYLAEIV
LCQALSEQPQEELYELLNEHLHRLEELPKGE-------SFG-----VLAYLAHAVFHLLA
LAGLTPQVQICCLTQRSLTPD-FADPNWRVGFSIASGGIVCLEAWEGLRKEARKESKEK-
---SLPHPVTPAYQTVVHRQEIP------------------------------V-----I
SARLNSVELGMLQQLSQPEI----------------------------------MQINTT
SDAS-----WLSVEQILRQYAQYHLGRPIRSATLIDSYFAANHDATV-------------
------------------
>Cya8801|218248277
----MSRTYKATGIILKGMPIGEADRLVTILSPEWGLIRAVVPGARKSKSRLRGRSELFV
INDLLIAKGR---------S-------LDKITQADTLESYPKLSQELGKLASGQYLAELV
LCLAVSEQPQGELYELLKEHLRRLEDISSGQ-------S-------LHSHLAQAVFHLLA
IAGIGPQVHRCCLTQETLAAN-FSDPRWRVGFSFEGGGLINLSPQNPPQTPVPR------
-----------------------------------------------------------I
NQELGAIELCLLQHLGYSFL------------------------------PQPRQILPPE
SLNDFLGVAWVRLELLLRNYAQYHLGRSFRSAELVDTLSGLEF-----------------
------------------
>Glov|37519653
---MSGKTYRATGINLRRMPLGESDLLMTILTRENGLVRAVARGARKANARIGGRTEQFV
VNDLQLYRGR---------S-------LDQLTQAESLRTFPGLLQDLGRLTAAQYLAEGV
LQEATEGQAQEDLYDLLLVHLERLAATPSHQ---------------IAARLVHGVYQLLA
VGGVAPEVHFCTVSHRPISAE-------SAGFSVEGGGLVALECLSHER-----------
-----------------------------------------------------------V
GFRLDIEQVAALQLLADADL----------------------------------TPASLD
WNYL-----WIGLERLLRRHIEFHFDRPLRAATLLEICFEPLAVPAAASPQ---------
------------------
>Syns8102|33865199
-----MAERTLVGLALKVGPLGEHDRLLSLLSDAEGVTRLAVPGARRPKSSLAAAAPLTL
L-ELQVGGRS---------G-------LARVRQLRVLHSHAGLGRQLETLSAAQAFCDLC
LQIGRED-PVEGLLATLQLHLERLDQRSDCL-------DE------LLASSVQGAIHLLT
LGGYSLPLQSCCLSGAPLEPP-IGTWEWRCSLLPMDGFAIDRQPG---------------
-----------------------------------------------------------A
AMTLNPSELALLQRLTRADL------------------------------PRRRDGELMG
PRPV-----WLRLLAVVEIWIRTHLQRGNPALAMLRECVTAKQVSQHGADAANS------
------------------
>Thee|22299777
----MGRTYRTIGINLKAMPLGESDRLLSVFSRDRGLLKLVAPHSRGSRSRLGGRVDLFV
VNDLFISPGR---------N-------LDRILQAETVATYQGLHHQLTTLTAAQYLGEVV
LYQIHPQQPQPELFDWFCATLDQLQGASSRA---------------ALAILVRGLCGILR
LGGIAPEWYQCHESGCKIAVP-TADTDWRLGFSFAGGGVFRIRADHPVGNESVAGAG---
-----------------------------------------------------------G
DRQLTASEVRLGQWLAMPTTQ-------------------FLAR------DEFLTQAEAY
PLSV-----WLSLERVLRQYLQFHLEQPLRVPPLLDSCFSPVAVSQP-------------
------------------
>Syns9916|116075036
-----MADRRLEGLALKVGPLGEHDRLLTLLSDQVGVIRLAVPGARKPKSSLAGAVPLTQ
L-ELQVVGRR---------G-------LPRVRQLRVQHNFGAVGQRLETLAGAQALAELC
MGLVEDDDPLNGLLDAVVIHLERLEAISRGP-------DDGSL---ALASSVQACVHLLA
IGGYGLPLQSCCRSGAPLIPP-IGQWDWRCSLIADEGIAIGSQPG---------------
-----------------------------------------------------------A
AVQLNPSELALLQRLPRAEL------------------------------PRRQDGELMG
PQAV-----WLRLLAVVECWIRCHLPRPVRSLGMLREALVLPTGGDAERS----------
------------------
>PromMED|33860955
----MSGESRIKGLCIKASPLGESGRLITVLTDEQGIIRLAAPGARRPKSSLAAATPLTY
L-SFQIFGKR---------S-------LKSVRQIKILKSYNGLGKNIECLAAAQAITELT
FLLVGNNDKQKDYLSSVLIHLDRIYEYNLES-------EEDFK---MLSMSIQSLIHLLA
IGGINIPVNFCCKTGEAIIPP-LGNWDWQCSYLPNEGFSTVEDER---------------
-----------------------------------------------------------S
ILKVNASEIALLQRLLFAEL------------------------------PIKSNGELLG
PKKV-----WLKILSIVENWISAQLEKELSSLKMLREFYR--------------------
------------------
>Scys6803|161344755
----MSRTYQTLGIVVKGMAFGESDRLVTIFSPEYGLIRAIAPGARKPKSSLRGRTELFV
VNQFLLFAGK---------S-------LDRINQAETQYSYPGLGQNVCNLAAGQYLIELI
LALGTEASAQTSLYELFTEHLRRLETEATVE-------N-------IYGHLAQALFHCLG
AEGIAPQFHHCAITAQTISPN-FYDRQWRVGFSPELGGIVDLRSSRDMGP----------
---------------------IP------------------------------Q------
MRRLTAMELSLLQQLNQPALP-------------------DPQQ------YLPVIARKNF
RLWD-----WVKAENLMRYYAQRQLGKSFRAAVLLDSMWEVDF-----------------
------------------
>Syn9902|78184233
-----MADRRLEGLALKVGPLGEHDRLLSLLSDAEGLTRFAVPGARRPKSSLAAAAPLTL
L-ELQVGGRS---------G-------LGRVRQLRVLRSFSRLGQRLETLSAAQALCDLC
LQLAADD-PVNGLLSTVLLHLERLESHADDA-------DL------VLAGTVQASIHLLT
LGGYGLPMQSCCLSGAPLDAP-LGQWDWRCSLLPEDGFAIHSQPN---------------
-----------------------------------------------------------S
AIELNPSELALLQRLVRADL------------------------------PRRQDGELMG
PQRV-----WLRLLRVVELWVRTHLAHRSRALAMLRETLITPA-----------------
------------------
>Trie|113477991
----MAKLYKATGINLKAMALGESDRLLTILTPEYGLIRVVAPGVRKQKSKLGGRGELFV
VNQLLISKGR---------S-------LDRINQAETITSYTGLSQNLGKLAAGQYLAELV
QQIALKENPQTELFHLLNEHLERIEQLQHKT-------DRLWSTQ-LIAFLAHGIYHLLA
IEGIAPQVHQCCATGNELQPD-FNNSKWQVGFSIDAGGIIKVDETSVVQSFCKDLSDYYL
STK--------------------------------------------------------I
NTLINANQLSLLQQLPQPQL---------------------------------QTIVKLT
SYQD-----WVKVEQLLRKYTQYHLGYSIRSAELIDTYLKSISPLINNATI---------
------------------
>Syn9311|113955067
----MSPERRIEGLALKVGPLGEHDRLLTLLSDDVGLIRLAVPGARKPRSSLAAAVPLTT
M-ELQVGGRS---------G-------LLRVRQLRVQHNFGNVGQRLETLAAAQALSELS
ISLVAGDDPVPGMLSAVLMHLERLELLAQKQRSSEMKSAEGERVDRTLATLVQACVHLLA
LGGYGLPLQTCCRSGAALSPP-IGNWEWRCSLLADEGLAIGSQAG---------------
-----------------------------------------------------------A
AIQINPSELALLQRLTRLEL------------------------------PERQDGGLMG
PRPV-----WLRLFTLLESWCRVHLPRPVRSFAMVREAVANA------------------
------------------
>NoAz|298491381
----MSRTYQATGINLKTQALGESDKIVTILTKEFGLIRAIATGARKHNSSLGGRSGIFV
VNQLLISQGR---------SSQPATPTLDKITQAETIKTYPSLTKDLGKLTASQYLAEIV
LCQALSEQPQTELYELLNEHLQRLEALPKTQ-------GLD-----VVAHLAHGVFHLLA
LAGLTPQVQFCCLTQRPLTPD-LTNPNWQVGFSISAGGTICLQAWEQLRQEREKQRKEE-
----NSPVSNPPYETLVHHQDIP------------------------------K-----I
SSRLGAKELNMLQHLSQPEI----------------------------------MQIDAA
SDFG-----WLSVEHILRQYTQYHLGRPIRSATLIDSYFAANHDAIV-------------
------------------
>Ucyn|284928635
----MSQAYKTTGIVLKSMPLGEADRLIIILSPEKGLIRAIAPSSRKNKSPLSGRSELFM
VNQFLIIKGH---------S-------LDKIAQAETLQFYPGLRKELVKLAAAQYLSELI
LKLSIDEQPQEELYELLNEHLRRLEKMSLAE-------N-------LYGYLAQAIFHFLI
VTGIGPQIYQCCLTQEKLTPN-FKNPDWQVGFSHEMGGLINLNSLAYTNK------ALT-
------------------VFSVP------------------------------L-----I
NYKLQATDLVLLQNLNQSYLP-------------------HAGK------LLPSNVLSQD
FIVP-----WQKIEHLLRDYTQYQLGCSFQSVVLIDSLPNLEF-----------------
------------------
>Syns5701|87301170
-----MPEESLEGLSLKCGPLGEHDRLLTLLSEDGGLSRLAVPGARRPRSSLAAAVPLSQ
L-RLQVGGGR---------G-------LRRVRQLRVIHSFGQLGQRLETLAAAQSLAELC
LRLVPDGDGVAGALGDLTLQLRRLELVVSER-------QDNLE---ALAIAVQGHVHLLA
LGGYGLPLQRCARSGEPLAPP-LGNRDWRCSLLPSEGLVIGALAG---------------
-----------------------------------------------------------A
MLVLNASELALLQRLPRPGL------------------------------PRCHDGTLMG
PAWV-----WLRLLELVQVWCQEHLGRRGKALRLLKGCFGAEAQGHHGAAPSLPPND---
------------------
>YellB|86609992
---MSGRTYRVTGINLKGIPLGEADRIVTILTREQGLIRAVAKGSRKQPSKLGGRMEPFV
INDLLMVRGRWSAQTETSQR-------LQRIVQAETLQTFPRLSRSLAHLTAAQYLAEVA
LLLALPDQAQEELFVVLVEHLERIERAASEQ-------A-------VLPLLTHGLYHLLA
LAGFAPQVQACYFCQGGLVGSVFFSPQW--------GGLICDPCRVAQRPS---------
-----------------------------------------------------------P
IAWVSASALRALGSLPSSTL---------------------------------PLPEDSL
PLAA-----WLEAERLLRRVLEHHTDREIRSAELLASCYAVPTANGQGSPAFPEGHPEKW
ASA---------------
>Syn7002|170077380
------MSFKVTGIILKGSPLGEADRLVTILSPEQGLVKAVAPGARQHRSALRGRTELLV
VNEFVLTRGR---------S-------LDRIQQADMLTSYSGLRHDFAKLAVGQYLAEVT
HYLAVSQTPQPELYELLREHLRRIEALEFQP-------SARVTQ--IIAHLTQALFHLLA
IAGFAPQVQHCQGSQTLISPN-FVDPRWRIGFSHDLGGIMVLGQGNIRPD----------
------------------------------------------------------------
-QRLTALELDILQMLPNRNLP-------------------ELQR------WSQAEQMVFS
LETA-----WLRVEHLLRQYLEHHIGKTLKAAPLIDTLAPLAF-----------------
------------------
>Cylr|282899614
----MNGSYHVRGINLKSQFLGESDKILTVLTRELGLIKAIAPGSRKYQSSLNGRSGIFT
VNELLISLGK---------SNPTQTSNLYKINQAQTLKTYPGLTKSLGKLAASQYLAEIA
LHQALEEHTQVELYDLLNQHLDTLDSLPPIP-------QIA-----IVAHLAKGVFDMLK
LAGISPQIQVCCLTQKPLIPD-LSNPKWQAGFSTTAGGTICLQTWENIKKQEKFHEPKI-
--------PENDFERVLHHQELP------------------------------K-----I
SRRLGAKELMMLQYLSQPGI----------------------------------IQIDSA
YDDS-----WLSVEQILRHYTQYHLGFPIRSATLIDSYFAPNHDAIV-------------
------------------
>Prom9303|124023836
----MSGERRLNGLSLKVGPLGEHDRLLTLLSDQEGVTRLAVPGARRPRSSLAAAVPLSL
L-ELQVAGRR---------G-------LARVRQLKVLRSFNSVGKQLETLAAAQALAELS
LMLVAGNDPLPGLLNTLLMHLERLEALSQAQ-------PAQPNT--TLACSVQACVHLLA
LGGYGLPVQECCRNGTALEPP-LGQWEWRCSLMPEEGFAIGALPG---------------
-----------------------------------------------------------A
ALQLNPSELALLQRLLRPAL------------------------------PMRRDGELMG
PPEV-----WLRLLAVVECWIRTHLPHHMRALGMLREAIISSGDGRT-------------
------------------
>Syns7805|88809275
----MSGDRRLQGLALKVGPLGEHDRLLTLLSDDVGVIRLAVPGARRPRSSLAAAVPLTC
L-DLQVVGRR---------G-------LARVRQLQVQRSYSGLGQRLDTLAAAQALAELA
IALVSSDDPVPGLLDAVLIHLERLDNLSRAP-------GEKVDH--CLAHVVQAGVHLLA
LGGYGLPLQACCRSGATLTPP-IGQWEWRCSVLPEEGLALGALAG---------------
-----------------------------------------------------------A
TIQLNPSELALLQRLPRAEL------------------------------PRRSNGDLLG
PRPV-----WLKLLAVLECWCRVHLPHPVRSLTMVRDCVSAASLSEHEPT----------
------------------
>Syns7803|148238912
----MSGDRRLQGLALKVGPLGEHDRLLTLLSDDVGVVRLAVPGARRPRSSLAAAVPLTC
L-DLQVVGRR---------G-------LARVRQLRVLRSYSGLGQRLDTLASAQALAELA
IALVSSDDPVPGLLEAVLIHLDRLERLSRTP-------GEEADL--CLANVVQAGVHLLA
LGGYGLPLQACCRSGAALTPP-IGQWEWRCSVLPEEGLALGALAG---------------
-----------------------------------------------------------A
RLQLNPSELALLQRLPRPDL------------------------------PRRSNGELLG
PRPV-----WLKLLALLECWCRAHLPRPVRSLAMVRDCLSAAPLSDHEPT----------
------------------
>Cya0110|126658910
---MKSRIYQATGIILKGMPFQEADRLVTLLSPEYGLIRAIVPGARKQKSKLRGRCELFV
INELLIAKGR---------S-------LDKITQAETLESYPGLSKDLGKLAAAQYLAELV
LNLALDEQPQLELYELLNEHLRRLERMSLAE-------S-------LYGYLAQAVFHLLA
IAGIGPQVHYCCITQEELSPN-FNDPSWCVGFSFDAGGLINLAIRDKEKN------NPN-
------------------PIVLP------------------------------V-----I
NHRLKASELTLLQHLNQSFLP-------------------HPGK------ILPSNILDSD
FTVP-----WLQVEHLLRNYAQYQLGRSFRSVTLIDNLPEAEF-----------------
------------------
>Mica|166365593
---MMSRTYQATGINLQGMTFGEADRLLTILTAEYGLIRAIAPGARKYKSSLRGRSELFV
VNNLLIVAGK---------S-------LDKVVQAETIESYPKLSQNLAKLTVSQYLCELV
LAIALSEQPQRELYELICGHLARIEVLDENQ-------Y-------ILPYLCQAIFHFLI
IAGLVPQVHNCLLTGKALIGD-N-----CLGFSFEAGGIIDLAALTETINPPK-------
-----------------------------------------------------------I
DSKLTRQELQLLQCLGKTDF---------------------------------PPEENLT
SELA-----WINLDRLLRRYTQYHLGKTFRSSALVEGLSPLEF-----------------
------------------
>Syns8109|260435082
-----MAERRLTGLALKVGPLGEHDRLLSLLSDAEGVSRFAVPGARRPKSSLAAAAPLTL
L-ELQVGGRS---------G-------LARVRQLRVLRSFSGLGQQLETLAAAQALCDLC
LQLAAQD-PVDGLLDTMQLHLERLEEHRADP-------EL------VLAGTVQACIHLLT
LGGYGLPLQTCCITSDPLEPP-LGQWDWRCSLLPQDGFAIDEQPG---------------
-----------------------------------------------------------A
AIQLNPSELALLQRLTRAEL------------------------------PRRRDGELMG
PPAV-----WRRLLRVVEIWSRTHLNRPSKALAMLRETLLAGA-----------------
------------------
