# Supplementary material for: Genome fluctuations in cyanobacteria reflect evolutionary, developmental and adaptive traits
Source: BMC Evol Biol. 2011 Jun 30;11:187. doi: 10.1186/1471-2148-11-187 (PMC3141437; doi:10.1186/1471-2148-11-187)
Supplement: Additional file 8 — Individual and concatenated alignments for protein groups. Compressed file containing all alignments of individual groups (fasta format) and the concatenated alignment of 285 single-copy genes (phylip format). [file 1471-2148-11-187-S8.GZ › Cyanos1393.faa]

>Syne7942|81299799
-------------------MLSVVTGPSRSGKSEWAEQL----ALQSQLAVTYIATA--Q
MNLEDPEWCDRIALHQQRRPADWQTLNI--Q--AELATIL--TQ-AS--DRDCLLVDSLG
TWVAAFL--EDSEADWSQRSETLLQSL---QNCLATVIIVAEETGWGVVPAYPLGRQFRD
RLGSLTRAISGQADQVFLAVAGYALDLKLLGVMIPSTRL---------
>PromCC|33240424
-----------MINKRNKNNLILVSGPIKSGKSRWAEKL-----IFKEKNVTYIATH--E
VIYDNKDWIERIRLHKQRRPSHWQLIET-----SDISSSL--KS-ID--KGNSILIDSLG
GVVSKYL--NYDSVKWNTYSSLIIEKL---TKFEGVIVIVAEEIGWGVSPYTESGNIFRD
RLSELTEKLDTYAKQSWLVIHGRAINISINSSRI--------------
>Crow|67923498
-----------------MPKHILVTGPSRSGKSEWAETL----ANKVSKPVIYVATA--Q
ENPDDPEWQQRIEKHLLRRPSHWQTLSV--P--HDLSITI--EQ-AK--PPSCLLVDSLG
TWVANEL--EQDEESWQAIASQLLTTV---QKASVDLIFVAEETGWGVVPAYPLGRLFRD
RLGHLTRQLGTIVDTTYLVTGGHVLNLSLLGEPLINIE----------
>Syn7335|254423581
------------------MSITLITGPSRSGKSEWAEQLAARDAARNNRQVVYIATA--K
TTLNDTEWRSRIDQHRTRRPISWQTQEV--P--IALAEAILSSDRLN--PQSCLLVDSLG
TWLANLI--EQDDASWEKSQIALIEAL---KQTDSEVILVAEETGWGIVPAYELGRRFRD
RLGNLNRVIAQFSTEVYLVTSGYAINLKQLGTPVEGPAHQK-------
>Syn307|148242333
---------------MAVANHLLITGPSRGGKSEWAEQRIR--EMAGAAAITYLATG--P
TLPDDAAWQQRLSRHRQRRPEHWRLLEA--SSISAVSQLL--QQ-GSDCQEDFVLLDSLG
GLVASAL--ELEEECWLELQAAFLMAL---EKRSTPVVLVAEEVGWGVVPPTAIGGRFRD
RNGSLTRQCEQLCSESWLVAAGRALPLHQLAQRLNPAP----------
>Syn9605|78212858
MVVGDSTVHLEPAGACQTSRLILVSGPARSGKSRWAEHL-----LHHHPVVTYIATA--A
TRPDDRDWQMRLEAHRKRRPDHWSVAES--G--AALVNFI--DN-LA--PGQSVLIDALG
GFVAHHL--ELTASDWDQLCERLIASI---RSSHCTFVLVIEETGWGVVPPTRIGGLFRD
RLGSLAQALDRVADGAWLVLQGRALNLHALGHEVP-------------
>Nosp|186685668
-----------------MGKIILVTGPARSGKSEWAETL----AMESGKAVVYVATA--T
DNTDDQEWHQRILEHQQRRPQDWVTLSV--P--IELSATL--AD-AK--PYTCLLVDSLG
TWVANLL--EEDESSWENIVVELLETV---ELVAADVLFVAEEVGWGVVPAYPLGRMFRD
RLGSLVRQLAALSETVYLVTGGHVLNLSVLGSPLPTKEDTGVFRSQDS
>PromAS|123968532
------MNAKVLNISEYSSHIVLITGGTKSGKSEFAEHL-----AKGVKKLSYVALS--E
NNLDDKEWQDKINLHRKRRPKDWKLIET-----TDLLNTL--RN-----EEGPLLIDSIG
GFVMKSI--GKEQKEWLTKMNSLISLL---MKRKSITIIVGEQVGWSLVSEYKIGNTYIE
RIGEIQKRITKISKDNWLAINGRAIKIDEISIEIPT------------
>Rapb|282896856
-----------------MGKIILVTGPARSGKSEWAENL----ALESGKKVVYIATA--N
ENPHDLEWQQRIEKHQQRRPETWITMCV--P--RELTGSL--KN-QT--ADTCILIDSLG
TWVANCL--EQDDLIWEKTLEEFLADL---PLIDGDLLFVAEETGWGVIPAYPAGRKFRD
RLGGLVRQLGRISHTVYLVTGGYVLNLSILGVPLPPVKS---------
>YellA|86606878
------------------MPIVLICGPARCGKSRLAESL----AAASGLPVVYLATGPKP
DPQADPEWAERVQQHRQRRPPTWQTWET--G--PDLGADL--QK-LS--QPCCALVDSLG
GWVAQGL--ECSPEEWDPLVDAFLSAL---QSWAGKAILVSEEVGWGVVPAYPLGRRFRD
RMGELTQKLAPLADQVFLVAAGFVLDLTRLGIPLAGVNSPELR-----
>Prom9215|157413365
------MIANDLSIREDSSHIVFITGGTKSGKSEFAEYL-----AKKLKKLSYVALS--E
NNLDDKEWQDKINLHRKRRPKDWELIET-----TDLLNTL--GK-----EEGPLLIDSIG
GFVMKSI--GKEQNEWSTNMNSLLSLL---LKRKSITIIVGEQVGWSLVSEYKIGNTYIE
RIGELQKRITKISKDNWLAINGRAIKMDEISIEIPT------------
>PromN2A|72382185
---------MITPLEKNYKGLISITGPTRSGKSQLAEFL-----IKKQQSVTYIATS--K
PRPNDPDWQQRIDLHKKRRPDRWKLIEH--P--KDICKAI--ES-IS--KNGSILIDSIG
GLVEHHL--GDDDTQWEIFQDKLLNCF---TDDNLLIVFVSEEVGWGIVPATPIGHLFRE
RHSTLTSLLSCRSKKRLLAINGIAIDLDQIGDLIP-------------
>Syns9917|87124501
------MGVVDRLEACGVRDLILVSGPSRSGKSRWAEHL-----LGHHAAVTYVATS--D
PRPEDPAWQERLRLHRLRRPEAWQLLEC--G--PALASGL--ET-IA--ADRALLIDSLG
GFVAWHL--EEAEAQWHASVSDLLSAL---KIRKQPVVLVIEETGWGLVPPTAIGGLFRD
RLGALAQRLEALSSRSWLVVQGRAIDLHEVGQRVP-------------
>Prom9312|78779322
------MNSKDLNIKDYLSHIIFITGGTKSGKSEFAEHL-----AKEVKKLSYVALS--E
NNIDDKEWQEKINIHRNRRPKYWKLIET-----TDLLNTL--SK-----EDGPLLIDSIG
GFVMENI--GKEHNEWSTKMYSLINLL---IKRKSITFIVGEQVGWSLVSEYKIGNTYIE
RIGELQKRITKISKDNWLAINGRAIKIDDISLEIPA------------
>SynsBL|116070591
--------MVLVDPQVNNSQLILVSGPSRGGKSRWAESL-----LTNDPFVIYVATG--M
KRDDDSAWVERLRIHRERRPSHWSLLEP--G--PDLIQSL--QT-IE--PRQSVLVDSLG
GFVATHL--DMDGPAWTKHSDDLITTL---AHLSSKCVVVIEETGWGVVPATQIGGLFRD
RLGQIAQQLDQIADLSWLVLQGRAVDLRAISHPVP-------------
>Prom9515|123966177
----------MENHGNNFAKVIFITGGTKSGKSEFAEYL-----GRKLPKITYIALS--E
SRPDDLNWQKKILQHRKRRPKNWALIET-----NNLVNVL--KK-----DKGPILIDSIG
GFIMESI--YKNDEEWENQIHLLLNLL---KNRIKTTLIVGEQVGWSLVSEYEIGNKYIE
RLGDLQKRITRISEENWLTINGRAIKLDKISIEIPF------------
>Cya8802|257059428
----------MTQLIPSTRQLILVTGATRSGKSQWAETL----AQKLNKPVIYVATA--L
ENPDDPEWQSRIAQHQKRRPPDWETHCI--P--YDLSAIL--DS-IK--PPHCLLIDSLG
TWVANSL--EQDNDTWNEITDQLLENL---QKTPLDIIMVAEETGWGVVPAYPLGRTFRD
RLGSLIRQIGAIANPVYLVTGGHALNLSLIGEPLP-------------
>Prom9313|33863021
--------MVVANTIPILNGLTLVSGPSRGGKSRWAEHL-----VKQFKSVTYIATS--P
RRAGDKNWEQRLEKHRNRRPKHWSVIES--G--PDLKKAI--IQ-MP--RSDIVLIEALG
GFVAWHL--DQPSSNWRALKNDLLQTI---KQHDASIVIVIEETGWGVVPSTSNGGLFRD
RLGKLSQELEPLASNSWLVIQGRALNLKQLGIAVP-------------
>Cya7822|196258451
-----------MNQQISRRKIILVTGAARSGKSEWAEQL----AALKNDPVTYIATA--Y
RDSTDLEWEARLNQHRLRRPTHWQTKEI--P--LELATTI--AQ-AK--APHCLIVDSLG
TWVSNCL--NEDGASWQQISLELLTSL---QQSQVEVILVAEETGWGVVPAYPVGRLFRD
RLGHLIRQIGIIADVVYLVTGGHVLNLSQLGQPLIKNQQSDDFIA---
>Cya7424|218438167
-----------MNDKSSARQIILVTGAARSGKSEWAEQL----ATQMDKPVTYVATA--Y
RDPTDLEWQERINQHCLRRPPHWQTWEI--P--LQLATMI--NK-VS--PPRCLIIDSLG
TWVSNCL--EEDDPTWEQTTMNLLTSL---KQSSVDVILVAEEAGWGVVPAYPIGRLFRD
RLGHLIRQIGIIADVAYLVTGGHILNLSQLGQRLNH------------
>PromN1A|124025725
---------MITPLEKNYKGLISITGPTRSGKSQLAEFL-----IKKQQSVTYIATS--K
PRPNDPDWQQRIDLHRKRRPDRWKLIEH--P--KDICKAI--ES-IS--ENGSILIDSIG
GLVEHHL--EDDDTQWEIFQDKLLNCF---TDDNLLIVFVSEEVGWGIVPATPIGHLFRE
RHSTLTSLLSCRSKKRLLAINGIAIDLDQIGELIP-------------
>Micc|254413076
-------MKAIAGTILSMGQLILVTGPARSGKSEWAEQL----ADQTDKQVVYVATA--Q
VDPNDLEWVARIEKHQQRRPAEWTLVWT--P--IDLVETI--LEWDQ--PDYCLLIDSLG
TWVANCL--DQEDGIWQDTTDTLWRTV---NQSSATIILVAEETGWGVVPAYPLGRTFRD
RLGQVVRQFGMIANPVYLVTGGHVLNLSTLGSPLSRESLP--------
>Prom9202|254525706
------MNANDLSIREDSSHIVFITGGTKSGKSEFAEYL-----AKKLKKLSYVALS--E
NNLNDKEWQDKINLHRKRRPKDWKLIET-----TDLLKTL--GK-----EEGPLLIDSIG
GFVMKNI--GKEQNEWSTNMNSLLSIL---FKRKSITIIVGEQVGWSLVSEYKIGNTYIE
RIGELQKKITKISKDNWLAINGRAIKIDEISIEIPT------------
>Nods|119513670
-----------------MGKVILVTGPARSGKSEWAETL----AIQSGKTVVYVATA--T
ENPADTEWQKRIQEHQKRRPSDWLTLLV--P--VQLSDTL--AD-AK--PNTCLLVDSLG
TWVANLL--EQDQDTWKNTQAEFLETV---ELVAADLVFVAEETGWGVIPAYPLGRLFRD
RLGSLIRQLGAICQPVYLVTGGHVLNLSVLGTPLPSSQNLI-------
>Cyab|254432802
--------------MDADTRCQLVTGPARSGKSRWAEHL----ASAHPGPVLYLATA--D
TRQQDPAWQARLQVHRLRRPPSWRVLEV--Q--AALAQTL--RH-LD--PAELALVDALG
TWVAWGL--DQSDDQWLRSSEELCAAL---AACPGRVIVVSEQTGWGVVPATAIGGRFRD
RLGALEQRLAPLCQRCWLVVAGRALDLAAISQPVPR------------
>Acam|158338827
---------------MDNRHLVLVTGPARSGKSEWAENL----AGQSNRSVIYVATA--A
DYPEDEEWQTRIQAHQQRRPTNWQTIHA--P--MDLAKTI--QA-QP--KSICLLIDSLG
TWLANIL--DQEAELWAVTLETLLKAM---TQAECQIIVVGEETGWGVVPGYPLGRRFRD
RMGELLRQIGAISDQVYLVSAGYALNLKALGIYVTPMVPLDGPKRD--
>Prom9301|126696335
------MNANDLSISEYSSHIVFITGGTKSGKSEFAEYL-----AKKVKKLSYVALS--E
NNLDDKDWQDKIKLHRERRPKDWKLIET-----TDLLNTL--RK-----EEGPLLVDSIG
GFVMKSI--GKEQNEWSIKMNLLMSLL---MKRKSITIIVGEQVGWSLVSEYKIGNTYIE
RIGELQKRITKISKDNWLAINGRAIKIDEISIEIPT------------
>Artm|209527766
--------------MTDTGRLILVTGPVRSGKSEWAENWAENYARNYRKSVIYIATS--G
FDDDDREWCDRIQKHRDRRPSDWTTLEV--P--ITLSTTL--ASVAT--ADNCILVDSLG
TWLANLL--DWEESQWEQAVTELLQVL---LTVTGPVILVAEEVGWGLVPPYPLGRLFRD
RLGGLVRLLGTHADSVYLVTGGYALDLTRLGVKISPD-----------
>Syne6301|56750563
-------------------MLSVVTGPSRSGKSEWAEQL----ALQSQLAVTYIATA--Q
MNLEDPEWCDRIALHQQRRPADWQTLNI--Q--AELATIL--TQ-AS--DRDCLLVDSLG
TWVAAFL--EDSEADWSQRSETLLQSL---QNCLATVIIVAEETGWGVVPAYPLGRQFRD
RLGSLTRAISGQADQVFLAVAGYALDLKLLGVMIPSTRL---------
>Anav|75910076
-----------------MGQVILITGPARSGKSEWAETW----ARESGKTVIYVATA--T
RNPDDAEWQERIQQHQNRRPQDWVTLEV--P--TTLSATL--AN-TK--ANSCVLVDSLG
TWVANLL--EQDEVSWASTVAEFLVTV---QLVAADMVFVAEETGWGIVPAYPLGRKFRD
RLGALVRQLGGMCDSVYLVTGGYALNLTALGTRLPDSIDYE-------
>Artp|284054127
-MVLVTVDNSQKIGMTDTERLILVTGPVRSGKSEWAENWAENYARNYRKSVIYIATS--G
FDDHDPEWGDRIQKHRDRRPSDWTTLEV--P--ITLSTTL--ASVAT--ADNCILVDSLG
TWLANLL--DWEESQWEQAVTELLQVL---LTVTGPVILVAEEVGWGLVPPYPLGRLFRD
RLGGLVRLVGTHADSVYLVTGGYALDLTRLGVKISPD-----------
>Cya7425|220906127
---------MVRASGAANQRLILVLGPARSGKSEWAEAL----ARRSGRSVTYIATS--V
LDPDDQEWQQRIHQHRQRRPPDWQTLEV--P--LALTATL--VK-AA--SSDCLLVDSLG
TWVANGL--EQPEADWQQSQQGFLAIL---AQCHCQVILVAEEVGWGVVPAYPLGRVFRD
RLGHLVRHLGGIMDIVYLVSGGYVLNLSQLGQPLEQELSQPE------
>Cya51142|172039670
-----------------MPKHILVTGPSRSGKSEWAERL----AHRCNKPIIYVATA--L
ENLDDSEWQQRIEKHRRRRPSHWQTLSV--P--YDLCLTI--EQ-AN--PPHCLLIDSLG
TWVANGL--EQDEESWEAIATRLLTSI---QQASVDLIFVAEETGWGVVPAYPLGRLFRD
RLGYLTRQLGVMVDTTYLVTGGHALNLTLLGNPVDKF-----------
>Lyns|119486554
----------MIDSLTPLFRLILVTGPARSGKSEWAETL----AQNSGQSVIYIATS--R
LDSTDTEWQNRIQKHQRRRPPEWKTLEV--T--VELAATL--QQISQ--PNTCILVDSLG
TWLANIL--EQDHQDWQKILEGLMTTL---KKTSGQIIFVAEETGWGVVPAYPMGRLFRD
RLGILTRKIGAIANPVYLVTAGHVLNLSQLGSPLEL------------
>Prom9211|159903442
------------MASLQQSRLTLVSGPVKSGKSKWAEQI-----LQDYSNVTYVATL--F
SDKEDINWLDRISKHKQRRPSSWKLIEN--I--IDLNSLF--AG-IS--SNEPILIDSLG
GIILKYL--NYNDYEWTAIESQFLRLV---QTFTNHIVLVIEEVGWGISPPTIEANLFRD
RLGELVHKLEYIAHDSWLVLHGRAINLTDIGSTILL------------
>Noss|17230666
--------------------MILITGPARSGKSEWAEIW----ARESGKTVIYVATA--T
SNPDDAEWQERIQQHQNRRPQDWITLEV--P--TTLSMTL--AD-TK--ANSCVLVDSLG
TWVANLL--EQDEVSWASTVAEFLVTV---QLVAADMVFVAEETGWGIVPAYPLGRKFRD
RLGALVRQLGGMCDSVYLVTGGYALNLTALATRLPDSTDYE-------
>Cya8801|218246385
----------MTQLIPSTRQLILVTGATRSGKSQWAETL----AQKLNKPVIYVATA--L
ENPDDPEWQSRIAQHQKRRPPDWETHCI--P--YDLSAIL--DS-IK--SPHCLLIDSLG
TWVANSL--EQDNDTWKEITDQLLENL---QKTPLDIIMVAEETGWGVVPAYPLGRTFRD
RLGSLIRQIGAIANPVYLVTGGHALNLSLIGELLP-------------
>Glov|37520316
----------------MAVKLILVSGPARSGKSQLAERL-----AVSSARVTYVATG--W
SVPDDADWQGRLARHRKRRPACWSLVETGAPGGPALEAVL--AE-AE--ADECLLIDSLG
GWLGARLLADLAEESLAQEVAALPGQL---HRCAARVIAVSEEVGWGVIPVYPLGRRFRD
LLGELNRNVAREADAAYLVANGYALDLKVVGRPIDQF-----------
>Syns8102|33865750
-----------MAADQNTSNLILVSGPSRGGKSRWAEHL-----LSGSADVTYVATA--P
DRPNDQDWQTRLDLHRRRRPSHWRLLES--D--ADLTTAL--RT-IP--QQSSVLIDALG
GFVACHL--DASDQAWNACCEELVEQL---AGMGQTCVVVIEETGWGVVPPTLIGGRFRD
RLGSLAQSLDRQAHSAWLVLQGRAVDLHALSQRVP-------------
>Thee|22298648
-----------------MPNHVLVTGPTRSGKSEWAEAL----AAQSKQPVIYIATA--I
ASPEDMEWLQRIQQHRARRPAAWELRDC--P--LELAALV--RD-LP--PNHCALVDSLG
TWVANCL--DQSQDQWQATVAELLASV---QACAAQLILVAEEVGWGVVPASVSGRCFRD
RLGALCQQLSPLMTEVYLVTAGFALPLHQWGIGLKPLRDQLDAQG---
>Syns9916|116074886
--------------MEVEQGLVLVSGPSRSGKSRWAETL-----LDHQDAVTYVATA--A
RREHDSSWQERLRLHRERRPAHWSLVEA--E--ANLPALI--TD-ID--PNHHLLIDALG
GYVAWCL--ELDHEQWQNACQQLIKSL---TMRQRAAVVVIEETGWGVVPPTAIGGLFRD
RLGSLAQALEQHSQRSWLVVQGRALDLHALGIPV--------------
>PromMED|33861420
----------MEVKDNISSNIIFITGGTKSGKSQFAEYL-----GKKISKITYIALS--E
SRPEDINWQKKINNHRKRRPKEWGLVET-----NNLINTL--KN-----ENGPILIDSIG
GFIMESI--NKNDEEWEKMINSLLDLL---VMRVKTTLIVGEQVGWSLVSEYEIGNKYIE
RLGDLQKRITKISLENWLTLNGRAIKLDNISIEIPT------------
>Scys6803|16331415
-----------------MAFPILVTGPSRSGKSEWAEHL----AAQNHPSVIYIATG--K
ENAADVDWQNRIQQHRDRRPSHWQTLCV--D--QNLTDTL--ET-LP--AGSCALVDSLG
GWVANTL--ELSPEQWQTKQRELITFATQGQNTPITIIFVAEETGWGVIPVYALGRIFRD
RLGALTRQLGGLCGQVYLVTGGYAVDLRRWGEPLPPPRD---------
>Syn9902|78184719
--------MVLVDTQVHKSELILVSGPSRGGKSRWAESL-----LAEDPCVIYIATG--T
KRDDDPAWVERLRIHRERRPSHWRLLEP--G--PDLTQSL--KS-ID--ATQSVLVDSLG
GFVAARL--DLDSAAWTEYCEDLIVTL---RHLTFKCVLVIEETGWGVVPSTQIGGLFRD
RLGQLAQQLDQIADVSWLVLQGRAVDLRSISHPVP-------------
>Trie|113476937
----------MNFSTANSDKLILVTGPARSGKSEWAESL----ATNSGKKVIYIATS--Q
INASDLEWQARIKQHKNRRPSDWIILEI--P--VKLSEAL--INYSD--EDSCILVDSLG
TWLANIL--AQDEQTWNETLETVIECL---LKVKGNVILVAEETGWGVVPSFPSGRLFRD
RLGSLIRRLGVISDSVYLVTAGYILPLSDLGIPLKL------------
>Syn9311|113954118
-------MHPNAIKPDVPNGIIVVSGPSRGGKSRWAEHL-----LNAQESVTYVATS--A
QRSNDPSWEERMRLHRERRPLHWQLREP--G--SKLAECI--RR-EE--ANQPLLIDALG
GFTALHL--DHNDLQWEEEVEELIQSL---LTRKRPVVIVVEETGWGVVPATKIGGLFRD
RQGWLAQRLEQHATDSWLVVQGRALNLSQLGILVP-------------
>NoAz|298492744
-----------------MSRVILITGPARSGKSEWAEYL----AIESGKPVIYIATA--T
ENFRDQEWQQRIQKHKERRPEDWVTLNI--P--VKLTAAL--TD-AK--PNTCILVDSLG
TWVANFI--GQDDLSWETTLGELLEAI---PLVEADLLFVAEETGWGVIPAYPMGRTFRD
RLSALIRQLGSVCETVYLVTGGHVLNLSVLGFPLPPAKS---------
>Ucyn|284929677
-----------------MPKHILVIGPTRSGKSQWAEDL----ANKLDSQVIYVATA--I
ENPADFQWQNRIKKHRDRRPAHWETLST--P--YDLIKVI--NK-TM--PPCCLLIDSLG
TWVANRL--DENDEEWDYVVTDLFKCI---EKTSVKLIFVAEETGWGVVPAYPLGRLFRD
RLGYIVSKLGNIVDTTYLVIGGHVVNLSILGQKIQTNQY---------
>Syns5701|87303674
---------MGVVEQRAGAGLTLVSGPSRSGKSRWAEHL----VVGTGRPVLYVATG--A
LAPDDPAWQQRLQLHQSRRPGHWITWEV--E--GELESAL--GR-AP--ADHLLLIDSLG
TWLAHHL--DLDTEAWERRQLGLLEAL---LSCCAPQVIVTEETGWGVVPPTVIGGRFRD
RLGGLQQRLQPLAQASWLVIQGRALDLHALSQPVPGL-----------
>YellB|86607864
------------------MSIVLICGPVRSGKSRLAEGL----AAASGLPVIYLATGPKP
DPKTDPEWAERVQQHRQRRPSSWQTWET--G--RDLGAEL--QK-LP--QPCCALVDSLG
GWVAQGL--DCPSSEWDPLVQSFLATL---QSHRGEILLVSEEVGWGVVPAYPLGRRFRD
RMGELTQRLAPLADQVFLVTAGFALDLTRLGIPVAGKMEQS-------
>Syn7002|170078170
-----------------MGQTILVTGAVRSGKSEWAEHL----ALQSQRPVTYIATA--T
ENPDDPEWMARIQHHRDRRPKNWGFMGE--S--VHLTEAM--RR-IP--EDHCILVDSLG
LWVANHL--ETEPAPWYQLTTAFLEAI---KSSPRMLILVAEETGWGLVPTYPLGRLFRD
RLGRLIREVGLVSDQVYLLVGGHALDIKTLGHPLPPVKMPLS------
>Cylr|282898826
--------------MANMGKIILVTGPARSGKSEWAENL----AIESGKKVVYIATA--N
ENPHDLEWQQRIEKHQQRRPKTWITMCV--S--RELIGSL--KN-QT--ADTCILIDSLG
TWVANCL--DQDDLSWEKTLEEFLTDL---PLVDGDLLFVAEETGWGVVPAYPAGRKFRD
RLGGLVRQLGRISHTVYLVTGGYVLNLSILGVALPQVKS---------
>Prom9303|124023172
--------MVVANTIPILNGLTLVSGPSRGGKSRWAEHL-----VKQFKSVTYIATS--P
TRAGDLNWEQRLEKHRNRRPKHWSVIES--G--PDLKNAI--IQ-MP--KSDVVLIEALG
GFVTWHL--DQPSSYWRVLKTDLLQTI---KQHDASIVIVIEETGWGVVPSTSNGGLFRD
RLGKLSQELEPLASNSWLVIQGRALNLKQLGIAVP-------------
>Syns7805|88808704
-----------MVAANHPEGLVLVTGPSRGGKSQWAEHL-----VSFCSEVTYVATS--P
SFPEDESWQERLRLHRERRPPTWTLLEC--D--GQLTSAL--EE-AP--ENHALLIDALG
SFTAAYL--QNDAEQWNAVQNDLLITL---KQRRQPVVIVIEETGWGVVPPTAIGGLFRD
RQGQLAQRLARQANRSWLVVQGRALDLHALGQTIPL------------
>Syns7803|148239458
-----------MVAADHPEGLVLVSGPSRGGKSRWAEHL-----VSVCSEVTYIATS--P
SLPGDAAWQERLRLHRDRRPANWSLLEC--E--GQLTAAL--QK-AP--QTHGLLIDALG
GFTAAHL--QTDAQEWDALQIELLTSL---KQRQEPVVIVIEETGWGVVPSTAIGGLFRD
RQGALAQRLASHANRSWLVVQGRALDLHALGQAVPL------------
>Cya0110|126656198
-----------------MPQHILVTGPSRSGKSEWAERL----AEKLEQPVIYVATA--L
ENPDDAEWQQRIEQHRRRRPSHWQTLSV--S--YDLCATI--EQ-AK--PPHCLLIDSLG
TWVANGL--EQDNETWQGITTRLLKST---QQASVDLIFVAEETGWGVVPAYPLGRLFRD
RLGHLIRQLGAIANTTYLVTGGHVLNLSLLGEPLTNIDYD--------
>Mica|166366429
----------------MDEKIILVTGAARSGKSEWAEYL----AKISQKPVIYIATS--S
VDEKDQEWCDRIERHRQRRLPQWQTQEI--P--RQLSETI--DN-SP--FTHCLLIDSLG
TWVANCL--EMSAAEWLEISDRFLYSL---KNAAVDVILVAEETGWGVVPAYPLGRLFRD
RLGDLCRRIGTIADAVYLVTGGHALNLSQLGQSLSIIGQ---------
>Syns8109|260435741
---------MEPPVAGQTSRLILVSGPSRSGKSRWAEHL-----LRHHPVVTYIATA--A
ARPDDREWQKRLEAHRQRRPDHWSVSEC--G--AELVSVI--NG-LA--PGQSVLIDALG
GFVAQHL--ELTASEWDHLCEQLIASI---RASHCTFVLVIEETGWGVVPPTRIGGLFRD
RLGTLAQALDPVADAAWLVLQGRALDLHSLGQVVP-------------
