# Supplementary material for: Genome fluctuations in cyanobacteria reflect evolutionary, developmental and adaptive traits
Source: BMC Evol Biol. 2011 Jun 30;11:187. doi: 10.1186/1471-2148-11-187 (PMC3141437; doi:10.1186/1471-2148-11-187)
Supplement: Additional file 8 — Individual and concatenated alignments for protein groups. Compressed file containing all alignments of individual groups (fasta format) and the concatenated alignment of 285 single-copy genes (phylip format). [file 1471-2148-11-187-S8.GZ › Cyanos1395.faa]

>Syne7942|81299819
--------------------------MAERLQKILSQLGVASRRQAEQWIQQGRVTINGR
VA-EIGQQADLKRDRIHLDGKRLRPKHRPEARYLLLHKPVGVVSTCRD-------PQRRR
TVIDLVDPEFRP--GLHPVGRLDTDSSGLLLLCNDGELTYQISHPRFHIEKTYRVWVEGH
PPASVLEHWRSGVWLDDYQTLPAGVRI-----LHDR--AE-STLLEVILHEGRNRQIRRV
AEQLGHPVLRLTRVAIGPLRLG-----SLQPGEYRSLTAAEVYRLRQLAQGT--------
-----------
>PromCC|33240564
--------------------------MKERLQKIISNSGICSRKKAEALIDQKRVFINNE
IA-SLGEKADILIDIIRIDDYIIPKNIKSSKV-ILLNKPTGVISTCRD-------THGRK
TVLDLLPDNLQK--GMHPVGRLDKDSRGALIISNNGLLTLHLTHPRFNHKKRYSVLITGV
PSKNTLKKWRNGIEIDKKTTRKALVNI-----VKRQ--GN-NTLLEIVLFEGRNRQIRKV
ADKLGHPVIDLIRIEIGNIKLN-----GLKEGAWREINELEWNQLIS-------------
-----------
>Crow|67920373
--------------------------MLERVQKILSQWGVASRRRAEDMILARRVKLNGK
IV-TLGDKADPSCDRLEVDGKLIQPNKRPKLIYILLNKPVGVVSTCDD-------PQNRS
IVLDLLPKKLTQGTGIHPVGRLDFNSSGALLLTNDGDLTLKLTHPRYHLPKTYEVLVKGH
PPEETLQQWREGVILMGKKTLPAEVEV-----IRRS--AQ-QTQLKVVLTEGRNRQIRRI
VEQLGFRVLRLHRTAIDSLCLSPNHKNSLSSGHYRLLTPSEIDFLKDRANLIIENKGKL-
-----------
>Syn7335|254425390
------------------------------------------------MILSGRVTVNGE
VA-ELGQRADVSHDQICVDG--VEIGGPPQAAYFLLHKPRGVVSTCHD-------PRQRK
TVLDLLDSAFQRREGIHPVGRLDADSTGALILTNDGDFTYLLTHPRHQMSKVYQVKVRGI
PSQDTLRQWREGVIIDGRKTLPARVSL-----LKSH--SADGTLLQIDLKEGRNRQIRRV
AEMLGHPVTALHRTKIGSLSLG-----NLACGRYRSLTEKEIALLKREAVVDP-------
-----------
>Syn307|148241876
-----------------------MSSERQRLQKVLSQAGVCSRRRAEELMRQGRVLLNGR
PA-SPGDQGDPLRDRILVDGELVSPPAEELT--VLLHKPRGVHSTCFD-------PRGRR
TVLDLLPAELAEGQGLHPVGRLDCDSRGALLLSNNGALTLALTHPRFSHRKSYRIWVSGH
PSSAVLQQWRHGVLLDGRPTRSADVRE-----LQQD--AE-HSQLELVMREGRNRQIRRV
AEQLGHPVRDLLRVSIGPVQLG-----DLPSGQWRRLHPDEQAALKAVTLAASRQESRQH
-----------
>Syn9605|78213141
-------------------------MTRQRLQKLIAAAGLCSRRRAEEWLQAGRVTVDGQ
VA-RVGDQADPQQQTIHVDGQPLPSPGMARV--LLMNKPVGVICSCDD-------PQGRR
TVLDLLPPEHRA--GLHPVGRLDADSHGALLLTDLGELTLKLTHPRYSHAKTYRVWVQGV
PSEPVLDRWRRGVPLDGRLTRPARVRQ-----LRTW--GD-RSLLEIELREGRNRQIRRM
AEALGYPVVDLQRTAIAGLPLG-----DLAEGCWIWLCEGEWKPLLERAGSMDLPNSPCD
-----------
>Nosp|186685861
--------------------------MEERLQKILAQWGIASRREAEEMIRHSRVQINGK
LA-HLGQKVDPQKDAIAIDGKTLSEKQRPALIYLLLHKPAGVVSTCYD-------PHRRK
TVLDLLPKELREGSGIHPVGRLDADSTGALILTNDGNLTFGLTHPRHSISKTYRVLVKGH
PPEVVLQMWREGVVLEGRKTRAAEVHL-----IEHR--AE-QSFLEIVLQEGRNRQIRRI
AQQLGYPVIKLHRTAIGPIQLQTPKEPLLSEGKYRSLTDREIRFLQDQITQPNY------
-----------
>PromAS|123968794
--------------------------MATRINKYLSEVGYCSRREADRLILDGKVTINGK
IP-EIGTKVE-DSDQVEVKGQRIEKSKRQKNIYLAFNKPVGIVCTTDR-------KVEPD
NVIDFIKYPKR----IFPIGRLDKLSEGLIFLTNDGDIVNKILRARNNHEKEYIVKVNRP
INNDFIQSMSNGVEILGTITKNCFVKQ-----LGPR-------NFKIILTQGLNRQIRRM
CEALGYRVQSLKRIRIMNIKL------DVPTGEYRELRKEELLELNELLENSSKTNE---
-----------
>Rapb|282897729
--------------------------MEARVQKIISQWGIASRRQAEEMIGQSRVRVNGN
LA-RLGQKVDPKVDMISIDGKPVTQGSPPALVYLLLNKPAGVVSTCND-------PQGRT
TVLDLLPTKLRQGTGICPVGRLDADSTGALILTNDGDVTFALTHPSHDVPKTYHVVVEGH
PPTNVLRMWSQGVMLDGRKTRTAQVKL-----IEQG--FT-QSKLEIILQEGRNRQIRRV
AQQLGYPVVHLDRRAIGTIELHNSDGKFTDVGKYRHLITSEIILLQHLVHQTRN------
-----------
>YellA|86605480
------------------------MATPQRLQKLLAQQGLASRRQVEAWILAGRIRVNGK
VVTELGFKADPERDRVEVDGRVIPFG-DPARYVLLLHKPLGVLSTCKD-------PWGRK
TVLDLLPPPWNRQIRLYPVGRLDADSSGALLLTNDGDLTLKLTHPRYHLPKIYRVQVQGR
PSRATLQQWRDGVNLEGYTTLPAEVEFCPAPNFGYRQDAN-SSWLRVVLFEGRNRQIRRV
AEQLGHPVLRLHREAIGPLHLG-----NLKAGQFRLLEPQEVQALLAPLAGTDSLALFRS
ASLHSFRPSS-
>Prom9215|157413639
--------------------------MATRINKYLSEVGYCSRREADRLIHEGKVTINGK
IP-KIGSKVE-ESDQVEVKGQRIKKITGQKNIYLAFNKPVGIVCTTDR-------KVEPN
NVIDFIKYPKR----IFPIGRLDKLSEGLIFLTNDGDIVNKILRARNNHEKEYIVKVNRQ
INSDFIQSMSSGVEILDTITKNCFVKQ-----LGPK-------KFKIILTQGLNRQIRRM
CESLGYRVRSLKRVRIMNIEL------DVSTGKYREFTKEELLELNRLLKKSSKTYD---
-----------
>PromN2A|72382440
--------------------------MATRINKYLSEVGYCSRRVADRLIEEGKVVINGK
IP-EKGTKVE-EGDQVKVDGQRIEKSTKQKNIYLAFNKPVGIVCTTDR-------RVEHD
NIIDFIKYPTR----IFPIGRLDKPSEGLIFLTNDGDIVNKILRARNNHEKEYIVSVNRP
INRDFIQSMSNGVEILETITKNCFVKQ-----LGAK-------KFKIILTQGLNRQIRRM
CESLGYRVESLKRVRIMNIKL------DVPIGKYREFTKEELLELNGLLENSSKTFD---
-----------
>Syns9917|87124763
-------------------------MTGERLQKLIAAAGLCSRRKAEELLRQQRVRVNGQ
IV-ALGDRADPEQDRICVDGRPLRAPEATRL--LLLNKPVGVISSCYD-------PRGRR
TVLDLIPNHLRR--GLHPIGRLDADSRGALLLTNRGQLTLRLSHPRYAHSKTYRVWLEGD
PSPQHLQSWRDGVWLDGQRTQPATVQR-----LRRE--GG-RTLLEVTLQEGRNRQIRRT
ADQLGHPVLDLQRIAIAGIPLG-----SLAEGEWRALHRGEWRHLMPETGQPTTRR----
-----------
>Prom9312|78779587
--------------------------MATRINKYLSEVGYCSRRKADRLIEEGKVTINGK
IP-EIGAKVE-DGDQVEVEGQRIKKSTKQKNIYLAFNKPIGVVCTTDR-------GVEPD
NIIDFIKYPKR----IFPIGRLDKSSEGLIFLTNDGDIVNKILRARNNHEKEYIVSVNRP
INREFIQTMSNGVEILETKTKNCFVKK-----LGPK-------KFKIILTQGLNRQIRRM
CESLGYRVQSLKRVRIMNIKL------DLPIGKYREFTKEEISDLNALLKNSSKIFE---
-----------
>SynsBL|116072478
----------------------------------MAAAGLCSRRRGEDWLQAGRVTVDGR
VA-SLGDQADPDCQLIAVDGIPLISVREPRV--FLLNKPVGVICSCRD-------PQGRS
TVLDCLPHQERP--GLHPVGRLDADSRGALLLTDQGELTLRLTHPRYSHAKTYRVLVKGI
PNALVLRRWREGLQLDGRLTRPALVRC-----LRSR--GT-SSLLEVELREGRNRQIRRV
AELLGHPVIDLQRVAIDGIHLD-----DLAEGCWRRLDAREWAYIVDGNATRSMDQS---
-----------
>Prom9515|123966487
--------------------------MATRINKYLSEVGYCSRRVADRLIEEGKVTINGK
IS-EIGTKVK-EDDQVEVEGIIIDKPTKQKYIYLAFNKPVGIVCTTDR-------RVEPD
NIIDFINYSTR----IFPIGRLDKNSEGLIFLTNDGDIVNKILRARNNHEKEYIVSVNRP
INRDFIHNMSNGVKILDTITKNCFVKQ-----LGVK-------KFKIILTQGLNRQIRRM
CESLGYRVQSLKRIRIMNIKL------DIPTGKYREFTKDELLELSGLLENSSKTFN---
-----------
>Cya8802|257059438
--------------------------MEERVQKILSQWGIASRRKAESLILAGRVKVNGN
LV-KLGDKVDPYCDRLEVDGKRIEPTQRPEFLYILVNKPLGVVSTCDD-------PQNRP
TVLELLPQELRKGTGIHPVGRLDFNSTGALLLTNDGELTLRLTHPRYHLPKTYEVSISGD
ISETSLQQWREGVMLMGKKTLPAQVEV-----IHRC--RQ-QTCLKVILIEGRNRQIRRI
VEHLGFSVLRLHRTAVGSIALHRPHEPSLPSGHYRLLKASEIRFLKDHAHLLAK------
-----------
>Prom9313|33863340
-------------------------MKQQRLQKLIAASGLCSRRHAEQLLLQERVTLNGH
LA-KLGDKADPELDKISVDGRVLNSNTETRV--LLFNKPAGVITSCHD-------PHGRV
TVFSMLPDKLCK--GLHPVGRLDADSRGALLITNQGELTLRLTHPRYAHDKTYQVLVEGK
PSALVLSSWRHGVMLDGKTTLPAELEL-----LQSH--PS-QSLLKVVLREGRNRQIRRV
AEQLGHPVLDLQRTAIANVALN-----ALPEGCWRALDEREWTPLLKITKPSMC------
-----------
>Cya7822|196255040
--------------------------MTERVQKILSQWGIASRRQAEKLILAGRVRLNGN
IA-SLGDKADPHQDLLEVDGTIIQPVNRPRPIYILLNKPLGVVSTCHD-------PQNRP
TVLELLPATLNQGTGIHPVGRLDINSTGALVLTNDGELTLSLTHPRYHLPKTYQVWIDGN
PGEQILQQWREGVMLMGKKTQPAQVKV-----VKRH--HQ-QTQLQVVITEGKNRQIRRI
VQLLGFNVLKLHRTAIGLIQLNPANEPSLASGDYRFLKTFEIDYLRNHVNLAIGTEAALY
V----------
>Cya7424|218441222
--------------------------MTERVQKILSQWGIASRRQAEKLILAGRVRLNGN
IA-CLGDKADLSQDRLEVDGKIIQPVHRPRSIYILLNKPIGVVSTCDD-------PQKRR
TVLDLLPKKLSHETGIHPVGRLDINSTGALLLTNDGELTLRLTHPRYHLPKTYQVWIDGD
PGEEILQQWREGVMLMGKKTLPAQVNV-----IKRY--QH-QTQLQVILTEGKNRQIRRI
VQQMGFNVLKLHRTAIGLIQLTPSNDPSLASGHYRFLKSVEIDFLKNHVNLAIGKEAALY
V----------
>PromN1A|124026115
--------------------------MATRINKYLSEVGYCSRRVADRLIEEGKVVINGK
IP-EKGTKVE-EGDQVKVDGQRIEKSTKQKNIYLAFNKPVGIVCTTDR-------RVEHD
NIIDFIKYPTR----IFPIGRLDKPSEGLIFLTNDGDIVNKILRARNNHEKEYIVSVNRP
INRDFIQSMSNGVEILETITKNCFVKQ-----LGAK-------KFKIILTQGLNRQIRRM
CESLGYRVESLKRVRIMNIKL------DVPIGKYREFTKEELLELNGLLENSSKTFD---
-----------
>Micc|254416564
--------------------------MEERVQKIISQWGIASRRQAEKMIVAGRVRLNGT
VV-QLGQKANPETDLIEVNGQRLKPSNRPQAIYLLLNKPVGVVSTCRNYRVCNTILEKRR
TVLDLLPSTIRQGQGIHPVGRLDMESTGALILTNDGTLTYKLTHPRHHVPKTYRVWVKGH
PPESILSAWRQGVDLSGRTTLPAQVRV-----LKQQ--PD-KTLLEIVLTEGRNRQIRRV
ADLLGYPVIHLHRTAIGPIQLQRPGEPILLSGHYRYLEEFEIRFLHNRVH----------
-----------
>Prom9202|254525629
--------------------------MATRINKYLSEVGYCSRREADRLIHEGKVTINGK
IP-KIGSKVE-ESDQVEVKGQRIKKITGQKNIYLAFNKPVGIVCTTDR-------KVEPN
NVIDFIKYPKR----IFPIGRLDKLSEGLIFLTNDGDIVNKILRARNNHEKEYIVKVNRQ
INSDFIQSMSSGVEILDTITKNCFVKQ-----LGPK-------KFKIILTQGLNRQIRRM
CESLGYRVRSLKRVRIMNIEL------DVSTGKYREFTKEELFELNRLLKKSSKTYD---
-----------
>Nods|119513289
--------------------------MEARLQKILAQWGIASRRESEEMIRRSRVRINGV
LA-HLGQKVDPERDKISVDGKPVYAQQRPPLIYLLLHKPAGVVSTCYD-------PQGRK
TVLDLLPPELRKGSGLHPVGRLDAESTGALILTNDGDLTFGLTHPSHSIPKTYQVLVKGH
PSEAVLEMWRKGVVLEGRKTRPAKVHL-----IESL--AK-NSHLEIVLKEGRNRQIRRV
AQQLGYPVIQLHRTSIGPIQLQMPKLPFLGEGNYRSLKSAEIRFLQEHIKHLPIKDSSEV
RSATKA-----
>Cyab|254432567
-------------------------MASQRLQKLIAAAGVCSRRHAEELLRQGRIQVNGA
AA-RLGDSADPDRDSIAVDGRPLDRPARPVL--LLLNKPLGVLCSCSD-------PQGRP
TVLDLLPPELRQGQGLHPIGRLDADSRGALLLTNQGDLTLRLTHPRYGHRKLYRVWVSGT
PSATTLERWAAGVPLDGVASQPVDVRV-----LQRG--KR-GTRLELAMGEGRNRQIRRT
AALLGHPVLDLQRVGIGPLRLG-----SLAEGCWRALDHQEWQALADPPL----------
-----------
>Acam|158337477
--------------------------MEIRLQKLLSQWGVASRRQAEQLILAGQVQLNGH
TA-ELGQKADPDQDQITLNGQILNPTDRPQPLYLLVNKPKGVVSTCQD-------PQHRR
TVLELLPKTYQQGQGLHPVGRLDVASTGALLLTNDGQLTFALTHPRFHIAKTYQVWIEGC
PPPEILDRWRQGIHLDGRTTLPAQVEI-----LKPYQSHTNSICLEVILQEGRNRQIRRI
AEQLGYPVRKLHRTQIGSISLHSPSGKLLPQGRYRSLTASEMKNLRRLIKVRSSISPRRS
SPYESARS---
>Prom9301|126696606
--------------------------MATRINKYLSEVGYCSRREADKLILEGKVTINGE
IP-EIGTKVE-DNDQVEVKGQRIEKSKRQKNIYLAFNKPVGIVCTTDK-------KLEPN
NVIDFIKYPKR----IFPIGRLDKLSEGLIFLTNDGDIVNKILRARNNHEKEYIVKVNRP
INSNFIKSMSNGVEILDTITKNCFVEQ-----LGPR-------NFKIILTQGLNRQIRRM
CEALGYRVRSLKRVRIMNIKL------DVPTGEYRELSKEELLELNELLENSSKTYN---
-----------
>Artm|209524582
--------------------------MNERLQKIISHWGVASRRHAEEMILSGRVKVNGD
RA-YLGQKADPKCDRIEIDGRALHPSSQPQPLYLLLNKPLGVVCTCAE-------PQGRK
AVLDLLPRQMRVGQGLHPVGRLDSDSTGALLITNDGELTFLLTHPRYHVAKTYQVLVQGC
PPESVLEQWRQGILLSGKNTLPAQVRP-----IGKP--SRSQTLLEVVLREGRNRQIRRV
AEALGYPVVQLHRTAIGPIYLNSTGKPELASGEYRSLKNSEVHLLKNRVCVWKSGSCS--
-----------
>Syne6301|56750544
--------------------------MAERLQKILSQLGVASRRQAEQWIQQGRVTINGR
VA-EIGQQADLKRDRIHLDGKRLRPKHRPEARYLLLHKPVGVVSTCRD-------PQRRR
TVIDLVDPEFRP--GLHPVGRLDTDSSGLLLLCNDGELTYQISHPRFHIEKTYRVWVEGH
PPASVLEHWRSGVWLDDYQTLPAGVRI-----LHDR--AE-STLLEVILHEGRNRQIRRV
AEQLGHPVLRLTRVAIGPLRLG-----SLQPGEYRSLTAAEVYRLRQLAQGT--------
-----------
>Anav|75908041
MTVAQTLAVLNFVALVFPVGYFELSNMEARLQKVLAQWGIASRREAEEMIRRSRVQINGT
LA-ELGQKVNPERDIITVDGKSVSAQRHHRLTYLLLNKPTGVVSTCYD-------PQGRK
TVLDLLPEELRKGSGLHPVGRLDAYSTGALILTNDGDLTFKLTHPSHNIPKTYQILVKGH
PPEAVLKMWREGVLLDGRKTRKAKVSL-----LESL--AE-KSRLEIVLQEGRNRQIRRV
AEQLGYPVIKLHRTAIGSIQLQTSKQPLLRAGNYRILRDDEIRSLQEQLKHIPTQRIKVQ
NPQP-------
>Artp|284053272
--------------------------MNERLQKIISHWGVASRRHAEEMILSGRVKVNGD
QA-YLGQKADPKCDRIEIDGRALHPSSQPQPLYLLLNKPLGVVSTCAE-------PQGRK
TVLDLLPRQLQVGQGLHPVGRLDTDSTGALLITNDGELTFLLTHPRYHVAKTYQVLVQGC
PPESVLEQWRQGILLSGKNTLPAKVRR-----IGKP--RGSQTLLEVVLREGRNRQIRRV
AEALGYPVVQLHRTAIGPIYLNSTGKPELASGEYRSLKNSEVHLLKNRVRVWKSGSCS--
-----------
>Cya7425|220905836
------------------------MDSGERLQKILAQWGIASRRQAEQMILDGRVWLNGE
PA-TLGQKADPHCDRIQVDGRTLQ-SDRPDLLYLLLYKPTGVISTCSD-------PQGRP
TILDLLPPHYRN-LGLHPVGRLDSETTGALLITNDGWLTHALTHPCHQVSKVYQVWVSGH
PPESVLQQWRDGVMLAGRLTLPAQVRL-----LERTEIPSALTCLEVILWEGRNRQIRRV
AKKLGYPVVHLHRTGIGPVQLQATDQPTLAKGHYRHLTPGELEALREQVGILSIAAPARV
-----------
>Cya51142|172039420
--------------------------MVQRVQKILSQWGVASRRHAEDMIVAGRVRLNGE
IV-TLGDKADPNCDRLEVDGKLIQPNQRPQLLYILMNKPIGVVCTCND-------PQNRS
IVLDFLPKAFSQGTGIHPVGRLDFNSSGALLLTNDGELTLRLTHPRYHLPKTYEVWVQGY
PTEERLQQWREGVMLMGKKTLPAQVEV-----IRRS--RQ-HTCLKVVLTEGRNRQIRRI
VQHLGFHVLRLHRTAIGPLVLSSPNESSLPSGQHRLLTPSEIRFLKRRANLITETEGKLI
E----------
>Lyns|119486449
--------------------------MDERLQKIMATWGIASRRQAEQMILAKRVRVNGN
IA-HLGQKANPSSDDIEVDGKPIKPSHRPVPIYLLLNKPIGVVSTCAD-------PGGRR
NVLDLLPRRLQKGQGVHPVGRLDVDSTGALLLTNDGELTFRLTHPRHHVPKTYQVWVQGH
PPESVLQAWRQGVILSSRKTLSAEVRR-----LQQS--IDSQTLLEVILFEGRNRQIRKV
AEQLGYPVVKLHRSAIGSIQLNPPGKPELAPGRYRPLTPSELEFLQNQVNL---------
-----------
>Prom9211|159903645
-------------------------MIKQRLQKIIAESGICSRRKAEELIIQHKVLVNGF
AA-KIGDKANPENDQIIVNGYRIPKVIFNRV--ILLNKPRGIISSCND-------QFGRK
TVLSLIPSDIRK--GLYPIGRLDYESRGAILLTNNGDLTLKLTHPKFNHTKSYFVWVKGL
PSSSTLSEWRQGTVLDGKITMKAKVNL-----IKSL--KH-QSLIQIEMKEGRNRQIRRI
SEKFGHPVIDLKRVAISKIKLG-----NLQEGCWREVKEDELSCLYQ-------------
-----------
>Noss|17231365
--------------------------MEARLQKVLAQWGIASRREAEEMIRRSRVQINGT
LA-ELGQKVNPEKDIITVDGKSVSAQRHPRLTYLLLNKPTGVVSTCYD-------PQGRK
TVLDLLPEELRKGPGLHPVGRLDADSTGALILTNDGDLTFRLTHPSHSIPKTYQVLVKGH
PPKAVLEMWREGVLLDGRKTRKAKVSL-----LESL--AE-KSRLEIVLQEGRNRQIRRV
AEQLGYPVIKLHRTAIGSIQLQTSKQPLLRAGNYRILRDDEIRSLQEQVKNIPTKRINFQ
NPQP-------
>Cya8801|218246395
--------------------------MEERVQKILSQWGIASRRKAESLILAGRVKVNGN
LV-KLGDKVDPYCDRLEVDGKRIEPTQRPEFLYILVNKPLGVVSTCDD-------PQNRP
TVLELLPQELRKGTGIHPVGRLDFNSTGALLLTNDGELTLRLTHPRYHLPKTYEVSISGD
ISETSLQQWREGVMLMGKKTLPAQVEV-----IHRC--RQ-QTCLKVILIEGRNRQIRRI
VEHLGFSVLRLHRTAVGSIALHRPHEPSLPSGHYRLLKASEIRFLKDHAHLLAK------
-----------
>Glov|37523966
------------------------MGAAIRLQKLLAEHGIASRRKAEALIVSGQVCVNGT
VVDRLGTRVDPQIDLIEVFGQPLHCM--PPLLYVLLHKPVGWLSTCFD-------PRGRR
TVLDLLPAEWRTGQGLHPVGRLDCDSSGALIVSNDGEFTFRLTHPRHQLPKTYRVWVRGR
PTAAVLGRWRAGVVLEGQKTLPAAVTV-----VSRA--AE-ATELEVVLVEGRNRQIRKV
AELLGHPVERLHRTAIGPVALA-----GLPPGAHRLLSASQIERLLQATGTFDL------
-----------
>Syns8102|33865483
-------------------------MTRQRLQKLIAAAGLCSRRTAEDWIDAGRVKVDGR
IS-SLGDQADPESQLIHVDGRPLSFRGEPTV--LLINKPAGVISTCRD-------PRGRS
TVLDLLPQQLRQ--GLHPVGRLDADSRGALLLTDYGDLTLRLTHPRYDHAKTYRVWVEGT
PLDTSLQRWRQGVTLDGTRTRSAEVRV-----LQRR--SD-RTLLEVVLLEGRNRQIRRV
AELLGHPVVDLQRVAIAGLRLG-----ALPEGRWRRLSRGEWTPMLDRGEPRASQHGSCA
-----------
>Thee|22298198
-------------------------MTTERLQKVLAHWGVASRRHAETLIRSGQVFVNGQ
RA-KLGDKVDPARDRIEYKGERLNPPRPPQRLYLLLHKPKGVLCTCHD-------PQGRT
TVLDLLPPMYQRVGGLHPVGRLDADSSGALLLTNDGAFTYYLSHPRHHIPKTYRVWVQGQ
PPENVLQRWRQGIPLDGVMTLPATVKR-----LRSE--GD-RALLEIILHEGRNRQIRRV
ADQLGYPVLALQRIAIGPVHLG-----HLRPRAVRPLSRHELAALQPTTKTQPKSQ----
-----------
>Syns9916|116073056
----------------MAERTGGETVKAERLQKLIAAAGVCSRRHAEELLRAGRVKVNDR
MA-QLGDRAEPGLDRITIDGTPLPANDPPRL--LLLNKPRGVISSCQD-------PQGRP
IVLDLVPKHLRR--GLHPVGRLDAESRGALLLTNQGELTLQLTHPRYSHAKTYRVWVQGR
PSHGALEHWRRGLRLDQRLTQPAEVRE-----LHHN--AN-RTLLEVVLREGRNRQIRRV
AELLGHPVLDLQRTAIATVVLG-----SLQEGRWRELTEGEWRALTRPSR----------
-----------
>PromMED|33861215
--------------------------MATRINKYLSEVGYCSRRVADSLIEEGKVTINGE
IP-EMGTKVE-EGDQVEVEGQRIEKSMKHEKIYLVFNKPVGIVCTTDR-------RVESD
NIIDFIKYPTR----IFPIGRLDKPSEGLIFLTNDGDIVNKILRARNNHEKEYIVSVNRP
INRDFIQSMSNGVEILGTITKNCFVKQ-----LGPK-------KFRIILTQGLNRQIRRM
CESLGFRVKSLKRVRIMNIKL------DVSIGEYREFTKEELFELNKLLENSSKTYD---
-----------
>Scys6803|16331284
--------------------------MAERIQKLLSQWGIASRRHAEEMILAGRVSVNGK
VA-NLGDKADPQQDFLSVDGKQIKADNRPRDIYLLVNKPRDVLSTCDD-------PRGRK
TVLDLLPQDLQRGKGLHPVGRLDRNSTGALLLTNDGELTLRLTHPRYHLPKTYDVWLEGN
PSDEDLEKWRSGMMLDGKKTLPATLEV-----ISEN--KD-QIHLLVTLTEGRNRQIRRL
AEELGLTVLKLHRRTIGPLQLHTRGK-VLGSGQFRFLSPAEIRLLKKQVNLR--------
-----------
>Syn9902|78184950
-------------------------MTRQRLQKLMAAAGLCSRRRGEDWLQAGRVTVDGR
VA-SLGDQADPNSQLIEVDGVPLISVQEPRV--FLLNKPVGVICSCRD-------PQGRA
TVLDCLPHQERS--GLHPVGRLDADSRGALLLTDQGELTLRLTHPRYNHAKTYRVLVRGI
PSSQALRRWRDGLLLDGRLTRPARVHC-----LRSR--GA-SSLLEVELKEGRNRQIRRV
AELLGHPVIDLQRVAIDGIRLD-----DLAEGCWRRLDAREWSTILVGNAPRSMDPS---
-----------
>Trie|113475036
--------------------------MDERLQKILSQWGIASRRQAEQMIIAGRVKVNGK
IV-QLGEKAQPDLDNIEVDGLPIRPEARPSPIYLLLNKPMGVISTCSE-------PRKRS
KVLDILNAELRNGKGIHPVGRLDADSTGALLLTNDGRVTYCLTHPKYCLSKTYQVLVEGH
PQESILKLWRQGIILSGKKTLPAEVKV-----LKEC--NSSQTLLEVVISEGRNRQIRRV
ADKLGHRVLKLHRTAIGQIKLQLPGESVLPIGHYRQLKDFEIEFLDDQIIESKFS-----
-----------
>Syn9311|113953004
-------------------------MTRQRLQKLIAAAGICSRRHAEELMREGRVTVNQV
TA-GLGDQADPSIDRIEVDGRPLSHASRPRL--ILLNKPRGVISSCSD-------PQGRE
TVLDLIPKSLRR--GLHPVGRLDGDSRGALLLTNQGAITLQLTHPRYSHSKTYKVQVRGT
PTNTTLNRWCNGVELDGVPTQPAEVSL-----LKQG--AN-QSLLKVILREGRNRQIRRV
ADALGHPVLDLQRTAISSIDLG-----SLPEGHWRELTRSEWTSIRLERNECSS------
-----------
>NoAz|298490451
--------------------------MEARIQKIISQWGIASRREAEEMIKRSRVKINGI
LA-HLGQKVDPQIDTISIDGQPISQSQHPSLIYLLLNKPPGVVSTCDD-------PQGRP
TVLDLLPQKLRHGLGIHPVGRLDADSTGALILTNDGDLTFSLTHPSHNIAKTYHIVVKGH
PPEVVLGRWREGVFLEGRKTRPAKVQL-----IESL--AH-QSKLEIILQEGRNRQIRRV
AEQLGYPVIQLHRTAIGSIQLQTPKARFLLWGDYRHITPEEIIVLKKQIKRIPIND----
-----------
>Ucyn|284929158
--------------------------MKKRVQKILSQLGIASRRHAEILILEKRLKLNGQ
IV-LLGDKADPNHDLLELDGKIIKSHKKTQLFYILVNKPVGIICSCKD-------SQNRS
IVMDLLPSNLRKGMGIHPVGRLDMNSSGALLLTNDGNLTLRLTHPRYHLPKIYEVLVRGN
FTQAILKDWRQGVVLDGKKTLPAYLEV-----INNN--RQ-YTNLKIILTEGKNRHIRRI
AQKFELDVIKLHRTAIGPISLSTSKVDNVKLGHYRLLSSSEINTLKYLTKLFNNDM----
-----------
>Syns5701|87303407
-------------------------MTAQRLQKLLASAGLCSRRRAEELILQGRVTLNGA
VA-RLGDQADLSSDRLELDGTPVAAAAPTIT--VLLNKPRGVICSCHD-------PEGRT
TVLDLLPPELSEATGLHPVGRLDGASRGALLLSNDGALTLRLTHPRFGHRKHYRVWVTGE
PAAEALEQWRRGVPLDGQPSQPVGVRE-----LARG--QR-GTLLELEMVEGRNRQIRRT
AELLGHPVRDLQRVAIGPLRLG-----ELPEGRWRHLAPQEWRDLDARR-----------
-----------
>YellB|86607697
------------------------MAEPQRLQKLLAQQGLASRRQVEAWILAGRVRVNGK
VVTELGSKADPERDCIEVNGQVIPLAKDPARYVLLLHKPVGVLSTCAD-------PWGRK
TVLDLLPPSWKRQTRLYPVGRLDADSSGALLLTNDGDLTLKLTHPRYHLPKTYRVQVQGH
PSQATLQHWRDGVDLEGYTTLPAEVEFCPAPDFRQREHPN-CSWLRVVLFEGRNRQIRRV
AERLGHPVLSLHREAIGPLGLG-----NLKAGQFRQLDPHELQALLAPLTGHSSSSSLGK
RPLRPPARSRD
>Syn7002|170078952
--------------------------MAERVQKILARWGIASRRGAEKLILAGRVTLNGK
PV-QLGDQADPEGDRLCVDGKPLKATERPRHYYYLIHKPKGVVSTCAD-------PKGRS
TVLDLLPPPLRQGKGIHPIGRLDAQSTGALLLTNDGNFTLALTHPRYHIPKTYRVWLKGK
VPEHVLDQWRQGVMLGDRRTLPTQIHL-----KTIT--QD-KTCIDIMLTEGRNRQIRRV
AEQLGFPVVKLHRLAIGNLHLG-----DLQRGQARPLTKAEIKQLRSQYNSNFPFHSSAP
VREYQA-----
>Cylr|282902023
--------------------------METRVQKIISQWGIASRREAEEMIGQSRVRINGI
LA-RLGQKVDPRVDIISIDGKPVIQGNRPALVYLLLNKPTGVVSTCND-------PQGRT
TVLDLLPAKLRQGTGIHPVGRLDADSTGALILTNDGDLTFALTHPSHDISKTYHVVVEGH
PPTNVLRMWSQGVMLDGRKTRTAQVKL-----IEQG--VT-QSKLEIILQEGRNRQIRRV
AQQLGYPVVHLDRRAVGTIQLHNSYGKFIDIGKYRHLITSEIILLQHLIHRIRN------
-----------
>Prom9303|124022690
-------------------------MKQQRLQKLIAASGLCSRRHAEQLLLQERVTLNGH
LA-KLGDKADPELDKISVDGRVLNSNTETRV--LLFNKPAGVITSCHD-------PHGRV
TVFSLLPDKLCK--GLHPVGRLDADSRGALLITNRGELTLRLTHPRYAHDKTYQVLVEGK
PSPLVLSSWRHGVMLDGKTTLPAELEL-----LQSH--PS-QSLLKVVLREGRNRQIRRV
AEQLGHPVLDLQRTAIANVALD-----ALPEGCWRALDEREWTPLLKITKPSMC------
-----------
>Syns7805|88808924
-------------------------MTRQRLQKLIAAAGICSRRRAEDLLRQHRVKVNGQ
LA-AIGDQADLDQDDVEVDGRPLQRALVPRV--LLLNKPPGVICSCRD-------PQQRK
TVLDLVPAHLRD--GLHPVGRLDAESRGALLLSNQGELTLQLTHPRYNHCKTYRVTVAGL
PPEKQLRQWRRGVVLDGTVTRPAEVTL-----LEGT--TR-SSVLEVVLREGRNRQIRRI
ALSLGHRVLDLQRIAIGDLMLG-----SVAEGCWRELSRQEWSGLIQHRGRPLINKT---
-----------
>Syns7803|148239883
-------------------------MTRQRLQKLIASAGVCSRRKAEDLLRDRRVRVNGQ
LA-TLGDQADLDVDTIEVDDRPLQTAPQARV--LLLNKPPGVICSCRD-------PQRRR
TVLELVPPDLRE--GLHPVGRLDAESRGALLLSNQGELTLQLTHPRYNHRKTYRVTVAGL
PSEKQLNQWRRGVVLDGTVTRPAEVNL-----VKKS--PQ-ASVLEVILREGRNRQIRRV
ALSLGHRVLDLQRIAIGRLTLG-----SMREGCWRELSRQEWSGLISTEGERS-------
-----------
>Cya0110|126659748
--------------------------MVQRVQKILSQWGVASRRHAEDMIIAGRVKLNGE
IV-TLGDKADPSCDRLEVDGRMIQPSQRPQLLYILINKPVGVVCTCDD-------PQNRS
IVLDLLPKQLSKGTGIHPVGRLDFNSSGALLLTNDGELTLRLTHPRYHLPKTYEVLIQGH
PTEERLQQWREGVMLMGKKTLPAQVEV-----ICRY--RQ-NTRLKVILTEGRNRQIRHI
VQHLGFHVLRLHRTAIGSLVLSSPNESSLPNGHYRLLTPSEIRFLKRRTNLITDTEGKLI
E----------
>Mica|166366480
--------------------------MAERVQKILAQWGIASRRRAEEMIVAGRVRRNGK
IV-QLGEKADPEKDHLEIDGKKIEPANRPKRLYILVNKPIGVVSTCRD-------PQNRP
TVIDLLPDSLASETGLHPVGRLDINTTGALLLTNDGQLTLTLTHPRYHLPKTYRVWLDGA
IDRLALQRWREGILLEGKKTLPAQVEI-----LKQT--DQ-KTLLEVILVEGRNRQIRSV
AEELGYHVLKLHRSAIGRIQLNSGNNSPLPLGDYRFLTLDELKYLKNQIN----------
-----------
>Syns8109|260435028
-------------------------MTRQRLQKLIAAAGLCSRRRAEEWLQAGRVTVDGL
VA-SVGDQADPQQQTIHVDGQPLPSRGVARV--LLMNKPVGVICSCDD-------PQGRR
TVLDLLPPEHRA--GLHPVGRLDADSHGALLLTDLGELTLKLTHPRYSHAKTYRVWVKGV
PPEPVLDRWRRGLPLDGCLTRPARVRR-----LRTW--GD-RSLLEIELREGRNRQIRRM
AEALGHPVLDLQRTAIAGLPLG-----DLAEGCWIWLSEGEWEPLLERADPMDWPNSPCV
-----------
