# Supplementary material for: Genome fluctuations in cyanobacteria reflect evolutionary, developmental and adaptive traits
Source: BMC Evol Biol. 2011 Jun 30;11:187. doi: 10.1186/1471-2148-11-187 (PMC3141437; doi:10.1186/1471-2148-11-187)
Supplement: Additional file 8 — Individual and concatenated alignments for protein groups. Compressed file containing all alignments of individual groups (fasta format) and the concatenated alignment of 285 single-copy genes (phylip format). [file 1471-2148-11-187-S8.GZ › Cyanos1396.faa]

>Syne7942|81299852
--------------------------MSGILAVVAWLGLVGLLAWLASRHP-----DIPN
EWVRKIVHIGTGNVILIAWAFQIPAAIGIAAAVLFSGVALLSFWLPILPGLQNVGRHSLG
TFFYAVSIGLLIAGFWH-WAPRYAALGILVMTYGDGLAALVGQQWGRHRFHLQGIGQKSW
EGSLTMMAVSFLVAVILLGLTQTPG--TIAISLAVAIAAPLLELWSWYGIDNLSVPLGCA
IVAAGVSHLFS----
>PromCC|33241313
-----------------------MINAYSFILISGWLIIVLSTSYFCNKLF-----PEEK
ELSRKIVHMGSGPIIPLAYWLNISAQIAIPIASVITLALLINYRFKLLTSIENIERKSFG
TIAYGISITLLLILFWT-DNPSAVISGVLVMAFGDGLAGFIGRKVKSPQWILFGQ-RKSL
IGTLTMGFVSALILTIVNQSTAMQL--GPIAILSITSIAVALEQVSTLGIDNITVPIGVA
LSWQIMSFR------
>Crow|67922697
-----------MLSESPSFLNALLSLRYPISLVILYLGVIIALAEGLNRLW-----GTNS
EFTRKIVHIGSGNVVLIAWWLQLPSWTLIGASFIASIIALVSYFLPILPSINSVGRKSLG
TFFYAVSIGVLAQLFWSKGEPQYLAIGILIMAWGDGMAAIIGQKFGKHCYEVLGV-KKSW
EGSLTMMGVSFLVTSIILSWVSVPILTVVIVSLMIAIVAMALEAFSKLGIDNLTVPLGSA
FVAFYLINQLL----
>Syn7335|254424191
-------------------------------MVLTWLAIVGGLSEAARR-W-----GYSP
EIPRKIVHIGAGQVILLAWWLGVPAWLGIVASIVFGAIALLSYRLPLLPGINGVGRKSLG
TFFYAISIGCSMVWFEPLHQPQYAVIGILIMAWGDGLAALVGQRFGTHPYQIWGE-KKSL
EGSLTMLLVSYCVSVAVLLAVQGPILATWIVPAMTAAVATGLESISKYGVDNLSVPLGSA
AVCFWLQQLLIT---
>Syn307|148243604
-----------------------MSAAANLLWVALWLALVLVAAKTARLIW-----PLQK
ELSRKLVHIGAGLAVPLAWALQIPRAWALPAAGLATLIALINHRFRLVPEVEDVGRRSIG
TIAYGLSITLLVWFWWP-QRADLVSACVLVMVLGDGAAGLLGSSLSSPRWQVMGQ-TKSL
IGTSVMAIVSLLVLSLLLRDL------SWPTLIALSAAATLLEQISWGGLDNFSVPMGVA
AMAYWLGA-------
>Syn9605|78214166
--------------------------------------------MLCSRLR-----PNQR
ELSRKIVHIGTGAVVPLAWFFQIPFVVALPVAGLITFVTALNHQWRFIPAVEDVDRNSYG
TIAYGVAITTLLWLFWP-SRADAVSAGVLVMALGDGLAGLIGRNVDSPKWVLFGQ-TKSS
VGTITMAVVSSLVLIGLAQWSGADL--SLPAALGMVAMATGLEQLSWGGLDNLSVPLSVG
VLWSQLVV-------
>Nosp|186686388
-----------------------------------------MIAWVVNRF------ADEP
EIVRKIVHIGTGNVILLAWWLDIPASVGITASILASAITLLSYRLPILPGINSVGRQSFG
TFFYSVSFGILVASFWYLQQPQYAALGILIMTWGDGLAALIGQRFGTHKYKVFGT-QKSW
EGSLTMMFVSYFISILILVGTQGNSWQTWVISLAVAFIATVLEAFSFLGIDNLTVPLGSA
ALAFFLSQLVYF---
>PromAS|123969440
--------------------------MIKFTVILLYLFLIFLISIVFKKYN-----EDNK
EIVRKIIHIGIGPLIPIAQFLKINQNSALIFTGIVSLMVFTNYNYKLFPTIEDVERKSYG
TLFYCLSLFILIYLFWD-KDPYALISGFFIMTFGDGLAGLIGKSFNSKSWIFFEQ-KKSL
YGTITMFLTSLMVVCSIGYFQQNSL---NLNYFTIAFIATLLEQFSIIGIDNFIVPISSA
LFFNFLITS------
>Rapb|282896709
----------------------MFPLWLKIAIAAGWVFLIILIAWLVSRFT-----PAQP
EIIRKIVHIGTGNVILLAWWFHIPAYVGISAAILAGLISIMSYFVPILPGINSVGRHSLG
TFFYAVSIGILVGYFWYLHKPEYAALGILIMAWGDGLAALIGQRFGKHKYYLFGV-NKSW
EGSLTMTVVSYLVSVIILLAARGSSWQIWLVSALVSILAALLESVSFWGIDNLTVPIGSA
ILAYSLTQI------
>YellA|86607245
-----------------------MGLTQQLACYALWLASVFAFAEWLRSR------QVDG
EWVRKVVHIGVGNIILLAWALQVPRWLGVGFSLVFAGLALLSYRVAILPSLNGVGRRSFG
TFFYAVSIGLLLYWFWLPQRQVFAVIGILVMTWADALAGLVGKTWGKHLYQLGSL-QKSW
EGSLTMWAVSSLVIAALLLGYFGFSPSLLAISLLVGGLAMGLEVFSWWGLDNLTVPLASA
GLCFALLQLLDELYL
>Prom9215|157414304
------------------------------------------------------------
-------------------------------------MVLINYTYKLFPTIEDVERKSYG
TIFYCLSLFILIWLFWD-KDPYALIAGFFIMTFGDGLAGLIGKSFNSKNWIILKQ-KKSL
FGTMTMFLTSLIVVCSIGYSQQKNI---NLNYFAIAFLATILEQFSVLGIDNFIVPISSA
LCFNFFISN------
>PromN2A|72383144
-----------------------MPIQIAVFVIALWIIIILLIAFLCKRYF-----PKQE
ELSRKIIHIGTGPVILLAWLFDIPKNIAFLSALFITLALGINYQYRLLPAIEDIERKSFG
TIAYGISITLLLLLFWP-RYASSISIGVLSMAFGDGFAGLIGRSINSPKWSVLGQ-TKSI
VGTLTMTSVVAITTSIISSTNNLGI--QPLDILGISLIATFLEQISPWGIDNLTVPIGVT
CIGIWLVGI------
>Syns9917|87123381
--------------------------MPSLLLIAAWMALVLIGAVLVSHRW-----PERK
ELSRKIVHIGTGPVVLLAWWLQIPAVLAVPTALLATLIALINHRWRLLPGVEDVQRFSYG
TVAYGLAISLLLIAFWP-QHAVVVCSGVLVMAFGDGLAGLMGRAVPSASWSLWGQ-RKSV
VGTLTMALVSLIVLGSLAAVTAQPV--AWITLLSISLLATALEQLSGWGLDNLSVPIAVA
LCWRWLT--------
>Prom9312|78780176
--------------------------MIKFTVILLYLFSIFLISIVFKKYN-----EDSR
EIVRKIIHIGIGPLIPIAQFLKINQNSALIFTGIVSLMVFINYTYKLFPTIEDVDRKSYG
TLFYCLSLFILIYLFWD-KDPYALISGFFIMTFGDGLAGLIGKSFNSKSWIFFKQ-KKSL
FGTMTMFLTSFIVVCSIGYSQQNSL---NLNYFTIAFFATLLEQFSVLGIDNFIVPISSA
LFFNFFITN------
>SynsBL|116071836
-----------------------MSGFGGPLIIVIWLVFVVGLALISRQLW-----PQQK
ELSRKVIHIGTGAVVPLAWLFEIPSVIAIPCAAVITLITAMNHQWRFIAAIEEVDRNSYG
TIAYGLAITILLALFWP-DRPDAVTAGVLVMALGDGLAGLIGRQLKTPQWIIFKQ-TKSI
GGTATMAMVSILVLMILSNVTSHII--SLPIAIAIGLGATGLEQISMRGVDNLTVPLGVG
LTWSMLIP-------
>Prom9515|123967122
---------------------------MKFVFLSSYILIVFLISIIYKRFD-----QDNK
EALRKIVHIGIGPLIPLAKYLDLDQISALFFTGIVSLLTFINYKSKLFPTIEDVDRKSYG
TIFYCLSLFILIYLYWN-KDPTSLIAGFFIMTFGDGFAGLIGKNIQSKSWIIFNQ-KKSF
FGTMTMFLTSLLVVFGLCSFQEYSL---NINIFTIAFIATILEQLSFFGVDNFVVPILSA
FCFNFFITGL-----
>Cya8802|257061009
----------------MDSFEPLSSLWYPLSLVLVYLGAIIALSEGVNRLT-----GLGA
EFTRKIVHIGSGNVILIAWWFQLSSWVLVSASLIAGIVAIVSYFLPILPSINSVGRKSLG
TFFYAVSIGVLGSWFWQLNQPQYTVMGVLVMAWGDGMAAIIGQNFGQHPYQVWGV-NKSW
EGSLTMMGVSFIIISLILLSMGKPLVLTGLIALVVAIAATGLETFSKWGIDNLTVPLGTA
ILAFCLT--------
>Prom9313|33864511
-----------------------MGYINSLVAIACWIAFVLSAAVVCRVRW-----PNQR
ELSRKIVHIGTGPVIPLAWWLGIPSDWAIPMAILITIGILINHRWRLLPAIEDVNRHSYG
TVAYALTITLLLIFFWP-ENAAAVCSGVLVMAFGDGLAGLIGRKVRSPNWLIWGQ-RKSI
AGTLTMAVITLIILFTLSLLIDASF--HPLRIFAVTGLAVGLEQLSRWGIDNLTVPIGVA
VAWSWMTAI------
>Cya7822|196257661
---------------------------------------------------------MSG
ELTRKVVHIGTGNVILLAWWLNIPPILGISAAVIAGCIALISFFLPILPSINSVGRRSLG
TFFYALSIGILIAWFWPLGQPQYAVIGILVMTWGDGMAAVIGQQFGKHPYQIWGN-NKSW
EGSLAMMLMSFLVTSWVLLTTVDNHGLVWLTGLLVAIMATSLETISKLGIDNLTVPLASA
FLAYLMINF------
>Cya7424|218439201
----------------MFWLESVHPLWFPLSVIGIFLLCIVLLAEGLNRFT-----AMDG
ELTRKVVHIGTGNVILLAWWFNIPSWLGIGASIIASCLALVSYFTPILPSINSVGRRSLG
TFFYAVSIGVLISWFWPMGQPQYAVLGILVMTWGDGMAAVIGQQFGKHPYEVWGS-HKSW
EGSLAMMGMSFLVSALVLLSSVDNSGLTWITALLVAIMATSLEMFSKLGIDNLTVPLVSG
FLAYFVLNF------
>PromN1A|124026884
-----------------------MPIQIAVFVIALWIIIILLIAFLCKRYF-----PKKE
ELSRKIIHIGTGPVILLAWLFNIPKNIAFLSALFITVALGINYQYRLLPAIEDIERKSFG
TIAYGISITLLLLLFWP-RYASSISIGVLSMAFGDGLAGLIGRSINSPKWSVLGQ-TKSI
VGTLTMASVVAITTSIISSTNNLGI--QPLEILGISLIATFLEQISPWGIDNLTVPIGVT
CIGIWLVGI------
>Micc|254409924
------------MFDSIPFLESIPALWLHISIVALGLGVIVLSAETLHRRT-----STNS
ELARKVVHIGTGNVILVAWWLQIPAWVGIAASIIASAIALSSYYVPFLPGINSVGRRSFG
TFFYAVSMGILIAWFWSPHQFHYAAIGILVMTWGDGLAGLMGQRFGQHKYQIWGM-TKSW
EGSLTMTLISYGVSCSILLGVQGNVWQTWLLPIAVALGATGLEMFSKWGMDNLTVPVASA
ALAFYLHQLFPLV--
>Prom9202|254525865
--------------------------MIKFTVILLYLISILLISIVFKKNN-----EDSR
EIARKIIHIGIGPLIPIAQFLKIDQNSALIFTGIVSLMVFINYIYKLFPTIEDVDRKSYG
TLFYCLSLFILIYLFWD-KDPYALITGFFIMTFGDGLAGLIGKSFKSKSWDFFKQ-KKSL
IGTMTMFLTSLIVVCSIGYAQQNSF---YLNYFTIAFFATLIEQFSILGIDNFMVPIFSA
LLFNFAITN------
>Nods|119512902
------------MLSPAIDFTSTPPLWLQITVVAVWVSLILLIAWVVYRFA-----KGEP
EIVRKIVHIGTGNVIMLAWWLDVPASLGITASIVASAITLLSYRFPLLPGINSVGRQSLG
TFFYAVSMGILVAWFWHIEQPQYAAIGIMVMAWGDGLAALIGQRFGKHKYQVLGA-QKSW
EGSLTMALVSFIISSGILLSVEGNVWQTWVVSLAIALAATSLEAISFLGIDNLTVPLGSA
SLAFVLIEIFLHHSP
>Cyab|254430880
-------------------MLDWQQQLAGVLAVAGWLAVLAAAAIRLRRRWDAEANPGRR
EWSRKLVHIGTGLVVPIAWGMGIAREIALPAATLVTLLAAVNHRFRVLPAVEDVGRHSYG
TVAYGAAITVLLWACWP-DHAATATAGVLVMAVGDGLAGLLGPVWSSPSWAVLGQ-RRSL
LGTGVMAAASSLVLALLASLAGGPA---WPALVGIALAATLLEQVGVAGVDNLTVPLGVA
WLWQTLA--------
>Acam|158337621
-------------MTVLALPSPPTSITLQLLLVGIWLGIVIGSAELLKRLI-----TTDP
EITRKVVHIGTGNVILLAWWLDVPTWVGIAASVIFSIVTLLSYRYPILSSVSGVGRKSLG
TFFYALSIGILIAWFWPLKLPQYAAIGILTMTWGDGLAALIGQRFGRHPYQVWGM-KKSW
EGSLSMAGVSCLIIYGILWITQGNITATWISAVAISVIVSTLEAFSKWGIDNLTVPIASA
ALGFVFNEFWLT---
>Prom9301|126697227
------------------------------------------------------------
-------------------------------------MVFINYNYKLFPTIEDVERKSYG
TLFYCLSLFILIYLFWD-KDPYALISGFFIMTFGDGLAGLLGKSFNSKSWIFFEQ-KKSL
YGTITMFLTSLIVVCSIGYSQQNSL---NLNYFTIAFIATLLEQFSVLGIDNFIVPISSA
LFFNFLITS------
>Artm|209528240
---------------MLSDLTANPNIWLHISLVGLWLALVLIIAEGLNRLF-----SVDP
EISRKVVHIGTGNVILLAWWLDIPASIGIAAGVLSAAIALISLKVPILPSVNSVGRQSLG
TFFYAISIGILIACFWPRQQPHYAALGILVMTWGDGLAATIGQKFGYHKYQIWGS-QKSW
EGSLTMTLTSFIISTLILLPVYGNTWQIWSISLAVALGATLLEMVSKLGIDNLTVPLGSA
AIAFFLHQLS-----
>Syne6301|56750514
--------------------------MSGILAVVAWLGLVGLLAWLASRHP-----DIPN
EWVRKIVHIGTGNVILIAWAFQIPAAIGIAAAVLFSGVALLSFWLPILPGLQNVGRHSLG
TFFYAVSIGLLIAGFWH-WAPRYAALGILVMTYGDGLAALVGQQWGRHRFHLQGIGQKSW
EGSLTMMAVSFLVAVILLGLTQTPG--TIAISLAVAIAAPLLELWSWYGIDNLSVPLGCA
IVAAGVSHLFS----
>Anav|75910419
------------MLNLVSELISTPPLWLQISIVAAWVSFILAIAGLVNRFA-----TSDS
EIVRKIVHIGAGHVILLAWWLDIPASVGIGASIVASVVTLLSYIFPLLPGINSVGRQSLG
TFFYAVSVGVLVAWFWHIQQPQYAAIGMMVMAWGDGLAALVGQRFGKHKYKLLGA-QKSW
EGSLTMALASYLVCSLILLGVLGNVWQTWTVSLAVAFVATSLEAFSFLGVDNLTVPLGSA
AIAFALIQFWPLH--
>Artp|284050318
---------------MLSDLTANPNIWLHISLVGLWLALVLIIAEGLNRLF-----SVDP
EISRKVVHIGTGNVILLAWWLHIPASIGIAAGGLSAAIALISLKVPILPSVNSVGRQSLG
TFFYAISIGILIACFWPRQEPHYAALGILVMTWGDGLAATIGQKFGSHKYQVWGS-QKSW
EGSLTMTLTSFVVSALILLPVYGNTWQIWSISLAVAIAATLLEMVSKLGIDNLTVPLGSA
AIAFFLHQLS-----
>Cya7425|220909198
-------------MFPESWLSLAPDLAGPIAIVAGWLGIVLLLAESVHRFT-----NLGT
EVSRKIVHIGTGNVILLAWGLRLPAWLGIAASLLFSLLTLISYRYPVLPSVSGVGRKSWG
TFFYAVSIGILIACFWQQDLYQYAVLGILIMTWGDGLAALVGRRFGHHPYNIWGM-GKSW
EGSLTMAAITVSITALLLFYQQGNLWQTWCIALITAGVATGLEAFSRFGIDNLTVPLGSA
LVCYGLEQLLV----
>Cya51142|172036978
-----------MLSESRPLINALLSLGYPISLVILYLGAIIALAEGLNRLR-----GTDA
EFTRKIVHIGSGNVVLIAWWLELPPWVLIGASFIASIIALISYFLPILPSINSVGRKSLG
TFFYALSIGVLTQWFWAIGQPQYLAIGILVMAWGDGMAAIIGQKLGKHSYQVLGV-KKSW
EGSLTMMGVSFLVTSAILLWVDEPILTVAIVSLIVSIAAMGLEAFSKLGIDNLTVPLGSA
VLAFYLIHGLL----
>Lyns|119489592
----------------MFIVTESLNIWQQISLVAVWLGVVVVLAEGLNRLI-----SVEA
EVSRKVVHIGTGNVILLAWWLNTPAWIGISAGVISGIIALISYKFPILPSINSVGRKSLG
TFFYAVSIGVLIGCFWPINKPEYAVLGILIMAWGDGLAAVIGQSFGRHPYKIGEI-KKSW
EGSLTMCFVSYLVSSLILFAVQGNIWQTWVISLIVAVVATTMEAFSKLGIDNLTVPLSSA
ALAFFLNQLWGGII-
>Prom9211|159904373
-----------------------MSILIPLLIIGGWLSLVLLSSLLSKKVN-----SKNN
ELGRKIIHIGTGPVVLLAWWLKIPANVAILFASLITISLVINYQTNWISTLENVKRKSYG
TVAYGLSITILLILFWS-KNPAAVCAGVMVMAFGDGLAGLIGQQFKSPVWRVLDQ-QKSL
IGTLTMGCIGLIVLFSISMMQEIHL--EPIQILAISLIAVGLEQISPYGIDNLTVPISVA
VGWDVMTHALQAMPS
>Noss|17229102
------------------------------------------------------------
-------------MILLAWWLDIPASVGIGASVVASIVTLLSYIFPLLPGINSVGRQSLG
TFFYAVSVGILVAWFWHIQQPQYAAIGMMVMAWGDGLAALVGQRFGKHKYKLLGA-QKSW
EGSLTMALASYLVCSLILLGVLGNVWQTWLVSLAVAFVATSLEAFSLLGVDNLTVPLGSA
AIAFALIQFWPLH--
>Cya8801|218247656
----------------MDSFEPLSSLWYPLSLVLVYLGAIIALSEGVNRLT-----GLGA
EFTRKIVHIGSGNVILIAWWFQLSSWVLVSASIIAGIVAIVSYFLPILPSINSVGRKSLG
TFFYAVSIGVLGSWFWQLNQPQYTVMGVLVMAWGDGMAAIIGQNFGQHPYQVWGV-NKSW
EGSLTMMGVSFIIISLILLSMGKPLVLTGLIALVVAIAATGLETFSKWGIDNLTVPLGTA
ILAFCLT--------
>Glov|37522716
-----------------MDEDAVIAWWWQVVAIGLYVGSVLGIAQWLASR------GIAD
ERTRKFVHIATGNIILLAWWLAVPLWLALAFGAAFCAVTLLSYRYRLLGSVGGVDRKSWG
TFFYSLSITLLIAFYWPQNLQVVAAVGILVMTWGDAVAALVGQTWGRCEYKVLGM-RKTV
EGSLAMAVVSFAVCLLLLGFTCGWSLPMVLSALAIAGAATGLEVISVGGIDNLTVPLGSA
LLTQGLIQAFL----
>Syns8102|33867027
-----------------------MVHLIGPIAISLWLGIVVLIAVLTRQRW-----PDQQ
ELSRKIIHIGTGAVVPLAWFFAIPAWIAVPFAVLVTLATAINHRWRIVPAVEDVNRNSYG
TVAYGLAITMLLILCWP-ARADAVCAGVLVMALGDGLAGLIGRSVNSARWTVLGQ-TKSV
AGTLTMALVSTLVLVGLMLVSGNAI--GWRVALGISTMATALEQVSPAGVDNLSVPLLVG
LTWVLLIS-------
>Thee|22299582
------------------------MFWAGI-WVTGWLGLVLLIAELIHAWF-----PNAK
EWSRKVVHIGAGQVILIAYALGVPTRWGIIAAAIAGMVTLLSYRVSIFPSISGVGRQSWG
TFFYAVSIGILMALFWK-TLPELAVLGILVMAWGDGLAALVGIHWGRHP--LPGT-SKSW
EGTLTMFWVSTLVAA-LSLTPIAALESLWIAPF-VGVGATLLELIAWRGMDNLTVPIGSA
LLAYGLLNLS-----
>Syns9916|116074245
-----------------------MSPLVGVVVIGLWMGLVLLLAVVARRRW-----PGQK
ELSRKLVHIGTGPVLPLAWWLQIPAALAVPIATAITVVALINHRWRWLPAVEDVDRNSYG
TVAYGLAITTLLLLFWP-HQPQAACAGVLVMAAGDGLAGLIGRATHTPHWQIWGQ-TKSV
AGTLTMAAVSLTVLAMLAWVAPESP--GLAGLLAISLLATGLEQLSPWGIDNLTVPLTVG
LSWPWFST-------
>PromMED|33862254
------------------------------------------------------------
------------------------------------MLTFINYQSKLFPTIEDVDRKSYG
TLFYCLSLFILIYLYWE-KDPTSLIAGFFIMTFGDGFAALIGKNFKSKSWIFLNQ-KKSL
FGTTTMFITSLIVVFGLSYIQKYTF---NINFFTVASISTILEQFSFFGIDNFIVPISAA
FCFNFFITGL-----
>Scys6803|16332229
-------------MGIEQNNPMALPLWIAVGLAATYLGAVVLTAELLNRLS-----LSPA
EVTRKIVHIGAGQVVLIAWWLSIPGWVGAIAGVFAAGIAVLSYRLPILPSLESVGRHSYG
TLFYALSIGLLVGGFFSLGLPIFAAIGILVMAWGDGLAALVGQRWGRHRYQVFGF-RKSW
EGTLTMVLASFLVTVVFLSYTFGFTVIVLVVAGTVAIASAGLESFSRWGIDNLTVPLGSA
LIAWAGSYLWLG---
>Syn9902|78185861
-----------------------MSAFGGPLIIVIWLVFVVGLALTSRQLW-----PHQQ
ELSRKVIHIGTGAVVPLAWLFAIPAVVAIPCAAVITLITAMNHQWRFIAAIEEVDRNSYG
TIAYGFAITVLLVLFWP-HRPDAVTAGVLVMALGDGLAGLIGRQLKTPQWIIFKQ-TKSI
GGTATMAMVSILVLMILSNVTSNII--SLPIAIAIGLGATGLEQISMRGLDNLTVPLGVG
LAWSALIP-------
>Trie|113474518
MYILLLLNAILFSFLIVSIISTFPNIWLQVFLVGGWLGIILIFAEALNRFA-----KVDP
EISRKVVHIGTGNVILFAWWLEIPPWIGITAGIISAAIALISYRLPILPSVNSVGRKSLG
TFFYAVSIGILIGWFWSIQQPQYAAIGILTMAWGDGFAAIIGQNFGKHPYQVWGM-NKSW
EGSLGMCLVSYTVCSLILLAVQGNIWQTWIVAIPVALAATALETLSKVGLDNLTVPLGSA
ALCFFLNQFF-----
>Syn9311|113954132
------------------------MPLPSLLFIALWMAGVLGSALACRQRW-----PNQR
ELSRKIVHIGTGPVLPLAWFLHIPYFIAVPCALVVTLITFINHRLKLLPAVEDVGRNSYG
TVAYGFAICLLLIMFWA-DNPAAACAGVLVMAFGDGLAGLIGRAVDSPNWTILDQ-RKSF
VGTTTMAIASAVVLLALVLVTQSQL--IPLRLLAVCTLAVGLEQLSVWGIDNLTVPLGVA
LSWTWMTTG------
>NoAz|298489681
-----------MLITLFPGLESISLLWLQITLAAAWVVLIILIAWGVSRFT-----NSEP
EIIRKIVHIGTGNVILIAWWLNIPATVGITASIFASIITLLSYIFPILPGINSVGRQSLG
TFFYALSIGILVAGFWYLQQPQYAAIGILTMAWGDGLAALIGQRFGKHKYKLLGS-NKSW
EGSFTMTFLSFLINMFILLGTQGNIWQTWVISILVAIVATTLEAFSFLGIDNLTVPVGSA
ALAYSLIQILVLN--
>Ucyn|284929021
-------------MYFSSFIDALYPFCFPIFLIISYLITVLAIAEFLKHSW-----NIRT
EITRKIVHIASGNVILIAWKSQLPAWILIIGSVISMILVLTSYVSSLFPSINDIKRISFG
TLFYACSIGILSYFFWHQKEIQYVVIGILTMTWGDGMAAVIGQKFGKHTYQILNV-NKSW
EGSLAMMGVSFVVCSIVLFFVGEPSSKIFTISLITSIVATVLEIFSSFGIDNLTVPLGSA
YISFYLTNL------
>Syns5701|87301520
---------------------------MGVALVLLWLAAVLGLALWARRRW-----PDQP
EWSRKLLHIGTGPVVLIAWAAGIDRWIALPAAALVTLLAALNHRYRLLPAIEDVGRHSYG
TVAYGAAITLLLALFWP-TQPQAVVAGVLVMALGDGLAGLLGPLIPSPSWLILGQ-RKSV
VGTTAMAGMALMVLLLLRQLGGSGP--TPAVLVLISLGATLLEQVAVLGLDNLSVPVATG
LLWSWLTLRP-----
>YellB|86608152
-----------------------MGLAQQLACYALWLAAVFAFAEWLRSR------QVDG
EWVRKAIHIGVGNIILLAWALQVPRWLGVGFSLVFAGLALLSYRVAILPSLNGVGRRSFG
TCFYAVSIGLLLFWFWRPQRQVFAVIGILVMTWADALAGLVGKTWGKHPYQLGSI-QKSW
EGSLTMWAVSSLVIAALLLGYFGFSPPLLAISLLVGGITMGLEVFSWWGLDNLTVPLASA
GLCFVLLQILNYL--
>Syn7002|170078364
-----------MDVNHLVAEIFSPALRMPLGTVITYLGALLAIAEGLSRKN-----HLSP
ELTRKIVHIGSGNVILLAWWFDIPMEIGIAAAFIAGLIALISYFLPILPSVNSVGRQSLG
TFFYALSMGVLIWWFWSIQQPVFAVLGILVMAWGDGLAAVVGSQLGKHPYEILGN-KKSL
EGTATMFGVGFLICGLLFLGFDLMLWQKAAIALVVALCSTLLESIAQFGIDNFLVPVGSA
AIAFLLVQALI----
>Cylr|282900116
----------------------MFPLWLKIAIAAGWVFLIILIAWLVSRFT-----PSQP
EIIRKIVHIGSGNVILLAWWFHIPAYVGISAAILAGLISVISYFVPILPVINSVGRQSLG
TFFYAVSIGILVGYFWYLQKPEYAALGILIMTWGDGLAALIGQRFGKHKYYLFGA-NKSW
EGSLTMTVVSYLVSVIILLATRGSSWQIWLVSALVSVTATLLESVSFLGIDNLTVPIGSA
ILAYGLTSQ------
>Prom9303|124024684
---------------------------------------MLSAAVVCRVRW-----PNQR
ELSRKIVHIGTGPVIPLAWWLGIPSDWAIPMAILITIVILINHRWRLLPAIEDVNRHSYG
TVAYALTITLLLIFFWP-ENAAAVCSGVLVMAFGDGLAGLIGRKVRSPNWLIWGQ-RKSI
AGTLTMAVITLIILFTLSLLIDASF--HPLRIFAVTGLAVGLEQLSRWGIDNLTVPMGVA
VAWSWMTAI------
>Syns7805|88809395
-------------------------MLLSLFVIGAWMALVLSAAVLCRGVL-----PEHK
ELSRKIVHIGTGPVVPLAWWLQLPAWVAVPAALSITVITAINHRWRLLPAVEDIERHSYG
TVAYGVAISLLLIFFWP-EQAIAACAGVLVMALGDGLAGLVGRGVQSPTWSVWQQ-RKSV
AGTLTMALVTGVVLTVLVMVSHSPF--QPMRLLSVCVLAVGLEQLSRWGIDNLSVPIAVG
LCWSWMIA-------
>Syns7803|148240838
-------------------------MVLSLLVVGAWMALVLSAAVLCRRVL-----PEQK
ELSRKIVHIGTGPVVPLAWWLQLPGWVAVPAALSVTLITAINHRWRLLPAVEDIDRHSYG
TVAYGLAITLLLTLFWP-EQAIAASAGVLVMALGDGLAGLIGRGIPSPTWSFWQQ-RKSV
AGTLTMALVTAAVLTTLVLVSHSSL--QPIRILLVCALAVGLEQLSRWGIDNLSVPIAVG
LSWSWMIS-------
>Cya0110|126658873
------------------------------------------MAEGLHRLG-----GTDA
EFTRKIVHIGSGNVVLIAWWLQLPSWVLIGASVIASIMALISYFLPVLPSINSVGRKSLG
TFFYALSIGVLTQWFWTTAHPQYLAIGILVMAWGDGMAAIIGQKFGQHSYQVLGV-KKSW
EGSLTMMGVSFFVTSVILLWVDEPILKVAFVSLIVSMAAMGLEAFSKLGIDNLTVPLGSA
VLAFYLIHGLF----
>Mica|166366142
-------------------MELSHSLLFSIGLVACYLAVLILIAEKLKSLF-----STDG
EITRKVVHIGTGNVILFAWWLNIPAWVGIIAAILAATIAILSYFFPILPSLNSVGRRSWG
TFFYAVSIGVLVAYFWPISHPEYAAMGILIMALGDGLAALVGQNFGQHPYKIFGS-GKSL
EGSLTMLVISFLVSLIILSFINGINPPIILVSLLTAIGATILETFSKLGIDNLTVPVGSA
AIAYFLTQIFISS--
>Syns8109|260435828
-----------------------MLSFTGPIAILIWMAMVTVGAVLCRRLR-----PNQR
ELSRKIVHIGTGAVVPLAWFFQIPFVVALLVAAVITLVTALNHQWRFIPAVEDIDRNSYG
TIAYGIAITMLLVLFWP-TRADAVSAGVLVMALGDGLAGLIGRNVESPKWVLFGQ-TKSS
VGTMTMAVVSSLVLIGLARWSGADL--SLPATLGMVAIATGLEQLSWGGLDNLSVPLSVG
VLWSQLVV-------
