# Supplementary material for: Genome fluctuations in cyanobacteria reflect evolutionary, developmental and adaptive traits
Source: BMC Evol Biol. 2011 Jun 30;11:187. doi: 10.1186/1471-2148-11-187 (PMC3141437; doi:10.1186/1471-2148-11-187)
Supplement: Additional file 8 — Individual and concatenated alignments for protein groups. Compressed file containing all alignments of individual groups (fasta format) and the concatenated alignment of 285 single-copy genes (phylip format). [file 1471-2148-11-187-S8.GZ › Cyanos1397.faa]

>Syne7942|81299866
-----------------------------MSSESSMDWVETRCHRILDANLDRAREGLRI
LEEWCRFGLERADLSATCKALRQEVGSWHRPEFRQARDTTHDPGTSLSHPQERQRTDLNA
VLLANCARVQEALRVIEEYGKLIE------GDLSDRAKAMRYQIYVLESQLQ--------
-SRDRLSRLRQARLYLVTSPHPR-----LLEVVEAALSAGLKLVQYRDKQQE--------
-DATRLETACRLAELCQRYGALFLVNDRVDLALACGADGVHLGQQDVPMDVARRILGPDR
IVGRSTTSPEELARANAEGADYVGVGPIFATPTKPGKAAAGFDYLGYARQQAQQPFYAIG
GIDVSNAAAVVAAGAD--RLAVVRAIMEAPDPKAATAELLQML-----------------
-------
>PromCC|33240797
--------------------------------MSVTPNPDQHVAQLIDANLDRAREGLRV
IEDWCRFSLKNKDMVITLKNWRQQLGKEHYEIYKNARSSSSDQSAGLSHPAQKERILPQQ
ILSANFARIQEALRVIEEFSRISH------PKLSKISAQIRYEIYDLEVIIL----KIS-
NLNMLDEKLKSCKLCLITRTHPE-----LIKTVLLALKAGVTMIQYRCKETP--------
-DNQMIAEAKELASICKSYNSLFLINDRADIALAVDADGVHLGQKDMPIQTARKIIGHQK
IIGLSTHSLEEIQNATSQGCNYIGIGPIFKTKSKQNDLSLGIDFFSKINLKTNLPWFAIG
GINKDNIDKIKEVGIK--RVAVINAIMGAEDPYLASKELLGKLKK---------------
-------
>Crow|67922607
------------------------------------MDKNLAIARILDANLDRAREGLRV
VEEWCRLGLENSDCTDKCKQMRQEIAHWHTSDLRKARDTINDPGTDLSHPQEAIRENIEQ
LLQANLCRVQEALRVLEEYGKLYD------PNMGNAFKKIRYQVYILESELL--------
-QSYRYKKLINASLYLVTSSTKN-----LLKTVESALQGGLTLVQYRKKDVD--------
-DIIRLEMAQKLSELCHKYDALFIVNDRADIALEVNADGVHLGQQDIPISLARRILGPNK
IIGRSTTNPQEMAKAIAEKADYIGVGPVYATPTKPDKQAAGLDYVKYAAQHSPIPWFAIG
GIDEHNVTELIASGAT--QVALVRAIMEADNPQKTTAKLLKKLKG---------------
-------
>Syn7335|254422343
-------------------------------MPQQTVSKTNALLRILDANLDRAREGMRI
IEEWCRFGLNDEATTAQLKNLRQTIAQWHTPEIRAARDTPGDMGTALTHTQESLRDSLGD
VLQVNLARTQEALRVLEEYGKLYS------QEMAAACKQMRYQLYTLDSQLMAKFPDTTD
QGTRRMQQLARSRTYLVTSPVPD-----LLGVVESALKGGIAIVQYREKQAD--------
-DNTRLQTAHQMKKLCHQYGALFVVNDRVDIAAASDADGVHLGQQDLPMEAARKVLGPSK
IVGRSTTNPQELQRALDEGADYIGVGPVHETPTKPGKAASGNDYVRYAAAYATMPWFTIG
GLNADNLGPTLAAGAT--RVAVVRALMEASDPSAVARSLVEQTQQQPIGT----------
-------
>Syn307|148242836
-------------------------------MTISSEGVDPAVLRLLDANLDRAREGLRV
AEDWARFGLDRRDLVEGLKDLRQQLGRCHLPRYRQARHTATDSAAGLAHPAQQQRSDA-T
VVAANCARAQEALRVLEEFGRSCD------PELARVAEHCRYRLYDLETRLL--------
ADQSRRQRLAAERLYLITSPVPQ-----LRSVVEQALQAGVKLVQHRSKLTD--------
-DLPRYQEAVALRDLCAAHGALFIVNDRVDLALAVEADGVHLGQGDLPPAQARRLLGPDR
LIGRSTHAPAQLQQAMADGCDYAGVGPLQATPTKPGREPVGLDYLRQAAQIATIPHYAIG
GVDVQLLPALLEAGGPHCRVAVVRAVMEAADPAAAARQLLELLADG--------------
-------
>Syn9605|78212440
-----------------------------MNPTPSETSLDPRVARLIDANLDRAREGLRV
VEDWCRFGLEQQDLVVRLKDWRQRLGRLHHDSYKQARSTSTDTGAGLKHPAQLDRHSPDR
VVAANCARAQEALRVLEEYGRTID------PALAAEAAAIRYGLYDLEVTCL----NAT-
LGARRRNKLKDACLCLITTPCDD-----LTDRVEAALRNGVGMVQYRCKAGN--------
-DRERLQEAQQLRQLCNKFGALLLINDRVDLALAVDADGVHLGQEDMPSEVARDLLGVDR
LLGRSTHSIDQVHQAQQEPIDYLGFGPIHSTAVKPERNPVGVELLAKATAISQRPVFAIG
GITPANLPALLMAGGQ--RAAVIGAIMHSEDSGQATRHLLQQLDQATI------------
-------
>Nosp|186684109
----------------------------MVEPYSQKEQVQQVVYRILDANLDRAREGLRI
IEEWCRFGLNNAQLALECKRLRQELAKWHTPELRAARDTPGDPGTELTHPQEEERASIKS
VLQANFCRVEEALRVLEEYSKLYQ------PNIAKACKQMRYQVYTLESNLM--------
-GHQRHQLLWRSRLYLVTSPSEN-----LLNNVEAALKGGLTLLQYRDKTAD--------
-DSLRLEQARKLRQLCHIYGALFIVNDRVDLALAVDADGVHLGQQDMPIAIARQLLGSQR
LIGLSTTNKEEMQAAIAEGVDYIGVGPVYETPTKVGKAATGLEYVSYAAKNCSIPWFAIG
GIDANNINDAIDAGAK--RVAVVRSLMQAEQPTLVTQYLLSQLNRIKPEL----------
-------
>PromAS|123969005
-----------------------------MLNSNTKDHEDLRIYQIIDANLDRAREGLRV
LEDWARFGLGKEKYVEKIKNFRQILGKNHLEVYKQSRNQIEDNCKGLTHQEQLNRKTSEQ
IISSNSARVQEALRVIEEFSRLHN------NELSKIASEIRYEIYTVEIDLL-----SFS
KFKKSEKILKENDLYVITDQKDN-----LLEIIEEILIAGVKIIQHRFKTGT--------
-DQDHLQEAIEIKNLCKRYNSLFIVNDRLDIALASNADGIHLGQDDLDLKTTRKLFGYSK
IIGISANNAIDISNALDEGCDYIGIGPVFETTTKKNKKPLGIENIKTLTKDLNIPWFAIG
GIKSNNISYLKRNGFK--KVALVSELMNSEDPKEDAMMILKELSHEN-------------
-------
>Rapb|282898306
-----------------------------------------MVYRILDANLNRSREGLRI
IEEWCRFGLNDASLAETCKNLRQEVARWHTPQIRSSRDTVGDTGTILSHPQEEHRNSITS
LLQANFCRIQEAFRVLEEYGKLHH------EEMGKTFKQMRYQVYTLESSLM--------
-GHQRHHLLWQSRLYLVTSPADS-----LLTIVESCLQGGLTIVQYREKTAD--------
-DMVRLDRAKKLRELCRSYGALFIINDRVDLALAVDADGVHLGQQDLPVPVARELLGPQR
ILGRSTTNPQEMQAAITEGADYVGVGPVYETPTKPGKPAAGFDYVNYASRNCPIPWFAIG
GVDMGNIHDTIKAGAQ--RVAVVRSLMEAEQPTLATQYFMSQLLRK--------------
-------
>YellA|86606233
-------------------------------------MKPQAVARILDANLDRAREGLRV
LEEWFRFGLENGELASECKAMRQALARWHSDPLRLARDTPADPGTQISHPQEEQRRDLGH
LLQANCSRVQEALRVLEEYGKLAESSHWVAPGLAKLAKDMRYRLYVLESELL--------
-GGSLRQRLLAAHLYLVTSPVPH-----WLEVVEKALRGGVTLVQYRRKNLT--------
-DREMLWDLKQLRQVCDRYQALMIVNDRVDLALVSQADGVHLGQTDLPVAQARHLLGSQR
LIGLSTTNAEELAQALNSGVDYIGVGPVYATPTKAEKPPAGLEYVRLAAEKAHLPWFAIG
GIDLHNLAEVRQAGAS--RVAVVRALMEAADPTQTARAMLAELQRIPALS----------
-------
>Prom9215|157413832
-----------------------------MLNSNPKDAEDLRIYQIIDANLDRAREGLRV
LEDWARFGLGKEKYVEKIKNFRQILGKNHLEVYKQSRNQIEDKCKGLSHQEQFNRKTSEQ
IISSNSARVQEALRVIEEFSRLQN------HELSKIASEIRYEIYTIEIDLL-----SYS
KFKKSEEILKENDLYVITDQKDN-----LLEIIEEILIAGVKIIQHRFKTGT--------
-DQDNLQEAIQIKNLCKRYNSLFIVNDRIDIALASNADGIHLGQDDLDLKTARRLLGYSK
IVGISANNTIDISNALKEGCDYLGIGPVFETTTKKNKIPLGIENIKLLTKDLNIPWFAIG
GIKSNNISYLKRNGFK--KVALVSELMNSEDPKEDAMMILKKLSHEN-------------
-------
>PromN2A|72382679
-----------------------------MKSIPVTPPSDNRIAQLIDANLDRAREGLRV
MEDWCRFGLKRSDFSIQIKDWRQQLGVHHHNIYRKERLTSIDPAMGISHPLQTVRSTPED
VFIANSSRVQEALRVIEEFTRTTD------PHLCEIASKIRYETYDIEIKVL----NST-
EGVNKREILKDCSLYLITSNSRD-----LEEVVLYALKAGVKIVQYREKFLN--------
-DNEKISQAKCLASLCKKFNSLFIVNDRIDIALAVDADGIHLGQEDMPTKIARQLLGAEK
IIGRSTHCLEDIKNAEAEGCDYIGIGPIFPSETKKQLNPIGIDYLKKGLSETLLPAFAIG
GMNKSNITKLNQINNL--RIAVCNAIINSNNPFSTTDELIKLLKCN--------------
-------
>Syns9917|87125481
-----------------------------MKSMLAAASGDQRVARLIDANLDRAREGLRV
VEDWCRFGLDRQDLVIRLKDWRQRLGAHHHRAYKEARSTATDSGAGLAHPAQQKRDHAEQ
IVAANCGRIQEALRVLEEFGRDSN------PELAATAAAIRYGIYDLEVTIL----QAG-
DHQERLRRLHESRLYLVTSPVPN-----LVAQVAAALQAGLSLVQYRAKEGH--------
-DLQRLEEARALADLCKRHQALFIVNDRIDLALLVDADGVHLGQEDLPTREARALIGPHR
LLGRSTHQLEQLLTAQNEGCDYVGVGPVYATATKPDRSARGLHWVEEASRHASIPWFAIG
GIDAGRLDAVRAAGAH--RVAVVRAIMDATDAQAASHELLTALL----------------
-------
>Prom9312|78779752
---------------MPLRFLKTIKNKFLMQNSSPKEPEDLRIFQIIDANLDRAREGLRV
LEDWSRFGLGENNFVTKIKNFRQILGKNHLEIYKQSRNYNEDKCKGLTHQEQLKRKAPKQ
IISSNAGRVQEALRVIEEFSRLHN------HELSKIASEIRYEIYNLEIDLL-----NLS
KRKKSDEILYKTHLYVITDQKKN-----LLRIIEDILIAGVKIIQYRFKTGT--------
-DKDNLEEAIQIKNLCEKYNSLFIINDRVDIAIASNADGVHLGQEDLDLKTARKLLGYSK
IIGISANNENDISNALKEGCDYIGIGPVFETSTKKNKKPLGIEKIKTLTKDLNIPWFAIG
GVTTNNISFLKSHGFK--KVALVSQIMNSEDPKEDAIMILKDLSNEN-------------
-------
>SynsBL|116072357
---------------------------MEPMGEGPLGLVDPRVARLIDANLDRAREGLRV
VEDWCRFGLERDDLVVRLKDWRQRLGRLHRNIYKQARSTATDPGAGLSHPAQLERHNPQA
VVAANCGRVQEALRVLEEYGRSLD------PSLASESAAIRYGLYDLEVTCL----NAS-
EVNARRRTLHNCQLCLITTPCPD-----LIERVTQALTAGVTMVQYRCKSGN--------
-DRERLDEAKALRMLCQHHGALFVINDRIDLALAVDADGVHLGQNDLPTDVARELIGEAR
LLGRSTHTLDDVRRADADACDYLGLGPVYTTAVKPDKPAIGPMRLQEAQALTRRPVFAIG
GIELNNITALLDMGCR--RVAVISAIMAAENPERASQQLLQALLPPVD------------
-------
>Prom9515|123966668
-----------------------------MEQPKINQPEDLRISQIIDANLDRAREGLRV
LEDWARFGLGNEDFVIRIKNLRQILGKNHLEIYKKSRNHIEDQCKGLSHIEQIHRKSPSK
IISSNSARVQEALRVIEEFSRNHN------NKLSKIASDIRYEIYTLEIELL-----NLN
TRKRAELIIRENNLYSITDHRDN-----LLQIIEKILLGGVKIIQHRFKEGN--------
-DKNHLKEAIQVKNLCEKYNSLFIVNDRVDIAMASNADGVHLGQEDIDVKTARKLLGSSK
IIGVSANNSTDINKAIKDGCDYIGIGPVFQSLTKKGKEPLGVEKIKTLIKDINIPCFAIG
GINKLNISCLKSHRIS--KVAVVSGLLNSEDPKEEAIIILKKLSNENYS-----------
-------
>Cya8802|257060491
--------------------------------MLKETHNSLSIPRILDANLNRAREGLRI
IEEWCRFGLENSQLADNCKQMRQEIARWHTSELRIARDTPNDPGTALTHPQEETRSSIDH
LLQANLCRIQEALRVLEEYGKLYQ------PQMGIAFKNMRYQVYSLESNLV--------
-KQTRYEKYKKSPLYLVTSPDDN-----ILSIVEAALQGGLTLVQYRDKNSE--------
-DTIQLEIAQKLCQLCHKYDALFIMNDRADIALSVNADGVHLGQQDISIALARQIVGPNR
IIGRSTTNPQEMAKAIAEGADYIGVGPVYATPTKPDKPAVGLDYVKYAKENSPIPWVAIG
GIDLNNLNDVISAGAQ--QVAVVRAIMKADNPTKATQELLAKLSLK--------------
-------
>Prom9313|33862636
-----------------------------MKSMPFAPIADLRVAQLIDANLDRAREGLRV
VEDWCRFGLDREELVMTLKDWRQRLGRHHHDSYKQARSTATDQGIGLSHPAQQERHEPWH
VVAANCARVQEALRVLEEFARQPD------PQLAASAAAIRYGLYDLEVTVL----QAN-
AGKKRRQQLQDCHLCLITTSQSDLNSNDLLRTVNAALVAGIDMVQYRNKEAS--------
-DLQRLTQAKELASLCRKHGALFIVNDRIDLALAVDADGVHLGQDDLPTDVARRLIGSER
LLGRSTQFLAQLQKAEAEGCDYLGVGPVNSTATKPERQPIGLAYVKEASKATQLPWFAIG
GINISNLEALRQAGAK--RIAVIGAIMNSKDPAATSLQLLEALR----------------
-------
>Cya7822|196257702
----------------------------MEEQYSQIRGQQSAIQRILDANLDRAREGLRI
IEEWCRFGLNHSQLAEQCKEMRQELARWHSTELRMARDTPGDPGTALTHPQEETRSSIEH
LLQANLCRIEEALRVLEEYGKLYN------PEMGIVFKQMRYRAYTLESHLL--------
-VYRRHQKLRESLLYLVTCPHEN-----IFAVVEAALSAGLTLVQYRDKETE--------
-DLSRLSIAYKLSQLCYDYGALFIVNDRVDLALAVNADGVHLGQQDMPIALAREILGSQK
IIGRSTTNPQEMQQAIAEGADYIGVGPVYETPTKAGKAAAGLEYVRYAAKNSSLPWFAIG
GIDTANIKDVLTAGAQ--RVSVVRAIMQAEQPALITGQLLSLLTRKRTFPQLQPKTNVLT
INESTEK
>Cya7424|218439851
----------------------------MDEHYSQIRGQQSAIERILDANLDRAREGLRI
IEEWCRFGLNNSQLAEDCKEMRQELASWHSTELRMARDTPGDPGTELTHPQEETRNSIEQ
LLQANLCRIEEALRVLEEYGKLYH------PKMGVVFKQMRYRVYTLESNLL--------
-GFRRHHYLRESLLYLVTSPSEN-----LISVVESALSAGLTLVQYRDKQTD--------
-DLIRLSIAHKLCQLCHEYGALFIVNDRVDIALAVNADGVHLGQQDIPISLARGMLGSQK
IIGRSTTNPQEMQQAIAQGADYIGVGPVYETPTKAGKAAAGLDYVRYAAKHSPIPWFAIG
GIDTSNLKDVLMAGAQ--RVSIVRAIMQAEKPALVTGQLLSVLSRKRTFPPVDPKPNVLS
LTESIEQ
>PromN1A|124026399
-----------------------------MKSIPVTPPSDNRIAQLIDANLDRAREGLRV
MEDWCRFGLKRSDFSIQIKDWRQQLGVHHHNIYRKERLTSIDPAMGISHPLQTVRSTPED
VFIANSSRVQEALRVIEEFTRKTD------PNLCEIASKIRYETYEIEIKVL----KST-
EGVNKRETLKYCSVYLITSNRRD-----IEEVVLHALKAGVKIVQYREKFLN--------
-DNEKISQAKCLASLCKKFNSLFIVNDRIDIALAVDADGIHLGQEDMPTKIARQLLGAEK
IIGRSTHCLEDIKNAEGEGCDYIGIGPIFPSETKKQLNPIGIDNLKKGLSETILPAFAIG
GINKSNITKLNQINNL--RIAVSNAIINSNDPFSTTEELIKFLICN--------------
-------
>Micc|254415647
-----------------------------MSGYNGWIGQEPAVCRILDANLDRAREGLRI
IEEWCRFGLNSVQMASECKQMRQELARWHSREIRAERDTPGDLGTELSHPQEEQRANIQQ
VLQANLCRVQEALRVLEEYGKLHS------PNMGTACKQMRYRVYTLESQLL--------
-IYHRYQRLKRSQLYLVTSSSDQ-----LLPTVEAALQGGLTLVQYREKGAD--------
-DLVKLAQAQKLRQMCHHYGALLIMNDRVDLALAIDADGVHLGQQDLPIAVARKLLGPHR
IIGRSTTNPEEMQQAISEGADYIGVGPVYETPTKVGKAAAGLDYVQYAAQQASVPWFAIG
GIDPNNIHEVLGAGAK--RVAIVRAIMQAEQPTLVTQYFLSQLTKEQHLRRIEAGIPQS-
-------
>Prom9202|254525693
-----------------------------MLNSNAKDIEDLRIYQIIDANLDRAREGLRV
LEDWARFGLGKEKYVEKIKNFRQILGKNHLEVYKQSRNHIEDKCKGLTHQEQINRKTSGQ
IISSNSARVQEALRVIEEFSRPQN------DELSKIASEIRYEIYTIEIDLL-----SYN
KCKKSEEILKENDLYVITDQKDN-----LLEIIEEILIAGVRIIQHRFKMGN--------
-DQDHLQEAIQIKNLCERYNSLFIVNDRLDIALASNADGIHLGQNDLDLKTARKLLGHSK
IVGISANNAIDISNALKEGCNYIGIGPVFETTTKKDKKPLGIENIKTLTKDLNIPWFAIG
GIKSNNISYLKRNGFK--KVALVSQLMNSEDPKEDAIMILKELSNEN-------------
-------
>Nods|119510592
---------MSKSVEITSFKESNNRVVVMVEPHSQKAQIQQVVYRILDANLDRAREGLRI
IEEWCRFGLNNAQLLGECKYLRQELAHWHTAELRAARDTPGDPGTELTHPQEEQRSSIKA
LLQANFCRVQEAMRVLEEYGKLYH------PNMGKAFKQMRYRVYTLESSLM--------
-GYERYQLLWRSHLYLVTSPSET-----LFKTVEAALKGGLTLVQYRDKTAD--------
-DTVRVEQATKLRQLCHSYGALFIINDRVDLALAVDADGVHLGQQDMPIAMARQLLGHQR
LIGRSTTNAEEMQKAIAEGADYIGVGPVYETPTKADKAAAGLEYVSYAAQNSSIPWFAIG
GIDANNINDVISAGAE--RVAVVRAIIQAEQPTLVTQYLVSQLHRIKL------------
-------
>Cyab|254432635
--------------------------MVLPPLSPQAAADTPALRRLLDANLDRAREGLRV
LEDWARFGLERADLVSRCKDLRQRLGRLHGEAYKLARHTATDAGAGLTHPAQAERQRPQQ
VVAANASRVQEALRVLEEFGRGID------PVLASEAAAIRYTLYDLDADLL----RAGQ
GAAARRRRLEACHLYLVTSPVPD-----LDAVVAGALAGGVRLVQYRAKPESTGPGGAPL
TDRERLQQAGALRELCAQAGALFIVNDRIDLALAVDADGVHLGQGDLPPALARRLLGPDR
LIGRSTHALPQLQQAIQDGCDYVGVGPVQATPTKPGRQPVGLAYVSQAAQACPIPFFAIG
GLTAEGIAAVRQAGGE--RVAVVRAITEADDPAAASRQLLSALGRSS-------------
-------
>Acam|158335116
-----------------------------------MMNANSTLYRILDANLDRAREGLRV
IEEWCRFGLEDSQMSAQCKQLRQELAHWHHPPLRMARDTPNDPGTQLTHPQEAIRTDLPT
VVQANLCRVQEALRVLEEYSKIYD------TQMAAACKQMRYQVYTLDTQLQ--------
-PRHRLQQLLDAPLYLVTSPSDQ-----LTAVVEAALKGGLKLVQYREKQAD--------
-DDQRLAVAQTLCRLCHQYNALFIVNDRIDIAVAVDADGVHLGQQDMTMAVARQMLGPGK
LVGRSTTNPQEMERAIQEEADYIGVGPIYETPTKAGKAAVGHEYIRYANQHAPMPYYAIG
GINESNLGEVLAAGAQ--RVAVVRAIMHAPSPTQAVQQMLKQFPQTSAPAP---------
-------
>Prom9301|126696797
-----------------------------MLNSNTTNTEDLRIYQIIDANLDRAREGLRV
LEDWARFGLGKEKYVEKIKNFRQILGKNHLEIYKLSRNHVEDKCKGLTHQEQINRKTSEQ
IISSNSARVQEALRVIEEFSRLQN------HELSKIASEIRYEIYTIEIDLL-----SYS
KFKKSEEILKENDLYVITDQKDN-----LLEIIEEILIAGVRIIQHRFKTGT--------
-DQDHLQEAIQIKNLCKRYNSLFIVNDRLDIALASNADGIHLGKDDLDFKTARRLLGYSK
IIGISANNEIDISNALKEGCDYIGIGPVFETATKKDKKPIGIEKIKTLTKDLDIPWFAIG
GIKSNNISYLKSNGFK--KVALVSQLMNSEDPKEDAMIILKKLSHEN-------------
-------
>Artm|209523308
----------------------------MGDLNHKTKLGQPALYRILDANLDRAREGIRT
IEEWFRFGLDNSEMAAECKNLRQQLAQWHSNELRMSRDTTTDVGTQLSHPSEENRESLEQ
VIQVNFCRVEEALRVLEEYGKVYH------PNMGAAVKQMRYRVYTLESNLL--------
-AYGRHQKLQRANLYLVTSPSER-----LMSVVEAALQGGLKVVQYRDKDTD--------
-DHQRWKNARQLCQLCHRYNALFLVNDRVDIAIAVNADGVHLGQQDLPIAVAKQLLGPQK
IVGKSTTNPEEMKLAIAEGADYIGVGPVYATPTKPDKQAAGLEYVRHATRHASVPWFAIG
GINMNNFDDVLMAGAT--RVAVVRSLMQAEQPTLVTQYFLSQFTRVQTLRDRQIVPENTP
ADFS---
>Syne6301|56750500
-----------------------------MSSESSMDWVETRCHRILDANLDRAREGLRI
LEEWCRFGLERADLSATCKALRQEVGSWHRPKFRQARDTTHDPGTSLSHPQERQRTDLNA
VLLANCARVQEALRVIEEYGKLIE------GDLSDRAKAMRYQIYVLESQLQ--------
-SRDRLSRLRQARLYLVTSPHPR-----LLEVVEAALSAGLKLVQYRDKQQE--------
-DATRLETACRLAELCQRYGALFLVNDRVDLALACGADGVHLGQQDVPMDVARRILGPDR
IVGRSTTSPEELARANAEGADYVGVGPIFATPTKPGKAAAGFDYLGYARQQAQQPFYAIG
GIDVSNAAAVVAAGAD--RLAVVRAIMEAPDPKAATAELLQML-----------------
-------
>Anav|75911243
MQILDARNIANMKEAGYYDESITNGVVVMVEPYSQQKQIQQVVYRILDANLDRAREGLRI
IEEWCRFGLNSGQLAGECKYLRQEVAVWHTEELRAARDTAGDPGTDLSHPHEEQRSSIKA
LLQANFCRVEEALRVLEEYGKLYH------PKMGQACKQMRYRVYSLETNLM--------
-GHQRHQLLRRSRLYLVTSPSES-----LLPTVEAALKGGLTLLQYRDKDAD--------
-DSVRLELATKLRQLCHSYGALFIINDRVDLALAVDADGVHLGQQDMPIATARQLLGPQR
LIGRSTTNADEMQRAIAEGADYIGVGPVYETPTKVGKAAAGLGYVSYAAQHSSVPWFAIG
GIDANNINDVIDAGAE--RVAVVRSLMQAEQPTLVTQYLISQLHRIQPES----------
-------
>Artp|284052280
----------------------------MGDLNHKTKLGQPALYRILDANLDRAREGIRT
IEEWFRFGLDNSEMAAECKNLRQQLAQWHSNELRMSRDTTTDVGTQLSHPSEENRESLEQ
VIQVNFCRVEEALRVLEEYGKVYH------PNMGAAVKQMRYRVYTLESNLL--------
-AYGRHQTLQRANLYLVTSPSER-----LMSVVEAALQGGLKVVQYRDKDTD--------
-DHQRWKNARQLCQLCHRYNALFLVNDRVDIAIAVNADGVHLGQQDLPIAVAKQLLGPQK
IVGKSTTNPEEMKLAIAEGADYIGVGPVYATPTKPDKQAAGLEYVRHATRHASVPWFAIG
GINMNNFDDVLMAGAT--RVAVVRSLMQAEQPTLVTQYFLSQFTRVQTLRDRQILPENAP
ADFS---
>Cya7425|220907928
-----------------------------------MISPNPALYRILDANLDRAREGLRV
VEEWCRFGLENATLTECCKNLRQQLARWHHPELRSARNTPTDPGTSLTHPQEEQRTDLTA
LLQANFGRVQEALRVLEEYGKLYN------PALAEESKQMRYQVYSLESQLL--------
-PPARQQKLRQSPLYLVTSPSDH-----LFTVVEQALQGGLTLVQYRDKTTD--------
-DGIRFERAAKLCHLCHQYNALFLVNDRVDLALAVNADGVHLGQQDLPLAVARQLLGPDR
IIGQSTTNPTEMAQAIAAGADYIGVGPVYATPTKAGKAPAGLEYVRYAASHAPLPWYAIG
GIDLTNVADVLAAGAR--GVAVVRALMEAESPEQVTRSFLSQFNRSSTAVPE--------
-------
>Cya51142|172039599
---------------MRYLVTHLRPMKIISRYCQENMDKNLAIFRILDANLDRAREGLRV
VEEWCRLGLENSDWAEKCKQMRQEIAYWHTSELRMARDTPNDPGIQISHPQEEKRETINQ
LLQANLCRVQEALRVLEEYGKLYD------GNMGTACKKIRYQVYTLESELL--------
-QNYRYQKLKQSPLYLVTSSREN-----FLKIVESALQGGLTLLQYREKKID--------
-DIVRLEMAQKLCELCHQYDALFIVNDRVDIALAVNADGVHLGQQDIPIALARRILGPNK
IIGRSTTNPQEMEKAIAEKADYIGVGPVYATPTKPDKKAAGLDYVKYAAETSSIPWFAIG
GIDETNMTEVIASGAT--QVALVRAIMEADDPQKTTQKLLKILTVK--------------
-------
>Lyns|119483304
----------------------------MADQQSWDKRVQPALYRILDANLDRAREGLRI
IEEWCRFGLNSAELAEECKQLRQELAHWHTMKLRLSRDTPGDLGTELTHPQEEKRDGIDS
VLQANFCRVEEALRVLEEYGKIYH------PDMGVSFKQMRYRVYTLESRLL--------
-AYQRYQLLDDAYLYLVTSPSDK-----MFSIVEAALQGGLKLIQYRDKQND--------
-DETRLQNAEKLCELCHRYNALFIMNDRVDLAIASNADGVHLGQKDIPISLARQLLGPQR
IIGRSTTNPQEMQKAVEQGADYVGVGPVYATPTKADKPAAGLDYVRHAAQNCTIPWFAIG
GIDMNNFDDVMSVGGE--RIAVVRAIMQAEQPTLVTQYFLSQLTRVQTLRAYNILPNPS-
-------
>Prom9211|159903860
--------------------------------MAVIPTPEKHVAQLIDANLDRAREGLRV
IEDWCRYGLQRKDLIIIIKDYRHQLGRLHQKTYKQARSAQTDQGSGLTHEAQNDRISPLQ
IVSANCARVQEALRVIEEFARNID------PELTKAASKIRYEIYDLEINIQ----EAT-
SGKKRQKELSACKLCLITTPHQE-----LIAKVSAGLKAGVGMVQYRCKKGK--------
-DIDKFSEAEKLAVICKDYGALFIVNDRIDIALAVDADGIHIGQEDLPLDIARKLIGPEK
LIGVSCHSLEEAQKADKNGSDYIGFGPIFRTTSKPEVAPLGLECLKQISNSINQPCFAIG
GINHLNRSKLLSTGVS--RIAVIDAIMKAEDPFQASKQLLEI------------------
-------
>Noss|17228838
MQIHDARNIANMKEAGYYDESITNGVVVMVEPYSQQKQIQQVVYRILDANLDRAREGLRI
IEEWCRFGLNSGQLAGECKYLRQEVAVWHTEELRAARDTAGDPGTDLSHPQEEQRSSIKA
LLQANFCRVEEALRVLEEYGKLYH------PKMGQACKQMRYRVYSLETNLM--------
-GHQRHQLLRRSRLYLVTSPSES-----LLPTVEAALKGGLTLLQYRDKDTD--------
-DFVRLELATKLRQLCHSYGALFIINDRVDLALAVDADGVHLGQQDMPIATARQLLGPQR
LIGRSTTNADEMQKAIAEGADYIGVGPVYETPTKIGKAAAGLGYVSYAAQHSSVPWFAIG
GIDANNINDVIDAGAE--RVAVVRSLMQAEQPTLVTQYLISQLNRIKPES----------
-------
>Cya8801|218248185
--------------------------------MLKETHNSLSIPRILDANLNRAREGLRI
IEEWCRFGLENSQLADNCKQMRQEIARWHTSELRIARDTPNDPGTALTHPQEETRSSIDH
LLQANLCRIQEALRVLEEYGKLYQ------PQMGIAFKNMRYQVYSLESNLV--------
-KQTRYEKYKKSPLYLVTSPDDN-----ILSIVEAALQGGLTLVQYRDKNSE--------
-DTIQLEIAQKLCQLCHKYDALFIMNDRADIALSVNADGVHLGQQDISIALARQIVGPNR
IIGRSTTNPQEMAKAIAEGADYIGVGPVYATPTKPDKPAVGLDYVNYAKENSPIPWVAIG
GIDLNNLNDVISAGAQ--QVAVVRAIMKADNPTKATQELLAKLSLK--------------
-------
>Glov|37519972
---------MAPPAMRWQRVVFGGPGQGSIGGASMAVVEEQVVLRILDANLDRAREGVRV
VEEWLRFGGGPGESLAECKALRQQLGRFHTERLRAARDTPHDPGTGLEHPDEGVRSSPLD
VVRVNFARIQEALRVLEEYAKLVQ------PDLAAAAKEWRYRVYTLESTAT--------
-GGDLRTRLAAARLYLVTSPHPE-----LIEIVEHALAVGLPLVQLREKEAP--------
-ARAVLDIALRLRDVTLRHGALFIVNDRVDLALACGADGVHLGQEDLPLARARALMGPRL
LIGQSTHAPAEAQQAVADGADYLGVGPVYATPTKQGRTPVGLEYVRHCRESIERPGFAIG
GIDRSNLEAVIAAGAE--RIAVVRAIMAAEDPGRTTAWFLERLNRG--------------
-------
>Syns8102|33866138
--------------------------------MGCESSLDPRVARLIDANLDRAREGLRV
VEDWCRFGLERDDLVISLKDWRQRLGKLHQERYKRARSTVTDPGAGMEHPAQLDRHSPRQ
VVEANCGRVQEALRVLEEYGRNVD------APLSAEAAAIRYGLYDLEVTCL----TAT-
SGNNRRNRLQDCQLCLITSPCPD-----LVDRVKTALRSGVAMVQHRCKSGS--------
-DLERLAEARTLAALCRDHGALLIINDRIDLALAVDADGVHLGQDDLPTDVARGLIGPGR
LLGRSTHSLNQVAEAHREDCDYLGLGPVNNTAVKPERPAIGAALVGEALAITHKPVFAIG
GISQANLDALMAVGCR--RVAVIGAIMGSDNPEKASQNLLSSLSRPTL------------
-------
>Thee|22299490
------------------------MGIGRAMQNLAPASEGQRLRRILDANLDRAREGLRV
IEEWCRFGREDAALSAECKDLRQTLGRYHTEELRAARQTDQDPGTALSHPQERDRPTLNA
VLTANFARVQEALRVIEEYGKLTD------TELSETAKALRYRVYILEQALT------LN
PLQARLRQLQGAKLYLVTAPSDR-----LLEIVEAALKGGLPLVQYRDKTSD--------
-DHTRLTTARQLQALCQRYGALFLVNDRVDIALGANADGVHLGQMDIPMELARQILGRDR
LVGRSTTNAQELERAIAEGADYVGVGPIFATPTKPGKAAVGFDYLQYARKHAPMPQFAIG
GIDLSNIEEVIKAGAT--QVAVVRAIMAAADPEATTRELLRRLSQGEPS-----------
-------
>Syns9916|116073392
-----------------------------MKVMVVAPHSEPCVARLIDANLDRAREGLRV
IEDWCRFGLDRLDLVKPLKDWRQQLGQCHREHYKQARSTATDIAAGLAHPAQQQRPQPSQ
IVAANCARVQEALRVLEEFGRDQD------PRLASTAASIRYGLYDLEVTIL----QAG-
HRAVRRQRLAQSRLCLITSPTAD-----LIPRVEAALKAGVSLVQYRAKEGN--------
-DRERLAAAGALAELCRSHGALFIVNDRIDLALLVDADGVHLGQDDLPTDAARQLIGGGL
LLGRSTHNLEQLQAAQQEDCDYLGVGPIYATGTKPDKVPQGLLWARQASEHATLPWFAIG
GINADRLPELGEAGVS--RVAVVGAIMAAADPGAASGSLLAALG----------------
-------
>PromMED|33861830
-----------------------------MKNPNIIQPEDLRISQIIDANLDRAREGLRV
LEDWARFGLGNEDFVIRIKNFRQILGKNHLEIYKLSRNHIEDQCKGLSHVEQINRNSSSK
IISSNSARVQEALRVIEEFSRIHN------SKLSKIASEIRYEIYTLEIEIL-----NFN
TRKRAQSIISKNNLYSITDPREN-----LLEIIEKILLGGVKIIQHRFKEGN--------
-DKDHLKEAIEINKLCKKYNSLFIVNNRLDIALASKADGVHLGQDDLDIKTVRKLLGASK
IIGVSANNSTDINKAVKDGCDYIGVGPVFPTLTKKNKEPLGEEKIKALTKELNIPCFAIG
GINKLNISSLKNHGIS--KVAIVSGLLNSEDPKDEAMIIIKELSHEN-------------
-------
>Scys6803|16329575
----------------------------------MQQASPTAIARILDANLNRAREGLRT
VEEWCRFALENRELAEECKQLRQALAPWHQDDLRAARDTPNDVGTQLTHAQEALRTDVRA
LLQANLCRVEEALRVLEEYGKLRD------PAMGACCKQLRYRVYALESGLL--------
-GSKLVQRLQQCSLYLVTSPQEN-----LLATVEAALQGGLKLVQYRDKDAE--------
-DQLRWQRAKDLRELCRQYEALFLVNDRVDLALAVDADGVHLGQQDLPIAVARQLLGPDK
IIGRSTTNPEEMAKAIAEGADYIGVGPVYATPTKAGKKPAGLEYVQYAVTNSPVPWFAIG
GIDGENLGEVMEAGAT--QVAIVRAIMETTNPTQATAQLLTQLSRINP------------
-------
>Syn9902|78185069
-----------------------------------MRLVDPRVARLIDANLDRSREGLRV
VEDWCRFGLERDDLVVQLKDWRQRLGRLHRSTYKQARSTATDPGAGLSHPAQLERDNPQA
VVAANCGRVQEALRVLEEYGRSID------PSLASESAAIRYGLYDLEVTCL----NAS-
LGNARRQTLNNCQLCLITTPCPD-----LIERVRQSLTAGVTMVQYRCKSGN--------
-DRERLDEAKALRMLCQTHGALFVINDRIDLALAVDADGVHLGQDDLPTDVARDLIGEAR
LLGRSTHTLDDVRRADTEACDYLGLGPVHTTAVKPEKAAIGPVRLQDAQALTRLPVFAIG
GIELKNITALLDVGCR--RVAVIGAIMAAENPESASQQLLQALLPPVD------------
-------
>Trie|113476192
----------------------------MGDQYNLEKNVQPAIRRILDANLDRAREGLRI
IEEWCRFGLNSIDLAHECKKLRQEIGGWHATELRMSRNTPNDPGTQLTHPQEEHRSDIEQ
LLQVNFCRLEEALRVLEEYGKIYN------SQMALACKQIRYRVYTIESGIL--------
-AYKRNQQLQDSYLYLVTSPEEK-----LVDIVEAALQGGLTLVQYRNKTAD--------
-DITRLTEAKKLCEVCRRYGALFIVNDRVDLAIAVDADGVHLGQNDIPLNIARQLLGPQK
LVGRSTTNQEEMERAIQEEADYIGVGPIYETPTKVGKKAVGLEYISYVVKNCPIPWFAIG
GIDMQNCDEVLSAGAL--RVSVVRAIMQSEQPTLVTQYFLSQLSRYQTLRSHSILPEKV-
-------
>Syn9311|113952762
------------------------------------------MARLIDANLDRAREGLRV
IEDWCRFGLDRDDLVLPLKDWRQRLGQQHHDRYRRARSTATDVAAGLGHPAQTSRCSAPA
IIKANASRVQEALRVLEEFGRNLD------PDLASTAAEIRYGLYDLEVRIL----EAC-
GRQHRQERLEGAKLCLITDPDRDNNLERLLHGVEAALMAGVSLVQYRRKQGN--------
-DKQRLLEAQALKTLCSRFEALFIVNDRIDLALLVDADGVHLGQDDLPLSEARQLLGPER
LLGRSTHRLEHLLEAQQAGADYLGVGPVFATKTKRDLSPAGLSWVTEASRHAAVPWFAIG
GIDIETIPSVRAAGAQ--RVAVVSAIMSSNDPEEASRTLLQTLA----------------
-------
>NoAz|298491935
----------------------------MVTAHHQGQETQQVVYRILDANLDRAREGLRI
IEEWCRFGLNDASLAEACKHLRQELGRWHTAQMRAARDTLGDPGTGLTHPQEEQRADITS
LLQANFCRLQEALRVLEEYGKLYN------PNMGSAFKQMRYQVYTLESTLM--------
-GYQRHQLLGQSRLYLVTSPVDH-----FLETVEAALKGGLMLLQFREKTSD--------
-DLTHLERARKLQQLCHDYGALFIINDRVDLALAVGADGVHLGQQDMPIAVARQLLGSQR
LIGRSTTNPQEMQGAIAEGADYIGVGPVYETPTKVGKAAAGLEYVRYASKNCPVPWFAIG
GIDASNINDVIDAGGQ--RVAVVRALMQAEQPTLVTQYFISQLYRK--------------
-------
>Ucyn|284928795
------------------------------------MNNNFLISQILDANLDRAREGIRV
IEEWCRFGIKKGHLAKTCKDIRQELALWHTYELRLSRNTENDPGIDLSHPKEEVKNNVEE
LLQANLCRVQEALRVLEEYGKLYD------SKMGKSFKKIRYEVYILESSLI--------
-RYSNHKQLCKASIYLITSPIKN-----LFSVVESSLKGGLQILQYREKNIS--------
-DSSYIKVARKLCELCHQYDALFIMNDRVDIALAINADGVHIGQEDISIKIAREIIGPQK
IIGCSTTNPLEMEKAIEEGADYIGVGPIYPTPNKPEKETIQSDYLDYVINKCTIPWFAIG
GINIDNIKNITDLGVK--QVAVIRLIMEADNPEEMTKFLLKNYLS---------------
-------
>Syns5701|87301111
------------------------------------------MLRLLDANLDRAREGLRV
LEDWCRFGLDRQDLVARLKDLRQRLGRCHLPAYKAARHTASDGGAGLAHPAQAERQQPSQ
VVAANAGRAQEALRVLEEFGRAGD------PLLAAEAAAIRYALYDLEVDLM----RACG
AAAGRRELLLRCHLYLITSPSPR-----LLETVAAALEAGVRLVQYRAKQAD--------
-DLERWQEARALRQLCSSHGALFIVNDRVDLALAVEADGVHLGQGDLPPAEARRLLGPDR
LIGRSTQRIEQLRQAVADGCDYVGVGPINATPTKPGREPVGLAYEREAAAESPIPFFAIG
GLDAGAVAPVVAAGGR--RVAVVRAIMEASDPHAASRELLAALQEEA-------------
-------
>YellB|86609272
-------------------------------------MKPQAVARILDANLDRAREGLRV
LEEWFRFGLEEGKLSAECKAMRQALARWHSDPLRLARDTSADPGTQISHPQEEQRRDLRH
LLQANCSRVQEALRVLEEYGKLAESHHWVAPGLAKLAKDMRYRLYVLESELL--------
-GGSLRQRLLAAHLYLVTSPVPH-----WLEVVEKSLRGGVTLVQYRRKNLP--------
-DGEMLRDLKQLRQLCDRYQALMIVNDRVDLALVSQADGVHLGQTDLPVAQARHLLGSQR
LIGLSTTNAEELAQALNSDVDYIGVGPVYPTPTKAEKPPAGLEYVRLAAEKAHLPWFAIG
GIDPHNLPEVRRAGAT--RVAVVRALMEAADPTQTARTMLAELQGIPALS----------
-------
>Syn7002|170076907
-------------------------------MVKPASTDTTAIFRILDANLDRAREGLRI
VEEWFRFGLNHAELAARCKEMRQTLAQWHHDELRAARDTPNDVGTSLSHPQEETRTDLNH
LLRANLCRVEEALRVLEEYAKLYK------TEMAIACKQMRYQVYTLESQLF--------
-SPQLKQRLEKARLYLVTSPHEE-----LLAVTEAALQGGVEIVQYRDKETP--------
-DEQRFANAIALKKLCDRYHALFLVNDRVDLALAVDADGVHLGQTDLPIATARQLIGPDK
IIGRSTTNPQELEKALREGADYVGVGPVYETPTKPGKAAAGHSYVSYARETCPVPWFAIG
SIDTENLGEVLAAGAE--RVAVVRALMQSAEPTLTAQFFAAQLHRQQTLQNLEEATA---
-------
>Cylr|282901043
-----------------------------------------MVYRILDANLNRSREGLRI
IEEWCRFGLNDASLAETCKNLRQEVARWHTPQIRAARDTVGDPGTVLSHPQEEQRSSITS
LLQANFCRIQEAFRVLEEYGKLHH------EEMGKTFKQMRYQVYTLESTLM--------
-GHQRHHLLWQSRLYLVTSPADN-----LLAIVESCLQGGLTILQYREKTAD--------
-DMVRWDRAKKLRELCRTYGALFIVNDRIDLALAVDADGIHLGQQDLPVAVARELLGSQR
ILGRSTTNPQEMQAAITEGADYIGVGPVYETPTKPGKAAAGFDYVSYAARNCPIPWFAIG
GVDMGNIHDVIKAGAQ--RVAVVRSLMEAEQPTLATQYFISQLLRK--------------
-------
>Prom9303|124023639
-----------------------------MKSMPVAPIADLRVAQLIDANLDRAREGLRV
VEDWCRFGLDREDLVVTLKDWRQRLGRHHHDSYKQARSTATDQGIGLSHPAQQERHEPWH
VVAANCARVQEALRVLEEFARQPD------PQLAASAAAIRYGLYDLEVTVL----QAN-
AGKKRRQQLQACHLCLITTSQSDLANNDLFRTVSAALVAGIDMVQYRNKEAS--------
-DLQRLTQAKELASLCRKHGALFIVNDRIDLALAVDADGVHLGQDDLPTDVARGLIGSER
LLGRSTQFLAQLQKAEAEGCDYLGVGPVNSTATKPERQPIGLAYVKEASKATQLPWFAIG
GINISNLEAVRQAGAK--RIAVIGAIMNSKDPAATSLQLLEALR----------------
-------
>Syns7805|88809115
-----------------------------MESMPVAPSTDPRVARLIDANLDRAREGLRV
IEDWCRFGLDRHDLVVPLKDWRQQLGQLHDDAYRQARSTATDTAAGLGHPAQNSRTNSVA
IVKANASRVQEALRVIEEFTRTAD------AVLAQTAAEVRYSLYDHEVRIL----EAC-
GHNRRKQQLEEAKLCLITDPSTDDDSGRLVRHVNAALDSGVTLVQYRRKHGS--------
-DGLRLQEAKQLAELCQSHHALFIVNDRIDLALLVNADGVHLGQEDLPHNEARRLLGSEK
LIGRSTHALGQLQEAQQAGADYAGVGPVFATATKADRQPAGLNWVKEACAAAHIPWFAIG
GITATTLPQVREAGAS--RVAVVSAIMASDDPALASRQLLDLLL----------------
-------
>Syns7803|148240052
-----------------------------MESMPVAPSTDPRVARLIDANLDRAREGLRV
IEDWCRFGLDRQDLVVPLKDWRQQLGQLHHDRYRQARSTATDSAAGLGHPAQDTRTDSVA
IVKANASRVQEALRVIEEFARNGD------AVLARTAAAVRYALYDHEVRIL----EAC-
GHSRRKQQLEDARLCLITDPGADDGCERLVQRVEAALQSGVSLVQYRRKHGS--------
-DGLRLQEAQQLAQLCHEHNALFIVNDRIDLALLVNADGVHLGQEDLPYREARRLLGSAK
LIGRSTHKLAQLHEAQEQGADYVGVGPVFATATKADRHPAGLSWVKEACEAARIPWFAIG
GITATTLPRVREAGAQ--RVAVVSAIMASEDPASASRQLLDLLT----------------
-------
>Cya0110|126660014
------------------------------------MDKNLAISRILDANLDRAREGLRV
VEEWCRLGLENSNWAENCKQMRQEIAHWHTSELRMSRDTPNDPGVQLSHPQEEKRESINQ
LLQANLCRVQEALRVLEEYGKLYD------PKMGSACKKIRYQVYTLESELL--------
-QTDRYQKLKRASLYLVTSSTEN-----LLAIVESALQGGLTLVQYREKKID--------
-DIMRFNMAQKLCELCHKYDALFIVNDRVDIALGVDADGIHLGQQDIPIALARRILGPNK
IIGCSTTNPQEMEKAIAEKPDYIGVGPVYATPTKPDKKAAGLDYVKYAAETSPIPWFAIG
GIDDNNVTEVMASGGT--QVALVRAIMEAANPKIATQELLKKLTVK--------------
-------
>Mica|166367001
-----------------------------------MKLETTAIKRILDANLDRAREGLRI
IEEWCRFGLDNPDLAQECKEMRHQLASWHSIDLKRHRDTAGDIGRDLSHPREEIRETVEG
LLQANLARVQEAFRVLEEYGKLYD------LELGIACKQLRYRVYQLESKLL--------
-ISPPLEKLQASPLYLVTSPAEN-----LLEIVELALKGGLKLVQYRHKTAA--------
-DTIRLEEAAKLCELCHRYDALFIMNDRVDIAQAIHADGVHLGQQDVPISLARQFLGPTA
IIGRSTTNPQEMAKAIQEKADYVGVGPVYATPTKAGKTPAGLEYVRYARENCPLPWFAIG
GIDSSNIKEVLEAGAQ--QVAVVRAIMEAQHPDVVTQQLLDQLK----------------
-------
>Syns8109|260435027
------------------------------------------MARLIDANLDRAREGLRV
VEDWCRFGLEQQDLVVRIKDWRQRLGRLHHDSYKQARSTSTDTGAGLEHPAQLDRHSPDH
VVAANCARVQEALRVLEEYGRTID------PALAAEAAAIRYGLYDLEVTCL----NAT-
LGARRRNKLKDARLCLITTPCDD-----LTDRVEAALRNGVGMVQYRCKAGN--------
-DRERLQEAQKLRQLCTRYGALLFINDRVDIALAVDADGVHLGQEDMPSEVARDLLGSDR
LLGRSTHSIEQVHQAQQEPVDYLGFGPIHSTAVKPERNPVGVELLAQATAISQCAVFAIG
GITPANLPALLTAGGQ--RVAVIGAIMHAEDSGLASRQLHQQLDHATF------------
-------
