# Supplementary material for: Genome fluctuations in cyanobacteria reflect evolutionary, developmental and adaptive traits
Source: BMC Evol Biol. 2011 Jun 30;11:187. doi: 10.1186/1471-2148-11-187 (PMC3141437; doi:10.1186/1471-2148-11-187)
Supplement: Additional file 8 — Individual and concatenated alignments for protein groups. Compressed file containing all alignments of individual groups (fasta format) and the concatenated alignment of 285 single-copy genes (phylip format). [file 1471-2148-11-187-S8.GZ › Cyanos1398.faa]

>Syne7942|81299877
---------------------------------MIHEVFMPALSSTMTEGKIVEWVKAPG
DRVEKGETVLIVESDKADMDVESFYEGYLATIIVPAGGNAPVGEAIALIAETEAEIEVAK
QQAAG------------AGSAAATPATP--------AATAAPEPV---AVSPEPVAAPTA
--------TRSDRLVASPRAKKLAKSLGVDLASLTGSGPHGRIVAADVEAAAGVTAKPAI
ATPVAP--AVVTA------PVAAPVATA---------PAAPAPTPAIAPGQFVPYSTFQQ
AVVRNMEASLNVPVFRVGYTITTDAIDSLAKQLKPKGVTITVLLAKAVAATLAKHPLLNA
RATETG--VQYNEAINVAIAVAMDDGGLLTPVLGRADQTDLYSLARNWKDLVARSRTKQL
KPEEYTTGTFTLSNLGMFGVDRFDAILPPGTGAILAIGASKPTLVATADGLFGVKRQMQV
NLTCDHRHIYGAHAAAFLKDLADLIENRPESLTL
>PromCC|33239853
--------------------------------MASHDIFMPALSSTMTEGKIVEWLKQPG
EKVSRGESVLVVESDKADMDVESFQDGFLAAVLMPSGSTVPVGETIGLIVETEAEIPAVQ
AANPTKSNV--------SPPENLSVSKDSKQTSDDSKQTPEDKPS---TAEPFTSPKASS
ASLPAKAIINQGRIVATPRAKKLSTQLGVDLATVSGTGPHGRIQAEDVQKAQGQ---PIT
VPWIAE--SNAPASI----PTAPSVVVTESSRNRSQPVEVPKGNSFGNPGETIPFNTLQQ
AVNRNMEMSLSVPCFRVGYAITTDKLDAFYKQVKPKGVTMTALLAKAVGKTLARHPQLNA
AWSNEG--MTYPKQINVAVAVAMEEGGLITPVLQNADLTDLFELSRQWADLVKRSRTKQL
QPNEYNSGTFTLSNLGMFGVDRFDAILPPNTGGILAVAASLPKVIAGRDGSISVKRQMQV
NLTADHRVVYGADGASFLKDLANLIENNPESLSS
>Crow|67923053
---------------------------------MIHDIFMPALSSTMTEGKIVSWTKSPG
DKVSKGETVVVVESDKADMDVESFYDGYLATILVEAGQEAPVGDAIALIAETEAEIAQAQ
QKSPSSP----------QKSPEPSPPQK-----EELATATAPVST---ATATVTAPPSTN
--------GKSNRIVASPRAKKLAKQLGIALNTVEGSGPYGRIVAEDIEKAAGK---TPT
PPAIAT-------------QTPVTTPTPK--------VAVTPTPTPVTAGETVPLNTLQK
AVVQNMMATLQVPTFHVGYTITTDELDKLYKQLKPKGVTMTALLAKAVAVTLEKHPVVNA
NYGEQS--IRYPQSINIAIAVAMPDGGLITPVLQNADKIDIYSLSRTWKDLVDRARSKQL
QPEEYSSGTFTLSNLGMFGVDRFDAILPPGQGSILAIGASSPQVVATADALLGVKRQMAV
NITCDHRVIYGSDAAAFLQEFANLLENNVQSLTM
>Syn7335|254423719
---------------------------------MIREVFMPALSSTMTEGKIVSWAKSAG
DKVEKGETVVVVESDKADMDVESFYEGYLAAIITEAGEMAQVNDAIAFLAETEEEIEAAK
QKAASLAS---------DSTASPASSSAASPVTSDQPASSSAASA---PASVAATQNGSS
-----AQAPSGGRVIVSPRARKLAKQLKVDIGTIKGTGPHGRIVAQDIELAAGKTPTPTT
TTTTAP----QPAT-----QSPEATPAVVPGASNASAPAVSPATPPAAPGELVAFNTLQQ
AVVRNMDASLTVPVFRVGYTITTNELDKLYKQIKPKGVTMTALLAKAVAVTLKKHPVVNA
SFAPNG--IQYSSSINIAVAVAMPDGGLITPVLRGADQMDIYSLSRTWKDLVARSRSKQL
APEEYNSGTFTLSNLGMFGVDSFDAILPPGQGSILAIGGSQPKVVATPDGMMGIRNQMRV
NMTSDHRIIYGADGAAFLKDLCDLIENNVQSLTL
>Syn307|148242893
--------------------------------MATFEIFMPALSSTMTEGKIVEWLKQPG
DRVERGESVLVVESDKADMDVESFEAGFLGAVLLPAGGTAPVGETIGLVVETEAELAELK
ANGPAKPAASA------PAAAPAPAPAAAPPAAPEPAPAPTPAPV---AVAAPPAPASSN
--------GHGGRVVASPRAKKLAQQLGVQLEGLRGSGPHGRLIAADIERAAGR---TPT
APAAVP--AGTLT------AAQAAAPAVA--------PLPAAVAAPVAPGETLPFTTLQQ
AVNRNMVASLAVPTFRVGYTITTDKLDAFYKQVKPKGVTMTALLAKAVASALAGHPRVNA
AFSEAG--IAYPEGINVAVAVAMEDGGLVTPVLAAADRNDLYSLSRSWADLVSRARSKQL
KPEEYSTGTFTLSNLGMFGVDRFDAILPPGTGAILAVGASRPVVAANSDGSIAVKRQMQV
NLTADHRVIYGADAAGFLKDLAKIIETQPESLAL
>Syn9605|78213526
--------------------------------MATTDIFMPALSSTMTEGKIVEWLKQPG
DKVARGESVLVVESDKADMDVESFQDGYLAAVLMPAGSTAPVGETIGLIVETEAEIADAQ
AKAPTAPAAAAA-----PAPAPAPAPTPAAVQAPAPTPAPAPAPV---AAPAPSAPVVND
-----------GRIVASPRAKKLASQMGVDLATVRGSGPHGRIQAEDVEQASGQ---PIS
VPRVAE--GTAPA------ASAAGAAAAAA-------PAAPAGNSFGRPGETVAFNTLQG
AVNKNMEASLAVPCFRVGYTITTDKLDAFYKQVKPKGVTMTALLAKAVAVTLARHPQVNA
ATTVAG--MAYPVDVNVAVAVAMEDGGLITPVLRNADRTDLYEMSRQWGDLVKRSRSKQL
QPEEYSTGTFTLSNLGMFGVDRFDAILPPGTGAILAVAASRPKVVANKDGSIAVKRQMQV
NLTADHRVIYGADGAAFLKDLADLIENRPESLAL
>Nosp|186686433
--------------------------------MSIHEVFMPALSSTMTEGKIVSWVKSPG
DKVEKGETVVVVESDKADMDVETFYEGFLAHIIVEAGETAPVGSAIAFIAETEAEIEQAK
SLANS------------GGVAATTTSAP--------EPIPATASV---VTPALASQNGSN
--------HKEGRLVASPRARKLAKELKVDLTTLQGSGPYGRIVAEDVEALSNKGKQPAT
APVAPP--ATVPT------SAPIASPAPRT-------PAPAPV-VAAVPGQIVPLTTFQN
AVVRNMVATISVPVFRVGYTITTDGLDKLYKQIKSKGVTMTALLAKAVAVTLQKHPLLNA
SYSDQG--IVYHSDINISVAVAMDDGGLITPVLQNADAVDIYSLSRTWKSLVERARAKQL
QPQEYNSGTFTLSNLGMFGVDKFDAILPPGQGSILAIGASRPQVVATPDGLFGVRQQMQV
NITSDHRIIYGAHAAAFLQDLAKLIETNPQSLTL
>PromAS|123967992
---------------------------------MSHEIFMPALSSTMTEGKIVEWLKNPG
DKVARGESVLVVESDKADMDVESFQDGYLAAVLMPAGSTAPVGETIGLIVENEDEIASVQ
EQNKGNQPEVSSSD---QLELVSNKTEEKPLVQTEIVEKQEKEVV---LMSEKAAPSSNS
DQINAATSNVSSRVIASPRAKKLASQMGVDLAKVHGSGPHGRIQADDILKANGQ---PVS
IPWIGE--GGSPA------SIPGVNLGVES-------KPEASGNSFGNPGETVQFNTLQK
AVNKNMESSLDVPCFRVGYSINTDKLDNFYKKVKQNGVTMTALLVKAVAKTLKKHPQVNS
SFSENG--ISYPENINIAVAVAMEDGGLITPVLKEPCNTDLFELSREWKDLVKRSRSKQL
EPDEYSTGTFTLSNLGMFGVDRFDAILPPGTGAILAIASSKPTVVANSDGSISVKKIMQV
NLTADHRVIYGADGASFLKDLASLIQDEPETLVS
>Rapb|282896872
---------------------------------------MPALSSTMTEGKIVSWVKSPG
DKVEKGETVVVVESDKADMDVESFYEGFLAHILVQAGETAPVGAAIAYVAETQEEITSAK
ILGG-------------GSSAVTPT--------LPVAPVSAPVV----PVPVTVSQNGSN
--------HQQGRLVVSPRARKLAKELKVDLNNLKGSGPYGRIIAGDIEAAVGK------
VPQPTS-------------PVISTIPTI---------PSTPPATPVVNSGQVVPLTTLQN
AVVRNMMSSLSVPTFHVGYTITTDGLDKLYKQIKSKGVTMTALLAKAVAVTLQKHPLLNA
SYSEQG--IVHHPQINVSIAVAMDDGGLITPVLQNANQIDIYSLSRNWKSLVDRARAKQL
QPEEYSTGTFTISNLGMFGVDTFDAILPPGQGAILAVGAGRSQVVATGEGSFALRQQMKV
NITCDHRIIYGAHAAAFLQDLAKLIETDPQSLTI
>YellA|86605452
---------------------------------MIHELSMPALSSTMETGKIVAWLKNPG
DRVEKGENILVVESDKADMDVESFHSGILASILIPAGESAPVGAPIALIAETEAEVAEAQ
ERAKALSKG--------ALPATAPTAVP-----TPTVQQPTPVPA---AIPTPTLPTGSN
-------GAGSQRILASPRAKKLAESLGIDLRTVRGSGPGGRIVAEDVERAAAQ---AAS
TQAAAP----------------------------------PPVSAAAPLGEVVPLSTLQA
AVVRNMNASLGVPVFHVGYTITTDSLDQLYQQVKPKGVTLTALLVKAVALTLEKHPLLNA
SYTENG--IHYKAEINIAVAVAMEDGGLITPVLKQANRVDLYELSRRWKELVERARRKQL
QPEEYNSGTFTLSNLGMFGVDRFDAILPPNQGAILAVGAARPTVVATPEKAIAIRSQMQV
NLTCDHRVIYGAHAAAFLQDLAQLLEQKVGSLTL
>Prom9215|157412817
---------------------------------MSHEIFMPALSSTMTEGKIVEWLKNPG
DKVERGESVLVVESDKADMDVESFQDGYLAAVLMPAGSTAPVGETIGLIVENKDEIASVQ
EQNKGNQPEVSTSD---QVELVSNKTEEKPVVQTENINKEVEEVA---LKSEKLVPSFNS
DQINAATSNASSRIIASPRAKKLASQMGVDLAKVHGSGPHGRIQADDILKANGQ---PVS
IPWIGE--GGSPA------SIPGANLGVES-------KPETSGNSFGNPGETVKFNTLQK
AVNKNMESSLDVPCFRVGYSINTDKLDNFYKKVKQNGVTMTALLVKAVAKTLKKHPQVNS
SFSENG--ISYPENINIAVAVAMEDGGLITPVLKEPCNTDLFELSREWKDLVKRSRSKQL
EPDEYSTGTFTLSNLGMFGVDRFDAILPPGTGAILAIASSKPTVVGNIDGSISVKKIMQV
NLTADHRVIYGADGASFLKDLAYLIENEPETLVS
>PromN2A|72383575
--------------------------------MATHDIFMPALSSTMTEGKIVEWLKKPG
DKVERGESVLVVESDKADMDVESFQDGFLASIVMPAGSSAPVGETIGLIVETSDEIAEAQ
ANAPSPSPQSGS-----QEKESSSPQVQEKQASVDSPKATVVTKT---SLAPLVSESSVN
----QDQFLNDGRIVASPRAKKLASQMGVDLATVRGSGPHGRIQAEDVQSAKGQ---PIS
VPWIAE--SNAPA------KIISDVPRIEKKSVDSG-KPPAPGKSFGSRGETISFNTLQQ
AVNRNMEESLNTPCFRVGYSILTDELDDLYKQVKSDGVTMTALLAKAVGLTLARHPQVNA
AFSSEG--IAYPSQINVAVAVAMEDGGLITPVLQNADKTSLTDLSLQWADLVKRARNKQL
EPQEYSSGTFTLSNLGMFGVDRFDAILPPGTGAILAVGASLSKVVASKDGSISIKKQMQV
NLTADHRVIYGADGALFLKDLAYLIENNPCSLSS
>Syns9917|87125601
---------------------------------------MPALSSTMTEGKIVEWLKQPG
DKVARGESVLVVESDKADMDVESFNEGYLAAVLMPAGSTAPVGETIGLIVESEAEIAAAQ
AKAGGGGGAAT------PAAAPAPATAHATAPTPAPPAAPAPAPA---AAVVPPALEQPA
-------ALANGRIVASPRAKKLAAQMGVELTKVRGSGPNGRIQAEDVERAAGR---PVT
PPRVGE--GTAVA------IVAGAASAAPTA------PASPAGNSFGAPGETVAFNTLQQ
AVNRNMEASLAVPCFRVGYTITTDKFDAFYKQVKPKGVTMTALLAKAVAVTLARHPQVNA
ATTAAG--MAYPADVNVAIAVAMEGGGLITPVLRQADRTDLYAMSRQWADLVKRSRSKQL
QPEDYSTGTFTLSNLGMFGVDRFDAILPPGTGAILAVAASRPTVVAGNDGSIAVKRQMQV
NLTADHRVIYGADGAAFLKDLAELIETRPESLAM
>Prom9312|78778785
---------------------------------MSHEIFMPALSSTMTEGKIVEWLKNPG
DKVERGESVLVVESDKADMDVESFQDGYLAAVLMPAGSTAPVGETIGLIVENEDEIASVK
EQNKGNQPEVSSSD---KLELVSNKTEEKPEVHNENVKKEEKEVV---LKSEKSAPSFNS
DQINAATSNVSSRVIASPRAKKLASQMGVDLAKVHGSGPHGRIQADDILKANGQ---PVS
IPWIGE--GSSPA------SIPGANLQVES-------KPETSGNSFGNPGETVQFNTLQK
AVNKNMESSLDIPCFRVGYSINTDKLDNFYKKVKQNGVTMTALLVKAVAKTIKKHPQVNS
SFSENG--ISYPENINIAVAVAMEDGGLITPVLKEPCNTDLFELSREWKDLVKRSRSKQL
EPDEYSTGTFTLSNLGMFGVDRFDAILPPGTGAILAIASSKPTVVANSDGSISVKKIMQV
NLTADHRVIYGADGASFLKDLASLIENEPETLVS
>SynsBL|116071116
----------------------------------------------MTEGKIVEWLKQPG
DKVARGESVLVVESDKADMDVESFQDGFLAAVLMPAGSSAPVGETIGLIVETEAEIADAK
ANAPAAPVAA-------AAPAPAPAPAPTPAAVQAPMPSPAPTPT---PAPAAAPVVAAP
-------VVNDGRIVASPRAKKLASQLGVDLATVRGSGPHGRIQAEDVEQATGQ---PIS
VPRVAE--GTGPA------VGGSATSASAPA------ASAPAGNSFGRPGETVAFNTLQG
AVNRNMEASLAVPCFRVGYTITTDKLDAFYKKVKPKGVTMTALLAKAVAVTLAHHPQVNA
ATTAAG--MSYPADVNVAVAVAMEDGGLITPVLRQADRTDLYEMSRQWADLVKRSRSKQL
LPEEYSTGTFTLSNLGMFGVDRFDAILPPGTGAILAVAASRPMVVAGKDGSISVKRQMQV
NLTADHRVVYGADGASFLKALADLIENRPESLAL
>Prom9515|123965701
---------------------------------MSHEIFMPALSSTMTEGKIVEWLKNPG
DKVERGESVLVVESDKADMDVESFQDGYLAAVLMPAGSTAPVGETIGLIVENEDEIASIQ
EQNKGKQIEVSSDA---QLKLPNKKSEIIEEKQKELPQINEQQVE---IKREKVINTSNE
IQFNASTSNNSSRVIASPRAKKLASTMGVELTKVHGSGPHGRIQAEDVLKANGQ---PVS
IPWIGE--GSSPA------SIGSSHVQAES-------KSETLGNSFGKPGETVKFNTLQK
AVNNNMESSLNVPCFRVGYSINTDKLDNFYKKVKQNGVTMTALLVKAVAKTLKKHPQVNS
SFSENG--ISYPENINIAVAVAMEDGGLITPVLKEPCNTDLFELSREWKDLVKRSRAKQL
EPDEYSTGTFTLSNLGMFGVDRFDAILPPGTGAILAIASSKPTVVANNDGSISVKKIMQV
NLTADHRVIYGADGASFLKDLSSLIENEPETLVS
>Cya8802|257059131
---------------------------------MIHDIFMPALSSTMTEGKIVSWVKSPG
DKVAKGETVVVVESDKADMDVESFYEGYLATILVEAGQEAPVGTAIALIAETEAEITQAQ
QQQK-------------PPSATAEPSRE-----TTSPPVASPQPV---PTVTATPTVTAS
--------NGNGRTVASPRAKKLAKELGVDLKTLRGSGPYGRIVAGDVERATSK------
VTTVTP--TLTPT------PTVQPTPT----------PSTPPTPVPATPGETVPLTTLQK
AVVQNMVATVQVPTYHVGYTITTDALDKLYKQLKSKGVTMTALLAKAVAMAVQKHPLVNA
SYTDQG--IKYNGSINVALAVAMDDGGLITPVLQNADQVDIYSLSRTWKDLVDRARSKQL
QPQEYNSGTITVSNLGMFGVDRFDAILPPGQGAILAIGASRPQVVATPDGLIGVQRQMAV
NITCDHRVIYGAHAAAFLQDLAKVIETDVQSLTM
>Prom9313|33862493
---------------------------------------MPALSSTMTEGKIVEWLKQPG
DKVGRGESVLVVESDKADMDVESFQDGYLAAVLMPAGCSAPVGETIGLIVESEAEIAAVQ
ANAPAAPASDPAPLKTAAKVVDDPAPAS-----TPAPVVESPPVA---APPPVASQAVDT
----------DKRIVASPRAKKLAAQMGVDLAKLRGSGPHGRIQAEDVQLAAGQ---PIS
VPQLAE--GNASF------ATTHATSAGVAHA-----VSSPVGQSFGAPGETAAFNNLQQ
AVNRNMEASLAFPCFRVGYTITTDQLDAFYKQVKPKGVTMTALLAKAVALTLVRHPQVNA
AYSTAG--MVYPEQVNVAVAVAMDDGGLITPVLQNADRTDLYEMSRQWADLVKRSRSKQL
QPEEYSTGTFTLSNLGMFGVDRFDAILPPGTGAILAVAASRPAVVAGKDGSIAVKRQMQV
NLTADHRVIYGADGAAFLKDLAELIETRVESLAL
>Cya7822|196257933
---------------------------------MIHDIFMPALSSTMTEGKIVSWVKSPG
DKVAKGETVVVVESDKADMDVESFFDGYLAAIIVNAGEEAPVGAAIALVAETQEEIKEAQ
AKAAA------------AQGNSGATVSE-----TPSAPEPAPEPV---LAAAGGVSSAPS
--------QSNGRLVASPRAKKLAKELGIDIKSLQGSGPFGRITGEDVERAAGKVSPPEP
APISKP--APSQV------PVAIPTPSAQPV------VPAVAAPAGAASGEVVGFNTLQK
AVVQNMVASMQAPQFRVGYTITTDALDELYKKVKSKGVTMTALLAKAVAVTLQKHPVVNA
SYTDKG--IQYHSSINIAVAVAMPGGGLITPVLQQADQTDLYSLSRQWKDLVERARLKQL
QPEEYSSGTFTISNLGMFGVDRFDAILPVGQGSILAIGASRPQVVATAEGLLGVKRQMCV
NITCDHRVIYGADAAAFLQDLAKLIETNPQSLTL
>Cya7424|218437448
---------------------------------MIHDIFMPALSSTMTEGKIVSWVKSPG
DKVVKGETVVVVESDKADMDVESFFDGYLAVIIVNAGEEAPVGAPIALVAETEAEIQQAQ
AQAS-------------SGQASAPAPQEAQPAPEPAMAAFASTPA---SSNAGSSAPSQT
----------NGRLVASPRAKKLAKELGVDLKTIRGSGPHGRITGEDVEQAVGKAPQPAA
QPISAP--VSAPT------PQPTPQPAP---------VPAVAAPVSVAPGEVVPFNTLQK
AVVQNMMASMQAPMFRVGYTITTDALDDLYKKVKSKGVTMSALLAKAVALSLQKHPVVNA
SYTEKG--IQYNSSINIAVAVAMPDGGLITPVLRNADQTDLYSLSRQWKDLVDRARAKQL
QPEEYSTGTFTISNLGMFGVDRFDAILPVGQGSILAIGASRPQVVATPEGLLGVKRQMTV
NITCDHRIIYGADAAGFLQDLAKIIETDPQSLTL
>PromN1A|124025169
--------------------------------MATHDIFMPALSSTMTEGKIVEWLKKPG
DKVERGESVLVVESDKADMDVESFQDGFLASIVMPAGSSAPVGETIGLIVETEDEIAAAQ
ANSPSPSPQSGS-----QEKDSSSPQVQEKQASVDSPKATVVTKA---SPAPLVSESSVN
----QDQFLNDGRIVASPRAKKLASQMGVDLATVRGSGPHGRIQAEDVQSAKGQ---PIS
VPWIAE--SNAPA------KIVSDVPRVEKKSVDAG-KPPAPGKSFGSRGETIAFNTLQQ
AVNRNMEESLNTPCFRVGYSILTDELDDLYKQVKPDGVTMTALLAKAVGLTLARHPQVNA
AFSSEG--IAYPSQINVAVAVAMEDGGLITPVLQNADKTSLTDLSLQWADLVKRARNKQL
EPQEYSSGTFTLSNLGMFGVDRFDAILPPGTGAILAVGASLSKVVASKDGSISIKKQMQV
NLTADHRVIYGADGALFLKDLAYLIEKNPYSLSS
>Micc|254414185
---------------------------------------MPALSSTMTEGKIVSWVKSPG
DKIEKGETVVVVESDKADMDVESFYEGYLAVITVPAGATVPVGEAIALLAETPDEIETAK
QQASQ------------SSSASAPASTSSDQTPTDQTPKPEPEPA---TVSAAPQAQDTP
-------SRRNGRTVASPRAKKLARELKVELDTLTGSGPHGRIVAEDVEAAAGK--TPQP
EPSAAP-------------QHSPSQPAAQP-------MATPTTPISVPLGEVVPFNTLQN
AVVRNMVASLQVPAFRVGYTIATNELDKLYKQIKPKGVTMTALLAKAVAVTLKQHPTINA
CYTEKG--IQYHAGVNVAVAVAMADGGLITPTLQKADEVDIYSLSRTWKGLVERSRRKQL
QPEEYSSGTFTISNLGMYGVDRFDAILPPGQGAILAIGASRPQVVATTDGMMGVRNQMQV
NMTCDHRIVYGADAAAFLQDLAKLIETNPQSLTL
>Prom9202|254526499
---------------------------------------MPALSSTMTEGKIVEWLKNPG
DKVERGESVLVVESDKADMDVESFQDGYLAAVLMPAGSTAPVGETIGLIVENEDEIASVQ
EQNKGNQPEVSTSD---QLELVSNKTEEKPIVQTENINKEVEEVA---LKSEKPIPSFNS
DQINAATSNASSRIIASPRAKKLASQMGVDLAKVHGSGPHGRIQADDILKANGQ---PVS
IPWIGE--GGSPA------SIPGANLGVES-------KPVTSGNSFGNPGETVKFNTLQK
AVNKNMESSLDVPCFRVGYSINTDKLDNFYKKVKQNGVTMTALLVKAVAKTLKKHPQVNS
SFSENG--ISYPENINIAVAVAMEDGGLITPVLKEPCNTDLFELSREWKDLVKRSRLKQL
EPDEYSTGTFTLSNLGMFGVDRFDAILPPGTGAILAIASSKPTVVGNSDGSISVKKIMQV
NLTADHRVIYGADGASFLKDLAYLIENEPEILVS
>Nods|119510424
--------------------------------MSIHEVFMPALSSTMTEGKIVSWVKSPG
DKVEKGETVVVVESDKADMDVETFYEGYLAHIIVQAGDTAPVGSAIAYVVETEAEIATAK
NLANS------------GAAAATPTPTP--------EPVAASASA---PTPALATQNGNN
--------HREGRVVVSPRARKLAKELKVDLTTLQGSGPYGRIVAQDVESSVNK-----A
QPAAAP--KPAPT------PTYT--------------PAAAPAPAPVVPGQTVPLTTFQN
AVVRNMVASLAVPVFRVSYTISTDGLDKLYKQIKSKGVTMTALLAKAVAVTLQKHPLLNA
SYSDQG--IVYHSNINIAVAVAMDDGGLITPVLQKADTVDIYSLSRTWKSLVEKAKAKQL
QPEEYNSGTFTLSNLGMFGVDTFDAILPPGQGSILAIGASRPQVIATGEGLFGVRQQMQV
NITSDHRIIYGADAAAFLKDLAKLIETNPQSLTM
>Cyab|254430349
--------------------------------MATHEIFMPALSSTMTEGKIVEWLKQPG
DRVERGESVLVVESDKADMDVEAFQEGFLAAVLMPAGGTAPVGETIGLIVETEEEIAAAA
AAAPAAPAAAPAPVATTPPPAAHPAAPPAPVPTPAVTPAPSPAPA---PAPAAPAPLAVP
--AMAPASTASGRVVATPRARKLAGQLGVDLGALRGSGPHGRIQAEDVLAATGQ---PIT
VPRVAE--GSAPA------AAASGNGAAAP-------APAPAGQTFGRPGEAVAFNTLQN
AVNRNMLASLAVPTFRVGYTITTTKLDAFYKQVKSKGVTMTALLAKAVAVTLARHPQVNA
ATAADGSAMAYPTAVNVAVAVAMEDGGLITPVLANADSTDIYALARSWADLVARARSKQL
QPEEYSTGTFTLSNLGMFGVDRFDAILPPGTGAILAVAASRPCLVAGKDGSIRVANQMQV
NLTCDHRTIYGAHAAAFLKDLAQLIETSPESLAL
>Acam|158336703
---------------------------------MIHEVFMPALSSTMEEGKIVSWSKEPG
DKVEKGETVLVVESDKADMDVESFHEGYLAAIAVPAGGVAKVGAAIGYVAETEAEIAEAQ
KKASAAESAAPA-----PAAPAPAPAAPAPAAVAPAPPAAAPAPVATIPVAPAATLNGGS
----APAAPSNGRVVVSPRARKLAKQFKVDLNTLTGSGPHGRIVAADIEAASGQ-TSTTA
TAPAAS--SAAPQ------PSL---------------PASAPLPAGAAAGEVVPFNTLQQ
AVVNNMVASLAVPTFHVEYSIVTDALDQLYKQVKTKGVTMTALLAKAVAVTLRQHPLVNA
SCAPQG--IQYSSAINIAVAVAMPGGGLITPVLQQADQMDLYSLSRTWRDLVARARSKQL
QPDEYSTGTFTLSNLGMFGVNSFDAILPPGQGSILAIGGSKPQVVADDQGMMGVKRLMNV
NITCDHRVIYGADAAAFLKDLAELIETNPQSLTL
>Prom9301|126695762
---------------------------------MSHEIFMPALSSTMTEGKIVEWLKNPG
DKVERGESVLVVESDKADMDVESFQDGYLAAVLMPAGSTAPVGETIGLIVENEDEIASVQ
EQNKGNQPEVSSSD---QLELVSNKTEEKPVVQSEIVEKQEKEVV---LMNEKAASSFNS
DQINAATSNVSSRVIASPRAKKLASQMGVDLAKVHGSGPHGRIQADDILKANGQ---PVS
IPWIGE--GGSPA------SIPGANLGVES-------KPETSGNSFGNPGEIVQFNTLQK
AVNKNMESSLDVPCFRVGYSINTDKLDNFYKKVKQNGVTMTALLVKAVAKTLKKHPQVNS
SFSENG--ISYPENINIAVAVAMEDGGLITPVLKEPCNTDLFELSREWKDLVKRSRSKQL
EPDEYSTGTFTLSNLGMFGVDRFDAILPPGTGAILAIASSKPTVVANSDGSISVKKIMQV
NLTADHRVIYGADGASFLKDLASLIEDEPETLVS
>Artm|209524079
---------------------------------MIHEVFMPALSSTMTEGKIVSWQKSPG
DRVGKGETVLIVESDKADMDVEAFYEGFLATIIVPEGGTAGVGQTIALIAETEAEIEEAK
KQA--------------TATAPTPSPEA-----TPTPSVGTPEPV---AATVAIDSTPSR
---------RNGRIVATPRARKLAKQLNVDLNNLQGSGPHGRIVAEDVEAATGR----TQ
TPTVAP------Q------PTVSPVAPPT--------PIATPAPAPVPLGEVVGMNTLQN
AVVRNMLASLQVPTFHVGYTITTDNLDKLYKQVKSKGVTMTALLAKAVAVAIQKYPIVNA
SYVDSG--IQYNKAINIAVAVAMPDGGLITPVLSNADQIDIYSLSRTWKDLVARARSKQL
QPQEYSSGTFTLSNLGMFGVDRFDAILPPGQGSILAIGASRPTVVATDDGMMGIKPQMQV
NITCDHRIIYGADAAAFLQYLAQLIETNPQSLTL
>Syne6301|56750490
---------------------------------MIHEVFMPALSSTMTEGKIVEWVKAPG
DRVEKGETVLIVESDKADMDVESFYEGYLATIIVPAGGNAPVGEAIALIAETEAEIEVAK
QQAAG------------AGSAAATPATP--------AATAAPEPV---AVSPEPVAAPTA
--------TRSDRLVASPRAKKLAKSLGVDLGSLTGSGPHGRIVAADVEAAAGVTAKPAI
ATPVAP--AVVTA------PVAAPVATA---------PAAPAPTPAIAPGQFVPYSTFQQ
AVVRNMEASLNVPVYRVGYTITTDAIDSLAKQLKPKGVTITVLLAKAVAATLAKHPLLNA
RVTETG--VQYNEAINVAIAVAMDDGGLLTPVLGRADQTDLYSLARNWKDLVARSRTKQL
KPEEYTTGTFTLSNLGMFGVDRFDAILPPGTGAILAIGASKPTLVATADGLFGVKRQMQV
NLTCDHRHIYGAHAAAFLKDLADLIENRPESLTL
>Anav|75909383
--------------------------------MSIHEIFMPALSSTMTEGKIVSWVKSPG
DKVEKGETVVVVESDKADMDVETFYEGYLAHIIVEAGDSAPVGAAIAYVAETEAEIEAAK
SLGSS------------GGAAATPSAPP-----EPVAATAA-------VGVPAASQNGSN
--------HREGRLVASPRARKLAKELKVDLTSLKGSGPYGRIVADDIEAAVGKVKQPAT
TPTAPT-------------PTFTPAPVPATRTPA---PAPAPAPVAAAPGQVVPFNTLQN
AVIRNMVASLDVPVFRVGYTITTDGLDKLYKQIKSKGVTMTALLAKAVAVTLQKHPLLNA
SYSDQG--LVYHPDINIAVAVAMDGGGLITPVLKNADKIDIYSLSRTWKSLVDKARSKQL
QPDEYSGGNFTLSNLGMFGVDTFDAILPPGQGSILAIGASRPQLVATGDGSFAIKQQMQV
NITSDHRIIYGADAAAFLQDLAKLIETDAQSLTL
>Artp|284053563
---------------------------------MIHEVFMPALSSTMTEGKIVSWQKSPG
DRVGKGETVLIVESDKADMDVEAFYEGFLATIIVPEGGTAGVGQTIALIAETEAEIEEAK
KQATATA----------TTSTTTPPPKA-----TPTPSVATPEPV---AATVAIENTPSR
---------RNGRIVASPRARKLAKQLNVDLNNLQGTGPHGRIVAEDVEVATGR----AQ
TPTVAP--QPTVS------PVATPSPIS---------TIPTPAPAPVPLGEVVAMNTLQN
AVVRNMLVSLQVPTFHVGYTITTDNLDKLYKQVKSKGVTMTALLAKAVAIAIQKYPIVNA
SYVDSG--IQYNKGINIAVAVAMPDGGLITPVLSNADQIDIYSLSRTWKDLVARARSKQL
QPQEYSSGTFALSNLGMFGVDRFDAILPPGQGSILAIGASRPTVVATDDGMMGIKRQMQV
NITCDHRIIYGADAAAFLQYLAQLIETNPQSLTL
>Cya7425|220910325
---------------------------------MIHEVFMPALSSTMTEGKIVSWTKSPG
DKIAKGETVVIVESDKADMDVESFYEGYLAAISTPAGSVAPVGATIGLVAETEAEIAEAQ
AKVAQQ-----------ASSAPAPAAET-----VPSPVATSPVEI---KAEPGLALATPS
-----------GRTVASPRARKLAKELNIDLSTLRGSGPHGRIVAEDVEAAAGL---VKA
APAIAL--PTAPA------PQPNGHRTPTPA------VTAPTVAPAVMPGETVPLSTLQQ
AVVRNMLASLEIPDFHVAYTLTTDALDQLYKQIKSKGVTMTALLAKAVALTLQKHPIINA
CYSDGG--IQYRANINIAIAVAMPGGGLITPVLKNADQQDIYSLSRTWKDLVERARAKQL
QPDEYTTGTFSLSNLGMYGVDSFDAILTPGQGAIMAIGAALPQVVATEDGLFGIKRQMKV
NITCDHRVIYGADAAAFLQDLAKLVATDPQALLL
>Cya51142|172037663
---------------------------------MIHDIFMPALSSTMTEGKIVSWVKSPG
DKVSKGETVVVVESDKADMDVESFYDGYLATILVEAGQEAPVGDAIALIAETEEEIAQAK
AKGSS------------GLSTPPPESPPKK---EEKQPSQAPATT---ATATATAPSSTN
--------GKSNRIVASPRAKKLAKQLGISLNSVEGSGPYGRIVAEDIEKAAGK---TPT
PPSIPTQTTQPPK------PTQTPTVAPAT-------PTPAPV----TAGETVPLNTLQK
AVVQNMVATLQVPTFHVGYTITTDELDKLYKKLKPKGVTMTALLAKAVAVTLEKHPLVNA
NYSEQG--IRYPQSINIAIAVAMPDGGLITPVLQNADKVDIYSLSRTWKDLVDRARAKQL
QPEEYNSGTFTLSNLGMFGVDRFDAILPPGQGSILAIGASSPQVVATPDGLLGVKRQMAV
NITCDHRIIYGSHAAAFLQEFANLLETDVQSLTM
>Lyns|119487288
---------------------------------MIHEVFMPALSSTMTEGKIVSWQKAPG
DQVEKGETVLVVESDKADMDVEAFYSGYLATILVPEGEMAAVGNTIALIAETEAEIEEAK
QQAPSS-----------GGAASTPSPAQ--------APTPAREPV---AASATTTAQDAR
--------RRNGRVVVSPRARKLAKELKVDLSKLNGSGPHGRIVAEDVEVAAGKSSQTAQ
KPPAPA--SSSPS------VFHQPQTQPAPA------PVPQPVRAAATAGQTTPMNTLQN
AVVRNMMASLQVPSFHVGYTITTDRLDALYKQIKPKGVTMTALLAKAVAVTLQKHPLVNA
SYVESG--IQYSSGINVAVAVAMADGGLITPVLKNADQIDIYSLSRTWKDLVERSRAKQL
QPDEYNSGTFTLSNLGMFGVDRFDAILPPGQGSILAIGASRPQVVATDDGMMGVKRQMQV
NITCDHRIIYGADAAAFLQDLATLIETNPQSLTM
>Prom9211|159902944
--------------------------------MATHDIFMPALSSTMTEGKIVEWLKNPG
EKVARGEAVLVVESDKADMEVESFQDGYLAAVLMPAGSTAPVGEIIGLIVETEDQIAEVK
AKNPTKDQASKE-----VSSSDSESSKQTLEVASQDQGSVLEVQA---SKKAESLPPRA-
-------VVNDGRIIATPRARKLASQLGVDLATVLGTGPHGRIQAEDVQTAQGQ---PIT
VPWVAE--SDAPARLEVFNSQAANTGAPQEETKV---NEAPKGNSFGAPGETVSFNTLQQ
AVNRNMEASLSIPCFRVGYSINTDKLDIFYKQVKPNGVTMTALLAKAVGKTLARHPQLNA
ACSNEG--MSYPEQVNVAVAVAMEEGGLITPVLQNADTTDLFELSRQWADLVKRSRSKQL
QPNEYSSGTFTISNLGMFGVDRFDAILPPGTGAILAIAASIPQVVAAKDGSMAVKRQMQV
NLTADHRVIYGADGAAFLKDLSRLIENNPEQLAT
>Noss|17231098
--------------------------------MSIHEIFMPALSSTMTEGKIVSWVKSPG
DKVEKGETVVVVESDKADMDVETFYEGFLAHIIVEAGDSAPVGAAIAYVAETEAEIEAAK
SLGSS------------GAAAATPPAAP-----QPVATTAA-------VGVPATSQNGSN
--------HREGRLIASPRARKLAKELKVDLTSLKGSGPYGRIVADDIESAVGKVKQPAT
TPSAPT-------------PTFTPAAPPAPRT-----PAPAPAPIAAAPGQVVPFNTLQN
AVIRNMVASLDVPVFRVGYTITTDGLDKLYKQIKSKGVTMTALLAKAVAVTLQKHPLLNA
SYSDQG--LVYHPDINVAVAVAMDGGGLITPVLKNADKIDIYSLSRTWKSLVDKARSKQL
QPDEYTGGNFTLSNLGMFGVDTFDAILPPGQGSILAIGASRPQLVATGDGLFGVKQQMQV
NITSDHRIIYGADAAAFLQDLAKLIETDAQSLTL
>Cya8801|218246082
---------------------------------MIHDIFMPALSSTMTEGKIVSWVKSPG
DKVAKGETVVVVESDKADMDVESFYEGYLATILVEAGQEAPVGTAIALIAETEAEITQAQ
QQQK-------------PPSATAEPSRE-----TTSPPVASPQPV---PTVTATPTVTAS
--------NGNGRTVASPRAKKLAKELGVDLKTLRGSGPYGRIVAGDVERATSK------
VTTVTP--TLTPT------PTVQPTPT----------PSTPPTPVPATPGETVPLTTLQK
AVVQNMVATVQVPTYHVGYTITTDALDKLYKQLKSKGVTMTALLAKAVAMAVQKHPLVNA
SYTDQG--IKYNGSINVALAVAMDDGGLITPVLQNADQVDIYSLSRTWKDLVDRARSKQL
QPQEYNSGTITVSNLGMFGVDRFDAILPPGQGAILAIGASRPQVVATPDGLIGVQRQMAV
NITCDHRVIYGAHAAAFLQDLAKVIETDVQSLTM
>Glov|37522138
---------------------------------MIREVTMPALSSTMTEGKIVTWKKQEG
DAVSRSDILLVVESDKADMDVESFDEGILANILVSDGGSAPVGSVIALIAETEAEVAEAK
KRPPS------------GTAAAPPATVP-----TPAPAPSAPAPV---AAATTPVSSGSN
----------GGRIVASPNARRLAEQLGVDLASITGSGPGGRIVGEDVERAAAGAKAPAP
APAAKP--ASAPA------------------------PLPAAA----ASGQPVAFSALQQ
AVNRNMEAALAIPAFRVGYTITTDAFDELHKSVKSKGVTVTTMLVKAVAITLAKHPLLFA
AYTESG--LRYHSAVNVAVAVAMEEGGLITPVLRAADSKDLYTLAREWKDLVERARLKKL
QPEEYTSGNFTLSNLGMFGVDRFDAIVPPGTSAILAIGAAKPTVVVTEAGHIAIQKQMQV
NLSGDHRVFYGTDGARFLQDLAKLIEQSPQQLTL
>Syns8102|33865205
--------------------------------MATHDIFMPALSSTMTEGKIVEWLKQPG
DKVGRGESVLVVESDKADMDVESFQDGYLAAVLMPAGSTAPVGETIGLIVETEAEIADAQ
AKATSA-----------APAASAPAPTPAPAAVQAPAPTPAPTQA---PAAPAPVAASAA
-------PVANGRVVASPRAKKLASQMGVDLSTVRGSGPHGRIQAEDVEQAGGQ---PIS
VPRVAE--GTAAA------VAASAAPSAAA-------PSAPAGNSFGRPGDTVAFNTLQG
AVNRNMEASLAVPCFRVGYTITTDKLDAFSKLVKPKGVTMTALLAKAVAVTLARHPQVNA
ATTAAG--MTYPAEVNVAIAVAMEDGGLITPVLRNADRTDLYEMSRQWKDLVKRSRSKQL
QPEEYSTGTFTLSNLGMFGVDRFDAILPPGTGAILAVAASRPTVVAGKDGSIAVKRQMQV
NLTADHRVIYGADGAAFLKDLAELIEHRPESLAL
>Thee|22298842
---------------------------------MIRELFMPALSSTMTEGKIVSWLKSPG
DKVTKGETVLIVESDKADMDVESFYDGYLAVITVPAGEVAPVGSTIGLVAETEAEIAEAE
AKAKS------------LGTATSSGPAPASTSTVATSNGSGTAPV---AAAPAASAAVPA
-----------GRVMASPRARKLAKEHKIDLKTLKGTGPNGRITAADVEALIGA--PATP
VPPVAT----SPA------PIP---------------TAPPATAAVVAKEDLVPLTTLQN
AVVRNMVASLGIPDFHVAYTITTDALDRLYQQIKSKGVTMTALLAKAIALTLQKHPIMNA
YYTEQG--IQYRRDINIAVAVAMPGGGLITPVLKNADQIDLYSLSRTWKDLVERARAKQL
QPDEYSTGTFSLSNLGMFGVDFFDAILTPGQGAIMAVGASRPTVVATEDGLLGVKRQMKV
NITCDHRVIYGADAAAFLQDLAKLIETNPQALTL
>Syns9916|116075042
--------------------------------MATHDIFMPALSSTMTEGKIVEWLKKPG
EKVGRGESVLVVESDKADMDVESFNEGYLAAVLMPAGSTAPVGETIGLIVETEAEIAEAQ
AKAGSGGGAASA-----PAAAAPAAPAPAPAA-APAPAAPAPVAP---PAPAVAAAPAAP
-----APVVNSGRLVASPRAKKLASQMGVNLASVRGSGPNGRIQAEDVERAAGR---PVS
VPRVGE---GTPA------AVVAGAGAAA--------PSAPAGNSFGAPGDTVAFNTLQA
AVNRNMEASLAVPCFRVGYTITTDKLDAFYKQVKPKGVTMTALLAKAVAVTLARHPQVNA
ATTAAG--MAYPADVNVAVAVAMEDGGLITPVLRQADRTDLYEMSRQWADLVKRSRSKQL
QPEEYSTGTFTLSNLGMFGVDRFDAILPPGTGAILAVAASRPTVVAGKDGSISVKRQMQV
NLTADHRVIYGADGAAFLKDLAELIETRPESLAI
>PromMED|33860962
---------------------------------MSHEIFMPALSSTMTEGKIVEWLKNPG
DKVERGESVLVVESDKADMDVESFQDGYLAAVLMPAGSTAPVGETIGLIVENQDEIASIQ
EQNKGKQTEVSSDG---QLELPNNKPEIKEEKQKEVPQNNEQEVE---IKREKVLITSNE
IQFNASTSNNSSRVIASPRAKKLASTMGVELAKVHGSGPHGRIQADDVLKANGQ---PVS
IPWIGE--GSSPA------SISSPHVQAES-------KSETLGNSFGNPGETVQFNTLQK
AVNKNMESSLNVPCFRVGYSINTDKLDNFYKKVKQNGVTMTALLVKAVAKTLKKHPQVNS
SFSENG--ISYPENINIAVAVAMEDGGLITPVLKEPCNTDLFELSREWKDLVKRSRAKQL
EPDEYSTGTFTLSNLGMFGVDRFDAILPPGTGAILAIASSKPTVVANNDGSISVKKIMQV
NLTADHRVIYGADGASFLKDLSSLIENEPETLVA
>Scys6803|16331208
---------------------------------MIYDIFMPALSSTMTEGKIVSWTKSPG
DKVEKGETVLVVESDKADMDVESFNEGYLAAILVPAGEEAPVGATLGLVVETEAEIAEAQ
AKAGSG-----------GGSSAAPTATPAPQQPEPVAIASATAI----ETTPAPSSNGNG
--------KGSGRIIASPRAKKLAKELKVDLATIAGTGPHGRIVAADIESAAGK---PVT
ASIAAP---SAPA------PKTSPAP-----------TPRVTSTPSVPVGQTVPLTTFQK
ALVQNMVAAMAAPTFRVGYTITTDGLDQLYKQIKGKGVTMTALLAKAVALALKKHPIVNA
SYTDQG--IIYHKDVNIALAVAMPDGGLITPVLQNADQVDIYSLSRRWKELVERARAKQL
QPEEYSTGTFTISNLGMFGVDRFDAILPPGQGGILAVGASRPQVVANEEGLIGTKRQMAV
NVTCDHRVIYGAHAAAFLKDLAVIIEENAQSLTM
>Syn9902|78184239
--------------------------------MATHDIFMPALSSTMTEGKIVEWLKQPG
DKVARGESVLVVESDKADMDVESFQDGFLAAVLMPAGSTAPVGETIGLIVETEAEIADAK
ANAPAAPAAA-------AAPAPTPTPAPTPAAVQASTTSPAPAPA---APPVVTAPPVVT
-----APVVNDGRIVASPRAKKLASQMGVDLSTVRGSGPHGRIQAEDVEQATGQ---PIS
VPRVAE--GTAPA------AGGSVTSAAAPA------AAAPAGNSFGRPGETVAFNTLQG
AVNRNMEASLAVPCFRVGYTITTDKLDAFYKKVKPKGVTMTALLAKAVAVTLAHHPQVNA
ATTAAG--MSYPADVNVAVAVAMEDGGLITPVLRQADRTDLYEMSRQWADLVKRSRSKQL
LPEEYSTGTFTLSNLGMFGVDRFDAILPPGTGAILAVAASRPMVVAGKDGSISVKRQMQV
NLTADHRVVYGADGASFLKALADLIENRPESLAL
>Trie|113475499
---------------------------------MIKEIFMPALSSTMTEGKIVSWQKTSG
DWVEKGETVVVVESDKADMDVESFFSGYLATIIVEAGDVAPVGSTIGLLAETEAEIEQAK
QQG--------------VTTLNKEPANT-----SSSTTPVATAPI---STATENQENSSR
---------RNGRIIASPRARKLAKDLKVDLSTLKGNGPHGRIVAEDVEMAAGR--IPAV
VAASAK--STIPTT-----PTQVSIPAPP--------PPPSVVSAPVTPGQVVPMNSLQN
AVVRNMNVSLSVPTFHVGYTITTDNLDRLYKQIKSKGVTMTAILAKAVAITLQKHPLLNA
VYVDQG--IQYPSGINIAVAVAMPDGGLITPVLPNADKMDIYSLSRTWKGLVDRARAKQL
QANEYSTGTFTISNLGMFGVNRFDAILPPAQGSILAIGASQPQVVATDDGMIGVKRQMEV
NITCDHRIIYGADAAAFLQDLANLIENNSQSLTM
>Syn9311|161349989
--------------------------------MATHDIFMPALSSTMTEGKIVEWLKQPG
DKVARGESVLVVESDKADMDVESFQEGYLAAVLMPAGSTAPVGETIGLIVETEAEIADVK
AKAP-------------SSAPAAPAAAAPPAAPAPPTPVSAPAAV---SAPAPVTAPVAA
-------SVSNGRLIVSPRARKLASQMGVDLAGLRGTGPNGRIQAEDVEKAAGR---PVT
PPRVGE--GTSAA------AVVGDTVSAS--------PSAPSGNSFGAPGDTVAFNTLQA
AVNRNMEASLAVPCFRVGYTITTDKLDAFYKQVKLKGVTMTALLAKAVAVTLARHPQVNA
ATTASG--MSYPAEVNVAVAVAMEDGGLITPVLRNADRTDLYELSRQWGDLVKRSRSKQL
QPEEYSTGTFTLSNLGMFGVDRFDAILPPGTGAILAVAASRPTVVAGKDGSIAVKRQMQV
NLTADHRVIYGADGAAFLKDLAELIDTRPESLAL
>NoAz|298490612
-------------MIWQQLVKFHKIIDSETTIMSIHEVFMPALSSTMTEGKIVSWVKSPG
DKVEKGETVVVVESDKADMDVESFYEGFLAHIIVQAGETAPIGAAIAYVAQTEAEIEAAK
TMAG-------------GGSAVAQTHTP----------IPAAPTV---ATTATPSQNGSN
--------HREERLVVSPRARKLAKELQVDLNNLKGSGPYGRIVAEDVEAAVGK-VQPPT
TRAVTPTQPTPPVI-----PAPPPAPAKPA-------AVTAPVVSSAVPGQVVPLTTLQN
TVVRNMVTSLSVPIFHVGYTITTAALDKLYKQIKSKGVTMTALLAKAVAVTLEKHPLLNA
SYSDQG--IVYHPNINISVAVAMDDGGLITPVMQKANQVDIYSLSRNWKSLVDRARAKQL
QPEEYNSGTFTLSNLGMFGVDTFDAILPPGQGSILAIAASRPQVVATADGLFGVRKQMKV
NITCDHRIIYGAHAATFLQDLAKLIETNPQSLIL
>Ucyn|284928764
---------------------------------------MPALSSTMTEGKIISWEKSPG
DKVTKGETVVIIESDKADMDVESFYDGYLATILVKAGEEAPVGEAIALIAETKEEITNAQ
DKAPSI-----------FKKSNFSSKIE-----EKIIEKNSTESY---QGESNSFVDTNN
------LEKFKGRIIASPRAKKIARDLGIDLNKIKGSGPYGRIVTEDLQDKQEN--KTIV
DSKINT------------------------------------------SQEVIPFSTMQK
TVAKNMLATLGIPVFRVSYDINTEQLDKLYQSIKTKGVTMTVILAKAIALTLRKHSLINA
KYESSG--IQYCESINIAIAVAMPDGGLITPVLNNVDKTDIYSLSRIWKDLLSRARTREL
KPSEYSNGTFTLSNLGMFGVDTFDAILPPEQGSILAIGASKPHVIAISDKLFGIQNKMTV
NITCDHRIIYGSHAASFLQDLAKVIESNTQLLTM
>Syns5701|87301164
--------------------------------MATHEIFMPALSSTMTEGKIVEWLKKPG
DRVERGESVLVVESDKADMDVEAFQEGFLASVLLPSGGTAPVGETIGLIVETEAEIAAVQ
ASAPAAPAAAPVA----PAPAEAPASVAAAVPPPAAPAAPVPAPV---AVPSSAPVAMAT
----------GGRLVATPRARKLAGQLGVALESLRGSGPHGRIQAEDVERAAGQ---AAS
LPRVAE--GTAPA------VTSAPAAAASANGSA---APAPVGQAFGNPGDTVAFNTLQA
AVNRNMVASLAVPCFHVGYTITTDRLDAFAKSVKSKGVTMTALIAKAVGVVLARHPQVNA
SFSEGG--MVYPPAINVAVAVAMDDGGLITPVLAAADRTDLYSLSRSWADLVARSRSKQL
KPEEYSTGTFTLSNLGMFGVDRFDAILPPGTGAILAVAASRPAVVAGKDGSIAVKRQMQV
NLTADHRVIYGTHAAAFLKDLAQLIETAPESLAL
>YellB|86608594
---------------------------------MIHELSMPALSSTMETGKIVTWLKNPG
DRVEKGENILVVESDKADMDVESFHSGILASILVPAGESAPVGAPIALIAESEAEVAQAQ
EKAKALAA---------GVTPAAPPSAD----RASAAQPTSPAPA---ATPTSTLPNGSD
-------GAGSQRIVASPRAKKLAESLGIDLRTVRGSGPNGRIIAEDVERAAAL-SAPAV
AAPSAP-------------------------------APAPPTPVAVPLGETVPLSTLQA
AVVRNMNASLGVPVFHVGYTITTDSLDHLYQQVKPKGVTLTALLVKAVAMTLEKHPLLNA
SYTEGG--IHYKSDINIAVAVAMEDGGLITPVLKQANRLDLYEISRRWKDLVERARRKQL
QPEEYNSGTFTLSNLGMFGVDRFDAILPPNQGSILAIGASRPTVVATPEKAIAIRSQMQV
NLTCDHRVIYGAHAAAFLQDLAQLIEHKVGSLTL
>Syn7002|170076743
---------------------------------MIHDIFMPALSSTMTEGKIVSWTKSPG
DKVAKGETVVVVESDKADMDVESFNEGFLAAIIVDAGEEAPVGSAIALIAETEAEIPEAK
QKAATLKGGSSA-----PAANPAPAPAPAAPSPEPAPVVAAPAPT---PAAPTPAPVVND
-----------GRIIASPRAKKLAKEFGVDLKTVPGSGPHGRIVAEDVEKAAGK------
APTIAPAAVSTPA------PTTSKP------------AAPAPAPVAVTPGEVVPLNTLQQ
AVVRNMNASLNVPTFHVSYDITTDALDALYKQIKSKGVTMTGLLAKAVAVTLQKHPVVNA
SFGDNA--IQYSSGINVAVAVAMPDGGLITPVLQNADQMDIYSLSRKWKDLVDRARLKQL
QPDEYSTGTFTLSNLGMFGVSSFDAILPPGQGSILAIGGAQPKVVATPDGLFGVKKQMTV
NITCDHRIIYGADAAAFLKDLADLIENNTHSLTL
>Cylr|282898840
MAKNSLGGLQFDLGTYVKFHSKNYQIDSKATIMSIHEVFMPALSSTMTEGKIVSWVKSPG
DKVEKGETVVVVESDKADMDVESFYEGFLAHILVQAGETAPVGAAIAYVAETQEEITSAK
ILGG-------------GASAVTPTSPV-----APVSASVLPVPI-------TVSQNGSN
--------HQQGRLVVSPRARKLAKELKVDLNNLQGSGPYGRIIAGDIEAAVGKQPTSPV
ISTIPTIPSTPPA------------------------TPTKSVPSVVNSGQVVPLTTLQN
AVVRNMMSSLSVPTFHVGYTITTDGLDKLYKQIKSKGVTMTALLAKAVAVTLQKHPLLNA
SYSEQG--IVHHPQINVSVAVAMDDGGLITPVLQNADQIDIYSLSRNWKSLVDRARAKQL
QPEEYSTGTFTISNLGMFGVDTFDAILPPGQGAILAVGAGRSQVVATGDGSFALRQQMKV
NITCDHRIIYGAHAAAFLQDLAKLIETDPQSLTV
>Prom9303|124023822
---------------------------------------MPALSSTMTEGKIVEWLKQPG
DKVGRGESVLVVESDKADMDVESFQDGYLAAVLMPAGRSAPVGETIGLIVESEAEIAAVQ
ANAPAAPASDPA-----PLKAAAKVVDDHAPASTPAPVVESPPVA---APPPVTSQAVES
----------DKRIVASPRAKKLAAQMGVDLAKLRGSGPHGRIQAEDVQLAAGQ---PIS
VPQVAE--GNASF------ATTHATSAGVAHA-----VSSPVGQSFGAPGETAAFNNLQQ
AVNRNMEASLAFPCFRVGYTITTDQLDAFYKQVKPKGVTMTALLAKAVALTLVRHPQVNA
AYSTAG--MVYPEQVNVAIAVAMDDGGLITPVLQNADRTDLYEMSRQWADLVKRSRSKQL
QPEEYSTGTFTLSNLGMFGVDRFDAILPPGTGAILAVAASRPAVVAGKDGSIGVKRQMQV
NLTADHRVIYGADGAAFLKDLAELIETRVESLAL
>Syns7805|88809268
---------------------------------------MPALSSTMTEGKIVEWLKKPG
EKVARGESVLVVESDKADMDVESFNEGFLAAVLMPAGSTAPVGETIGLIVESEAEIAEAQ
AKAPAGAPAAASTGAP-TASASASVPAPAVSVPSPPPAPTTQAPA---AVPAPPVAPAPT
---------STGRLIVSPRAKKLAAQMGVDLSLVRGSGPKGRIQAEDVERAAGR---PVS
VPQVGE--GTAPA------ASSGGAVPAP--------PSAPAGNSFGLPGETVPFNTLQA
AVNRNMEASLAVPSFRVGYTITTDKLDAFYKQVKPKGVTMTALLAKAVAVTLARHPQVNA
ATTAEG--MAYPADVNVAVAVAMEDGGLITPVLRQADRIDLYELSRQWGDLVKRSRSKQL
QPEEYSTGTFTLSNLGMFGVDRFDAILPPGTGAILAVAASRPTVVAGKDGSIAVKRQMQV
NLTADHRVIYGADGAAFLKDLAELIETRPESLAL
>Syns7803|148238918
--------------------------------MATHDIFMPALSSTMTEGKIVEWLKKPG
DKVARGESVLVVESDKADMDVESFNDGFLASVLMPAGSTAPVGETIGLIVESEAEIAEAQ
AKAPSGGAAAPASA---PAAAAAPPAAPSAPTPVPSAPVSSPPPA---TAPPAPAAVPAP
------APTGTGRLIVSPRAKKLAAQMGVDLSSLRGSGPNGRIQAEDVERAAGR---PVS
VPQVGE--GTAPA------ALAGGAVPAP--------PSAPAGNSFGRPGETVPFNTLQA
AVNRNMEASLAVPSFRVGYTITTDKLDAFYKQVKPKGVTMTALLAKAVAVTLARHPQVNA
ATTQAG--MAYPADVNVAVAVAMEDGGLITPVLRQADRIDLYELSRQWGDLVKRSRSKQL
QPEEYSTGTFTLSNLGMFGVDRFDAILPPGTGAILAVAASRPTVVAAKDGSIAVKRQMQV
NLTADHRVIYGADGAAFLKDLAELIEMRPESLAL
>Cya0110|126655299
------------------------------------------------------------
------------------------------------------------------------
------------------------------------------------------------
------------------------------------------------------------
------------------------------------------------------------
------------------------------------------------------------
------------------------------------------------------------
---------------------------------------------------------MAV
NITCDHRVIYGSHAAAFLQEFANLLETDVQSLTM
>Mica|166368705
---------------------------------MIRDIFMPALSSTMTEGKIVSWVKSPG
EKVSKGETVLVVESDKADMDVESFYDGYLAVILVEAGQEAPVGEAIAYIAETEAEIELAK
AQGKTA-----------TAAPSKPVETP------EIAPPPVSIPV---AAV---------
--------KDNGRLVASPRAKKLAKELKVDLKTLVGSGPHGRITAEDVEKATGK-VSTAP
APVITP-------------PQPVSVPVA---------APKAPIPASAPVGRTVPLTTLQK
AVAQNMSVSLQVPTFQVGYTITTDPLDQLYQQLKSKGVTMTALLAKAVANTLAKHPIVNA
SYSDAG--IQYHGAINVSVAVAMPGGGLITPVLRSADQMDIYSLSRSWKDLVDRARSKQL
QPEEYNSGTFTISNLGMFGVDRFTAILPPNQGAILAVGASRPQIVVNKDGLFGVQKQMTV
NLTSDHRVIYGADAASFLQDLAKLIETEVQSLTM
>Syns8109|260434566
--------------------------------MATTDIFMPALSSTMTEGKIVEWLKQPG
DKVARGESVLVVESDKADMDVESFQDGYLAAVLMPAGSTAPVGETIGLIVETEAEIADAQ
ANAPSAPA---------AALASAPAPAPTPAAVQAPAPTPAPAPV---AAPAPSVPVVND
-----------GRIVASPRAKKLASQMGVDLATVRGSGPHGRIQAEDVEQASGQ---PIS
VPRVAE--GTAPA------ASSAGAAAAAA-------PAAPAGNSFGRPGETVAFNTLQG
AVNKNMEASLAVPCFRVGYTITTDKLDAFYKQVKPKGVTMTALLAKAVAVTLARHPQVNA
ATTAAG--MAYPADVNVAVAVAMEDGGLITPVLRNADRTDLYEMSRQWGDLVKRSRSKQL
QPEEYSTGTFTLSNLGMFGVDRFDAILPPGTGAILAVAASRPTVVANKDGSIAVKRQMQV
NLTADHRVIYGADGAAFLKDLADLIENRPESLAL
