# Supplementary material for: Genome fluctuations in cyanobacteria reflect evolutionary, developmental and adaptive traits
Source: BMC Evol Biol. 2011 Jun 30;11:187. doi: 10.1186/1471-2148-11-187 (PMC3141437; doi:10.1186/1471-2148-11-187)
Supplement: Additional file 8 — Individual and concatenated alignments for protein groups. Compressed file containing all alignments of individual groups (fasta format) and the concatenated alignment of 285 single-copy genes (phylip format). [file 1471-2148-11-187-S8.GZ › Cyanos1399.faa]

>Syne7942|81299890
-----------------MTVQQSTWKF-LRRLSK-DRKQYAVIGLGRFGSAICRTLHELG
HEVLGIDHDHEVVNAALESGALSHGLSLDTTDYSALQEAGVLEFDVVIVAIGSYIEASII
TTLNLKEGK---VPHVISKASTSVHGKLLERVGADLVIFPEDEMGAQLARSLTA-PAVLA
RFDLSPDHSLVEVHVPSPFIGQSLSQLALRSRYNVTLLAIQRG------EELIVNPHPDT
ELAEADALIVVGENQALSQLPQ----------------
>PromCC|33239551
------------MNSIVGGKKMSQWWR-WLRNKDDESLGFAVVGIGRFGTAVCRELIRNG
AEVLAVDSSERAIEDLRQLEPSIEARVVDSTDEESMREAGVLEMGTVVVGISEPIEASIT
TTLIAKDTEGSRVQQVIARATSDLHERMLTRVGADRVVFPSRMQGERLGLELVR-PNLIE
RLELDAQTGIDEIKVPELFIGSSLRDLNLRKNYLVNVLAAGPA------ERLTVNPPAKY
ILEKDHVLVVMGLMEDLQKLPQV---------------
>Crow|67922377
---------------------MKSLNF-FSSLRR-ETRQFAVIGLGRFGRAVCGTLHKLG
YEVLGTDIDEALVAQVLAEKLASSAIELDSTKPNALKEAGIFEFDTVIIAIGNYLEESII
TTLNVKEGG---VKYVVSKASSNVHGKLLQRVGADLVVFPEYQGGCDLAHLLTQNQGVME
RFEVDPDHSIVETRIPEEFHGKTLEELNVRSRYNISVLAIGKD------DKFNINPPPQE
KLNKDLSMVVIGSNKAIQKLPL----------------
>Syn7335|254425057
-----------------------------------------------------MTLHGMG
YEVMGIDSNESRVAQVLTDQIAAHAIQLDSTQPSALLEAGIPDFDTVIVAIGNYVQESII
TTLNVKEAG---VANVVAKASSEIHGKLLVRVGADHVVFPEHEMGCELARSLTR-PGILD
RFELDPDHSIVEVVVPQSFDGKTIMEVDLRNHYGLTLMAISKEDMKDDHDKFTINPSPVT
RLKGGSLMVVIGDNAGIDKLPM----------------
>Syn307|148242670
--------------------MTGKLWL-SQSNRRDLSDGYAVIGLGRFGLAVCEELVRWG
AEVLAIDDEERAVDELRQVEPSIEARLVDCTDEEAMREAGVLQVGTVVVAIAGSIEASIT
ATLIAKDAPGSRVKQVIARANSDIHMKMLQRVGADRVVYPLKLQGQRLGEELVR-PNLLE
RLELDADHSIEEILVPEAFSGQSLRELNLRRSHHVTVLAAGPQ------HAFTVNPPASL
VLQAGERLVVMGSKEALAALPNE---------------
>Syn9605|78213822
---------------------MKEWWQ-WSPAQGSERLGFAIIGVGRFGIAVCRELLQNG
ADVLAVDRSERAVDELRQVEPSVEARVVDCTDEEALREAGVLDMGTVVVAISEPIEASIT
ATLIAKDSEGSRVRQVIARATSDLHEKMLKRVGADRVIFPSRMQGERLGLELVR-PNLME
RLALDEQHCIEEIKVPEPFVGRSLRDLNLRKNFRVNVLAAGPQ------SSLMVNPPASH
VLEEGHLLVVMGLVDDLQRLPRN---------------
>Nosp|186686062
-------------------MNLSSLSF-FRSLRK-DNQQFAVVGLGRFGRSVCSTLHNFG
YQVLATDIDEKRVSEALTEGIVGHALQLDSTEPAALKEAGIFEFDTVIVAIGNYVQESII
TTLNVKEAG---VPHVVAKASSEVHRKLLRRVGADHVVFPEYEAGCALARTLTK-PAILD
RFDLDPDNSIVELIVPDEFHGRTITELQLRNRYGLNLLAVSQD------GKFQINPDPTK
RLERGSAMVVIGCNKDINRLPI----------------
>PromAS|123967635
---------------------MADWWK-WTQKKENEELTFAVVGVGRFGTAVCRELISNG
ADVLAADYSEKAIDDLRQLEPSIEARVVDCTDEESMKESGILEMNTVVVGISEPIEASIT
TTLIAKDSEGSKVKRVIARATSDLHEKMLKRVGADKVVFPSRMQGERLGLELVR-PNLIE
RLELDNQTGIDEITVPEEFIGRSLRDLNLRKNYLVNVLAAGPA------EELTVNPPAKY
ILERGNILVVMGKTADLQKLPQN---------------
>Rapb|282895699
-------------------MDISSLKF-FRSLKQ-DNNQFAVIGLGRFGRSVCSTLHGLG
YQVLATDVDEKRVSEALNESIVAHAVQLDSTESAALKEAGIFEFDTVIVAIGNYIQESII
TTLNVKEGG---VPHVVAKASSEVHCKLLKRVGADHVVFPEYEAGCALARTLTK-PSILD
RFDLDPDNSIVELIVPDEFHGKTVAEIQLRNRYGLNLLAVSQD------GKFKINPDPGK
RLERGSAMVVIGCNKDINRLPI----------------
>YellA|86605507
--------------------------------MGRADREYAVIGLGRFGTSLALTLMERG
HNVLGIDRSREIVQRLADQ--LTQVVALDSSDEDALRAVDILSFDTVVVAIGSDFESNLL
TTVALKSLG---VRNVVCKASTERQRSILLRVGADRVVLPEQEAGRRLAQVLTA-PGILD
QLELEPGYSITELEVPEALVGHTLAESDLRRRFGITVLVVKRK------QSLVVSPPADY
LLEKGDLLVVLGANTNISRLNEM---------------
>Prom9215|157412437
---------------------MADWWQ-WSQKEEKEALTFAVVGVGRFGTAVCRELISNG
ADVLAADYSEKAIDDLRQLEPSIEARVIDCTDEESMKESGILEMNTVVVGISEPIEASIT
TTLIAKDSEGSKVKRVIARATSDLHEKMLKRVGADKVVFPSRMQGERLGLELVR-PNLIE
RLELDNQTGIDEITVPEEFVGRSLRDLNLRKNYLVNVLAAGPA------EELTVNPPAKY
ILERGNILVVMGKTADLQKLPQN---------------
>PromN2A|72383285
---------------------MSDWWQ-WSPIKANQKLGFAVVGIGRFGSAVCRELLRNG
ADVLAVDFSEKAIEELRQLEPTIEARVVDSTDEESMKEAGVLEMGTVVVGISEPIEASIT
TTLIAKDTEGSLVKQVIARATSDLHEKMLKRVGADRVVFPSRMQGERLGLELVR-PNLIE
RLELDDKTGIDEIKVPEVFVGRSLRDLNLRKNYFVNVLAAGPA------QLLTVNPPAKY
ILEKDHVLVVMGSMEDLQKLPQT---------------
>Syns9917|87125254
--------------------MSREWWN-WAPSSGDELQSFGVVGVGRFGSAVCRELLQNG
ADVLAVDRSARAIEELRQQEPSVEARVVDCTDEESLREAGILDMDTVVVAISEPIEASIT
ATLIAKDGKGSRVRRVIARATSDLHEKMLTRVGADKVVFPSRMQGERLGLELVR-PNLME
RLELDERHCIEEIKVPSHFVGRSLRDLNLRKNHRVNVLAAGPV------KELTVNPPASH
VLQDGHVLVVMGLIDDLQNLPKS---------------
>Prom9312|78778473
---------------------MADWWQ-WSQKKENEALTFAVVGVGRFGTAVCRELLSNG
ADVLAADFSEKAIDDLRQLEPSIEARVVDCTDEESMKESGILEMNTVVVGISEPIEASIT
TTLIAKDSEGSKVKRVIARATSDLHEKMLKRVGADKVVFPSRMQGERLGLELVR-PNLIE
RLELDNQTGIDEITVPEEFIGRSLRDLNLRKNYLVNVLAAGPA------EELTVNPPAKY
ILERGNILVVMGKTVDLQKLPQN---------------
>SynsBL|116071425
---------------------MKEWWQ-WSPLQGSERLGFAIIGVGRFGIAVCRELLQNG
ADVLAVDRSARAIEELRQVEPSVEARVVDCTDEESLREAGVLDMGTVVVAISEPIEASIT
ATLIVKDSEGSQVKQVIARATSDLHEKMLKRVGADRVIFPSRMQGERLGLELVR-PNLME
RLALDEQHCIEEIKVPELFVGRSLRDLNLRKNFRVNVLAAGPQ------SSLTVNPPASH
VLELGHLLVVMGLIDDLQRLPKM---------------
>Prom9515|123965330
---------------------MADWWQ-WSPHKEEEALTFAVVGVGRFGTAVCRELISNG
ADVLAADSSEKAIDDLRQLEPSIEARVIDCTDEESMKESGILEMNTVVVGISEPIEASIT
TTLIAKDSDGTKVKRVIARATSDLHEKMLKRVGADKVVFPSRMQGERLGLELVR-PNLIE
RLELDNQTGIDEITVPEEFIGRSLRDLNLRKNYLVNVLAAGPQ------EQLTVNPPAKY
ILERGNILVVMGKTVDLQKLPQN---------------
>Cya8802|257061833
---------------------MKSLKF-LNNLRR-ESRQYAVIGLGRFGRAVCETLHKLG
YEVLGTDIDESLVAQVLTDNIVSSAIQLDSTKPNALKEAGIFEFDTAIIAIGNYIEESII
TTLNAKEGG---VKWVVAKASSEIHGKLLQRVGADLVVFPEYDAGCELAYTLTK-PAILE
KFDLDPDHSIVEIIVPQEFHGKTIEELNLRNRYKVSVLAIGKE------DKFKINPNPQE
KLDKNLVMVVIGSNKDIQRLPI----------------
>Prom9313|33863896
---------------------MKEWWN-WSPQQDTPQLGFAVVGVGRFGSAVCRELMQNG
ADVLAVDRSERSIEELRQLEPSIEARVVDCTDEESMREAGVLEMGTVVVGISEPIEASIT
TTLIAKDSEGSKVQQVIARATSDLHEKMLKRVGADRVVFPSRMQGERLGLELVR-PNLME
RLELDDQTCIEEIKVPDLFVGHSLRDLNLRKNYLVNVLAAGPT------KGLHVNPPATY
VLEKEHVLVVMGLVDDLKKLPKT---------------
>Cya7822|196254694
MESFKKDHPEKHHHKKPWGISLRSLNF-LDGLRR-DHRQFAVIGLGRFGRAVCETLHKLG
YDVMGTDIDEKLVAQVITDRIASTAIQLDSTKPIALREAGLFEFDTVIVAIGNYIEESII
TTLNLKEAG---VHCVVAKASTEIHGKLLKRVGADIVIFPEYEAGCDLAYTLTK-PAILE
RLDLDQENSIVEVRVPEEFDNKSLAELQIRARFGLNVIAIGDG------ERYKINPNPQD
RIHKGCAMVIMGSNKDIQRLPI----------------
>Cya7424|218439774
MESHRKENYDRHHHKKPWGISLPSLNF-LDTLRR-DNRQFAVIGLGRFGRAVCATLHKLG
YDVMGTDIDERLVAQVITDKIASTAIQLDSTKPIALKEAGIFEFDTVIVAIGNFIEESII
TTLNVKEFG---VNCVVAKASTEIHGKLLKRVGADIVVFPEYEAGCDLAYTLTK-PAILE
RFDLDEENSIVEIRIPEEFDNKSLAELQIRARFGLNVIAIGDG------DKYKINPSPLD
RLHKNCAMVVMGSNRDIQRLPI----------------
>PromN1A|124024864
---------------------MSDWWQ-WSPIKANQKLGFAVVGIGRFGSAVCRELLRNG
ADVLAVDFSEKAIEELRQLEPTIEARVVDSTDEESMKEAGVLEMGTVVVGISEPIEASIT
TTLIAKDTEGSLVKQVIARATSDLHEKMLKRVGADRVVFPSRMQGERLGLELVR-PNLIE
RLELDDKTGIDEIKVPEVFVGRSLRDLNLRKNYFVNVLAAGPA------QLLTVNPPAKY
ILEKDHVLVVMGSMEDLQKLPQT---------------
>Micc|254415524
-------------------MSWSSVGF-WRKLHR-EDKQFAVIGLGRFGRGVCSSLHHLG
HEVLGTDINEKLVTQVLTDQIAAHAIQLDSTDPKALKEAGIFEFDTVIIAIGNYLQESII
TTLNIKEAG---VQYVVAKASSEVHGKLLERVGADRVVYPEYEAGCALARSLTQ-PSILD
RFELDPNHSIVEISVPEEFNGKTVMELQLRNRYGLNLLAVGQD------DQFEINPAPTT
RLFKGFAMVVIGSNRDIERLPI----------------
>Prom9202|254526197
---------------------MADWWQ-WSQKEEKEALTFAVVGVGRFGTAVCRELISNG
ADVLAADYSEKAIDDLRQLEPSIEARVVDCTDEESMKESGILEMNTVVVGISEPIEASIT
TTLIAKDSEGSKVKRVIARATSDLHEKMLKRVGADKVVFPSRMQGERLGLELVR-PNLIE
RLELDNQTGIDEITVPEEFIGRSLRDLNLRKNYLVNVLAAGPA------EELTVNPPAKY
ILERGNILVVMGKTADLQKLPQN---------------
>Nods|119508951
-------------------MNLSSIGF-FRSLRR-DNHQFAVIGLGRFGRSVCSTLHKLG
YQVLATDVDEKLVSDALHEEMVGHALQLDSTEPAALKEAGIFEFDTVIIAIGNYIQESII
TTLNVKEGG---VPHVVAKASSEVHRKLLKRVGADHVVFPEFEAGCALARSLTK-PSILD
RFDLDPENSIVEMIVPDEFHGRTISELQLRNRYGLNLLAVSQD------GKFKINPEPTK
RLERGTAMVVIGHNKDINRLPI----------------
>Cyab|254432458
---------------------MSNWWN-WNPPENRALGSFAVIGVGRFGTALCLELSKAG
ADVLAIDNDPGAVDRLNKLDPSITARKVDSTDEEALREAGVLDVHTVVVAMSEPIEVSIT
VTLIAKDSSGSRVERVIARATNDLHMKMLQRVGADRVIFPSKMQGQRLGQELVR-PNLLD
RLRLDDRTSIEEIRVPEEFIGKSLRDINLRKSFHVSVLAAGPD------NQLTVNPPATH
VVQRDELLVVMGASEDLAKLPGR---------------
>Acam|158336711
-------------------MNLSSLSL-FPGLNK-KKQQFAVIGLGRFGRAACQALHQAG
QEVLGTDIDEKRVTEVVNNHWAAHALQLDSTDPLALKEAGIYEFDTVIIAIGNYLQESII
TTLNVKEAG---VAKVVAKASSEVHGKLLKRVGADQVVFPENEAGYALARTLTK-PSILD
HFELDPQHSIVEIVVPDEFHNKSIGELQLRSRYGLNVLAICRD------QKFNINPSPDL
NLQKGSVMVVIGETKAIDELPL----------------
>Prom9301|126695435
---------------------MADWWQ-WSQKRENEALTFAVVGVGRFGTAVCRELISNG
ADVLAADYSEKAIDDLRQLEPSIEARVVDCTDEESMKESGILEMNTVVVGISEPIEASIT
TTLIAKDSEGSKVKRVIARATSDLHEKMLKRVGADKVVFPSRMQGERLGLELVR-PNLIE
RLELDNQTGIDEITVPEEFIGRSLRDLNLRKNYLVNVLAAGPA------EELTVNPPAKY
ILERGNILVVMGKTVDLQKLPQN---------------
>Artm|209523057
-------------------MNLSSLNF-FRNLRA-EKQQFAVIGLGRFGQAVCSTLNASG
YEVLAVDNDEKRVNAALTDRIATHALQLDSTEMSALREAGIFELDTVIVAVGSFLAESIT
TTLNLKEAG---VANVVAKASSETHVKLLKKVGADLVVFPERQMGQELARLLTK-PRLVD
QFELDPDHSIVEMVVPDDFDTKTIAQLELRSKYGLNLLAIRTEN-----QTLEINPLPNK
RLKKGTIMVVLGSNQDINRLPI----------------
>Syne6301|56750477
-----------------MTVQQSTWKF-LRRLSK-DRKQYAVIGLGRFGSAICRTLHELG
HEVLGIDHDHEVVNAALESGALSHGLSLDTTDYSALQEAGVLEFDVVIVAIGSYIEASII
TTLNLKEGK---VPHVISKASTSVHGKLLERVGADLVIFPEDEMGAQLARSLTA-PAVLA
RFDLSPDHSLVEVHVPSPFIGQSLSQLALRSRYNVTLLAIQRG------EELIVNPHPDT
ELAEADALIVVGENQALSQLPQ----------------
>Anav|75911000
-------------------MNLSSLGF-FRSLRK-DNNQFAVIGLGRFGRSVCSTLHKLG
YQVLATDIDEKRVSAALTEEIVGHALQLDSTETAALKEAGILEFDTVIVAIGNYVQESVI
TTLNVKEAG---VPHVVAKASSEVHYKLLKRVGADHVVFPEYEAGCALARTLTK-PSILD
RFDLDPDNSIVELIVPDEFHGRTIAELQLRNRYGLNLLAVSQD------GKFQINPNPGK
RLERGTAMVVIGCDRDINRLPI----------------
>Artp|284054018
-------------------MNLSSLNF-FRNLRA-EKQQFAVIGLGRFGQAVCSTLNASG
YEVLAVDNDEKRVNAALTDRIATHALLLDSTEMSALREAGIFELDTVIVAVGSFLAESIT
TTLNLKEAG---VANVVAKASSETHVKLLKKVGADLVVFPERQMGQELARLLTK-PRLVD
QFELDPDHSIVEMVVPDDFDGKTIAQLELRSKYGLNLLAIRSEN-----QTLEINPLPNK
RLKKGTIMVVLGSNQDINRLPV----------------
>Cya7425|220908587
-------------------MNLPSLDF-FRNFKK-SNQQFAVIGLGRFGRGVCQTLHNLG
YEVLGTDVDEKRVAEAMADQLVDHALQLDSTDPLALKEAGIFEFDTVIVAIGNYLQESII
TTLNLKEAG---VSQVVAKASTEVHGKLLQRVGADRVVFPEFEAGCALARSLTK-PSILD
RFELDPDKSIVEIIIPEAFHGRTIAELELRKRYGLNLLAVSCN------QKFEINPAPDQ
RLQKGCVMVVIGDNQDINRLPI----------------
>Cya51142|172035305
---------------------MQSLNF-LSSLRR-ETRQFAVIGLGRFGRAVCGTLHKLG
YEVLGTDINEALVAQILAEKLASSAIELDSTKPNALKEAGIFEFDTVIVAIGNYLEESII
TTLNAKEGG---VKYVVAKASSDIHGKLLQRVGADLVVFPEYQAGCDLAHVLTQNPGVME
RFELDPDHSIVETRIPEEFHGKTLEELKLRSRYKISVLAVGKD------DKFNINPPPQE
KLNKDLLMVVIGSNKAIQKLPI----------------
>Lyns|119485240
-------------------MSLSSLNF-LRNFRT-EKQQFAIIGMGRFGRAVALTLHNAG
YEVLAVDRDEKRVSQALSNRIAAHAIQLDSTELSALKEAGILEFNTVIVAIGNYLAESVT
TTLTLKEAG---IDFVVAKASSETHMKILKKVGADHVVFPEREMGCELARLLTK-PRILD
QFELDSNYSIVEMVVPKEFDGKTIAELELRSKYGLTLLVIRDDK-----DKLEINPLPNR
RLKKETIIVVLGSNDDINRLIEKN--------------
>Prom9211|159902635
---------------------MSEWWQ-WLPKKEGDSLGFAVVGIGRFGSAVCRELLRNG
ADVLAVDLSEKAIDELRQLEPSIEARVVDSTDEESMREAGVLEMGTVVVGISEPIEASIT
TTLIAKDTDGSRVQQVIARATSDLHERMLKRVGADRVVFPSRMQGERLGLELVR-PNLIE
RLELDDQTGIDEIKVPAIFIGRSLRDLNLRKNYLVNVLAAGPA------ERLTVNPPAKY
ILEEDHVLVVMGLMEDLQKLPQV---------------
>Noss|17229292
------------------------------------------------------------
--MLATDIDEKRVSAALTEEIVGHALQLDSTETAALKEAGILEFDTVIVAIGNYVQESVI
TTLNVKEAG---VPHVVAKASSEVHYKLLKRVGADHVVFPEYEAGCALARTLTK-PSILD
RFDLDPDNSIVELIVPDEFHGRTIAELQLRNRYGLNLLAVSQD------GKFQINPNPGK
RLERGTAMVVIGCDRDINRLPI----------------
>Cya8801|218248774
---------------------MKSLKF-LNNLRR-ESRQYAVIGLGRFGRAVCETLHKLG
YEVLGTDIDESLVAQVLTDNIVSSAIQLDSTKPNALKEAGIFEFDTAIIAIGNYIEESII
TTLNAKEGG---VKWVVAKASSEIHGKLLQRVGADLVVFPEYDAGCELAYTLTK-PAILE
KFDLDPDHSIVEIIVPQEFHGKTIEELNLRNRYKVSVLAIGKE------DKFKINPNPQE
KLDKNLVMVVIGSNKDIQRLPI----------------
>Glov|37520085
-------------------MNLMGW------LKKERRNQFLIIGLGRFGTSVARTLHNLG
YDVLAVDAEEERVRRAACENIATQVLQVNATDPDALKQIGAGEFQVAVVAIGSFLQESIL
ATLNAKEMG---IAYVVAKATTPIHGAVLEKVGADRVVYPESDMGRNVALSLTS-RGMLE
SLQLDPEHSIVEVVAPREFTGQTLRDLDLRRRFRVNVLALRHD------GRFNVNPDPDD
RIGAGDIIVMIGANRDLDQLPKADLTMPDHAARTRAES
>Syns8102|33866701
---------------------MREWWQ-WSPLQGSERLGFAVVGVGRFGIAVCRELLQNG
AEVLAVDRSERAVDELRQLEPTVEARVVDCTDEESLREAGVLDMGTVVVAMSEPIEASIT
ATLIAKDSEGTRVRQVIARATSELHEKMLKRVGADRVIFPSRMQGERLGLELVR-PNLME
RLALDEKHCIEEIKVPEPFMGRSLRDLNLRKNFRVNVLAAGPQ------SNLTVNPPASH
VLEEGHLLVVMGLVDDLQRLPKT---------------
>Thee|22297955
------------------MVNLGAMLF-RGRGVK-LSQQFAVIGLGRFGRGVCETLHGMG
YEVLGSDNQERLVNQVLQDHIVDHAIQLDATDPQALKEAGIFEFETVIVAIGNHLDASII
TTLNLKEAG---VPKVIAKASSEVHKKLLERVGADRVVFPEYEAGCELARSLTR-PAILD
CLNLDPQKSIVEVKVPEAFHGRTVAEVELRSRYGLNLIALRFD------DKFEINPSPSQ
KLHQGDIMVVIGDNNDIERFLRSQHVH-----------
>Syns9916|116073858
---------------------MREWWH-WSQAQGEQLQSFGVVGVGRFGSAVCQQLLENG
AEVLAVDRDPRAIEELRQQLPSVEARVVDCTDEESLRAAGILDMDTVVVAISEPIEASIT
ATLIAKDSAGTRVRRVIARATSDLHEKMLKRVGADRVVFPSRMQGERLGLELVR-PNLME
RLELDERHCIEEIKVPSRFVGRSLRDLNLRKNYRVNVLAAGPA------KELTVNPPASH
MLVEGNVLVVMGLIDDLQDLPKD---------------
>PromMED|33860645
---------------------MADWWQ-WSQQKEEQALTFAVVGVGRFGTAVCRELISNG
VDVLAADASEKAIDDLRQLEPSIEARVIDCTDEESMKESGILEMNTVVVGISEPIEASIT
TTLIAKDSEGTKVKRVIARATSDLHEKMLKRVGADKVVFPSRMQGERLGLELVR-PNLIE
RLELDNQTGIDELTVPEEFIGRSLRDLNLRKNYLVNVLAAGPP------EQLTVNPPAKY
ILERGNILVVMGKTLDLQKLPQN---------------
>Scys6803|16332047
---------------------MKTSHF-LSLIRQ-EKRQFAVIGLGRFGRAVCETLHVNG
YEVLGIDQDPKLVAEVLADRVVGNAISLDSTDDTALREAGIFEIETVIVAIGNYLKESII
TCLNLKEGG---VKSVVAKVSSDTHEKILKRLGVDLIIFPEHKAGQDLAYTLTT-PAIVD
RFKLDPNNSIVEILVPEEFCDKTLAELQLRKNHGVSVLAVGHE------EKFKINPPPQE
RLHRGMILVLLGSNEDIGRLV-----------------
>Syn9902|78183958
---------------------MNEWWH-WSPLQGSERLGFAIIGVGRFGIAVCRELLQNG
ADVLAVDRSARAIEELRQVEPSVEARVVDCTDEESLREAGVLDMGTVVVAISEPIEASIT
ATLIAKDSEGSQVKQVIARATSDLHEKMLKRVGADRVIFPSRMQGERLGLELVR-PNLME
RLALDEQHCIEEIKVPELFVGRSLRDLNLRKNFRVNVLAAGPQ------SSLTVNPPASH
VLELGHLLVVMGLIDDLQRLPKM---------------
>Trie|113477331
-------------------MKLSSWNF-WQNLRP-ENKQFAVIGLGRFGRAVCETLHNLG
YEVLAIDKEEKMVNRAIADEISSHAFKLDSTEINAIKQAGVLDFDTVIVAIGNYLAESII
TTLNLKELG---IKSVVAKASSETHRKLLEKVGADYVVFPEKEMGCEVARLLTK-PKVID
QFDIGPEHSIVETVVPDKFDGKTIADLQIRNKYGLNLLAINSQD-----KKFTINPKPST
ILKKGRIIVVLGSNQDINRLPN----------------
>Syn9311|113953039
---------------------MREWWH-WSQSNQAEPSSFGIVGLGRFGSAVCKELMQNG
AEVLAVDRSSKAIEELRQLEPSIEARIVDCTDEEALREAGILDMETVVVAISEPIEASIT
ATLIAKDSAGSKVRRVIARATSDLHEKMLKRVGADRVVFPSRMQGERLGVELVR-PNLME
RLELDKHHSIEEIKVPGMFVGRSLRDLNLRKNFRVNVLAAGPA------KELMVNPPASH
VLQEGHVLVVMGLTDDLQELPKT---------------
>NoAz|298492036
-------------------MNLSSLKF-FRSLRH-DNQQFAVIGLGRFGRSVCSTLHNLG
YQILATDVDQKRVCEALTEELVSHAVQLDSTEPAALKEAGILEFDTVIVAIGNYIQESII
TTLNVKEAG---VPHVVAKASSEVHRKLLKRVGADHVVFPEYEAGCALARTLTK-PSILD
RFDLDPDNSIVEVIVPDEFHGKTVAEIQLRNRYGLNLLAVSQD------GKFKINPDPSK
RLERGSAMVVIGCNKDINRLPI----------------
>Ucyn|284929669
---------------------MKSLNF-LSILRR-ETRQFAVIGLGRFGRSVCRNLHKLG
YEVLGTDIKESLVSQVLTENIASSAIKLDSTKPNALKEAGIFEFDTVIIAIGNYLEESIV
TALNIKEGG---VKYVIAKASSDVHGKLLQKVGADLVVYPEYQAGCDLVHLLTQNPRIIE
RFELDPDHSIVETRIPQEFHGIAIEELKLRSRYDISVLAVGND------DKFKINPSPQE
KLNKNLSMVVIGSNKAIQKLPL----------------
>Syns5701|87301406
---------------------MTNWWR-WQGAGTAAPDSFAVIGVGRFGTAVCKELVRCG
AEVLAIDRDQRAIDALRQVDPAIEARALDCTDEEALREAGVLDLNTVVVGISEPIAASIT
ATLIVKDSEGSRVKQVIARATSDLHEKMLRRVGADKVVFPSRMQGEQLARQLVR-PNLLD
RLRLDDRNSIEEIKVPQAFIGRSLRDLNLRKNYEVSVLAAGPE------NRLSVNPPASH
VLSEGDLLVVMGTVQALEGLPQL---------------
>YellB|86608811
---------------------MAGTAF-RRRERQRVDREYAVIGLGRFGSSLALTLMERG
HNVLGIDRSREIVQRLADQ--LTQVVALDSSDEDALRAVDILSFDTVVVAIGSDFESNLL
TTVALKSLG---VRNVVCKASTERQRSILLRVGADRVVLPEQEAGRRLAQVLTA-PGILD
QLELEPGYSITELQVPEALVGHTLAESDLRRRFGITVLVVKRK------QSLVVSPPADY
LLEKGDLLVVLGANTNISRLNEM---------------
>Syn7002|170078863
-------------------MNLRNWNFLFQGFRQEESRQFAVIGLGRFGRAVCTKLHNMG
YEVLGTDINPKLVAQVVSEKLVSHAMQLDSTEVMALRQAGIFEFDTVIVAIGNYLQESIV
TTLNVKEGG---VEHVVAKASSEVHGKLLKRVGADRIVYPEYEAGAALAMTLTK-PSILD
RFDIDEEHSIVEIKIPEAFHDKTLAELSLRANYGVNVLAVGNE------EHFEINPGPEH
RLDKSLMMMVIGTNDAIHRLPLS---------------
>Cylr|282900338
-------------------MDISSLKF-FRSLKQ-DNHQFAVIGLGRFGRSVCSTLHGLG
YQVLATDVDEKRVSEALNESIVAHAVQLDSTESAALKEAGIFEFDTVIVAIGNYVQESII
TTLNVKEGG---VPHVVAKASSEVHCKLLKRVGADHVVFPEYEAGCALARTLTK-PSILD
RFDLDPDNSIVELIVPDEFHGKTVAEIQLRNRYGLNLLAVSQD------GKFKINPDPSK
RLERGSAMVVIGCNKDINRLPI----------------
>Prom9303|124021967
---------------------MKEWWN-WSPQQGTPQLGFAVVGVGRFGSAVCRELMQNG
ADVLAVDRSERSIEELRQLEPSIEARVVDCTDEESMREAGVLEMGTVVVGISEPIEASIT
TTLIAKDSEGSKVQQVIARATSDLHEKMLKRVGADRVVFPSRMQGERLGLELVR-PNLME
RLELDDQTCIEEIKVPDLFVGHSLRDLNLRKNYLVNVLAAGPT------KGLHVNPPATY
VLEKEHVLVVMGLVDDLKKLPKT---------------
>Syns7805|88807175
---------------------MRDWWN-WSQSSVNDPQSFGIVGVGRFGSAVCRQLMQNG
AEVLAVDRSSKAIEELRQLEPSIEARVVDCTDEESLREAGILDMDTVVVAISEPIEASIT
ATLIAKDSVGTRVQQVIARATSDLHEKMLKRVGADRVVFPSRMQGERLGLELVR-PNLME
RLELDEHHSIEEIKVPERFVSRSLRDLNLRKNHRVNVLAAGPA------GELLVNPPASH
VLLKGHVLVVMGLTEDLQNLPRI---------------
>Syns7803|148240515
---------------------MRDWWN-WSQSTESDPQSFGIVGVGRFGSAVCRQLMQNG
AEVLAVDRSSKAIEELRQLEPSIEARVVDCTDEESLREAGILDMDTVVVAISEPIEASIT
ATLIAKDSPGTRVRQVIARATSDLHEKMLKRVGADRVVFPSRMQGERLGIELVR-PNLME
RLELDEHHSIEEIKVPERFVGRSLRDLNLRKNHRVNVLAAGPA------GELLVNPPASH
VLLDGHVLVVMGLTEDLQNLPRT---------------
>Cya0110|126659652
---------------------MQSLNF-LSSLRR-ETRQFAVIGLGRFGRAVCKTLHKLG
YEVLATDINEALVAQVLAEKMASSAIELDSTKPNALKEAGIFEFDTVIVAIGNYLEESII
TTLNAKEGG---VKYVVAKASSDIHGKLLQRVGADLVVFPEYQAGCDLAHVLTQKPGVME
RFELDPDHCIVETRIPEEFHGKTLEELRLRSRYKISVLAIGKD------DKFEINPPPQE
KLNKDLLMVVIGSNKAIQKLPL----------------
>Mica|166364606
---------------------MQSIKF-FSSMRP-QNRQFAVIGLGRFGRAVCETLRKQG
YQVVATDIDEGLVAQALSDRIVDNAIELDSTKPNALREAGIFETDTVIVAIGKYVEESII
TTLNCKEAG---VNFVAAKASTEIHGKLLKKVGADLVVFPEYDAGCELAHRLTR-PSILE
RFDLDPEHSIVELKVPEAFHGKTLAELEIRNRYGLNIVAVGNA------EKFKINPNPQE
RLYKDLAMVVIGSNRDIQRLPM----------------
>Syns8109|260435084
---------------------MKEWWQ-WSPAQGSERLGFAIIGVGRFGIAVCRELLQNG
ADVLAVDRSERAVDELRQLEPSVEARVVDCTDEEALREAGVLDMGTVVVAISEPIEASIT
ATLIAKDSEGSRVRQVIARATSDLHEKMLKRVGADRVIFPSRMQGERLGLELVR-PNLME
RLALDEQHCIEEIKVPEPFVGRSLRDLNLRKNFRVNVLAAGPQ------SSLMVNPPASH
VLEEGHLLVVMGLVDDLQRLPKN---------------
