# Supplementary material for: Genome fluctuations in cyanobacteria reflect evolutionary, developmental and adaptive traits
Source: BMC Evol Biol. 2011 Jun 30;11:187. doi: 10.1186/1471-2148-11-187 (PMC3141437; doi:10.1186/1471-2148-11-187)
Supplement: Additional file 8 — Individual and concatenated alignments for protein groups. Compressed file containing all alignments of individual groups (fasta format) and the concatenated alignment of 285 single-copy genes (phylip format). [file 1471-2148-11-187-S8.GZ › Cyanos1400.faa]

>Syne7942|81299895
-----------MVASSSLPRLLRAARGEVLDRPPVWMMRQAGRYMKVYRDLRDKYPGFRE
RSETPELAIEISLQPFRAFKPDGVILFSDILTPLPGMGIPFDIIESKGPILEPPIRTAEQ
VAAVHDLDPEEATPFIRPILETLRQEVGNEAAVLGFAGAPWTLAAYAIEGKSSKTYANIK
HLAFSEPTILHELLGKLADNIAIYLCHQIDCGAQVVQLFDSWAGQLSPIDYDTFALPYQQ
RVFQQVKAKHPEVPLILYISGSAGVLERMGQSGCDIVSVDWTVDLLDARRRLGPDIGLQG
NIDPGVLFGSQDFIRDRILDTVRKAGNQRHILNLGHGILPGTPEDNARHFFETAKNLDQL
LAASH
>PromCC|33240529
-------------MTDSLPLLLRAARGESVNRPPVWMMRQAGRYMKVYRELRDNHPSFRE
RSENPDLSYEISMQPFREFKPDGVILFSDILTPLPGMGIDFDIVESKGPLINDPIRTLEQ
VKTLRPLEPQVSLPFVGEVLGRLRESVKNEAAVLGFVGAPWTLAAYVVEGKSSKNYSVIK
AMAFQQPDLLHKLLNHFAESIANYLKYQIESGAQVVQMFDSWAGQLSPIDYDNYAAPYQK
KVVDLVKQSHPDTPMILYISGSAGVIERMAKTGVDIVSLDWTVDMAEGCARLPNNIGIQG
NVDPGILFGTPKMIQERIIDTVKKAKGRKHILNLGHGILPGTPEENAKVFFETGKNINNL
ISNI-
>Crow|67921933
-----------MTGTNETPYLLRAAQGEILDRPPVWMMRQAGRYMKVYRDLRDKYPSFRE
RSENPDLAIEISLQPWRAFQPDGVIMFSDILTPLPGMGIPFDIVESKGPVIDPPIRTKEQ
VDNLRPLDPEESLPFIKTILNTLRAEVGNKSTVLGFVGSPWTLAAYAIEGKSSKNYAIIK
NMAFSQPEILHSFLSKIADSIAVYVRYQIDCGAQVVQLFDSWAGQLSPQDYETFALPYQQ
QVVRQVKQTHPDTPLILYISGSAGVLERMGQSGVDIVSLDWTVDMAEGRKRLGRGMKVQG
NIDPGVLFGSQDFIKARILDTVRKAGRGGHILNLGHGVLVGTPEDNVRCFFETAKQVDQL
LAVPV
>Syn7335|254421940
-----------MTGSNQTPLLLRAAQGQSVERPPVWMMRQAGRYMKAYRDLREKYPSFRD
RSEIPEVAIEVSLQPWKAFKPDGVILFSDIVTPLPGMGVAMDVAEGKGPIIDEPIRSQAQ
IDALTTLDPDESMPYIRKILGALREEVGNQSTVLGFVGAPWTLAAYIVEGKGSKTYSVIK
NMAFSRPEMLHSLLSKIADNIAIYVRHQIDCGAQVVQLFDSWAGQLSPQDYKTFALPYQQ
QIVRQVKETHPDTPLILLVSGSAGVLELMGESGVDIVSVDWSVDMADARRRLGPNMMVQG
NVDPGVLFGSKEVIRDRIIDTVRKAGSKGHILNLGHGILPGTPEENGAYFFEVGKQVNEL
LATAV
>Syn307|148242018
-------------MSDALPLLLRAARGEQVERPPVWMMRQAGRYMKIYRDLRDKYPSFRE
RSENPDLSYEISMQPYNAFQPDGVILFSDILTPLPGMGIDFDIIESKGPQINDPIRNLAQ
VEALRPLVPAETMPFVGEVLGRLRSSVGNNATVLGFVGAPWTLAAYVVEGKSSKNYAVIK
AMAFREPEMLHKLLNHFAESIATYLRYQIDSGAQVVQMFDSWAGELSPADYDTFAAPYQR
KVVELVKQTHPDTPMILYISGSAGVLERMGRTGVDFISLDWTVDMADGCARLPHHLGVQG
NVDPGLLFGTPEAIRVRIDDTVRKARGRRHILNLGHGILPGTPEENGAAFFEAGKTVMDR
IGARV
>Syn9605|78212551
-------------MSDSLPLLLRAARGESVERPPVWMMRQAGRYMKIYRDLRDKYPSFRE
RSENPDLSYEISMQPFHAFKPDGVILFSDILTPLPGMGIDFDIIESKGPQIGDPIRSMAQ
VDALRPLNPSESMPFVGEVLGRLRQSVGNEAAVLGFVGAPWTLAAYVVEGKSSKNYAVIK
AMVFREPEILHKLLDHFAESIANYLRYQIDSGAQVVQMFDSWAGQLSPADYDTFAAPYQK
KVVDLVKKTHPDTPFILYISGSAGVIERMANTGVDIVSLDWTVDMAEALARLPEHIGVQG
NVDPGLLFGTPEAIEARIDDCVRKARGRKHILNLGHGILPGTPEENGEAFFRAGKSVMDR
LGAVV
>Nosp|186682843
-----------MGVSSTTPHLLRAARGEVVDRPPVWMMRQAGRYMKAYRDLREKYPSFRD
RSEIPDVAIEVSLQPWKAFQPDGVILFSDIVTPLPGLGIDMDIAEGKGPIIHSPLRTQEQ
IDRLHPLEPEAALPFIKTILQALRSEVGDKSTVLGFVGAPWTLAAYAVEGKGSKTYSIIK
NMAFSDPTILHQLLTKLADAIAIYARYQIDSGAQVVQMFDSWAGQLSPQDYDTFALPYQQ
RVFQQVKQTHPDTPLILLVSGSAGVLERMAQSGADIVSVDWAVDMADARARLGKQVKVQG
NLDPGVLFGSKQFIRDRILDTVRKAGNWGHILNLGHGVLPETPEENVAFFFETAKELNFA
GVKN-
>PromAS|123968174
-------------MGQDLPLLLSAALGKKVNRPPVWMMRQAGRYMKIYRDLRERYPSFRE
RSENPELSYEISMQPFHAFKPDGVILFSDILTPLPGMGINFEIIESKGPIIEDPIRTLNQ
VENLRELNPSESLSFVGQVLSSLKKDVNNEATILGFVGAPWTLAAYVVEGKSSKNYSLIK
SMAFNEPDLLHKLLDHFAKSIGEYLKYQIKSGAQVVQIFDSWAGQLSPQDYDMFAGPYQK
KVVEIVKAEYPETPIILYISGSAGVLERMAKTGVDIISLDWTVDIEEACKRIPRGIGIQG
NVDPGILFGNKKSIKERIDDTFNKIKDRKYILNLGHGILPGTPEENAQTFFEHGKKLTY-
-----
>Rapb|282895841
------------------------------------MMRQAGRYMKAYRDLREKYPSFRE
RSEIPEVAIEVSLQPWRAFQPDGVILFSDIVTPLPGMGIDMDIAEGKGPIIFSPIRTQKQ
VDGLHPLDPETALPFIRQILGALRQEVGSASTVLGFVGAPWTLAAYAVEGKGSKTYSIIK
NMAFSDSNILHQLLDKLAESIAVYIRYQIDCGAQVVQMFDSWAGQLSPQDYDIFALPYQK
KVFELVKRTHPQTPLILLVTGSAGLLERMATSGADILTIDWTVDMADARRRLGNNVKVQG
NLDPGVLFGSKQFIRERILDTVRKAGNWGHILNLGHGVLPETPEENVAFFFETAKNLHVS
V----
>YellA|86605095
MSHSPAQLSASPSSVGDGDRLLRAARGEVVDRPPVWMMRQAGRYMAAYRELQSKY-TFKQ
RCEIPELAIEISLQPFRAFAPDGVIMFSDILTPLEGMGIPFELVEQQGPIIDPPIRSQAQ
VEQIRLLEPEESLPFIKTILSTLRREVEGKATLLGFVGSPWTLACYAVEGRSSKDYAHIK
SLAFTQPQVLHQLLSKLADSIARYVIYQIECGAQVVQLFDTWAGQLSPGDYETWALPYQK
QIVDQVKARCPQVPLILYINGSAALLERVGKAGIDVFSLDWMSDMAEARARLG-SLAVQG
NLDPMVLLGSPKFIRQRTLEVIQKAGSRGHIMNLGHGVHHTTPEANVHHFFETVRQAAEL
LKAL-
>Prom9215|157413000
-------------MGQDLPLLLSAALGKKVNRPPVWMMRQAGRYMKIYRDLRERYPSFRE
RSENPELSYEISMQPFHAFKPDGVILFSDILTPLPGMGINFEIIESKGPIIEDPIRNLNQ
IENLKELNPSESLSFVGQVLSSLKKDVNNEATVLGFVGAPWTLAAYVVEGKSSKNYSLIK
SMAFKEPGLLHKLLDHFAKSIGEYLKYQIKSGAQVVQIFDSWAGQLSPEDYDIFAGPYQK
KVVDIVKAEHPETPVILYISGSAGVIERMAKTGIDIISLDWTVDIEEACKRIPSGIGIQG
NVDPGILFGNKESIKERIDNTFNKTKDRKYILNLGHGILPGTPEENAQTFFEHGKKLTY-
-----
>PromN2A|72381859
-------------MNETTPLLLRAARGENVERPPVWMMRQAGRYMKVYRDLRDNHPSFRE
RSENPDLSYEISMQPFKAFQPDGVILFSDILTPLPGMGINFDIVESKGPLINDPIRSLKQ
VKDLKPLQPEESMSFVGEVLGRLRESVGNKAAVLGFVGAPWTLAAYVVEGKSSKNYAVIK
AMAFQEPELLHQLLNHFAESIANYLSYQIQSGAQVVQMFDSWAGQLSPQDYDEFAAPYQQ
KVVNLVKEKHPDTPMILYISGSAGVIERMGQTGVDIVSLDWTVDMADGLKRLPQAVGVQG
NVDPGLLFGTPDAIRSRIVDVVRKAKGRKHILNLGHGILPGTPEENARVFFEAGKNVNEL
IKVSS
>Syns9917|87124030
-------------MSDVLPLLLRAARGEVVERPPVWMMRQAGRYMKIYRDLRDRYPSFRE
RSENPDLSYEISMQPFHAFKPDGVILFSDILTPLPGMGIDFDIIESKGPQINAPIRTIEQ
VKALQPLEPAESLPFVGEVLGRLRQSVGNQATVLGFVGAPWTLAAYVVEGKSSKNYAVIK
AMAFRKPELLHQLLDHFAESIATYLCYQIDAGAQVVQMFDSWAGQLSPTDYDTFAAPYQK
KVVDRVKQTHPDTPFILYISGSAGVIERMGRTGVDIVSLDWTVDMADGCARLPEHLGVQG
NVDPGLLFGTPEAIRDRIDDCVRKAHGRRHILNLGHGILPGTPEENGAAFFEAGKSVMER
LGALA
>Prom9312|78778968
-------------MGENLPLLLSAALGKKVTRPPVWMMRQAGRYMKIYRDLRERYPSFRE
RSENPELSYEISMQPFHAFKPDGVILFSDILTPLPGMGINFEIIESKGPIIEDPIRTLSQ
IESLKELNPSESLSFVGQVLSSLKKDVNNEATVLGFVGAPWTLAAYVVEGKSSKNYSLIK
SMAFKEPDLLHKLLDHFAKSIGEYLKFQIKSGAQVVQIFDSWAGQLSPQDYDIFAGPYQK
KVVDIVKEEYPDTPVILYISGSAGVIERMAKTGVDIISLDWTVDIEEACKRIPDEIGIQG
NVDPGILFGNKESIKERIDDTFNKIKDRKYILNLGHGILPGTPEENAQTFFEHGKKLTY-
-----
>SynsBL|116070841
-------------MSDTLPLLLRAARGESVERPPVWMMRQAGRYMKIYRDLRDKYPSFRE
RSENPDLSYEISMQPFEAFKPDGVILFSDILTPLPGMGIDFDIIESKGPQIGDPIRSMEQ
VKALRPLNPAESMPFVGEVLGRLRKTVGNQAAVLGFVGAPWTLAAYVVEGKSSKNYAVIK
AMAFREPELLHTLLNHFAESIANYLRYQIDSGAQVVQMFDSWAGQLSPADYDTFAAPYQK
KVVDLVKQTHPDTPFVLYISGSAGVLERMARTGVDIISLDWTVDMAEACARLPEHIGVQG
NVDPGLLFGTPDAIQARIDDTVRKARGRRHILNLGHGILPGTPEENGEAFFRSGKTVMDR
IGTLA
>Prom9515|123965883
-------------MGENLPLLLSAALGKKVNRPPVWMMRQAGRYMKIYRDLRERYPSFRE
RSENPELSYQISMQPFKAFKPDGVILFSDILTPLPGMGINFEIIESKGPIIENPIKNIHQ
IENLKELVPSESLSFVGEVLSSLKKDVNNEATVLGFVGAPWTLAAYVVEGKSSKNYSLIK
SMAFKEPDLLHKLLDHFAKSIGEYLKYQIKSGAQVVQIFDSWAGQLSPQDYDIFAGPYQK
KVVDIVKEKYPETPIILYISGSAGLLERMARTGVDIISLDWTVDIEEACKRIPEGIGIQG
NVDPGLLFGNKESIKERIDITFNKSKGRKYILNLGHGILPGTPEENAQTFFEHGKKLTY-
-----
>Cya8802|257060909
-----------MTQGNNTPYLLRAARGEILDRPPVWMMRQAGRYMKVYRDLRDKYPSFRD
RSENADLAIEISLQPWKAFRPDGVIMFSDILTPLPGIGISFEIPESKGPMIDSPIRTQEQ
VDNLHSLDPEASLPFIKTILKALRDEVKNEATVLGFVGSPWTLAAYAIEGKSSKDYANIK
RMAFCEPAILHQFLSKLADAIAVYVRYQIDCGAQVVQLFDSWAGQLSPQDYKVFALPYQQ
QVVRQVKATHPDTPLILYISGSAGVLELMGQSGVDIVSVDWTVDMADARQRLGRNMMVQG
NIDPGILFGSKQVIRDRILDTVQKAGKGGHILNLGHGVLVGTPEENVGYFFETAKQVDQL
LAVPV
>Prom9313|33862718
-------------MSDSQPLLLRAARGESVERTPVWMMRQAGRYMKVYRDLRDRYPSFRE
RSENPDLSYQISMQPFEAFQPDGVILFSDILTPLPGMGIDFDIVESKGPLIQKPIRSLSQ
IEALQPLEPNATMPFVGEVLGRLRESVGNKAAVLGFVGAPWTLAAYVVEGKSSKNYAVIK
AMAFQQPDLLHRLLNHFAESIATYLRYQIDSGAQVVQMFDSWAGQLSPADYDTFAAPYQK
RVVDLVKSTHPDTPMILYISGSAGVLERMGRTGVDIISLDWTVDMADGCARLPEHLGVQG
NVDPGLLFGTPEAIRERIVDAVRKARGRRHILNLGHGILPGTPEDNAKVFFETGKTVDNL
IGSAA
>Cya7822|196259467
-----------MTHSAEIPYLLRAARGEVLDRPPVWMMRQAGRYMKVYRDLRDKYPSFRE
RSENADLAIEISLQPWHAFQPDGVIMFSDILTPLPGIGIPFDIIESKGPIIDPPIRTQAQ
IDNLHPFDPEETVPFVKTILKTLRQEVGNKSTVLGFVGAPWTLAAYAIEGKGSKTYSIIK
SMAFSEPALLHQFLGKLADMVATYIRYQIDCGAQVVQMFDSWAGQLTPQDYDVFALPYHQ
QVVRQVKETHPDTPLILYISGSAGVLERMGQSGVDLVSVDWTVDMAEARVRLGKDMKVQG
NIDPGALFGSQAFIRERILDTIRKAGNRGHILNLGHGVLVGTPEDNVRFFFETAKQADQL
LVHA-
>Cya7424|218439622
-----------MSQSAEIPYLLRAARGEVLDRPPVWMMRQAGRYMKVYRDLRDKYPSFRE
RSENADLAIEISLQPWRAFQPDGVIMFSDILTPLPGIGIPFDIIESKGPIIDPPIRTQQQ
IDHLHPFDPDQTVPFVKTILKTLRQEVGNQSTVLGFVGAPWTLAAYAVEGKSSKTYSIIK
SMAFSEPAILHQLLSKLADMVASYVRYQIDCGAQVVQMFDSWAGQLTPQDYDVFALPYQQ
QVVRQVKETHPDTPLILYISGSAGVLERMGKSGVDMISVDWTVDMAEARQRLGKEMKVQG
NIDPGVLFGSQSFIRDRIVDTIRKAGNQGHILNLGHGVLVGTPEDNVRFFFETAKNADQL
LVHA-
>PromN1A|124025350
-------------MNETTPLLLRAARGEHVERPPVWMMRQAGRYMKVYRDLRDNHPSFRE
RSENPDLSYEISMQPFTAFQPDGVILFSDILTPLPGMGINFDIVESKGPLINDPIRSLKQ
VKDLKPLQPEESMSFVGEVLGRLRESVGNKAAVLGFVGAPWTLAAYVVEGKSSKNYAVIK
AMAFQEPELLHQLLNHFAESIANYLSYQIQSGAQVVQMFDSWAGQLSPQDYDEFAAPYQQ
KVVNLVKEKHPDTPMILYISGSAGVLERMGQTGVDIVSLDWTVDMADGLKRLPQSVGVQG
NVDPGLLFGTPDAIRSRIVDVVKKAKGRKHILNLGHGILPGTPEENARVFFEAGKNVNEL
IKVSS
>Micc|254416278
-----------MAGLTQVPYLLRAARGEKLERPPVWMMRQAGRYMKAYRDLRDKYPSFRE
RSEIPEIAIEISLQPWKAFRPDGVILFSDILTPLPGVGIPFDIVESKGPIIDPPIRSQAQ
IDGLHPLELEK-LTFVGEILQALRQEVGNEAAVLGFVGAPWTLAAYAIEGKSSKNYSIIK
GMAFSQPAMLHEFLGKIADAIAVYVRYQIDNGAQVVQLFDSWAGQLSPQDYDTFALPYQQ
RVVEQVKATHPDTPLILYISGSAGILERMGKSGVDIISVDWTVDMAEARQRLGYKMNVQG
NMDPGVLFGSQDFIRDRILDTIRKAGNRGHIFNLGHGVLPGTPEDNVRFFFETAKQVDQL
LTVHA
>Prom9202|254527123
-------------MGQDLPLLLSAALGKKVNRPPVWMMRQAGRYMKIYRDLRERYPSFRE
RSENPELSYEISMQPFHAFKPDGVILFSDILTPLPGMGINFEIIESKGPIIEDPIRNLNQ
IENLKELNPSESLSFVGQVLSSLKKDVNNEATVLGFVGAPWTLAAYVVEGKSSKNYSLIK
SMAFKEPGLLHKLLDHFAKSIGEYLKYQIKSGAQVVQIFDSWAGQLSPQDYDIFAGPYQK
KVVDIVKAEHPETPVILYISGSAGVIERMSKTGIDIISLDWTVDIEEACKRIPSGIGIQG
NVDPGILFGNKESIKERIDNTFNKTKDRKYILNLGHGILPGTPEENAQTFFEHGKKLTY-
-----
>Nods|119513565
-----------MGVSLTAPHLLRAARGEVVDRPPVWMMRQAGRYMKAYRDLREKYPSFRD
RSEIPEVAIEVSLQPWRAFAPDGVILFSDIVTPLPGLGIEMDIAEGKGPIINSPLRSQEQ
IDRLRPLEPEASLPFIKTILQALRQEVGNQSTVLGFVGAPWTLAAYAVEGKGSKTYSVIK
NMAFSDPTILHQLLGKFADAIAVYARYQIDCGAQVVQMFDSWAGQLSPQDYDTFALPYQQ
RVFQQVKQTHPDTPLILLVSGSAGVLERMPKSGADIVTVDWAVDMAEARARLGKHVKVQG
NLDPGVLFGSQDFIRDRILDTVHKAGNWGHILNLGHGVLPETPEENVAFFFETAKQLKSV
GV---
>Cyab|254431209
-------------MAETAPLLLRAARGEQVERPPVWMMRQAGRYMKVYRDLRDRHPGFRE
RSENPDLSYEISMQPFRAFQPDGVILFSDILTPLPGMGIDFDIIESKGPIIEPAIRTRAQ
VDALRPLNPAEALPFVGEVLGRLRADVGNAAAVLGFVGAPWTLAAYAVEGKSSKTYAVIK
AMAFQEPALLHQLLGHLADSIATYVRYQIDSGAQVVQLFDSWAGQLSPIDYDVFAAPYQK
RVIDQVKATHPDTPLILYISGSAGVLERMGRTGVDIVSLDWTVDMADGCARLPQHVGVQG
NVDPGLLFGSPEAIRERILDTVRKARSRRHILNLGHGILPGTPEDNARVFFETGKAVSEL
LGAAV
>Acam|158339423
----------MAGSTQDVPRLLRAARGEVLDRPPVWMMRQAGRYMKAYRDLREKYPSFRE
RSEIPEVAIEISLQPWRAFKPDGVILFSDIVTPLPGIGIKMDVAEGKGPIIEEPIRTMEQ
VNNLHDLEPDESLPFIRQILTALRQEVGNQSTVLGFVGAPWTLAAYAIEGKGSKHYSVIK
GMAFDDPTILHAFLEKISDAIATYVRHQIDCGAQVVQMFDSWAGQLSPIDFETFALPYQQ
RVFRQVKETHPDTPLILLASGSAGLLERMAQSGADIISVDWTVDMADARKRLGPNLHVQG
NMDPGVLFGSQDFIRDRILDTIRKAGNKGHIMNLGHGILPTTPEENAAFFFETVKQADQL
LAIPA
>Prom9301|126695947
-------------MGENLPLLLSAALGKKVNRPPVWMMRQAGRYMKIYRDLRERYPSFRE
RSENPELSYEISMQPFHAFKPDGVILFSDILTPLPGMGINFEIIESKGPIIEDPIRTLNQ
VENLKELSPSESLSFVGEVLTSLKKDVNNEATVLGFVGAPWTLAAYVVEGKSSKNYSLIK
SMAFNKPDLLHKLLDHFAKSIGEYLKYQIKSGAQVVQIFDSWAGQLSPQDYDIFAGPYQK
KVVEIVKAEYPETPIILYISGSAGVLERMAKTGVDIISLDWTVDIEEACKRIPRGIGIQG
NVDPGILFGNKESIKERIDNTFNKIKDRKYILNLGHGILPGTPEENAQTFFEHGKKLTY-
-----
>Artm|209523447
-----------MTDSTQTPYLLRAARGEVLDRPPVWMMRQAGRYMKAYRDLREQYPSFRD
RSEKTDIAVEISLQPFRAFAPDGVILFSDILTPLPGIGIDFDIVESKGPIIDPPIRTQSQ
IDQLHPIEPEASLPFIREILQTLRREVANKAAVLGFVGAPWTLAAYAIEGKSSKDYTIIK
SMAFSEPAMLHQFLGKLASAIATYACYQIDSGAQVVQMFDSWAGQLSPQDFETFALPYQQ
QVVKQVKAKHPDTPLILYINGSAGILERMGKSGVDLISVDWTVDMAEARNRIGHHLGVQG
NIDPCVLFGSKETIRDRILETIRKAGNQGHILNLGHGVLQKTPEENVAYFFETAKQADQL
LATHV
>Syne6301|56750472
-----------MVASSSLPRLLRAARGEVLDRPPVWMMRQAGRYMKVYRDLRDKYPGFRE
RSETPELAIEISLQPFRAFKPDGVILFSDILTPLPGMGIPFDIIESKGPILEPPIRTAEQ
VAAVHDLDPEEATPFIRPILETLRQEVGNEAAVLGFAGAPWTLAAYAIEGKSSKTYANIK
HLAFSEPTILHELLGKLADNIAIYLCHQIDCGAQVVQLFDSWAGQLSPIDYDTFALPYQQ
RVFQQVKAKHPEVPLILYISGSAGVLERMGQSGCDIVSVDWTVDLLDARRRLGPDIGLQG
NIDPGVLFGSQDFIRDRILDTVRKAGNQRHILNLGHGILPGTPEDNARHFFETAKNLDQL
LAASH
>Anav|75908009
-----------MGVTSTAPHLLRAARGEIVDRPPVWMMRQAGRYMKAYRDLREKYPSFRD
RSEIPEVAIEVSLQPWKAFQPDGVILFSDIVTPLPGLGIEMDIAEGKGPIIHAPIRTQAQ
IEQLRPLEPEAALPFIKTILQALRQEVGHQSTVLGFVGAPWTLAAYAVEGKGSKTYSIIK
NLAFSEPAILHQLLTKLADAIAIYARYQIDSGAQVVQMFDSWAGQLSPQDYDTFALPYQQ
RVFQQIKQTHPDTPLILLVSGSAGVLERMGQSGADIVTVDWTVDMADARARLGKQMKVQG
NLDPGVLYASKQFIRDRIIDTVRKAGNWGHILNLGHGVLPDTPEENVAFFFETAKQLNVL
V----
>Artp|284053030
-----------MTDSTQTPYLLRAARGEALDRPPVWMMRQAGRYMKAYRDLREQYPSFRD
RSEKTDIAVEISLQPFRAFAPDGVILFSDILTPLPGIGIDFDIVESKGPIIDPPIRTQSQ
IDQLHPIEPEASLPFIREILQTLRHEVGNKAAVLGFVGAPWTLAAYAIEGKSSKDYTIIK
SMAFSEPAMLHQFLGKLASAIATYACYQIDSGAQVVQMFDSWAGQLSPQDYETFALPYQQ
QVVKQVKAKHPDTPLILYINGSAGILERMGKSGVDMISVDWTVDMAEARNRIGHHLGVQG
NIDPCVLFGSKDTIRDRILETIRKAGNRGHILNLGHGVLQKTPEENVAYFFETAKQADKL
LATHV
>Cya7425|220909768
----------MTAKTQTLPHLLRAARGERLDRPPVWMMRQAGRYMKVYRDLRDKYPSFRD
RSEKTDLAVEISLQPFRAFEPDGVILFSDILTPLPGMGIPFDIIESRGPIIDPPIRTLEQ
IKQLRPLEPEESLPFIREILTTLRQEVGDRATVLGFVGAPWTLAAYAIEGKSSKDYTIIK
SLAFAQPEILHQFLAHIADSIATYVRYQIDSGAQVVQIFDSWAGQLSPIDYDTFALPYQQ
RVIQQVKATHPETPLILYISGSAGVLERMGKSGVDLVSVDWMVDMAEARQRLGSGVGVQG
NMDPVALFGPQPFIRDRIYDTIRKAGQQGHIMNLGHGVLQNTPEENVAFFFETVKSFRY-
-----
>Cya51142|172037879
-----------MTGANDTPYLLRAARGEILDRPPVWMMRQAGRYMKVYRDLRDKYPSFRE
RSENPDLAIEISLQPWRAFQPDGVIMFSDILTPLPGMGIPFDIVESKGPVIDPPIRTKEQ
VDNLRPLDPEESLPFIKTILQSLRQEVGNQSTVLGFVGSPWTLAAYAIEGKSSKNYAIIK
SMAFSQPEILHSFLSKIADAIAIYVRYQIDCGAQVVQLFDSWAGQLSPQDYETFALPYQQ
QVVRQVKETHPDTPLILYISGSAGVLERMGQSGVDIVSVDWTVDMAEARQRLGRDMKVQG
NIDPGVLFGSQDFIKARILDTVRKAGRGGHILNLGHGVLVGTPEDNVRCFFETAKQVDQL
LAVPV
>Lyns|119485171
-----------MSESTQIPYLLRAARGEQLDRPPVWMMRQAGRYMKAYRDLRDQYPSFRD
RSEKTDIAVEISLQPYRAFAPDGVILFSDILTPLPGMGINFDIVESKGPIIDPPIRSLSQ
IEQVYPLEPEESLPFIREILQTLRQEVGNKAAVLGFVGAPWTLAAYAIEGKSSKDYTVIK
SMAFSEPEMLHQFLGKLADSIATYVRYQIDCGAQIVQMFDSWAGQLAPQDYETFALPYQK
RVVDLVKQTHPDTPMILYINGSSGILERMSKTGVDMISVDWTVDMAEARSRIGHHLGVQG
NIDPCVLFGSKQLIRDRILETIRKAGNRGHILNLGHGVLQKTPEENVAYFFETAKQADQL
LAVSV
>Prom9211|159903610
-------------MTQSVPLLLRAARGENVDRPPVWMMRQAGRYMKVYRDLRDKYPSFRE
RSENPDLSYEISMQPFRAFKPDGVILFSDILTPLPGMGIDFDIVESKGPLIKDPIRNESQ
IKTLRALSPSESCPFVGEVLKRLRDSVGNEAAVLGFVGAPWTLAAYVVEGKSSKNYAVIK
AMAFQEPELLHKLLDHFADSIANYLCYQIDSGAQVVQMFDSWAGQLSPIDYETFAAPYQK
KVIDLVKKTHPETPMILYISGSAGVLERMGRTGVDIVSLDWTVDMAEGCARLPQNVGIQG
NVDPGLLFGSPESIRARIIDTVKKAKGRKFILNLGHGILPGTPEENARVFFEAGKSVNEL
ISQT-
>Noss|17231401
-----------MGVTSTAPHLLRAARGEIVDRPPVWMMRQAGRYMKAYRDLREKYPSFRD
RSEIPEVAIEVSLQPWKAFQPDGVILFSDIVTPLPGLGIEMDIAEGKGPIIHAPIRTQAQ
IEQLRPLEPEAALPFIKTILQALRQEVGNQSTVLGFVGAPWTLAAYAVEGKGSKTYSIIK
NMAFSDPTILHQLLSKLADAIAIYARYQIDSGAQVVQMFDSWAGQLSPQDYDTFALPYQQ
RVFQQIKQTHPDTPLILLVSGSAGVLERMGQSGADIVTVDWTVDMADARARLGKQMKVQG
NLDPGVLYASKQFIRDRIIDTVRKAGNWGHILNLGHGVLPDTPEENVAFFFETAKQLNVL
V----
>Cya8801|218247770
-----------MTQGNNTPYLLRAARGEILDRPPVWMMRQAGRYMKVYRDLRDKYPSFRD
RSENADLAIEISLQPWKAFRPDGVIMFSDILTPLPGIGISFEIPESKGPMIDSPIRTQEQ
VDNLHSLDPEASLPFIKTILKALRDEVKNEATVLGFVGSPWTLAAYAIEGKSSKDYANIK
RMAFSEPAILHQFLSKLADAIAVYVRYQIDCGAQVVQLFDSWAGQLSPQDYKVFALPYQQ
QVVRQVKATHPDTPLILYISGSAGVLELMGQSGVDIVSVDWTVDMADARQRLGRNMMVQG
NIDPGILFGSKQVIRDRILDTVQKAGKGGHILNLGHGVLVGTPEENVGYFFETAKQVDQL
LAVPV
>Glov|37523446
---------------MTQSLLLDAARSKPVARPPVWMMRQAGRYMAEYRALRDKY-GFKE
RCENPDLAVEISLQPFRAFRPDGVIMFSDILTPFDGMGIPFELVESRGPVIDPPIRTREQ
VEAVRPLDPEASLAFVRTILQTLRREVGEAATVLGFVGAPWTLAAYAVEGKSSKDYALIK
QMAFSEPDLLHALLTKFADAIARYVIFQIDSGAQAVQLFDTWAGQLNPADYRAFALPYER
RIVEQVRQVHPETPLILYINHSAGLLRHVGESGVDVMSLDWTVDMAEARAILGPDMAVQG
NLDPCVLLGDQAQIRSRILDIVEKAGPTGHIMNLGHGILPSTPEDNARFFFETVKSLAPV
SAR--
>Syns8102|33866029
-------------MSDTLPLLLRAARGEAVERPPVWMMRQAGRYMKIYRDLRDKYPSFRE
RSENPDLSYEISMQPFHAFKPDGVILFSDILTPLPGMGIDFDIIESKGPQIGDPIRSMDQ
VNALRPLNPSESMPFVGEVLGRLRESVGNEAAVLGFVGAPWTLAAYVVEGKSSKNYAVIK
AMAFREPELLHKLLDHFAESIANYLRFQIDSGAQVVQMFDSWAGQLSPADYDTFAAPYQK
KVVDLVKQTHPDTPFILYISGSAGVLERMATTGVDIISLDWTVDMGEALARLPEHIGVQG
NVDPGLLFGTPDAIEARIDDCVRKARGRKHILNLGHGILPGTPEENGAAFFRSGKSVIDR
IGAFA
>Thee|22298283
---------------MTTPLLLRAARGESVERPPIWLMRQAGRYMKVYRDLRDRYPSFRQ
RSEIPELAIEISLQPFRAFAPDGVILFSDILTPLPGIGIPFDIVESKGPIIDPPIRTLEQ
VQHLHPLEPEAACPFIRPILATLRQEVGDRAAVLGFAGAPWTLAAYAIEGKSSKDYIQIK
TMAYREPDLLHKFLNHLATAIADYLCYQIDCGAQVVQLFDSWAGQLSRQDYDTFAFPYQK
QVIQQVKAVYPDVPIILYINGSAAIVDRMAATGVDIVSLDWTVDLGTIRQQFPPSVGLQG
NLDPVILFAPQPVLKERSLAIIEAGRKGKYIFNLGHGVLQGTPEENVAFLFDWVKSLA--
-----
>Syns9916|116075430
-------------MSDSLPLLLRAARGEAVERPPVWMMRQAGRYMKIYRDLRDKYPSFRE
RSENPDLSYEISMQPFNAFKPDGVILFSDILTPLPGMGIDFDIIESKGPQIGDPIRSMAQ
VDALRPLNPAESMPFVGEVLGRLRQSVGNEAAVLGFVGAPWTLAAYVVEGKSSKNYAVIK
AMAFREPDILHKLLDHFAESIANYLRYQIDSGAQVVQMFDSWAGQLSPADYDTFAAPYQK
KVVDLVKQTHPDTPFILYISGSAGVIERMATTGVDIVSLDWTVDMAEALARLPEHIGVQG
NVDPGLLFGSPEAIEARIDDCVRKARGRKHILNLGHGILPGTPEENGAAFFRSGKSVMDR
LGALA
>PromMED|33861140
-------------MGENLPLLLSAALGKKVNRPPVWMMRQAGRYMKIYRDLRERYPSFRE
RSENPELSYEISMQPFLAFKPDGVILFSDILTPLPGMGINFEIIESKGPIIEDPIRNIRQ
VEKLKELIPNESLSFVGEVLSSLKKDVKNEATVLGFVGAPWTLAAYVVEGKSSKNYSLIK
SMAFKEPDLLHKLLDHFAKSIGEYLKYQIKSGAQVVQIFDSWAGQLSPQDYDIFAGPYQK
KVVDIVKEEFPDTPIILYISGSAGVLERMAKTGVDIISLDWTVDIEEACKRIPTGIGIQG
NVDPGILFGNKDSIKERIDNTFNKVKERKYILNLGHGILPGTPEENAKTFFEHGKKLTY-
-----
>Scys6803|16332025
-----------MTEANDLPYLLRVARGEVVKRPPVWMMRQAGRYMKVYRDLRDKYPSFRE
RSENPDLAIEISLQPWQAFQPDGVIMFSDILTPLPGIGIPFDIIESKGPIIDPPIRTQAQ
VDQLHALDPESSLPFIKTILGTLRKEVGNQSTVLGFVGAPWTLAAYAIEGKSSKDYKVIK
QMAFSEPAILHSFLDKIAEAIAVYVRYQIDCGAQVVQLFDSWAGQLSPQDYDTFALPYQQ
KVVKLVKEIHPDTPLILYISGSAGILERMGKSGVDIVSVDWTVDMADARQRLGKEMKVQG
NMDPGVLFGSQDFIKERILDTVRKAGQGGHIFNLGHGVLVGTPEDNVRFFFETAKQVDQL
L----
>Syn9902|78184493
-------------MSDTLPLLLRAARGESVERPPVWMMRQAGRYMKIYRDLRDKYPSFRE
RSENPDLSYEISMQPFEAFQPDGVILFSDILTPLPGMGIDFDIIESKGPQIGDPIRSMEQ
VKALRPLNPAESMPFVGEVLGRLRKTVGNQAAVLGFVGAPWTLAAYVVEGKSSKNYAVIK
AMAFREPELLHTLLNHFAESIANYLRYQIDSGAQVVQMFDSWAGQLSPADYDTFAAPYQK
KVVDLVKQTHPDTPFVLYISGSAGVLERMARTGVDIISLDWTVDMAEACARLPEHIGVQG
NVDPGLLFGTPDAIQARIDDTVRKARGRRHILNLGHGILPGTPEENGAAFFRSGKSVMDR
IGTLA
>Trie|113475390
-----------MAQLSQVPYLLRATRGELLDRPPVWMMRQAGRYMKAYRDLREKYPSFRE
RSENTDIAVEISLQPFHAFKPDGVILFSDILTPLPAIGIDFDIIESKGPIIDPPIRTEAQ
IDKLHPIEPEESLPFIREILQTLRREVKNEAAVLGFIGAPWTLAAYAIEGKSCKDYTNIK
KMAFCQPEMLHKFLGKLAEAIAVYARYQINSGAQVIQMFDSWAGQLSPQDYETFALPYQK
LVVQEVKKTHPNTPFILYINGSAGLLERMPQTGVDIVSVDWSVDIAEARQRLGNNICVQG
NIDPGVLFGSQEFIKSRILETIRKAGNRGHILNLGHGVLKETPEENVEFFFKTAKEISSL
LALTA
>Syn9311|113953768
-------------MSETLPLLLRAARGETVERPPVWMMRQAGRYMKVYRDLRDRHPSFRE
RSENPDLSYEISMQPFKAFQPDGVILFSDILTPLPGMGIEFDIVESKGPQIGDPIRSLSQ
VEALRPLQPEESMPFVGEVLGRLRSSVGNQAAVLGFVGAPWTLAAYVVEGKSSKNYAVIK
KMAFQEPELLHKLLDHFATSIATYLRYQIDSGAQVVQMFDSWAGQLSPADYDTFAAPYQK
KVVDLVKQTHPDTPFILYISGSAGVLERMGRTGVDIISLDWTVDMAEGLARLPDHIGVQG
NVDPGLLFGTPEAIRDRIDDCVRKARGRRHILNLGHGILPGTPEENGRAFFEAGKTVMDR
IGGA-
>NoAz|298493162
-----------MGVSSTAPLLLRAARGEVVDRPPVWMMRQAGRYMKVYRDLREKYPSFRD
RSEIPEVAIEVSLQPWRAFQPDGVILFSDIVTPLPGIGIDMDIAEGKGPIIYSPIRTQAQ
IEKLHPLDPEKALPFIKMILESLRKEVGNQSTVLGFVGAPWTLAAYAVEGKGSKTYSIIK
NMAFSDPTILHQLLTKLANSIADYVRYQIDCGAQVVQMFDSWAGQLSPQDYDTFALPYQK
MVFEKVKETHPDTPLILLVTGSAGLLERMPASGADIITVDWAVDMADARARLGKYVKVQG
NLDPGVLFGSKEFIRDRVLDTVRKAGNWGHILNLGHGVLPETPEENVAFFFETAKNLNAL
V----
>Ucyn|284928914
-----------MKGADNMPYLLRAARGEILDRPPVWMMRQAGRYMKVYRDLRDRYPSFRE
RSENPNLAIEISLQPWHAFQPDGVIMFSDILTPLSGMGVSFDIIPNKGPVISPAIRTLKQ
IEDLHDLEPEESLPFVKTILQSLRKEVGNQSTVLGFVGAPWTLAAYAIEGKSSKNYTITK
AMAFSEPEILHRLLSKITNSIATYACHQIACGAQIIQLFDSWAGHLSPQDYESFALPYQQ
QVIHKIKKIYPDTPVILYINSSAGKLNQMECSKADIVSIDWTIDMAEARQRLSNHITIQG
NIDPGILFGSHKVIKERIIDTVQKAGKGRHILNLGHGVVVGTPEENVRYFFEIAKQIDKL
TTLTI
>Syns5701|87303283
-------------MADSLPLLLRAARGEQVERPPVWMMRQAGRYMKVYRDLRDRHPGFRE
RSEQPDLSYEISMQPYRAFQPDGVILFSDILTPLPGMGIDFDIIESKGPIIDPPIRTLAQ
VEALRPLEPAASLPFVGEVLGRLRQSVGNGAAVLGFVGAPWTLAAYAVEGRSSKNYAVIK
AMAFQEPALLHRLLGLLADSIAAYVSYQIESGAQVVQLFDSWAGQLSPIDFDVFAAPYQK
RVVDQVKAKHPDTPLILYISGSAGVLERMATTGVDFISLDWTVDMADGCARLPQHLGVQG
NVDPGLLFGTPEAIRARIVDTVLKARGRRHILNLGHGILPGTPEENARVFFEAGKSVNEL
LGAAV
>YellB|86609317
----------------MGDRLLRAARGEVLDRPPVWMMRQAGRYMAAYRELQSKY-TFKQ
RCEIPELAVEISLQPFRAFAPDGVILFSDILTPLEGMGIPFELVEHQGPIIDPPIRSQAQ
IERIRLLEPEESLPFIKTILSTLRREVEGKATLLGFVGSPWTLACYAVEGRSSKDYAHIK
SLAFAQPPLLHQLLSKLADSIARYVIYQIEGGAQVVQLFDTWAGQLSPVDYECWALPYQK
QIVDQVKARYPQVPLILYINGSAALLERVGKAGIDVFSLDWMSDMAEARARLG-SLAVQG
NLDPMVLLGSPEFIRQRTLEVIRKAGSRGHIMNLGHGIHPSTPEANVHYFFETVRQSAEL
IHLR-
>Syn7002|170077445
-----------MSESNNTPLLLRAARGEKVERTPVWMMRQAGRYMKIYRDLREKYPSFRE
RSENPDLAIEISLQPWHAFQPDGVIMFSDILTPLPGMGIPFDIIESKGPIIENPIRTQAQ
VDAMTPFDPAESLPFIKTILGTLRQEVGNASTVLGFVGAPWTLAAYAIEGKSSKNYAIIK
NMAFSEPAVLHSFLGKIADAIADYVCYQIECGAQVIQMFDSWAGQLSPQDYDMFALPYQK
RVVDKVKAKYPDFPLILYISGSAGVLERMGKSGVDIVSVDWTVDMADARQRLGKDMKVQG
NIDPGVLFGSQDFIKARIIDTVRKAGNWGHILNLGHGVLVGTPEDNVRFFFETCKNVQSF
L----
>Cylr|282898644
-----------MGVSSTVPLLLRAARGEKVDRPPVWMMRQAGRYMKAYRDLREKYPSFRE
RSEIPEVAIEVSLQPWRAFQPDGVILFSDIVTPLPGMGIDMDIKEGKGPIIFSPIRTQQQ
VDELHPLDPETALPFIRQILGALRQEVGSASTVLGFVGAPWTLAAYAVEGKGSKTYSIIK
NMAFSDSNILHQLLDKLAESIAVYIRYQIDCGAQVVQMFDSWAGQLSPQDYDIFALPYQK
KVFELVKRTHPQTPLILLVTGSAGLLERMATSGADILTIDWTVDMADARRRLGNNVKVQG
NLDPGVLFGSKQFIRERILDTVRKAGNWGHILNLGHGVLPETPEENVAFFFETAKNLHVP
V----
>Prom9303|124023536
-------------MSDSQPLLLRAARGESVERTPVWMMRQAGRYMKVYRDLRDRYPSFRE
RSENPDLSYQISMQPFEAFQPDGVILFSDILTPLPGMGIDFDIVESKGPLIQKPIRSLSQ
IEALQPLEPNATMPFVGEVLGRLRESVGNRAAVLGFVGAPWTLAAYVVEGKSSKNYAVIK
AMAFQQPDLLHRLLNHFAESIATYLRYQIDSGAQVVQMFDSWAGQLSPADYDTFAAPYQK
RVVDLVKSTHPDTPMILYISGSAGVLERMGRTGVDIISLDWTVDMADGCARLPEHLGVQG
NVDPGLLFGTPEAIRERIVDAVRKARGRRHILNLGHGILPGTPEDNAKVFFETGKNVDNL
IGSAA
>Syns7805|88809573
-------------MSDSLPLLLRAARGEAVERPPVWMMRQAGRYMKIYRDLRDRYPSFRE
RSENPDLSYEISMQPFNAFKPDGVILFSDILTPLPGMGIDFDIIESKGPQIGEPIRTMAQ
VDALHPLNPAESMPFVGEVLGRLRQSVGNEAAVLGFVGAPWTLAAYVVEGKSSKNYAVIK
AMAFQEPALLHKLLDHFAESIAQYLRYQIDSGAQVVQMFDSWAGQLSPADYDTFAAPYQK
KVVDLVKQTHPDTPFILYISGSAGVLERMATTGVDIISLDWTVDMAEALARLPEHIGVQG
NVDPGLLFGTPEAIEARIDDCVRKARGRKHILNLGHGILPGTPEENGASFFRSGKSVMDR
IGAVA
>Syns7803|148239091
-------------MSDTLPLLLRAARGEAVERPPVWMMRQAGRYMKIYRDLRDKYPSFRE
RSENPDLSYEISMQPFNAFKPDGVILFSDILTPLPGMGIDFDIIESKGPQIGDPIRTMAQ
VDALHPLNPAESMPFVGEVLGRLRQSVGNEAAVLGFVGAPWTLAAYVVEGKSSKNYAVIK
AMAFQEPALLHKLLDHFAESIAQYLRYQIDSGAQVVQMFDSWAGQLSPADYDTFAAPYQK
KVVDLVKQTHPDTPFILYISGSAGVLERMATTGVDIISLDWTVDMAEALARLPEHIGVQG
NVDPGLLFGTPEAIEARIDDCVRKARGRKHILNLGHGILPGTPEENGASFFRSGKSVMDR
IGALA
>Cya0110|126657440
-----------MTGANDTPYLLRAARGEILDRPPVWMMRQAGRYMKVYRDLREKYPSFRE
RSENPDLAIEISLQPWRAFQPDGVIMFSDILTPLPGMGIPFDIVESKGPVIDPPIRTKEQ
VDNLRPLDPEESLPFIKTILQSLRQEVGNQSTVLGFVGSPWTLAAYAIEGKSSKNYAIIK
SMAFSQPEILHSFLSKIADAIAVYVRYQIDCGAQVVQLFDSWAGQLSPQDYETFALPYQQ
QVVRQVKETHPDTPLILYISGSAGVLERMGQSGVDIVSVDWTVDMAEARQRLGKDMKVQG
NIDPGVLFGSQDFIKARILDTVRKAGRGGHILNLGHGVLVGTPEDNVRCFFETAKQVDQL
LAVPV
>Mica|166365870
-----------MTDSPEIPYLLRAAKGEILPRPPVWMMRQAGRYMQIYRELRDKYPSFRE
RSENADLAIEISLQPWRAFQPDGVIMFSDILTPLAGIGIPFDIIESKGPIIDSPIRTQAQ
VDQLNPLDPDQSLPFIKTILKTLRQEVGNKSTVLGFVGAPWTLAAYAVEGKGSKSYSVIK
GMAFSEPSVLHQFLDKLADMIATYVRYQIDCGAQVVQMFDSWAGQLTPQDYDVFALPYQQ
KVVRLVKETHPDTPLILYISGSAGVLERMGKSGVDIISVDWTVDLAEARQRLGKAMMVQG
NIDPGVLFGSQSFIRERIIDTIRKAGNQGHILNLGHGVLVGTPEDNVRFFFETAKQFSYQ
D----
>Syns8109|260434883
-------------MSDSLPLLLRAARGESVERPPVWMMRQAGRYMKIYRDLRDKYPSFRE
RSENPDLSYEISMQPFHAFKPDGVILFSDILTPLPGMGIDFDIIESKGPQIGDPIRSMDQ
VDALHPLNPAESMPFVGEVLGRLRQSVGNEAAVLGFVGAPWTLAAYVVEGKSSKNYAVIK
AMAFREPEILHKLLDHFAESIANYLRYQIDSGAQVVQMFDSWAGQLSPADYDTFAAPYQK
KVVDLVKQTHPDTPFILYISGSAGVIERMANTGVDIVSLDWTVDMAEALARLPEHVGVQG
NVDPGLLFGTPEAIEARIDDCVRKARGRKHILNLGHGILPGTPEENGEAFFRAGKSVMDR
LGAVV
