# Supplementary material for: Genome fluctuations in cyanobacteria reflect evolutionary, developmental and adaptive traits
Source: BMC Evol Biol. 2011 Jun 30;11:187. doi: 10.1186/1471-2148-11-187 (PMC3141437; doi:10.1186/1471-2148-11-187)
Supplement: Additional file 8 — Individual and concatenated alignments for protein groups. Compressed file containing all alignments of individual groups (fasta format) and the concatenated alignment of 285 single-copy genes (phylip format). [file 1471-2148-11-187-S8.GZ › Cyanos1401.faa]

>Syne7942|81299900
----------------------MTQAIPDRLLEWLESQPQRRLTMAQFMSWALYDPESGY
YSSRTGQFGDRG-DFVTSPSLSADFAELLAVQAAEFWQVLGR----PDRFVWVEMGAGAG
QFAGDFLAAIAGT-----------ELEATLHYRIIERSPQLRRQQQERLEPW--------
RDRVDWWTWEDWATQPTVGVAFSNELVDALPVHRIQWQGGEWQEIYVTENAG--------
----------VLQEV-LGPLSSPDLVDVFADLGLAAAIARLPEGYRTEVHPAAKQWLAQV
VQGLQRGYLLTIDYGYSGDRYYAAGRTDGTLQAYWQQRFHNDLYARPGQQDLTAHVNFSA
LEVWGEALGLKRLAFTEQALFLMALGLGDRLMAL----SQPQ--------SGS----DLS
QLLRRREVLHRLLDPTALGNFGVLLQ--G-L---NLSPEERAQSLRGFTVPASL------
---
>PromCC|33240460
-------------------MEHLPVPCPDWMAAHISDR-GGVISFFDFMDLALNDMKNGS
YATGKLRIGPKG-DFVTSPSLGPEFCDLLASQVVDWVEALLHTDVTSEVISIIDIGPGEG
DLLFHLIEALQKK---------SPSLFKKIKLILIEINEGMKDRQKRRLAPF-------K
DIPICWMSMKELSDVPVKGIMIAHEILDALPVDRVVSNNNKLFMQGVKLSTLNNK--HYI
---------EFTNLP-LSDSIKNSIIDISNKIDISIPPQNSEEGWSTEWHSCLNNWFKET
SLCLTEGPLLIIDYALEANRYYSKSRSEGTIISYSSQVSNSNILEKIGTTDITSHLCLEI
IYLLAIKNNWNFVGERKQGLSLLALGLADKLNDL----K--Q-------IPNS----KLG
EALTKRENLLRLIDPSCLGDFRWILF--N-K---SSSANSDILQSRFLKEPND-------
---
>Crow|67921448
--------------------------MLEIIIDSIETSPNNCITFADYMDLVLYHPQKGY
YSSAQIDIGSQG-DFFTSSSLGSDFGELLAEQFKEMSAVLNS----SDSFTLVEVGAGTG
SLAADILHYFKIQ---------YPDFYQNIKYIIVEESQGLIAEQKHKLQEF--------
-EIVTWKSWQDITDNSIVGCIFSNELIDAFPVHQIVVEDQTVKEIYLTWENN--------
----------QIKEI-IDNTSSPRLLEYFQLVDIDLTRDDYPENYRTEVNLKALDWLQVV
TNKIKKGYLLTIDYGYSASKYYHPQRYQGTLNCYYQHRHHHNPYVNLGEQDITTHVNFTA
LEKQGNLLGLETVGLTQQGLFLMALGLGDRLSEL----S--N--------GNY----TLP
EILKRRDALHQLINPTGLGGFKVLIQ--G-K------EIDKNKPLKGLRENI--------
---
>Syn7335|254423748
--------------------MQPSEYLQQVITQKIEQSPDHRITFAQFMDLALYHPQIGY
YATPSSSLGSQG-DFVTSPHMSRDFGEVVAEQFVDMWEKLGR----PDPFDLVEMGAGQG
LVAEDAIAYLQSH---------HPDCFATLSYTIVEKSDSLKAEQQQRLRHWN-----EQ
GISIRWQNFDAIAPSSITGCAFSNELVDAFPVHWVELRDQKLQEIYVIHTEE--------
----------GFLAQ-LGDLSTPSLASYFRRIGIDLSN--YPEGYRTEVNLSALEWLAQI
ADKIDRGYLLTIDYGYSAQRYYSPARTEGTLQCYYQHNHHSDPFIHIGEQDITAHVDFTA
IETQGNEVGLQSLGFIQQGLFLMALGLGDRLQALYEINSNRT-------ADPT----DIQ
AIMQRREVLQQLINPMGFGNFGVLIQ--A-K---GLTAKEIASPLKGLTIPPMV------
---
>Syn307|148242522
---------------MSSGGVVVEQQQSSWLVQRLQAS-AGPQSFVAVMDWLLNDPAYGY
YGSGQVRFGSGG-DFVTAPSQGPVFAELLARQFRPCLDALAA---ESGPLTLIEWGPGDG
QLMRDLIAGIGAE---------SPAWLDRLELVLVESSPALQARQRQTLAGS--------
AVPVHWCSPQQLAAEPRRGLIVAHELLDALPVQRFGLQNGNWHEWLVGLDGQ--------
---------QQPCWE-VGAGLAPAVLEQLEQLGLPPGGGGRPDGWSSEWCPALGPWLEQA
RACLRQGWLLAIDYAMPASRYYAPSRDGGTLLACREQRTSTELLRDPGRMDLTAHVCTTL
VEQLAAAAGWRWQGAALQGEVLLQLGLAQEITAL----S--E-------PGPL----ALA
DRLSRREQLLRLVDPHLLGGFWWLLL--E-S--------DSATPPQRPACPPAWWPS---
---
>Syn9605|78212981
--------MELLQRPAFSPMEPMVASCPEWLATHLHQA-GGAVPFSRFMDLALNEPEHGY
YGSGRARIGAQG-DFVTSPALGSDFAVLLAPQILAWLTSIPR-SDPDQRLSIVEIGPGEG
HLARDLVAALHGA---------DPELLARIELVLVEANPGMRRRQQALLQEA-------D
DLPLRWCSLDELRRAPVQGVVIAHELLDALPVERLIWREGSLQQQWVELAPKGDL-----
---------RTTHRP-LPDGLHQEIRRVCGQSGIQLPPPDAEEGWTTEWNSAMLDWFAAA
AAAVDAGVLLVIDYALEAERYYTARRSDGTLMAVCAQQAGLSPLDQPGEQDLTAHLCIEV
VDEAAQRNGWLVGDQIKQGEALLALGLAQRLHGL----Q--Q-------LPGQ----QLA
EALQRREALLRLVDPAGLGAFRWLTY--L-R--------GLPEGGFSLSGAPGSSEFPHD
---
>Nosp|186685066
--------------------MDSNPALCAAIANHITNTPQQRITFAEFMDLALYHPEYGY
YSSDAVKIGFKDSDFFTSPNLCSDFGELLAEQFLQMWEILGK----PVPFSLVEMGAGQG
LLALHILKYHQLH---------YPDFFTALEYIIVEKSPILRQEQQQRLQDF--------
--PVRWCNLEEIPPNAIAGCFFSNELVDAFPVHQFILETGELREIYVTTDKNEKETNAPY
---------PSFAEV-IGEPSTPQLAEYLDLVEMNFTQSAYPDGYRSEINLAALDWLSIV
ADRLQRGYVLTIDYGYPASRYYNPRRSQGTLQCYYHHRFHDNPYINIGRQDITAHVDFTA
LERWGQKCNLKNVGFIQQGLFLMALGLGDRIAAL----S--Y--------QKQ----PLL
ELLQRRDALHQLIDPTGLGGFGVLIQ--S-K---GLDNTEISQSLKGLTLPE--------
---
>PromAS|123968271
-------------------MNSLPANNPDWLVKKIIKM-GGTISFYDFMNFALNDPINGY
YGSGKAELGVRG-DFVTSPSLSDDFAFLVGKQIEDWLIQFKSSFLSNETLSVTEFGAGDG
SFMSGLIKYFLEN---------SKNFLEGISFVIIEPNEGMVEKQKNKLEEFL-----NL
GIDILWKGLDEVEENNINGIVLANEVLDALPVERITFSKGKLIRQAVSIDKKSHK-----
---------LFFDKMPITRELEKSFELAKSELGITIPPEDALEGWTTEWHVDNSKWLEAI
YGKINNGILLIIDYAKEAKKYYNSKNSDGTIVSYENQKMRNNVLDSPGNCDLTSHVCIET
LINDAETLGFDTVGITKQGEALLALGLAERLYGI----Q--K-------EFKE----NLS
NALLRREALLRLVDPVCLGDFKWFVF--K-K----FNEKKININSTCLR-----------
---
>Rapb|282896985
------------------------MSLAQIITDCIQSSEQKRITFAEYMDLVLYHREYGY
YSSHSCQIGFEGSDFFTSPSLSEDFGELLAEQFLQMWENLDR----PRPFQLVEMGAGKG
VLAAQILTYLKSH---------HPDFFEIIEYIIVEKSPQLRGEQQQRLEIF--------
--SIQWLDLQELHPGSIIGCFFSNELVDAFPVHQFILQNGKLQEIYVTFRTAPPNLKTQH
SSQSLDIEILEFIEV-IGEPSTPKLEEYLQLVGIDLSPNVYPEDYRSEINLAALDWLSIV
ANCLQRGYVLTIDYGYPATRYYHPRRSQGTLQCYYQHRYHDNPYIKVGEQDITTHVDFTA
LENWGKKCGLNPVGWTQQGLFLMALGLGDRIAAL----S--Y--------QQQ----SVS
QLLKRREALHQLISPEGLGNFGVLVQ--S-K---GLTNTQSQLPLQGFITPVVF------
---
>YellA|86606641
MVSPSRQDLGLGNPDLPLSPSQADRRLPELIGSRIRAR--GPVTFAQFMEWALYEPGLGY
YEREHLPLGW---DYRTSPHLAADFAQLLAEQIFQFWHILGS----PPHFAVIEMGAGSG
RLAEDWLAYVCSN---------WPDFWQALEYGILERSAFLRRLQQERLAGY--------
GEKVRWLEWDEIPDGSVTGCFFSNELVDAFPVHRVQVQAGALREIYVDWAEG--------
---------EGFREV-LGDLSTPALEAYFARLGIPIAT--YPSGYQTEVNLKALEWLQLL
ARKLRRGYVLTLDYGHTAQRYYSPQRFQGTLLAYRQHGTYADPYVWVGSQDLTAHVDFTT
LQQVGESLGLKCLGFTQQSCFLVNLGLAERLAAL----GQVG-------DEGG----DLG
QVLQRRHALHALLDPLGLGSFGVLLQ--A-K---GLSEAEAAQPLQGFVEPELHL-----
---
>Prom9215|157413101
-------------------MNSLPANNPDWLVKKIIKM-GGTISFYDFMNFALNDPINGY
YGSGKAELGVRG-DFVTSPSLSDDFAFLVGKQIEDWLIQFKSSFLSNQTLSITEFGAGDG
SFMSGLIKYFLKK---------SKNFLEGVSFVIIEPNEGMVEKQKNKLEEFL-----NL
GIDILWKGLDEVEENNINGIVLANEVLDALPVERITFLKGKLIRQAVSIDKKSNK-----
---------LFFDKMPITLELEKSFELAKSELGITIPPEDALEGWTTEWHVDNSKWLEAI
YGKINNGILLIIDYAKEAKKYYNSKNSDGTIVSYENQKMKNNVLDSPGNCDLTSHVCIET
LINDAESLGFNTDGITKQGEALLALGLAERLYGI----Q--K-------EFKE----NLS
NALLRREALLRLVDPVCLGDFKWFVF--K-K----FNEKKMNIKSTCLR-----------
---
>PromN2A|72381955
-------------------MIDPTARCPKWLIDRIGDS-GGSISFYRYMDLVLNDPDNGV
YSTGKLNIGKNG-DFCTSPSLSNDFARLLAIQVVDWLLDLEKSGIDSKLLSLVEIGPGEG
TLSRDLIVAIAEI---------APALICKVELVLVELNVGMRRRQEKVVNNL-------E
GINCRWSSIEDLILRPVTGVVIANEVLDAFPVERLVFNDNKVFRQGVSLKKINDE--YSL
---------EFVDLK-PTSKIIKFLKESKSLLKIEFPPKDICNRWVTEWHCDVPSWFGNL
SKVLIDGALLVVDYAMESKRYYNAMRQDGTLISYRNHVANPNVLKDAGLCDLTTHLCIES
TINYALFNGWKFMGETRQGQALLALGLSTFLYSL----Q--N-------NINN----DLS
AALNRRESLLRLVDPIGLGDFRWLAF--Q-K----DNSDDLILGKRFLEEPIS-------
---
>Syns9917|87124398
-------------------MNASGAACPAWMAAALAAG-GGSIPFRQFMELALHHPEHGA
YGSGRLQVGPRG-DFATSPSLGPDFAALLAPQIAQWLQQQPI----DQPLALVEAGPGEG
DCAWDLAQELTAG---------WPELAARTTLLLLEPNAGMAERQRARLRHC--------
PLPCRWPSVAELAAKPVRGVVLAHEVLDALAVERIVWDGALWRRQQVALQQVPGAE----
---------PSLRLE-PGEPLGPEQLAQLEPLGLLTPGAQHAPGWCTELHPEQGPWLRAA
AAALDSGVLLVIDYALEAWRYYAPQRSGGTLMAYRQQRASPDPLQEPGCWDLTAHLCLET
LEQAALAAGWQPLGQRRQGEALLALGLAQRLHGL----Q--H-------QSGA----GLE
ALLARREALLRLVDPRSLGDFRWIAF--R-R--SSAGTSNPASPPLFLQDPPLA------
---
>Prom9312|78779066
-------------------MNSLPANNPDWLVKKIIKM-GGTISFYDFMNFVLNDPINGY
YGSGKAVLGVRG-DFVTSTSLSDDFAFLAGKQIEDWLIQFKSSFLSNQKLAVIEFGAGDG
SFMSGLIKYFLEN---------NKNFLEGVSFLIIEPNKGMVEKQKNKLEEFL-----NL
GIDILWKGLEEVEENNINGIVLANEVLDALPVERITFSKGKLLRQAVSIDKKSHN-----
---------LFFDEMPITNELDKSIELAKSELGITIPPEDALEGWTTEWHIDNSKWLKAI
YGKINNGILLIIDYAKEAKKYYTSKNSDGTIVSYENQKMTNNVLDSPGNCDLTSHVCIET
LIHDAETLGFNTVGITKQGEALLALGLAERLYGI----Q--K-------EFKE----DLS
NALLRREALLRLVDPVCLGDFKWFVF--K-K----FNEKKMNINSTCLR-----------
---
>SynsBL|116070487
--------------------------------MHLKQL-GGVTSFRRYMDLALNDPNDGF
YGSGRARVSRDG-DFVTSPALGSDFAGLLASQVVRWLAELPA---DLPTLSLIEIGPGEG
DLLADLVDAIADQ---------SPQMLHRLELVLVEANPGMKQRQQERLQHQ-------T
KFPMRWCGLDELVAAPLRGVVLAHELLDALPVERLTYDEGVMWQQLVELDDDGAL-----
---------VFSKGP-LPTQLADEIERVCKRCGLDLPPPDADPGWTTEWHSDSLGWFTQL
GQVLDQGVLLVVDYALEMHRYYSARRSDGTLMAVQAQRAGLSPLHKPGSQDLTAHICIET
VEDAAVQAGWSCLGQLRQGEALLALGLAERLYGL----Q--S-------LPPG----DLP
QALQRREAMLRLVDPSGLGDFRWLLF--G-K---RVNPASFKLPTAPDSA----------
---
>Prom9515|123965989
-------------------MNSLPANNPEWLIKKIIKK-GGTISFYDYMNLVLNDPNNGY
YGSGKANLGSKG-DFVTAPSMSDDFAFFLSKQIYQWLIQVKSKSVSFDNLSVLEFGAGDG
SLMSGLLHYLFIY---------NKQFFSNVSFIIIEPNKGMINKQKEKLEKYL-----NL
GFNIMWRSLEELEDKSLNGVILANEVLDALPVERLINLKGKIYRQGVSLDKETGR-----
---------LFFKEIKISKELEKSIVFAKENLNIYIPPKDAPEGWTTEWHTDNKSWLKAV
YEKINNGILLVIDYAKEAKRYYSLSNNNGTLISYKNQKIIEDVFESPGNCDLTSHICIES
LIYDSETLGFETMGIVKQGEALLLLGLAERLFEI----Q--N-------ELKD----DIS
KALSRREALLRLVDPICLGDFKWFVF--S-K----FKNKKIKIKSRCIS-----------
---
>Cya8802|257061621
---------------------------MEFILEAIQQSPEHKITFADYMNLALYHPQKGY
YSSGNAKIGTQG-DFFTASSLGADFGELLAEQFLEMWSILGY----PNRFSLVEVGAGSG
FFAADILDYLSNQ---------HPHFYEAIEYLIIEEAKGLIEQQKAQLKNS--------
-DKVSWKSWDEIENCSIIGCIFSNELIDAFPVHLVTLEQGKLQEIYVTISEG--------
----------KITEA-IADLSTSQLRDYFELVEVNLTAKDYPENYRTEVNLAALDCLKTV
ANKLKKGYLLTIDYGYTAQKYYHPQRYQGTLKCYYKHRHHDNPYVNIGEQDITTHVNFTA
LENHGELLGLDKLGFTQQGLFLMGLGLGDRLSDL----S--N--------GNY----SFL
EVIQRRDSLHQLIDPMGLGGFGVLLQ--S-Q---GLTPEQKKRSLKGFLH----------
---
>Prom9313|33862938
-------------------MDLCSVPCPAWLVNRIVQA-GGSISFHQYMDWALHDQVYGA
YASGQLRIGRQG-DFATSPSLGADFAQLLAIQLVDWFQQLQQRVDKGKSLSLIEVGPGEG
DLSADLISALEDL---------CPALIPRLELVLVESNKAMALRQRERLKSV-------T
SVPIHWRSLNELAQAPAIGVMLAHEMLDALPVERLVWRDQRLWRQGVCLENVDSV--AHL
---------RFTELF-LTDALHSALTEARMCLGIQIPPPDAADGWCSEWHGELKSWLSQA
ASALLCGPLLVIDYALEARRYYSAMRPCGTLMAYRQQRASGALLQDPGRWDLTAHLCLET
LQLQAEQQGWTFLGESRQGQALLALGLAERLHAL----Q--S-------LPTS----QLS
AALNRREALLRLVDPVGLGEFRWLAF--DLRPKPSLDAEVGELRCRFLEDPVS-------
---
>Cya7822|196257153
---------------------MIESTLIKTITERIHQSPLHRISFSEYMQLVLYHPQFGY
YSSEKAKIGKSG-DYFTSSSLGPDFGELLAKQFIEMWEILGQ----PSHFILLEMGAGLG
LLASDILNYFRKT---------APDLLEKLEYQIIEQSLDLIARQKEQLQSEL-----AQ
GIKIEWKTWQDIADESIIGCAFSNELVDAFPVHRLAIQGGELKEIYVTYSDN--------
----------QFQEI-IDKP-TQDFNQYFQLVGVELPSDAYREGYQTEVNTAALSWLETL
SKKLKRGYLLTIDYGYPAHKYYHPQRYRGTLNCYYKHHHHHDPYINIGLQDITTHIDFTA
LERQGELCGLEKLGSTKQGMFLMSLGLGDRLAEL----S--S--------GQY----NFG
EVIQRRDALHQLIDPSGLGGFGVLIQ--C-K---GLTPSEKQLSLKGLQY----------
---
>Cya7424|218439985
---------------------MSNLNLIKILIEQINQSSQQGITFAEYMHLVLYHPELGY
YCSHLPKIGTQG-DYFTSSSLGADFGELLAKQFLEMWEILGQ----PSPFIIVEMGAGLG
LLAQDILNYFEQN---------NTHFLDSLNYWLIEQSSTLIKAQKNQLTPYL-----EK
GVKLDWKTWEDIADESIIGCVFSNELVDAFPVHRVGLEKGELKEIYVTYTEN--------
----------TFKEI-LADPSSEELNHYFKFVGVEFPSDAYPEGFQTEVNLSALSWLKTL
SQKLKRGYILTIDYGYPAHKYYHPQRYRGTLNCYYQHRHHHDPYINIGYQDLTAHVDFTA
LERQGQKCGLEKLGFTQQGLFLMSLGLGDRLNDL----S--S--------GRY----NLI
EVMNRRDALHQLIDPTGLGGFGVLVQ--C-K---GLSPSEKERSLLGLQY----------
---
>PromN1A|124025448
-------------------MIDPIARCPKWLIDRIGDS-GGSISFYRYMDLVLNDPDNGF
YSTGKLNIGKNG-DFCTSPSLSNDFARLLAIQVVDWLLDLEKSGIDSKLLSLIEIGPGEG
TLSRDLILAIAEI---------APALICKIELVLVELNVGMRRRQEKVVNNL-------E
GINCRWSSIEDLILRPVNGVVIANEVLDAFPVERLVFSDNKVFRQGVGLKKINDE--NYL
---------EFVDLK-PTSKIIKFLKESNSLLKIEFPPKDICNRWVTEWHCDVPSWFGNL
SKVLIDGALLVVDYAMESKRYYNAMRQEGTLISYRNHVANPNVLKDAGLCDLTAHLCIES
TINYALFNGWKFMGETRQGQALLALGLSNFLYSL----Q--N-------NSNN----DLS
AALNRRESLLRLVDPIGLGDFRWLAF--Q-K----DNSDDLILRNRFLEEPIS-------
---
>Micc|254410642
-----------------MSLSPQDKSLRHLIADTIVATPNRRISFAEYMDLVLYHPQQGY
YATGAVNIGSEG-DFFTSSHLGHDFGELLAEQFAQIWEILEY----PEPFTLVEMGAGQG
LVAADVLNYLYRQ---------YPDCFAALDYIIVEKAAGLISKQQQVLTQLN-----LP
GLPLRWCTFDEIPDNSIIGCCFSNELVDAFPVHQVVLEKGKLREVYVTTVTTEGDE----
---------IHFGEV-TNDSSTPQLNEYFQWIGIDLYSGAYPDGYRTEVNLAALDWMETI
TNKLQRGFLLTIDYGYSADRYYLPVRHQGTLKCYYRHRHHDNPYVNVGQQDITAHVNFTA
LERQGELSGLQTVELTKQGLFLMALGLGDRISAL----SGLGSHQGQAMAGAQ----DVI
RIMQRRDALHQLIDPTGLGGFTVLVQ--C-K---GLSL-EKARSLKGLMIPPMV------
---
>Prom9202|254525590
-------------------MNSLPANNPDWLVKKIIKM-GGTISFYDFMNFALNDPINGY
YGSGKAELGVRG-DFVTSPSLSDDFAFLVGKQIEDWLIQFKSSFLSNQTLSITEFGAGDG
SFMSGLIKYFLKN---------SKNFLEGVSFVIIEPNEGMVEKQKNKLEEFL-----NL
GIDILWKSLDEVEENNINGIVLAHEVLDALPVERVTFLKGKLIRQAVSIDKKSNK-----
---------LFFDKMPITRELKKSFELAKSELGITIPPEDALEGWTTEWHVDNSKWLEAI
YGKINNGILLIIDYAKEAKKYYNSKNSDGTIVSYENQKMKNNVLDSPGNCDLTSHVCIET
LINDAESLGFNTDGITKQGEALLALGLAERLYGI----Q--K-------EFKE----NLS
NALLRREALLRLVDPVCLGDFKWFVF--K-K----FNEKTMNINSTCLR-----------
---
>Nods|119511132
--------------------MTSNPALCNAIAYHISTSPQRRITFAEFMDLALYHPEHGY
YSSHAVKIGFQGSDFFTSPHLGADFGELLAEQFWQMWDILAR----PVPFSLVEMGAGQG
LLAMHILNYSGLH---------YPDFFAALDYVIVEKSPGFQQEQQQRLQDF--------
--SVRWCSLEDIPTDSITGCFFSNELVDALPVHQFILTDGKMHEVYVTTGKDDSE-----
---------PLFLEV-TGELSTPELQKYLDLVEIDLTARGYEDGYRSEINLAAGEWLSIV
ADRLHRGYVLTIDYGYPADRYYNPRRSQGSLQCYYNHRHHDNPYINVGMQDITAHVDFTA
LERWGDRFKLEKIGFIQQGLFLMALGLGERLSAI----S--H--------QEL----PLS
QLLQRREALHQLIDPTELGNFGVLIQ--S-K---GLQQTEITQPLKGLTVPG--------
---
>Cyab|254430282
-------------------MSGTPPACPDWLVQRLRER-GGAVPFQRYMDWALHDPHHGA
YGAGRLRIGRDG-DFVTSPSLGPDFAALLAPQLADWLAALGT-----GALALVEAGPGEG
SLALALAEALQRH---------WPELAGRTTLWLVEPNTGMAERQRRRLQGS--------
PLPCRWTSWQELAAAPVRGVVLAHEVLDALAVERIVWDGALWRRQQVRLVEAGPT-G---
---------AWLRLE-PGEPLEPEALAQLAALGLEPPGDQRPPGWCSELHPGSGPWLQAC
AAALADGPLLVIDYALEAWRYYAPQRSAGTLLAYRGQRASPDPLLEPGAWDLTAHLCIDT
LQHQARAAGWQVLGQCRQGEALLALGLAERLHGL----Q--Q-------APEAGEASGLA
ELLERREGLLRLVDPHTLGDFRWLAF--S-R--------GAMATPRFLLPPDPGSWATRQ
TPA
>Acam|158336911
----------------MTHPDSFNPILFQRIANRIHETPHQRITFAEFMELALYDPEQGY
YATNQVQIGVAG-DFFTSPHLCPDFGELLAEQFLDMWRVMGQ----PEPFTLVEMGAGQG
LVAADVLKYLATRKQSAEASDDYAAFWTALRYLIVEKAEGLIAAQQRLLQPFQ-----FS
PDKVQWMGFEQLPKTGIVGCFFSNELVDALPVHQFVVQDGALQEVFVTVDAES-------
---------RSFTEV-ISNPSTGRLAEYLVEQGIDI-GAGYEDGYRSEINLAALDWLETV
SQKLDRGYVLTIDYGYLAPQYYSPQRLQGTLQCFRRHGAHQDPYAYLGHQDITAHVNFTT
LKKQGLALGLTSMGYTQQGLFLMALGLGDRLVAN---NN--T-------SDIS----QLN
EVIRRRETLQSLINPLGLGGFQVLIQ--G-K---GLNEKEQSQVLKGLQMP---------
---
>Prom9301|126696072
-------------------MNSLPANNPDWLVKKIIKM-GGTISFYDFMNFALNDPINGY
YGSGKAELGVRG-DFVTSPALSDDFAFLVGKQIEDWLIQFKNSFLSNQKLAVIEFGAGDG
SFMSGLIKYFLEN---------NKNFLEGVSFVIIEPNEGMVEKQKNKLEEFL-----NL
GIDILWKGLDEVEENNINGIVLANEVLDALPVERITFAKGKLIRQAVSIDKKSHK-----
---------LFFDKMPITRELEKSFELAKSELGITIPPADALEGWTTEWHVDNSKWLEAI
YGKINNGILLIIDYAKEAKKYYNSKNSDGTIVSYENQKMKNNVLDSPGNCDLTSHVCIET
LINDAENLGFNTDGITKQGEALLALGLAERLYGI----Q--K-------EFKE----DLS
NALLRREALLRLVDPVCLGDFKWFVF--K-K----FNEKKMNINSTCLR-----------
---
>Artm|209527409
---------------------MVSVTLVDRISQRIGNHPQNRITFAEYMEMALYDPKQGY
YNHNSPQIGAQG-DFFTSPHLGSDFGELLAEQLVEMWEILGK----PEPFTLVEMGAGQG
ILAADIIGYLQGQ---------YPQVVGVLDYAIAEKSTRLKTEQQRRFQQLG-----AP
FTQIRWCDLDEIANHSITGCFFSNELIDAFPVHLVTRQNNQLQEIYLTTTGSKSD-----
---------YQLAEV-VGELSTPQLADYFRLVGIDLLSEAYPEGYRTEVNLAALGWVETV
ARKLRRGFVLTIDYGYSADRLYSPTRREGTLQCYYQHRHHNNPYIYIGEQDITAHVDFTA
LQQKGRSLGLQTIGFTQQALFMMALGLGDRIATV----S-----------EGP----KIS
QVLRRREALHSLIDPMGLGNFGVLIQ--G--------TFSEDVKLRGLSSPQW-------
---
>Syne6301|56750467
----------------------MTQAIPDRLLEWLESQPQRRLTMAQFMSWALYDPESGY
YSSRTGQFGDRG-DFVTSPSLSADFAELLAVQAAEFWQVLGR----PDRFVWVEMGAGAG
QFAGDFLAAIAGT-----------ELEATLHYRIIERSPQLRRQQQERLEPW--------
RDRVDWWTWEDWATQPTVGVAFSNELVDALPVHRIQWQGGEWQEIYVTENAG--------
----------VLQEV-LGPLSSPDLVDVFADLGLAAAIARLPEGYRTEVHPAAKQWLAQV
VQGLQRGYLLTIDYGYSGDRYYAAGRTDGTLQAYWQQRFHNDLYARPGQQDLTAHVNFSA
LEVWGEALGLKRLAFTEQALFLMALGLGDRLMAL----SQPQ--------SGS----DLS
QLLRRREVLHRLLDPTALGNFGVLLQ--G-L---NLSPEERAQSLRGFTVPASL------
---
>Anav|75909412
--------------------MNSHSALQTAITHRIANSPEARITFAEYMDMALYHPEYGY
YSSNTVKIGFKGGDFFTSVNLGADLGDLLAEQFVQMWEILGK----PTPFYLVEMGAGQG
LLALHILKYIQVK---------YPNLFTALQYLIVEKSPGLKQEQQERLQGF--------
--SVRWCSWEEISPNSITGCFFSNELVDALPVHQFILEGGELREIYLTVQGEKEAQEAKN
LSPSPN---YELTEV-AAAPSTPRLAEYFDLVGINLAQGGYEDGYRSEINLAALDWLSIV
ADRLQRGYVITIDYGYPASRYYNPRRSQGTLQCYYQHRHHNNPYINIGQQDITAHVDFTA
LERWGDRCGLEKLGFTQQALFLMALGLGDRIAAL----S--Y--------QQI----PVS
ELLHRRQALHQLIDPTGLGGFGVLIQ--S-K---GLTKEEASQALKGLSVPELGK-----
---
>Artp|284053133
---------------------MVSVTLVDRISQRIGNHPQNPITFAEYMEMVLYDPQSGY
YNHNSPQIGAQG-DFFTSPHLGSDFGELLAEQLVEMWEVLGK----PEPFTLVEMGAGQG
ILAADIIGYLQRQ---------YPQVVRVLDYAIAEKSRRLKTEQQQRLQQLG-----EP
FTQIRWCNLDDIANHSITGCFFSNELIDAFPVHLVTRQDNQLQEIYVTTTGKSPN-----
---------FQLAEV-VGELSTPQLADYFRLVGIDLLSDAYPEGYRTEVNLAALEWMETV
ARKLQRGFVLTIDYGYSADRLYSPTRREGTLQCYYQHRHHNDPYIYIGQQDITAHVDFTA
LQQKGRSLGLQTIGFTQQALFLMALGLGDRIATV----S-----------ESP----KIS
QVLRRREALHSLIDPMGLGNFGVLIQ--G--------TFSHDVKLRGLTSPQW-------
---
>Cya7425|220907759
---------------MPLRSDDHNPDLLALISAEIQASPDQRIPFARYMDLVLYQSQQGY
YASNAVKIGQGG-DFFTSPHLGSDFAELLGEQFLQMWQVMGQ----PSAFNLVEMGAGQG
IIANDLLKYLQRQ---------YPDFFASLNYVIVEKAAGLIAEQKYHLKPWL-----ET
WGRLKWLGLEEIADGTIAGCLFSNELLDAFPVDQVVIQQGQLQQVFVGLNPDHPGEGQRQ
---------HPFQEI-LAEPTMAGLAEYFQWLGIQLPGSDYPEGYRTEVNLAALDWIATV
SRKLQRGYVLTIDYGYPARQYYQPARREGTLQCYYHHATNTNPYFNVGHQDLTAHVNFTA
LEQRGKECGLVNLGFTQQGLFLMSLGLGDRLVAN---NS--G-------AFSN----DLS
TVIRRREALHQLMNPLGLGGFGVLIQ--A-K---GLTAAELNQPLKGLAMIQEIKY----
---
>Cya51142|172037853
--------------------------MLEIIIDRIKNSSHHRITFADYMDLVLYHPEQGY
YSSGKVNIGSEG-DFFTASSLGSDFGELLAEQFREMSEFLNN----SDSFTLVEVGAGTG
NLASDILNYLKQK---------HSNFYDQLNYIIIEESQALIKKQQDKLKGF--------
-DKITWTSWQDIPDNSITGCIFSNELIDAFPIHLVTKHNKQLKEIYVTWQDD--------
----------QLKEK-IEEISTTKLSDYFKLIDIDITKDNYPEDYRTEVNLKALGWLKLV
SAKLKKGYLLTIDYGYSSAKYYHPQRYQGTLNCYHQHRHHHNPYVNLGQQDITAHVDFTA
LEKQGNLLGLETVGLTQQGLFLMALGLGDRLAEL----S--N--------GNY----SLP
EILNRRDALHQLINPTGLGGFKVLIQ--S-K------KIKKNQPLKGLKENM--------
---
>Lyns|119486211
-----------MTVQPQNSGNKPNSILREFITQQINESPNQRISFAEYMNWVLYHPQQGY
YATPQTRIGASG-DFFTAPHLGIDFGELLAEQLVEMWEILHQ----PQPFTLVEMGAGQG
ILAADILQYIQRR---------YPHCFKVVDYIIIEKSAALKAEQQQKLNDQI-----GS
SVSVRWCEWDDIPNDSITGCFFSNELVDALPVHQVIVRNHQLREIYVALNTHSEGNNSIN
---------AYFTEI-EADLSTPQLQTYFQSLKIDLLSEIYSDGYRTEINLAALDWITTV
TNKLQQGFVLTIDYGYSAERYYSPTRASGTLQCYYQHRHHNNPYIHIGQQDITAHVDFTA
LEKQGELLGLEVIGFTQQALFLMALGLGDRIAAI----S--Q-------TQGQ----NLS
EVLRRREALHSLINPMGLGNFGVLIQ--S-K---GLATKNP-IQLKGLTIPTL-------
---
>Prom9211|159903337
-------------------MDSKLAQCPDWLVHHFTEA-GGGLSFCKYMNLALNDPANGA
YSTGKINIGIKG-DFVTSPSLTPDFGELLSFQLIEWLDQLMASTKFSEKLVVIDIGPGEG
DLTFDLIAALQKF---------SPSMLRRIQFILVEINEGMKLRQKKKLEQF-------P
SSLIRWASLEELSRTSQVGVIIAHEILDALPVERVVYKNNKLYQQGVKLIEDSGN--YFL
---------DYFDLP-LPNKLNHFIRDLSDYCKVNIPPDKAAEGWSTELHTNLNSWFEKI
SKSLDYGLVLVIDYALEAKRYYHVNRDLGSIVSYKNQCCTFNVLKDAGLCDITSHLCIES
MQIYASKHNLFSKGIVRQGQALLALGLADILSSL----A--Q-------ADNV----DLP
TVLRRREALLRLVDPIALGDLRWQVFELN-K---NRNVYNFDIKSRLLYEP---------
---
>Noss|17230849
--------------------MNSHSALQKAIAHRIATSPKARITFAEYMDMALYHPEHGY
YSSNAVNIGFKGGDFFTSVNLGADLGDLLAEQFVQMWGIFGQ----PTPFYLVEMGAGQG
LLALHILKYIQVQ---------YPNLYKALKYLIVEKSPGLKQEQQERLQGF--------
--PVRWCSWEEISPNSITGCFFSNELVDALPVHQFILEGGELREIYLTMQEDQEAQEAKN
LSPSPN---YELTEV-AAAPSTPKLAEYFDLIGINLAQGGYEDGYRSEINLAALDWLSIV
ADRLQRGYVITIDYGYPASRYYNPRRSQGTLQCYYQHRHHNNPYINIGQQDITAHVDFTA
LERWGDRCGLEKLGFTQQALFLMALGLGSRIAAL----S--Y--------QEI----PVS
ELLHRRQTLHQLIDPTGLGGFGVLIQ--S-K---GLTKEEASQALKGLSVPELGK-----
---
>Cya8801|218248555
---------------------------MEFILEAIQQSPEHKITFAHYMNLALYHPQKGY
YSSGNAKIGTQG-DFFTASSLGADFGELLAEQFLEMWSILGY----PNRFSLVEVGAGAG
FFAADILDYLSNQ---------HPHFYEAIEYLIIEEAKGLIEQQKAQLKNR--------
-DKVSWKSWDEIENCSIIGCIFSNELIDAFPVHLVTLEQGKLQEIYVTISEG--------
----------KITEA-IADLSTSQLRDYFELVEVNLTAKDYPENYRTEVNLAALDCLKTV
ANKLKKGYLLTIDYGYTAQKYYHPQRYQGTLKCYYKHRHHDNPYVNIGEQDITTHVNFTA
LENHGELLGLDKLGFTQQGLFLMGLGLGDRLSDL----S--N--------GNY----SFF
EVIQRRDSLHQLIDPMGLGGFGVLLQ--S-Q---GLTPEQKKRSLKGFLH----------
---
>Glov|37521953
--------------METPPVDDSNPALRTLIAQRVAASPGGRLNFAQFMDLALYHPELGY
YATHPGRIGGWG-DYITAAHLGSDFGELLAVQAAQLWRHLGK----PEGFDFVEMGAGQG
LFAADFLRHAHAN---------LPDFAAALDYRIVERSAAQLAEQRRVLAGL--------
--PVRWCDLEQIAPDSVAGCFFANELVDALPVHQFVVHRGELLEIYVALEGE--------
---------RDFVEV-AAAPSTPRLAAFLDRCGIATAP--LGEGYRSEVNLAALDWLEAV
ARRLARGYVLTVDYGYTARQYYAPQHRSGTLACYHRHRVHDNPYLHIGNQDITAHVNFTA
LQTHGAAYALRSLGFTRQSFFLLALGLGERLAAL----G--A-------PGAIENNAQLN
AALRRREALRTLVDPGSMGDFGVLIQ--G-K------NTDPDLPLAGLSLPAQTLS----
---
>Syns8102|33865845
---MRCVPMDLLQWRAFSPMIPTVADCPAWLATLLHQA-GGTVPFRQFMDWALHHPEHGY
YGSGRVRIGPQG-DFATSPSLGPDFATLLGRQLIDLLRNLSD---QASTLSLVEVGPGEG
DLAADLLTVLARQ---------APDLIERCELVLVERSPSLRQRQQQRLEGI-------S
GCPVRWCGIEELQSSPIQGVLLAHELLDAFPVDRLVLKQGELALQGVRLQQN--------
----------DQLTS-VPLALPDTLQEQLQTSGLELPPPGSEDGWTTEWHSNLRPWFGTL
ASAVSDGALLVIDYAHEASRYYTARRSEGTLMAYRDGMAGMNPLAHAGEQDLTAHLCIET
LTQAAAHHGWQLRDQRRQGEALLALGLANDLHAL----Q--Q-------LPAS----ELA
EALRRREALLRLVDPAALGDFRWLLF--S-R-GAGADCFSLATGPDNAGFHPG-------
---
>Thee|22297960
--------------------MPKGTQLLAALQERIRAA--GAISFCEFMALALYAPQWGY
YNRPQLQIGRRG-DFITSSSLTRDFAELLTEAFVQMWHALER----PQRFTLLEMGAGEG
QFAEGVLGYSQAT---------YPDFFAALEYQIQEPSPSLRERQRQRLAPW--------
GDRLRWRDLDT-ACEPIVGCIFSNELVDAFPVHRLQWQGDNWQEIYVSLNAQ--------
---------GAFQEV-LGPLSDDRIHEYFATVGIDPQQQGYSDGYRTEVNLNLIPWLKDL
SEHLKRGFVLTIDYGYPAQQYYHPARCEGTLQCYYQHRCHNNPYCFVGEQDITAHVDVTA
LTCYGEQFGLATLYVTRQSLFLMALGLGDRLVAQ----Q----------QSNG----NLL
QALNRHQALHQLIDPLGLGGFYVVLQ--G-K-QARLNLPQLEEAVQGFAQ----------
---
>Syns9916|116074786
-------------------MDRLGAPCPAWMVTRFEAE-GGRMSFRRFMELALHDPVDGA
YGSGRLRVGTKG-DFVTSPSMGSDFAALLATQLAEWLDQIHA-EAPASPLSLVEVGPGEG
DLAADVWAELHRL---------NPAWIGQLELVLVERNPGMESRQRERLAAS-------A
PGQVRWTTLDKLAADPIRGVLVAHELLDAFPVERLIWRDGAMRQMGVVLTSDDAG-QKVL
---------HWDDQM-LPDSIQQQLDWADRHCGISVPPAQVPEGWTTEWHGEVAPWLEQV
AKAVASGVMLIVDYAHDAERYYSARRFAGTLLAYHQQQASDELLADAGCRDLTAHLCIDT
LLAQARDQGWTVLGQCRQGEALLALGLGERLHNL----Q--R-------LPAT----ELP
QALQRREALLRLVDPAGLGEFRWIAL--S-R--FPDEPRESELISRCLEAPKGFS-----
---
>PromMED|33861238
-------------------MESLPANNQEWLIKKIIKK-GGTISFYDYMDIVLNDLNNGY
YGSGKANLGSKG-DFVTSPSMSDDFAFLLSKQIYEWLIQVKSKSNCDDKLSVIEFGAGDG
SLMSGLLEYFFIN---------DKKILKNVCFIIIEPNKGMIKKQQKKLEKYL-----KL
GFDILWRCLEDLEDRSLNGVVLANEVLDALPVERIINLKGKMQRQGVSIDKKSGR-----
---------LFFEAISITKELEKSIASAQEKLDINIPPKYAPEGWTTEWHIDNKKWLMAI
YAKINNGILLIIDYAKEAKRYYSLGNNNGTLISYKNQKIVENIFESPGDCDLTSHVCIES
LIYDSETLGFETIGIVKQGEALLSLGLAERLFEI----Q--N-------ELKD----DIS
KALSRREALLRLVDPICLGDFKWFVF--S-K----FNNKKFKINSLCIR-----------
---
>Scys6803|16331364
----MASSVIAATVTFLCFPSSMTQNILPALLDHIRQSPHQRLTFAEFMEWVLYQPDYGY
YSSGQVDIAIRG-DFVTAIALGADFGELLAEQFLEMWQRLGE----PDRFDLLELGAGTG
AFAQTVLAQTQRL---------YPEFFAALHYHIIEESAALRRRQANLLEPW------RE
MGKIQWQTWPELANDSLVGCCFSNEFFDALPVHRVGIKQGVLKEQYIEAGST--------
----------DLTSV-WDDLSTDKLVDYFASFGLQLTSPPYGENYETEVNLAAQQALEEI
ARVLAQGWVLTVDYGHPAGKYYHPQRTGGTLQCYFQQRHHDNPFVNLGQQDVTAHVNFTA
LEWWGECYGLNRLDFSQQGPFLMNLGLGDRLADL----S--S--------GQY----DLN
EIFSRRAILHQLIDPNGLGKFGVLLQ--G-K---KLNISMKEPTLRGFRPPTALEIGNLP
MAG
>Syn9902|78184622
-------------------MESMSAACPSWLAMHLKQL-GGVTSFRQYMDLALNDPNHGF
YGSGRAQISRDG-DFVTSTALGTDFAGLLATQVERWLAELPA---DLPTLSLIEIGPGEG
DLLADLVDALTDL---------SPQILHRLELVLVEANPGMKQRQQARLQHL-------T
NIPMRWCSLDELLAAPLRGLVLAHELLDALPVDRLTFDDGVMWQQLVELDDDGAL-----
---------VFSKGH-VPPQLAAEIERVCKRCELVLPPPDAEPGWTTEWHSGSSNWFKQL
SQALDQGVLLVVDYALEMHRYYSARRSDGTLMAVQAQRAGLSPLDKPGSQDLTAHICIET
VEDAAVQAGWTCMGQLRQGEALLALGLAERLYGL----Q--S-------LPPG----DLP
QALQRREAMLRLVDPSGLGDFRWLLF--G-K---GVNPASFKLPSAPDSA----------
---
>Trie|113478172
------------MNQPQLTISNNNENLCTIIYKSISESQNKRITFAEYMDLVLYHPQYGY
YATHPVNIGKQG-DFLTSPHWGSDFGELLAEQFLQMWHILQR----PNNFTIVEMGAGQG
ILAEQILGYLKQK---------HLDFFQTVEYLIVEKSEVLKVQQKQILQSY--------
--QVRWSDWDKISHSSITGCFFSNELVDAFPVHKFRIEEREIKEIYVSSNSQ--------
---------GKFVEI-TDKISTPEIAEYFNLVDIDLLSFVDVEGYQSEVNLQALDWIKIV
SNKLLKGYLLTIDYGYQAVRYYNPVRKEGTLQCYYQHHRNNDPYWNVGRQDITAHVDFTA
LEKQGNLLDLETLGFTKQGLFLMALGLGDRLNEL----S--N-------NQGF----SVE
EVFRRREALHSLIDPIGLGNFGVLVQ--S-K---SLSEEEKKQTLKGLSMPPMG------
---
>Syn9311|113953923
------------------------------------------------MAWALHDPEHGA
YGSGQLKIGKGG-DFVTSATLGPDFSALLGCQLVQWVRTLAL-NYPTETLSIVEVGPGEG
ELSCDLIDHLAEH---------LPDLMHRLELVLVETNPGMEQRQRNRLKQHQVSQQAQP
LFPQRWTSLSDLKAKPVIGVLIAHELLDAFPVERLELIDGQLRRQTVQFQQEHVG-GGDL
---------HWGTEP-IPQSLQERMNATLSATQIALPPPDAEDGWTTEWHDACASWFAEA
SEALIAGHLLVVDYVLEAHRYYSARRREGTLMAYRNQRASSSVLVDAGQQDLTAHLCLET
MVHQATTNGWSLEGQCRQGEALLALGLAERFSSL----Q--Q-------LPGS----QLA
EVLQRREALLRLVDPACLGEFRWLSF--L-RFNPLVPRNGTGERSQFLQEPTGINALTPS
ML-
>NoAz|298492340
--------------------MDSNPALCQAIAKCINTSPQHRITFAEYMDMALYHPKHGY
YSSDAVKIGFRGGDFFTSSSLGNDFGELLAVQFFQMWQILEQ----PSPFHLVEMGAGQG
TLASHILNYLKLQ---------HPDFLTALEYIIVEKSPSLRTQQQQRLQDF--------
--SVRWCNLEEITPNSIVGCFFSNELVDAFPVHQFILEAGELREIYVTTLENGENTASD-
---------FSFIEV-VAEVSTPKLVAHFDLVGIDLNPNVYEDGYRSEINLAALDWLGIV
ADCLQQGYVLTIDYGYPASRYYHPRRSQGTLQCYYHHRYHDHPYINIGGQDITAHVDFTA
LETWGKKCGLDAVGWTQQGLFLMALGLGERIAAL----S--Y--------QEQ----PIS
QLLNRREALHQLIEPTGLGNFGVLVQ--S-K---GLKNEEALRSLTGLTIPS--------
---
>Ucyn|284929791
--------MILATKNNIFHDFKSMRSILDIVNDKVQSTTNKCITFFDYMNLVLYDSQQGY
YGSGNVNIGSEG-DFFTSSSLGPDFGELLAEQFKEMAETLGC----SNKFTLIEVGAGYA
VLASDILKYLEKK---------YPEFYQILDYIIIEESEALIKKQKEHLKHF--------
-SKIKWSSWEDISNNSVVGCIFSNELIDAFPVHQIIVQDKELKEVYVTVREG--------
----------NIEET-IQELSTSQLLEYFQLINIDLTSQHYPENYRTEVNLKALNWLETV
SHKIKKGYLVTIDYGHIASKYYHPQRYQGTLSCYYQHRYHCNPYINLGSQDITAHVDFSA
MEIQGNLLGLELIGLTQQELFFINLGLGERLAEL----S--S--------NKY----KLS
DVLARRDSLRQLIDPGGLGRFKVLIQ--G-K---GLSKVEKDIILSGLKHNSLHNKN---
---
>Syns5701|87303546
------------------------MPLPAWLEERLLQA-GGSVPFLTYMEWVLNDPEHGA
YGAGRLSIGPRG-DFATAPSLGPEFAALLAPLIAQWLQDLPQ-----ERLSLVETGPGEG
SLAAQLAEALAAG---------WPQLTERLELVLVEPNAGMAARQRQRLAGS--------
PLPLRWSSFEEMAAAPLTGVVLAHEVLDALAVERIERSGDHWRRQQVTLQQG--------
----------TLRLE-PGDPLEPEDEARLEPLGLLPLDSRRPEGWCSELHPGLTPWLAAC
AAAVARGRLLVIDYALEAWRYYAPQRSNGTLMAYRAQRASSDPLLEPGHWDLTAHLCVES
VLEAAEAAGWSCLGQRRQGEALLALGLAQRLHGL----Q--QPVPSAVRASGSPGSDGLA
ALLARREALLRLVDPAALGDFRWLAF--S-R---GEVVSALASGAELFLKDPDPGT----
---
>YellB|86609776
---MIAPEQHLRDPSLSLSTPQATQKLRELIVSRIRAQ--GPVTFAQFMEWALYEPGLGY
YEQGS-PIGP---DYLTSPHLAADFAQLLAEQILQFWHILGS----PPDFKVIEMGAGSG
RLAQDWLTYVRSARPAARLRE-QPSFWQALDYGILERSAHLRRLQQERLAPF--------
GEKVRWLDWDGIPDESVTGCFFSNELVDAFPVHRVQVQDGALREIYVDCSEAAE------
---------ADFREV-LGDLSTPELREYFARLGI--PVETYPSGYQTEVNLKALEWLQLL
ARKLRRGYVLTIDYGHTAQRYYSPHRAQGTLLAYRQHGSYTDPYVRVGSQDLTAHVDFTT
LEQVGESLGLRCLGFTRQSSFLVNLGLTERLAAL----SQMG-------NPVDGEAVDVG
QVLRRRSALHALLDPMGLGGFGVLVQ--A-K---GLTPSEYAHPLRGFGEPEL-------
---
>Syn7002|170077325
--------------------MSMASPLLAILQEKLQTAPHQRLTFAEFMELALYHPTVGY
YSSGKVAIGAQG-DFFTATSLGPDFGELLAEQLLQMKQILGR-----SPFQIVEMGAGKG
DLAKDILFYLQQH---------YPKELEEIEYYIIEKSPALRQQQQEKLAGF-------S
YCKIQWCDWSELLENSIQGCFISNELLDAFPVHLVTVNAGKLQEVYVQYNPAQ-------
---------NALEEV-NDSLSTPEIQAYFDHLNIDFSN--YPDGYRTEVNLGMLSWLEQL
QTKLKTGYILTIDYGHPAAKYYHPQRSQGTLQCYFQHRRHDNPYTNLGEQDLTAHVDFTS
LQNHGESLGLATLGLTQQGLFLMALGLGDRLNAL----S--Q--------NPT----DVM
TLFRRRDALHQLIDPMGLGGFYVLVQ--G-K---NLTNDQLQTSLKGLTQPPMV------
---
>Cylr|282901111
---------------MSRNCRTAANPLYQIIADYIDTSDQRRITFAEYMDLVLYHSEYGY
YSSHSGQIGFAGGDFFTSPSLGDDFGELLAKQFLQMWENLDQ----PRPFHLVEMGGGTG
VLAFQILKFLKNH---------HPDFWEIIEYIIIEKSPKLKWEQQQRLEGF--------
--SVQWLDLPEILPGSMVGCFFSNELVDAFPVHQFILEKGKLQEIYVTYRASNP------
---------IEFMEV-VGEPSTPKLAEYLQLVEIDISQNAYPENYRSEINLAALDWLSIV
ANCLQRGYVLTIDYGYPATRYYHPRRSQGTLQCYYQHRYHHNPYIKVGEQDITTYIDFTA
LENWGKRCGLNPVGWTQQGLFLMALGLGDRISAL----S--Y--------QQH----PLS
QLLKRREALHQLISPEGLGNFGVLVQ--S-K---GLTTTQSQLPLQGFITPVVF------
---
>Prom9303|124023260
-------------------MDLCSVPCPAWLANRIVQA-GGSISFHQYMDWALHDQVYGA
YASGQLHIGRQG-DFATSPSLGADFAQLLAIQLADWFQQLQQHVDKGRSLSLIEVGPGEG
DLSADLISALEDL---------CPALIPRLELVLVESNKAMVQRQRERLKSV-------T
TVPIHWRSLDELAQAPAIGVMLAHEMLDALPVERLVWRDQRLWRQGVCLENVDSV--AHL
---------RFTELS-LTDALHSALTEARMFWGIQIPPPDADDGWCSEWHGELKSWLSQA
ASALLYGPLLIIDYALEARRYYSAMRPCGTLMAYRQQRASGALLQDPGRWDLTAHLCLET
LQHQAEQQGWSFLGESRQGQALLALGLAEKLHAL----Q--S-------LPTS----QLS
AALNRREALLRLVDPAGLGEFRWLAF--ELRPKPSVEAKVGELRCRFLEEPVS-------
---
>Syns7805|88808614
--------------------MVSDVCCPAWLLDRLRQS-GGEVPFSLFMHWALHDPDHGA
YGSGRLAVGPEG-DFTTSPSLGEDFAELLVDQLVDWLQALAE-FHPDDRLSVVDVGPGEG
TLTAQLIPLLLSK---------APGLVDRLDCVLVECNPGMELRQKQRLGAS-------P
AIPCRWSSLEDLRLNPLVGVVVAHELLDALSVERLVLRSGTLQRQMVRLRDEGSS--AQI
---------HLAEGP-FDGELRARFQSECDRSGMVIPPVGAEDGWTTEWHASVAPWMRDA
AAAVKQGVLLVVDYAFEADRYYTCHRSDGTLLAYQQQVATNDVLRNAGTQDITAHLCVDG
VVAAAEMHGWMFEGHRRQGEALLALGLAERFSAL----Q--S-------LPAA----QLG
EALRRRETLLRLVDPSCLGDLRWMVF--H-R-QNERPENALGQLSRLLRDPQQVSAGPLD
TA-
>Syns7803|148239539
--------------------MVSDVCCPAWLLDRLRQS-GGEIPFSMFMDWALHDPVHGA
YGAGHLTVGPDG-DFATSPSLGEDFADLLVDQLVDWLGDLGE-RHPDDRLSVVDVGPGEG
TLTAQLIPLLRRK---------APALAERLDCVLVECNPGMESRQKQRLGAS-------P
AIPCRWTSLEDLRRNPLIGVVVAHELLDALPVERLVLRAGTLHRQMVRLRVEGAS--AQI
---------HLAEGS-FEGELRAQFQEDCARSGMVIPPAGAEDGWTTEWHASVSPWMRDA
AAAVRQGVLLVVDYAYEADRYYTRHRSDGTLLAYREQVATHDVLRNAGTQDITAHLCVEA
VVEAAERNGWMHEGQRRQGEALLALGLAERFTAL----Q--S-------LPAE----QLS
EALQRRETLLRLVDPACLGDLRWMVF--H-R-QSERREDDPWTRSRLLHDPPALSAGSSD
TA-
>Cya0110|126658233
--------------------------MLKIIIDTIKNSPNQRITFADYMDLVLYHTQHGY
YSSGKVNIGSEG-DFFTASSLGSDFGELLAEQFKEMSQLLNC----SDSFTLIEVGAGTG
NLAADILNYLKEK---------YSDCYDQFDYIIIEESQELIKEQKNKLEKF--------
-DKITWKSWEDIPNNSINGCIFSNELIDAFPVHQVIKKNKQLKEIYVTWEDE--------
----------QLKEK-LEDISTPKLLDYFELIHIDITKDNYPENYRTEVNLKALDWLKTV
SKKLNKGYLLTIDYGYDASKYYHPQRYQGTLNCYYKHRHHHNPYVNLGQQDMTAHVDFTA
LEKQGNLLGLETVGLTQQGLFLMALGLGDRLAEL----S--N--------GNY----SLP
EIFQRRDALHQLINPTGLGGFKVLIQ--S-K------KIDNNQSLKGLKDNLI-------
---
>Mica|166368128
------------------------MNLEAIILEEIKQSVAGRISFERWMDLALYHPDYGY
YTSGKVEIGSKG-DFFTSSSLGADFGQLLAEQFVEMAEFLGN----SPGFTLVEVGAGSG
ILAKDILDYLSDS---------YADFYQNLSYIIIEQSQKLRERQQATLAGY--------
-SPVSWQSWPDLADNSLVGCVFSNELIDAFPVHRVVIESGELREIYLGLGE---------
----------PFQEI-IGDLSTDRIKDYFDLVGINIPSPLYPEGYQTEVNLLALDWLETV
NRKLDRGYILTIDYGYTAEKYYHPQRSQGTLQCYRQHQRHDHAYLWVGEQDITTHVDFTA
LQRQGEKLGLKNLGFTQQGLFLMALGLGDRLKEL----S--Q--------GKI----DIL
TIFQRRDALHQLINPTGLGGFGVLIQ--G-K---GV----EERILKGLSK----------
---
>Syns8109|260436393
--------MELLQRPAFSPMEPMAASCPDWLATHLHQA-GGAVPFSRFMDLALNEQDHGY
YGAGRARIGAQG-DFVTSPSLGSDFAALLAPQILAWLTSIPR-IEPDQRLSIVEIGPGEG
HLARDLVAALRGA---------DSELLARIELVLVEANPGMRRRQQALLQET-------D
DLPLRWCSLEALRRAPVHGVVIAHELLDALPVERLIWREGSLQQQWVKLNPSGGL-----
---------QTTHRP-LPDGLHQEIRRVCSQGSIQLPPPDVEEGWTTEWNSALPDWFAAA
AAAVDAGVLLVIDYALEAQRYFTARRSDGTLMAVCAQQAGLSPFDHPGEQDLTAHLCIEV
VDEAAQRNGWMVGDQAKQGEALLALGLAERLYGL----Q--Q-------LPGQ----QLA
EALQRREALLRLVDPAGLGGFRWLTY--R-R---GLPEDGFSLSGAQGSSGSRRD-----
---
