# Supplementary material for: Genome fluctuations in cyanobacteria reflect evolutionary, developmental and adaptive traits
Source: BMC Evol Biol. 2011 Jun 30;11:187. doi: 10.1186/1471-2148-11-187 (PMC3141437; doi:10.1186/1471-2148-11-187)
Supplement: Additional file 8 — Individual and concatenated alignments for protein groups. Compressed file containing all alignments of individual groups (fasta format) and the concatenated alignment of 285 single-copy genes (phylip format). [file 1471-2148-11-187-S8.GZ › Cyanos1402.faa]

>Syne7942|81299908
------------------MSVLAPDAVEGLFDQIAPIYDNLNDQLSFGLHRLWKRMAVKW
SAAKPGDRVLDLCCGSGDLAFLLAKVVGSKGQVIGFDRSQALLSVAGDRAR-QLASALVI
DWQRGDALDLPFPDDHFDAATLGYGLRNVPDIPTVLRQLQRVLKPGARAAILDMHR----
PYS-PLLRQFQQVYLDRWVVPAAAAQNCAAEYEYIDASLEAFPQGQQQVALAIAAGFQRA
KHYELAAGLMGVLVVEA----------------------
>PromCC|33239879
------------------MKPQDPIAIKELFDSVSKNYDFLNDLFSLGFHRIWKRQLLTW
LKPASGEKWIDLCCGTGDLSLPLARLVRPFGSVIGVDFSRAQINCAHKRSL--KEPWLPI
SWLNEDVLKAGLPSSTFDGVVMAYGLRNLSSPEAGLKEIHRLLKPGARAGVLDFNH----
TIEGSKNSFFQKFYLRNFVVPIASKMGLKEEYAYLEESLKKFPVGLIQEQIAINVGFQEA
NYKTLAGGQMGALLLRA----------------------
>Crow|67921704
---------------MNPNTWYSPNDIQTIFDRIAPVYDQLNSWLSFGQHRIWKQMTVNW
SEPKEGYIGLDICCGSGDISQLLARKVGKTGKVIGLDFSQELLAIAAQRAY-DKYPTLPL
EWIQGDALNLPFEDNTFDCATMGYGLRNVTDISRSLQEIHRVLKPSAKVAILDFHR----
PSQ-PWQEGFQKWYLDNLVVPLAEYYGLKDEYAYIMPSLERFPIGTEQVKLAQEVGFNSV
IHYPIAGGFMGVLVGSKTVSSEQ----------------
>Syn7335|254421308
MVDKNSWPTLAPRSLSSSTVQPQADQIRALFDRIAPQYDQMNQDMSLGLHLVWKQMAVQW
SRADEGMHCLDLCCGSGDLALLLARRVGASGQVVGVDFAAQQLAIASRRKP---YLQRRI
TWIEADALSLPFGDHHFDAATMAYGLRNLTDITRGLRELHRVLRPGATAAILDFHT----
PTN-PLSIQFQKWYLKTVVVPAAEKLGMKEEYAYIGPSVDRFPSGAKQVDLAKAAGFTDA
LHYPIAGGMMGVLVATR----------------------
>Syn307|148241680
-------------------MPAEAQAVRQLFDEVAPHYDRLNDLLSLGLHRLWKREMVQR
LAPVAGEQWLDLCCGTGDLALVLAERLRRGGAVLAVDAAAAPLLQARRRHK--RCPWLPV
EWLQADALAVPRAAASFDGAVMAYGLRNLPDPAAGLRELRRLLQRDGRAAVLDFNR----
--GGGAASALQTQALRRVVVPVASQLGLKEQYAYLETSIAEFPTGFEQEQMALSAGFSWA
QHRPIAGGLMGLLELRC----------------------
>Syn9605|78212353
------------------MKPGDPAAVEQLFDAVAPRYDRLNDVLSFGLHRQWKRQLVRA
LKPVAGEHWLDLCCGTGDLALELGRWVRPAGAVTGLDAAAAPLERARQRQR--QQPWLPV
TFQQGDALQTGLPSACADGAVMAYGLRNLADPLQGLQELRRLLKPGGRAGVLDFNR----
LPQSGAAAAFQRFYLRRLVVPAAASVGLREEYAYLEKSLERFPAGPEQERLARQAGFAGA
SHRSLVAGQMGVLTLRA----------------------
>Nosp|186684549
----------------------MTNEVQSIFNRIAPVYDQLNDWLSLGQHRIWKEMAVKW
SAAKSGNTALDLCCGSGDLALRLARRVGATGYVYGVDFSCNLLETAKERSQ-KQYPQPAI
AWVEADVLNLPFDDNQFDAATMGYGLRNVKDIPRSLQELHRVLKPGAKAAILDFHR----
PSN-PQLRAFQQLYLNSFVVPVANYLGLKEEYAYISPSLDRFPIGKEQIELARQVGFAVA
THYPIANGMMGVLVVSKF---------------------
>PromAS|123968023
------------------MKFTKTIEVKNIFNKISYKYDFLNNLLSFGLHRLWKRKLVNL
LEPLNGENWADLCCGTGDLAFLISERVSPSGSITGIDSAEDILNIAKKKSE--LKKNKFI
KWEIKDVLEINDYSKNFDGICMSYGLRNLNNVEEGIKKVFDLLKDKGRAGFLDFNH----
STRNSLSNIFQKIYLRLIVVTISRLFNLGPEYAYIEKSISNFPKKNELINIAKEVGFKKA
EYRTILGGQMGILILTK----------------------
>Rapb|282898166
----------------------MKQEIRDIFDRIAPVYDQLNDCLSLGQHRIWKEMTVKW
SGVKTGNTCLDLCCGSGDLTFRLARRAGITGRVYGVDFSNNLLNAAKNRQE-LSHNPHSI
NWIEADVLSLPFADDQFDVVTMGYGLRNVTDITRSLQEIYRVLKPGGRAAILDFHR----
PDD-HIWRIFQQWYLDYLVVPLATNLGVREEYAYISPSLQRFPRGEEQVALARQVGFVNA
VHYPISNAMMGVLVIVVP---------------------
>YellA|86606874
---------------MPSPTFERPEQIRELFDRIAPHYDALNQTLSLGLHQVWKRMAVRW
SGAGPGGQVLDLCCGTGDLALQLARRVGRSGQVVGLDFSPAMLEIARRRSR--LFPGYSL
EWVLGDALALPFPNASFDAVTMGYGLRNVTDIPQALREIYRVLKPGCRAALLDFHR----
PTGIPFLADFQRWYLNTQVVARAQALGLASEYAYIDPSLDGFPSGQEQQQMALQVGFSVA
KFYPLAGGMMGVLVIGR----------------------
>Prom9215|157412846
------------------MKFTKTIEVKNIFNKISYKYDFLNNLLSFGLHKLWKRKLVNL
LEPLNGEDWADLCCGTGDLAFLISERVGPMGSITGIDSAEDILNIAKKKSE--LKKNKFI
KWEIQDVLEINVYSKKFDGICMSYGLRNLTNVKEGIKKVFYLLKDKGRAGFLDFNH----
SRKSSLSNIFQKIYLRFIVVTISRLFNLGPEYEYIEKSITNFPKKNELINIAEDVGFKKA
EYRTILGGQMGILILTK----------------------
>PromN2A|72383598
------------------MRPGNTKAIEEMFNSISSKYDFLNDIFSFGLHRFWKTRLLDI
LNPTFGEKWIDLCCGTGDMSILLARYIKSSKNITGIDSASQALVVARERSK---QNYSSI
EWINGDALETNLTSHQFDGLLMAYGLRNLSSPYSGLEEAFRILKPGGRAGILDFRS----
FEGTSIQGLFQKIYLSFYVVPISSLFGLGKEYSYIKKSLVNFPSGEKQIHLALSAGFKKA
KYQTLAMGQMGILLLEA----------------------
>Syns9917|87125554
------------------MKPGDPAAVEQLFNAVAPRYDRLNDLLSLGLHRVWKRQLLAW
LRPCAGERWLDLCCGTGDLALLLASRLRPGGEVLGLDAAAAPLQRAQQRSA--QQPWLPV
RWQQGDALNTGLASAGFDGVVIGYGLRNLADPAAGLAEVRRLLRPGGRAGVLDFNR----
QKAGGVGEAFQRAYLRRLVVPTAALVGLKEHYAYLEASLQRFPDGAAQEQLALDAGFRAA
RHRALAGGQMGLLLLEA----------------------
>Prom9312|78778815
------------------MKFTKTIEVKNIFNKISYKYDFLNNLLSFGLHRLWKRKLVDL
LEPLNGEDWADLCCGTGDLAFLISERVSPRGSITGIDSAEDILNIAKKKSE--LKKNKFI
KWEIKDVLEINDYSKNFDGICMSYGLRNLNNVEGGIKKVFDLLKDKGRAGFLDFNH----
STRNSLSNIFQKIYLRLIVVTISRLFNLGPEYAYIEKSISNFPKKNVLINIAKEVGFKKA
EYRTILGGQMGILILTK----------------------
>SynsBL|116072285
------------------MKPGDAAAVEQLFDAVAPRYDRLNDVLSFGLHRQWKRQVVRS
LKPVSGENWLDLCCGTGDLALELARCVRPGGTVIGMDAAAAPLQGAAARQR--RQPWLPV
RFQQGDALATGLPSATADGLVMAYGLRNLVDPALGLAEMRRVLKPGGRAAVLDFNR----
LIPGTAAAQFQRLYLRGLVVPIAASVGLRDEYAYLEESLQRFPMGDEQEAMARQAGFSEV
QHQPMVGGQMGCLMLRA----------------------
>Prom9515|123965728
------------------MRHKKINEVKTIFNNISCSYDFLNSLFSLGLHRFWKNKLVYL
LKPIDGEDWADLCCGTGDLSFLIFKKVSPNGTVTGIDSAKEILNIARKRSK--LIGNKYI
SWEMQDIFEIDENLKNYDGICMSYGLRNLMNVEEGLKKVFNLLNNSGRAGFLDFNH----
SKLNSLADLFQKIYLRSIVVPISKFFQLSKEYSYIEKSIKSFPEGNKLMLIAKKVGFKRV
EYRTIFFNQMGILIVEK----------------------
>Cya8802|257061374
---------------MTDHTWHSASEIQGIFDRIAPVYDQLNNSLSLGQHRIWKLMAVKW
SEPQLGDVGLDVCCGSGDLSQLLARQVGKTGRVVGLDFSKEQLAIACQRSQ-QKYPFLPL
EWVEGDALNLPFEDNTFNCATMGYGLRNVTDIPRCLKELHRVLKLGAKVAILDFHR----
PPQ-ALMRRFQEWYLQTFVVPTAEKFGLTEEYAYINPSLERFPTGLEQVNLAYQAGFTHA
IHYPITMGMMGVLVATK----------------------
>Prom9313|33862549
------------------------------------------------------------
--------------------------------------------MARRRAA--VEPWLPL
SWLQGDALDTGLPSHRFDGAVMAYGLRNLADPGAGLIELRRLLRPGARAGVLDFNR----
MGEGSLAARFQRFYLRRLVVTVAAQVGLREHYAYLEASLQQFPKGEVQERLARDAGFAAA
SHRPLAAGQMGALLLTA----------------------
>Cya7822|196257475
---------------MLNEALPDASEIKALFDRIAPVYDQMNNWLSLGQHRIWKQMTVKW
SEPRPGDRGLDVCCGSGDLSQLLARQVGKKGQVIGVDFSPQLLAIARQRAA-LTSPHLRL
EFVEGDALKLPFENNTFHCATMGYGLRNVTDIPLCLRELHRVLSSGAKVAILDFHQ----
PQG-QLMQTFQQWYLKTIVVSTAERLGLTAEYAYITPSLERFPTGQQQVKLGLKAGFSHA
IHYPIAGGMMGVLVLTK----------------------
>Cya7424|218437742
---------------MIEEAVPNASEIKAIFDRIAPVYDQMNHSLSLGQHRIWKQMTVKW
SQAKPGNIALDVCCGSGDLTQLLARQVGKTGQVIGLDFSPQLLTIARQRIA-EKSSHLPI
RFREGDALALPFDENSFDCATMGYGLRNVTDIPRCLQELHRVLRRGAKVAILDFHR----
PKA-PIMQAFQQWYLNFIVVPTAEGLGLTEEYAYINPSLKRFPTGNNQVKLGYQAGFNHA
VHYSIAGGMMGVLVLTK----------------------
>PromN1A|124025197
------------------MRPGNTKAIEEMFNSISSKYDFLNDIFSFGLHRFWKTKLLDI
LNPTFGEKWIDLCCGTGDMSMLLARYIKSSKNITGIDSASQALLVARERSK---QNYSSI
EWINGDALETRLTSHQFDGLLMAYGLRNLSSPYEGLKEAFRILKPGGRAGILDFRS----
FEGTSIQGLFQKIYLSCYVVPISSLFGLGKEYSYIKKSLVNFPSGEKQIHLALSAGFKKA
KYQTLAMGQMGILLLEA----------------------
>Micc|254413188
-----------------MTNDHSPSEIRHLFDRIAPVYDQLNQWLSLGQHRIWKKMAVKW
CDLEPGEIGLDLCCGSGDLAELLAREVGKTGQVYGVDFSPRLLAIAKARAT-YHYPPLTL
HWIEADALDLPFQDNFFHGATMGYGLRNVTDIPGCLRELYRVLKPGAKAAILDFHR----
PQH-APLRQFQQWYLDTIVVPRAKSLGLEQEYAYITPSLERFPNGKQQVELAHHAGFSQA
THYPIAGGMMGVLVVRKP---------------------
>Prom9202|254526158
------------------MKFTKTIEVKNIFNKISYKYDFLNNLLSFGLHRLWKRKLVNL
LEPLNGEDWADLCCGTGDLAFLISERVGPMGSVTGIDSAEDILNIAKKKSE--LKKNKFI
KWEIQDVLEINDYSKKFDGICMSYGLRNLTNIKEGIKKVFYLLKDKGRAGFLDFNH----
SRKSSLSNIFQKIYLRFIVVTISRLFNLGPEYEYIEKSIKNFPKKNELINLAEEVGFKKA
EYRTILGGQMGILILTK----------------------
>Nods|119511885
----------------------MNQEIRDIFDRIAPVYDELNNWLSLGQHRIWKEMTVKW
SAAKPGDTCLDLCCGSGDLAFRLAKYVGTTGKVYGVDFSPNLLAAAKERSQ-SQYPQPTI
SWIEADALNLPFDDHYFDAATMGYGLRNVTDIPRSLQELHRVLKPGAKAAILDFHR----
PRN-PQLRAFQQWYLSNIVVPIANRMGLKEEYAYISPSLDRFPTGQEQIELARQVGFTLV
THYPIANDMMGVLVVSK----------------------
>Cyab|254431176
---------------MGSFRPGDPRQVQDLFEQIAPRYDLLNDLLSLGQHRLWKRQAIAW
LRPRPGQILLDLCCGTGDLALVMAAAVRPGGRVIGLDAAAAPLRLAAARAA--LQPWLPL
QWLQADALATGLDAGMAHGVTMAYGLRNLADPGAGLAEVLRLLRPGGRAAVLDFNRADAT
KLQGRITARVQRLCLRGVVVPAATLAGLREHYAYLEASLERFPTGAALVEQALELGFRQA
RHRPLAGGLMGLLELQA----------------------
>Acam|158336953
MPDRHRFSFSIGQRLPPMSPTPLSSDIQDIFNRIAPVYDDLNQWLSLGQHRIWKMMAVKW
ANPKPGDQGLDICCGSGDLARLLAQKVSP-GKVTGVDFSSEQLAVAEQRSK-TQYPHLSL
DWVEGDALELPFATNQFDCITMGYGLRNVTDIPRCLGEIYRVLKPSARVAILDFHQ----
PQQ-AWIQQFQNWYLQSVVVPVAQRYGLTDEYAYITPSLERFPPGSEQERLAKEAGLTEV
THYPIAGGLMGVLVARKPTV-------------------
>Prom9301|126695793
------------------MKFTKTIEVKNIFNKISYKYDFLNNLLSFGLHRLWKRKLVNL
LEPLNGEDWADLCCGTGDLAFLISERVSPRGSITGIDSADDILNIAKNKSQ--FKNNKFI
KWEIQDVLEINDYSKKFDGICMSYGLRNLNNVEEGIKKVFDLLKDKGRAGFLDFNH----
STRNSLSNIFQKIYLRLIVVTISRLFNLGPEYAYIEKSISNFPKKNELINIAREVGFKKA
EYRTIWGGQMGILILTK----------------------
>Artm|209527939
-----------------MKLDRTEEHIQDLFNRIAPVYDQMNDWLSFGSHRIWKQMAVNW
SGARPGHIGLDLCCGTGDLTRLLAIKVGSSGKVVGVDFSRQLLAIAGDRQPPFTLSPAPI
TWVEADVLDLPFPDHYFDCATMGYGLRNVVDIPRSLKELHRVLKPGGTAAILDFHR----
PEN--AFKTFQQWYLDRIVVPVANTFGLEAEYAYLNPSLEKFPTGPQQVALAEAANFSRA
THYAIAGGMMGVLVLESGG--------------------
>Syne6301|56750459
------------------MSVLAPDAVEGLFDQIAPIYDNLNDQLSFGLHRLWKRMAVKW
SAAKPGDRVLDLCCGSGDLAFLLAKVVGSKGQVIGFDRSQALLSVAGDRAR-QLASALVI
DWQRGDALDLPFPDDHFDAATLGYGLRNVPDIPTVLRQLQRVLKPGARAAILDMHR----
PYS-PLLRQFQQVYLDRWVVPAAAAQNCAAEYEYIDASLEAFPQGQQQVALAIAAGFQRA
KHYELAAGLMGVLVVEA----------------------
>Anav|75907644
----------------------MTNEIRAIFDRIAPVYDQLNDWLSLGQHRIWKEMAIKW
TGAKPGDTCLDLCCGSGDLALRLARRVGSTGQVYGVDFSANLLETAKQRAQ-AQYPQPHI
SWVEANVLDLPFEDNQFDAATMGYGLRNVTDIPRSLQELRRVLKPNAKAAILDFHR----
PNN-QQFRTFQQWYLDSIVVPLADRLGVKEEYAYISPSLDRFPIGKEQVEIALQVGFTSA
THYPIANGMMGVLIISK----------------------
>Artp|284050432
-----------------MKLDRTEEHIQNLFNRIAPVYDQMNDWLSFGSHRIWKQMAVNW
SGARPGHIGLDLCCGTGDLTRLLALKVGGSGQVVGVDFSRQLLAIAGDRQPPFTLSPAPI
TWVEADVLDLPFGDHHFDCATMGYGLRNVLDIPRSLKELHRVLKPGGTAAILDFHR----
PEN--GFKTFQQWYLDRVVVPVANTFGLKAEYAYLNPSLEKFPTGPEQVALAKEANFSRA
THYAIAGGMMGVLVLESGG--------------------
>Cya7425|220908181
----------------------MNHPVQDLFDRIAPVYDGLNDWLSLGQHRIWKRMTVKW
SEAREGDTCLDLCCGSGDLAVLLGAVVGRAGTVIGLDFAPAQLAIARQRSH----HQPQI
EWIQGDALTIPYPDNSFAAITMGYGLRNVSDIPTCLREIYRVLQPGKKAALLDFN-----
PSELPWIQAFQQFYLNHIVVPVAAQWGLTSEYAYILSSLEKFPPGRKQVDLALQAGFSQA
VHYSIAVDTMGVLVLTK----------------------
>Cya51142|172037483
----------MYNDFMSDNNWHSATDIQKIFDRIAPVYDDFNHWLSFGQHRVWKQMAVNW
TESKQGDIGLDVCCGSGDLSQLLARKVGKTGKVIGLDFSQALLAIAAQRAY-DDYPCLPL
EWVQGDALNLPFEDNIFDCATMGYGLRNVTDIGRCLQELHRVLKPKAKVAILDFHR----
PSQ-SWQQTLQKWYLDHLVVPLAQQYGLKDEYAYIMPSLERFPVGTEQVKLAQEVGFKPV
IHYPIAGGMMGILVATKTVNNEPN---------------
>Lyns|119494062
--------------------MDDKQKIQGIFNRIAPVYDRMNDEFSWGGHRIWKKMALHW
SQAQPGQTGLDLCCGSGDLALLLAQRLGTQGQVSGVDFSAEQLAIAQTRQKPFTVPLAPI
SWIEADALDLPFADNTFDCATMGYGLRNVIDIPLSLQELYRVLKPGATAAILDLNR----
PSD-VGLRSFQQWYLNTVVVPTAKRFGLREEYAYINPSLDQFPIGRQQVALAKTAGFRQA
THYAIAGGMMGVLVVTKTVNSQQ----------------
>Prom9211|159902968
------------------MRPKDSLPIKELFDTVSPTYDFLNDLFSFGLHRLWKRQFLRW
LNPTYGENWADLCCGTGDLSISLAKLLGPNGSVLGIDFSSSQIALAKKRAF--KASIQSV
SWLEADVLDNQLQSSSFDGVVMAYGLRNLSDPASGLHHMQRLLKPGGRAGVLDFNH----
TREGSLSSVFQKCYLRKFVVPLASTMGLREEYSYLEESLKSFPTGSLQKDMAISVGFKKA
SYRLIAGAQMGALLLQA----------------------
>Noss|17232744
----------------------MTNKIRAIFDRIAPVYDQLNDWLSLGQHRIWKEMAIKW
TGAKPGDTCLDLCCGSGDLALRLARRVGSTGQVSGVDFSANLLETAKQRAQ-SQYPQPNI
SWVEANVLDLPFKDNQFDAATMGYGLRNVTDIPRSLQELHRVLKPNAKAAILDFHR----
PNN-QQFRTFQQWYLDSIVVPLADRLGVKEEYAYISPSLDRFPIGKEQVEIALKVGFTSA
THYPIANGMMGVLIISK----------------------
>Cya8801|218247290
---------------MTDHTWHSASEIQGIFDRIAPVYDQLNNSLSLGQHRIWKLMAVKW
SEPQLGDVGLDVCCGSGDLSQLLARQVGKTGRVVGLDFSKEQLAIACQRSQ-EKYPFLPL
EWVEGDALNLPFEDNTFNCATMGYGLRNVTDIPRCLEELHRVLKLGAKVAILDFHR----
PPQ-ALMRRFQEWYLQTFVVPTAEKFGLTEEYAYINPSLERFPTGLEQVNLAYQAGFTHA
IHYPITMGMMGVLVATK----------------------
>Glov|37519696
--------------------MQGSQEIQGIFNAIAPVYDQINDRMSFGLHRVWKKMAIRW
TDCKPGDTVLDLCCGTGDLAFLLARRVGVAGTVWGVDFAAAQLAQARRRDR-----EGRV
RWLEADALDLPFADDSFDAVTQGFGLRNVVDIPACFAQLRRVLKPGGRAVILDLHA----
PAD-AGWRAFQRWYLEGWVTALGRAQGLEAEYAYIAPSLERFPTGDEQVRLAQQAGFSQA
SHYPLIGGTVGVLVAQ-----------------------
>Syns8102|33866206
------------------MKPGDPAAVEQLFDSVASRYDQLNDLLSLGLHRQWKRQLQCL
LRPAAGETWLDLCCGTGDLALELARRVRPGGSVLGLDAAAAPLELARHRQS--RQPWLNV
VFQQGDALSTGLPDASADGIVMAYGLRNLADPVVGLKEMARLLKPGRLAGVLDFNR----
LTTAGPAADFQRFYLRRLVVPVASAAGLKEEYAYLEESLKRFPDGTAQERLALEAGFAEA
RHHTLVAGQMGMLLLKR----------------------
>Thee|22299916
-----------------------MTNIQALFERIAPLYDRLNDQLSFGLHHVWKQMAVDW
LELPQGATALDLCCGTGDLTRLLARRVGRQGRVVGLDFAAAPLAIARQRSD----HYPQI
EWLQGDALAVPFAPQTFQGITIGYGLRNVVDIPQALREMFRLLVPGGRAAILDFSH----
PQT-SALEQFQQWYLQQWVVPTARHYGLAAEYDYLWPSIQAFPTPPTLCALIQQAGFERV
KHYPLLGGLMAITVAQK----------------------
>Syns9916|116073321
----------------MAVQPGDPAAVEQLFNDVAPRYDRLNDLLSLGLHRQWKRQLLAW
LQPQRGERWLDLCCGTGDLALALARTVRPSGHVTGLDAAAAPLQLAEERRQ--QEPWLDV
EWVQGDATASQLPSAHFDGVVMAYGLRNLADPAAGIQEMRRVLKPGGRAGVLDFNR----
LPDASWSAAFQRQYLRRVVVPAAAFAGLEPQYAYLEASLKRFATGAEQESMARKAGFRSA
KHRAVMAGQMGMLLLNT----------------------
>PromMED|33860988
------------------MRYKKTNEVKSIFNNISCSYDFLNSLLSLGLHKYWKKTLVDL
LKPINGENWADLCCGTGDLSFLIFKKVRPNGSVTGIDSAKEILNIAKEKSK--LIENKFI
SWEMQDILEIDEDLKNYDGICMSYGLRNLVNVEEGLKKVFNLLSDTGRAGFLDFNH----
SKFNSIADLFQKIYLRFVVVPISKIFRLSKEYSYIEKSIKNFPKGNELMLIAKGVGFKKV
EYRTIFFNQMGILILEK----------------------
>Scys6803|16329425
-------------MSNSLLTQPTQESVQQIFARIAPQYDDLNTFLSFGQHHIWKAMAVKW
SGVSPGDRLLDVCCGSGDLAFQGAKVVGTRGKVVGLDFCAELLAIAAGKHK-SKYAHLPM
QWLQGDALALPFSDNEFDGATMGYGLRNVGNIPQALTELQRVLKPGKKVAILDFHQ----
PGN-ALAANFQRWYLANVVVPMAKQWRLTEEYAYLQPSLDRFPTGPKQVQFALEVGFAKA
VHYPIAAGLMGVLVAEK----------------------
>Syn9902|78185137
------------------MKPGDAAAVEQLFDAVAPRYDRLNDVLSLGLHRQWKRQVVRS
LKPVAGEHWLDLCCGTGDLALELARCVRPGGMVIGVDAAATPLQGAEARQR--RQPWLPV
RFQQGDALATGLPSATADGLVMAYGLRNLADPALGLKEMHRVLKPGGRAAVLDFNR----
LLPGSAAAQFQRFYLRGLVVPIAASVGLRAEYAYLEKSLQRFPMGDEQEALARQAGFSEV
QHQPMVGGQMGCLMLRA----------------------
>Trie|113477409
-------------------MTDDSIEVKAIFNKIAPVYDQLNDLLSLGIHKVWKQMAVRW
SEPDYGSTCLDLCCGSGDLAYMLAKHVGNTGHVFGVDFSREQLAIARNREPPLLNKISPI
HWVEANALSLPFPHNYFDCATMGYGLRNVSNIPLCLQELYRVLKPNAKAAILDMHC----
PSS-STIRWFQKWYLDTVVVPVASNLGLTKEYAYISPSLTKFLTGKDQVALAYKLGFVNA
KHYPIIGGMMGILVITK----------------------
>Syn9311|113953789
------------------MKPRDPAAVEALFNAVAPRYDRLNDLLSLGLHRQWKRQLLSW
LSPQPDERWLDLCCGTGDLALALARKLRPDGSVLGLDAAEAPLTLAAERAG--REPWLRV
QWMQADALETGLPDQDFDGVVMAYGLRNLADPFLGFQEMARVLKPGGRAAVLDFNR----
LPEGSAAAAFQRIYLRRVVVPIAAGMGLADQYAYLETSVNQFLTGAEQESQAVAAGFTSA
QHRRLVGGQMGVLLLIR----------------------
>NoAz|298492618
-----------------MTNEIPDIFIRDIFNRIAPVYDQLNDRLSLGQHRIWKEMTVKW
SAAKPGDTCLDLCCGSGDLTFRLARYVGVNGKVYGMDFSCNLLETAKQRCQ-IYYPQPAI
DWIEADVLNLPFDNNQFDAITMGYGLRNVKDIPRSLQEIHRVLKPGGKAAILDFHR----
PDN-GIFRAFQKWYLDNLVVPLATNLGVKEEYAYISSSLDHFPTGRQQVEIARQAGFTNA
THYPISNGMMGVLVIGNG---------------------
>Ucyn|284928606
----------------MNNISYSATDVQNIFNNIAPVYDELNTLLSMGQHKIWKQMTVKW
SGSGLHDLGLDICCGSGDLTKLLAQKVGKKGKVIGVDFSRELLAIAAQRNH-KYYPSLPI
EWMLGDALNLPFEDNTFDCVTMGYGLRNIIDIPRCLQEINRVLKPFAKVAILDFQH----
PTN-AWQQIFQKWYLNSFVIPVAKHFKLEKEYSYIMPSLEKFPSGKRQIELAFEAGFDTP
VYYSIAGGMMGVLVGTKKYL-------------------
>Syns5701|87303180
------------------MNPGDPQAVRELFEAIAPRYDQLNDWLSFGLHRLWKRQAALW
LRPRPGQRLIDLCCGTGDLALVLAGKVRPGGQVLGFDAASAPLQVAAARAA--RQPWLPL
QWRQGDALATGLPPQSFDGAVMAYGLRNLADPAEGLRELRRLLRPGGRAAVLDFNRPDPS
TPAGAAAAAFQRLYLRRLVVPTARLFDLPDQYAYLEASLQRFPSGAEQEQLARRAGFSSA
RHRPLAAGQMGLLQLVA----------------------
>YellB|86607861
---------------MPSPTFEQPEEIRALFDRIAPHYDSLNQTLSLGLHQVWKRMAVRW
SGASSGGYVLDLCCGTGDLALQLARRVGRRGHVVGLDFSPAMLAIARRRSR--LFPGYSL
EWVLGDALALPFPDSSFDAITMGYGLRNVTDIPQALREIRRVLKPGRRAAILDFHR----
PTGIPLCEQFQRWYLNTQVVAQAKTLGLGSEYAYIDPSLDRFPSGEEQRQMALQAGFASA
KFYPLAWGMMGVLVIEKFRIVSINSINSTSPKGSDSPRL
>Syn7002|170077720
-----------------MSKPNAATEIQGIFNRIAPQYDALNEWISLGQHRIWKKMAVKW
SGVTGGDLALDVCCGSGDLTLLLAKTVGVYGKTVGIDFASQQLAIAAQKQN-RLCPHLDI
QWQEGDALALPYPDNHFDGATMGYGLRNVTDIPQALRELQRVLKPGKKVAILDFHR----
PDN-PGKQMFQQWYLDRFVVPLAERFQLTPEYAYIQPSIERFPTGKTQEKLAKEAGFRNA
IHYGIVGDMMGVLVATK----------------------
>Cylr|282898633
----------------------MKQEIRDIFDRIAPVYDQLNDWLSLGQHRIWKEMTVKW
SGVKPGYTCLDLCCGSGDLTFRLARRAGIAGRVYGVDFSNNLLNAAKNRQK-LSQNPYSI
TWTEADVLSLPFADDQFDVVTMGYGLRNVTDITRSLQEIYRVLKPGGRAAILDFHR----
PDD-HIWRTFQQWYLDYLVVPLATNLGVREEYAYISPSLQRFPRGKEQVALARQVGFVNA
VHYPISNAMMGVLVIVVP---------------------
>Prom9303|124023756
------------------MRPGDPQAVEQLFDAVAPNYDRLNDLLSLGLHRIWKRQLLAW
LSPLPGEHWLDLCCGTGDLALALARRLRPGGSVLGLDAAAAPLAVARRRAA--AEPWLPL
SWLQGDALDTGLPSHRFDGAVMAYGLRNLADPGAGLIELRRLLRPGARAGILDFNR----
MGEGSLAARFQRFYLRRLVVPVAAQVGLREHYAYLEASLQQFPKGEVQERLARDAGFATA
SHRPLAAGQMGALLLTA----------------------
>Syns7805|88809202
------------------MRPGDPEAVERLFNDAAPTYDRLNDLLSLGLHRQWKRQLLLT
LAPQRGEVWLDLCCGTGDLALALARRVRPGGQVVGVDAAEAPLDVARRRAA--REPWLPL
DFQQGDALALDCDTASVDGVVMAYGLRNLADPAAGLREVKRVLRPGGRAGLLDFNR----
LPAASGAARFQRAYLRRVVVPVAKGLGLKDHYTYLEASLLRFPDGTAQEELAKGAGFARA
RHRAMAGGLMGLLTLRC----------------------
>Syns7803|148240108
------------------MKPGDPEAVEQLFNDAAPTYDRLNDLLSFGLHRQWKRQMLLD
LAPRSGESWLDLCCGTGDLALALARRVRPGGQVVGVDTAEAPLALARQRAA--REPWLTL
AFQQGDALALNAETASVDGVVMAYGLRNLADPAAGLQEIKRVLRPGGRAGLLDFNR----
LQPTSMAARFQRAYLRRVVVPVADGLGLKDHYAYLEASLQRFPDGASQEQLARAVGFPLA
RHRPVAGGLMGLLTLRS----------------------
>Cya0110|126659548
---------------MSDNTWHSATDIQKIFDRIAPVYDEFNNWLSFGQHRIWKQMTVNW
TEAKHSDVGLDICCGSGDLSQLLARKVGKTGKVIGLDFSQELLAIAAQRAS-KKYPMLRL
EWVQGDALNLPFEDNTFDCATMGYGLRNVTDIPRCLQEIHRVLKPKAKVAILDFHR----
PYQ-PWQQIFQKWYLDHLVVPLAQQYGLKDEYAYIMPSLERFPSGTDQVKLAQKVGFDSV
IHYPIVGGMMGVLVATKTVRTEHN---------------
>Mica|166366525
---------------MSNQSSPNSTEIQAIFDQIAPEYDRLNQELSLGLHRVWKLMTVKW
CQPEKGDFALDICCGSGDLTNLLSKQVGKTGKVIGLDFSPQQLKIARQR-----FSATNI
NWMEGDALNLPFADSSFDCATIGYGLRNVVDITQCLGELYRVLKPGAKAAILDFHQ----
PTQ-TIAKLFQNWYLDHIVVPAAERYGLTDQYAYISPSIDRFPQGREQVKLGYRSGFSGA
VHYPLLAGLMGVLVLKK----------------------
>Syns8109|260435253
------------------MKPGDPAAVEQLFDAVAPRYDRLNDVLSFGLHRQWKRQLVRA
LKPVAGEHWLDLCCGTGDLALELGRCVRPAGAVTGLDAAAAPIERARQRQR--QQPWLPV
AFRQGDALQTGLSTACADGAVMAYGLRNLADPLQGLKELRRLLKPGGRAGVLDFNR----
LPQSGAAAAFQRFYLRRLVVPAAASVGLREEYAYLEKSLERFPTGLEQERLARQAGFAEA
NHRALVAGQMGILILRA----------------------
