# Supplementary material for: Genome fluctuations in cyanobacteria reflect evolutionary, developmental and adaptive traits
Source: BMC Evol Biol. 2011 Jun 30;11:187. doi: 10.1186/1471-2148-11-187 (PMC3141437; doi:10.1186/1471-2148-11-187)
Supplement: Additional file 8 — Individual and concatenated alignments for protein groups. Compressed file containing all alignments of individual groups (fasta format) and the concatenated alignment of 285 single-copy genes (phylip format). [file 1471-2148-11-187-S8.GZ › Cyanos1403.faa]

>Syne7942|81299914
-------MTLTTAAVLDALRPVEDPELRRSLVELNMIRDVAIAGDQVSFRLVLTTPACPL
RELIVADCEKAVKALPGVASVAIEVGAEIPQQR------------------SLPDRQGIG
GVRNILAISSGKGGVGKSTVSVNTAVALAKAGARVGLLDADIYGPNTPTMLGVADAQPSV
RPSP-QGDILVPIETHGIKLVSMAFLIDPDQPVMWRGPMLNGIIRQFLYQTEWGELDYLI
VDMPPGTGDAQLTLAQAVPLAGAVIVTTPQTVSLLDSRKGLRMFQQLKVPVLGIVENMSY
FIPPDLPDRRYDIFGSGGGEKTAKELEVSLLGGIPLEIPLREGGDRGVPIVVSQPESASA
QALTAIAQKIAAAVSVAALTQELGQES
>PromCC|33241185
--------MLSEEELLKALSSIKDSGSNRSVVDLGWLDQLRINHPKAIVRLNLPSYAQSQ
RDRIAAEAKRIVESYREISELQIELSNANGQSE----------IGNAGHG-QVSSLQKIP
GVKNVIAVSSGKGGVGKSTVAVNLACGLSQKGYSVGLLDADIYGPNTPIMLGVSDKTPEV
QGSG-AEQKIIPIESFGISMVSMGLLIDDNQPVIWRGPMLNGIIRQFLYQASWGEKDFLV
VDLPPGTGDAQLSLAQAVPMSGVLIVTTPQKVSLQDSRRGLAMFKQMNVPILGVIENMSS
FIPPDQPEREYAIFGTGGGQVLSEENSVPLLAKLPLEMNTSNGNEEDKPIVFQYPDSKTA
KAFERLALSVLEIIETNSN--------
>Crow|67925157
--------MLDTQSILDVLKPVQDPELQKSLVELNMIRNVAVEGGNVSFTLVLTTPACPL
REFIVEDCKKAVQTLPGVTSVNVDVTSETPQQQP-----------------SLPDQNSVA
GAKNIIAVSSGKGGVGKSTVAVNIAVALAQTGAKVGLLDADIYGPNVPTMLGLENTEVQV
EKNP-AGDILQPAFNYGVKMVSMGFLIDPDQPVIWRGPMLNGIIRQFLYQVNWGELDYLV
VDMPPGTGDAQLTMAQAVPMAGAIIVTTPQTVSLQDARRGLKMFEQLGVNVLGIVENMSY
FIPPDAPERSYDLFGSGGGEKTSKELQVPLLGCIPLEIALREGGDHGVPIVMSAPESASA
KALTAIAQNIAGKVSVAALA-------
>Syn7335|254423073
-----MITTLDIDSILTVLKPVQDPELQKSLVELNMIRNVEVDGGKVSFTLVLTTPACPL
REFIVEDCEKAVRTLPGVESVEVDVTAETPQQK------------------GLPDRTGID
GVKNILAVTSGKGGVGKSTVAVNLAVALAKTGAAVGLIDADIYGPNAPTMMGLGESNVIV
REDK-GEQVLEPAFNHGVKMVSMGFLIDRDQPVVWRGPMLNGVIRQFLYQVQWGDLDYLV
VDMPPGTGDAQLTLAQAVPMAGAVIVTTPQDVALSDARRGLKMFEQLKVPILGLVENMSY
FVPPDMPEKQYAIFGEGGGEKAAAELGVELLGKVPLEMPVREGGDRGLPIILSDPESASA
QSLMDIAKQTAAKISVAALT-------
>Syn307|148243183
--------MASQQDALSQLAELTDAGSGRSLVELGWIQGLRLEGNRAVFRLALPGFAQSQ
RDSIASEARSRLEALDGIDSVQIELAQPGEGAP----------IGAAGHG-QSQPRQPIE
GVKQVIAVSSGKGGVGKSTVAVNLACALAQQGLRVGLLDADIYGPNAPTMLGVADRTPEV
EGEG-ESQRLTPIESCGLAMVSMGLLIGPDQPVIWRGPMLNGIIRQFLYQVDWGERDVLV
VDLPPGTGDAQLSLAQAVPMAGVVVVTTPQQVALQDARRGLAMFQQMGIPVLGVVENMSW
FAPPELPEQRYAIFGSGGGRQLADESQVPLLGQIPIELPVQQGGDSGRPVTISQPDSVTA
AVFKNLASGLIAALKI-----------
>Syn9605|78211954
--------MTPVEQANKALQQVKDAGSGKTALELGWIEQIRITPPRAVFRLSLPGFAQSQ
RDRIVAEARGALMALDGIEDVQIEIGQPPSQGG----------IGQAGHG-QPAERQSIP
GVRQVIAVSSGKGGVGKSTVAVNLACALAQTGLRVGLLDADIYGPNAPTMLGVADQTPEV
QGSG-DQQRIVPIETCGIAMVSMGLLIDDHQPVIWRGPMLNGIIRQFLYQAEWGERDVLI
VDLPPGTGDAQLSLAQAVPMAGVVIVTTPQQVSLQDARRGLAMFRQMGIPVLGVVENMSA
FIPPDRPDCRYALFGSGGGAQLASDYDVPLLAQIPMEMPVQEGGDTGRPIVINRSDSASA
AEFKGLAEAVLKAVTQTV---------
>Nosp|186685245
-----MYDVLDSRSILEILRPVEDPELRKSLVELNMIRNVKIDGGKVSFTLVLTTPACPL
REFIVEDCQKAVKKLPGVTDVSIEVTAETPQQK------------------SLPDRTGIS
GVKNIIAVSSGKGGVGKSTVAVNVAVALAQTGAKVGLLDADIYGPNDPTMLGLADAQIVV
RSTE-TGDILEPAFNHGVKLVSMGFLIDRDQPVIWRGPMLNGVIRQFLYQVQWGELDYLI
VDMPPGTGDAQLTLTQAVPMAGAVIVTTPQTVALLDSRKGLRMFQQMNVPVLGLVENMSY
FIPPDQPDKHYDIFGSGGGSKTAAELGVPLLGCVPLEISTRVGGDSGVPIVVGDPDSASA
KALTAIALTIAGKVSVAALT-------
>PromAS|123969320
--------MTTIEDANLALQKVLDAGSKKNVIELAWIKNVRVTIPRVIVTLSLPSFANSQ
RDRIVQEVRRVLLDFEDINDVQIEIDNNPSKTE-------------SQNQSKVPELQMID
GIRHIIAVSSGKGGVGKSTIAVNLACSLAKLGLKTGLLDADIYGPNTPSMMGVAEQNPKV
TEGSGSDQRLIPIYKYGISLVSMGFLIEEGQPVIWRGPMLNSIIRQFLYQVEWNNLDFLV
IDLPPGTGDAQISLSQSVPITGAIVVTTPQQVSLQDARRGLAMFKQLGVPLLGIVENMSV
FIPPDMPSKKYEIFGKGGGKILAKENDLPLLAQIPIEMPLVDESNRGVPISISQPNKNSS
IAFSNLAQLIKSQFVNR----------
>Rapb|282898281
-----MSNLLNSQSVLEVLRPVEDPELRKSLVELNMIRNVKIDGGKVSFTLVLTTPACPL
REFIVEDCKKAIRNLPGVTDITVEVTAEIPQQK------------------ALPDRTGIQ
GVKNIIAVSSGKGGVGKSTIAVNVAVALAQAGSKVGLLDADIYGPNDPTMLGLANAEIAV
RSSE-KGEILEPAFNYGVKLVSMGFLIDRDQPVVWRGPMLNGVIRQFLYQVAWGEIDYLI
VDMPPGTGDAQLTLSQAVPISGAVIVTTPQNVALLDSRKGLRMFQQMNVPVLGIVENMSY
FIPPDQQDKQYDIFGSGGGSKTAAELQVPLLGCVPLEMSIRIGGDNGIPVVISHPDSVSA
QSLKAIAQGIAAKVSVAALT-------
>YellA|86605268
----MTTSTLDAAAILEALRPVQDPELRRSLVELNMIRDIRVEPKRVAFTLVLTTPACPL
REFIVDECKAAIRRLAPVEAIDVTVTAETPRSP------------------SLPDRQSVP
GVRNIIAISSGKGGVGKTSVSVNVAVALAQSGARVGLLDADIYGPNVPLMLGLQDRSLLV
RKREDGGEDIFPLENYGVKMVSMGLLVGRDQPVIWRGPMLNGVIRQFLYQVQWGELDYLI
VDMPPGTGDAQLTLVQAVPLAGAVIVTTPQSVALLDSRKGLNMFRQLGVPILGIVENMSY
FIPPDLPDRQYDIFGSAGGETTARELGVPLLGRIPLEIALRQGGDAGQPIVVGQPESASA
QALQQIAKTLAGRVSMLALGAG-----
>Prom9215|157414186
--------MTTIEDANFALQKVLDAGSQKNVIELTWIKNVRVSIPRVIVTLSLPSFANSQ
RDRIVQEVRKVLLDFEDVDDVQIEVDNNPSKTE-------------SETQSNAPELQKID
GIQHIIAVSSGKGGVGKSTIAVNLACSLAKLGLKTGLLDADIYGPNTPSMMGVAEQNPKV
TEGTGTDQRLIPINKYGISLVSMGFLIEEGQPVIWRGPMLNSIIRQFLYQVEWNNLDFLV
IDLPPGTGDAQISLSQSVPISGAIVVTTPQQVSLQDARRGLAMFKQLGVRLLGIVENMSV
FIPPDMPSKKYEIFGKGGGQTLAKENDLPLLAQIPIEIPLVDESNKGVPISISQPNKQSS
IAFSNLAQLIKNQFVNR----------
>PromN2A|72382991
--------MQTNDKVLKAFHSVKDVGSERSIVELGWLEVVSVKPPKIVVRLNLPNFAIAQ
RGQMAVDIRESIKSLEDIEEVQIEIGDSSPSKE--------SPIGQAGHGSQSQGLTAIP
KVKNVIAISSGKGGVGKSTVAVNLACALSQKGFKVGLLDADIYGPNTPYMLGVSEITPEV
SGSG-AEQKIIPIETCGIGMVSMGLLIDQNQPVIWRGPMLNGIIRQFLYQASWGERDFLI
VDLPPGTGDAQLSLAQAVPMAGVIIVTTPQNVSLQDSRRGLAMFKQMNIPVLGVIENMTY
FIPPDQPQKSYKIFGSGGGSQLAKENNVPLLSQIPIETDTFSGTGKDLPVVHTSRDSITA
KVFLELAGTLCNALSVKQ---------
>Syns9917|87124935
--------MATAEQATAVLTEIRDAGSGRSAVELGWIDRIRVTSPRAVIRLNLPGFAQSQ
RDRIVQECRERLLALDGIQDVQIEVGNPPQQAA--GASAQSGAIGQAGHG-QMAERQAIP
GVRQVIAVSSGKGGVGKSTVAVNLACALARQGHRVGLLDADIYGPNAPTMLGVAEQTPEV
RGSG-SEQRMTPIESCGVAMVSMGLLIDPDQPVIWRGPMLNGIIRQFLYQVSWGERDVLV
VDLPPGTGDAQLSLAQAVPMAGVIIVTTPQQVALQDARRGLAMFRQMQIPVLGVVENMSA
FIPPDQPERRYPLFGEGGGQQLADEFDSTLLAQIPLEMPVLSGGDQGRPIVVSQPDSASA
QAFVALADAVASRLTVSH---------
>Prom9312|78780058
--------MTTIEDANFALQKVLDAGSQKNVIELAWIKNVRVTIPRVIVTLSLPSFANSQ
RDRIVQEVRKVLLDFEDIDDVQIEIDNNPSKTE-------------SQNQSNAPELKKIG
GIRHIIAVSSGKGGVGKSTIAVNLACSLAKLGSKTGLLDADIYGPNTPSMMGVAEQNPKV
TEGSGSDQRLIPINKYGISLVSMGFLIEEGQPVIWRGPMLNSIIRQFLYQVEWNNLDFLV
IDLPPGTGDAQISLSQSVPISGAIVVTTPQQVSLQDARRGLAMFKQLGVPLLGIVENMSV
FIPPDMPGKKYEIFGKGGGQTLAKENDLPLLAQIPIEIPLVNDSNKGIPISISQPNKESS
VVFSNLAQLIKNQFVNS----------
>SynsBL|116072594
--------MTSAEQATRALEQIKDAGSGKTTLELGWIDQVRITPPRAVFRLNLPGFAQSQ
RERIAAEARELLMGLEGINDVQIEVGQAPTPSQ--------GSIGQAGHG-QPAERQSIP
GVRQVIAVSSGKGGVGKSTVAVNLACALAQQGLKVGLLDADIYGPNAPTMLGIANQTPEV
TGSG-DTQRIKPIESCGIAMVSMGLLIDEHQPVIWRGPMLNGIIRQFLYQAEWGERDVLV
VDLPPGTGDAQLSLAQAVPMAGVIIVTTPQLVSLQDARRGLAMFRQLGIPVLGVVENMSA
FIPPDMPDRRYALFGSGGGRRLADDYDVPLLAQVPMEMPVQEGGDSGSPIVISRSSSASA
KEFTALAERVQQQVATPA---------
>Prom9515|123967001
--------MTTVEDANNALSKILDSGSKKNLIELAWIKNVRVVIPRIIITLSLPSFANSQ
RDRIVKEVRNNLLQFEDINDVQIEIDNNLSQSN-------------SKSESNVPELKNIK
GIKHIIAISSGKGGVGKSTIAVNIACSLAKLGLKTGLLDADIYGPNTPAMLGVTEENPTV
TDGSGNDSRLIPINKFGISLVSMGFLIEEGQPVIWRGPMLNSIIKQFLYQVEWSNLDFLV
IDLPPGTGDAQISLSQSVPISGAIVVTTPQQVSLQDARRGLAMFKQLGVPLLGVVENMSV
FIPPDMPNKKYEIFGKGGGKILAGENNLPLLAQIPIEITLVNESNKGIPISISEPDKESS
IRFKELALLIKKTFIN-----------
>Cya8802|257061850
--------MLDRQSVLDVLRPVQDPELQKSLVDLNMIRHVEIEGNTVSFTLVLTTPACPL
REFIVEDCQKAVKQLPGVETVNVTVTAETPQQK------------------ALPNQQAIP
GTKNIIAVSSGKGGVGKSTVAVNIAVALAQSGAKVGLLDADIYGPNAPTMLGLANAQVNV
KQDS-QGEILEPAFNYGVKMVSMGFLIDPDQPVIWRGPMLNGIIRQFLYQVNWGNLDYLV
VDMPPGTGDAQLTLAQGVPIAGAVIVTTPQTVSLLDARRGLKMFEQLGVKVLGIVENMSY
FIPPDLPDRSYDLFGSGGGEKAAKELNVPLLGCVPLEIALREGGDQGIPIVMSAPESASA
KALTAIAKQVAAKVSVAALS-------
>Prom9313|33863974
--------MATAEQAHNALDQVKDSGSGRSALEMGWIDQVRVIPPRAVIRLTLPGFAQSQ
RDRLAQEARQALLELNGISEVQIEIGETASQGP----------IGQAGHG-QSAEPQAIQ
GVQQIVAVSSGKGGVGKSTVAVNLACALAQEGLSVGLLDADIYGPNTPTMLGVADRTPEV
SGNG-AEQCIIPIESHGIAMVSMGLLIEENQPVIWRGPMLNGIIRQFLYQAYWGERDVLV
VDLPPGTGDAQLSLAQAVPIAGVVIVTTPQKVSLQDARRGLAMFKQMGINVLGVVENMTA
FVPPDQPERRYALFGSGGGEQLAMENNVPLLAQIPMEMPVQEGGNEGSPIVHSRPESVSA
KAFKQLAKQVLDCASKAS---------
>Cya7822|196255151
--------MLNTETILEVLRPVQDPELQKSLVDLNMIRNVKIEGETVSFTLVLTTPACPL
REFIVEDCQKAVKQLPGVEKVQVEVTAETPQQK------------------SLPDKQSVG
GIKNILAISSGKGGVGKSTISVNVAVALAKAGAKVGLLDADIYGPNTPTMLGLTEAQIQV
KQGA-NGDILEPAFNHGVKMVSMGFLINPDQPVIWRGPMLNGIIRQFLYQVNWGNLDYLV
VDMPPGTGDAQLTLAQAVPMAGAVIVTTPQTVSLQDARRGLKMFQQLGVNVLGIVENMSY
FIPPDLPERSYDLFGSGGGEKTARELQVPLLGCVPLEISLREGGDNGIPIVVGDPTSASA
KALTAIAQQIAAKVSISALV-------
>Cya7424|218439996
--------MLDPQTVLEVLRPVQDPELQKSLVDLNMIRNVKIDAGTVSFTLVLTTPACPL
REFIVEDCQKAVKQLPGVEKVDVDVTAETPTQK------------------SLPNKQSVE
GIKNIIAISSGKGGVGKSTIAVNVAVALAQAGAKVGLLDADIYGPNTPTMLGLTQAEIQV
KQGT-NGEILEPAFNHGVKMVSMGFLIDPDQPVIWRGPMLNGIIRQFLYQVNWGNLDYLV
VDMPPGTGDAQLTLAQAVPLAGAVIVTTPQTVSLQDARRGLKMFQQLGVNVLGIVENMSY
FLPPDMPDRSYDLFGSGGGEKASSELQVPLLGCVPLEISLRQGGDAGIPIVVGEPESASA
KALTAITQQIAAKVSVSALV-------
>PromN1A|124026732
--MQYKLRMQTNDKVLKAFHSVKDVGSERSIVELGWLEIVSVKPPKIVVRLNLPNFAIAQ
RGQMAVDIRESIKSLEDIEEVQIEIGDSSPSKE--------SPIGQAGHGSQSQGLTAIP
KVKNVIAISSGKGGVGKSTVAVNLACALSQKGFKVGLLDADIYGPNTPYMLGVSEITPEV
SGSG-AEQKIIPIETCGIGMVSMGLLIDQNQPVIWRGPMLNGIIRQFLYQASWGERDFLI
VDLPPGTGDAQLSLAQAVPMAGVIIVTTPQNVSLQDSRRGLAMFKQMNIPVLGVIENMTY
FIPPDQPQKSYKIFGSGGGSQLAKENNVPLLSQIPIETDTFSGTGKDLPVVHTSRDSITA
KVFLELAGTLCNALSVKQ---------
>Micc|254413156
--------MVDTHSVLDVLRPVQDPELQKSLVELNMIRNVKIDGGTVSFTLVLTTPACPL
REFIVEDCQKAVKQLPDVEEVVVDVTAETPQQQ------------------SLPDRQGID
GVKNLVAISSGKGGVGKSTVAVNVAVALAQTGAKVGLIDADIYGPNTAAMLGLADAKVMV
QQGP-QGEVLEPAFNHGIKLVSMAFLIDPDQPVIWRGPMLNGIIRQFLYQVNWGELDYLI
VDMPPGTGDAQLTLAQAVPMAGAIIVTTPQNVALLDSRRGLKMFQQLGVPVLGIVENMSY
FIPPDLPDRQYDLFGSGGGEKTAQELGIPLLGCIPLEINLRQGGDRGLPIVVAEPESASA
QALIAIAKAIAAKVSVAALSRH-----
>Prom9202|254525415
--------MTTIEDANFALQKVLDAGSQKNVIELTWIKNVRVSIPRIIVTLSLPSFANSQ
RDRIVQEVRKVLLDFEDVDDVQIELDNNPPKTE-------------SETQSNAPELQKID
GIQHIIAVSSGKGGVGKSTIAVNLACSLAKLGLKTGLLDADIYGPNTPSMMGVAEQNPKV
TEGTGTDQRLIPINKYGISLVSMGFLIEEGQPVIWRGPMLNSIIRQFLYQVEWNNLDFLV
IDLPPGTGDAQISLSQSVPISGAIVVTTPQQVSLQDARRGLAMFKQLGVRLLGIVENMSV
FIPPDMPSKKYEIFGKGGGQTLAKENDLPLLAQIPIEIPLVDESNKGVPISISQPNKESS
IAFSNLAQLIKNQFVNR----------
>Nods|119510698
-----MYDVLDSASVLEVLRPVEDPELRKSLVELNMIRNVKIDAGKVSFTLVLTTPACPL
REFIVEDCKKAINKLPGVTEVSVDVTAETPQQK------------------SLPDRTGIT
GVKNILAVSSGKGGVGKSTVAVNVAVALAQTGAKVGLLDADIYGPNDPTMLGLADAEIVV
RSTD-KGDILEPAFNHGVKLVSMGFLIDRDQPVIWRGPMLNGVIRQFLYQVEWGELDYLI
VDMPPGTGDAQLTLTQAVPMSGAVIVTTPQNVALLDSRKGLRMFQQMNVPVLGIVENMSY
FIPPDMPDKQYDIFGSGGGSKTATELGVPLLGCIPLEISTRIGGDSGVPIVVADPDSASA
KALKAIALNIAGKISVAALT-------
>Cyab|254431518
--------MATVEQARAALSGLKDAGSGRGVLELGWIQDPRLQGERAVIRLALPGFAQSQ
RDRIAAEARQALLGLDGVQDVQIELAQPEGSGHS-GAAIGAAGHGPGGQG-QLPQQQPIP
GVKQVIAVSSGKGGVGKSTVAVNLACALARSGLRVGLLDADIYGPNAPTMLGVADRTPEV
SGEG-ASQELQPIETCGIAMVSMGLLIAENQPVIWRGPMLNGIIRQFLYQVAWGQRDVVV
VDLPPGTGDAQLTLAQAVPMAGVIVVTTPQEVSLADARRGLAMFLQMGVPVLGVVENMSG
FIPPDAPDKLYPIFGQGGGERLAREAGVPLLAELPLEMPVREAGDGGRPVVLTAPESATA
RGFMALAGKVASLAAVPA---------
>Acam|158334619
---MPDTIAPSTAKILEVLQPVQDPELQKSLVDLNMIRNVKVENGIATFTLVLTTPACPL
KEMIVDDCKKAVQALPGIESVEVEVTAETPQQK------------------SVPDRTGVP
GVKNIIAVSSGKGGVGKSTVAVNIAAALAQSGASVGMIDADIYGPNVPTMLGLEDAVVEV
RKEA-QGDVMEPAIAQGIKLVSMGFLIDKDQPVIWRGPMLNGIIRQFLYQVDWGTLDYLI
IDLPPGTGDAQLTLAQAVPMAGVVIVSTPQNVALLDARKGLKMFQQLGVPVLGVVENMSY
FIPPDRPETQYDIFGSGGGEKISKELGVPLIGCVPLEIPVREGGDQGKPIVLNGS-SASA
QAFQKIATEVAAKVSVAALT-------
>Prom9301|126697110
--------MTTIEDANFALQKVLDAGSKKNVIELAWIKNVRVTIPRVIVTLSLPSFANSQ
RDRIVQEVRGVLLDFEDIDDVQIEVDNN--PSK----------TESQNQS-NAPELQKID
GIRHIIAVSSGKGGVGKSTIAVNLACSLAKLGLKTGLLDADIYGPNTPSMMGVAEQNPKV
TEGSGSDQRLIPINKYGISLVSMGFLIEEGQPVIWRGPMLNSIIRQFLYQVEWNNLDFLV
IDLPPGTGDAQISLTQSVPISGAIVVTTPQQVSLQDARRGLAMFKQLGVPLLGIVENMSV
FIPPDMPGKKYEIFGKGGGQTLAKENDLPLLAQIPIEIPLVDDSNKGVPISISQPNKESS
LVFGNLAQLIKNQFVNTY---------
>Artm|209522927
-----MPDKLDASSVLEVLRPVQDPELQKSLVELNMIRNVKITGGDVRFTLVLTTPACPL
REFIVEDCQKAVKQLPGVETVEVDVTAETPQQK------------------SLPDRQGIS
GVKNIFAISSGKGGVGKSTVAVNVAVALASTGAKVGLIDADIYGPNDPTMLGLADTQVMV
QQTP-EGDRLEPAFNYGVKLVSMAFLIDRDQPVIWRGPMLNGIIRQFLYQVYWGELDYLI
VDMPPGTGDAQLTLAQAVPMSGAVIVTTPQEVSLLDSRKGLKMFEQLGVSILGIVENMSY
FVPPDLPDRKYDIFGTGGGQKTADDLGVPLLGAIPLEMPVRQGGDSGVPIVVSHPDSASA
QELTAIAKKIAARVSVMALA-------
>Syne6301|56750453
-------MTLTTAAVLDALRPVEDPELRRSLVELNMIRDVAIAGDQVSFRLVLTTPACPL
RELIVADCEKAVKALPGVASVAIEVGAEIPQQR------------------SLPDRQGIG
GVRNILAISSGKGGVGKSTVSVNTAVALAKAGARVGLLDADIYGPNTPTMLGVADAQPSV
RPSP-QGDILVPIETHGIKLVSMAFLIDPDQPVMWRGPMLNGIIRQFLYQTEWGELDYLI
VDMPPGTGDAQLTLAQAVPLAGAVIVTTPQTVSLLDSRKGLRMFQQLKVPVLGIVENMSY
FIPPDLPDRRYDIFGSGGGEKTAKELEVSLLGGIPLEIPLREGGDRGVPIVVSQPESASA
QALTAIAQKIAAAVSVAALTQELGQES
>Anav|75910779
-----MYDVLDSQSVLEVLRPVQDPELRKSLVELNMIRNVKIDGGQVSFTLVLTTPACPL
REFIVEDCQRAVKKLPGVTDVSVEVTAETPQQK------------------SLPDRNGVP
GVKNIIAISSGKGGVGKSTVAVNVAVALAQTGAKVGLLDADIYGPNDPTMLGLGDAQIVV
RSTE-KGEVLEPAFNHGVKLVSMGFLIDRDQPVIWRGPMLNGVIRQFLYQVEWGELDYLI
VDMPPGTGDAQLTLTQAVPMSGAVIVTTPQNVALLDSRKGLRMFQQMNVAVLGIVENMSY
FIPPDMPDKHYDIFGSGGGSKTAAELGVPLLGCIPLEISTRIGGDNGVPIVVADPDSASA
KALKAIALTIAGKVSVAALT-------
>Artp|284052970
-----MPDKLDASSVLEVLRPVQDPELQKSLVELNMIRNVEITGGDVRFTLVLTTPACPL
REFIVEDCQKAVKQLPGVETVEVDVTAETPQQK------------------SLPDRQGIS
GVKNIFAISSGKGGVGKSTVAVNVAVALASTGAKVGLIDADIYGPNDPTMLGLADTQVMV
QQTP-EGDRLEPAFNYGVKLVSMAFLIDRDQPVIWRGPMLNGIIRQFLYQVYWGELDYLI
VDMPPGTGDAQLTLAQAVPMSGAVIVTTPQEVSLLDSRKGLKMFEQLGVSILGIVENMSY
FVPPDLPDRKYDIFGSGGGQKTADELGVPLLGAIPLEMPVRQGGDSGVPIVISHPDSASA
QELTAIAQKIAARVSVMALA-------
>Cya7425|220908002
-----MPLTLSRESILDVLRPVQDPELRKSLVELNMIRDVAIANGNVSFTLVLTTPACPL
REFIVEDCKKAIATLPGVQNIDVKVTAETPQQK------------------SLPDRTGIK
GVKNIIAVSSGKGGVGKSTVAVNIAVALAQAGASVGMIDADIYGPNAPTMLGLEQAIVEV
RKEP-QGDVLEPAFNHGVKLVSMGFLIDKDQPVIWRGPMLNGIIRQFLYQADWGDLDYLI
VDLPPGTGDAQLTLAQAVPMAGVVIVTTPQTVALLDARKGLRMFQQLGVPVLGLVENMSY
FIPPDLPDRHYDIFGSKGGEKMATELGVPLLGSVPLEIQLREGGDQGLPIVLSAPDSASA
QALRAIAQQVAAKVSIAALL-------
>Cya51142|172035839
--------MLDTQSILDVLRPVQDPELQKSLVDLNMIRNVAVDGGNVSFTLVLTTPACPL
REFIVDDCKKAVQTLPGVENIDIAVTAETPQQK------------------ALPNQQSVA
GTKNIIAVSSGKGGVGKSTVAVNIAVALAQTGAKVGLLDADIYGPNAPTMLGLENTEVQV
EKNE-AGDILQPAFNYGVKMVSMGFLIDPDQPVIWRGPMLNGIIRQFLYQVNWGDLDYLV
VDMPPGTGDAQLTMTQAVPMAGAVIVTTPQTVSLLDARRGLKMFEQLGVKVLGIVENMSY
FIPPDAPDRQYDLFGSGGGEKASKELQVPLLGCIPLEIALREGGDKGVPIVMSAPESASA
QALTAIAQNIAAKVSVAALA-------
>Lyns|119486201
-----MSNSLDVNSVLEILRPVQDPELQKSLVELNMIRNVKINEGEVSFTLVLTTPACPL
REFIVEDCQKALKQLPGVERVTVDVTAETPQQK------------------SIPDRQGIE
GVKNILAISSGKGGVGKSTVAVNVAVALAQMGAKVGLIDADIYGPNDPTMMGLSDYQVIV
HQGP-QGEVLEPAFNYGVKLVSMAFLIDRDQPVIWRGPMLNGIIRQFLYQVQWGELDYLI
VDMPPGTGDAQLTLVQAVPMSGVVIVTTPQTVSLLDSRKGLRMFQQLGVSILGIVENMSY
FIPPDLPDKKYDIFGSGGGEKTAKELGVSLLGGIPLEMPVREGCDNGVPIVIAHPESAAA
VELMAIAQRIAAKVSVAALA-------
>Prom9211|159904242
--------MTTAEEAIKALSSIKDSGTGKSLLELGWLDQIRINPPRASVRLNLPNFANSQ
RQGIAQEIRTYLEKFDDIDAVQIELANSPQQGE----------IGKAGHG-EMQPVQAIN
GVKNIVAVTSGKGGVGKSTVAVNLACALAQKGLKVGLLDADIYGPNTPTMLGVAQKTPEV
FGQG-AEQKIIPIESAGIAMVSMGFLIDEDQPVIWRGPMLNGIIRQFLYQTSWGERDVLV
VDMPPGTGDAQLSLAQAVPITGVLVVTTPQKVSLQDARRGLAMFKQMDIPILGVIENMTF
FVTPDPPERKYSLFGSGGGEQLAKENSVPLLAQIPMEMPVLEGGNEGWPIVKRYPDSLSA
KAFKELAISIVKTIKIN----------
>Noss|17228148
-----MYDVLDSQSVLEVLRPVQDPELRKSLVELNMIRNVKIDGGQVSFTLVLTTPACPL
REFIVEDCQRAVKKLPGVTDVSVEVTAETPQQK------------------SLPDRNGVP
GVKNIIAISSGKGGVGKSTVAVNVAVALAQTGAKVGLLDADIYGPNDPTMLGLGDAQIVV
RSTE-KGEVLEPAFNHGVKLVSMGFLIDRDQPVIWRGPMLNGVIRQFLYQVEWGELDYLI
VDMPPGTGDAQLTLTQAVPMSGAVIVTTPQNVALLDSRKGLRMFQQMNVAVLGIVENMSY
FIPPDMPDKHYDIFGSGGGSKTAAELGVPLLGCIPLEISTRIGGDNGVPIVVADPDSASA
KALKAIALTIAGKVSVAALT-------
>Cya8801|218248791
--------MLDRQSVLDVLRPVQDPELQKSLVDLNMIRHVEIEGNTVSFTLVLTTPACPL
REFIVEDCQKAVKQLPGVETVNVTVTAEIPQQK------------------ALPNQQAIP
GTKNIIAVSSGKGGVGKSTVAVNIAVALAQSGAKVGLLDADIYGPNAPTMLGLANAQVNV
KQDS-QGEILEPAFNYGVKMVSMGFLIDPDQPVIWRGPMLNGIIRQFLYQVNWGNLDYLV
VDMPPGTGDAQLTLAQGVPIAGAVIVTTPQTVSLLDARRGLKMFEQLGVKVLGIVENMSY
FIPPDLPDRSYDLFGSGGGEKAAKELNVPLLGCVPLEIALREGGDQGIPIVMSAPESASA
KALTAIAKQVAAKVSVAALS-------
>Glov|37521049
-MMGTMQRIIQQEEILNVLKPVQDPELRRSLVELGMIRNVDIQGGNVSFTLVLTTPACPL
REMIVGDCKKAVFAIDGVQSVEVEVTAETPKAK------------------ALPDRQGIP
GVKNIIAVSSGKGGVGKTTVSVNVAVSLAQSGAQVGILDADIYGPNVPLMLGLQGQKMPV
RHNENGGEIFEPLFNYGVKVVSMGFWVGEDQPLIWRGPMLNSAIRQFLYQVDWGELDYLI
IDLPPGTGDAQLTLCQSVPLAGAVIVTTPQTVALLDSRKGLRMFQQLGVPVLGIVENMSY
FIPPDAPEKKYDIFSSGGGERTARELGLPLLGMLPLEMPVREGGDRGVPIAMARPDSASA
QAFRKLAQVIAGKVSVAALT-------
>Syns8102|33866573
--------MVSVEQANGVLAQIQDAGSGRAVTELSWIDQIRVEGSRVVFRLALPGFAQGQ
RERIAGEARQALLSLDGIDDVQIELGQPPSQGG----------IGQAGHG-QPAERQSIP
GVRQVIAVSSGKGGVGKSTVAVNLACALAQQGLSVGLLDADIYGPNAPTMLGVADRTPEV
RGSG-DTQRMVPIESCGVAMVSMGLLIDEHQPVIWRGPMLNGIIRQFLYQADWGERDVLV
VDLPPGTGDAQLSLAQAVPMAGVVIVTTPQQVSLQDARRGLAMFRQLGIPVLGVAENMSA
FIPPDRPEQRYALFGSGGGATLAADYDVPLLAQIPMEMPVQEGGDSGRPIVISRPDSASA
LEFQGLAERVLQQVTTTA---------
>Thee|22299962
MIHYPMSAPLTVESVLAVLRPVEDPELRRSLVELNMIRDVAIEDGTVRFTLVLTTPACPL
REFIVEDCKKAVFTLPGVMDVQVAVTAETPQQK------------------SLPDRTDVP
GVKNIIAVSSGKGGVGKSTVAVNLALALAQAGATVGMIDADIYGPNVPTMLGLEEAIVEV
RKEA-GGDLLVPPVAHGLKVVSMAFLIDRDQPVIWRGPMLNGIIRQFLYQSDWGALDYLI
VDLPPGTGDAQLTLAQAVPMAGVVIVTTPQPVALGDARRGLRMFQQLGVTVLGLVENMSY
FIPPDLPNRRYDIFGSGGGEALAAEMGVPLLGQIPLELPVREGGDLGQPILIADPQSAAA
QALRAIAQQVAARVSVAALSSVG----
>Syns9916|116075795
--------MATAEQATTALKQILDAGTGRPALDLGWIDNIRIAPPRAVIRLNLPSFAQGQ
RERIAQESRERLLQLNGIDDVQIELGSPAQQQS----SPQPGGIGQAGHG-QVAERQPIP
GVKQVIAVSSGKGGVGKSTVAVNLACALARQGLRVGLLDADIYGPNAPTMLGVADRTPEV
EGSG-SEQRMTPIESCGVAMVSMGLLIDPDQPVIWRGPMLNGIIRQFLYQVTWGERDVLV
VDLPPGTGDAQLSLAQAVPMAGVVIVTTPQQVALQDARRGLAMFRQMSIPVLGVVENMSA
FIPPDQPEKRYALFGEGGGQTLADEFETTLLAQVPLEMPVLTGGDQGSPIVISQPDSASA
ASFKQLAQDVTTMVGATA---------
>PromMED|33862137
--------MTTVEDANYSLSKILDSGSKKNLIELAWIKNVRVILPRIIITLSLPSFANSQ
RERIVKEVKNILLKFEDVNDVQIEIDNKVSQSN-------------STSENNFPELKNIK
GIKHIIAISSGKGGVGKSTIAVNIACSLAKLGLKTGLLDADIYGPNTPSMLGVTEENPKV
TDGSGNDQRLIPINKYGISLVSMGFLIEEGQPVIWRGPMLNSIIKQFLYQVEWNNLDFLV
IDLPPGTGDAQISLSQSVPISGAIVVTTPQKVSLQDARRGLAMFKQLGVPLLGVVENMSV
FIPPDMPNKKYEIFGKGGGKILAGENNLPLLAQIPIEIELVNDSNKGVPISISEPDKESS
IRFKELAQLIKKQFIN-----------
>Scys6803|16331499
--------MLTTDAVLTVLRPVQDPELQKSLVELNMIRDVAIAGGTVSFTLVLTTPACPL
REFIVEDCEKAVKTLPGVEKVEVKVTAETPQQK------------------SLPDRQSVG
QVKNIIAISSGKGGVGKSTVAVNVAVALAQTGAAVGLLDADIYGPNAPTMLGLSGAAVQV
QNSP-QGEVLEPVFNHGIKMVSMGFLIDPDQPVIWRGPMLNGIIRQFLYQVNWGALDYLI
VDMPPGTGDAQLTLTQSVPMAGAVIVTTPQTVSLLDARRGLKMFQQMGVNVLGIVENMSY
FIPPDLPDRQYDLFGSGGGEKASKELNVPLLGCVPLEIGLREGGDKGVPIVVSQPESASA
KALTAIAKQIAGKVSMAALV-------
>Syn9902|78185493
--------MTSAEQATRALEQIKDAGSGKTTLELGWIDQVRISPPRAVFRLNLPGFAQSQ
RERIAAEARELLMGLEGINDVQIEVGQAPTPSQ--------GSIGQAGHG-QPAERQSIP
GVRQVIAVSSGKGGVGKSTVAVNLACALAQQGLKVGLLDADIYGPNAPTMLGIANQTPEV
TGSG-DTQRIKPIESCGIAMVSMGLLIDEHQPVIWRGPMLNGIIRQFLYQAEWGERDVLV
VDLPPGTGDAQLSLAQAVPMAGVIIVTTPQLVSLQDARRGLAMFRQLGIPVLGVVENMSA
FIPPDMPDRRYALFGSGGGRQLADDYEVPLLAQVPMEMPVQEGGDSGSPIVISRSSSASA
KEFTALAELVQQQVATPA---------
>Trie|113474938
-----MSNIPDIKSILDVLRPVEDPELRKSLVELNMIRNVNIIDGQVKFTLVLTTPACPL
REFIVEECQKAVKELPGVKEVIVDVTAETPQQK------------------TLPDRQGIG
GVKNIIAISSGKGGVGKSTVAVNVAVALAQMGAKVGLIDADIYGPNDPTMLGLEDAQVMV
QQGE-SGEVLQPAFNHGVKLVSMAFLIDKDQPVIWRGPMLNGIIRQFLYQVQWGELDYLL
VDLPPGTGDAQLTLAQAVPMSGVVIVTTPQTVALLDSRKGLKMFQQLGVSVLGIVENMSY
FVPPDMPDKKYDIFGSGGGEKTAQELGVPMLGGVPLEMPVREGGDSGIPIVVGDPASVSA
QKLQAIAQNIAARVSVAALA-------
>Syn9311|113954835
--------MATAEQAAELLKGIVDAGSNRSVMDLGWLDRVRVDPPRAVLRLNLPGFAQGQ
RERIVSEARERLLGLEAIQDVQIEVGTPPSQGG----------IGQAGHG-QAAERQPIP
GVKQVIAVSSGKGGVGKSTVAVNLACSLAKQGLRVGLLDADIYGPNAPIMLGVADQSPEV
SGSG-DDQRMIPLESCGVAMVSMGLLIEENQPVIWRGPMLNGIIRQFLYQVDWTERDVLI
VDLPPGTGDAQLSLAQAVPMAGVVIVTTPQKVALQDARRGLAMFLQMGVPVLGVVENMSA
FIPPDQPDKSYALFGSGGGQTLAEAFDVPLLAQIPMEMSVQEGGDQGQPISISHPNSASA
QAFKELAETLGNSLQAIG---------
>NoAz|298491454
-----MYQVLDSQSVLEVLRPVEDPELRKSLVELNMIRNVKIDGGKVSFTLVLTTPACPL
REFIVEDCKKAVNKLPGVTDISVDVTAQTPQQK------------------SLPDRTGVD
GVKNIIAVSSGKGGVGKSTVAVNVAVALAQTGAKVGLLDADIYGPNDPTMLGLADAQITV
RCTD-TGDILEPAFNHGVKLVSMGFLIDRDQPVIWRGPMLNGVIRQFLYQVQWGEIDYLI
VDMPPGTGDAQLTLTQAVPMAGAVIVTTPQTVALLDSRKGLRMFQQLNVPVLGIVENMSY
FIPPDQPDNQYDIFGSGGGSKTAAELGVSLLGCVPLEISTRMGGDSGVPIVVGDPDSASA
KALTAIALAIAGKVSVAALT-------
>Ucyn|284929348
--------MLDHQSILNALQPVQDPELKKSLVTLNMIRNVSIKDSTVEFTLVLTTPACPL
KELIIQDCEKALKELPEVQEVKINVTSETPVQK------------------ALPTQQSIP
NVKNIIAVSSGKGGVGKSTVAVNTAVALAQMGAKVGLLDADIYGPNAPTMLGVEDYQVTV
EKRP-EGDILEPVLSNGIKMVSMGFLINPGQPVIWRGPMLTGIIRQFLHQVNWGSLDYLI
VDMPPGTGDVQLTLAQSVPMAGVVIVTTPQNVSLIDAYRGIKMFEQLKTNILGIVENMSY
FIPPDLPDHSYDIFGSGGGMKASQELQIPLLGLIPLEISLRQGGDNGVPILISHPQSASA
KALKLIAQKIAGKVSMMALA-------
>Syns5701|87300940
--------MATAEQALAALEPLCDAGTGRSLLELGWIQQVRPQGSRVVFSLALPGYATSQ
RERIAAEARAALMALESIEDVQIELAQPSAGGRPEGSPIGGAGHRPGGGG-NLPERQGIP
GVGRIIAVSSGKGGVGKSTVAVNLACALAQSGLRVGLLDADIYGPNAPTMLGVADRTPEV
RGSG-NEQVLVPIETCGIGMVSMGLLIQENQPVVWRGPMLNGIIRQFLYQADWGERDVLV
VDLPPGTGDAQLTLAQAVPMAGVVIVTTPQRVSLQDARRGLAMFLQMGVPVLGVVENMST
FIPPDRPEASYAIFGSGGGATLAAEAGVPLLAELPLEMAVVDGGDQGCPVVIARPESATA
RAFQTLAQRITSLTLATA---------
>YellB|86608252
----MTTSTLDAAAILEALRPVQDPELRRSLVELNMIRDIRVEPGRVAFTLVLTTPACPL
REFIVEECKAAIRQLAPIEAIDVTVTAETPRSP------------------SLPNRQSIP
GVRNIIAISSGKGGVGKTSVSVNVAVALAQSGARVGLLDADIYGPNVPLMLGLQDRSLVV
QKREDGGEDIFPLENYGVKMVSMGLLVGRDQPVIWRGPMLNGVIRQFLYQVQWGELDYLI
VDMPPGTGDAQLTLVQAVPLAGAVIVTTPQSVALLDSRKGLNMFRQLGVPILGIVENMSY
FIPPDLPDRQYDIFGSEGGETTARELGVPLLGRIPLEIALRQGGDAGQPIVISQPESASA
QALRQIAKTLAGRVSMLALGAG-----
>Syn7002|170077536
--------MADTQAILAALRPVQDPELQKSLVDLNMIRNVSVENGTVKFTLVLTTPACPL
KEFIVEECKNAVLPLPGVNAVDVEVTAETPQQK------------------ALPNQQGID
NVKNIIAISSGKGGVGKSSVAVNVAIALAQTGAKVGLLDADIYGPNVPNMMGIGEVEIKV
DKTG-GQDILQPEFNHGVKLVSMAFLIDPDQPVIWRGPMLNGIIRQFLYQVNWGELDYLI
VDMPPGTGDAQLTMAQAVPMAGAVIVTTPQTVSLLDSRRGLKMFQQMGVNVLGIVENMSY
FIPPDLPDRQYDLFGSGGGEKTANELDVPLLGCIPLEIALREGGDTGTPIVVAQPESASA
KALVSIAKAIAAKVSVAALA-------
>Cylr|282901462
-----MSNLLNSQSVLEVLRPVEDPELRKSLVELNMIRNVKIDGGKVSFTLVLTTPACPL
REFIVEDCKKAIRNLPGVTDITVEVTAEIPQQK------------------SLPDRTGIQ
GVKNIIAVSSGKGGVGKSTIAVNVAVALAQAGSKVGLLDADIYGPNDPTMLGLADAEIAV
RSSE-NGEILEPAFNYGVKLVSMGFLIDRDQPVVWRGPMLNGVIRQFLYQVAWGEIDYLI
VDMPPGTGDAQLTLSQAVPISGAVIVTTPQTVALLDSRKGLRMFQQMNVPVLGIVENMSY
FIPPDQQDKQYDIFGSGGGSKTAAELQVPLLGRVPLEMSIRIGGDNGIPVVISHPDSVSA
QSLKAIAQGIAAKVSVAALT-------
>Prom9303|124023961
--------MATAEQAHNALDQVKDSGSGRSAIEMGWIDQVRVIPPRAIIRLTLPGFAQSQ
RDRLAQEARQVLLELNGISEVQIEIGETASQGP----------IGQAGHG-QSAGPQAIQ
GVRQIVAVSSGKGGVGKSTVAVNLACALAQEGLSVGLLDADIYGPNTPTMLGVADRTPEV
SGNG-AEQCIIPIESHGIAMVSMGLLIEENQPVIWRGPMLNGIIRQFLYQAYWGERDVLV
VDLPPGTGDAQLSLAQAVPIAGVVIVTTPQKVSLQDARRGLAMFKQMGVNVLGVVENMTA
FVPPDQPERRYALFGSGGGEQLAMENNVPLLAQIPMEMPVQEGGNEGSPIVHSRPESVSA
KAFKQLAKQVLDCASQAS---------
>Syns7805|88807857
--------MTSAEQATQALSDLRDAGSDRSLLDLGWLDQVRVSPPRAVIRLNLPGFAQGQ
RDRIVNDARARLLELEGIDDVQIEVGQPPSQGG----------IGQAGHG-QAAERQAIP
GVKHVIAVSSGKGGVGKSTVAVNLACAFASQGLRVGLLDADIYGPNAPTMLGVADRTPEV
RGSG-ENQCMQPIETCGVAMVSMGLLIEENQPVIWRGPMLNGIIRQFLYQVNWGERDVLV
VDLPPGTGDAQLSLAQAVPMAGVVIVTTPQQVALQDARRGLAMFRQMGIPVLGVVENMSA
FIPPDQPEKRYALFGSGGGKTLADAFDVPLLAEIPMEMQLQAGGDQGQPITLAQPDSISA
RLFIELAHRLSSMVSSSH---------
>Syns7803|148238796
--------MISAEQATQALSDLRDAGSDRSLLDLGWLDQVRVSPPRAVIRLNLPGFAQGQ
RDRIVNDARTRLLRLEGIEDVQIEVGQP--PSQ--------GGIGQAGHG-QAAERQAIP
GVKQVIAVSSGKGGVGKSTVAVNLACAFANQGLRVGLLDADIYGPNAPTMLGVADCTPEV
SGSG-DNQCMQPIETCGVAMVSMGLLIEENQPVIWRGPMLNGIIRQFLYQVNWGERDVLV
VDLPPGTGDAQLSLAQAVPMAGVVIVTTPQQVALQDARRGLAMFRQMGIPVLGVVENMSA
FIPPDQPEKRYALFGSGGGKTLAEAFDVPLLAEIPMEMPVQAGGDQGLPITRAKPDSISA
QQFIALAERLSPAVQASR---------
>Cya0110|126659301
--------MLDTQSILNVLRPVQDPELQKSLVDLNMIRNVAVDDGNVSFTLVLTTPACPL
REFIVDDCKKAVQTLPGVETVNVEVTAETPQQK------------------SLPHQQSVA
GTKNIIAVSSGKGGVGKSTVAVNIAVALAQTGAKVGLLDADIYGPNAPTMLGLENTEVQV
EKNE-AGDILQPAFNYGVKMVSMGFLIDPDQPVIWRGPMLNGIIRQFLYQVNWGALDYLV
VDMPPGTGDAQLTMAQAVPMAGAVIVTTPQTVSLLDARRGLKMFEQLGVKVLGLVENMSY
FIPPDAPERQYDLFGSGGGEKASKELQVPLLGCIPLEIALREGGDKGIPIVMSAPESASA
QALTAIAQNIAAKVSVAALA-------
>Mica|166365156
-------MPLDTASILEVLRPVQDPELQKSLVELNMIRNVAIDGGKVSFTLVLTTPACPL
REFIVEDCQKAVKQLPGVESVAVDVTAETPQQK------------------ALPDRQGVE
GVKNIIAVSSGKGGVGKSTVAVNIAVALAHLGAKVGLLDADIYGPNAPTMLGLNDAQVTV
QGA--NGEILEPAFNHGIKMVSMGFLINPDQPVIWRGPMLNGIIRQFLYQVNWGDLDYLI
VDMPPGTGDAQLTLIQSVPLAGAVIVTTPQTVSLIDARRGLKMFQQLGARVLGIVENMSY
FIPPDQPDRSYDLFGSGGGEKTSQELGIPLLGCVPLEIALREGGDTGVPVVLGQPESASA
KALIAIARQVAAKVSVAAYS-------
>Syns8109|260436129
-----MKRMTPVEQANQALQQVKDAGSGKTALELGWIEQIRITPPRAVFRLSLPGFAQSQ
RDRIVAEARGALMALDGIDDVQIEIGQP--PSQ--------GGIGQAGHG-QPAERQSIP
GVRQVIAVSSGKGGVGKSTVAVNLACALAQTGLRVGLLDADIYGPNAPTMLGVADQTPEV
QGSG-DQQRIVPIETCGIAMVSMGLLIDDHQPVIWRGPMLNGIIRQFLYQAEWGKRDILI
VDLPPGTGDAQLSLAQAVPMAGVVIVTTPQQVSLQDARRGLAMFRQMGIPVLGVVENMSA
FIPPDRPDCRYALFGSGGGAQLAADYDVPLLAQIPMEMPVQEGGDTGRPIVINRSDSASA
AEFKGLAEAVLKAVTQPV---------
