# Supplementary material for: Genome fluctuations in cyanobacteria reflect evolutionary, developmental and adaptive traits
Source: BMC Evol Biol. 2011 Jun 30;11:187. doi: 10.1186/1471-2148-11-187 (PMC3141437; doi:10.1186/1471-2148-11-187)
Supplement: Additional file 8 — Individual and concatenated alignments for protein groups. Compressed file containing all alignments of individual groups (fasta format) and the concatenated alignment of 285 single-copy genes (phylip format). [file 1471-2148-11-187-S8.GZ › Cyanos1404.faa]

>Syne7942|81299921
-------------------MSDRLQLEITEVP----------S----------------E
RLDRWLAQQWPHLSRARLQKLIAAGQLRVNGEVCDQKRWQPRLGDRLELEMPPTEAIA-L
APEEIPLDILYEDADLLIVNKAVGMVVHPAAGHDTGTLVHALLAHCGDS-----LTGIGG
EQRPGIVHRLDKDTTGAMVVAKTEAALLSLQDQIRQKTAQREYLGVVFGSPR--------
QDSGQVEEPIGRHLRDRKRMAVVPIERGGRWALTHWQVRERLGNYALLHYRLATGRTHQI
RVHSHHMGHPLVGDPLYGNGRSLGVNLQGQALHAWRLSLQHPRT----------------
--GEVIAVEAPLPAEFQRLLRVLRDRSAQS-------------
>PromCC|33239671
-----------------MPEDQKQSFGKGEGELVKLIYPKPLP----------------M
RLDRWLVSQRSEQSRARIQKFIEDGLVLVNGIQGKSK-TPLRTGDEIQLWVPPPEPLPYL
KPQKMHLDIIFEDSHIIVINKPAGLTVHPAPGNKDRTLVNGLLHHC-TD-----LPGING
KLRPGIVHRLDKDTTGCIVIAKSQEALVNLQVQIQKRIASRRYIALVHGVPH--------
GDKGIISAPIGRHPIDRKKYAVVN-DGSGRDACTHWELKERLGDYSLLSFKLETGRTHQI
RVHSAHIGHPILGDPTYSRCKKLPTKLTGQVLHAIQLGLQHPIS----------------
--KTDILFEAPLPDTFLNVLSVLRK------------------
>Crow|67920300
---------------------MTINLTVENQG---------------------------D
RLDIWLSNQLTDISRSRIQKLIEQGNITLNNEVCPNKKIKLKIGDRLQVNIPEPQPLE-L
QPEPIPLDILYEDEQLIIINKSANLVVHPAPGHETGTLVHALLYHC-SN-----LAGIGG
VQRPGIVHRLDKDTTGAIVVAKTDFAHQNLQFQIKNRTAKREYLGIIYGVLNNEEDENN-
RDKGMINLPIGRHPVDRKRMAVVPREKPGREAVTYWEIIERLGNYSLVKFILETGRTHQI
RVHSSYFGNPIVGDPLYSNNRSLKMNLSGQALHAHKLTLTHPIT----------------
--SEKIEAIAPLPDEFIKLLNYLRQKQ----------------
>Syn7335|254423656
---------------------MGIERTVEAGA----------P----------------E
RLDRWLADNVEAFSRNRVQQLIEQGAVSVNGEVCDRKKELVTAGDYIILSVPEAQPYE-L
TPEDIPLDILYEDDQLLIVNKPAGMVVHPAPGHATGTLVHALLFYCGEQ-----LTGVGG
VQRPGIVHRLDKNTTGAMVVAKTETALCNLQQQIQAKTAKREYLGIVNGAPK--------
AEQGTIDQPIGRHPKHRKKMSILPVESGGRTAITHWKTVERLGNYTLIHFQLETGRTHQI
RVHSAYLGLPIIGDPDYGSTRFPGVKLPGQALHAFRLTLSHPIT----------------
--QAVVSAEAPLPDQWKILLGQLRSRLR---------------
>Syn307|148243331
----------------------MNGFGEGEGELLTLHYPKPLP----------------M
RLDRWLVSQRPEQSRARIQKFIEAGYVRVNGTTGRAK-TPLRHGDEIKLWMPPPEPLPYL
QPEPMDLDVLFEDEHLIVINKPAGLTVHPAPGNKDGTLVNGLLHHC-PD-----LPGISG
KLRPGIVHRLDKDTTGCIVIAKSQQALVKLQVQIQKRVASREYLAVVHGVPA--------
GESGTIVGAIGRHPVDRKKYAVVS-SDNGRYACTHWSLQERLGDYSLLRFKLDTGRTHQI
RVHCAHRNHPVVGDPTYSRCRKLPIELPGQALHAVQLGLDHPIT----------------
--GERMVFEAPLPEVLEKLLAVLRKRAA---------------
>Syn9605|78213965
-------MSPHWKRPPLPEETFTDRFGEGEGELLTLAYPKPLP----------------M
RLDRWLVSQRTEQSRARIQKFIDAGYVRVNGKTGKAK-TPLRQGDEVQLWMPPPEPLPYL
KPEPMDLDVLFEDDHLIVLNKPAGLTVHPAPGNKDGTLVNGLLHHC-PD-----LPGISG
KLRPGIVHRLDKDTTGCIVIAKSQEALVRLQVQIQKRIASREYFAVVHGVPG--------
GDSGTIVGAIGRHPADRKKYAVVS-SENGRYACTHWTLVERLGDYSLLRFKLDTGRTHQI
RVHCAHMNHPVVGDPTYSRCRKLPIELPGQALHAVQLGLDHPIT----------------
--RERMMFEAPLPPVMEKLLGVLRRRAASG-------------
>Nosp|186683943
-----------MTEFNLQIQENSDGFANAKGERFSSHIEDAAPSLLPSSNTIHCTDTKGD
RIDRFLSQELPDLSRSRIQQLIEQGNVQLNDKVCTSKKINVKLGDRITLEIPEAQPLE-L
LAEDIPLDILYEDDQLLILNKPAGLVVHPAPGHPDGTLVNALLAHC-PN-----LPGIGG
VQRPGIVHRLDKDTTGAIAIAKTEVAHHHLQAQLKAKTARREYLGVVYGAPK--------
VESGTIDLPIGRHPQDRKKMAIMPIEQGGRSAVTHWQVLERLGNFTLIRFQLETGRTHQI
RVHSAKIGHPIVGDPIYSSGHSVGVNLSGQALHAWRLRLQHPLS----------------
--GEMIEVTATPPTQFTKLLEMLKRRTTL--------------
>PromAS|123967748
-----------------MELNNQNSFGIGEGELIEIIYELPLP----------------M
RLDRWLVSKRPEQSRARIQHFINSGLVLVNYKTAKAK-TPLKNGDNIQIWMPPPEPLIYL
KPEKMDLNILFEDEHIIVINKQSGLIVHPAPGHKSGTLVNGLLFHC-KD-----LPGING
KLRPGIVHRLDKDTSGCMVVAKSQEALVNLQKQIKEKIASREYIAVIHGAPN--------
SEEGQIVGNIGRDKLNRLKYKVVE-ETSGRYACTYWKLEERFGNYSLMSFKLDTGRTHQI
RVHCAHINHPIVGDPLYGRCKKLPCKLDGQALHAIKLGLIHPIN----------------
--GKEMIFESELPLDFQKLLSVLKIK-----------------
>Rapb|282896340
---MVELLAIFTKYTKLLWIVVKIHLSITQKT---------------------------Q
RLDRYLSSVIPDLSRSRIQDLIEQGYVQVNGKVCYSKNITLDGGEYLEVEVPPVQAAQ-L
VAQDIPLDILYEDEQLLILNKPAGLVVHPAPGHLEGTLVHALLAHC-PN-----LPGIGG
VQRPGIVHRLDKDTTGAIAIAKTDIAYKQLQLQLQSKTARREYLGVVYGAPK--------
SESGTMDLPIGRHPQQRKKMAIVPVEQGGRNAITNWYIKERLGNYTLIHFQLETGRTHQI
RVHSAKMGHPIVGDPVYSSGRSVGVNLPGQALHAWQLKLQHPTS----------------
--GKWVEVTAPLPDSLTKLIEVLRRR-----------------
>YellA|86605450
-----------------MAEIRRVTVTEKQQG---------------------------L
RLDRGLAEQLPELSRSRLQQLIRQGQVWLNGQPCLDKDRPLQAGDQIEVRIPPATPTP-L
QPERIPLDILYEDEDLLVINKPRGLVVHPAPGHASGTLVHALLAHC-PR-----LSGING
EQRPGIVHRLDKDTTGALVIAKHDQAHQHLQAQIQAKTARRIYLGVVFGRPA--------
QSQGTISAPIGRHPVDRQKMAVVPPGQ-GRAAVTHWQVLERLGNYTLMQFELETGRTHQI
RVHAAHLRLPIVGDPLYTQSKTSPVKLSGQALHAWKLSFVHPRT----------------
--GQPLQVTAPLPEEFERLLRQLRSQAG---------------
>Prom9215|157412550
-----------------MELNNQNSFGIGEGELIEIIYELPLP----------------M
RLDRWLVSKRPEQSRARIQHFINSGLVLVNYKTAKAK-TPLKNGDNIQIWMPPPEPLIYL
KPEKMDLNILFEDEHIIVINKQSGLIVHPAPGHKSGTLVNGLLFHC-KD-----LPGING
KLRPGIVHRLDKDTSGCMVVAKSQEALVNLQKQIKEKIASREYIAVIHGAPN--------
SEEGQIVGNIGRDKLNRLKYKVVE-ETSGRYACTYWKLEERFGNYSLMSFKLDTGRTHQI
RVHCAHINHPIVGDPLYGRCKKLPCKLDGQALHAIKLGLIHPIN----------------
--GKEMIFESELPLDFQKLLSVLKVK-----------------
>PromN2A|72383396
-----------------MDKEIKHGFGQGPGELFEGEYKKPLP----------------M
RLDRWLVSQRAEQSRAHIQKFIEAGFARVNGKTGKAK-TPVRPGDIIQLWVPPPEPLPYL
KPEEIDLDILYEDDHLIVINKTAGIAVHPAPGNKSGTLVNGLIHHC-PD-----LPGIGG
KLRPGIVHRLDKDTTGCIVVAKTQEALVKLQIQIQKRVASRNYIAVVHGAIK--------
NNEGMIVGSIGRHPKDRKKYAVVD-EESGRYACTHWKLIKNLGNFSLLKFKLDTGRTHQI
RVHSAHIGHPIIGDQTYSRCKKLPIKLGGQALHAIELGLIHPIT----------------
--LEKMKFTAPLPEDFERLLKVLQPKNNINPEV----------
>Syns9917|87123536
-------MRPPRTKPPLPEEIFSQAFGEGEGELVTLTYPKPLP----------------M
RLDRWLVSQRSEQSRARIQKFIDAGFVRVNGKTGKAK-TPLRQGDAVQLWMPPPEPLPYL
KPEPMDLDVLFEDEHLIVINKPAGLTVHPAPGNKDGTLVNGLLHHC-PD-----LPGISG
KLRPGIVHRLDKDTTGCIVIAKSQEALVKLQLQIQKRIASREYLAVVHGVPR--------
GDSGTIVGAIGRHPADRKKYAVVS-GENGRYACTHWSLQERLADYSLLRFKLDTGRTHQI
RVHCAHMNHPVVGDPTYSRCRKLPVELPGQALHAFQLGLDHPIT----------------
--RERLLFEAPLPPVMEKLLAVLRRR-----------------
>Prom9312|78778581
-----------------MELNNQNSFGIGEGERIEIIYELPLP----------------M
RLDRWLVSKRPEQSRARIQHFINSGLVLVNYKTAKAK-TPLKNGDNVQIWMPPPEPLIYL
KPEKMDLNILFEDKHIIVINKQSGLIVHPAPGHKSGTLVNGLLFHC-KD-----LPGING
KLRPGIVHRLDKDTSGCMVVAKSQEALVNLQKQIKEKIASREYIAVIHGAPN--------
SEEGQIVGHIGRDKLNRLKYKVVE-ETTGRYACTYWKLEERFGNYSLMSFKLDTGRTHQI
RVHCAHINHPIVGDPLYGRCKKLPCQLDGQALHAIKLGLIHPIN----------------
--GKEMIFESELPLDFQKLLRVLKVK-----------------
>SynsBL|116072001
----MTSSEQGQGRPPLPEEVFTHTFGEGEGELVTLTYPKPLP----------------M
RLDRWLVSQRTEQSRARIQKFIDAGYVRVNGKQGKAK-TPLREGDQVQLWMPPPEPLPYL
RPQPMDLDVLFEDEHIIVLNKSAGLTVHPAPGNKDGTLVNGLLHHC-PD-----LPGISG
KLRPGIVHRLDKDTSGCIVVAKSQEALVKLQVQIQKRVASREYFAVVHGVPN--------
GDSGTIIGAVGRHPVDRKKYAVVS-DESGRYARTHWFLVERFGDYSLLRFKLDTGRTHQI
RVHCAHINHPVVGDPTYSRCRKLPVDLPGQALHAVQLGLDHPIT----------------
--GERMVFEAPLPPVMEKLLLVLRRRSGAPSAG----------
>Prom9515|123965457
-----------------MKSSNANSFGVGEGELTEIIYELPLP----------------M
RLDRWLVSKRPEQSRARIQNLINAGLVLINYKTAKAK-TPLKTGDNIQIWMPPPEPLVYL
KPEKMHLNILYEDEHIIVINKQSGLIVHPAPGHKSGTLVNGLLFHC-KD-----LPGING
KLRPGIVHRLDKDTSGCMVVAKSQESLVNLQIQIRDKIASRNYIAVIHGVPN--------
TSEGKIVGHIGRDKINRLKYAVVD-ENSGRYACTYWKLLERFGNYSLMSFKLDTGRTHQI
RVHCAYINHPILGDPLYGRCKKLPCKLDGQALHAIELGLFHPIN----------------
--GEEMKFEADLPQEFVKLLRILKKFN----------------
>Cya8802|257058664
-------------MNSCLNASNQIELTVQDKG---------------------------D
RIDLWLSQNLDQISRSHLQKLIEQGNIYLNNQVCLNKKTKVNSGDRLQVFLPPPEPLE-L
QPEPIPLDILYEDDSLIIINKSAGLVVHPAPGHTTGTLVHGLLYHC-PN-----LVGIGG
IQRPGIVHRLDKDTTGAIVVAKTDYAHQHLQAQLKAKTARREYLGVVYGVPRHED-----
THQGTINVPIGRHRGDRKKMAVVPVENGGREAITHWQIVERLGNYTLVEFRLETGRTHQI
RVHSSYIGHPIVGDPLYSSGGSVGVNLSGQALHAYRLILEHPVT----------------
--GNTIEAIAPLPAEFTKLLTLLRQKLS---------------
>Prom9313|33864373
----------------MTLDERTLAFGKGEGELLKLHYPKPLP----------------M
RLDRWLVSQRSEQSRSHIQKFIEAGLVRVNGITGRAK-TPLRQGDEVELWMPPPEPLPYL
QPEEMPLDVLFEDRHLIVINKPAGLTVHPAPGNRNGTLVNGLLHHC-SD-----LPGISG
KLRPGIVHRLDKDTTGCIVIAKSQEALVKLQEQIQKRIASRNYLAVVHGAPS--------
GDQGTIVAAIGRHPVDRKKYAVVT-EDGGRHACTHWTLVERLADYSLLRFKLDTGRTHQI
RVHCAHIGHPIVGDPIYSRCRKLPMDLPGQILHAVQLGLDHPLT----------------
--RERMIFEAPLPDLFEKLLTVLRRRTGTT-------------
>Cya7822|196258950
---------------------MEITLQVEQGK---------------------------L
RLDVWLAQKIPDLSRSRLQNLIEQGNLRLNGKICTDKKTKVQQGDLLYLFIPPVEPLN-L
QPEEIPLDVLYEDEQLIIINKPAGLVVHPAPGHEKGTLVNALLSHC-SN-----LAGIGG
VQRPGIVHRLDKDTTGALVIAKTDYAHQHLQAQLKAKTARREYLGVVYGVPK--------
TGSGTINLPIGRHPIERKKMAVVPLEKGGRVAITHWEIRERLGNYTLIHFRLETGRTHQI
RVHSTAMGHPIVGDPVYSSGRSIGVNLDGQVLHAWKLTLEHPLS----------------
--GAIIEAIAPLPETFTKLLSVLRSR-----------------
>Cya7424|218438495
---------------------MEIHLEVEQGK---------------------------L
RLDRWLAQKLPDLSRSRLQTLIEQGNLQLNGTICTDKKTLVKSGDRLHLLIPPVKPLD-L
QPQDIPLDILYEDDQLIIINKPAGLVVHPSPGHEQGTLVNALLSHC-SN-----LAGIGG
VQRPGIVHRLDKDTTGALVVAKTDYAHHHLQQQLKAKTARREYLGIVYGVPK--------
TTSGKINLSIGRHPIERKKMAVVPLEKGGREAITHWEILERLGNYSLIYFRLETGRTHQI
RVHCQAMNHPIVGDPVYSSGRSIGVNLAGQALHAWKLTLEHPLS----------------
--GEIIETIAPLPSTFTKLLEVLRSRQ----------------
>PromN1A|124024982
-----------------MDKEIKHGFGQGPGELFEGKYKKPLP----------------M
RLDRWLVSQRAEQSRAHVQKFIEAGFARVNGKTGKAK-TPVRPGDIIQLWVPPPEPLPYL
KPEEIDLDILYEDDHLIVINKTAGMAVHPAPGNKSGTLVNGLIHHC-PD-----LPGIGG
KLRPGIVHRLDKDTTGCIVVAKTQEALVKLQIQIQKRVASRNYIAVVHGAIK--------
DNEGMIVGSIGRHPKDRKKYAVVD-EESGRYACTHWKLIENLGNFSLLKFKLDTGRTHQI
RVHSAHIGHPIIGDQTYSRCKKLPIKLGGQALHAIELGLIHPIT----------------
--LEKMKFTAPLPEDFERLLKVLQAKNNINSEV----------
>Micc|254415358
--------------------MKEINLYNQENS---------------------------D
RLDRYLAQQLPDLSRSRIQKLIEEGNVQLNHNLCTSKKATIQPGDSIHLTIPDAKPLD-L
KPEAIPLDILYEDDQILIVNKPANLVVHPAPGHENGTLVNALLAHC-PN-----LAGIGG
VQRPGIVHRLDKDTTGAIAIAKTDHAHHHLQAQLKAKTARRDYLGVVYGSPA--------
TETGTINFPIGRHPSDRKKMAVVPLEKGGRSAITHWQIKERLGNYTLIHFQLETGRTHQI
RVHTAHIGHPIIGDPVYSKGRDIGVNLPGQALHAWRLQLQHPNTIARPLSPNQGDQRTGN
KPGDWIEVIAPLPPAFSTLLTVLRRRASSVNT-----------
>Prom9202|254526037
-----------------MELNNQNSFGIGEGELIEIIYELPLP----------------M
RLDRWLVSKRPEQSRARIQHFINSGLVLVNYKTAKAK-TPLKNGDNIQIWMPPPEPLIYL
KPEKMDLNILFEDEHIIVINKQSGLIVHPAPGHKSGTLVNGLLFHC-KD-----LPGING
KLRPGIVHRLDKDTSGCMVVAKSQEALVNLQKQIKEKIASREYIAVIHGAPN--------
SEEGQIVGNIGRDKLNRLKYKVVE-ETSGRYACTYWKLEERFGNYSLMSFKLDTGRTHQI
RVHCAHINHPIVGDPLYGRCKKLPCKLDGQALHAIKLGLIHPIN----------------
--GKEMIFKSELPLDFQKLLSVLKVK-----------------
>Nods|119513315
--------------------MTAFNLQVEETG---------------------------E
RLDRYLSENLPNLSRSRIQQLIEQGNVHLNEQICTTKKITVKAGDRITLEIPEVQPLQ-V
QAQDIPLDILYEDDHLLILNKPAGLVVHPAPGHPDGTLVNALLAHC-PN-----LPGIGG
VQRPGIVHRLDKDTTGAIAIAKTDIAYHSLQAQLQAKTARREYLGVVYGAPK--------
TENGKIDEPIGRHPQDRKKMAVVPIEKGGRNAVTHWQILERLGNQTLVLFQLETGRTHQI
RVHSAKIGHPIVGDPIYSSAHSVGVKLNGQALHAWRLKLQHPIS----------------
--ENLIEVTAPPPQTFTTLLEILRRRVAS--------------
>Cyab|254431057
----------------------MGGFGEGEGELLQLTYPKPLP----------------M
RLDRWLVAQRPEQSRARIQKFIEAGYVRVNGVTGRAK-TPLRHGDRVEVWMPPPEPLPYL
VAQAMPLDVLYEDAHLIVLNKPAGLTVHPAPGNKDGTLVNGLLHHC-PD-----LPGIGG
ELRPGIVHRLDKDTTGCIVVAKSQEALVNLQVQIQKRIASRDYLGVVHGQPA--------
ADHGTVIGAIGRHPADRKKYAVVS-DASGRHACTHWQVQERLGDYALLRFKLDTGRTHQI
RVHSAHMGHPIVGDPVYSRCRRLPLALPGQALHAVRLGLDHPIT----------------
--RERLVLEAPLPAVFEQLLERLRSRLAKAGS-----------
>Acam|158335489
--------------------MEKLEFSVEGSA---------------------------A
RIDRWLANQVDSLSRSHIQKLIEQGHVQINHKICTSKKYALQIGDQVEVHIPAPQPLA-L
EPEPMDLEILFEDDHLLIVNKPAGLVVHPAPGHATGTLVHGLLAHC-QDGQGSTLSGIGG
VERPGIVHRLDKDTTGAIMVAKTNQAHQHLQAQIAAKTALREYVGLVYGRPS--------
ALTGRMEFPIGRHRSDRIKMAVVPEEQGGKVAVTHWQILQPLGNYALVKFRLETGRTHQI
RVHCAQMGWPIVGDPLYSRGRSLKVNLSGQVLHAWRLSLKHPVF----------------
--HTEISVQAPLPIDFVKLLNRLQQQANLKPMNNLLYPAPTVG
>Prom9301|126695551
-----------------MELNNQNSFGIGEGELIEIIYELPLP----------------M
RLDRWLVSKRPEQSRARIQHFINSGLVLVNYKTAKAK-TPLKNGDNIQIWMPPPEPLIYL
KPEKMDLNILFEDEHIIVINKQSGLIVHPAPGNKSGTLVNGLLFHC-KD-----LPGING
KLRPGIVHRLDKDTSGCMVVAKSQEALVNLQKQIKEKIASREYIAVIHGAPN--------
SEEGQIVGHIGRDKLNRLKYKVVE-ETSGRYARTYWKLEERFGNYSLMSFKLDTGRTHQI
RVHCAHINHPIVGDPLYGRCKKLPCKLDGQALHAIKLGLIHPIN----------------
--GKEMIFESELPLDFQKLLSVLKVK-----------------
>Artm|209525222
---------------------MVIELICEDKD--------GEN----------------Q
RLDKWLSERVHQLSRSRLQALISSGHVWINNSPCTSKKATVQIGDRIQVEIPPAIPLE-L
KATNIPLDILYEDEELLIINKPAGLVVHPAPGHENDTLVNALLAHC-ET-----LAGIGG
VQRPGIVHRLDKDTTGAIAIAKTDHAHQHLQAQIQAKTARRQYLGIIYGVPK--------
TTSGVIDQPIGRHPSDRQKMAIVPQHQGGRSAITHWKVKERLGNYTLIEFELETGRTHQI
RVHSASMGHPIVGDRVYGKGRSVGVNLPGQALHAWKLTLQHPTS----------------
--GELIEAIAPLPHTMTTLLKVLRDR-----------------
>Syne6301|56750446
-------------------MSDRLQLEITEVP----------S----------------E
RLDRWLAQQWPHLSRARLQKLIAAGQLRVNGEVCDQKRWQPRLGDRLELEMPPTEAIA-L
APEEIPLDILYEDADLLIVNKAVGMVVHPAAGHDTGTLVHALLAHCGDS-----LTGIGG
EQRPGIVHRLDKDTTGAMVVAKTEAALLSLQDQIRQKTAQREYLGVVFGSPR--------
QDSGQVEEPIGRHLRDRKRMAVVPIERGGRWALTHWQVRERLGNYALLHYRLATGRTHQI
RVHSHHMGHPLVGDPLYGNGRSLGVNLQGQALHAWRLSLQHPRT----------------
--GEVIAVEAPLPAEFQRLLRVLRDRSAQS-------------
>Anav|75909134
-------------------MLNEFYLEVEENS---------------------------A
RIDRYLAEELPDLSRSRIQQLIEQGKVQVNGKVCTSKKINLKVGDRITLEVPEAQPLE-L
QAEDIPLDILYEDDQLLILNKPAGLVVHPAPGHSHGTLVNALLAHC-PH-----LPGIGG
VQRPGIVHRLDKDTTGAIAIAKTDIAYKHIQAQLQTKTARREYLGVVYGAPK--------
TSSGKVDLPIGRHPQDRKKMAIVPVEEGGRSAITHWQIQERLGNFTLIHFQLETGRTHQI
RVHSAKIGHPIVGDPVYGSGRSVGVNLPGQALHAWRLRLQHPIT----------------
--GDWVEVTATPPQSFTTLLEILRRRAAISS------------
>Artp|284052171
---------------------MVIELICEEQD--------GEN----------------Q
RLDRWLSERVQQLSRSRLQALISSGHVWVNNSPCTSKKATVQIGDRIQVEIPPAIPLE-L
KATNIPLDILYEDEELLIINKPAGLVVHPAPGHANDTLVNALLAHC-ET-----LAGIGG
VQRPGIVHRLDKDTTGAIAIAKTDHAHQHLQAQIQAKTARRQYLGIIYGVPK--------
TTSGVIDQPIGRHHSDRKKMAIVPEHQGGRSAITRWQVQERLGNYTLIEFELETGRTHQI
RVHSASIGHPIVGDRVYGKGRSVGVNLPGQALHAWKLTLQHPTS----------------
--GELIEAIAPLPHTMTTLLKVLRDR-----------------
>Cya7425|220909998
-----------------------MEIITTAGN---------------------------E
RLDRYLAAQLPDLSRSRIQQLIEQGQVYVNGQLCQAKKQIVQVGDRIQLELPPPVAAE-P
LPEHIPLDILYEDDQLLIVNKPAGLVVHPAPGHSGGTLVNALLAHC-GD-----LPGIGG
VQRPGIVHRLDKDTSGAIAIAKTELAHRHLQAQIKAKTARREYLGVVYGVPK--------
TSSGRIDLPIGRHPVDRKKMAVVASDK-GRSAVTHWQIQERLGNFTLLQFQLETGRTHQI
RVHIAQLGHPIVGDPLYSSGHATGVNLTGQALHAWKLALQHPVT----------------
--GATIAVTAPLPPELTKLLEVLRRRTGSLTSSPSSG------
>Cya51142|172038237
---------------------MTINLTVENKG---------------------------N
RLDLWLSNQLTDISRSHIQRLIEQGNIILNNEVCTNKKIKVKIGDRLQINLPEPKPLE-L
KPEPLPLDILYEDEQLIIINKPANLVVHPAPGHETGTLVHGLLYHC-SN-----LAGIGG
VQRPGIVHRLDKDTTGAMVVAKTDFAHQNLQAQIKNKTAKREYLGIIYGVLTNQEDKEN-
SHQGIINLPIGRHPIDRKKMAVVPLEKRGREAITHWEILERLGNYSLVKFTLETGRTHQI
RVHSSYYGNPIVGDPLYSTNRSLKMNLSGQALHAHKLTLTHPIT----------------
--SEKIEAIAPLPDELTKLLTYLRQKNH---------------
>Lyns|119492077
-----------------MNSEQTITLTVSEQN---QTTLEPQN----------------Y
RLDRWLSESLETLSRSRIQTLISQGHVTVNQKVCVSKKLTLKRGDHIEVKIPPNEPLE-L
EAVDIPLDILYEDEHLIIINKQAGLVVHPSAGHVNDTLVNALLAHC-DT-----LAGIGG
VERPGIVHRLDKDTTGAIVVAKTDFSLQSLQQQIKNKTAQRQYLGVVYGSHK--------
ADFGTIEQPIGRHLADRKKMAVVTIERGGRNAITHWQIQERLGNYSLILFTLETGRTHQI
RVHSNFIGHPIVGDLDYSSGRSVGVNLSGQALHAWKLKLQHPVT----------------
--EEWIEAIAPLPEEMNTLLQVLRRRLG---------------
>Prom9211|159902752
-----------------MEDSTKQCFGEGEGELVILHYPKPLP----------------M
RLDRWLVSQRSEQSRARIQKFINEGLVKVNEKIGKAK-TPLRQGDEIKLWLPPPEPLPYL
KPEKISLDILYEDKYLIVINKQAGIAVHPAPGNKFGTLVNGLLHHC-ND-----LPGISG
KLRPGIVHRLDKDTTGCIVVAKTQEALVNLQKQIQTRVASRIYLAIVHGVPK--------
GDKGTIIGAIGRHPVDRKKYAVVT-NEMARYACTHWELKERLGDYSLLSFKLDTGRTHQI
RVHCAHFGHPILGDQTYSRCKKLPNGVSSQVLHAVKLGLKHPHN----------------
--NETMLFEAPLPNTFKNVLTRLQKRLITNDNNS---------
>Noss|17228018
-------------------MLNEFYLEVEEDS---------------------------A
RIDRYLAEELPDLSRSRIQQLIEQGKVQVNGKVCTSKKINLKVGDRITLEVPEAQPLE-I
QAEDIPLDILYEDDQLLILNKPAGLVVHPAPGHSHGTLVNALLAHC-PD-----LPGIGG
VQRPGIVHRLDKDTTGAIAIAKTDIAYKHIQAQLQAKTARREYLGVVYGAPK--------
TASGKVDLPIGRHPQDRKKMAVVPIEEGGRSAITHWQIQERLGNFTLIHFQLETGRTHQI
RVHSAKMGHPIVGDPVYGSGRSVGVNLPGQALHAWRLRLQHPIT----------------
--GDWVEATATPPQSFTTLLEILRRRASISS------------
>Cya8801|218245618
-------------MNSCLNPSNQIELTVQDKG---------------------------D
RIDLWLSQNLDQISRSHLQKLIEQGNIYLNNQVCLNKKTKVNLGDRLQVFLPPPEPLE-L
QPEPIPLDILYEDDSLIIINKSAGLVVHPAPGHTSGTLVHGLLYHC-PN-----LVGIGG
VQRPGIVHRLDKDTTGAIVVAKTDYAHQHLQAQLKAKTARREYLGVVYGVPRHKD-----
THQGTINVPIGRHRGDRKKMAVVPVENGGREAITHWQIVERLGNYTLVEFRLETGRTHQI
RVHSSYIGHPIVGDPLYSSGGSVGVNLSGQALHAYRLILEHPVT----------------
--GNTIEAIAPLPAEFTKLLTLLRQKLS---------------
>Glov|37519642
---------------MSAADATWLTLTVQPDQSA-------------------------M
RLDRWLAEQVADLSRARIQALIDQGLVLLNNRPCRPR-DLVHSGDAVALTIPAPEPLA-I
EARPIALDIVYEDEELIVIDKPRGLVVHPAPGHSDDTLVNALLAHC-RN-----LSGING
VLRPGIVHRLDKDTTGLLVVAKTDRAHQHLQTQIQAKTARRDYLAIIAGAPA--------
ETTGTIDAPIGRHPVHRQKMAVHP---KGRPARTHWRVLERLGNFTLVEFSLQTGRTHQI
RVHCLHKGWPIAGDPLYGSVK-VPATLNGQALHAFRLGFEHPVT----------------
--GERLTFESPMPAEMVKLLDALRRRTP---------------
>Syns8102|33866856
-------MSPTWKRPPLPEETFSASFGEGEGELLTLVYPKPLP----------------M
RLDRWLVSQRTEQSRARIQKFIDAGYVRVNGKTGKAK-TPLRQGDEVQMWMPPPEPLPYL
KPEPMALDVLFEDDHLIVINKPAGLTVHPAPGNKDGTLVNGLLHHC-PD-----LPGISG
KLRPGIVHRLDKDTTGCIVIAKSQQALVRLQGQIQKRIASREYLAVVHGVPG--------
GDSGTIVGAIGRHPADRKKYAVVN-DDSGRYACTHWTLQERLGDYSLLRFKLDTGRTHQI
RVHCAHINHPVVGDPTYSRCRKLPMELPGQALHAFQLGLDHPIS----------------
--GERMAFQAPLPPVMERLLGVLRRRIG---------------
>Thee|22299081
-------------------MTTSLTFKVEKGG---------------------------N
RLDTFLAQQHPEFSRSRWQQLIQQGHVRLNGQVCDRKNQPLSGGEVLEVVLPTPEPLD-L
VPEPLPLSILYEDEELLILNKPVDLVVHPAPGHSHGTLVHGLLAHC-PD-----LTGIGG
VQRPGIVHRLDKDTSGVMVVAKTEFALHHLQQQLKTRQMQRHYLGVVYGQPR--------
EDRGTVITPLGRHPVDRKKMAVVPPEK-GRTAITHWYVKERFRHCALVEFRLETGRTHQI
RVHAAHLGWPLLGDPLYGRGSPLKVKLPGQALHAYRLQLQHPRS----------------
--GQEIVAIAPLPDHLERLLQRLRQQTV---------------
>Syns9916|116074038
----MSPQGQRRPRPPLPEETFTQAFGEGEGELVTLTYPKPLP----------------M
RLDRWLVSQRSEQSRARIQKFIDAGFVRVNGKTGKAK-TPLRDGDEVQLWMPPPEPLPYL
KPEPMDLDVLFEDDHLIVINKPAGLTVHPAPGNKDGTLVNGLLHHC-PD-----LPGISG
KLRPGIVHRLDKDTTGCIVIAKSQEALVKLQVQIQKRIASREYMAVVHGLPQ--------
GDSGSIVGAIGRHPADRKKYAVVS-GESGRYACTHWTLVERLGDYSLLRFKLDTGRTHQI
RVHCAHMNHPVVGDPTYSRCRKLPIDLPGQALHAFQLGLDHPIT----------------
--RERMVFEAPLPPVMEKLLSVLRRRAGVDMPPPGSG------
>PromMED|33860753
-----------------MNSSNKNSFGVGKGELIEITYEMSLP----------------M
RLDRWLVSKRPEQSRARIQYFINAGLVLVNYKTAKAK-TPLKTGDNIQIWMPPPEPLIYL
KPEKMNLNILFEDEHIIVINKQSGLIVHPAPGHKSGTLVNGLLFHC-KD-----LPGING
KLRPGIVHRLDKDTSGCMVVAKSQESLVNLQIQIKEKIASRNYIAVIHGVPN--------
TSEGKIVGHIGRDKLNRLKYAVVD-EKSGRYACTYWKLLERLGNYSLMSFKLDTGRTHQI
RVHCAHINHPILGDPLYGRCKKLPCKLDGQALHAVELGLFHPIN----------------
--GEEMKFEAELPQEFQKLLRVLKKSIKV--------------
>Scys6803|16331032
--------MIDQIIDEVTDSDPYQELLVTADG----VAEGTLG----------------V
RLDKWLAEQLPELSRSRCQKLIESGQVQRNGLVCQDKNLILKTGDRLVVNIPELIPLD-V
VAQNIPLDILYEDEQLIIINKPAGLVVHPGPGHPDGTVVNALLAHC-PD-----LAGIGG
VQRPGIVHRLDKDTTGAMVVAKTELALHNLQVQLKEKTARRLYWGIVYGSPK--------
EIQGTVNLPVGRHPGDRQKMGIVPVEKGGREAVTHWRLLERIGNHSWLEFQLETGRTHQI
RVHSKQMGHPLVGDNLYTSPGSVNVNLPGQALHAHQLSLIHPVS----------------
--GEIITAIAPMPAHFEKLLVYLRQRIP---------------
>Syn9902|78185708
----MTSSEQGQGRPPLPEEVFTHTFGEGEGELVTLTYPKPLP----------------M
RLDRWLVSQRTEQSRARIQKFIDAGYVRVNGKQGKAK-TPLREGDQVQLWMPPPEPLPYL
KPQPMDLDVLFEDEHIIVLNKSAGLTVHPAPGNKDGTLVNGLLHHC-PD-----LPGISG
KLRPGIVHRLDKDTSGCIVVAKSQEALVKLQVQIQKRVASREYFAVVHGVPD--------
GDSGTIIGAVGRHPVDRKKYAVVS-DESGRYARTHWTLIERFGDYSLLRFKLDTGRTHQI
RVHCAHINHPVVGDPTYSRCRKLPLDLPGQALHAVQLGLDHPIT----------------
--GERMVFEAPLPPVMEKLLLVLRRRSGASPAS----------
>Trie|113475517
-----------------MSDESPIILEVNSEY--------EIT----------------Q
RLDIWLSQQMLELSRSHIQKLISQGNVKVNDQLCTSKKAIVHQGDKIILVIPPPIPLA-I
EANDIPLDILYEDDALLIINKPAGLVVHPAPGHSEGTLVNALLAHC-DS-----LAGIGG
VQRPGIVHRLDKDTTGAIMVAKTDHAYQHLQAQLQAKTARREYLGVVYGSPK--------
TDSGIINLPIGRHRVDRKKMAVTPVERGGKIAVTHWEVKERLGNFSMILFRLETGRTHQI
RVHSAQVGYPIVGDTIYGKGRSVGVNLTGQVLHAWRLELQHPVS----------------
--GELVEAIAPLPEDFLTLVEVLRKRFGLS-------------
>Syn9311|113954535
-----------------------------------------------------------M
RLDRWLVSQRSEQSRSRIQKFIDAGYVRVNGKTGKAK-TPLRNGDQVQLWMPPPEPLPYL
KPEPMDLDVLFEDEHLIVINKPAGLTVHPAPGNKDGTLVNGLLHHC-QD-----LPGISG
KLRPGVVHRLDKDTTGCIVVAKSQEALVRLQAQIQQRIASREYLAVVHGVPQ--------
GESGTIIGAIGRHPVDRKKYAVVS-DDSGRYARTHWTLQERLGDYSLLRFKLDTGRTHQI
RVHCAHINHAVVGDITYSRCRKLPVELPGQALHAFQLGLDHPIT----------------
--KERMLFEAPVPSVMEKLLIVLRKRCI---------------
>NoAz|298492053
MVQFPGFIRGVTQKSKIQNRMTVINLLVSQNT---------------------------Q
RLDLYLSSELQNLSRSRLQQLIEQGHVLLNDQVCTSKKVNVKVGDRICVEIPSLQPLK-L
VAEDIPLDILYEDEQLLILNKPAGLVVHPAPGHLDGTLVNALLAHC-AN-----LPGIGG
VQRPGIVHRLDKDTTGAIAIAKTDIAYQHLQAQLQAKTARREYLGVVYGVPK--------
TESGIINLPISRHPQDRKKMAIVPTEQGGRTAITHWQIRERLSNYTLIHFQLETGRTHQI
RVHSAKIGHPIVGDSVYGAGRSVGVNLAGHALHAWQLKLQHPIS----------------
--GDWIQVTASPPQTFTTLLEVLRRRSER--------------
>Ucyn|284929127
---------------------MNLKLIVEDKG---------------------------D
RIDRWLSKHILNISRARIQKLIQAGNIILNNKICKTKKEQLIAGDCLEVFVPSPKKLE-L
IPEAIPLDVLYEDKYLIIINKVAGMVVHPSPGHENGTLVHALLHHC-RD-----LSGIGE
VQRPGIVHRLDKDTTGTIVIAKTDFVHQHLQKQIRDRVVEREYLAIIHGVLKNRENNDNV
VNKGVIDLPIGRHLIDRKKMAVMPSEKNGRKAVTYWKILERLGNYSMVNFKLGTGRTHQI
RVHSSFLGCPILGDPLYSSNHSFNINLSGQALHAHKLSLIHPVS----------------
--SNKIEITANPPIEFTKLLKTLRRKTTN--------------
>Syns5701|87300810
----------------------MTGFGEGEGELLTLQYPKPLP----------------M
RLDRWLVAQRPEQSRARIQKFIDAGYVRVNGVTGRAK-TPLRLHDEVQLWMPPPEPLPYL
LPQPIPLDVLFEDAHLIVLNKPAGLTVHPAPGNRDGTLVNGLLHHC-PD-----LPGIGG
EMRPGIVHRLDKDTTGCIVVAKSQEALVRLQVQIQKRVASREYLAVVHGAPA--------
ASSGTIVGAIGRHPADRKKYAVVA-EEKGRFACTHWTLIERLGDYSLLRFRLDTGRTHQI
RVHCAHIGHPIVGDVTYSRCRKLPLELPGQALHAVALGLDHPIS----------------
--GERLAFEAPLPEPFERLLHLLRQRC----------------
>YellB|86608591
----------MEGHKEAAADIRQIRVTEKQQG---------------------------L
RLDRGLAEQLPELSRSRLQQLIRQGQVWLNGQPCRDKDRPLQAGDEVEVRIPPATPTA-L
QPEPIPLDILYEDDDLLVINKPRGLVVHPAPGHASGTLVHALLAHC-PR-----LSGING
EQRPGIVHRLDKDTTGALVIAKHDQAHQHLQAQIQAKTARRLYLGVVFGRPA--------
QSQGTVSAPIGRHPVDRQKMAVLTPGQ-GRVAVTHWQVLERLGNYTLMQFELETGRTHQI
RVHAAHLRLPIVGDPLYTQSKTSPVKLGGQALHAWKLSFVQPRT----------------
--GQPLQFTAPLPEEFERLLRQLRSQAG---------------
>Syn7002|170077579
------------------MTEQILELKVEGAG---------------------------E
RLDQWLAQQLPELSRSRLQRLIEQGQVQLNEAPCQSKKTKLKVGDRLILKIPAPATMA-L
APEAMDLDILFEDEHFLIVNKPAGMVVHPAPGNYTGTLVHGLLAHCGEN-----LAGIGG
VQRPGIVHRLDKDTTGAIAIAKTDQAHQHLQAQIKAKTARREYMGIVYGCPRN-------
DAAGTIEAPIARHKGDRKKMAV---DETGRPAVTHWEIMERLGNYSLLYYKLETGRTHQI
RVHSAHMGNPIIGDPLYTSNKFDKVKLTGQALHARKLIVKHPVT----------------
--GETIEAIAPLPTEFEKLLQFLRQRA----------------
>Cylr|282900595
MICTGCWQNGKNIANHYSLIVVKIHLSITQKT---------------------------Q
RLDRYLSSVIPDLSRSRIQDLIEQGYVQVNGKVCYSKNITLDGGEYLEVEIPPVQAAQ-L
VAQDIPLDILYEDEQLLILNKPAGLVVHPAPGHLEGTLVHALLAHC-PN-----LPGIGG
VQRPGIVHRLDKDTTGAIAIAKTDIAYKQLQLQLQSKIARREYLGVVYGAPK--------
SESGTIDLPIGRHPQQRKKMAIVPVEQGGRNAITNWHIKERLGNYTLIHFQLETGRTHQI
RVHSAKMGHPIVGDPVYSSGRSVGVNLPGQALHAWQLKLQHPTS----------------
--GEWVEVTAPLPDSLTKLIEVLRRR-----------------
>Prom9303|124024488
----------------MTLDKRTLAFGEGEGELLKLHYPKPLP----------------M
RLDRWLVSQRSEQSRSHIQKFIEAGLVRVNGITGRAK-TPLRQGDEVQLWMPPPEPLPYL
QPEAMHLDVLFEDRHLIVINKPAGLTVHPAPGNRNGTLVNGLLHHC-SD-----LPGISG
KLRPGIVHRLDKDTTGCIVIAKSQEALVKLQQQIQKRIASRNYLAVVHGAPT--------
GDQGTIVAAIGRHPVDRKKYAVVT-EDGGRHACTHWTLVERLGDYSLLRFQLDTGRTHQI
RVHCAHIGHPIVGDPIYSRCRKLPIDLPGQILHAVQLGLDHPLT----------------
--GERMVFEAPLPDLFEKLLAVLRRRTCTT-------------
>Syns7805|88809823
----------MPDHPPLPELSFDQAFGEGQGELLSLTYPKPLP----------------M
RLDRWLVSQRREQSRARIQKFIDAGLVRVNGRTGKAK-TPLRQGDEVQLWMPPPEPLPYL
KPEAMDLDVLFEDEHLIVINKPAGLTVHPAPGNKDGTLVNGLLHHC-PD-----LPGISG
KLRPGIVHRLDKDTTGCIVIAKSQEALVKLQVQIQKRIASREYLAVVHGVPS--------
GDSGTIVGAIGRHPVDRKKYAVVS-TESGRFACTHWSLQERLGDYSLLRFKLDTGRTHQI
RVHCAHMNHPVVGDPTYSRCRKLPIELPGQALHAFQLGLDHPIS----------------
--RERMLFEAPLPGVMVRLLNKLRNRN----------------
>Syns7803|148240684
-------MSPVWRRPPLPEETFTSSFGEGEGELVTLIYPKPLP----------------M
RLDRWLVSQRSEQSRARIQKFIDAGYVRVNGNTGKAK-TPLRQGDEVQLWMPPPEPLPYL
KPEAMDLDVLFEDEHLIVINKPAGLTVHPAPGNKDGTLVNGLLHHC-PD-----LPGISG
KLRPGIVHRLDKDTTGCIVIAKSQEALVKLQVQIQKRIASREYLAVVHGVPA--------
GDSGTIVGAIGRHPADRKKYAVVS-GENGRYACTHWSLQERLGDYSLLRFKLDTGRTHQI
RVHCAHMNHPVVGDPTYSRCRKLPIELPGQALHAFQLGLDHPIT----------------
--RERMLFEAPLPPVMDKLLAVLRRRSSFP-------------
>Cya0110|126655906
------------------------------------------------------------
------------------------------------------------------------
------------------------------------------------------------
------------------------------------------------------------
------------------------------------------------------------
------MGNPIVGDPLYSANRSLKMKLSGQALHAYKLTLTHPIT----------------
--SEKIEAIAPLPHEFTKLLNYLRQKNN---------------
>Mica|166367953
--------------------MNQLNLEVAGKK---------------------------E
RLDAWMGSHLPDLSRSRLQKLIEQGYIQLNGQICTNKNTKVGQGDRLKITIPDSQPLE-L
TAEAIELDILYEDDYLIIINKPADLVVHPAPGHESGTLVNALLHHC-PN-----LAGIGG
IQRPGIVHRLDKDTTGAIVIAKTDQAHQHLQAQLKTKTARREYIALVHGVPK--------
SETGTIDLPIGRHRSDRQKMAIIAVEKGGRNAVTHWQVKERLGNYTLMEFRLETGRTHQI
RVHSSHIGHPILGDPLYSSGRSIGINLPGQLLHAHRLILVHPVT----------------
--GESLEAIAPLPAIFPKVLAILRQRNP---------------
>Syns8109|260435696
-------MSPQWKRPPLPEETFTDRFGEGEGELLTLAYPKPLP----------------M
RLDRWLVSQRTEQSRARIQKFIDAGYVRVNGKTGKAK-TPLRQGDEVQLWMPPPEPLSYL
KPEPMDLDVLFEDDHLIVLNKPAGLTVHPAPGNKDGTLVNGLLHHC-PD-----LPGISG
KLRPGIVHRLDKDTTGCIVIAKSQEALVRLQVQIQKRIASREYFAVVHGVPA--------
GDSGTIVGPIGRHPADRKKYAVVS-SENGRYACTHWTLVERLGDYSLLRFKLDTGRTHQI
RVHCAHMNHPVVGDPTYSRCRKLPIELPGQALHAVQLGLDHPIT----------------
--RERMVFEAPLPPVMEKLLGVLRRRAASG-------------
