# Supplementary material for: Genome fluctuations in cyanobacteria reflect evolutionary, developmental and adaptive traits
Source: BMC Evol Biol. 2011 Jun 30;11:187. doi: 10.1186/1471-2148-11-187 (PMC3141437; doi:10.1186/1471-2148-11-187)
Supplement: Additional file 8 — Individual and concatenated alignments for protein groups. Compressed file containing all alignments of individual groups (fasta format) and the concatenated alignment of 285 single-copy genes (phylip format). [file 1471-2148-11-187-S8.GZ › Cyanos1405.faa]

>Syne7942|81299932
---MSYFRRRLSPIKPSDPIDYKDVDLLRKFITERGKILPRRITGLTARQQRDLAVAIKR
ARILALLPFLNQEG
>PromCC|33240418
-MPNSLFKKKLSPIKPGDPIDYKDVETLKKFITERGKILPRRLTGLTAKQQRDLTTAVKR
ARIIALLPFVNPEG
>Crow|67924091
---MSYYRKRLSPIPPKQPINYKDTELLRKFITERGKILPRRITGLTAKQQRALTTAVKR
ARFLALLPFVNKEA
>Syn7335|254424438
---MAYFRRRVSPIKPEEKIDYKDVDLLRKFVTERGKILPRRITGLTSKQQRDLTKAIKR
ARVVALLPYVNEDG
>Syn307|148242324
-MPPSFFKKRLSPIKPGDPIDYKDTDLLKKFITERGKLLPRRMTGLTARQQRDLTNSVKR
ARIVALLPFVNPEG
>Syn9605|78212867
-MSSSFFKKRLSPIKPGDPIDYKDVDLLKKFITERGKILPRRLTGLTAKQQRDLTNAVKR
ARIVALLPFVNPEG
>Nosp|186685032
---MSYFRRRLSPIKPGEPIDYKDVDLLRKFVTERGKILPRRITGLTSQQQRELTLAIKR
SRIVALLPFINAEG
>PromAS|123968526
-MPNSIFKKQLSPIKPGDPIDYKDVELLKKFITERGKILPRRMTGLTSKQQRDLTLAVKR
ARIVALLPFVNPEG
>Rapb|282895502
---MSYYRRRLSPIKPGEPIDYKDVDLLRKFMTERGKILPRRITGLTSQQQRQLTLAIKR
ARILAFLPFINAEG
>YellA|86606307
---MVYARRRLSPIKPGEPIKYTDVELLKKFVTERGKILPRRITGLTAKQQRQVSKAIKQ
ARILGLLYFVNKEG
>Prom9215|157413359
-MPNSIFKKQLSPIKPGDPIDYKDVELLKKFITERGKILPRRMTGLTSKQQRDLTLAVKR
ARIVALLPFVNPEG
>PromN2A|72382180
-MTNSLFKQKLSPIKPGDPIDYKDVELLKKFITDRGKILPRRLTGLTAKQQRDLTTAVKR
ARIIALLPFVNPEG
>Syns9917|87124491
-MSSSFFKKRLSPIKPGDPIDYKDVDLLKKFITERGKILPRRLTGLTAKQQRDLTNAVKR
ARIVALLPFVNPEG
>Prom9312|78779316
-MPNSIFKKQLSPIKPGDPIDYKDVELLKKFITERGKILPRRMTGLTSKQQRDLTLAVKR
ARIVALLPFVNPEG
>SynsBL|116070581
-MSSSFFKKRLSPIKPGDPIDYKDVDLLKKFITERGKILPRRLTGLTAKQQRDLTNAVKR
ARIVALLPFVNPEG
>Prom9515|123966183
-MPNSIFKKQLSPIKPGDPIDYKDVELLKKFITERGKILPRRMTGLTSKQQRDLTLAVKR
ARIVALLPFVNPEG
>Cya8802|257059538
---MSYYRKRLSPIAPSQPIDYKDTELLRKFITERGKLLPRRITGLTAKQQRDLTKAVKR
ARFLALLPFVNQEA
>Prom9313|33863012
-MSSSFFKKRLSPIKPGDPIDYKDVDLLKKFITDRGKILPRRLTGLTSKQQRDLTNAVKR
ARIIALLPFVNPEG
>Cya7822|196254668
---MSYYRKRLSPIPPSQPIDYKDIELLRKFITERGKILPRRITGLTAQQQRDLTAAVKR
ARLIALLPFINKEA
>Cya7424|218440037
---MSYYRKRLSPIPPSQPINYKDIELLRKFITERGKILPRRITGLTAKQQRDLTTAVKQ
ARILALLPFINKEA
>PromN1A|124025720
-MTNSLFKQKLSPIKPGDPIDYKDVELLKKFITDRGKILPRRLTGLTAKQQRDLTTAVKR
ARIIALLPFVNPEG
>Micc|254417640
---MTYFRKRLSPIKPGEPIDYKDVELLRKFITERGKILPRRITGLTSQQQRALTRSIKR
ARLLALLPFVNKEG
>Prom9202|254525976
-MPNSIFKKQLSPIKPGDPIDYKDVELLKKFITERGKILPRRMTGLTSKQQRDLTLAVKR
ARIVALLPFVNPEG
>Nods|119509768
---MSYYRRRLSPIKPGDPIDYKDVDLLRKYITERGKILPRRITGLTCKQQRDLTLAIKR
ARIVALLPFVNAEA
>Cyab|254430586
-MSSSFFKKRLSPIKPGDPIDYKDVDLLKKFITERGKILPRRLTGLTAKQQRDLTNAVKR
ARIVALLPFVNPEG
>Acam|158337925
---MPYYRRRVSPIKPGDPIDYKDVDLLRRFITERGKILPRRITGLTARQQRDLTRAIKQ
ARVLALLPFINREG
>Prom9301|126696329
-MPNSIFKKQLSPIKPGDPIDYKDVELLKKFITERGKILPRRMTGLTSKQQRDLTLAVKR
ARIVALLPFVNPEG
>Artm|209528144
---MSYFRRQVSPIDPKTPIDYKNIELLKKFMTERGKILPRRITGLTCKQQRDLTKAIKR
ARILAMLPFVNKEG
>Syne6301|56750435
---MSYFRRRLSPIKPSDPIDYKDVDLLRKFITERGKILPRRITGLTARQQRDLAVAIKR
ARILALLPFLNQEG
>Anav|75907544
---MSYYRRRLSPIKPGEPIDYKDVDLLRKFITERGKILPRRITGLTAKQQRELTLAIKR
SRLVALLPFINAEG
>Artp|284050077
---MSYFRRQVSPIDPKTPIDYKNIELLKKFMTERGKILPRRITGLTCKQQRDLTKAIKR
ARILAMLPFVNKEG
>Cya7425|220906338
---MAFYRRRVSPIKPEEAIDYKDVDLLRRFITERGKILPRRITGLTAKQQRQLTQSVKR
ARILALLPFINKEG
>Cya51142|172038260
---MSYYRKRLSPIPPKQPIDYKDTELLRKFITERGKILPRRITGLTAKQQRALTSAVKR
ARFLALLPFVNKEA
>Lyns|119488089
---MSYFRRQVSPIDPKTPIDYKNIELLRKFVTERGKILPRRITGLTCKQQRDLTKAIKQ
ARILAMLPFVNKEG
>Prom9211|159903436
-MPSSVFKKKLSPIKPGDPIDYKDVETLKKFITERGKILPRRLTGLTAQQQRDLTVAVKR
ARIIALLPFVNPEG
>Noss|17231943
---MSYYRRRLSPIKPGEPIDYKDVDLLRKFITERGKILPRRITGLTAKQQRELTLAIKR
SRLVALLPFINAEG
>Cya8801|218246505
---MSYYRKRLSPIAPSQPIDYKDTELLRKFITERGKLLPRRITGLTAKQQRDLTKAVKR
ARFLALLPFVNQEA
>Glov|37522628
MTSFGYRGKRVSPIPPKDKIDYKEVDLLRKFITERGKILPRRITGLTAKQQRDLTVAIKR
ARLLALLPFVNQEG
>Syns8102|33865759
-MSSSFFKKRLSPIKPGDPIDYKDVDLLKKFITERGKILPRRLTGLTAKQQRDLTNAVKR
ARIVALLPFVNPEG
>Thee|22299604
---MAFYRRRISPIPPGQPIDYKDVDLLRRFITERGKILPRRVTGLTAKQQRQLAVAIKR
ARIMALLPFLNLEG
>Syns9916|116074877
-MSSSFFKKRLSPIKPGDPIDYKDVDLLKKFITERGKILPRRLTGLTAKQQRDLTNAVKR
ARIVAMLPFVNPEG
>PromMED|33861426
-MPNSIFKKQLSPIKPGDPIDYKDVELLKKFITERGKILPRRMTGLTSKQQRDLTLAVKR
ARIVALLPFVNPEG
>Scys6803|16331711
---MNYYRKRLSPLPPNQPIDYKDTELLRKFITERGKILPRRITGLTAKQQRDLTTAVKR
SRLVALLPFVNKEI
>Syn9902|78184710
-MSSSFFKKRLSPIKPGDPIDYKDVDLLKKFITERGKILPRRLTGLTAKQQRDLTNAVKR
ARIVALLPFVNPEG
>Trie|113477197
--MANYYRKRVSPIKPGDPIDYKDVELLKKYITERGKIMPRRITGLTSKQQRDLTKSIKR
ARLVALLPYVNKES
>Syn9311|113953413
-MSSSFFKKRLSPIKPGDPIDYKDVDLLKKFITERGKILPRRLTGLTAKQQRDLTNAVKR
ARIVALLPFVNPEG
>NoAz|298493170
---MSYYRRRLSPIKPGEPIDYKDVDLLRKFITERGKILPRRITGLTSQQQRELTLAIKR
ARIVALLPFINAEG
>Ucyn|284929339
---MSYYRKRLSPIPPKQPIDYKDTELLRKFITERGKILPRRITGLTAKQQRALTTAVKR
ARILALLPFVNKEA
>Syns5701|87303683
-MSSSFFKKRLSPIKPGDPIDYKDVDLLKKFITERGKILPRRLSGLTAKQQRDLTNAVKR
ARIVALLPFVNPEG
>YellB|86609095
---MVYARRRLSPIKPGEPIRYTDVELLKKFVTERGKILPRRITGLTAKQQRELTAAIKR
ARIMGLLYFVNKEG
>Syn7002|170077198
---MAYYRKRLSPIPPSQPIDYKDVELLRKFITERGKILPRRITGLTARQQRDVNTAIKR
ARMLALLPFINKEG
>Cylr|282901219
---MSYYRRRLSPIKPGEPIDYKDVELLRKFMTERGKILPRRITGLTSQQQRQLTLAIKR
ARILAMLPFINAEG
>Prom9303|124023182
-MSSSFFKKRLSPIKPGDPIDYKDVDLLKKFITDRGKILPRRLTGLTSKQQRDLTNAVKR
ARIIALLPFVNPEG
>Syns7805|88808524
-MSSSFFKKRLSPIKPGDPIDYKDVDLLKKFITERGKILPRRLTGLTAKQQRDLTNAVKR
ARIVALLPFVNPEG
>Syns7803|148239628
-MSSSFFKKRLSPIKPGDPIDYKDVDLLKKFITERGKILPRRLTGLTAKQQRDLTNAVKR
ARIVALLPFVNPEG
>Cya0110|126660661
---MSYYRKRLSPIPPKQPIDYKDTELLRKFITERGKILPRRITGLTAKQQRALTAAVKR
ARFLALLPFVNKEA
>Mica|166367546
---MSYYRKRLSPISPSQPIDYKDTELLRKFITERGKILPRRITGLTSKQQRDLTEAVKR
ARLMALLPFVNQEA
>Syns8109|260436039
-MSSSFFKKRLSPIKPGDPIDYKDVDLLKKFITERGKILPRRLTGLTAKQQRDLTNAVKR
ARIVALLPFVNPEG
