# Supplementary material for: Genome fluctuations in cyanobacteria reflect evolutionary, developmental and adaptive traits
Source: BMC Evol Biol. 2011 Jun 30;11:187. doi: 10.1186/1471-2148-11-187 (PMC3141437; doi:10.1186/1471-2148-11-187)
Supplement: Additional file 8 — Individual and concatenated alignments for protein groups. Compressed file containing all alignments of individual groups (fasta format) and the concatenated alignment of 285 single-copy genes (phylip format). [file 1471-2148-11-187-S8.GZ › Cyanos1406.faa]

>Syne7942|81299947
------MLHRPLPSPSALSSDCWTPFHARLHQLL-QRRSLLPTRSRLLLAVSGGQDSLAL
VQLLRGLQPHWHWSLAIAHCDHGWRSDSTANAEHLRQLADQWQLPFYC-QRSPE----PP
R--SEAAARTWRYQVLEAIAADIDAA-------LLVTGHTASDRAETLLYNLTRGSHLQG
LASLRWQRSL----------------S-----DRLTLVRPFLGFTRAETSKMVQQFQLPV
WEDSTNRDRRFARNRLRLEVLPQLRQ-INPQCDRHLANTAELLADEADWLAELTEQVYQQ
SLS-EK----------------GLCRSQLAQQPIALQRRVLHAFLQDQLQRSPSTVQVEE
LRQLITAPQGSCSSSLPQRRVAVVAGDWLRLQSVDD---------------------
>PromCC|33241260
------------MTNSTKVEKPWTKWHERLHKSLKSKSNLLPYGSSLLISVSGGQDSMAL
LKLILDLQRIYEWKVHVWHGDHGWHNQSRQIAEELEEWCKCQKLSFFCNRTNKQ----KV
S--TEEDARNWRYKSLIQQAKTLSKESPSLPCERVLTGHTANDRTETFIMNLARGAHLKG
LSSLREDRTL----------------E-----TKIQLIRPILRFSRQETIQICDEMDLPI
WIDPSNSNIAYSRNKIRAEIIPVLES-LHPQSTIRISNLAERLTSLQKDQHQLAHLALGA
LLT-ST----------------GLSRSKMTKLSKTVRAIILAQWLEDNKAPLLSSKQLEE
LSQKIGKNKGPGNMDISNHLKIRWNKNSIELIN------------------------
>Crow|67924269
---------------------MWTNIHARVHQTL-KDSCILPHKSNLLIAVSGGQDSLCL
LKIMIDLQEKWGWNIAIAHCDHGWASDLGI-ADHVEKIANNWNIPFYL-KVAKA----MK
E--TEAAAREWRYQSLVEIAEENDCR-------EIVTGHTLSDRSETLLYNLIRGAGSNG
LGALTWKRPL----------------T-----NNINLVRPLLKVSRGETLEFCQQFALPI
WEDAANANLDYARNRIRQELVPYLKENFNPNVETTLSQTSEVLKAESDYLEAEANKILLS
AVN-DH--------------NSKLNREVLKGVPLALQRRVIRQFLAKIMVSKPNFEQIEE
TVNLIDAPRKSRTSSFPGKIMLEVEENYIVQKRTK----------------------
>Syn7335|254421293
------------MTPTTGTSASWSAAHAKLHILL-RQQRLLPKDSHILIAVSGGQDSLCL
ARLLSDLSSKWYWSLGWIHCDHGWRTDSTENAAHVVKLAEAWQIPVRI-ELAKG----LA
K--TEAAARGWRYEVFERVAREQGYS-------HVVTGHTKSDRAETVLYNLIRGAGTDG
LGTLRWTRPLSLAACLAQGDNLDIKQS-----QAITLVRPLLDFTRAETAHFCQDQHIPV
WIDSSNQDLNFRRNRIRLELMPYL------------------------------------
------------------------------------------------------------
---------------------------------------------------------
>Syn307|148241171
-----------MRTILPSGKQPWSRWHHRLHQLLLDDPSLLPQGSGLLIAISGGQDSLAL
TRLLLDLREQHHWQLQLWHGNHNWRQDAAANAQHLQQVAAQWGLPLTV-DCAEP----AP
K--SEAAARQWRYERLQRQAETSSCP-------LVLTGHTATDRAETLLFNLIRGADLTG
LSSLRQTRPL----------------G-----AGITVVRPLLAFSRADTQACCEQLGLLV
WHDITNADRQFSRNRLRLDVIPELEA-LNPGATQHLARAAQLLEELEGQHSALEALALEA
IRSEPG--------------RADLNRQRWQEQPIKLQKRLLHRWVQQTSQQQLSAALTTE
IWRQLQKPGRRPPIALSHGWQLQAEACMLKLIPPAASD-------------------
>Syn9605|78211629
------------MGETHPTSLGWTSWHDRLHRRLLMQPQLLPKGSSLLLAVSGGQDSMAL
LALLQDLAPLHGWGLNLWHGDHGWHDNSSRIAAELSSWCKQRQLSLQVDQAAPG----EV
P--SEAKARQWRYERLAQRGNQAGAD--------VVTGHTASDRAETMLLQLARGSDLAG
LAALPSVRPL----------------SP----EGPRLRRPLLHLQRRDTLQICRDLALPI
WEDPSNQSPEFARNRIRQEVLPVLEE-LHPGCSQRISDLAERVSQVRDSQTELSQMALEL
LQT-AA----------------GLDRRGLGALSSATRRLLLAQWLQQQGVPAPPASQLNE
LSRRLESGAPSGAADLAGGWQLSWRGGELVLQQREAEH-------------------
>Nosp|186685996
--------------------MVWTPLHAKIHRTI-RSRHLFERNQRLLIAVSGGQDSLCL
IKLLLDLKSKWGWDLGIAHCDHRWRSDSQANANHVENLAETWGISFYL-ETANE----PI
N--SEAAARDWRYQALSAIAQANNYQ-------YIVTGHTASDRAETLLYNLIRGTGADG
LQALTWQRPL----------------T-----TGIMLVRPLLEVTRIQTEQFCQEFKLPI
WEDSTNQDLQYARNRIRQELIPYLRENFNPQVESALAQTAELLQAEVEYLEKAAQQLREK
ALG-IG----DEEDSLIPLLPLRLNRRVLQKAPLALQRRVMRQVLQQILTDAASFEHIEK
LTALITAPNRSQTDPFPGGAIAQVEGDWIYLK-------------------------
>PromAS|123969392
------------MTDKKLSQKNWSSWHHQLHKEILAKKILIPKGSNILISVSGGQDSMAL
LTLINDLKKLHNWSISVWHGDHQWHEKSSLYALELKDYCEDKNISFSFDQANKE----DI
S--SEEKAREWRYKKLCERAKTLLSTNQEKHNIYLLTGHTSSDNAETFILNLSRGSNFAG
LSNIESKRLI----------------E-----NQIYLIRPILIFSREDTKQFCNEMKIPV
WEDPTNSDLKLKRNLVRKKIIPILEV-IYPGCSERINNFSQKMSKYNNERNDLSELAYFY
CKD-IK----------------GIDRNLLNGMCIEARCTILNRFLKEISPKQCSSKNLTK
LATSIYEKNK-GQINLQEFLKIVWDKNYINFEKS-----------------------
>Rapb|282895983
--------------------MVWTSLHAKIHRTI-RHRHLFAPHEHLLVALSGGQDSLCL
IKLLVDLQVKWKWKLAIAHCDHRWREDSQANADHVKNLATSWDLPFHL-QIAID----PV
N--SEGDARNWRYRVFREIAEDYGYK-------YIVTGHTSSDRAETLIYNLIRGTGADG
LQSLTWQRSL----------------G-----EKTMLVRPLLEITREQTGKFCQDLDLPV
WVDSTNQNLQYPRNRIRQQLLPYLAANFNPQVESHLSHTAELLRAEVEYLEQIAHQLRLQ
AST-KCEDG-----------DLRLNRDLLKQQPLAIQRRVIRQILQEALPQTPNFDHIEK
IRDLINAPNRSQSDPFPGGSIAIVENASIVIRQPFLTPTEKES--------------
>YellA|86607208
-------------------MARLSPLHLRVQCAI-RERQLLRPGQRLLVAFSGGQDSFSL
LQILRDLQPRWRWQIFVLHCDHRWSADETACAQFLQGWLQQQGLPHAV-ETADP----IR
W--DEAGARAWRYQQLDKWARTWSCE-------AVATGHTASDRAETFLWNLLRGTGAAG
LVSLDWQRRL----------------DERDP-TSAWLVRPLLGLSRWETEEFCRQYQLPV
WPDRSNQDLAHGRNRLRLEVMPYLKQHFNPQLEAALNRAATLLQAEHELVVAQAAQLWLQ
VYE-PA--------------LPGLRRDPLRAAPLALQRQVMFQFLSLLLPHHPTFEQVEA
GIRLLKAGRRSRSPDYPGGGWLEVRGDCVVWVAASQPASFVP---------------
>Prom9215|157414257
------------MSDKKLTQKNWSAWHHQLHKEIVSKKIFIPKGSNILISVSGGQDSMAL
LNLINDLKKIHNWTISVWHGDHQWHKKSSLYALELKSYCEDKNISFSFDQANKE----NI
S--SEEKAREWRYKKLCERAKTLLNKNQQKHNIYLLTGHTSSDNAETFILNLSRGSNFAG
LSNIQSKRLL----------------E-----NQIFLIRPILIFSREDTKKFCNHMKIPV
WEDPTNSDLKLKRNLVRKKIIPTLEV-IYPGCSERIHNFSQKMSNYNNERNDLSELAYLY
CKD-VK----------------GINRNLLNNMCIEARCTILNRFLKEISTKQCSSKNLTK
LATSIYEKNK-GQINFQDFLKIVWNKNYINFEKVKM---------------------
>PromN2A|72383087
---------------------------MRLHKRLKQNKSLLPSNSTILLAISGGQDSMAL
LKLIIDLKRLHQWQVEVWHGNHQWHAKSEETEDELKLWCLKNQISFHSNKADKK----EV
A--NEEKARDWRYKNLIMKAKFLSSKNIHFPCTRILTGHTATDRAETVIMNLARGTDLTG
LTTLKEQRTI----------------E-----NNIDLTRPLLIFNRNETLEICKDFNLPI
WIDPSNENINLTRNKIRKEILPILNS-IYKGADSRIASVANRLESYNEDQKLFAKIAIQF
CQG-EK--------------INSLSRIKLFGLTNSIRQIILSNWLKTMGVKRVTALQIEE
INTKVSQRKPPGSIHLHGDFLIRWNKEAIYISNKTN---------------------
>Syns9917|87123278
--------------------MGWTVWHDRLHRRLLRQPHWLPQGGRLLLALSGGQDSMAL
LALLRDLQPLHRWQLHLWHGDHGWQAGSSRIAADLQAWCCAEGLDLAVERVTVTRAALES
PERSEAGARAWRYGALAAEAERLNALHPQSPCCAVITAHTASDRAETLLLQLARGTDLAG
LGGQRSQRPL----------------KSD---GELPLVRPLVDFSRTDTATICQELALPV
WQDPSNNDPSYGRNRIRAEVLPVLES-LHPGCTERLANLADRMAGLQDSQSELMDLALQG
LVG-LD-------AGPAPQARRRLPRRPLASQPEPVRRNLLAHWLRRNGAPAVTAACLAE
LAQAIRPGAAAAGRDLPAGWRIHWNAGSVQLEQRNVSP-------------------
>Prom9312|78780128
------------MSDKNFTHKNWSALHHLFHKELLSKNKLIPKGSNIVISVSGGQDSMAL
LTLINDLKKLHNWSISVWHGDHQWHEKSSLYALELKSFCEGKNISFYFDQAKKE----NV
F--TEEKAREWRYKKLCERAKTLLKKDQGGGDIYLLTGHTSSDNAETFILNLSRGSNFTG
LSNIESKRLI----------------E-----NKIFLIRPILIFSREDTKQFCNDMKIPV
WEDPTNSDLKLKRNLVRKKIIPTLEV-IYPGCSERINNFSQKMSNYNNERNDLSELAYLY
CKD-LR----------------GINRNLLNSMCIEARCTILNRFLKEISAKQCSSKNLTK
LATSIYEKNK-GQINLQEFLKIVWNKNYINFEKS-----------------------
>SynsBL|116071731
------------MEESRLQLLSWTPWHHRLHQRLLTSPDLLPQGKTLVVAVSGGQDSMAL
LGLLRDLTAVHHWTLVLWHGDHHWHPHSSQIASALKQWCDDQGLALQVETAPEE----LP
Q--TEADARSWRYRCLTQLTNANGAD--------AVTGHTASDRAETLLLQASRGSDLAG
LGSLRAVRPL----------------QAHAP-EEAQLRRPLLGFSRSETVQICSDLQLPI
WNDPGNQSTDFARNRIRHEVMPVLEE-LNPGCSRRLADLAERMSQLRDTQQNLAALALTT
LQS-NE----------------GLDRKALGLLPQPTRRQLLAQWLNQQGVPGLDAPTLEQ
LSHRLRQAAPAGEAHLPKGWILSWQGSDLILQPPAAGH-------------------
>Prom9515|123967074
------------MSNKNSTQKNWTSWHHLLQKEILSNKTFIPDGAKLLISVSGGQDSMAL
LNLINDMKMQHNWFVNIWHGDHQWHEKSETYALELKNYCNQKNISFFFDRANKQ----TI
S--SEEKARDWRYKKLTERANQLFIENQKEIDIYLLTGHTNTDNAETFLLNLARGSNYAG
LSYIEKKRLL----------------E-----PHIFLIRPLLIFSREDTKKFCQLQKIPI
WEDPTNYDLKIKRNLIRKKIIPTLET-MYPGCSTRINNFAEKMRNFKNEQDDLSKLAFLS
CKD-TN----------------GVKRELLNGLCVEARCTILNTFIKKDCAKQLSSKNITY
LVSSIFKKHR-GQINLPNGLKIIWDKNYINIEKTRK---------------------
>Cya8802|257058096
---------------------MWTPLHSQLHTTL-RQRNLLPKGQRILIAISGGQDSVCL
GKLLLDLQSKWGWKIAIGHCDHRWSYDEGI-ADHVEKLAQNWGIPFYL-KVANN----LK
E--TEAAARDWRYQSLIEIAQENDFT-------EVVTGHTQSDRAETLLYNLIRGAGTDG
LSSLTWQRNL----------------T-----PNITLVRPLLNISRPETLAFCQQFDLPI
WEDAANENLKYSRNRIRQQLIPYLQTQFNPQVETNLAQTAEVLRAEVEYLETSAKMVLEQ
AIN-ED--------------QTQLNRLILQSVPLALQRRVMRKFLQKISQREPNFEQIEA
LTQLIDAPRRSRTSSLPGNFSAEVQGDWIILSGMIKATQ------------------
>Prom9313|33862341
------------MASSSSTQLPWSAWHARLHHKLLANPDLLPAKASLLIAVSGGQDSMAL
LGLLIDLQRKHGWSLEVWHGDHNWHKQSATIATELKNWCESHNLSFCSDQAKPG----QT
N--NEATARHWRYEQLTLHAERLSSNNPNHPCRYVLTGHTSSDRAETLLLNLARGTDLAG
LSSMRQCRPI----------------SKDHPHKNVQLIRPLLGFSREDTALICSELGLPI
WLDPANSNPDFSRNRVRQEVLPVLES-LHPGCSLRMAALAERLNHHHADQQAIAMLALNN
LSK-QN----------------GLCRKDLAQLPITARTTLLAYWLKRSGAPSLPAVQLEQ
ISQSIAPGKPPGSLHLAQGWKVQWQRNSVQLEHHD----------------------
>Cya7822|196255836
--------------------MTWSNLHAKVHITL-RKRQLLPKKERLLVAVSGGQDSLCL
LKLLVDLQSKWEWELAIAHCDHGWPTDAGM-SDHVQQIAQSWGIPYYL-KTAHH----LK
E--TEAAARKWRYQALIEIATEQGFS-------LVVTAHTKTDRAETFLYNLIRGAGTDG
LSSLTWVRSL----------------S-----ENIWLVRPLLEISRSETYQFCQQFNLSI
WEDILNQNLKYARNRIRHELLPYLQTHFNPQVEKALIQSAEILRSEGEYLEETAQQWLEK
SLS-ED--------------KIAIHRQILRGIPLALQRRVMRRFLTTVLSKAPNFEQIEA
LVNLINAPNRSSTFSLPGTITIEVQGEWIRVSHL-----------------------
>Cya7424|218439938
--------------------MTWTNLHAKVHITL-RKRQLLPKKERILVAVSGGQDSLCL
LKLLGDLQPKWEWDLTIAHCDHQWPTDAGI-KDHVQQIANQWKIPFYL-KTADN----LK
E--TEAAARKWRYQALIEIAKEQGFS-------FIVTGHTKSDRAETFLYNLIRGAGTDG
LSALTWERFL----------------T-----ENIKLVRPLLEISRAETYQFCQQFQLPI
WEDVLNENFKYTRNRIRSQLIPYLQTHFNPQIEKTLTQTAEVLRAEVEYLEATAQEWLQK
SIT-ED--------------KLGINRTIVKSLPLALQRRVMRQFLILILSKTPNFEQIEA
LVNLIHAPNRSSISSLPGGKIIEVQGEWLNLKKSD----------------------
>PromN1A|124026824
---------------------------MRLHKRLKQNKSLLPSNSTILLAISGGQDSMAL
LKLIIDLKRLHKWQVEIWHGNHQWHSKSEKTEEELKLWCLKNQISFHSNKADKK----EV
A--NEEKARDWRYKNLIMKAKFLSSKNIHFPCTRILTGHTATDRAETVIMNLARGTDLTG
LTTLKEQRTI----------------E-----SNIDLTRPLLIFNRNETLEICKDFNLPI
WIDPSNENINLTRNKIRKEILPILNS-IYKGADSRIASVANRLESYNEDQKLFAKIAIQF
CQG-EK--------------INSLSRIKLFGLTNSIRQIILSNWLKTMGVKRITALQIEE
INTKVSQRKPPGSIHLHGDFLIRWNKEAIYISNKTN---------------------
>Micc|254411176
----------------MSQRSDWTLIHAHLHQTL-QQRQLLAPSRPVLVAVSGGQDSLCL
MKLLLDLQPKWKWQLAIAHCDHRWPADKGL-ADHIEQVAQSWAIPFYL-EIADQ----VT
T--SEGAARQWRYQALGKIAQTYQYQ-------YVVTAHTQSDRAETVLYNLIRGTGVDG
LQSLTWQRPL----------------V-----AGVQLVRPLLEVTRRETGEFVEQQHLPV
WLDAYNQDLRYARNRIRQEVLPYLKTHFNPRVETALGHTAELLRADVEYLETAARSLREQ
AMG-SMSENE-------PTTTLKLNRLILRQADLALQRRAIRQFLTIVQPKATNFEQIEA
ITALIEAPNRSRTSSFPGGASAQVEGDWIIWRNSQGD--------------------
>Prom9202|254525679
------------MSDKKLTQKNWSSWHHQLHKEIVSKKIFIPKGSNILISVSGGQDSMAL
LNLINDLKKLHNWTISVWHGDHQWHEKSSLYALELKSYCEDKNISFSFDQANKE----NI
S--SEEKAREWRYKKLCERAKTVLNKNQQKHNIYLLTGHTSSDNAETFILNLSRGSNFAG
LSNIESKRLL----------------E-----NQIFLIRPILIFSREDTKKFCNHMKIPV
WEDPTNSDLKLKRNLVRKKIIPTLEV-IYPGCSERINNFSQKMSKYNNERNDLSELAYLY
CKD-IK----------------GINRNLLNSMCIEARCTILNRFLREISIKQCSSKNLTK
LATSIYEKNK-GQINFQDFLKIVWNKNYINFEKVKT---------------------
>Nods|119509008
--------------------MVWTNLHAKIHRTI-RSRQLFERHQRLLVAVSGGQDSLCL
IKILLDLEPKWGWDLGIAHCDHRWRTDSEANASHVEKLAKIWGVSFYL-ATARE----PL
N--SEAAARNWRYAALSAIAQANNYQ-------YIVTGHTASDRAETLLYNLMRGTGGDG
LQALTWQRPL----------------T-----ADICLVRPLLEITRTQTEEFCQEFHLPI
WEDSTNLDVKYARNRIRQELIPYLQANFNPKVESALAQTAELLQAEVEYLEQAAQKLRSE
AME-WGVVSGENWA------ELRLNRRVLQKAPLALQRRVMRQILQQILTDASSFEHIEK
LTALIVAPNRSQTDPFPGGAIAQVQGEWICLISPNS---------------------
>Cyab|254432047
---------MSDPTPRHAAAAPWSADHLRLHRALRRRPELLPAGESLLVAVSGGQDSMAL
VALLRDLRRLHGWTLHLWHGDHGWRPASGDQARQLQAWAEAEGLPFSLARWEQ-----PV
Q--DEASARSWRYASLLARATALGAT-------RVVTGHTASDRAETFLFNLARGSHRRG
LGSLRPLRPL----------------G-----GTVMLARPLLGFGRADTARLCGALQLPV
WPDAGNSDPRFSRNRLRGEVLPVLEA-LHPGAERRLAALAAGLAEEEEAQTELGDLALSG
LLGLPPAIDQSRAGRATARLPDRLPLAALQRLQRANQAVLLQRWLERRTGRRLQRRSLDL
LLDRLGRDGGWGPLHLPDGWRLREQRSTLLLTRESSGPCDDGQS-------------
>Acam|158334883
----------------MINSPPWTPLHAHLHHIL-KVRQLLPIQQRILIALSGGQDSFCL
LQLLVDLQPKWGWQLAIAHGDHRWPLDSDANAHHVTQIARQYQLPYFL-RQATT----EL
R--SEAAGRQWRYQILTEIAEQEAYP-------LVVSAHTASDRAETLLYNLIRGSGTDG
LQALSWQRPL----------------S-----DRVQLVRPLLDVARAQTGDFCRHRNLPI
WQDAMNQNLVYRRNRIRLEVLPHLKTHFNPQVETTLAHTAEILQGDVDFLEAETQKLLAI
ALP-SPPPVLSETEQY----WGYINRDALQSAPLALQRRALRHFLRQAIDVSANFQQIEK
LMALVKAPNHSRTDPFKKQWVAEVIKPWIVIRSLS----------------------
>Prom9301|126697179
------------MTDKKLSQKNWSPWHHQLHKEILTKKILIPKGSNILISVSGGQDSMTL
LTLINDLKKLHNWSISVWHGDHQWHEKSSLYALELKDYCEDKNISFSYDQANKE----SI
S--SEEKAREWRYKKLCERAKTLLNTNQQKHNIYLLTGHTSSDNAETFILNLSRGSNFAG
LSNIESKRLI----------------E-----NQIFLIRPILIFSREDTKQFCNDMKIPV
WEDPTNSDLKLKRNLVRKKIIPTLEV-IYPGCSERINNFSQKMSNYNNERNDLSELAYLY
CRD-VK----------------GIDRNLLNGMCIQARCTILNRFLKEISAKQFSSKNLTK
LATSIYEKNK-GQINLQEFLKIVWDKNYINFEKS-----------------------
>Artm|209528292
----------------MASQTPWTDVHAKVHISL-RSRNLLPSGEGLLVAVSGGQDSMCL
IRLLLDLQEKWNWRIAIAHCDHQWRRDSVANADYIEQLGKIWQVPCYR-LTAPQ----IP
K--TEAAAREWRYQVLGEIAQTDNYG-------YVVTGHTKSDRAETLLYNLIRGSGADG
LSSLVWSRPI----------------FGRETETKPILVRPLLEITRKETGEFCQQRDLPI
WEDSTNTDVSYARNRIRHQLIPELENKFNPKVEQALAQTAELLRADVEYLEQQADELYRV
AIA-SAPCNN----------GYRVNRHQLKSAPLALQRRVMRRLLEEVLRKGTNFEQIEK
LTRLISAPNRSQSDPFPGGAIAQVEGEWIWLKFPPQVGDEAN---------------
>Syne6301|56750421
------------------------------------------------------------
MQLLRGLQPHWHWSLAIAHCDHGWRSDSTANAEHLRQLADQWQLPFYC-QRSPE----PP
R--SEAAARTWRYQVLEAIAADIDAA-------LLVTGHTASDRAETLLYNLTRGSHLQG
LASLRWQRSL----------------S-----DRLTLVRPFLGFTRAETSKMVQQFQLPV
WEDSTNRDRRFARNRLRLEVLPQLRQ-INPQCDRHLANTAELLADEADWLAELTEQVYQQ
SLS-ER----------------GLCRSQLAQQPIALQRRVLHAFLQDQLQRSPSTVQVEE
LRQLITAPQGSCSSSLPQRRVAVVAGDWLRLQSVDD---------------------
>Anav|75906734
--------------------MVWTKLHAKIHRTI-RSRHLFERNQRLLVAVSGGQDSLCL
IKLLLDLQLKWGWELGIAHCDHRWRVDSQANADHVKNLSETWGVSFYL-ETASK----PI
N--SEATAREWRYETLSAIAQAYNYE-------YIVTGHTASDRAETLLYNLMRGTGADG
LQALTWQRPL----------------T-----ENILLVRPLLEITRKQTEQFCQEFQLPI
WEDSTNQDLKYARNRIRQELIPYLQANFNPQAELAIAQTAELLQADVEYLERTAQQLKEK
AME-WEVGEEFLSPSSPSPFLLRLNRQVLQKAPLALQRRVMRQVLQEILADAPNFEHIEK
LTALITAPNRSQTDPFPGGAIAQVQDNWILFRNGERRNN------------------
>Artp|284051178
------------MVRLMASQTPWTDVHAKVHRSL-RSRNLLPCGEALLVAVSGGQDSMCL
IRLLLDLQGKWNWRMAIAHCDHQWRRDSVANADYIEELGKIWQVPCYR-LTAPQ----IP
K--TEAAAREWRYQVLGEIAQTDNYG-------YVVTGHTKSDRAETLLYNLIRGSGADG
LTSLVWSRPI----------------FGRETETKPILVRPLLEITRQETGEFCQQRDLQI
WEDSTNTDVSYARNRIRHQLIPELANKFNPKVEQALAQTAELLRADVEYLEQEADELYSL
AMA-PAPCNN----------SYGVNRHKLKSAPLALQRRVMRRFLEEVLRKGTNFEQVEK
LTRLIYAPNRSQSDPFPGGAIAQVEGEWIWLKFPPQVGDEAN---------------
>Cya7425|220909149
----------MRPYPPLSVTVTWTSLHAQVHRTL-RQRHLFTPGQRLLVAVSGGQDSLCL
IKLLLDLRPHWHWELAIGHCDHRWRSDSAANAAHVQTLAEQWQLPFWL-QIAAE----IP
R--TEAQSRTWRYEVLTEIAQTQNYT-------AVVTGHTASDRAETLLFNLLRGSGTDG
LQALVWQRSL----------------A-----TDIQLVRPLLGLTRTQTGDFCREQNLPI
WEDSTNQDYQYRRNRIRQELIPYLQTHFNPQVEQAIAQTAELLQAEVDYLEAQAQALLAQ
VST-MLP-------------ERGLNRSSLQAVPLALQRRVVKGFLQTHLPHAPNFDQVEK
VVALITAANGSRTDPFPGGAIATVSDAWIYLVNSQD---------------------
>Cya51142|172037514
---------------------MWTSLHARVHQTL-KDSLILPRKNNLLIAVSGGQDSLCL
LKLMIDLQKKWGWNLAIGHCDHGWASDLGI-ADHVRELANDWQIPFYL-KVAEA----ME
E--TEAAAREWRYHSLIEIAKEHQFT-------EVLTGHTLSDRAETLLYNLIRGAGSNG
LGALTWKRPL----------------T-----NKINLVRPLLKVSRSETLEFCKQFSLPI
WEDAVNANLDYARNRIRQQLLPYLKENFNPNVEITLSQTSEVLKAESNYLEAEANKILQE
AFN-HN--------------NYTLNREILKDLPLALQRRVVRQFLAEIMVTRPNFEQIEE
TVKLIDAPRRSRTSSFPGNLILEVEENCIIKKQIGS---------------------
>Lyns|119493467
----------------MDYSASWTPLHAQLHRTL-KVRQLLPSKQRLLVAVSGGQDSMSL
IKLLLDLQPKWGWDLAIAHCDHRWRSDSGANADYIEQLADSWQLSFYR-QTAQK----IP
K--TEADARHWRYQVLSEIALTHNYD-------YVVTGHTKSDRAETLLYNLIRGSGSDG
LQALAWKRPI-------DIEANVNHTN-----HNIGLVRPMLEILRSQTGQFCQDQQLKI
WEDSTNEDLSYARNRIRTELIPYLQTHFNPQTEHALAQTAELLQAEVDYLEQTTEQLYQQ
AIS-TEPDST----------GLKINRLILRQAPLALQRRVMRRWLQQILPTSPSFEQIEK
LTALICAPNRSQTDPFPGGAIAKVDQQWIKIS-------------------------
>Prom9211|159904318
------------MSRPTKPEVPWSRWHARLHKGLIRNHDLLPKGSSLLLSISGGQDSMAL
LKLIVDLRRLYEWKIFIWHGDHGWHKQSTQIATGLKEWCNNQELRFVSERATKE----KI
H--SEQAARNWRYECLTAHAQLLSQQNQSSPCHYVLTGHTSTDRAETLLLNLSRGTHLSG
LGSLKSSRTL----------------S-----GQIKLVRPLLIFSREDTAQICKEMDLPV
WLDPSNSNMRISRNRIREEVIPVLET-LHPGSTRRIASLAERLGSLKDDQEALTILAIEA
IKD-SE----------------GLSRQKVISLPRNTRRTVFAKWLKQSGVPALKASQLED
ISHSTSARMAPGNRQLANGWIITWNRESIQLFNRHN---------------------
>Noss|17228427
--------------------MVWTQLHAEIHRTI-RSRHLFEGNKRLLVAVSGGQDSLCL
IKLLLDLQPKWGWELGIAHCDHRWRADSQANADHVKNLAENWGVSFYL-ETATK----PV
N--SEATAREWRYQALSAIAQAHNYQ-------YIVTGHTASDRAETLLYNLMRGTGADG
LQALTWQRPL----------------T-----ENILLVRPLLEITRKQTEQFCQEFQLPI
WEDSTNQDLKYARNRIRQELIPYLQANFNPQAELAIAQTAELLQADVEYLERTAQQLKEE
AME-WEVGEEFLSSSSPSSLLLRLNRQVLQKAPLALQRRVMRQILQEILADAPNFEHIEK
LTALITAPNRSQTDPFPGGAIAQVQGNWIILRNGERRSN------------------
>Cya8801|218245074
---------------------MWTPLHSQLHTTL-RQRNLLPKGQRILMAISGGQDSVCL
GKLLLDLQSKWGWKIAIGHCDHRWSYDEGI-ADHVEKLAQNWGIPFYL-KVANN----LK
E--TEAAARDWRYQSLIEIAQENDFT-------EVVTGHTQSDRAETLLYNLIRGAGTDG
LSSLTWQRNL----------------T-----PNITLVRPLLNISRPETLAFCQQFDLSI
WEDAANKNLKYSRNRIRQQLIPYLQTQFNPQVETNLAQTAEVLRAEVEYLETSAKMVLEQ
AIN-ED--------------QTQLNRLILQSVPLALQRRVMRKFLQKISQREPNFEQIEA
LTQLIDAPRRSRTSSLPGNFSAEVQGDWIILSGMIKATQ------------------
>Glov|37519970
------------------------------------------------------------
----MDLAPERGLHLHVGHLDHRWRPGSERDAQRVAVLCNVWGVPFHL-EIART----PP
A--SEAAARAWRYCWLEQIARGLALE-------RVVTGHTLSDRAETVLFNLLRGSGGAG
LGSLDWERPL----------------G-----GGVRLVRPLLGITRAETGAYCLAHHLPI
CIDESNANLTFRRNRIRLELMPYLREHFNPLVEQTLARTGDILHAESELLESLLDEHWHS
LVQ-EG----------------RLHRNTLAALPLALQRRAVRRWLSVGLGRQPNFEHIAA
VLGCLSAPNRTRTSPLAHSLLVEVQGEWLGLVGG-----------------------
>Syns8102|33864611
MGTGQRSLDSHTVGEQRPLALAWSPWHDRLHRRLHQHPQLLPQRQPLLLAVSGGQDSMAL
LVLLQELQRLHHWPLNIWHGDHGWHSGSAVIAADLRSWCQQRDLPIQVDQAPQG----ST
A--SEASARHWRYSQLQQRAEELGAD--------VVTGHTASDRAETLLLQLARGTDLAG
LGALRPVRPL----------------FNDSP-DGAQLRRPLLGFSRADTAAVCRDLQVPI
WHDPSNQSPAFARNRIRAEVLPVLEQ-LHPGCSQRMANLAERTSQLRDTQQELSQLALQP
LRT-ST----------------GLDRRRLGALQPSTRRQLLVIWLAQQGVTALNAALLEQ
LTDRLALSAAGGSCDLPGGWRLQWQGDNLSLQPPAAGH-------------------
>Thee|22299159
---------------------MWGIHHARLHTTL-KTQQWLPLGSRILIALSGGQDSVCL
TRLLLDLQPHWQWSLVAVHCDHRWRADSTANANFVQQLAQKWHLPCEV-VSAPD----LP
K--TEAAARSWRYQVFESVAKALDCT-------HVVTAHTQSDRAESLLLHLLRGTSPDG
LATLLPSRSL----------------------GAIQLVRPLLGMTRAQTAAFCQAYGLPI
WQDETNHNLEYRRNRLRLELIPYLQQHFNPNVEEALAQTAELLASDRAYFEAEVERLAPT
VLR-EH--------------PPALDRLRLREFPLALQRRLIQCFLRQHLKRGLNFRVIEA
VRALMTTGNGSQTASLPGGQHLRVCGRWIELVRPMPPPPAPVPPDPGERSPPPSPLY
>Syns9916|116074359
----------MDPALDPPLRRSWTAWHDRLHRDLLQDPQLLPAGEPLLLAVSGGQDSMAL
TALLLGLSRLHHWELHLWHGDHSWHPGSAAIASELQAWSLGQGLPITVDRNAKN----EA
TGRTEAEARRWRYAQLATCATALGSR--------VVCGHTATDKAETLLLQLTRGTDLAG
LGSLRRQRLL----------------DAEQH-PAVHLVRPLLGFNRDDTAAICRDLNLPL
WLDPSNTNLRFSRNRIRQEVMPVLND-LYPGCEQRMAALSERLSQVQDTQQTLLALSLES
LKA-GE------------GAENVLQRKRLGALPLPLRRDLLAHWLQSCGAPPLKAPLLEE
LARATAAGSPAGGRDLPSGWRIQWDRKSLQLDYRQ----------------------
>PromMED|33862207
------------MSDKNSSQKNWTSWHHLLHKEILGNKTLIPDGANLLIAVSGGQDSMAL
LNLINDMKTQHNWFVNVWHGDHQWHKKSAKYALELKSYCNKKNISFFFDQANKN----NI
S--SEEKARDWRYKKLSERANQLLIENQKEIDIYLLTGHTNTDNAETFLLNLARGSNYAG
LSNINKKRLL----------------K-----HHIFLIRPLLIFSREDTKKFCQLQNIPI
WEDPTNCDLTIKRNIVRKEIIPILET-MYPGCSKRINSFAEKMSNYKNEQNDLSKLASLY
CED-AI----------------GVKRELLNSLCIEARCTILNTFLKKDCTKQLSSKNLTH
LASSILVKDR-GKIDLPDGFEIVWNKDYINLEKN-----------------------
>Scys6803|16330873
--------------------MAWTLLHSKLHQNL-QRRFPELQGTRILVAVSGGQDSLCL
LHLLNDLTKQWQWHLAVAHCDHRWPTDAGI-ADHVQGLAQGYKLPYFQ-RDAQD----LP
Q--TEAAARHWRYHALTAIAKAENFP-------VVMTGHTQSDRAETLLFNLVRGSGSDG
LQAMNWVRNL----------EESGSDK-----SPIRLIRPLLEISRQETGDFCQQQQLSV
WEDVLNEKLTYRRNRIRGELIPYLKKHFNPQVEKSLAQTVELLTAEVAYLEQVSGEIYQT
LSQ-TD--------------QKSLNCRLLSQKPLALQRRIIRQFLQSCQSQSPNFEEIEQ
IVGLINAPNRSQTSSLPGQGIVRVEGDFLRYIYQGK---------------------
>Syn9902|78183658
------------MEESHLQSLSWTPWHHRLHQQLLTTPDLLPQGKTLVVAVSGGQDSMAL
LGLLRDLMPVHQWRLVLWHGDHHWHPHSSQIASELNQWCDGQTLPLQIDTAPED----VP
Q--TEADARSWRYRCLTQLTHTHRAD--------AVTGHTASDRAETLLMQMSRGSDLAG
LGSLRAVRPL----------------QAHAP-EGPQLRRPLLGFRRKETAQICSDLQLPI
WNDPGNQSPDFARNRIRHEVMPVLEE-LNPGCSRRLADFAERMSQLRDTQHNLAALALTT
LQN-KA----------------GLDRKALGRLPQPTRRQLLAQWLNQQGVPGLDAPTLEQ
LGHRLRQAAPAGEAHLPQGWIVSWQGSDLILQPPAAER-------------------
>Trie|113476777
------------MPYHKSSHQNWTPLHAQLHQTL-RQRKLLPKNQRILIAVSGGQDSLCL
TKLLLDLQSKWGWYLAVAHCDHKWRSDSEANANYVKKIAINWQLPSYV-ETADK----IY
K--SEAEARKWRYQVLSKIALEFNFQ-------YIVTGHTASDRAETLLYNLIRGSGTEG
LQALTWQRPL----------------IEN---FLPLLVRPLLEITRTQTSNFCQEQKIRI
WEDSTNQDLHYARNRIRLELFPILRQ-FNPQVELALAKTAEILSAEVKYFENETEQLLER
VTK-IDTNNFNLSQFESQPVKYFINRLVLLQVPLALQRRVMRHILQKVLPVNPNFSHIEK
LTTLVNAPNHSQTDPFPGGAIAKVKHPWIILV-------------------------
>Syn9311|113953772
----------------MAASKSWLPWHDTLHRQLLRQPNLLPDGETLLIALSGGQDSMAL
LGLLLGLQHLHHWHFQLWHGDHGWHDQSAATASELKEWCQGQELDLQISRNTRD----HT
G--TEASARSWRYQELAALSQQFCCR-------TVLTAHTASDRAETLLLQLARGTDLAG
LGSLRPIRPL----------------QNNDP-NGTRLVRPLLTFSRDDTTQICQDLQLPV
WLDPSNANPAFSRNRIRNDVLPVLEE-LHPGCSQRIAQLSERVSQVEDSQRTLATLALEQ
LRY-ER----------------GLHRKALKVLPDATRRLLLHHWLQQQGVRTLSASQLDT
LSVAIGPGRPPGSRSLAEHKTLQWTRDSVQLVSQP----------------------
>NoAz|298493031
--------------------MTWTAIHAEIHCTI-RARHLFARNQKLLVAVSGGQDSLCL
IKLLLDLQPKWKWSLAIAHCDHCWREDSQANAHHVENLAHNWHTPFYL-ETATN----PV
K--NEASARNWRYQALTKIAEVHNYQ-------YIVTGHTASDRAETLLYNLMRGTGADG
LQALTWQRPL----------------N-----ENIILVRPLLEVTRSQTEQFCQEFNLPI
WQDSTNQNLQYARNRIRQELIPYLKENFNPQVESNLAQTAELLLAEVEYLEQTAHQLRLE
ASE-KGEND-----------ILQLNRPILKRVPLALQRRVMRQVLQKILPDAPNFEHIEK
LRVLITAPNRSQTDPFPGGAIAQVQGDWIFIS-------------------------
>Ucyn|284929532
---------------------MWTSLHTKVHKTL-QNSLILPPKKRILVAVSGGQDSLCL
LKIIMDLRIKWDWEVSIAHCDHGWPSDTGI-SDHVKKISEEWNIDFYL-KRTQI----LK
I--TESIAREWRYKVLLEVARENNFT-------AIVTGHTLSDLAETVLYNLIRGAGSHG
LSVLTNTRPL----------------T-----NSINLVRPLLNTSRTETLFFCRQLNLPV
WEDEVNTNFDYARNRIRKQLVPYLKLNFNPQVEKTLYQASKVLKAESDYLEKEAGKILKL
ASN-KK--------------KTQLNKKILQTIPLALQRRVIRMFLQHNKLQAPNFEQVEE
GVKLINSPHGSQTSSFSVQVVLEVYDDYIVKK-------------------------
>Syns5701|87301619
----------------MEAILPWGPLQHRLHRRLLTDPLLLPRGRRLLLAISGGQDSMAL
TALLLELRRLHGWELHLWHGNHGWRKEAADQAGELAAWAGGLGLPIRVENAPAAPASSAS
G--REEAGRRWRYERLNQQALSLGCT-------RVVTGHTGSDRAETLLFNLARGCGLRG
LSSLRARRPL----------------S-----GRIELVRPLLGFSRAETASFCKQQQLPL
WLDPGNTDPRFSRNRLRQEVLPVLEE-LHPGAWRRLGALAERLEGTQNLTQELALLALMA
LET-PP---AAPLAAGRPEQGPELQRQPLSELTASSQELLLDLWLERSAGVRLGARSLEA
LRRRLPLSQGPGSLALPGGRSLHWDRQSLWLQPEPSDHAGPSGPPEPGAASAPSNR-
>YellB|86609808
-------------------MARLSPLHLRVQCAI-RQQQLLHPGQRLLVAFSGGQDSFCL
LQILRDLQPRWGWQIFVLHCDHRWSADETECARFLQGWLQQQGLPHAV-ETADP----IR
R--DEAGARAWRYQQLEKWARTWDCS-------AVVMGHTASDRAETFLWNLLRGTGAAG
LSSLDWQRHL----------------DDRDP-TSAQVVRPLLGLYRWETEQFCQQHQLPV
WPDRSNQDLAHGRNRLRLEVMPYLKQHFNPQLEAALNRAATLLQAEHELVVAQAAQLWPQ
VYE-PA--------------LPGLRRDPLRAAPLALQRQVMFQFLSLVLPHHPTFEQVEA
GIQLLKADRGSRSPDYPGGHWLEVKGDHLVCFH------------------------
>Syn7002|170078528
--------------------MNWSPLHARLHQHL-KESNLLPAGAKLIMAVSGGQDSVCL
SRLMLDLQRHWQWSLAIAHCHHGWPGDEEI-AAHVQTLGAQWQLPFYLCRAVSS----LP
E--TENAARRWRYETLTHLAEQLDQA-------YVVTGHTQSDRAETLIYNLVRGAGTAG
LGSLTERRSL----------------S-----NKVKLVRPLLTITRQETGEFCRQFNLLV
CFDPFNQQMRFKRNQIRQQILPHLRT-LNTQADKHLAQTALILQDENDYLEAIAQQYLQQ
ALT-PQ---------------QHLHRLVLQPLHIALQRRIIRQYLQQVLPKMPTFAQISA
TVELIHGCNGDRLSTLPGKIQLQVMGEWLVPEALKSNLPKSTNNQDHYPPQAKDY--
>Cylr|282901699
--------------------MVWTSLHAKIHRTI-RNRHLFAPHEHLLVALSGGQDSLCL
IKLLVDLQVKWKWKLAIAHCDHRWREDSQANADHVKNLATSWDLPFHL-QIATD----PV
N--SEADARNWRYRVFREIAEDYGYK-------YIVTGHTSSDRAETLIYNLIRGTGADG
LQSLNWERSL----------------G-----EKTMLVRPLLEITREQTGKFCQDLDLPV
WVDSTNQNLQYPRNRIRQQLLPYLAANFNPQVESHLSHTAELLRAEVEYLEQIAHQLRLQ
ALT-KCENG-----------DLRLNRHLLKQQPLALQRRVIRQILHEALPQTPNFDHIEK
ITDLINAPNRSQSDPFPGGSIAIVENASIVIQKPILTPREKES--------------
>Prom9303|124021791
------------MASSSSAQLPWSAWHARLHHKLLANPDLLPAEASLLIAVSGGQDSMAL
LGLLIDLQRKHGWSLEVWHGDHNWHQQSATIATELKDWCEAHNLSFWSDQAKPG----QT
N--NEATARHWRYEQLTLHTERLSSNNPNHPCRYVLTGHTSSDRAETLLLNLARGADLAG
LSSMRQCRPI----------------SKDNPRKNVQLIRPLLGFSREDTAQICSELSLPI
WLDPANSNPDFSRNRVRQEVLPVLES-LHPGCSLRIAALAERLNHHHADQQAIAMLALNN
LSK-QN----------------GLCRQDLAQLPITARTTLLAYWLKRSGAPSLPAVQLEQ
ISQSIGPGKPPGSLHLAQGWKVQWQRNSVQLEHHD----------------------
>Syns7805|88809954
----------------MTASEPWLHWHDRLHRQLLLKPTLLPRGTTLLLALSGGQDSMAL
LGLLRDLRKHHHWTLQLWHGDHGWHPGSACVSKDLAKWCAQEALPLRVSRSTAE----MT
S--GEAAARAWRYSELSQYAQQLNQTCASSNSCTVVTAHTASDRAETLLMQLSRGTDLAG
LGSLRQSRPL----------------QANAS-NGPRLVRPLLDFTREETAAICQDLQLPV
WHDPSNSDLRIERNRIRLELLPVLES-LHAGCSRRMALLSERISQVHDTQNALVDLSLQS
INS-PG---------------NGLQRPPLQALAPDPRRTLLQRWLQQRGVRSLQARQLEE
LSRAIGPQQPPGERHLSSGHRLHWCRNWVQLNNRD----------------------
>Syns7803|148238412
----MRAGSGGHSTRPMTASEPWLHWHDRLHRQLLQTPTLLPQGTTLLLALSGGQDSMAL
LGLLRDLQKHHHWTLQLWHGDHGWHPGSAAVADALAQWCDQQALPLRVSRSTAA----IT
G--SEAAARAWRYSELSQTAQQLNEAGAAGAC-TVLTAHTASDRAETLLMQLSRGTDLAG
LGSLRQSRPL----------------QANSS-HGPRLVRPLLDFTRDETAAICQDLHLPV
WHDPSNSDLRIERNRIRQEVLPVLES-LHAGCSRRMAWLSERISQVHDSQNALVDLSLRG
LQS-AG---------------NGLQRPPLQALAADPRRLLLQRWLQQQGVQPLNARQLEE
LSRAIGPQQPPGERHLAGGQRFHWCRNWVQLDHRG----------------------
>Cya0110|126656632
-----------------MIKKMWTSLHAKVHQTL-KDSLILPHQSNILIAVSGGQDSLCL
LKLIVDLQSKWGWKIAIGHCDHGWASDIGI-ADHVRELAYHWNIPFYL-KVAEA----MK
E--TEAAAREWRYQSLVEIANKNEFT-------EVVTGHTLSDRAETLLYNLIRGSGSKG
LGSLTWKRPL----------------S-----NKISLVRPLLKVSRPETLAFCQQFDLPI
WEDAVNANLDYARNRIRQQLLPYLKDHFNPNVESTLSQTSEVLKTESDYLESEANKILIA
SFN-NS--------------KQQLNRDILKPIPLALQRRVIRQFLEKIIIRKPNFEQIEE
TVNLINAPRRSRTSSFPGNIILEVEENYIIKK-------------------------
>Mica|166363410
------------------MANFWTPLHTRLETTV-KKGQLLPKNASLLVALSAGQDSLCL
GQLLLDLRSRWGWQLAIAHCDHRWSSDRGL-VTHVRKIAEIWQLPVYI-TTAPP----MA
E--TEAKARQWRYQALQTIAQEQGFN-------YLLTAHTRSDRAETFLYNLTRGAGSDG
LSALTWLTSL----------------T-----SDIFLVRPLLNVTRGETFAFCQSRELPI
WYDRANENLRYARNRIRQELLPYLQTNLNPQIEKHLAQTAEILEAESDYLDSIARDIFRQ
VID-LD--------------QQRLDRSPLQILPLAIQRRVIRLFLAQYLPSSPNFAEVES
VVNLITGVNRDATSSLTGKIRVEVQQNWLYISYQ-----------------------
>Syns8109|260435057
--------------------MGWTSWHDRLHRRLLMQPQLLPQGSSLLLAVSGGQDSMAL
LALLQDLAPLHGWGLSLWHGDHGWHDNSSRITAELSSWCQQRQLPLQVDQAAPG----QV
P--SEAKARQWRYERLAQQGRQAGAD--------VVTGHTASDRAETMLLQLARGSDLAC
LAALPSVRPL----------------SP----EGPWLRRPLLHLQRHDTLQICQELALPI
WEDPSNQSPEFARNRIRQEVLPVLEA-LHPGSTQRMSDLAERVSQVRDSQKELSQMALNL
LQT-AA----------------GLDRRGLGALSSASRRLLLAQWLQQQGVPTLPARQLDE
LSRRLENDGPGSAADLAGGWRLSWKGGELVLQQREAEH-------------------
