# Supplementary material for: Genome fluctuations in cyanobacteria reflect evolutionary, developmental and adaptive traits
Source: BMC Evol Biol. 2011 Jun 30;11:187. doi: 10.1186/1471-2148-11-187 (PMC3141437; doi:10.1186/1471-2148-11-187)
Supplement: Additional file 8 — Individual and concatenated alignments for protein groups. Compressed file containing all alignments of individual groups (fasta format) and the concatenated alignment of 285 single-copy genes (phylip format). [file 1471-2148-11-187-S8.GZ › Cyanos1408.faa]

>Syne7942|81299954
-------------MMTPELQERLTSIINGDKIVVFMKGNKLMPQCGFSNNVVQILNILGV
PFTTVDVLADYDIRQGIKEFSNWPTIPQVYVNGEFIGGSDILIELYQN--GELQQMLEVA
LAS-----
>PromCC|33240535
--------------MNLETRARIEDLINSHSIMVFMKGTKLMPQCGFSNNVVQILNALGK
HFETFDVLSDMDIREAIKEYSNWPTIPQVYLKGEFLGGSDILIEMYNS--GELLEKLEIA
LAS-----
>Crow|67924897
--------------MTPELKDRIDQLVNNNKILVFMKGAKLMPQCGFSNNVVQVLNSLGV
SYETVDVLADEEIRQGIKEYSSWPTIPQVYINGEFIGGADIVYEMYQK--GELQQMIEVA
LAS-----
>Syn7335|254422403
--------------MSPETKARIDTLVEENKIMVFMKGTKLMPQCGFSNNVVQLLNMLGA
PYETIDVLADPEIRQGIKEYSNWPTIPQVYINGEFIGGSDILIKMYEE--GNLQETVEVA
LAS-----
>Syn307|148242648
--------------MDAQLKSRIETLVASSPVFIFMKGSKLMPQCGFSNNVVQIFHSLGV
PFETFDVLSDMEIRQGIKEFSNWPTIPQVYLNGEFLGGSDIMIEMYNS--GELRETVTVA
LAS-----
>Syn9605|78213186
--------------MDPSTKARIETLVASSPIFVFMKGSKLMPQCGFSNNVVQILHSLGV
TFETFDVLSDPEIRQGIKEFSSWPTIPQVYVKGEFIGGSDILIEMYNS--GELREKLEIA
LAS-----
>Nosp|186684039
--------------MTPELKEKIDNLLQQNKILVFMKGNKLMPQCGFSNNVVQILNTLGV
PFETVDVLSDSEIRQGIKEYSNWPTIPQVYINGEFVGGSDILIELYQK--GELQQKVEVA
LAS-----
>PromAS|123968750
--------------MDNSTKDKIQKLIDSNPVMVFMKGTKLMPQCGFSNNVVQILNSLGV
EFGTFDVLSDFAIREGIKEYSDWPTIPQVYLKGEFLGGSDILIEMYNS--GSLKEKIEIE
LAS-----
>Rapb|282897523
----------MTVENPTEIKATIDKLVKENKIMVFMKGNKLMPQCGFSNNVVQILNTLGV
PFETFDVLSDYNVRQGIKEYSNWPTIPQVYINGEFIGGSDILIELYQK--GQLQQIVEVA
LAS-----
>YellA|86605274
-------------MLDPLLEEKIRNQVRTHKVLIYMKGTPEMPLCGFSYAAVRILDSLGF
PYTAINVLEDPELRQGIKEFSNWPTIPQIYIDGEFVGGCDILQEMHAR--NELRPLIEAA
FAKAGTQS
>Prom9215|157413582
--------------MDNLTKDKIQKLIDSNPLMVFMKGTKLMPQCGFSNNVVQILNSLGV
EFGTFDVLSDFAIREGIKEYSDWPTIPQVYLKGEFLGGSDILIEMYNA--GSLKEKIEIE
LAS-----
>PromN2A|72382478
--------------MDSNTRSKIESLINSKPIFVFMKGNKLMPQCGFSNNVVQILNSLGM
SFETFDVLSDMEIREGIKEYSNWPTIPQVYLKGEFMGGSDILISMYNS--GELKEKLEIA
LAS-----
>Syns9917|87124713
--------------MDDQTKARIESLIQSSPIVVFMKGTKLMPQCGFSNNVVQILNSLGL
PFETFDVLSDMEIRQGIKEFSDWPTIPQVYVKGEFIGGSDILIEMYNS--GELKEKLEVA
LAS-----
>Prom9312|78779505
--------------MDNLTKDKIQKLIDSNPVMVFMKGTKLMPQCGFSNNVVQILNSLGI
EFGTFDVLSDFEVREGIKKYSDWPTIPQVYLKGEFLGGSDILIEMYNS--GALKEKIEIE
LAS-----
>SynsBL|116072438
--------------MDASTKSRIEGLIATSPIFVFMKGSKLMPQCGFSNNVVQILHSLGV
AFETFDVLSDMEIRQGIKEFSSWPTIPQIYVKGEFMGGSDILIEMYNS--GELKEKLEIA
LAS-----
>Prom9515|123966435
--------------MENLTKNKIQKLIDSSPVMVFMKGTKLMPQCGFSNNVVQILNSLGV
EFDTFDVLSDFEIREGIKEYSEWPTIPQVYLKGEFLGGSDILIEMYNS--GTLKEKIEIE
LAS-----
>Cya8802|257060540
--------------MTPEVKERIDNLIKSHKIFVFMKGVKLMPQCGFSNNVVQILNILGV
PYETFDVLSDPEIREGIKAYSNWPTIPQVYINGEFIGGCDIMIEMYQS--GELQQMVEVA
LAS-----
>Prom9313|33863366
--------------MDPTTKTRIEALIQSSPIMVFMKGTKLMPQCGFSNNCVQILNSLGM
SFETFDVLSDMEIRQGIKDYSNWPTIPQVYVKGEFIGGSDILIEMYNA--GELAEKLEIA
LNS-----
>Cya7822|196254378
-------MTTNNQALSPELKARIDKLIKDNKIIVFMKGTKLMPQCGFSNNVVQIISSLGV
PFETVDVLADFEIRQGIKEYSQWPTIPQVYINGEFIGGSDIMIELYKE--GKLQEKVEVA
LAS-----
>Cya7424|218441299
-------MTPENQTLTPEVKARIDKLVKDNKILVFMKGNKLMPQCGFSNNVVQILSVLGV
PFETVDVLADFEIRQGIKEYSNWPTIPQVYINGEFVGGSDIMIELYQS--GELQEMVEVA
LAS-----
>PromN1A|124026177
--------------MDSNTRSKIESLINSKPIFVFMKGNKLMPQCGFSNNVVQILNSLGM
SFETFDVLSDMEIREGIKEYSNWPTIPQVYLKGEFMGGSDILISMYNS--GELKEKLEIA
LAS-----
>Micc|254410336
--------------MTSAVKERIDQLINQDKIVVFMKGTKLMPQCGFSNNVVQILNTLGV
SYATVNVLDDPEVRQGIKEYSNWPTIPQVYVNGEFIGGSDVMIELYQN--GELQEMVEVA
LAS-----
>Prom9202|254525594
--------------MDNLTKDKIQKLIDSNPLMVFMKGTKLMPQCGFSNNVVQILNSLGV
EFGTFDVLSDFAIREGIKEYSDWPTIPQVYLKGEFLGGSDILIEMYNS--GSLKEKIEIE
LAS-----
>Nods|119509448
--------------MTPETKEKIDNLVQQNKIMVFMKGNKLMPQCGFSNNVVQILNTLAV
PFETVDVLSDAEIRQGIKEYSNWPTIPQVYIDGQFVGGSDILIELYQK--GELQQLVEVA
LAS-----
>Cyab|254432085
--------------MDASVKQRIDALVSSSPIMVFMKGTKLMPQCGFSNNVVQILNALGV
PFDTFDVLSDPEIRQGIKEYSEWPTIPQVYLKGEFIGGSDILIEMYNS--GELREQLEVA
LAS-----
>Acam|158338006
--------------MTPELKERLDSLVQTNKILVFMKGSKLMPQCGFSNNAVQILNSLGV
PYETVDVLEDYDIRQGIKEYSNWPTIPQVYINGEFVGGSDVLIELYQQ--GELQQLVEVA
LAS-----
>Prom9301|126696556
--------------MDKLTKDKIQKLIDSNPVMVFMKGTKLMPQCGFSNNVVQILNSLGV
EFGTFDVLSDFAIREGIKEYSDWPTIPQVYLKGEFLGGSDILIEMYNS--GSLKEKIEIE
LAS-----
>Artm|209523353
--------------MNPEVEARIENLINQHKVFVFMKGTKLMPMCGFSNNVVQILNSLGV
PFETLDVLEDGEIRQGIKEYSNWPTIPQVYVNGEFVGGSDVMIELYQK--GELQEMLEVA
LAS-----
>Syne6301|56750414
-------------MMTPELQERLTSIINGDKIVVFMKGNKLMPQCGFSNNVVQILNILGV
PFTTVDVLADYDIRQGIKEFSNWPTIPQVYVNGEFIGGSDILIELYQN--GELQQMLEVA
LAS-----
>Anav|75906814
--------------MTQETSEKISNLITQNKIMVFMKGTKLMPQCGFSNNVVQILNTLGV
PFETINVLEDQEIRQGIKEYSNWPTIPQVYINGEFIGGSDILIELYQK--GELQQLVEVA
LAS-----
>Artp|284050367
--------------MNPEVEAKIENLINQHKVFVFMKGTKLMPMCGFSNNVVQILNSLGV
PFETLDILEDAEIRQGIKEYSNWPTIPQVYINGEFVGGSDVMIELYQK--GELQEMLEVA
LAS-----
>Cya7425|220910083
--------------MTPELKERIDSLVQENKILVFMKGSKLMPQCGFSNTAVQILNSLGV
PYSTVDVLADYDIRQGIKEYSNWPTIPQVYINGEFVGGSDILIELYQN--GELQQMVEVA
LAS-----
>Cya51142|172036725
--------MSQGVSMTPETKEKIDQLVKNNKILVFMKGAKLMPQCGFSNNVVQIFNTLGV
PFETIDVLADPEIRQGIKEYSNWPTIPQVYINGEFVGGSDIMIEMYQN--GELQQMVEVA
LAS-----
>Lyns|119489637
--------------MTPELQARIDNLVNSQKIFVFIKGTKLMPMCGFSNNVVGILNSLGV
PFETCDVLEDPDIRQGIKEYSSWPTIPQVYINGEFVGGSDVVIELYQK--GELQQMVEVA
FAS-----
>Prom9211|159903617
--------------MDSDTRSKIESLINSNPIMVFMKGTKLMPQCGFSNNVVQILNALGI
SFETFDVLSDMDIREGIKEFSNWPTIPQVYLKGEFLGGSDILIEMYNS--GELKEKLEIA
LAS-----
>Noss|17228294
--------------MTQETSEKINNLITQNKIMVFMKGTKLMPQCGFSNNVVQILNTLGV
PFETINVLEDQEIRQGIKEYSNWPTIPQVYINGEFIGGSDILIELYQK--GELQQLVEVA
LAS-----
>Cya8801|218248130
--------------MTPEVKERIDNLIKSHKIFVFMKGVKLMPQCGFSNNVVQILNILGV
PYETFDVLSDPEIREGIKAYSNWPTIPQVYINGEFIGGCDIMIEMYQS--GELQQMVEVA
LAS-----
>Glov|37522909
--------------MSQSTHEKIDSLVKNNKVLIFMKGTPQFPQCGFSAASVQILSSLGH
PFEAVNVLDDFEIRQGIKDYANWPTIPQVYVDGEFVGGCDILIEMHNR--GELKPLLDQA
FEGEGAKA
>Syns8102|33865440
--------------MDDSTRSRIEALISSSTIFVFMKGSKLMPQCGFSNNVVQILHSLGV
SFETFDVLSDMEIRQGIKDFSSWPTIPQVYVNGEFIGGSDILIEMYNA--GELKEKLEIA
LAS-----
>Thee|22298417
MQFCNWSTQEEKRTMTPELHAKIDNLVKSNKIIVFMKGSKLMPQCGFSNNAVQILNALGV
PYETVDVLEDFEIRQGIKEYSNWPTIPQVFINGEFIGGSDILIELYQS--GELQQLVEVA
LAS-----
>Syns9916|116073008
--------------MDSQTKERIEALIQTSPIFVFMKGTKLMPQCGFSNNVVQILNAMGM
AFETFDVLSDMEIRQGIKEFSEWPTIPQVYVKGEFIGGSDILIEMYNS--GELKEKLEIA
LAS-----
>PromMED|33861667
--------------MENPTKNKIQNLIDLNPVMVFMKGTKLMPQCGFSNNVVQILNSLGV
TFNTFDVLSDFEIREGIKEYSEWPTIPQVYLKGEFLGGSDILIEMYNA--GTLKEKIEIA
LAS-----
>Scys6803|16329670
--------------MNPETKARIDQLVTANKVMVFMKGTKLMPQCGFSNNVVQILNMLGI
PFETLDVLADAEIRQGIKEYSNWPTIPQVYVNGEFVGGSDIMIELYQN--GELQEMLEVA
LAS-----
>Syn9902|78184991
--------------MDASTKSRIEGLIATSPIFVFMKGSKLMPQCGFSNNVVQILHSLGV
TFETFDVLSDMEIRQGIKEFSSWPTIPQIYVKGEFMGGSDILIEMYNS--GELKEKLEIA
LAS-----
>Trie|113474526
------------MTLTPELKAKIDDLVTKNKIMVFMKGNKLMPQCGFSNNVVQILNILGV
TYETCDVLENQDIRTGIKEYSNWPTIPQVYVDGEFLGGSDVMIEMYNNKKEELEQKLAVA
SAS-----
>Syn9311|113955449
--------------MDSKTKERIQTLIQSSPIFVFMKGTKLMPQCGFSNNVVQILNALGM
SFETFDVLSDMEIRQGIKDYSDWPTIPQVYVKGEFMGGSDILIEMYNN--GELKEKLEIE
LAS-----
>NoAz|298491584
--------------MTPEIKEKIDNLVQQNKIMVFMKGNKLMPQCGFSNNVVQILNTLGV
PFETFDVLSDSEIRQGIKEYSEWPTIPQVYINGEFVGGSDILIEMYQK--GELQQTVEVA
LAS-----
>Ucyn|284928609
--------------MTPEIKNRIEELVNSNTIFIFIKGNKLMPQCGFSNNVVQIFNTLGA
TFETFDVLSDPEIREGIKEYSDWPTIPQVYINGEFAGGSDLMIEMYQN--GELQQQVEIA
LAS-----
>Syns5701|87302328
--------------MDSAVKQRIDSLLSSSPIVVFMKGSKLMPQCGFSNNVVQILNSLGL
PFETFDVLSDQEIRQGIKEYSEWPTIPQVYVNGEFIGGSDILIEMYNS--GELRETLTVA
LAS-----
>YellB|86609804
-------------MLDPLLEEKIREQIRTHKVLIYMKGTPEMPQCGFSYAAVRVLDSLGF
PYTAINVLEDPEIRQGIKEFSNWPTIPQIYIDGEFVGGCDIIQEMHAR--NELRPLVEAA
FAKATAQS
>Syn7002|170077170
------------MSLTPETREKIDQLVNSSKIFVFMKGSKLMPQCGFSNNVVQIFNSLGV
EYQTFDVLEDYDVRQGIKEYSNWPTIPQVYVNGEFVGGSDIMIELYNS--KELHEMLEVA
LAS-----
>Cylr|282899011
----------MTVENPTEITATIDKLVKENKIMVFMKGTKLMPQCGFSNNVVQILNTLGV
PFETFDVLSDYNVRQGIKEYSNWPTIPQVYINGEFVGGSDILIELYQK--GELQQKVEVA
LAS-----
>Prom9303|124022661
--------------MDPTTKTRIEALIQSSPIMVFMKGTKLMPQCGFSNNCVQILNSLGM
SFETFDVLSDMEIRQGIKDYSNWPTIPQVYVKGEFIGGSDILIEMYNA--GELAEKLEIA
LSS-----
>Syns7805|88808744
--------------MDAQTKTRIETLINSSPVFVFMKGTKLMPQCGFSNNVVQILNALGI
GFETFDVLTDMEIRQGIKDFSDWPTIPQVYVKGEFMGGSDILIEMYNN--GELKDKLEIA
LAS-----
>Syns7803|148239711
--------------MDAQTKSRIEALISSSPVFVFMKGTKLMPQCGFSNNVVQILNALGI
TFETFDVLSDMDVRQGIKEFSDWPTIPQVYVKGEFMGGSDILIEMYNN--GELKEKLEIA
LAS-----
>Cya0110|126659872
--------------MNPETKEKIDQMVNDHKILVFMKGNKLMPQCGFSNNVVQILGTLGV
PFETVDVLADPEIRQGIKEYSNWPTIPQVYINGEFVGGSDIMIEMYQN--GELQQMVEVA
LAS-----
>Mica|166368133
--------------MTPETKARIDQLVQNNKVLVFMKGNKLMPQCGFSNNVIQILNILGV
SYETVDILQDQELRQGVKEYSNWPTIPQVYINGQFIGGSDIMIELYQN--GELQQIVEVA
LAS-----
>Syns8109|260436370
--------------MDPSTKARIETLVASSPIFVFMKGSKLMPQCGFSNNVVQILHSLGV
AFETFDVLSDPEIRQGIKEFSSWPTIPQVYVKGEFIGGSDILIEMYNS--GELREKLEIA
LAS-----
