# Supplementary material for: Genome fluctuations in cyanobacteria reflect evolutionary, developmental and adaptive traits
Source: BMC Evol Biol. 2011 Jun 30;11:187. doi: 10.1186/1471-2148-11-187 (PMC3141437; doi:10.1186/1471-2148-11-187)
Supplement: Additional file 8 — Individual and concatenated alignments for protein groups. Compressed file containing all alignments of individual groups (fasta format) and the concatenated alignment of 285 single-copy genes (phylip format). [file 1471-2148-11-187-S8.GZ › Cyanos1409.faa]

>Syne7942|81299955
-----------------------------------MQPMVTPEQVESMICAQIPDAQVMV
NDLTGGGDHLQVTVVSSAFAGKSLIKQHQLVYGAVQAAMSTEAIHALALKTYTPDRWLNE
AQG-------
>PromCC|33240536
--------------------------------------MVHPEEVKALIKSSLPDAMVNV
EDINGGGDHLNVNVVSSTFAGLSRVQQHQLIYRALAKELASESIHALALKTSTP------
----------
>Crow|67924896
--------------------------------------MVALTQVEDMIKAQLPDAQVVV
RDLTGGGDHLEAIVVSAEFEGKTMVKQHQLVYGAVQDAMASNVIHALALKTYTPQAWEAA
Q---------
>Syn7335|254421435
--------------------------------------MISPDQVEAMIKAGLPDANVAV
QDLTGGGDHYQVAVVSDAFEGLSLVKRHQLVYQAVNTAMTSEAIHALSLDTKTPSEVAA-
----------
>Syn307|148242649
--------------------------------------MVQPDAVAAAIRQALPDAQVQV
EDLTGGGDHLQVTVVSEGFRDLTRVKQHQLVYGALSQELASEAIHALALSTSCPS-----
----------
>Syn9605|78213185
--------------------------------------MVQPDAVEAAIQQVIPDANVSV
EDLTGGGDHLQVTVVSSAFAGLSRIRQHQMVYGALQQELASEAIHALALNTSTPADAASA
----------
>Nosp|186684040
--------------------------------------MISPQQVETMIKAELPDAQVQV
QDLTGGGDHYQVTVVSSHFAGKGLVQQHQLVYGALGQAMSTEAIHALAVKTYTPEAWQAT
ASS-------
>PromAS|123968749
--------------------------------------MITKTEVIKLITKKIPSSQVFV
ENL-KGNDHLQVTVIASEFNGLSLVKQHQLVYSALKEELASEAIHALALKTETPN-----
----------
>Rapb|282897522
--------------------------------------MITPQQVEQMIKGELPDAQVQV
QDLTGGGDHYQVTVVSSQFAGKGLVQQHRIVYDALKQAMSTEAIHALALKTCAP------
----------
>YellA|86605679
---------------------------------------MDPREIEALIQAALPGAKVQV
EDTVGDGNHFQAVVVAEQFQGLPLIKQHRLVNEALKPYLQDGRLHALALRTFTPSQWEEL
RRAAPGSA--
>Prom9215|157413581
--------------------------------------MITKAEVINLITKKLPSSQVFV
ENL-KGNDHLQVTVIASEFNGLSLVKQHQLVYSALKEELASEAIHALALKTETPN-----
----------
>PromN2A|72382479
--------------------------------------MITAKEVTLLIKQSLPDAQIDV
IDM-GGGDHLEVNVVSAKFAGLSLVQQHQLVYGALKNELRTETIHALALKTSTPH-----
----------
>Syns9917|87124714
--------------------------------------MVQPDAVVAAIRHALPDAQVEV
EDLTGGGDHLQVTVVSSGFSGLNRVRQHQLVYKALRDELASEAIHALALNTSTPT-----
----------
>Prom9312|78779504
--------------------------------------MITKKEVINLITKKLPSSQVFV
ENL-KGNDHLQVTVIATQFNGLSLVKQHQLVYSALKEELASEAIHALALKTETPN-----
----------
>SynsBL|116072439
--------------------------------------MVQPSAVESAIQRAIPDATVTV
EDLTGGGDHLQVSVVSSAFSGLTRIRQHQMVYGALQQELASEAIHALALSTSVPS-----
----------
>Prom9515|123966434
--------------------------------------MTTRYEVINLIKQKISDSEVFV
ENL-KGNDHLQVTVISAEFNGLSLVKQHQLVYSALKEELASEAIHALALKTEIPN-----
----------
>Cya8802|257060539
---------------------------------------MGLEQVEAMIKRQLPDAQVVV
RDMKGGGDHLEAIVVSAEFEGKTRVKQHQLVYSAIQESLDSGVIHALALKTYTPQGWEAA
QQAV------
>Prom9313|33863365
--------------------------------------MVQSDEVGAAIRLALPDAQVTV
EDLTGGGDHLQVSVISNAFAGLSRIRQHQLVYGALKDQLASEVIHALALSTSTPN-----
----------
>Cya7822|196254793
--------------------------------------MVSLKQVETMIQAKLPDAQVFV
KDLTGGGDHLEATVVSSEFEGKTKVIQHQMVYGAVASAMADESIHALALKTYTPETWQQA
GQPV------
>Cya7424|218442153
--------------------------------------MVSLKQVETMIQTKLPDAHVVI
RDLTGGGDHLEAIVVSSEFAGKTKVIQHQMVYDAVASAMADESIHALALKTYTPEAWQKA
GQPA------
>PromN1A|124026178
--------------------------------------MITAKEVTLLIKQSLPDAQIDV
IDM-GGGDHLEVNVVSAKFAGLSLVQQHQLVYGALKNELKTETIHALALKTSTPH-----
----------
>Micc|254410525
------------------------------------MGMISPEQVETMIKAELPDAQVQV
QDLTGGGDHLQAIVVSSQFEGKSLVKQHQLVYGALQQAMASEAIHALALKTYTPASWQAT
RQAV------
>Prom9202|254525424
--------------------------------------MITKAEVINLITKKLPSSQVFV
ENL-KGSDHLQVTVIASEFNGLSLVKQHKLVYSALKEELASEAIHALALKTETPN-----
----------
>Nods|119509447
MSILYLPKPERGTAFKSAELCFLPPLKAVGFYITRKVFMINPQQVEAMIKAEMPDAQIQV
QDLTGGGDHYQVTVVSSQFADKGLVQQHQLVYGALRQAMSTEAIHALAVKTYTPEAWQAT
AAS-------
>Cyab|254430820
--------------------------------------MVQPDQVKAAIQRAMPDALIDV
EDLTGGGDHLQVTVVSSAFAGLTRIRQHQLVYGALRQELASEAIHALALQTSTPS-----
----------
>Acam|158338007
--------------------------------------MINPDDLTAMIQAGLPGAEVFV
QDLTGGGDHYQATIISAEFEGKTLVQQHQLVYRSVNQVMASEQLHALALKTFTPEKWQTQ
QADVVQPS--
>Prom9301|126696555
--------------------------------------MITKTEVINLITKKIPSSKVFV
ENL-KGNDHLQVTVIASEFHGLSLVKQHQLVYSALKEELASEAIHALALKTETPN-----
----------
>Artm|209523352
--------------------------------------MITLSQVEAMIKSELPDAVVKV
EDL-GGGDHLQAVVVSPLFEGKTLVKQHQMVYKAVKQAMATEAIHALALKTYTPQEWSKV
NQAA------
>Syne6301|56750413
--------------------------------------MVTPEQVESMICAQIPDAQVMV
NDLTGGGDHLQVTVVSSAFAGKSLIKQHQLVYGAVQAAMSTEAIHALALKTYTPDRWLNE
AQG-------
>Anav|75906813
--------------------------------------MITPQQVEAMIKAELPDAQVQV
QDLTGGGDHYQVTVVSSQFAGKRLVQQHQLVYGALRQAMSTEAIHALALKTYTPETSQ--
----------
>Artp|284050366
--------------------------------------MITLSQVEAMIKSELPDAVVKV
EDL-GGGDHLQAVVVSPLFEGKTLVKQHQMVYKAVREAMATEAIHALALKTYTPQEWSKV
NQAA------
>Cya7425|220910084
--------------------------------------MISPDQLMTMIQSGLPDAQVQV
QDLTGGGDHYQAVVVSSLFVGKKRLQQHQLVYQALQSAMATEQIHALALKTYTPQEWETL
SQV-------
>Cya51142|172036726
--------------------------------------MVALAQVEDMIKAQLPDAQVVV
RDLTGGGDHLEAIVVSAAFEGKTMIKQHQIVYGALQDAMASEAIHALALKTYTPQGWEAA
QK--------
>Lyns|119492821
--------------------------------------MLTLGQVEAMIQSKLPGSMVQV
QDLTGGGDHLQAVVVSSEFEGKTLVKQHQMVYSAVKEAMDTEVIH---------------
----------
>Prom9211|159903618
--------------------------------------MLKPAQVVASIKKALPDAEVTV
EDLSGGGDHFQVNVISTSFMGLSLIKQHQLVYGALQKELASEAIHALALNTSIPN-----
----------
>Noss|17228293
--------------------------------------MITPQQVEEMIKAELPDAQVQV
QDLTGGGDHYQVTVVSSQFAGKRLVQQHQLVYGALRQAMSTEAIHALALKTYTPETSK--
----------
>Cya8801|218248131
---------------------------------------MGLEQVEAMIKRQLPDAQVVV
RDMKGGGDHLEAIVVSAEFEGKTRVKQHQLVYSAIQESLDSGVIHALALKTYTPQGWEAA
QQAV------
>Glov|37523986
---------------------------------------MDTEDVRALILQTFPDASVEV
QDFTGTGDHFQAMVVSERFAGLTMIKQHKLVYQSVQNYIDDGRIHALALRTYTPEQWRRA
SVQVEL----
>Syns8102|33865441
--------------------------------------MVQPDAVEAAIQRSIPDAKVTV
EDLTGGGDHLQVSVVSVAFQGLSRIRQHQLVYGALQQELASEAIHALALTTATPTDSPSP
----------
>Thee|22298418
--------------------------------------MVTPEQLTTLIQSRLPDAFVQV
QDLTGGGDHYEAVVVSAAFEGKRLVQQHQLVYSSLKDLMASNELHALALKTYTPEQWAQR
Q---------
>Syns9916|116073009
--------------------------------------MVQPDAVAAAIRQALPDAKVDI
EDLTGGGDHLQVTVVSSGFSGLSRIKQHQLVYGALRDQLASEAIHALALNTSTPD-----
----------
>PromMED|33861666
--------------------------------------MATKSEVINLIKQKIVDSEVYV
ENL-KGDDHLQVTVISSEFNGLSLVKQHQLVYSALKEELASEAIHALALKTETPN-----
----------
>Scys6803|16329669
--------------------------------------MISLDQVKQQIQAALPDAEVMV
NDL-GGGDHLEAVVVSSAFTGQSRVKQHQMVYGALKDALASEAIHALALKTFTPEAWAVA
RQTA------
>Syn9902|78184990
--------------------------------------MVQPSAVESAIQRAIPDATVTV
EDLTGGGDHLQVSVVSTAFSGLSRIRQHQMVYGALQQELASEAIHALALSTSVPS-----
----------
>Trie|113474527
---------------------------------------MNLEQVESMIKAKLPDAQVEV
QDLTGGGDHLQAIVVSSEFEGKTLVKQHQMVYAAVKEPMASEAIHALALKTYTPEEWKTA
GQTA------
>Syn9311|113954401
-------------------------MICQHQLSSIPRCMVQSEAVSSAIRRALPDAQVSV
EDLTGGGDHLQVTVVSAKFEGLTRIKQHQLVYGALREDLASEAIHALALITSTPS-----
----------
>NoAz|298491583
--------------------------------------MITPQQVEEMIKAELPDAQVQV
QDLTGGGDHYQVTVVSSQFAGKGLVKQHQLVYVALQQAMSTEAIHALALKTSTPEA----
----------
>Ucyn|284928610
--------------------------------------MVALVQVEDMIKTKLPGAQIII
KDLTGGGDHFEVIVISTEFEGKTMIKQHQLVYSTLQDAIVSKSIHTLGLKTYTPKTWEIA
QRKVGTI---
>Syns5701|87302327
--------------------------------------MVQSEQVKEAICASLPDAEVEV
EDLTGGGDHLQVKVVSSAFAGLSRIKQHQLVYAALRRELASEAIHALALQTTTPVGVG--
----------
>YellB|86610140
---------------------------------------MDPREIEALVRAALPGARVQV
EDTVGDGHHFQAIVVAEQFQGLPLIKQHRLVNEALKAYLQDGRLHALALRTFTPAQWEQL
QGLDSGSSAN
>Syn7002|170077171
--------------------------------------MVSLSAVKTSIETHLSGAQVFV
KDLTGGGDHLEAIVVSPDFAGQSRVRQHQMVYAALKEDLASEAIHALALRTFTPEKWAEV
GQPT------
>Cylr|282899010
--------------------------------------MITPQQVEQMIKGELPDAQVQV
QDLTGGGDHYQVTVVSSQFAGKGLVQQHRIVYDALKQAMSTEAIHALALKTSAP------
----------
>Prom9303|124022662
--------------------------------------MVQSDEVGAAIRLALPDAQVTV
EDLTGGGDHLQVNVISNAFAGLSRIRQHQLVYGALKDQLASEVIHALALSTSTPN-----
----------
>Syns7805|88808743
--------------------------------------MVQPDAVGAAIRSALPDAKVSV
EDLTGGGDHLQVSVVSEAFEGLNRIRQHQLVYKALKEELKSEAIHALALNTSTPE-----
----------
>Syns7803|148239710
--------------------------------------MVQPDAVGAAIRRALPDAQVSV
EDLTGGGDHLQVSVVSSAFNGLNRIRQHQLVYKALKDELESEAIHALALNTSTPA-----
----------
>Cya0110|126659871
--------------------------------------MVALAQVEDMIKAQLPDAQVVV
RDLTGGGDHLEAIVVSAEFEGKTMIKQHQIVYGALQDAMDSEAIHALALKTYTPQAWEAA
RQ--------
>Mica|166367410
--------------------------------------MVDFRQVEAMIQEQIPDAQVMI
RDLTGGGDHLEAVVISGEFAGKTRVKQHQMVYGALQSALATEAIHALALKTYTPDGWAAE
K---------
>Syns8109|260434519
--------------------------------------MVQPDAVEAAIQHVIPDANVTV
EDLTGGGDHLQVTVVSSAFAGLSRIRQHQMVYGALQQELASEAIHALALNTSIPSDAASA
----------
