# Supplementary material for: Genome fluctuations in cyanobacteria reflect evolutionary, developmental and adaptive traits
Source: BMC Evol Biol. 2011 Jun 30;11:187. doi: 10.1186/1471-2148-11-187 (PMC3141437; doi:10.1186/1471-2148-11-187)
Supplement: Additional file 8 — Individual and concatenated alignments for protein groups. Compressed file containing all alignments of individual groups (fasta format) and the concatenated alignment of 285 single-copy genes (phylip format). [file 1471-2148-11-187-S8.GZ › Cyanos1410.faa]

>Syne7942|81299989
---------MAKWNSDCSLEFGVFVLNGYEYLLGFLLISSLVPILSLTASRLLRPGRRGP
ERRTTYESGMEPIGGAWIQFNVRYYMFALVFVIFDVETVFLYPWAVAFNRLGLLAFVEAL
IFITILVVGLAYAWRKGALEWS
>PromCC|33239777
----------------------MFTLPGYDAFLGFLLISAAVPALALVTNKLISPKSQPG
ERELTYESGMEPIGGAWIQFNIRYYMFALVFVIFDVETVFLYPWAVAFHKLGLLAFIEAL
IFISILIVALAYAWRKGALEWS
>Crow|67925381
----------------------MFILNGYEYVLGFLLACSLIPILALTASKILRPSGGGP
ERVTTYESGMEPIGGAWIQFNIRYYMFALVFVVFDVETVFLYPWAVAFNRLGLLAFVEAL
VFISILVVALVYAWRKGALEWS
>Syn7335|254424329
----------------------MFVLSGYEYFLGFLIISSLVPVVALGASKLLRPASAGP
ASRTTYESGCEPIGGAWIQFNIRYYMFALVFVIFDVETVFLYPWAVAFHTLGLLAFVEAL
IFIAILVVGLVYAWRKGALEWS
>Syn307|148241312
----------------------MFVLPGYDAFLGFLLIAAAVPVLALITNAVLAPRSRQG
ERRLTYESGMEPVGGAWIQFNIRYYMFALVFVIFDVETVFLYPWAVAFHRLGLLAFIEAL
VFIAILVVALAYAWRKGALEWS
>Syn9605|78211755
----------------------MFALPGYDAFLGFLLIAAAVPVLALVTNKLVAPKSRAG
ERQLTYESGMEPIGGAWIQFNIRYYMFALVFVIFDVETVFLYPWAVAFNRLGLLAFIEAL
IFIAILLVALAYAWRKGALEWS
>Nosp|186685600
----------------------MFVLSGYEYLLGFFIICSLVPALALSASKLLRPSGYAP
ERRTTYESGMEPIGGAWIQFNIRYYMFALVFVVFDVETVFLYPWAVAFHRLGLLAFIEAL
VFIAILVVALVYAWRKGALEWS
>PromAS|123967854
----------------------MFLLTGYEYFLGFLLIAAAVPVLALVTNLIVAPKGRTG
ERKLTYESGMEPIGGAWIQFNIRYYMFALVFVIFDVETVFLYPWAVAFNRLGLLAFIEAL
IFIAILVIALAYAWRKGALEWS
>Rapb|282897134
----------------------MFVLSGYEYLLGFLILCSLVPALALSASKILRPSSYSP
ERRTTYESGMEPFGGAWIQFNIRYYMFALVFVVFDVETVFLYPWAVAFHRLGLLAFIEAL
IFIAILVIALVYAWRKGALEWS
>YellA|86606637
----------------------MFVLSGYEYLLVFLIVCALLPVLALGASALLAPKRRGS
LRRSTYESGMEPFGQAWIQFNIRYYMFALVFVIFDVETVFLYPWAVAFHRLGLLAFVEAL
IFIAILVVGLVYAWRKGALEWS
>Prom9215|157412656
----------------------MFLLSGYEYFLGFLLIAAAVPILALVTNLIVAPKGRNG
ERKLTYESGMEPIGGAWIQFNIRYYMFALVFVIFDVETVFLYPWAVAFNRLGLLAFIEAL
IFIAILVIALAYAWRKGALEWS
>PromN2A|72383496
----------------------MFSLQGYEYFLGFLLISGAVPILALTTNKLIAPKSKAG
ERQLTYESGMEPIGGAWIQFNIRYYMFALVFVIFDVETVFLYPWAVAFHKLGLLAFIEAL
VFITILVVALAYAWRKGALEWS
>Syns9917|87123075
----------------------MFALPGYDAFLGFLLIAAAVPVLALVTNKLLAPRSQQG
ERELTYESGMEPIGGAWIQFNIRYYMFALVFVIFDVETVFLYPWAVAFHRLGLLAFIEAL
IFIAILVVALAYAWRKGALEWS
>Prom9312|78778681
----------------------MFLLTGYEYFLGFLLIAAAVPILALVTNLIVAPKGRTG
ERKLTYESGMEPIGGAWIQFNIRYYMFALVFVIFDVETVFLYPWAVAFNRLGLLAFIEAL
IFIAILVIALAYAWRKGALEWS
>SynsBL|116071576
----------------------MFALPGYDAFLGFLLIAAAVPVLALVTNKLLAPKSRAG
ERQLTYESGMEPIGGAWIQFNIRYYMFALVFVIFDVETVFLYPWAVAFHRLGLLAFIEAL
IFIAILLVALAYAWRKGALEWS
>Prom9515|123965562
----------------------MFSLPGYEYFLGFLIIAAAVPILALVTNLIVAPKGRTG
ERKLTYESGMEPIGGAWIQFNIRYYMFALVFVIFDVETVFLYPWAVAFNRLGLLAFIEAL
IFIAILVIALAYAWRKGALEWS
>Cya8802|257058949
----------------------MFVLNGYEYLLGFLLACSLVPILALTASKLLRPSGGGP
ERVTTYESGMEPIGGAWIQFNIRYYMFALVFVVFDVETVFLYPWAVAFNRLGLLAFVEAL
IFIAILVIALVYAWRKGALEWS
>Prom9313|33864159
----------------------MFALPGYDAFLGFLLISAAVPILALVTNKLLAPRSRTG
ERELTYESGMEPIGGAWIQFNIRYYMFALVFVIFDVETVFLYPWAVAFHRLGLLAFIEAL
IFIAILLVALAYAWRKGALEWS
>Cya7822|196257780
----------------------MFVLSGYEYLLGFLLTCSLVPILALTASKLLRPSGGGP
ERRTTYESGMEPIGGAWIQFNIRYYMFALVFVVFDVETVFLYPWAVAFNRLGVLAFIEAL
IFIAILVVALVYAWRKGALEWS
>Cya7424|218440673
----------------------MFVLNGYEYLLGFLLTCSLVPILALTASKLLRPSGGGP
ERLTTYESGMEPIGGAWIQFNIRYYMFALVFVVFDVETVFLYPWAVAFNRLGILAFVEAL
IFIAILVVALVYAWRKGALEWS
>PromN1A|124025087
----------------------MFSLQGYEYFLGFLLISGAVPILALTTNKLIAPKSKAG
ERQLTYESGMEPIGGAWIQFNIRYYMFALVFVIFDVETVFLYPWAVAFHKLGLLAFIEAL
VFITILVVALAYAWRKGALEWS
>Micc|254415187
------------------------------------------------------------
--------------------------------------MFLYPWAVAFNQLGLLAFIEAL
IFIAILVVALVYAWRKGALEWS
>Prom9202|254525437
----------------------MFLLTGYEYFLGFLLIAAAVPVLALVTNLIVAPKGRNG
ERKLTYESGMEPIGGAWIQFNIRYYMFALVFVIFDVETVFLYPWAVAFNRLGLLAFIEAL
IFIAILVIALAYAWRKGALEWS
>Nods|119511863
----------------------MFVLSGYEYLLGFFIICSLVPALALSASKLLRPSGNSL
ERRTTYESGMEPIGGAWIQFNIRYYMFALVFVVFDVETVFLYPWAVAFHRLGLLAFIEAL
VFISILVVALVYAWRKGALEWS
>Cyab|254432341
----------------------MFVLSGYDAFLGFLLISAAVPVLALVANKLLSPDSRQG
ERELTYESGMEPIGGAWIQFNIRYYMFALVFVIFDVETVFLYPWAVAFHRLGLLAFIEAL
VFIAILVVALAYAWRKGALEWS
>Acam|158333360
----------------------MFALSGYEYLLGFLLLCSLVPALALSASKVLRPSNQGA
VRRTTYESGMEPVGGAWIQFNIRYYMFALVFVIFDVETVFLYPWAVAFHKLGVLAFIEAL
IFIAILIVGLVYAWRKGALEWS
>Prom9301|126695656
----------------------MFLLTGYEYFLGFLLIAAAVPVLALVTNLIVAPKGRAG
ERRLTYESGMEPIGGAWIQFNIRYYMFALVFVIFDVETVFLYPWAVAFNRLGLLAFIEAL
IFIAILVIALAYAWRKGALEWS
>Artm|209525745
------------------------------------------------------------
-------------------------MFALVFVIFDVETVFLYPWAVAFHRLGLLAFIEAL
IFITILVIALVYAWRKGALEWS
>Syne6301|56750379
---------MAKWNSDCSLEFGVFVLNGYEYLLGFLLISSLVPILSLTASRLLRPGRRGP
ERRTTYESGMEPIGGAWIQFNVRYYMFALVFVIFDVETVFLYPWAVAFNRLGLLAFVEAL
IFITILVVGLAYAWRKGALEWS
>Anav|75908079
----------------------MFVLSGYEYLLGFLIICSLVPALALSASKLLRPTGNSL
ERRTTYESGMEPIGGAWIQFNIRYYMFALVFVVFDVETVFLYPWAVAFHRLGLLAFIEAL
IFIAILVVALVYAWRKGALEWS
>Artp|284054940
----------------------MFFLNGYEYFLGFLIICSLVPILALGASKILRPQSRSA
TRRITYESGCEPIGGAWIQFNIRYYMFALVFVIFDVETVFLYPWAVAFHRLGLLAFIEAL
IFITILVIALVYAWRKGALEWS
>Cya7425|220909535
----------------------MFVLSGYEYLLGFLLICSLVPVLALGASAIVRPKSQGV
SRVTTYESGMEPIGEAWIQFNIRYYMFALVFVIFDVETVFLYPWAVAFHRLGVLAFIEAL
IFIAILVFGLVYAWRKGALEWS
>Cya51142|172036679
----------------------MFVLNGYEYVLGFLLACSLIPILALTASKILRPSGGGP
ERRTTYESGMEPIGGAWIQFNIRYYMFALVFVVFDVETVFLYPWAVAFSRLGLLAFVEAL
IFIAILVVALVYAWRKGALEWS
>Lyns|119491042
------------------------------------------------------------
MRRTTYESGCEPIGGAWIQFNIRYYMFALVFVIFDVETVFLYPWAVAFHKLGLLAFIEAL
IFITILVIALVYAWRKGALEWS
>Prom9211|159902861
----------------------MFSLQGYDAFLGFLLISAAVPVLALVTNKLLSPKSQTG
ERELTYESGMEPIGGAWIQFNIRYYMFALVFVIFDVETVFLYPWAVAFHKLGLLAFIEAL
IFIAILIVALAYAWRKGALEWS
>Noss|17231334
----------------------MFVLSGYEYLLGFLIICSLVPALALSASKLLRPTGNSL
ERRTTYESGMEPIGGAWIQFNIRYYMFALVFVVFDVETVFLYPWAVAFHRLGLLAFIEAL
IFIAILVVALVYAWRKGALEWS
>Cya8801|218245901
----------------------MFVLNGYEYLLGFLLACSLVPILALTASKLLRPSGGGP
ERVTTYESGMEPIGGAWIQFNIRYYMFALVFVVFDVETVFLYPWAVAFNRLGLLAFVEAL
IFIAILVIALVYAWRKGALEWS
>Glov|37520317
----------------------MFVLSGYDALLIFLLLSALVPVLALTISYLIRPKGSGA
FRTTTYESGVDPRGDSWIQFNIRYYMFALVFVVFDVETVFLYPWAVAFNQLGLLAFIEAL
IFIAILVVALVYAWRKGALEWT
>Syns8102|33864743
----------------------MFALPGYDAFLGFLLIAAAVPALALITNKFLAPKSRAG
ERQLTYESGMEPIGGAWIQFNIRYYMFALVFVIFDVETVFLYPWAVAFHRLGVLAFIEAL
IFITILLVALAYAWRKGALEWS
>Thee|22298972
----------MVAIPRLRDTATVFVLSGYEYFLGFLIICSLVPVLALAASALLRPKSGRM
IRLTTYESGMEPIGGAWIQFNVRYYMFALVFVIFDVETVFLYPWAVAFHQLGLLAFIEAL
IFIAILVVALVYAWRKRALEWS
>Syns9916|116075554
--------MVVNARLPSRSGFSMFALPGYDAFLGFLLIAAAVPALALITNKLLAPRSQQG
EREITYESGMEPIGGAWIQFNIRYYMFALVFVIFDVETVFLYPWAVAFHRLGLLAFIEAL
IFIAILVVALAYAWRKGALEWS
>PromMED|33860852
----------------------MFSLPGYEYFLGFLIIAAAVPILALVTNLIVSPKGRTG
ERKLTYESGMEPIGGAWIQFNIRYYMFALVFVIFDVETVFLYPWAVAFNRLGLLAFIEAL
IFITILVIALAYAWRKGALEWS
>Scys6803|16330875
----------------------MFVLTGYEYFLGFLFICSLVPVLALTASKLLRPRDGGP
ERQTTYESGMEPIGGAWIQFNIRYYMFALVFVVFDVETVFLYPWAVAFNQLGLLAFVEAL
IFIAILVVALVYAWRKGALEWS
>Syn9902|78183814
----------------------MFALPGYDAFLGFLLIAAAVPVLALVTNKLLAPKSRAG
ERQLTYESGMEPIGGAWIQFNIRYYMFALVFVIFDVETVFLYPWAVAFNRLGLLAFIEAL
IFIAILLVALAYAWRKGALEWS
>Trie|113477003
-------MFNRESYLLRKYRLIVFFLSGYEYFLGFLMISSLVPIIALTASKLLRPKTRGP
ERRTTYESGVEPIGGAWIQFNIRYYMFALVFVIFDVETVFLYPWAVAFHQLGLLAFIEAL
IFIAILVVALVYAWRKGALEWS
>Syn9311|113955198
MGLATTEVVYECQTGVQIEAALMFVLPGYDAFLGFLLIAAAVPVLALVTNKLLAPRSQTG
ERELTYESGMEPIGGAWIQFNIRYYMFALVFVIFDVETVFLYPWAVAFHRLGLLAFIEAL
VFITILLVALAYAWRKGALEWS
>NoAz|298490488
----------------------MFVLKGYEYLLGFFLLCSLVPALALSASKLLRPSSFSP
ERRTTYESGMEPIGGAWIQFNIRYYMFALVFVVFDVETVFLYPWAVAFHRLGLLAFIEAL
IFIAILVVALVYAWRKGALEWS
>Ucyn|284928646
----------------------MFVLSGYEYLLGFLIACNLIPVLALTASKILRPSNGGP
ETLTTYESGMEPIGGAWIQFNIRYYMFALVFVVFDVETVFLYPWAVAFNSLGLLAFVEAL
IFIAILVIALVYAWRKGALEWS
>Syns5701|87300571
----------------------MFVLPGYDAFLGFLLIAAAVPVLALVTNKMVAPKSRDG
ERRLTYESGMEPIGGAWIQFNIRYYMFALVFVIFDVETVFLYPWAVAFHRLGLLAFIEAL
IFISILVVALAYAWRKGALEWS
>YellB|86609772
----------------------MFVLSGYEYLLVFLIVCSLLPILALGASALLAPKRRGS
LRRSTYESGMEPFGQAWIQFNIRYYMFALVFVIFDVETVFLYPWAVAFHRLGLLAFVEAL
IFIAILVVGLVYAWRKGALEWS
>Syn7002|170079339
----------------------MFVLSGYEYFLGFLIVSSLVPILALTASKLLRPKGGGP
ERKTTYESGMEPIGGAWIQFNIRYYMFALVFVVFDVETVFLYPWAVAFNQLGLLAFVEAL
IFIAILVIALVYAWRKGALEWS
>Cylr|282901527
----------------------MFVLSGYEYLLGFLILCSLVPALALSASKILRPSSYSP
ERRTTYESGMEPFGGAWIQFNIRYYMFALVFVVFDVETVFLYPWAVAFHRLGLLAFIEAL
IFIAILVVALVYAWRKGALEWS
>Prom9303|124024215
--------MAVNARLISKSYLSMFALPGYDAFLGFLLVSAAVPILALVTNKLLAPRSRTG
ERELTYESGMEPIGGAWIQFNIRYYMFALVFVIFDVETVFLYPWAVAFHRLGLLAFIEAL
IFIAILLVALAYAWRKGALEWS
>Syns7805|88808083
----------------------MFVLPGYDAFLGFLLIAAAVPVLALVTNKLLAPRSQAG
ERQLTYESGMEPIGGAWIQFNIRYYMFALVFVIFDVETVFLYPWAVAFHRLGLLAFIEAL
IFIAILVVALAYAWRKGALEWS
>Syns7803|148238588
----------------------MFVLPGYDAFLGFLLIAAAVPVLALVTNKLLAPRSQDG
ERQLTYESGMEPIGGAWIQFNIRYYMFALVFVIFDVETVFLYPWAVAFHRLGLLAFIEAL
IFIAILVVALAYAWRKGALEWS
>Cya0110|126657570
----------------------MFVLNGYEYVLGFLLACSLIPILALTASKILRPSGGGP
ERRTTYESGMEPIGGAWIQFNIRYYMFALVFVVFDVETVFLYPWAVAFSRLGLLAFVEAL
IFIAILVVALVYAWRKGALEWS
>Mica|166363917
----------------------MFVLKGYEYFLGFLLACSLVPILSLTASKVLRPSGGGP
ERRTTYESGMEPIGGAWIQFNIRYYMFALVFVVFDVETVFLYPWAVAFNQLGLLAFVEAL
IFIAILVVALVYAWRKGALEWS
>Syns8109|260434300
----------------------MFALPGYDAFLGFLLIAAAVPTLALITNKLVAPKSRAG
ERQLTYESGMEPIGGAWIQFNIRYYMFALVFVIFDVETVFLYPWAVAFNRLGLLAFIEAL
IFIAILLVALAYAWRKGALEWS
