# Supplementary material for: Genome fluctuations in cyanobacteria reflect evolutionary, developmental and adaptive traits
Source: BMC Evol Biol. 2011 Jun 30;11:187. doi: 10.1186/1471-2148-11-187 (PMC3141437; doi:10.1186/1471-2148-11-187)
Supplement: Additional file 8 — Individual and concatenated alignments for protein groups. Compressed file containing all alignments of individual groups (fasta format) and the concatenated alignment of 285 single-copy genes (phylip format). [file 1471-2148-11-187-S8.GZ › Cyanos1411.faa]

>Syne7942|81299991
MPEELT--------PTPE--TAVV--EAGPVSRWLSENGFENTALERDHLGVEIVQVDRE
VLLPIAAALFAYGFNYLQCQGGYDLGPGQDLVSFYHLTKVSD------------DASQPQ
EVRVKVFLPRH-DPKVPSVFWIWKGADWQERETFDMYGIQFEGHPNLKRILMPEDWVGWP
LRKDYISPDFYELQDAY
>PromCC|33239775
MNEELD--KKITEETNQE--VLEP--QRGPISELLCKEGLEHTVNEVDHIGIEIISVKPE
FLLDIIVSLKNNGFNYLECQGGYDEGPGLNIVCFYHLIAIEN----------YKDSDKPR
EVRVKVFLNRDGDLKVPSLYKIFRGSDWQERETYDMFGVNFVDHPHPKRLLMPEDWKGWP
LRKDYIQPDFYEMQDAY
>Crow|67925383
MVDENT---PDNAPETEE--AAIV--EAGPVSGWLTENGFDHDLLEPDHLGIELVKVSPD
FLIPLSTALYAYGFNYLQCQGAYDLGPGKELVSFYHLVKVTD------------NCDKPE
EVRLKVFVPRD-NPHIPSVYWIWKAADWQERESYDMYGIIYDGHPDLKRILMPEDWVGWP
LRKDYVSPDFYELQDAY
>Syn7335|254423259
MADTEK---KDAATESEE--SAIV--EAGEVSTWLSEQGFGHEVMERDHAGIEVLKVDPQ
FLLPFATALYAYGFNYLRCQCAYDSGPGQDLVSVYDLTKLSD------------DADAPA
EVRIKCFLPRE-DPRIPSVYWIWKSADWQERECYDLFGIIYEGHPNLKRLLMPEDWEGWP
LRKDYISPDFYELQDAY
>Syn307|148241314
MSETPT------SPNQDL--PEAP--QAGPLSQWLTSQGFDHQILGNDHLGIERLGVEPL
ALPLVATALKSKGFDYLQVQGGFDQGPGEPLVSFYHLVQVGG-----------SDGASTA
EVRLEVSLARDGDLTVPSLYPLFRGADWQERETFDLFGINYSGHPHPKRLLMPEDWVGYP
LRKDYVQPDFYELQDAY
>Syn9605|78211757
MSETPS---KQTAASDET--GAVVAPEPGPVSQWLNKQGFDHNILEPDHLGVEQIGVDAA
VLPMIAAALKSNGFDYLQCQGGYDEGPGEQLVCFYHLLAMAEQVEAMV----ADPSAKLR
EVRIKVFLNREGTPSLPSIYGLFRGADWQERETFDMYGIQFEGHPHPKRLLMPEDWKGWP
LRKDYVQPDFYEMQDAY
>Nosp|186685598
MAEEES----KPVPAEKE--ESLV--QAGKVSQWLTENGFDHEFLAPDKNGVEIIKVSAD
FLLPTATALYAYGFNYLQCQGGIDLGPGQELVSMYHLIKVGD------------NSDRPE
EVRVKVFLPRE-NPVVPSVYWIWKTADWQERESYDMFGIIYEGHPNLKRLLMPEDWVGWP
LRKDYISPDFYELQDAY
>PromAS|123967852
MEKDSQ-------ATSSD--TSIE--KEGVISQSLSKDGIPNQSLSDDHIGIENISVQPS
KLYEAVSALRNYGFNYLQCQGGYDEGPGKNLVSFYHFITVDD----------FQKIEKIK
EVRLKVFLKRDSDLSIPSLYEIFKGSDWQERETFDMYGINFIDHPNPKRLLMPEDWRGWP
LRKDYIQPDFYELQDAY
>Rapb|282897132
MADVES---------QAE--SKLV--PAGQVSTWLTENGFDHESLSPDVNGVEIIKVAPD
FLLPTATALYAYGFNYLQFQGGIDLGPGQDLVSVYHLIKVSS------------DADKPA
EVRIKVFLPRE-NPVVPSVYWIWRTADWQERESYDMFGIIYEGHPNLKRILMPEDWVGWP
LRKDYISPDFYELQDAY
>YellA|86606639
MTEDKA---QQKPSSTAEPTEPLATLERGPVSQFLADNGFDHQYLGRDAAGVELLEVERD
FLLPVCTALYAYGFNYLECQCGYDLGAGQPLVSLYHLIKLAD------------GADRPQ
EVRVQVKLPRQ-DPRVPSVYWIWKSADWQERETYDMYGIIFEGHPNLKRILMPEDWIGWP
LRKDYITPDFYELQDAY
>Prom9215|157412654
MEKEGL-------AKSSD--TSIK--KEGFISQSLSKDGIPNQSLPDDHIGIENISVEPN
KLYEAVSNLRNYGFNYLQCQGGYDEGPGKNLVSFYHFITVDD----------FQKIEKIK
EVRLKVFLKRDSDLSIPSLYKIFKGSDWQERETYDMYGINFIDHPNPTRLLMPEDWRGWP
LRKDYIQPDFYELQDAY
>PromN2A|72383494
MTN----------DSEIV--VEEK--ISGPISDWLSNNGFENIPLKEDHLGIEVIKISPN
NLLTIVEALKNDGFNYLQCQGGYDEGPGLNIVCFYNLIEMNE----------LKEDISPR
EVRLKVFLDRNGDLTVPSLYSLFRGADWQERETFDMYGVNFQGHPHPKRLLMPEDWKGWP
LRKDYVQPDFYEMQDAY
>Syns9917|87123073
MSATPE-----KQPVADAVVPSAP--EPGPVSQWLSQQGFEHECLPADHIGVETIGVEAI
FLPVIAAALKSHGFDYLQCQGGYDKGPGQQLVCFYHLVAMADVV--------EGRSDAVR
EVRLKVFLPREGQPSVPSLYGLFRGADWQERETFDMFGIQFEGHPHPKRLLMPEDWKGWP
LRKDYVQPDFYEMQDAY
>Prom9312|78778679
MEKDGL-------AKSTD--TSIE--KEGFMSQNLSKVGIPNQPLDYDHAGIENISVEPS
KLYEAVSALTNYGFNYLQCQGGYDEGPGKNLVSFYHFITVDD----------LHKIEKIQ
EVRLKVFLKRDSDLSIPSLYKIFKGSDWQERETYDMFGINFIDHPNPKRLLMPEDWRGWP
LRKDYIQPDFYELQDAY
>SynsBL|116071574
MSDSAP-----TNPASEESSSAVATLEPGPVSQWLNTQGFDHDVLEPDHVGVEQIGVESA
VLPIIAAAIKSHGFDYLQCQGGYDEGPGERLVCFYHFIAMAEQVEAMT----AGLPHELR
EVRLKVFLSREGTPSLPSIYGLFRGADWQERETFDMYGIEFEGHPHPKRLLMPEDWKGWP
LRKDYVQPDFYEMQDAF
>Prom9515|123965560
MDQNNL-------SKSSE--EIVE--QRGIVSNRLYKDGITNNSLGNDHIGVELLSVKPE
KLYEAISSLKKYGFNYLQCQGGYDEGPGKRLVSFYHLISLQD----------IEELEEIK
EIRVKVFLNRDSDLSVPSLYKIFKGSDWQERETYDMYGINFQDHPNPKRILMPEDWRGWP
LRKDYIQPDFYELQDAY
>Cya8802|257058947
MVDENT------PDTPET--EAII--QAGPVSSWLTENGFDHDLLEPDHLGVELIKVDRE
FLIPLATALYAYGFNYLQCQGAYDLGPGKELVSFYHLTKVSD------------NCDRPE
EVRLKVFLPRD-NPRVPSVYWIWKAADWQERESYDMYGIIYEGHPDLKRILMPEDWVGWP
LRKDYVSPDFYELQDAY
>Prom9313|33864157
MSETPS--------TPPV--PAGP--EPGPVSRWLNQQGFEHQLLDPDHLGVEVIGVESM
FLQVIVAALKADGFDYLQCQGGYDEGPGQQLVCFYHLVAMAEMVAKMGVGDSSSEAAKVR
EVRLKVFLSREDIPSLPSIYGLFRGADWQERETFDMFGINFEGHPHPKRLLMPEDWKGWP
LRKDYVQPDFYEMQDAY
>Cya7822|196257782
MAEENK-PENVTEEPSQE--TAIV--EAGPTSSWLTENGFEHQSLEKDHLGIELIKVDAE
FLLPIATALYAYGFNYLQCQGAYDLGPGKELVSFYHLLKVED------------NVDSPE
ELRLKVFLPRD-NPRVPSVYWIWKGADWQERESFDMYGIVYEGHPNLKRILMPEDWVGWP
LRKDYISPDFYELQDAF
>Cya7424|218440675
MVEENK-----PEETSPE--TAII--EAGPTSRWLTENGFEHESLERDHLGVELIKVDPE
FLLPLATALYAYGFNYLQCQGAYDLGPGKELVSFYHLIKVSD------------NADRPE
EVRIKVFLPRD-NPKVASVYWIWKAADWQERESYDMYGIVYEGHPDLKRILMPEDWIGWP
LRKDYVSPDFFELQDAF
>PromN1A|124025085
MTN----------DSEIV--VEEK--ISGPISDWLSNKGFENIPLKEDHLGIEVIKISPN
NLLSIVEALKNDGFNYLQCQGGYDEGPGLNIVCFYNLIEMNE----------LKEDISPR
EVRLKVFLDRNGDLTVPSLYSLFRGADWQERETFDMYGVNFKGHPHPKRLLMPEDWKGWP
LRKDYVQPDFYEMQDAY
>Micc|254415263
MAEEES--KEQTQENTEE--SPLA--ETGEVHGWLKENGFETELMEPDHLGIEVIKVQPE
VLIPVATALYAYGFNYLQCQGGYDVGPGEELVSFYHLIKISD------------DAEQPE
EVRVKVFLPRE-NPSVPSVYWIWKSADWQERETYDMFGIVYEGHPNLKRILMPEDWVGWP
LRKDYISPDFYELQDAY
>Prom9202|254525600
MEKDGL-------AKSSD--TSIK--KEGFISQSLSKDGIPNQSLPDDHIGIENISVEPN
KLYEAVSTLRNYGFNYLQCQGGYDEGPGKNLVSFYHFITVDD----------FQKIEKLK
EVRLKVFLKRDSDLSIPSLYKIFKGSDWQERETYDMYGINFIDHPNPTRLLMPEDWRGWP
LRKDYIQPDFYELQDAY
>Nods|119511865
MAEEDS-----KPVPAAE--ESLV--KAGQISQWLTENGFDHESLEPDKLGIEIIKVEAD
FLLPISTALYAYGFNYLQFQSGIDLGPGEDLVSVYHLIKVGD------------NAVKPE
EIRVKVFLPRE-NPSVPSVYWIWKTADWQERETYDMFGIVYEGHPNLKRILMPEDWVGWP
LRKDYISPDFYELQDAY
>Cyab|254431322
MPESSP--------TSDA--IAAV--EPGPVSQWLRSQGFDHEVLPADHLGVEVIGVEPA
FLPVLATALKAHGFDYLQCQGGYDEGPGGRLVSFYHLVKLAVLAEQSAATPKLPSDVRPQ
EVRLKVFLARDGDLTIPSLYGLFRGADWQERETFDMYGIQFAGHPHPKRLLMPEDWKGWP
LRKDYVQPDFYEMQDAY
>Acam|158333361
MADSSSESTQDEQSVAEEQAAPII--EAGPVAKHLTQAGFTVEALGADHLGVEMIKVTAD
QLVDVATTLVNDGYNYLMCQGGYDSGPGQELVSMYHLLKLSD------------DADRPP
EVRIKVFLSRE-DPRVPSLYWVWKASDWQERESYDMYGIVYEGHPNLTRILMPEDWVGWP
LRKDYISPDFYELQDAY
>Prom9301|126695654
MEKDGS------AKSSDN--SLIE--KEGFISQSLSKDGIPNQSLPDDHIGIENISVEPN
KLYEAVSFLRNYGFNYLQCQGGYDEGPGKNLVSFYHFITVDD----------LQKIEKIK
EVRLKVFLKRDSDLSIPSLYKIFKGSDWQERETFDMYGINFIDHPNPKRLLMPEDWRGWP
LRKDYIQPDFYELQDAY
>Artm|209525747
MAETET-----------E--APII--EAGLVSQWLSQNGFDHEFLGPNHVGVEMIKVDRD
YLIPLATALYAYGFNYLRCQCAYDMGPGEDLVSTYHLAKVQN------------NVEQLE
EVCVKVFVPRS-DPKVPSVYWIWKAADFQERESYDMYGIVYEGHPNLKRILMPEDWVGWP
LRKDYISPDFHELQDAY
>Syne6301|56750377
MPEELT--------PTPE--TAVV--EAGPVSRWLSENGFENTALERDHLGVEIVQVDRE
VLLPIAAALFAYGFNYLQCQGGYDLGPGQDLVSFYHLTKVSD------------DASQPQ
EVRVKVFLPRH-DPKVPPVFWIWKGADWQERETFDMYGIQFEGHPNLKRILMPEDWVGWP
LRKDYISPDFYELQDAY
>Anav|75908081
MADEEL-----KPVPAAA--EAIV--PSGPTSQWLTENGFAHESLAADKNGVEIIKVEPD
FLLPIATALYAYGFNYLQFQGGIDLGPGQDLVSVYHLVKVSD------------NADKPE
EVRVKVFLPRE-NPVVPSVYWIWKTADWQERESYDMFGIIYEGHPNLKRILMPEDWVGWP
LRKDYISPDFYELQDAY
>Artp|284054938
MAETET-----------E--APII--EAGPVSQWLSQNGFDHEFLGPNHVGVEMIKVDRD
YLIPLATALYAYGFNYLRCQCAYDMGPGEDLVSTYHLAKVGD------------NVEQLE
EVCVKVFVPRS-DPKVPSVYWIWKAADFQERESYDMYGIVYEGHPNLKRILMPEDWIGWP
LRKDYISPEFHELQDAY
>Cya7425|220909536
MAETP------------E--TAIA--EVGKTSRQLTSDGFAHEFLGNDGSGVEILKVDRD
VLIPVSMALYAYGFNYLQCQAGYDAGPGQDLVSVYHLIKLTD------------SAEHPD
EVRVKVFLPRQ-DPRVPSVYWIWKTADWQERETYDMYGIVFEGHPNLKRLLMPEDWVGWP
LRKDYISPDFYELQEAY
>Cya51142|172036677
MVDENT--QDNAPEQEEE--AAIV--QAGPVSSWLTENGFDHDLLEPDHLGVELIKVSPD
FLVPLCTALYAYGFNYLQCQGAYDLGPGKELVSFYHLIKVSD------------NCEQAE
EVRIKVFLPRD-NPHIPSVYWIWKAADWQERESYDMYGIIYDGHPDLKRILMPEDWVGWP
LRKDYVSPDFYELQDAY
>Lyns|119491044
MAETE------------E--AAIV--EAGPVSQWLSQNGFEHESLERDHSGVEIIKVSRD
YLIPLSTALYANGFNYLRCQCAYDLGPSEDLVSVYHLVKVDD------------NVEQPE
EVCVKVFVPRN-DPKVPSVYWIWKAADFQERESYDMYGIVYEGHPNLKRILMPEDWVGWP
LRKDYISPDFHELQDAY
>Prom9211|159902859
MNEETQ---TSELTNTDQ--GPQI--EPGPISKWLNQKGLIHKLLEPDEIGIENLGVDPQ
QLFKIVSELKMNGFNYLQCQGGYDEGPGLSLVCFYHLMEMKD----------FNEGDKPR
EVRLKVFLDRNGSLRVPSLYKLFRGCDWQERETYDMFGINFDGHPHPKRLLMPEDWRGWP
LRKDYIQPDFYEMQDAY
>Noss|17231332
MADEEL-----QPVPAAE--AAIV--PSGPTSQWLTENGFAHESLAADKNGVEIIKVEAD
FLLPIATALYAYGFNYLQFQGGVDLGPGQDLVSVYHLVKVSD------------NADKPE
EIRVKVFLPRE-NPVVPSVYWIWKTADWQERESYDMFGIIYEGHPNLKRILMPEDWVGWP
LRKDYISPDFYELQDAY
>Cya8801|218245899
MVDENT------PDTPET--EAII--QAGPVSSWLTENGFDHHLLEPDHLGVELIKVDRE
FLIPLATALYAYGFNYLQCQGAYDLGPGKELVSFYHLTKVSD------------NCDRPE
EVRVKVFLPRD-NPRVPSVYWIWKAADWQERESYDMYGIIYEGHPDLKRILMPEDWVGWP
LRKDYVSPDFYELQDAY
>Glov|37520319
MEEQTT------QSAADG--QTAIELVTGPISDALKARGLPHELTGLDNRKIEIIKVEPE
HLIAVARALYDDGFNYLACQCGFDEGPGDSLGSMYHLTKLSD------------SADRPP
EVRIKVFLPRD-NPRVPSVYWIWKTADWQERESFDMYGIIYEGHPNLIRILMPEDWVGWP
MRKDYVTPDFYELQDAY
>Syns8102|33864745
MSETSK---IPPASTEDT--SAVVAPAAGPVSQWLQQQGFEHQALEPDHVGIEQIGVDAA
VLPIIAAALKSNGFDYLQCHGGYDEGPGERLVCFYHLLAMAEQLEAMA----SDPAAQLR
EVRLKVFLSREGTPVLPSIYGLFRGADWQERETFDMYGIQFDGHPHPKRLLMPEDWKGWP
LRKDYVQPDFYEMQDAY
>Thee|22298973
MSDTP------------E--APIV--EAGPVGRLLQSQNLSVESLGRDASGVEMIKVDRD
RLLAVCQTLYADGFNYLRCQAAYDSGPGQDLVSTYHLIKLSD------------NADRPP
EVRIKVFVPRD-DPRVPSVYWIWKTADWQERESYDMFGIVYEGHPNLKRILMPEDWVGWP
LRKDYITPDFYELQEAY
>Syns9916|116075556
MSETPK---ASAQKPADDNLPAAP--ERGPVSQWLQQQGFDHELLPADHLGVETIGVDPV
FLPVIAAALKGNGFDYLQCQGGYDEGPGAHLVCFYHLVAMAEVT--------EGKTDAVR
EVRVKVFLPRDGEPSLPSLYGLFRGADWQERETFDMFGIRFDGHPHPKRLLMPEDWKGWP
LRKDYVQPDFYEMQDAY
>PromMED|33860850
MENNSS-------PESSE--EIVK--QNGIVSNQLSQDGITNESLGNDHIGVEILSVKPE
KLYEAISTLRGYGFNYLQCQGGYDEGPGKCLVSFYHLISLGD----------IQDIKEIK
EIRVKVFLNRDSDLSVPSLYKIFKGSDWQERETYDMFGINFADHPNPTRLLMPEDWRGWP
LRKDYIQPDFYELQDAY
>Scys6803|16330877
MAEEVN-SPNEAVNLQEE--TAIA--PVGPVSTWLTTNGFEHQSLTADHLGVEMVQVEAD
LLLPLCTALYAYGFNYLQCQGAYDEGPGKSLVSFYHLVKLTE------------DTRNPE
EVRLKVFLPRE-NPVVPSVYWIWKAADWQERECYDMFGIVYEGHPNLKRILMPEDWVGWP
LRKDYISPDFYELQDAY
>Syn9902|78183816
MSDSAPTNPTPTNPAPEESASAVATLEPGPVSQWLNTQGFDHDVLDPDHVGVEQIGVESA
VLPIIVAAIKSHGFDYLQCQGGYDEGPGERLVCFYHFIAMAEQVEAMT----AGRPHELR
EVRLKVFLSREGTPSLPSIYGLFRGADWQERETFDMYGIEFEGHPHPKRLLMPEDWKGWP
LRKDYVQPDFYEMQDAF
>Trie|113477001
MAESE---------------APII--EAGKVSKWLTDNGFDHEFLAPDHQGIEIIKGNRD
FLIPLATALYAYGFNYLQCQCAYDAGPGEDLVSMYHLVKVSD------------DVEQPE
EIRLKVFVPRD-DPRLPSVYWIWKSADFQERESYDMYGIIYEGHPNLKRILMPEDWVGWP
LRKDYISPEFYELQDAY
>Syn9311|113953526
MSPNSSE--KQSSADVPV--AASP--QPGPVSQWLNQQGFDHDALEPDHLGVEQIGVEAL
FLQVITAALKSNGFDYLQCQGGYDEGPGERLVCFYHFVAMAELI--------DGKRDNLR
EVRLKVFLSREGEPSLPSIYGLFRGADWQERETFDMFGIHFEGHPHPKRLLMPEDWTGWP
LRKDYVQPDFYEMQDAY
>NoAz|298490490
MADEES-----KIVPAAE--ESIV--PAGQVSQWLTENGFHHESLAPDANGVEIIKVDAD
FLLPTATALYAYGFNYLQFQGGIDLGAGQELVSVYHLLKVSD------------NADKPE
EVRVKVFLLRD-NPTVPSVYWIWKTADWQERESYDMLGIIYEGHPNLKRILMPEDWVGWP
LRKDYISPDFYELQDAY
>Ucyn|284928644
MTEEEKKTTGKVSKDEQE--STAL--QPGPISNWLTKNGFEHNILGVDHLGIEIIGISPK
FLIPLSTALYAYGFNYLQCQGAYDLGPGKELVSFYHLVKVAD------------NIDSPQ
EMRLKVFLTRD-NPHVPSVYWIWKAADWQERENYDMYGIVYDNHPDLKRILMPEDWVGWP
LRKDYISPNFYELQDAY
>Syns5701|87300573
MPDPT---------------TELSPAPIGAVSQWLTTQGFDHQPLTADHLGVEIIGVEPM
FLPVVAAALKAWGFDYLQCQGGYDEGPGGRLVSFYHLVKLAA-----ALEQGSSPAQPPE
EVRLKVFLERSGDLTIPTLYGLFRGADWQERETFDMFGITYAGHPHPKRLLMPEDWKGYP
LRKDYVQPDFYEMQDAH
>YellB|86609774
MAEENAQEKQAPPSAGEQS-EPLVTLERGPVSQFLADNGFEHQYLGRDAAGVELLEVERD
FLLPLCTALYAYGFNYLECQCGYDLGAGQPLVSLYHLIKLSD------------GADRPQ
EVRLQVKLPRQ-DPRLPSVYWIWKSADWQERETYDMYGIVFEGHPNLKRILMPEDWIGWP
LRKDYITPDFYELQDAY
>Syn7002|170079341
MAEENQ------NPTPEE--AAIV--EAGAVSQLLTENGFSHESLERDHSGIEIIKVDAD
LLIPLCTALYAFGFNYLQCQGAYDLGPGKELVSFYHLLKVGD------------NVTDPE
EVRVKVFLPRE-NPVVPSVYWIWKGADWQERESYDMYGIVYEGHPNLKRILMPEDWIGWP
LRKDYVSPDFYELQDAY
>Cylr|282901529
MADVES---------QAE--SKLV--PAGQVSTWLTENGFDHESLSPDVNGVEIIKVAPD
FLLPTATALYAYGFNYLQFQGGIDLGPGQDLVSVYHLIKVSS------------DADKPA
EVRLKVFLPRE-NPVVPSVYWIWRTADWQERESYDMFGIIYDGHPNLKRILMPEDWVGWP
LRKDYISPDLYELQDAY
>Prom9303|124024213
MSETPS--------TPTV--PAGP--EPGPISRWLNKQGFEHQLLDPDHLGVEVIGVESM
FLQVIVAALKADGFDYLQCQGGYDEGPGQQLVCFYHLVAMAEMVAKMGVGDSSSEAAKVR
EVRLKVFLSREDTPSLPSIYGLFRGADWQERETFDMFGINFEGHPHPKRLLMPEDWKGWP
LRKDYVQPDFYEMQDAY
>Syns7805|88808081
MSTTPD-----KQANDDA--PVAVAPAPGLVSQWLSQQGFDHEVLEPDHVGVEQIAVEAL
FLPVIAAALKSHGFDYLQCQGGYDEGPGERLVCFYHLLAMAEVT--------EGGANQVR
EVRLKVFLSREGQPSVPSLYGLFRGADWQERETFDMFGIQFEGHPHPKRLLMPEDWTGWP
LRKDYVQPDFYEMQDAY
>Syns7803|148238590
MSPTPD-----KQANADA--PVAVAPAPGPVSQWLSQQGFEHELLEPDHVGVEQIAVEAL
FLPVIAAALKSHGFDYLQCQGGYDEGPGERLVCFYHLLAMAEVA--------EGSADQVR
EVRLKVFLSREGQPSVPSLYGLFRGADWQERETFDMFGIQFEGHPHPKRLLMPEDWTGWP
LRKDYVQPDFYEMQDAY
>Cya0110|126657572
MVDENT--QDNAPEQEEE--SAIV--QAGPVSSWLTENGFDHDLLEPDHLGIELIKVSPD
FLIPLCTALYAYGFNYLQCQGAYDLGPGKELVSFYHLIKVSD------------NCDQAE
EVRIKVFLSRD-NPHVPSVYWIWKSADWQERESYDMYGIVYDGHPDLKRILMPEDWVGWP
LRKDYVSPDFYELQDAY
>Mica|166363919
MTEET---------------TAIV--QAGPTSIWLSENGFEHQALEADHSGVELIKVEAD
FLIPLATALYAYGFNYLQCQGAYDLGPGKELVSFYHLVKVTD------------NVDSPV
EVRLKVFLPRD-NPRVASVYWIWKAADWQERESYDMFGIIYEGHPHLKRILMPEDWVGWP
LRKDYVSPEFYELQDAY
>Syns8109|260436148
MSETPP---KKTAASDEA--GAVVASEPGPVSQWLNNQGFDHNSLEPDHLGVEQIGVDAA
VLPMIAAALKSNGFDYLQCQGGYDEGPGEQLVCFYHLLAMAEQVEAMA----ANSSAKLR
EVRIKVFLDREGTPSLPSIYGLFRGADWQERETFDMYGIQFEGHPHPKRLLMPEDWKGWP
LRKDYIQPDFYEMQDAY
