# Supplementary material for: Genome fluctuations in cyanobacteria reflect evolutionary, developmental and adaptive traits
Source: BMC Evol Biol. 2011 Jun 30;11:187. doi: 10.1186/1471-2148-11-187 (PMC3141437; doi:10.1186/1471-2148-11-187)
Supplement: Additional file 8 — Individual and concatenated alignments for protein groups. Compressed file containing all alignments of individual groups (fasta format) and the concatenated alignment of 285 single-copy genes (phylip format). [file 1471-2148-11-187-S8.GZ › Cyanos1412.faa]

>Syne7942|81299997
-----------MLLSHPDRQALKALDHQLSNRFIKLDPEGYFVIYLDREAGLICADHYSN
AINDKGLATDPETGEVLACKGN-LKRVPTATFRGRTAKELGKLITEDTQ-PCPLSYLDHA
LYLGREFQRAEACLLSGQDYVQD
>PromCC|33239575
----------MKQILSQKEQFINNLDEKYSQRFIELDPSGYFLIKVSHETNELIVEHFSN
NIDETGLATDPETGEPLKCNDN-KERSPIKVFKGKSAKEIGIQITEGHV-PKPLTKLDHA
LYLGRELQKAEFCLTNGKPYVQD
>Crow|67920630
--------------MNDLAKNIKKLDNKLSKRPIALDPGGYFIIYIDRENSLICTKYFTN
IINEKGLAVDPETGEVIAARGQ-KNRTEETLFTGRSAKELCVKVIEENP-NCAITMLDHA
AYLGREFMRAEIALIQGTEYIQD
>Syn7335|254422485
---MTTATPTKSEATRPIKQALAALDDKLSKRYIDLDPAGYFLIYLDRAAALICAKHFTN
TINEKGLACDPETGKPLSVRGN-TSRQETTIFTGRTAKELCMKIFEDKDNPCPLTYLDHA
AYLGREFVRAEIALINGTDYVQD
>Syn307|148241395
-------------MAPLSPQQRRELDDAHSNRTIELDPSGYFLIRVDAAAGELVVQHFGN
AINDQGLATDPDTGEVLSCRGG-GPRAASAEYRGRSAKELGMALTESAE-PLPLSRLDHA
LYLGRELQKAELCLEQGLDYVQD
>Syn9605|78213849
-------MTTTPEAPASTAAAMDALDQRLSQRFIALDPSGYFLIKLDRDAAELVLEHYGN
TIDDKGLARDSETGEVLRCDGGNAPRRPSAVYRGSTAKQLGIQLTEGDA-PHPVSCLDHA
LYLGRELQKAEQCLRNGSTYVQD
>Nosp|186681710
------------MLMDLILEDLAAIDDKLSQRHIDLDPGGYFIIYLDRDAGLIYAKHFTN
VIDERGLAIDPETGKVIPARKK-VERTYTTVFSARTAKELCVKIFEETQ-PPPVTQLNHA
AYLGREFVRAEVALVKGQEYVQD
>PromAS|123967657
------------MDSSKSLDEKIKIDNNLSNRYIDLDPNGYFIIKVDLEENKIILEHFLN
NIDEEGYAVDPETNEPIKCNSQ-NKRVSNEVFKGISAKQLGILITEERN--DLITRFDHA
LYLGRELQKAEECLYKKLPYSQD
>Rapb|282898304
--------------MDLIIDDLTAIDDKLSQRHIDLDPHGYFLIYIDANERLIHAKHFTN
FIDERGLAVDPETGKVIPARGK-VERNHTTVFSGRTAKELCVKIFEQTD-PCPVSFLNHA
AYLGREFVRAEVALVTGKEYVQD
>YellA|86606962
---------MSSFSSESLREQVRRIDDQLSRRSLELDPAGYFVIYVDRQQQLICAKYYST
VINERGLATDPETGAVIPARGP-VNRSPQRVYVGRTAKELCVQIFEKES-EKVVSQLSHA
AYLGREFQKAEAALLSGEEYVQD
>Prom9215|157412459
------------MDSQNSFDEKTMIDNKLSNRYIDLDPNGYFIIKVDLEENKIILEHFLN
NINDDGYALDPETNEPIKCDSQ-NKRVSNEVFKGISAKQLGIMITEERN--DLITRFDHA
LYLGRELQKAEECLYKRLPYIQD
>PromN2A|72383307
--------MNNPDLQEDLINSIKLLDAKLSKRQIELDPKGYFLIKIEPKTNELILEHYLN
DIDQKGRAIDPKSGEPIGCKTK-SRNQPNNIYRGKSAKQLGIQISEGHG-PFPISHLDHA
IYIGRELQRAEQCLITGKQYIQD
>Syns9917|87125222
----------MVTSAATAAQALQALDDQLSQRFIALDPAGYFLIRVDAAAAELVVEHYRN
DVDAKGRATDPETGEVLACRGG-GPREAARIYRAKTAKALGIQLTEAEG-PLPISQLDHA
LYLGRELQKAEQAMLQGTPYIQD
>Prom9312|78778492
------------MDSSKSFDEKIKIDNNLSNRYIDLDPNGYFIIKVDLEENKIILEHFLN
NINDDGYALDPETNEPIKCDSQ-NKRVSNEVFEGISAKQLGILITEERN--DLITKFDHA
LYLGRELQKAEECLYKKLPYIQD
>SynsBL|116071451
--------MAKLSEVVSRSEARAELDDRLSQRFIALDPKGYFLIKVDHASAELVLEHYGN
TIDDKGLAHDPETGEVLSCKGGNGQRKPSRVYRGLTAKQIGIQLTESDG-PHPLSSLDHA
FYLGRELQKAEVCLIEGTSYVQD
>Prom9515|123965351
------------MDFIKILEKKIEIDNNLSNRYIELDPNGYFIIKIDIEKKHIILEHYLN
TINEEGYALDPKTNEPIKCDSR-EIKTCNETFTGISAKEIGIAITEKRN--DLISRFDHA
LYLGRELQKAEECLYKQLTYVQD
>Cya8802|257061292
--------------MTQLLDTITSLDNELSKRYIALDPGGYFIIYLDREAGLICAKHFTN
IINEKGLAVDPATGKVIPCDGS-LKRTSETVYKGRTAKELCVKLLEEIQ-PCPVTMLDHA
AYLGREFLRAEIALINGSEYIQD
>Prom9313|33862445
----------------MMSDALSSIDDQLSQRFIALDPSGYFLIQVDASAAELVVEHYLN
DVDELGRATDPVTGEVLACRGG-I-RSPATVYRGRTAKQLGIQLTEGQG-PYPLSKLDHA
LYLGRELQRAESCLLSGTPYVQD
>Cya7822|196258425
--------------MSQLAEIITTIDNQLSNRHIDLDPGGYFIIYLDRESGLICAKHFTN
IINEQGLAVDPETGKVIPAKGK-VARTAETLYTARTAKELCVKIFEETQ-PSPVTMFDHA
AYLGREFVRAELALINGQEYVQD
>Cya7424|218440314
--------------MNQLVENITTIDNELSKRHIDLDPGGYFIIYLDREANLICAKHYTN
IINEQGLAVDPETGKVIPAKGK-VERTAETLYTARTAKELSVKIIENPS--CPVTMLDHA
CYLGREFIRAEMALISGQEYIQD
>PromN1A|124024887
--------MNNLDLQEDLINSIKLLDAKLSKRQIKLDPKGYFLIKIEPKTNELILEHYLN
DIDQKGRAIDPKSGELIGCKTK-SINQPNNIYRGKSAKQLGIQISEGHG-PFPIGHLDHA
IYIGRELQRAEQCLITGKQYIQD
>Micc|254411706
--------------MNQTVEDLRTINDKLSKREIELDPGGYFIIYLDRDARLICAKHFTN
VIDDRGLAVDPETGKPIPARGK-VERTHTTLFTGRTAKELCVVIFEQTQ-PCPVTMLDHA
AYLGREFMRAEFALISGQEYVQD
>Prom9202|254525715
------------MDSKNSVDEKTMIDNNLSNRYIDLDPNGYFIIKVDLEEKKIILEHFLN
NINDEGYALDPETNEPIKCDSQ-NKRVSNEVFKGISAKQLGIMITEERN--DLITKFDHA
LYLGRELQKAEECLHKRLPYIQD
>Nods|119508952
------------MFMDLILEDLAAIDNKLSQRYIELDPGGYFIIYLDRGAGLIYAKHFTN
VIDEKGLAVDPETGKVIPARGK-VERTHTTVFSGRTAKELCVKIFEETQ-PCPVTFLDHA
AYLGREFLRAEVALVSGQEYIQD
>Cyab|254432296
-----------------------------------------------------MAEHYGN
GIDERGLATDPETGDVLSCRGG-EPRRPQAVYRGRSAKQLGIALTEGQP-PLPVSRLDHA
LYLGRELQKAERCLANGAEYIQD
>Acam|158336450
--------------MNTIVSDQAAINNQLSQRFIALDPGGYFLIYLDRQAPAICADHYAN
DIDDKGLAVDPDTGEPLSCRGK-VERKPDAKFRAKTAKELCIAIFEEPQ-TCLVTKLDHA
AYLGREFIRAEIALAQDQEYIQD
>Prom9301|126695457
------------MDSSQSLNRKIKIDNSLSNRSIDLDPNGYFIIKVDLEENKIILEHFLN
TINDDGYALDPETNEPIKCDSQ-NKRVCNEVFEGISAKQLGILITEQRN--DLITRFDHA
LYLGRELQKAEECLYKKLPYIQD
>Artm|209523556
-------MSTLSTNTNLSPEERIALDDKLSQRFIQLDPGGYFIIYIDRDKGLICAEHYSN
DINEQGLAVDPDTGEPFPCKGE-LKRTPIGIYRGRTAKELGIKITEEAS-TCPLTCFDHA
LYLGREFVRAEMALVNGQDYIQD
>Syne6301|56750371
-----------MLLSHPDRQALKALDHQLSNRFIKLDPEGYFVIYLDREAGLICADHYSN
AINDKGLATDPETGEVLACKGN-LKRVPTATFRGRTAKELGKLITEDTQ-PCPLSYLDHA
LYLGREFQRAEACLLSGQDYVQD
>Anav|75907028
--------------MDLIVEDLAALDNKLSQRHIDLDPNGYFIIYIDKTAGLIYAKHFTN
IIDERGLAVDPETGKVIPARGK-VERTYTTVFAGRTAKELCVKIFEETQ-PCPVTMLDHA
AYLGREFVRAEVALVAGQEYVQD
>Artp|284051979
-------MSTLSTNTNLSPEERIALDDKLSQRFIKLDPAGYFIIYIDRERGLICAEHYSN
DINEQGLAVDPDTGEPFPCKGE-LKRTPMGIYRGRTAKELGIKITEEAS-RCPLSCFDHA
LYLGREFVRAEMALVNGQDYIQD
>Cya7425|220906023
----MEEVIRIVYAMQQPREERAHLNHKLSQRFIALDPGGYFLIYLDRAAQLICAKHFTN
VINEKGLALDPETGKPLPTRGK-VERTPTALFTGRTAKELCIKIFEEPE-TCLVTRFDHA
AYLGREFMRAEFCLDSGEEYIQD
>Cya51142|172038332
MCTLSLVNFYLQKMMNQLAKTIKQLDDQLSKRPIDLDPGGYFIIYLDRENELICAKHFTN
IINEKGLAVDPETGEVIAARGK-TNRTAETLFTGRSAKELCVKVIEDNE-NCPITMLDHA
AYLGREFMKAEIALIQGTEYIQD
>Lyns|119493824
-------MSIQSSSKIPTSKEIKAIDDQLSQRFIHLDPAGYFIIYVDQEAGLICAEHYTN
NINGQGLAVDPETGEPFPCTGS-LKRQPTAVFKGRTAKELGIKITEEAD-CCPLSTFDHA
LYLGREFVRAEIALTTEQEYVQD
>Prom9211|159902658
--------MIQKMYSEALSKEIANIDEKHSRRFIALDPKGYFIIKLDQDTKEIIVEHYKN
DIDKLGRAIDPDTGKPIKCEKG-EKRCPNKVYKGQTAKELGIKLSEVEKETILISRLDHA
LYLGRELQKAEYCLIHGIAYVQD
>Noss|17231593
--------------MDLIVEDLAAIDNKLSQRHIDLDPNGYFIIYIDKTAGLIYAKHFTN
IIDERGLAVDPETGKVIPARGK-VERTYTTVFAGRTAKELCVKIFEETQ-PCPVTMLDHA
AYLGREFVRAEVALVAGQEYVQD
>Cya8801|218247374
--------------MTQLLDTITSLDNELSKRYIALDPGGYFIIYVDREAGLICAKHFTN
IINEKGLAVDPATGKVIPCDGS-LKRTSETVYKGRTAKELCVKLLEEIQ-PCPVTMLDHA
AYLGREFLRAEIALINGSEYIQD
>Glov|37520422
-METILQQIFMVQQISPWQSRIEEVDRNLSSRHIDLDAAGYFLIAVDRQEGLLVARHFGL
TVDARGLAIDPQTGKPLPARGP-VSTPLLSTYTARTAKEMCVKLFESDA-PPPVGMFNHA
AYLGRELQRAEYALIHGTEYVQD
>Syns8102|33866729
-------MVKTPEAPASLTVAIDALDERLSQRFIALDPSGYFLIKVDADAGELVLEHYGN
TIDEKGLARDSDTGEVLSCKGGNGLRQPSRIYRGSSAKQVGIQLTEGDG-PHPLSRLDHA
LYLGRELQKAEQCLLNGSAYVQD
>Thee|22297894
----------------MGKAERTALDNKLSQRFIHLDPAGYFIIYIDPEQQLIWMKHYPN
DINEKGLAVDPDTGEPIPTKGK-VTREPDLVLSGRTAKELCIELFEKDR--QLVTMFDHA
AYLGRELMRAQFCLDEGIEYIQD
>Syns9916|116073888
--------MVDLSQTVARPEARKALDDQLSQRFIALDPAGYFLIKLDRETAELVVEHYRN
DVDERGLATDPETGEVLSCRGS-GPRTAAAVYRARTAKEMGIQLTEGDG-PHPLSCLDHA
LYLGRELQRAELALLTGIDYVQD
>PromMED|33860663
------------MDFIKIFEKKIDIDNDLSNRYIKLDPNGYFIIKIDLETKKIILEHYLN
TINKEGYAIDPKTNEPIKCDSK-EIKTCNETFTGISAKEIGIAITEKRN--DLISRFDHA
LYLGRELQKAEECLYKKLPYIQD
>Scys6803|16332127
--------------MLALIDTVKSIDNQLSRRHIDLDPAGYWLVMVEREAGVLKVEHYSN
DINDQGLAVDPETGEVIACQGG-RKRLPSLTLTGRTAKELCVKIFEELE-SCPVTMLNHA
AYLGRELMRAELALTGGGEYIQD
>Syn9902|78183932
--------MAKLSDVVPRSEAREELDERLSQRFIALDPKGYFLIKVDSGSAELVLEHYGN
TIDDKGLAHDPETGEVLSCKGGNGPRQPSAVYRGSTAKQVGIQLTEGDG-PHPLSCLDHA
LYLGRELQKAEACLNEGTAYVQD
>Trie|113473966
--------------MNITFEELNTIDKKLSKRHIDLDPGGYFIIFIDKKAGLIFAKHFTN
IIDSRGLAIDPETGKPIPAKGK-VERQENAIFTAKTAKEMCVKIFEETR-PCHITMLDHA
AYLGREFVRAEIALLSGKEYIQD
>Syn9311|113955535
---------MNQINTVIDPNACVQLDDQLSQRFIALDPLGYFLIRVDAAAAELVVEHYGN
TIDERGLARDPDSGKVIACRQG-GPRKPSAVLRGRTAKEVGIALSEGEE-NYFLSRLDHA
LYLGRELQKAEQCLKDGSPYVQD
>NoAz|298491855
------------MGMDLIVDDLTAIDDKLSQRRIDLDPNGYFIIYIDRNDRLIYAKHFTN
VIDDCGLAVDPETGKVIPARGK-VERTHTMVFSGRTAKELCVKIFEETQ-PCPVTFLDHA
AYLGREFVRAEVALVTGKDYVQD
>Ucyn|284929702
------------------MKTVEQLDKKLSKRYINLDPGGYFIIYIDSSQDLICAKYFTN
IINDKGLAVDPESREVISVKNK-VTRNADQIFTARSAKELCIKIIENNN--CPITRLDHA
AYLGREFTKAELALTQGRKYIQD
>Syns5701|87301776
-MDQRAPTTTSPTSATSPLQELRALDERLSQRSIDLDPAGYVLISLDRERGELVAELYGN
GINARGLATDPDTGEVLSCRGG-APRLPLTVFRGRTAKELGIQLTEGAG-PAPISRLDHA
LYLGRELQKAEAALRSGDSYIQD
>YellB|86609173
----------MSPSSKPLSEQIRSIDDHLSRRPLDLDPAGYFVIYLDREQNLICAKYYST
VINERGLATDPETGAVIPAKGS-VNRSPERVYVGRTAKELCVQIFEKEQ-EKVVSQLSHA
AYLGREFQKAEAALISGEEYIQD
>Syn7002|170077222
--------------MTVNAEERAKLDNELSNRFIDLDPDGYFIIYLDREQGLICAKHYTN
TINDKGLATDPETGEVLACKGS-LERTHVTVYAGRTAKELGIEITEKAD-PCPISKLDHA
LYLGREFVKAEIALLSGTEYIQD
>Cylr|282901500
--------------MDLIIDDLTAIDDKLSQRHIDLDPHGYFIIYIDANERLIHAKHFTN
FIDERGLAVDPETGKVIPARGK-VERNHTTVFSGRTAKELCVKIFEQTE-PCPVSFLNHA
AYLGREFVRAEVALVTGKEYVQD
>Prom9303|124021925
-----------------MSDAISSIDDQLSQRFIALDPSGYFLIRVDASAAELVVEHYLN
DVDELGRAIDPVTGEVLACRGG--TLSPATVYRGRTAKQLGIQLTEGQG-PYPLSKLDHA
LYLGRELQRAESCLLSGTPYVQD
>Syns7805|88807141
-----------------MKDGTLSLDDQLSQRFIALDPSGYFLIRVDEDAGQLVAEHYRN
DVDSKGRATDPETGEVLSCRGG-SQRTPSVCYRGRTAKELGIALTEGDG-PHPVSCLDHA
LYLGRELQKAEECLLKGTTYVQD
>Syns7803|148240545
-----------------MTDGTPSLDDQLSQRFIALDPSGYFLIRVDSRAGELVAEHFRN
DVDDKGRATDPETGEVLSCRGG-SQRAATVCYRGRTAKELGIALTEGEG-PHPVSRLDHA
LYLGRELQKAEACLLQGKPYVQD
>Cya0110|126654913
--------------MNELAQTIKKLDDQLSKRPIALDPGGYFIIYIDRENELICAKYFTN
IINEKGLAVDPETGEVIAARGK-SNRTSETLFTGRSAKELCVKVIEENK-QCPITMLDHA
AYLGREFMRAEIALIMGTEYIQD
>Mica|166362959
--------------MSELKSQITAIDHQLSKRPIALDPAGYFIIYLDREAGLICAKHYSN
IINEKGLAVDPETGKVIGVRQK-LDRNPETIYTARTAKELAVKVIEETQ-PCPITMFDHA
AYLGREFTRAEYALITGEEYIQD
>Syns8109|260435682
---------------------MDALDQRLSQRFIALDPSGYFLIKLDRDAAELVLEHYGN
TIDDKGLARNSETGELLRCDGGNAPRRPSTVYRGSTAKQLGIQLTEGEA-PHPVSRLDHA
LYLGRELQKAEQCLRDGTVYVQD
