# Supplementary material for: Genome fluctuations in cyanobacteria reflect evolutionary, developmental and adaptive traits
Source: BMC Evol Biol. 2011 Jun 30;11:187. doi: 10.1186/1471-2148-11-187 (PMC3141437; doi:10.1186/1471-2148-11-187)
Supplement: Additional file 8 — Individual and concatenated alignments for protein groups. Compressed file containing all alignments of individual groups (fasta format) and the concatenated alignment of 285 single-copy genes (phylip format). [file 1471-2148-11-187-S8.GZ › Cyanos1413.faa]

>Syne7942|81299999
----------------MTFQAIATHPQ-------DWTG-----------DTLALGLTTAA
-----IGETLSSELQKLDQQW-NGVLQELISDSEFKAKLAETTTTRI--GGSIRKLILVG
LGESP-------TTEDYRRAAAAVAKQARSFKS-QTLAIAFPP-SDDP-AAIASAIVEGI
SLALYKDQRFKSEP---DTAS-------GP---SSIELL--G-LAGQ----EAAIARAEQ
VVAGVELARQLVAAPANVVTPVTMADTAQELAAELGLELEILEADECEKRGMGAFLGVAK
ASDLPPKFIHLTYRP-ESTPRRKLAIVGKGLTFDSGGYNIKGAGSGIEMMKTDMGGAAAT
LGAAKAIGLIKP-DVEVHFISAVTENMISGRGMHPGDILTASNGKTIEVNNTDAEGRLTL
ADALVFADGLGVDAIVDLATLTGACIIALGDDIAGLWSPSDDLAEQLLQAGKAAGEKLWR
LPLEEPYLDGLKSPVADYKNTGPRAGGSITAALFLKQFVK-HPVWAHLDVAGPVWSDKEK
HYNPAGATGYGVRTLVNWVLS------------
>PromCC|33240862
----------------MQISLYQKNLA-------DWTG-----------SIIAVGLLEGQ
---------IQEQLSLLEEICDYDSLLTHVEEKDFSAKAGELIKLEIL-GKSLEKIILIG
LGKPE-----ALSIDDLREGAALASRASI-GSK-GKIGILFPWEPFNP-ISASKAVAEAM
RLSIFKDLRFQSEP---KPQN-------NP---QSIDLI--G-LPESN---HNIIKEVDP
ICSGVELARELVAAPPNELTPAALAEKAVEIAKKFKWNYKILNRKECEKEGMGAYLAVSQ
GSDLEPQFIHLTYKP-NGQIKRRIAMVGKGLTFDSGGYNLKVGASQIEMMKYDMGGSAAV
IGAARAIGELAPVDTEVHFIVAACENMVNGSAVHPGDIIKASNGTTIEINNTDAEGRLTL
ADALIYACKLEPDAIVDLATLTGACVIALGEEIAGLWVESDELANELKDASSACGEKLWR
MPLQASYKEGLKSMLADIKNTGPRSGGSITAALFLKEFISNGIKWAHIDIAGTCWTDKDR
GIDPAGATGFGVRTLVNWACKSNPDIEK-----
>Crow|67923233
----------------MDIRGIDTPLL-------DWSG-----------DAIALGLFEDE
-------TILTGELSQLDEKT-GGTLAELIEETEFKGKSGSSAVTRIGGGSAIRKLILIG
LGKKD-----ELSLDSLRLAAAAVARLGKKEKV-KSLGINFPVVENE--ASTTTAIAEGM
ILSLHQDNRFKSEP---EDKP-------LKL--ETVHIL--G-VGAQ----SEAVEQAQT
ITSGVILARELVAAPANSVNPVTFAETAQTLATDYGLDIEILEQEECEKLGMGAFLGVAK
ASDLPPKFIHLTYKP-AATPKRKLAIVGKSLTFDSGGLNLKGSGSGIETMKMDMGGGAAT
LGAAKAIAQLKP-DVEVHFVCAATENMISGRAMHPGDILTASNGKTIEVNNTDAEGRLTL
ADALVYAEKLEVDAIVDLATLTGACLVALGNDISGLWSTDETLTEELKTASETAGEKFWV
MPMEEKYFEGLKSPIADMKNTGPRAGGSITAALFLKQFIK-ETPWVHLDIAGPVWADKEN
GVNNSGATGFPVRTLVNWVLS------------
>Syn7335|254424713
----------------MDFIASGKSCL-------EWQG-----------DCLVVGLSEES
-------LPLTGILSDLNDQS-GGLLQMLIDEEAFKGKAGSTAVTRLAPDSNIKKIGLVG
LGSSD-----SMGLESLRKGAAAAARLAQKAKC-PILGVSFPVWNNNP-SLTAQALVEGI
ALALNQDNRFKSEL---ETDK-------TEL--SAVHLL--S-FEGQ----EAAVETAKT
VCEGVILARELVSAPPNVVTPEKLADTAAEIARDFGLQLEVLERDDCEALGMGAYLGVAQ
ASDLPPKFIHLTYAP-E-NPKRKLAIIGKGLTFDSGGLNLKPSGSGIEMMKIDMGGAAAV
LGAARAIAQLKP-DVEVHFISAAAENMVSGHAMRPGDILTAGNGKTIEVNNTDAEGRLTL
ADALIFADKLGVDAMIDLATLTGACVVALGDDIAALFSPDEQLAQSLSSAAELSGEKLWR
MPMEEKYFEGLKSVVADMKNTGPRAGGSITAALFLKQFVK-ETPWAHIDIAGPVWTEKEA
GYNSAGATGYGVRMLVQWVQGDYSQGS------
>Syn307|148242908
----------------MNFRCSSAPLA-------ELGC-----------DGVALGLFSSS
---------WQQQLAALLPAM-AAQLQPLLEQREFKAKGGEKHSFSFP-GQQPSLVIISG
LGEPD-----SFDGLALRKAAASLALASRGSNL-KALALGLPIEAFAP-DQALTALMQGC
RLALYKDERFRSEN---KPSL-------DP---GEIVLQ--G-LASEL---DQQLAQQEA
ICQGVMLARELVAAPPNVVNALSLESTARSIADQFGCELTVLDEAACRERGMGAYLAVAQ
GASIPPRFLHLVIRP-QGPVKRKLALVGKGLTFDSGGYNLKVGGSQIELMKFDMGGCGAV
LGAARTLAELKLEGLEIHVISAATENMVSAEAIYPGAIVTASNGKTIEINNTDAEGRLTL
ADALVYACGLEPDAIVDLATLTGACVIALGDEIAGYWSPDDGLAQQLNDAAHRAGEGLWR
MPLQSSYKDGLKSGLADMKNTGPRPGGSITAALFLKEFVKPEIPWAHIDIAGPVWSDKGR
STDPSGATGYGVRTLVEWCQAVAADAKEGLSQG
>Syn9605|78213624
----------------MRFSLSSADLQ-------EWNG-----------DVLAVGLPQGD
---------VDATATALEQRF--AGITDALKQQEFKGKPGDQLVITPLGGGPQRLVVL-G
LGESD-----AIDTERLRGAAARAAKAAI-GCE-GSLGLQLPCAGSDA-QEAARICAEAV
RLCLYKDQRFRKEP---DPRR-------IP---EALELI--D-LSPAA---ESGFAAVNA
TCAGVELARELVAAPPNVVTPAALADTAAGIAKDHGLELKVLERSDCEAKGMGAFLAVSQ
GSDLPPKFIHLIYRP-EGEVKRRVALVGKGLTFDSGGYNLKVGAAQIDMMKFDMGGSAAV
LGAMRSIAELKPAGVEVHMVVASCENMVNGSAVHPGDIVMAANGMTIEINNTDAEGRLTL
ADALLYACEQKPDAVVDLATLTGACVIALGDEMAGLWSNNDDLAEALDAAAQTGGEGLWR
MPLRQSYKDGLKSLLADMKNTGPRPGGSITAALFLKEFVAKDTAWAHIDIAGPVWSDKGK
GVNPAGATGYGVRTLVNWVLAQS----------
>Nosp|186680645
----------------MTIQPSDKPLL-------EWAG-----------DSLAIGLFEDA
-------VELTGELATLDQKF-SGVLKELIAEEEFKGKANSTIFTRVNPGRPVRKLILVG
LGKPD-----ALKLDTLRRAAAAVARVAKKQKS-KILGFSFPLWNNDP-AASAQAIAEGV
ELALYQDIRFKSEP---EDKG-------SQI--ETVDLL--G-FSGQ----EAAITLANQ
IVSGVNLARELVAAPANAVTPITLAETAQAIAKDYGLQVEILEKEDCEKLGMGAFLGVAQ
ASELPPKFIHLTYKP-EGTPKKKLAIIGKGVTFDSGGLNIKGAGSGIETMKMDMGGAAAT
LGAAKAIAQIKP-DVEVHFISAVAENMISGRAMHPGDILTASNGKTIEVNNTDAEGRLTL
ADALVYAEKLGLDAIVDLATLTGANVIALGDDIAGLYTPDDDVASQIEKAAQTSGEKIWR
MPMEEKYFEGLKSGIADMKNTGPRPGGAITAALFLKQFVK-ETPWAHLDIAGPVWTDKEN
GYNGAGATGYGVRLLVNWVLGIGE---------
>PromAS|123969064
----------------MQFSTFQTNLD-------NWQG-----------ASLIFGVLEEE
---------IASQLENIKFVVDPKLLLKKVTQKKFKGEKGKTLSFEFL-DQKLETLIIVG
LGKSK-----DLNKSDIENSIGNLVRKTV-DKN-AKISILLPWELINS-QLEITKLAESA
RLSAYKDNRFNKKK---DEKK-------VL---KEIEFL--N-LKQFE---NISFEETAQ
ICEGVELARKLVAAPPNSLTPQEMSLQASKIAKDHGLEVKILEAKDCEDLEMGAYLAVAK
GSDLDPKFIHLTLKS-EGPIKEKIALVGKGLTFDSGGYNLKVGASQIEMMKYDMGGSAAV
LGAAKALGAIKPKGLEIHFIVAACENMINGSAVHPGDVVKASNGKTIEINNTDAEGRLTL
ADALTYASNLNPDSIIDLATLTGAIVVALGNDVAGFWSNNDDLANDLKAASAQSGEKLWQ
MPLQKSYKEGLKSHIADMKNTGPRAGGSITAALFLEEFFDSEIKWAHIDIAGTCWTDKNK
GINPSGATGFGVKTLVQWIKNK-----------
>Rapb|282896534
-------------MTEMITRTSDTELL-------NWTG-----------DTLGIGLFEDA
-------VELKDDLATLNQKY-GGVFSEVIAEEEFTGKANTTVVIRVGTHSPIRKVIFIG
LGKVD-----TLKLETLRIAGATLARTAKKQKT-KILGISFPIYNNQP-AATAQAITEGA
QLALYQDIRFKSEP---EDKN-------PSI--ETIDLL--N-LSGQ----QPAITRAEQ
IVSGVILARELVAAPANAVTPITMAQTAQAIAQEHGLELKILEQEDCEKLGMGAYLGVAQ
ASDLPPKFIHLIYKP-PTTPKRKLAIIGKGLTFDSGGLNIKGAGSGIETMKIDMGGAAAT
LGAAKAIGQIKP-DVEVHFISAVTENMISGKAMHPGDILKASNGKTIEVNNTDAEGRLTL
ADALVYTDQLGLDAMVDLATLTGACVVALGDDIAGLFTPNDNIASQLQTAAESSGEKIWR
MPMEEKYFEGLKSGIADMKNTGPRYGGSITAALFLKQFVK-NTPWAHLDIAGPVWADKET
GYNSAGATGFGVRTLVNWIESD-----------
>YellA|86607147
----------------MQLRLGEPPLT---------QA-----------ECALVYCFAPS
--GENATFSLPAEIASLDEKVWSGLVAEAAQEQKFQGKPNSSLALRL--PGPIRKLVLVG
LGDPA-----ALTLEALRRATANGLRQAHSLKA-KQVVLSLPDTGLDQ-VRAVQAVAEAS
LLVAHQDNRFKSPPKPEEERG-------FSV--EEVTLLVPG-LAQARQDYENALQRATE
MAAGTILARELVAAPANVVTPPALAETARQLAQDYGLEVEILGREECQALGMGAFLGVAQ
ASDLPPQFIHLTYKPKEGDPVAKLALVGKGLTFDSGGLNIKTDSRSIAMMKTDMGGAAAV
LGAARALAALKP-QVEVHFIVAATENMISGRALHPGDILTASNGKTIEVNNTDAEGRLTL
ADALVFAEKLGVDAIVDLATLTGACVIALGEEIAGLFTPDEKLAQELQQAANLSGEKIWR
LPLEESYFEGLSSTVADMKNTGPRSGGSITAALFLKQFVE-KTPWAHLDIAGPVWAEKDS
GYTNKGATGYGVRTLVEWVLAREMAAASS----
>Prom9215|157413894
----------------MQFSTFQKNLD-------DWQG-----------SSLIFGVLEEE
---------IASQLENIKFVIDPKLLLKKVTQKKFKGEKGEILSFEFL-DQNLETLFIVG
LGKLK-----DLNKSDIENSIGNLVRKTV-DKN-EKMSILLPWEFINS-QLEINQLAESV
RLSAYKDNRFNKKK---DEKK-------VL---KEIEFL--N-LKKFE---NISFEETAQ
ICEGVELARRLVAAPPNSLTPQEMSIQASQIAKDHGLGVKILEAKDCEDLGMGAYLAVAK
GSDLDPKFIHLTLKS-EGPIKEKIALVGKGLTFDSGGYNLKVGASQIEMMKYDMGGSAAV
LGAAKALGAIKPKGLEIHFIVASCENMINGSAVHPGDVVKASNGKTIEINNTDAEGRLTL
ADALTYASNLKPDSIIDLATLTGAIVVALGNDVAGFWSNNDNLANDLKAASAQSGEELWQ
MPLQKSYKEGLKSHIADMKNTGPRAGGSITAALFLEEFFDKEIKWAHIDIAGTCWTDKNK
GINPSGATGFGVKTLVQWIKNK-----------
>PromN2A|72382742
----------------MQVSAVSKEIN-------EWSG-----------SVLIAGILEGT
---------IESQINLFKAIIKDTFLSQRFIDSKFEGKKNQKLSIELI-EGKVKKLIFVG
LGKPE-----TLRIDDLRKAASIGTRQVS-GYE-RKLGIFFPWDAFDP-SSAACAVGEAV
RLSSIKDFRFKSEP---KEPT-------PI---DEVELI--G-LDTKTT--KSAIDEINP
ICEGVKFARELVSAPPNFLTPYQMSKEAEKLATDYDLDLKVLDRKECENQGMGAYLAVAK
GSDLDPNFIHLKYSP-KN-AKNKVVLIGKGLTFDSGGYNLKVGASQIEKMKYDMGGSASV
LGAARAIAELKPNNIEVHFIVAACENMINGSALHPGDIIKASNGKTIEVNNTDAEGRLTL
ADALVYACKLKPDAIVDLATLTGACVIALGDEIAGLWTDNDQLSEQLTKAAGKAGEGIWR
MPMQDSYKSGIKSTIADLQNTGPRPGGSITAALFLKEFVNSSIPWAHIDIAGTCWTEKDR
DITPKGATGYGVRTLINWIKELSLNTN------
>Syns9917|87123673
----------------MSFSRSPATLQ-------NWSG-----------SVLAVGIAAND
---------PQGLIGQLEARL-NSPLGSWLEKQRFQAKAGEVVSLQLL-HQDLSRLVLVG
LGDATTADGPTADVATLRQAAAALAKACI-GLD-GRAGVHLPWGSDG--TGAAEAVAEAI
RLSLYRDTRFRSQP---EPRL-------QP---DHFDLL--GDLPADL---SDALERVDA
HCAGVELARELVAAPPNSVTPAALADTAAAIAAEHNLELQVLERGDCAARNMGAFLAVSQ
GSDLDPKFIHLTYRA-PGPIQTRLVLVGKGLTFDSGGYNLKVGGAQIDMMKYDMGGSAAV
FGAMRTIAQRRPAGLEVHMLVASCENMINGSAVHPGDIVTASNGTTIEINNTDAEGRLTL
ADALVYASGLKPDAIVDLATLTGACVIALGEEIAGLWSEHDPLADSLRQAAEQAGEGLWR
MPMQTSYREGLKSTLADLKNTGPRPGGSITAALFLKEFVEGDIPWAHMDIAGTVWSDKGR
GLDPAGATGYGVRTLVHWICSRADQASD-----
>Prom9312|78779814
----------------MQFSTFQKNLD-------NWQG-----------ASLIFGVLEEE
---------IASQLENIKFIVDPKLLLKKVTQKKFKGEKGETLSFEFL-DQKLETLIIVG
LGKSK-----YLNKSDIENSIGNLIRKTV-DKN-EKISILLPWELINS-QLEINQLAESA
RLSAYKDNRFNKKK---DEKK-------VL---KEIEFL--N-FKSFE---NICFEEAEK
ICEGVELARRLVAAPPNSLTPQEMSMQASQIAKDHGLEVKILEAKECEDLGMGAYLAVAK
GSDLDPKFIHLTLKS-EGPIKEKIAIVGKGLTFDSGGYNLKVGASQIEMMKYDMGGSAAV
LGAAKALGAIKPKGLEIHFIVAACENMINGSAVHPGDVVKASNGKTIEINNTDAEGRLTL
ADALTYASDLKPDSIIDLATLTGAIVVALGNDVAGFWSNNDDLANDLKAASAQAGEELWR
MPLQKAYKEGLKSHIADMKNTGPRAGGSITAALFLEEFFDTEIKWAHIDIAGTCWTDKNK
GINPSGATGFGVKTLVQWIKNK-----------
>SynsBL|116071226
----------------MRLSISSTNVN-------EWSG-----------DVLVVGLPKGD
---------PSNSAGHLESRF-PG-VSSALSQQAFEGKTGQKLVLHPLTNGNPLRLVLVG
LGDAD-----AIDLDGLRAAAAAGAQASI-GCN-GSLGLQLPWDSQDS-DQAARISAEAV
RLSLYADQRFQKEP---EERR-------LP---TALELI--G-LPASA---AAGLESVNA
TCAGVELARELVAAPPNYVTPAALADTAAALARDYGMELTILERADCAARGMGAFLSVSQ
GSDLPPKFIHLIYRP-EGAVQRRLALVGKGLTFDSGGYNLKVGGAQIDMMKFDMGGSASV
LGAMRSIGELKPAGVEVHMVVASCENMVNGSAVHPGDIVTAANGTTIEINNTDAEGRLTL
ADALLYACEQKPDAVVDLATLTGACVVALGDEMAGYWSNNEALAEALDTAADAGGEGLWR
MPLRQSYKKGLKSLLADMKNTGPRPGGSITAALFLKEFVSQDTAWAHIDIAGPVWSDKGK
GVNPAGATGYGVRTLVNWVCAQA----------
>Prom9515|123966726
----------------MQFSNFQQDLN-------TWQG-----------SILIFGIVEED
---------LKSQLEKISCIIDSKLLLEKINQKKFIGEKGKILNFDFF-DQKLQSLKIIG
LGKGK-----NININDIKNLLADVIRKND-DKD-EKVSIMFPWNLINS-PEEIRSLGESA
RLSAYKDNRFNSKK---DDKK-------VL---KEIEFL--N-LNKFE---NINFNETEY
ICEGVELARRLVAAPPNSLTPLEMSRQASIIAKEHGLEIKILDRKECEDLGMGAYLAVAK
GSDLEPKFIHLTLKS-KSPIKEKIALVGKGLTFDSGGYNLKVGASQIEMMKYDMGGSASV
LGAAKALGAIKPDGLEIHFIVAACENMINGSAVHPGDVIKASNGKTIEINNTDAEGRLTL
ADALTYASNLKPDSIIDLATLTGAIVVALGNDVAGFWTNNHLMAEDLKIASSQAGEALWQ
MPLQKSYKDGLKSHIADMKNTGPRAGGSITAALFLEEFFDNKIKWAHIDIAGTCWTDKSK
GINPLGATGFGVKTLVQWIKNKRQDNK------
>Cya8802|257061661
----------------MDIRGINTPFL-------DWTG-----------DALALGIFEEG
-------TQITGELSQLDGKL-TGTLQELIQEAEFEGKAGTKAVTRVGSNSPIRKVMLVG
LGKAE-----DLQLNSVREAAGAIARLAKLEKV-KTLGINLPVVNNDG-AKTASAIAEGI
LLALHQDNRFKSDP---QENA-------LKL--ENVDIL--G-CGEA----TEAINRAQT
LSSGVILARELVNSPANTITPVTFAETAQEIAQTSGLTCEILEQEDCEKLGMGSFLGVAK
ASDLPPKFIHLTYKP-SGTPKKKLAIVGKSLTFDCGGLNLKVAGASIEMMKMDMGGGAAT
LGAAKVIGQLKP-DVEVHFICAATENMISGRAIHPGDILTASNGKTIEVNNTDAEGRLTL
ADALVFAEKLEVDAIVDLATLTGACIIALGDNISGLWSTDQTLADQLKAAAETAGEKFWQ
MPLEEKYFEGLKSPIADMKNTGPRAGGSITAALFLKQFIK-DTPWAHLDIAGPVWAEKEN
GLNNVGGTGFPVRTLVNWVLSF-----------
>Prom9313|33863674
----------------MEICLFPATLQ-------SWTG-----------DVLMVGMFEGK
---------MEERLNELETLC-KGSLMQSLEKQMFKGKSGEIATVQLL-QNKPNLLVLVG
LGEPQ-----EMRLDDLRKAAALGAKASL-GCS-GTLGMMLPWEPLDA-ASAARAVAEAV
RLSLYKDLRFRSAP---EPRS-------TP---TKLELI--G-LPDSA---GKDLQAVHP
TCAGVELARQLVAAPANSLTPAALAQTAIQLAHEHGLECSVLERSDCAEREMGAYLAVSQ
GSDLEPKFIHLTYRP-QGPVQRRLALVGKGLTFDSGGYNLKVGAAQIDLMKFDMGGSAAV
LGAARAIAELRPKGVEVHVIVAACENMVNGSAVHPGDLVRASNGTTIEINNTDAEGRLTL
ADALVYTCGLEPDAIVDLATLTGACVIALGEEIAGLWTGHDPLAEGLTAAAEAAGEGLWR
MPLPSSYREGLKSNLADLKNTGPRPGGSITAALFLKEFVEASIPWAHIDIAGTVWSEKGR
GLNPSGATGYGVRTLVNWICSQS----------
>Cya7822|196259177
----------------MEIRATEQTKL-------NWTG-----------EALALGIFEGT
--------DLSGELAELNEKL-AGVIQELITEEEFEGKAGTSVISRIGNELSIRKLILVG
LGKAE-----DFKLNSLRIAAASIARTAKKQKI-KTLGISLPLVNDEP-ALTTGAIVEGF
LLALHTDNRFKSDP---EDKG-------PKL--ETVDLL--E-LGGQ----QAAITKAQI
IADGVILARELVNAPANTLTPVTMAETAQKIASDYGLVLEVLEKEDCENLGMGAFLGVAQ
ASDLPPKFIHLTYKP-EGTPKRKLAIVGKSLTFDSGGLNIKVSGSGIETMKMDMGGGAAT
LGAAKAIAQLKP-DVEVHFVCAATENMISGKAIHPGDILTASNGKTIEVNNTDAEGRLTL
ADALVFTEKLGVDAIVDLATLTGACVIALGDNIAGLWSPNEELANQIKESAELAGEKFWQ
MPLEEKYFEGMKSPIADMKNTGPRAGGSITAALFLKQFIK-ETPWAHLDIAGPVWTEKEN
GVNNSGGTGFPVRTLVNWVLS------------
>Cya7424|218438754
----------------MDIRATEQTIL-------NWTG-----------ETLALGIFEGA
-------TELTEELGELNERL-GGTLQELITEEEFEAKTGTSAVTRLGKDSPIRKLILVG
LGKPE-----DFKLHSLRNAAANIARSAKKLKI-KTLGISLPVFNNAP-TLTTGAIVEGV
LLALHTDLRFKSEP---EDKG-------AKL--ETVDLL--G-LAGQ----ETAINQAQI
ICDGVILARELVNGPANSVTPITMAQTAETLASDYGLTLTILEQEDCEKLGMGAYLGVAK
ASDLPPKFIHLTYKP-EGTPKRKLAIVGKSLTFDSGGLNIKVSGSGIETMKMDMGGGAAT
LGAAKAIAQLKP-DVEVHFICAATENMISGKAMHPGDILTASNGKTIEVNNTDAEGRLTL
ADALVFAEQLEVDAIVDLATLTGACIIALGDDISGLWSPNEELATQLKTAAELAGEKFWQ
MPLEEKYFEGMKSPIADMKNTGPRAGGSITAALFLKQFIK-ETPWAHLDIAGPVWTDKEG
GINNTGATGFPVRTLVNWVLS------------
>PromN1A|124026464
----------------MQISAVPKEIN-------EWSG-----------SVLIAGILEGT
---------IESQINLFKAIIKDTFLSQRFIDSKFEGKKNQKLSIELI-EGKVKKVIFVG
LGKAE-----TLGIDDLRKAASIGTRQVS-GYE-RKLGIFFPWDAFDP-SSAACAVGEAV
RLSSIKDFRFKSEP---KEPT-------PI---DQVELI--G-LDTKTT--KSAIDEINP
ICEGVKFARELVSAPPNFLTPYQMSKEAEKLATDYDLDLKVLDRKECENQGMGAYLAVAK
GSDLDPNFIHLKYSP-KN-AKTKVVLIGKGLTFDSGGYNLKVGASQIEKMKYDMGGSASV
LGAARAIAELKPNNIEVHFIIAACENMINGSALHPGDIIKASNGKTIEVNNTDAEGRLTL
ADALVYACKLKPDAIVDLATLTGACVIALGDEIAGLWTDNDQLSEQLTKAACKAGEGIWR
MPMQDSYKSGIKSTIADLQNTGPRPGGSITAALFLKEFVNSSIPWAHIDIAGTCWTEKDR
DITPKGATGYGVRTLINWIKELSLNTN------
>Micc|254412480
----------------MEIRATDTPRV-------DWTG-----------DALALGFFEDV
-------VELTGDLAQLDQKL-SGTLKELIEETEFKGSVGSSAVTRVGAGSSVRKVILVG
LGKSD-----ALTVDSLRRVGAAIARMAKQQKS-KTLGISLPAANNDT-ALSAQAIAEGI
TLALHLDNRFKSEP---EDKG-------AKL--EQVELL--G-LGDV----QAAINQGNA
ICQGVILARELVAAPPNSVTPMTLAQTAQDIASAYGMTLEVLEKDECEKLGMGAFLGVAQ
ASEMPPKFIHLTYKP-QGTPRRKLAIVGKGLTFDSGGLNLKVSGSGIETMKMDMGGAGAT
FGAAKAIGELKP-DVEVHFISAATENMISGHALHPGDIITASNGKTIEVNNTDAEGRLTL
ADALVFAEKLEVDAIVDLATLTGACVVALGNNIGGLWTTDDTLATQFKTASEKAGEKFWQ
MPMEEKYFEGMKSPIADMKNTGPRAGGSITAALFLKQFVK-ETSWAHLDIAGPVWADKED
GCNNAGATGFPVRTLVHWVLA------------
>Prom9202|254525871
----------------MQFSTFQKNLD-------NWQG-----------ATLIFGVLEEE
---------IASQLENIKFVIDPKLLLKKVTQKKFKGEKGEILSFEFL-DQKLETLFIVG
LGKSK-----DLNKSDIENSIGNLVRKTV-DKI-EKMSILLPWEFINS-QLEINQLAESI
RLSAYKDNRFNKKK---DEKK-------VL---KEIEFL--N-LKKFE---NISFEETAQ
ICEGVELARRLVAAPPNSLTPQEMSIQASQIAKDHGLGVKILEAKDCEDLGMGAYLAVAK
GSDLDPKFIHLTLKS-EGPIKEKIALVGKGLTFDSGGYNLKVGASQIEMMKYDMGGSAAV
LGAAKALGAIKPKGLEIHFIVASCENMINGSAVHPGDVVKASNGKTIEINNTDAEGRLTL
ADALTYASNLKPDSIIDLATLTGAIVVALGNDVAGFWSNNDDLANDLKAASAHSGEELWQ
MPLQKSYKEGLKSHIADMKNTGPRAGGSITAALFLEEFFDKEIKWAHIDIAGTCWTDKNK
GINPSGATGFGVKTLVQWIKNK-----------
>Nods|119512197
----------------MKIQPSNKPLL-------ELSG-----------DTLAIGLFEDA
-------VELTGELAKLDEQF-GGVLKELIAEEEFTAKAYSSIFTRVSAGSPIRKIILVG
LGKPD-----ALKLETLRRAAAAVARVAKKQKS-KNLGLSLPLCDNKP-AETAQAIAEGL
QLALYQDIRFKSEP---EDKG-------AKI--ETVDLL--G-LAGQ----EAAITRANH
IVSGVNLARELVAAPANEVTPITLAETAQAIATEHGIEIQILEREDCEKLGMGAFLGVAQ
ASDLPPKFIHLTYKP-AGTPRRKLAIIGKGLTFDSGGLNIKGAGSGIETMKMDMGGAGTT
LGAAKAIAQIKP-DVEVHFISAATENMISGHAMHPGDILKASNGKTIEVNNTDAEGRLTL
ADALVYADKLGVDAIVDLATLTGACIVALGDDIAGLFTPDDAVAAQLEQAAQSAGEKLWR
LPMEEKYFEGLKSGIADMKNTGPRAGGSITAALFLKQFVK-DTPWAHLDVAGPVWADKEN
GYNSPGATGYGVRTLVNWILGQ-----------
>Cyab|254430978
----------------MEFRCIPDPLSSLLKGMGEGAGTEGALGEGLALDALVVGLFAAA
-------EAAPAMPEGLGEAL-GADLAGWLERRGFKAKAGECVSLQRF-GQSPGTVILVG
LGEEA-----SYGLSSLQEAAAAGARAAADSRA-TTMGLAIPAGPLPL-EAAAQAIAGAV
RLSLYEDQRFKSEP---KPGR-------QP---ERVVLV--G-LPADA---AAGLSAMEA
TCAGVELARQLVAAPPNVATPQHLADTAGAIAKDFGLSLQVLERADCEALGMGAYLGVAQ
GSDLPPKFIHLTYRP-EAGASRRVVLVGKGLTFDSGGYNLKTAGSQIEMMKYDMGGSAAV
LGAARAIAQLKPADVEVHVIVASCENMISGGAVHPGDILTASNGKTIEINNTDAEGRLTL
ADALVYACRLEPDAIVDLATLTGACVIALGDEMAGLWSNHDGLSGALVEAGEASGESLWP
MPLRSSYKKGLKSGVADLKNTGPRPGGSITAALFLQDFVSGAIPWAHIDIAGTVWTDKGR
SLDPSGATGFGVRTLVAWVCGGAPLEAT-----
>Acam|158336127
----------------MKIQAIETVAA-------DWSG-----------DYLGIGFFEDS
-------AAIDAGLTQLDQSL-QDILQDLVSETEFQGKVGEQPWTRIAGPGSIRKVMLIG
LGSPD-----AFTLDSLRQAAAAFAKAAQKQKA-ASAGLQLPSWDDDA-AASTQAMAEGI
ELALHQEIRFKSDPDAKKPGE-------FP---QEVHLL--G-LANQ----AAAIEKAQQ
ICAGVILTRELVAAPANVVTPSALAETAAQIAEDHGLTLEVLEREECEAQGMGAFLGVSL
ASELPPKFIHLTYKP-SGTPRRKLAIVGKGVTFDSGGLNLKVGGSGIETMKMDMAGSGAT
LGAAKAIGQLKP-DVEVHFIVAAAENMISGHALHPGDILTASNGKTIEINNTDAEGRLTL
ADALVFAEKQGVDAIVDLATLTGACIVALGNDIAGMWTPEDSLAEELSQASEQAGEKFWR
MPLEEKYFEGLKSPIADMKNTGPRPGGSITAALFLKQYIE-NTPWAHLDVAGPVWTEKEN
GYLNVGATGFAVRTLVNWVMG------------
>Prom9301|126696856
----------------MQFSTFQKNLD-------NWQG-----------ASLIFGVLEEE
---------IASQLEKIKFVIDPKLLLKKVSQKNFKGEKGKTLSFEFL-DQKLETLIIVG
LGKSK-----DLNKSDIENSIGNLVRKTI-DKN-EKISILLPWEFINS-QLEINQLAESA
RLSAYKDNRFNKKK---DEKK-------VL---KEIEFL--N-LKKFE---NISFKETAQ
ICEGVELARRLVAAPPNSLTPQEMSIQASQIAKDHGLEVKILEAKDCEDLGMGAYLAVAK
GSDLNPKFIHLTLKS-DGPIKEKIALVGKGLTFDSGGYNLKVGASQIEMMKYDMGGSAAV
LGAAKALGAIKPKGLEIHFIVASCENMINGSAVHPGDVVKASNGKTIEINNTDAEGRLTL
ADALTYASNLKPDSIIDLATLTGAIVVALGNDVAGFWSNNDDLANDLKAASAQAGEELWQ
MPLQKSYKEGLKSHIADMKNTGPRAGGSITAALFLEEFFDPEIKWAHVDIAGTCWTDKNK
GINPSGATGFGVKTLVQWIKNK-----------
>Artm|209526847
----------------MEFRATDTNRL-------DWSG-----------DVLAIGLFEGQ
-------VQLSGDLAELNQKL-GGTLQELIEESDFQGKADSSASGRVGGNSPIRKVVLVG
LGSAE-----DYTLEAIRRGAAASGQAAKALKG-KTLGISFPVGNA---SETVGAIVEGL
ELVLYQDNRFKSET---KDKE-------IKV--ESVDLL--G-FPGT----EAAITLAQQ
VCSGVFLARELVAAPANEVNPITMAELAKSLAAEYGLELEILEREDCEKLGMGAFLGVAQ
ASDLPPKFIHLTYKP-QGTPTRKLAIVGKGLTFDSGGLNLKPTGSGIEMMKMDMAGAAAT
FGAAKAIATLKP-TVEVHFISAVTENMISGRAMRPGDFLRASNGKTIEVNNTDAEGRLTL
ADALVFADRLGVDAMVDLATLTGACIIALGDDIAGLWSPDDQLAQQLQSASQKAGEKFWR
MPIEERYFEGLKAIHADMKNTGPRAAGSITATLFLKQFVK-DTPWAHLDIAGPVWTDKDK
GYNKTGATGFPVRTLVNWVLANS----------
>Syne6301|56750369
----------------MTFQAIATHPQ-------DWTG-----------DTLALGLTTAA
-----IGETLSSELQKLDQQW-NGVLQELISDSEFKAKLAETTTTRI--GGSIRKLILVG
LGESP-------TTEDYRRAAAAVAKQARSFKS-QTLAIAFPP-SDDP-AAIASAIVEGI
SLALYKDQRFKSEP---DTAS-------GP---SSIELL--G-LAGQ----EAAIARAEQ
VVAGVELARQLVAAPANVVTPVTMADTAQELAAELGLELEILEADECEKRGMGAVLGVAK
ASDLPPKFIHLTYRP-ESTPRRKLAIVGKGLTFDSGGYNIKGAGSGIEMMKTDMGGAAAT
LGAAKAIGLIKP-DVEVHFISPVTENMISGRGMHPGDILTASNGKTIEVNNTDAEGRLTL
ADALVFADGLGVDAIVDLATLTGACIIALGDDIAGLWSPSDDLAEQLLQAGKAAGEKLWR
LPLEEPYLDGLKSPVADYKNTGPRAGGSITAALFLKQFVK-HPVWAHLDVAGPVWSDKEK
HYNPAGATGYGVRTLVNWVLS------------
>Anav|75908939
----------------MAIQLSDKPLL-------EWAG-----------DTLAIALFEDA
-------VELTGELASLDEKF-AGILKELIAEEEFTGKANSTVFTRVSANIPVRKIILVG
LGKTE-----AFNIDTLRRAAAAVGKVGKKQKS-KVIGLSFPLWNNDP-TASSQAIAEGV
QLALYQDNRFKSDP---DDKG-------SQV--ETVELL--G-FAGQ----EAAINRANQ
IVSGVILARQLVAAPANSVTPITMAETAQQIAQDYGLQIEILEQEDCEKLGMGAFLGVAL
ASDLPPKFIHLTYKP-ESTPKRKLAIVGKGLTFDSGGLNIKGAGSGIETMKIDMGGAAAT
LGAAKAIAQIKP-NVEVHFISAVTENMISGKAMHPGDILTASNGKTIEVNNTDAEGRLTL
ADALVYTDKLGLDAIVDLATLTGANVIALGDDIAGLYTPDDALAGQLEQAASESGEKIWR
MPLEEKYFEGLKSGIADMKNTGPRPGGSITAALFLKQFVK-DTPWAHLDIAGPVWADKEN
GYNGPGATGYGVRLLVDWVLSE-----------
>Artp|284051902
----------------MEFRATDTNRL-------DWSG-----------DVLAIGLFEGQ
-------VQLSGDLAELNQKL-GGTLQELIEESDFQGKADSSASGRVGGNSPIRKVVLVG
LGSAE-----DYTLEAIRRGAAASGQAAKALKG-KTLGISFPVGNA---SETVGAIVEGL
ELVLYQDNRFKSET---KDKE-------IKV--ESVDLL--G-FPGT----EAAITLAQQ
VCSGVFLARELVAAPANEVNPITMAELAKSLAAEYGLELEILEREDCEKLGMGAFLGVAQ
ASDLPPKFIHLTYKP-QGTPTRKLAIVGKGLTFDSGGLNLKPTGSGIEMMKMDMAGAAAT
FGAAKAIATLKP-TVEVHFISAVTENMISGRAMRPGDFLRASNGKTIEVNNTDAEGRLTL
ADALVFADRLGVDAMVDLATLTGACIIALGDDIAGLWSPDDQLAQQLQSASQKAGEKFWR
MPIEERYFEGLKAIHADMKNTGPRAAGSITATLFLKQFVK-DTPWAHLDIAGPVWTDKDK
GYNKTGATGFPVRTLVNWVLANS----------
>Cya7425|220909134
----------------MDIRTTTTTAT-------DWAG-----------DLLALGFFEDQ
-------VELSGSLAELDQKL-DGILQELIAETEFKGKAGKSAIARISSKSPIRKIMILG
LGKAE-----DFKLDTLRRTAATIARSAKKEKG-KTLGISLPLWNNDP-TSTTQAIAEGI
ELALHQDHRFKSNSEDNNDNH-------AP---EQIQLL--G-LGDQ----TTAIERAQR
ICSGVILARELVAAPANVVTPVTLAETARDLAQEYGLDVEVLGQAECEALGMGAFLGVAL
ASDLPPQFIHLTYRP-SGTPRRKLAIIGKGLTFDSGGLNLKTGGSGIETMKMDMAGSAAT
LGAAKVVGQLKP-DVEVHFIVAATENMISGRAMHPGDILTASNGKTIEVNNTDAEGRLTL
ADALVFAEKLGVDALVDLATLTGACIVALGDDIAGLWSSDDALAEQILQAADHSGEKLWR
MPMEEKYFEGMKSQIADMKNTGPRAGGSITAALFLKQFVK-ETPWAHLDVAGPVWADKEN
GYNNAGATGYGVRTLVNWVLGS-----------
>Cya51142|172035624
----------------MDIRGTDTPLL-------DWSG-----------EAIALGIFENE
-------TALTGELTQLDEKI-GGTIAELIEEAEFEGKSGSSVATRIGGKSPIRKLILVG
LGKKE-----ELTLETVRLGAATVARLGKKEKV-KTLAIQFPVVDNDA-AQTTAAIAEGM
ILSLHQDNRFKSEP---EDKP-------LKL--ETVDIL--G-VGEQ----SEAINQAET
VCSGVILARELVAAPANTVTPVTFAETAQNLAKDYGLDLEILEKDECEKRKMGAFLGVAK
ASDLPPKFIHLTYKP-SGTPKRKLAIVGKSLTFDSGGLNLKVSGSGIETMKMDMGGGAAT
LGAAKAIAQLKP-DVEVHFVCAATENMISGKAMHPGDILTASNGKTIEVNNTDAEGRLTL
ADALVFAEQLEVDAIVDLATLTGACIVALGDNISGLWSTDETLAEEIKTASEAAGEKFWI
MPMEEKYFEGLKSPIADMKNTGPRAGGSITAALFLKQFIK-ETPWAHLDIAGPVWADKEN
GVNNAGATGFPVRTLVHWVLK------------
>Lyns|119487086
----------------MEFRVIDTPRI-------DWTG-----------DALAVGIFEHE
-------VDLSGELAQLDEKL-AGTLKELIEETEFDGKPNSSASTRVGSNSPIRKVILVG
LGSSE-----NLSLDTLRLAAATAGRLAKTIKC-KTLALSLPVYET-P-DQTTQALVEGV
ELALYQDNRFKSET---EDKG-------PAI--ERVELL--G-LAGT----EEAIIRAQN
ICSGVFLARELVAAPANEINPITMAEMAEALATEYGFDIEILEKEDCEKLGMGAFLGVAQ
ASDMPPKFIHLTYKP-SGTPKRKLAIIGKGLTFDSGGLNLKVGASSIEMMKTDMGGAGAT
FGAAKAIGLLKP-DVEVHFISAVTENMISGRAMHPGDFLTASNGKTIEVNNTDAEGRLTL
ADALVFTDKLGVDAMVDLATLTGACVVALGNDIAGLWSPNDDLASQLETASKSTGEKLWR
MPIEEKYFEGLKAVHADMKNTGPRQGGAITATLFLKQFVE-KTAWAHLDVAGPVWTDKDS
GYNSTGATGFAVRLLVNWVLQ------------
>Prom9211|159903927
----------------MQISIIQKGLE-------GWRG-----------SILVFGLLEGA
---------LESQLNALKEICTPASLAKALQDKEFVGKQGDLQSFQLI-GKEPREIVLIG
LGSAE-----KLVLDDLRKATAISCRKVI-GQE-GTLGILLPWDIFDS-DIAAKAVGEAV
ILSFFKDNRFQKDP---KQKK-------LP---NKLELL--G-LPESS---QKYLSEIVP
ICSGVKLARELVGAPPNSLTPSALANQAKEIANQFGLEAKILGQEECQAKNMGAFLAVSQ
GSDLSPKFIHLTYRA-KGEIKRRIAMVGKGLTFDSGGYNLKVGASQIEMMKYDMGGSAAV
IGAARAIGELAPSGVEIHFLVATCENMINGSAVHPGDIVKASNGTTIEINNTDAEGRLTL
ADALTYACELKPDAIVDLATLTGACVIALGEELAGLWTNSKHLSKELKESAEACGEGLWE
MPLQDSYKEGLKSMLADIKNTGPRAGGSITAALFLKEFIKEDIAWAHIDIAGTCWTDKDR
GINPAGATGFGVRTLVNWASRSINP--------
>Noss|17227733
----------------MAIQLSDKPLL-------EWAG-----------DTLAIALFEDA
-------VELTGELGSLDEKF-AGILKELITEEEFTGKANSTVFTRVSSNIPVRKIILVG
LGKTE-----AFKIETLRRAAAAVGKVGKKQKS-KVIGLSFPLWNNDP-TASAQAIAEGL
QLALYQDNRFKSDP---EDKG-------SQV--ETVELL--G-FAGQ----EAAINRANQ
IVSGVILARQLVAAPANSVTPITMAETAQQIAQDYGLQIEILEQEDCEKLGMGAFLGVAL
ASDLPPKFIHLTYKP-EGTPKRKLAIVGKGLTFDSGGLNIKGAGSGIETMKIDMGGAAAT
LGAAKAIAQIKP-NVEVHFISAVTENMISGKAMHPGDILTASNGKTIEVNNTDAEGRLTL
ADALVYTDKLGLDAIVDLATLTGANVIALGDDIAGLYTPDDALAGQLEQAASESGEKIWR
MPLEEKYFEGLKSGIADMKNTGPRPGGSITAALFLKQFVK-DTAWAHLDIAGPVWADKEN
GYNGPGATGYGVRLLVDWVLSE-----------
>Cya8801|218248595
----------------MDIRGINTPFL-------DWTG-----------DALALGIFEEG
-------TQITGELSQLDGKL-TGTVQELIQEAEFEGKAGTKAVTRVGSNSPIRKVMLVG
LGKAE-----DLQLNSVREAAGAIARLAKLEKV-KTLGINLPVVNNDG-AKTASAIAEGI
LLALHQDNRFKSDP---QENA-------LKL--ENVDIL--G-CGEA----TEAINRAQT
LSSGVILARELVNSPANTITPVTFAETAQEIAQTSGLTCEILEQEDCEKLGMGSFLGVAK
ASDLPPKFIHLTYKP-SGTPKKKLAIVGKSLTFDCGGLNLKVAGASIEMMKMDMGGGAAT
LGAAKVIGQLKP-DVEVHFICAATENMISGRAIHPGDILTASNGKTIEVNNTDAEGRLTL
ADALVFAEKLEVDAIVDLATLTGACIIALGDNISGLWSTDQTLADQLKAAAETAGEKFWQ
MPLEEKYFEGLKSPIADMKNTGPRAGGSITAALFLKQFIK-DTPWAHLDIAGPVWAEKEN
GLNNVGGTGFPVRTLVNWVLSF-----------
>Glov|37522180
----------------MEFEAVRISPG-------KYRG-----------DALLVGLFQDG
-------PEPALALAALDAAV-AAVVLEVISEEEFKPKSRQKLTVRVGGDTGLRKVVLVG
LGEQA-----KYKPESLRQCIGEGARTLKAIKA-TTAGVWVPPLGEGGEEATVEALVEAI
RLALHEDRRFRSKKSDSEENGNSNNGGENKL--TKVSLVVAG-EGDY----AAAVRRGNI
LAEGTIFARELVSAPANYVTSVTLAEQATAIAEANGLECEILEKEDCERLGMGAYLGVAQ
GTDLPPKFIHLTYKPAHSAPRKRIAIIGKGITFDSGGLSIKP-AKGMELMKVDMGGAAAA
LGAAKVLGQLKP-DIEVHFIVAATENMVSGHAIHPGDILTASNGKTIEVDNTDAEGRLTL
ADALVFSEKLGVDAIVDLATLTGACVVALGNDIAGLLTENEELARQIRAAGEASGEKFWQ
LPMEESYFEGMKSVVADMRNTGSREGGTITAALFLKQFVE-KTPWVHLDIAGPVWTEKQK
GYTNRGGTGFGVRTLVRFVLAQ-----------
>Syns8102|33865098
----------------MRFSLSTTGLQ-------DWNG-----------DVLVVGLLQDQ
------------PATDLEARF-PG-LGAALAQQQFKGKPSEQLLINRLGNNGPQRLVVLG
LGPAN-----AFNLDGVRSAAARAAKAAS-GHT-GSLGLQLSWDGLEP-TAAAAAAAEAA
RLALYADQRFRKAP---EPRR-------QP---EALELI--G-LPATA---AAGLQTVDA
TCAGVELARELVAAPPNVVTPAALAETAAELARNHGLELTVLERADCEARGMGAFLCVSQ
GSDLDPKLIHLIYRP-DGEVKRRVALVGKGLTFDSGGYNLKVGAAQIDMMKFDMGGSAAV
LGAMRSIAERKPAGVEVHMIVASCENMINGSAVHPGDIVTAADGTTIEINNTDAEGRLTL
ADALLYASEQKPDAVVDLATLTGACVIALGDEMAGLWSNNDGLATALQQAADAGGEGLWR
MPLRASYKEGLKSKLADFKNTGPRPGGSITAALFLEHFVGDGIAWAHIDIAGTVWSDKGR
GLDPAGATGYGVRTLANWICNPE----------
>Thee|22299288
----------------MQLQTVPTAIP-------DWSG-----------DLLAIAVFQTE
-----GTLTLTDPYTTLDQRL-NGLLQELINEGEFQGKSGTSLLMRLLPNFPLKKLLLVG
LGNRE-----DFNLEALRRTAATIARTARRERA-KTLGMALPHETLEA-ADAAQAIAEGV
ILALHSDVRFKTDP---EARK-------LLPYPEVVTLL--G-LGEQ----TAALTRAQQ
ICDGVILARELVNAPANEVTPVTLAETAQQLAATYGLTAKILEREDCGALGMGAFLGVAQ
ASDLPPKFIHLTYTS-PGTVHRKIALVGKGLTFDSGGLNLKTQG-GIETMKMDMGGAAAV
LGTAKVLGQLKPPGIEVHFIIAATENMISGRALHPGDILTASNGKTIEVNNTDAEGRLTL
ADALVYAEKLGVDAIVDLATLTGACIVALGDNIAGLWSNNAELAQALQKASDRCGEKFWQ
MPLENKYFEAMKSQVADMKNTGPRSAGSITAALFLQQFVD-HTPWAHLDIAGPVWTEKED
GYNNPCGTGYPVRTLVEWLCSLSS---------
>Syns9916|116073612
----------------MQFSLSSASLE-------SWTG-----------SVLAVGLVESD
---------ASGLVEQLESRL-ELAIKPWLEQRRFKGKSGEVTSLQVL-KPGLSSLVFVG
LGSAE-----SVTLETLRGAAAKAAKASL-GQG-DSLGLLLPWGNHD--SAAVVAAAEAV
RLTSYKDQRFRSDA---EPHN-------VP---ERIELL--GPCPAGT---EAALAAVAP
VCAGVELARELVAAPPNSLTPAAMADTAAAIARDFGLELTVLERSDCEQRGMGAFLSVSK
GSDLDPKFIHLTYRA-EGPIDRRLVLVGKGLTFDSGGYNLKVGAAQIHMMKYDMGGSGAV
LGAMRALAELRPAGVEVHAIVASCENMVNGSAVHPGDIVTASNGTTIEINNTDAEGRLTL
ADALVYASKLEPDAIVDLATLTGACVIALGEEIAGLWSPDDTLATALGNAADQAGEGLWR
MPLKASYRDGLKSQLADLKNTGPRPGGSITAALFLKEFVDAGIPWAHLDIAGTVWSDKGR
GMDPAGATGYGVRTLVNWVTGGATTAA------
>PromMED|33861888
----------------MQFSTFQQDLN-------TWQG-----------SSLIFGIVEED
---------LKNQLQKINFIIDSKLLLEKINQKKFNGEKGKILNFDFF-DQRLQTLKIIG
LGESK-----NINSNDIKNSLADVIRKSS-DKE-EKISILFPWELINS-PEEIQSFGESA
RLSAYKDNRFNSKR---DDKK-------VL---NEIEFL--N-LNKFK---NINFNETEY
ICEGVELARRLVAAPPNSLTPLEMSIQASKIAKDHGLEIKILEKNECEDLGMGAYLAVAK
GSDLEPKFIHLTLKS-TSPVKEKIALVGKGLTFDSGGYNLKVGASQIEMMKYDMGGSAAV
LGAAKALGAIKPDGLEIHFIVAACENMINGSAVHPGDVIKASNGKTIEINNTDAEGRLTL
ADALTYASNLKPDSIIDLATLTGAIVVALGNDVAGFWTNNNMMASDLKTASSQAGEELWQ
MPLQKSYKDGLKSHIADMKNTGPRAGGSITAALFLEEFFDKNIKWAHIDIAGTCWTDKNR
GIHPSGATGYGVKTLVQWIKNKR----------
>Scys6803|16330631
MAKWGTDSPSTEKQTAMQIRGTDYTAL-------TWQG-----------DALALGFFENA
-------TEITGDLTQLDDRL-EGVLRELIEEKEFKGKAGQKLVSRVGSKTPIKKLILVG
LGEIE-----KFNSQVLGDGAAAIARLAKGEKV-KTLGVSLPQREHDP-AQTAAILTEGI
LLALHQDNRFKSDP---EDKE-------IKL--TTVELL--G-LGEQ----STAIGKAEK
IVSGVILAREMVAAPANEVTPLTFTEIATELAQTYGLELEVLGQTECEALGMGAFLGVAK
ASELPPQFIHLTYRP--ANPVKKLAIIGKSLTFDSGGLNIKGAGSGIETMKMDMGGGGAT
LGAAKAIAQLKP-NVEIHFICAATENMISGTAMHPGDILTASNGKTIEVNNTDAEGRLTL
ADALVFAEKLGVEAIVDLATLTGACIVALGDDIGGLWSPNQELADELKVAADKAGEKFWQ
MPMESKYFEGLKSPIADMKNTGPRSGGSITAALFLQQFIK-ETPWAHLDIAGPVWTDKQN
GVHNAGATGYPVRTLVQWVLGLAE---------
>Syn9902|78184138
----------------MRLSISSTNVK-------EWSG-----------DVLVVGLPKGD
---------PSTTAVNLESRF-PG-VSSALNQQAFEGKTGQKLVLHPLANGNPQRLVLIG
LGDAD-----AIDLDGIRAAAAAAAQASI-GCK-GCLGLQLPWDSHHP-DHAARISAEAV
RLSLYADQRFQKEP---EERR-------LP---TALELI--G-LPASA---AAGLEPVNA
TCAGVELARELVAAPPNYVTPAALAETAAALAHDYGMELTILERADCEARGMGAFLAVSQ
GSDLPPKFIHLIYRP-EGAVKRRLALVGKGLTFDSGGYNLKVGGAQIDMMKFDMGGSASV
LGAMRSIGELKPAGVEVHMVVASCENMVNGSAVHPGDIVTAANGTTIEINNTDAEGRLTL
ADALLYACEQKPDAVVDLATLTGACVVALGDEMAGYWSNNEALAEALDTAADAGGEGLWR
MPLRQSYKKGLKSLLADMKNTGPRPGGSITAALFLKEFVSQDTAWAHIDIAGPVWSDKGK
GVNPAGATGYGVRTLVNWVCAQA----------
>Trie|113473990
----------------MEIKVGNIPQL-------KWAG-----------DALAIGLFEDA
IKLTEDAIELTEEMAELDEML-SGTLSELIKETEFKGKANSSVSTRVGIKTSIRKIIVVG
LGKLE-----KFKLDSLRQAAATCGRLAKKERC-KTLGISLPMCQDA--DSTAIAITEGI
ELALHQDNRFKSEP---ENLG-------PDL--EKVELI--G-LAAS----DEAIAHARK
ICSGVIFARELVAAPANSCTPITMAETAQTLAKEFGLTLEILEKEDCEKLGMGAFLGVAQ
GSDLPPKFIHVTYKP-EVTPRRKLAIVGKGLTFDSGGLNLKVSGSGIEMMKIDMGGAGTT
FGTIKAIAQLKP-DVEVHFISAVTENMVSGHAIHPGDFLTASNGKIIEVNNTDAEGRLTL
ADALVFAEKLGVDAIIDLATLTGACVVALGNDIAGLWSPNDNLAAEITAAAEKAGEKMWR
MPLEEKYFEGLKAMHADMKNTGPRPGGAITAALFLKQFVK-NTPWAHLDIAGPVWVDTEN
GYNNQGATGYGVRTLVNWILS------------
>Syn9311|113954246
----------------MQISLSSAQPQ-------AWSG-----------TVLALGIAEGD
---------PNGWIPAMEERF-SISLGDWLEQRKFQGKNGESASLQLL-NPNCESLVLIG
LGPLE-----ALDVNSFRQAGAAAARASK-NQT-GSIGLLLPWNAVDP-AEAVTVAAQAV
RLALYSDQRFRSKP---EPSI-------HP---ERLELL--GPLPNTL---SSALEAVHP
ICAGVELARELVAAPPNSVTPSALAESAAQMAHEHGLDLKVLERSDCEARGMGSFLSVCQ
GSDMDPKFIHLTYRP-SGPATKRVVLVGKGLTFDSGGYNLKVGAAQIDMMKFDMGGSAAV
LGAMRSIAELRPQGVEVHMLVASCENMINGSAVHPGDIVTASNGTTIEINNTDAEGRLTL
ADALVYASELEPDAIVDLATLTGACVIALGDEIAGLWTGDDSLANSLEGAAKDAGEGLWR
MPMHQAYRKGLKSLLADLKNTGPRPGGSITAALFLKEFVRSSIPWAHIDIAGTVWSDKGR
GMDPAGATGYGVRTLVSWVCAQTQQAEN-----
>NoAz|298491029
----------------MTIQPTNTALL-------DWTG-----------DTLAVGLFEDA
-------VDLTGDLAILNDNL-GGLLKELIAEEEFTGKANSTIVARVGAGHPVRKVILVG
LGKPD-----ALKLETLRCLAATVARTAKKQKT-KTLAISLPVWNNDQ-AATGQAIAEGT
QLALYQDIRFKSEP---EDKN-------PPI--ETIDLL--G-LGGQ----EAAITRAEQ
IVSGVILARQLVAAPANAVTPITMAETAKAIAKDHGLHLEILEQEECEKLGMGAFLGVAQ
ASDLPPKFIHLIYKP-ATTPKRKLAIIGKGLTFDSGGLNIKGAGSGIETMKIDMGGAAAT
LGAAKAIGQLKP-DVEVHFISAVTENMISGRAMRPGDILTASNGKTIEVNNTDAEGRLTL
ADALVYADKLGVDAIVDLATLTGACVVALGDDIAGLFTPDDAVASQLQTASESAGEKLWR
LPMEEKYFEGLKSGIADMKNTGPRYGGSITAALFLKQFVK-DTPWAHLDIAGPVWADKEN
CYNGAGATGFGVRTLVNWVLS------------
>Ucyn|284929626
----------------MNIYGSDTSLL-------DWTG-----------DTVAIGLFENE
-------INLIGELDQLNNKT-KGTLQELIDETKFEGKVGRIIFTRLGGSASIRKILLVG
LGKSE-----EFTLNSLRLSIASVARFSKKEHI-QTLCLQFPIFNNNP-SLTAEVITEGL
LLSLHQDNRFKSNS---DDKL-------VEL--KTIDIL--G-IGEQ----KDAISRAQI
ICSGVIMARELVNAPANYINPITFTEVAKKLANEYDLEIEILEQDECAKLGMGAFLGVAQ
ASDLPPKFIHLTYKS-KDIAKRKIAIIGKSLTFDSGGLNLKGSSSGIEVMKMDMGGGAAT
LGVAKAIAQLKP-NIEVHFICAVTENMISGCAIHPGDVLTASNGKTIEVNNTDAEGRLTL
ADALVFAEKLEVDSILDIATLTGACIVALGDNISGLWSTDNNLINEIKIASEKSGEQFWQ
MPMEDKYFEGLKSSIADMKNTGPRAGGSITAALFLKQFVE-KTPWLHLDIAGTAWIDKEN
GVNNAGATGVPVRTIVNWLTD------------
>Syns5701|87301180
----------------MQFSCPSTPLA-------EWSG-----------DTLGVGLFQGE
---------TGERLEALEARF-GPGLRELLERQSFKGKPGECVSLTQLQPTPLR-LLLVG
LGEPG-----RFDLDALRSGAAAIAKAAGPGRE---LGLALPTEGLEP-LAAARAMAEAV
RLSLYDDQRFRSEA---EPKP-------IP---EAVSLL--G-LAAGA---AAGLEGVSA
TCAGVELARQLVAAPPNVVTPQALADTAAAIAGEFGLELKVLERSDCEALGMGAYLGVAQ
GSSLPPKFIHLTYRP-EGGSSRRLVLIGKGLTFDSGGYNLKTGGSQIEMMKYDMGGSAAV
LGAARAIAELRPADVEVHVIVAACENMISGEAIHPGDILTASNGKTIEVNNTDAEGRLTL
ADALVYAAKLEPDAVVDLATLTGACVIALGEEIAGLWSPSDNLAEALLEAGRSGGEAFWR
MPLQASYKKGLKSPVADMKNTGPRPGGAITAALFLQDFVPADLAWAHLDIAGTVWSDKGR
GLDPAGATGFGVRTLVEWVSRGGAA--------
>YellB|86609275
----------------MQLHLSEPPLT---------QG-----------ECALVYCFAAS
--GGNGRFPLPPEIASWDEKAWSGLVAETVQEQGFQGKPNSSVALRL--TGEIRKLVLVG
LGDPA-----ALTLEALRRATANGLRQAHSLKA-KQVMLSLPETGLDR-VRGVQAVAEAC
LLVAHRDNRFKSSAKGEEENS-------FSV--QEVTLLVPG-LAQARPDYEVALQRAIE
MAAGTILARELVAAPANIVTPLALADTARQLAQEYGLEVEILGQEECEALGMGAFLGVAK
ASDLPPQFIHLTYKPAQGDPVTKLALVGKGLTFDSGGLNIKTDSRSIAMMKTDMGGAAAV
LGAARALAALKP-QVELHFIVAATENMISGHAIHPGDILTASNQKTIEVNNTDAEGRLTL
ADALVFAEKLGVDAILDLATLTGACVIALGEEIAGLFTPDETLAQELQQAANLSGEKIWR
LPLEEGYFEGLSSIVADMKNTGPRSGGSITAALFLKQFVE-KTPWAHLDIAGPVWTEKDA
GYNNKGATGYGVRTLVEWVLARQAAAACS----
>Syn7002|170079055
----------------MEIRGSSQTAA-------AWAG-----------EAIALGFFESE
-----TVLTVPENLTALDERL-SGVIAEVIAETEFKGKSGKLSVTRLGSGAPIKKLLLVG
LGNAE-----KWNSAVLRSTAAAIARAVKGDKAITTLGLQLPVAETE--AITAQMVTEGM
YLGFYEDNRFKSEQ---KDPP-------AL---EAVEIL--G-IGDQ----PAAIALGTS
LCEGVIYARELVNAPANIINPVTLAASVESLASTYGLELNILEEADCEAAGMGSFLGVAA
ASDLPPKFIHLVYKP-LGTPRKKVAIVGKGLTFDSGGYNIKPSGPSIAMMKMDMGGAAAT
FGAAKAIAELKP-DVEVHFISAATENMISGRGMRPGDILTASNGKTIEVNNTDAEGRLTL
ADALVYAEKLGVEAIVDIATLTGACVIALGDDICGLWSDNDDLAQAIATASEKAGEKFWQ
MPLEEKYFEGLKSPIADMKNTGPREGGSITAALFLKEFVE-NTPWAHLDIAGPAWSEKDA
DIYSKGGTGFPVRTLVHWVLS------------
>Cylr|282900790
-------------MTEMITRTSDTELL-------NWTG-----------DTLGIGLFEDA
-------VELKDDLATLNQKY-GGVFSEVIAEEEFTGKANTTVVIRVGANSPIRKVIFIG
LGKVD-----TLKLETLRIAAATLARTAKKQKT-KTLAISFPIYNNQP-AATAQAITEGA
QLALYQDIRFKSEP---EDKN-------PPI--ETIDLL--N-LSGQ----QPAITRAEQ
IVSGVILARELVAAPANAVTPITMAQTAQAIAQENGLELKILEQEDCEKLGMGAYLGVAQ
ASDLPPKFIHLIYKP-ATTPKRKLAIIGKGLTFDSGGLNIKGAGSGIETMKIDMGGAAAT
LGAAKAIGQIKP-DVEVHFISAVTENMISGKAMHPGDILKASNGKTIEVNNTDAEGRLTL
ADALVYTDQLGLDAMVDLATLTGACVVALGDNIAGLFTPNDNIASQLQTAAESSGEKIWR
MPMEEKYFEGLKSGIADMKNTGPRYGGSITAALFLKQFVK-TTPWAHLDIAGPVWADQES
GYNSAGATGFGVRTLVSWVESD-----------
>Prom9303|124022267
MQLNGTANIAPPHQHPMEICLFPATLQ-------SWTG-----------DVLMVGMFEGK
---------MEERLNELETLC-KGSLMQSLEKQMFKGKSGEIATVQLL-QNKPSLLVLVG
LGEPQ-----KMRLDDLRKAAALGAKASL-GCS-GTLGIMLPWEPLDA-ASAARAVAEAV
RLSLYKDLRFRSAP---EPRS-------TP---TKLELI--G-LPDSA---GKDLQAVHP
TCAGVELARQLVAAPANSLTPAALAQTAIQLAHEHGLECTVLERSDCAEREMGAYLAVSQ
GSDLEPKFIHLTYRP-QGPVQRRLALVGKGLTFDSGGYNLKVGAAQIDLMKFDMGGSAAV
LGAARAIAELRPKGVEVHVIVAACENMVNGSAVHPGDIVRASNGTTIEINNTDAEGRLTL
ADALVYTCGLEPDAIVDLATLTGACVIALGEEIAGLWTGHDPLAEGLTAAAEAAGEGLWR
MPLPSSYREGLKSNLADLKNTGPRPGGSITAALFLKEFVEASIPWAHIDIAGTVWSEKGR
GLNPSGATGYGVRTLVNWICSQS----------
>Syns7805|88807452
----------------MKISLSPATPE-------AWSG-----------SVLALGIVEND
---------PQGLVATMEQRF-SLQLADWLKQKPFSGKPGDCVSLPLL-RGDCTTLVLVG
LGAAD-----DVDRDGLRLAAAAAAGAAI-GQV-GTLGLLLPWSNETP-EEDAAAAAEAV
RLALYSDDRFRSKP---EPSP-------RP---DQLELL--GPLPGGF---AHGLEAVHP
VCAGVELARELVAAPPNSVTPEELARTASHLAHEHGLELTILERSDCEERGMGSFLSVCQ
GSDMDPKFIHLTYRP-NDEVKRRLVLVGKGLTFDSGGYNLKVGAAQIDMMKYDMGGSAAV
IGAMRAIAELRPAGVEVHMLVASCENMINGSAVHPGDIVTASNGTTIEINNTDAEGRLTL
ADALVYACKLKPDAIVDLATLTGACVIALGEEIAGLWTSDDTLASNLEQAAMASGEGLWR
MPLHSPYRKGLKSLLADMKNTGPRPGGSITAALFLKEFVDAGIPWAHIDIAGTVWSDKGR
GLNPSGATGYGVRTLVNWIRNQAGTTGT-----
>Syns7803|148240287
----------------MKISLSPATPE-------AWSG-----------SVLALGIPEND
---------PQGLVAAMEQRF-SLQLSDWLKQKPFSGKPGDCVSLPLL-RSDCTALVLVG
LGEAS-----SVDRDRLRLAAAAAARAAQ-GQG-GTLGLLLPWSSDTP-EEDAAAAAEAV
RLALYSDERFRSKP---EPSP-------KP---DQLELL--GSLPGGL---SHGLEAVHP
VCAGVELARELVAAPPNSVTPAELARTASHLAHEHGLELTILERSDCEERGMGSFLSVCQ
GSDMDPKFIHLTYRP-NDAASKRLVLVGKGLTFDSGGYNLKVGAAQIDMMKFDMGGSAAV
FGAMRAIAELRPAGVEVHMLVASCENMINGSAVHPGDIVTASNGTTIEINNTDAEGRLTL
ADALVYACKLKPDAIVDLATLTGACVIALGDEIAGLWSGDDSLSSQLEMAAQAAGEGLWR
MPLHSPYRKGLKSLLADMKNTGPRPGGSITAALFLKEFVDAGIPWAHIDIAGTVWSDKGR
GLDPSGATGYGVRTLVNWITNQANT--------
>Cya0110|126658101
----------------MDIRGTDTPLL-------DWSG-----------DAIALGFFENE
-------IALTEELSQLDEKI-GKTMTELIEETEFEGKSGSSMVTRIGGKSAIRKLILVG
LGKKD-----EFTLDTVRLGAAAVARLGKKEKV-KSLGIHFPLMDNDA-AKTTAAIAEGM
ILSLHQDNRFKSEP---EDKP-------SKL--ETVEIL--G-VGDQ----SEAINQAET
VCSGVILARELVAAPANAINPVTFAKTAQDLAKEYGLDIEILEKDECEKRGMGAFLGVAK
ASDLPPKFIHLIYKP-SGTPKRKLAIVGKSLTFDSGGLNLKGSGSGIETMKMDMGGGAAT
LGAAKAIAQLKP-DVEVHFVCAATENMISGHAMRPGDILTASNGKTIEVNNTDAEGRLTL
ADALVFAEQLAVDAIVDLATLTGACIVALGDNISGLWSTDETLAEEIKTASEAAGEKFWI
MPMEEKYFEGLKSPIADMKNTGPRAGGSITAALFLKQFIK-ETSWAHLDIAGPVWADKEN
GVNNAGATGFPVRTLVNWVLN------------
>Mica|166368941
----------------MDIRSTDTSLL-------TWTG-----------DTLALGLPEGA
-------IEIAGELAELNDKL-GGNLGDLISETEFEGKLGSSAATRLG-GGPIRKLILVG
LGKTA-----DFDLQTLRLAAAAIARLAKQQKS-QALAISLPVVGDQ--SATAGAITEGL
LLATHQDTRFKSTK---EEKG-------AKL--ETVELL--G-LGEQ----ASAIAKSEQ
ICSGVILARELVNAPANTVTPLTMAETAEQIAAEYGLSLNILEQEECESLGMGAFLGVAK
ASDIPPKFLHLIYKP-QGTPKRKLAIVGKSLTFDSGGLNIKGAGSGIETMKMDMGGGAAT
LGAAKAIAQLQP-EVEVHFICPATENMISGRAMHPGDILTASNGKTIEVNNTDAEGRLTL
ADGLVFAEKLEVDAIVDLATLTGACVIALGDDIAGLWSSDESLAAQIQEAAKLAGEKFWP
MPLEEKYFEGMKSQIADMKNTGPRPGGSITAALFLKQFIN-NTPWLHLDIAGPVWSDKEN
GVNNSGATGFPVRTLVNWVMANN----------
>Syns8109|260434291
----------------MRFSLSSAGLQ-------EWNG-----------DVLAVGLPQDD
---------VEATATALEQRF--AGITDSLKQQKFKGKPGDQLVITPLGGCPQRLVVL-G
MGESD-----GIDAERLRGATARAAKAAI-GCE-GSLGLQLPWAGTDA-TEAARICAEAV
RLCLYKDQRFRKEP---DPRR-------IP---AALELI--D-LDPAA---AAGFKAVNA
TCAGVELARELVAAPPNVVTPAALADTAAGIAKDHDLELKVLERSDCEAKGMGAFLAVSQ
GSDLPPKFIHLIYRP-EGEVKRRVALVGKGLTFDSGGYNLKVGAAQIDMMKFDMGGSAAV
IGAMRSIAELKPAGVEVHMVVASCENMVNGSAVHPGDIVTAANGMTIEINNTDAEGRLTL
ADALLYACEQKPDAVVDLATLTGACVIALGDEMAGLWSNNEDLAEALDAAAQTGGEGLWR
MPLRQSYRDGLKSLLADMKNTGPRPGGSITAALFLKEFVAKDTAWAHIDIAGPVWSDKGK
GVNPAGATGYGVRTLVNWVLAQS----------
