# Supplementary material for: Genome fluctuations in cyanobacteria reflect evolutionary, developmental and adaptive traits
Source: BMC Evol Biol. 2011 Jun 30;11:187. doi: 10.1186/1471-2148-11-187 (PMC3141437; doi:10.1186/1471-2148-11-187)
Supplement: Additional file 8 — Individual and concatenated alignments for protein groups. Compressed file containing all alignments of individual groups (fasta format) and the concatenated alignment of 285 single-copy genes (phylip format). [file 1471-2148-11-187-S8.GZ › Cyanos1415.faa]

>Syne7942|81300007
---------------------------MSSEFDYDVIVIGAGYGGFDAAKHACEKGLKTA
IVEARDLGGTCVNRGCVPSKALLAASGRVREITDTDHLQNFGIQVQGVSFDRQAIADHAA
NLVDTVRTNLGNTLKRLGAEILMGRGRLAGSQRVTVTAA-DGTE-KTYSARDVILATGSD
PFVPPGIEIDGKTVFTSDDALKLETLPQWIAIIGSGYIGLEFSDVYTALGCEVTMIEALD
RLLPTFDPDVAKVAQRSLLDGRDIETRTGVLARKITPGSPVVIELADFETKELVEVLEVD
ACLVATGRIPSTKNLGLETVAVEVDRRGFIPVDDGMRVLRDSKPVPHLFAVGDATGKLML
AHAAAAQGVVAIENITGHPRSVDYRSIPAATFTHPEISSVGLSEADAKALGGQEGFEVGS
VRSYFKANSKALAEADADGFAKVLFRKDTGEVLGAHIFGLHAADLIQEVANAIARRQSVK
ELAFEVHTHPTLSEVIESAYKQAATAIA----------
>PromCC|33240821
--------------------------MSKTKFDFDLIVIGAGYGGFDAAKHAAENGLKVG
IVESRELGGTCVNRGCVPSKALLAASGKVRELANADHLALFGIHAAPVRFERQKIADHAN
NLVANVRNNLTKTLERAGVIILRGQGRLEGPQRVGVRES-SGVD-KVLTAKDVILATGSD
PFVPPGIETDGRTVFTSDEAISLEWLPRWIAIIGSGYIGLEFADVYTALGCEVTMIEALE
RVMPTFDPDITKIASRNLIAGRDIDAKSGVLASKVKPGCPVKIELADVNTRVVVEELEVD
AVLVATGRVPSSKDLNLESMSVETH-KGFIPIDESMRVLVDGKPLPHLWAVGDVTGKLML
AHTAAAQGTVAVDNILGNKRKIDYRSIPAATFTHPEISSVGLSEEQAKEISAKENFSLGI
IRSYFKANSKALAELESDGLMKLLFRKDNGQILGAHIYGLHAADLIQEVANALARKQSVV
DLALEVHTHPTLSEVVEVAYKQAVQQMKKL--------
>Crow|67923328
--------------------------MSESGFDYDLIIIGAGVGGHGAALHAVKCGLKTA
IIEAKDMGGTCVNRGCIPSKALLAASGKVRELQDTKHLHNLGIEIDGVDFQREAIADHAT
NLVNKIRGDLTNSLKRLKVDTIHGWGKIVDTQKVSVLGD-DG-E-KIITAKDIMLCPGSV
PFVPRGIEVDHKTVFTSDEAVKLEVLPQWIAIIGSGYIGLEFSDIYTALGCEVTMIEALD
TLMPGFDPEISKLAERSLIKARDIETYSGVFATKITPGAPVTIELTDAQSKEVIDVLEVD
ACLVATGRVPATKNLGLENIGVETN-RGFIPVNDKMEVLRDGEPVPHLWAVGDANGKMML
AHAASGQGEIAVENMCGREKTIDYRSIPAAAFTHPEISYVGLTEPAARELGEKEGFEVSS
VKTYFKGNSKALAEGETDGIAKVVYRKDNGELLGVHIMGIHASDLIQEAANAIAQRQSVK
NLSFNIHTHPTLSEVLDEAFKRAEATV-----------
>Syn7335|254422072
---------------------------MDLAFDYDLVIIGAGVGGHGAALHAVQRGLKTA
IVEAGDMGGTCVNRGCIPSKALLAASGRVREMRDQQHLKAMGISLSGVGFDREKISNHAK
NLVGKIQGDLTGSLTRLGVDIIRGWGKIASTQKVSIKDE-SG-E-RTITAKDIILSPGSV
PFVPRGIETDGKTVYTSDEAVRLDWLPEWVAIIGSGYIGLEFSDVYTALGSEVTMIEALD
QLMPTFDPDIAKQAERVLIKPRDIETRVGLLAKKITPGAPVVIELADPKTMETVDTLEVD
ACLVATGRIPATKNLDLNMVAVETDRRGFIPVDEHLAVLRDGKPVPHLYAIGDANGKMML
AHSASAQGIVAVDNICGESRTVDYNAIPAAAFTHPEVSFVGLTEPAAKAQGEAEGYEVAS
VRSYFKANSKALAEGETEGLAKVIYRKDTGEVMGAHIIGLHAADLIQEAANAIAQKQSVT
ELSKFVHTHPTLSEVLDEAYKRAKVTA-----------
>Syn307|148241714
---------------------------MTAAMDYDLIVIGAGYGGFDAAKHAAEKGLKTA
IIESREMGGTCVNRGCVPSKALLAASGRVRELSDGEHLSSFGITPGTVQFDRQAIADHAT
QLVENIRANLTKSLERAGVTIVRGTAQLAGPQQVAVRQS-NGVE-RVLSATDVLIATGSD
PFVPRGIETDGLTVFTSDDAVRLESLPQWLAIIGSGYIGLEFADVYTALGCEVTMIEALD
RVMPTFDPDIAKLAGRKLIESRDIDTRSGVFASKVIPGSPVKIELIDAGTKELVEVLEVD
AVLVATGRVPTSADLNLAAVGVESE-RGFIPVDDGLRVLAGGNPVPHLWAVGDVTGKLML
AHTAAAQGVVAVENICGGNRTVDYRSIPAATFTHPEISSVGLSEADAKAIAAEQGFELGS
VRSYFKANSKALAELESDGLMKLLFRKDTGEVLGAHIFGLHAADLIQEVANAVARRQSVR
DLVYEVHTHPTLSEVVESAYKQAAHALAA---------
>Syn9605|78212413
--------------------------MSDASFDFDVIVIGAGYGGFDAAKHAAEHGLKAA
IVESRDMGGTCVNRGCVPSKALLAASGKVRELADDKHLSSFGIHAAPVRFERQKIADHAN
QLVQTIRTNLTKTLERAGVTILRGHGRLEGSQKVGLREP-SGVD-RVLTAKDVIIATGSD
PFVPPGIETDGRTVFTSDEAINLEWLPRWIAIIGSGYIGLEFADVYTALGCEVTMIEAMG
KVMPTFDPDIAKIAGRHLIDGRDIDARSGLLARKVTPGCPVQIELADFNSRELVESLEVD
AVLVATGRVPSSKGLNLESLNVETN-RGFVPIDDAMRVLVNDQPVPHLWAVGDVTGKLML
AHTAAAQGTVAVDNILGHAREIDYRSIPAATFTHPEISSVGLTEADAKALAEKDGFQLGS
VRSYFKANSKALAELDSDGLMKLLFNKTSGEVLGAHIYGLHAADLIQEVANAVARRQSVR
QLATEVHTHPTLSEVVEVAYKQASAQVAA---------
>Nosp|186684303
---------------------------MSQGFDYDLVIIGAGVGGHGAALHAVSCGLKTA
IIEAGDMGGTCVNRGCIPSKALLAASGRVRELRNAHHLKSLGIQIGSVEFDRQAIANHAN
NLVSKIQGDLTNSLKRLGVDIIRGWGKIAGAQKVAVTGD--GAE-KIITAKDIILSPGSI
PFVPPGIEVDGKTVFTSDQGVKLESLPDWVAIIGSGYIGLEFSDVYSALGCEITLIEALD
QLMPGFDRDIAKLAERVLITPRDIETKVGIYAKKVTPGSPVVIELANFKTKEDVDVIEVD
ACLVATGRIPATKNLGLESVGIELDRRNFIPVDDRMAVLSAGEVVPNVWAIGDANGKMML
AHAASAQGIIAVENIVGRERIVDYRSIPAAAFTHPEVSYVGLTETAAKELGQTEGFEIAT
SRSYFKGNSKALAENEADGIAKVIYRKDTGEVLGVHIFGLHASDLIHEASAAIANRQSVQ
SLAHLVHAHPTLSEVLDEAYKRAIAI------------
>PromAS|123969029
--------------------------MTDSSFDFDLIVIGAGYGGFDAAKHAAGKGLKVA
IVESSDMGGTCVNKGCVPSKALLAASGKVREIADYEHLAKFGIHASPVRFERSKIADHAN
NLVLNVRENLTKTLKRSGVEIILGIGRIEGNQKVGVRDK-NGID-KIFTCKNIVIATGSS
PFVPRGITLDNRTVFTSDDAVKLEWLPRWIAIIGSGYIGLEFADVYTALGCEVTMIEALE
NIMPTFDPDITKIAKKNLIQARDIDTKSNVFATKITPGCPVKIELTDAKSKEVVETLEVD
AVLVATGRSPNSNNLNLESVGIETV-KGFIPVDDQMRVKNGDEIIPNIWAVGDVTGKLML
AHTAAAQGTIAVDNICGGNVEINYKSIPAATFTHPEISSVGLSEVEAKEISTKENFTLGV
VKSFFKANSKALAELESDGLLKLIFNKDNGKVLGAHIFGLHAADLIQEISNAISRNQDVL
ELSKEVHTHPTLSEVVEVAYKQAASQIK----------
>Rapb|282897005
---------------------------MSSGFDYDLVIVGAGVGGHGAALHAVHYGLKTA
IVEAADMGGTCVNRGCIPSKALLAASGKVRELRDAHHLQSLGIQLGGVSFQRDAIAQHAN
NLVSKIQGDLTNSLKRLGVDIIKGWGKLAGPQKVSVVT--TGSE-KIITAQNIILSPGSV
PFVPPGIEIDGKTVFTSDQGVKLESLPDWIAIIGSGYIGLEFADIYTALGSEVTMIEAVD
ILMPGFDRDIAKLAERVLITSRDIETKVGIYAKKIIPGSPVVIELADFQTKEDVEVLEVD
ACLVATGRIPATKNLGLETVGVELDKRNFIPVNDGMHILAGSEIVPNLYAIGDANGKMML
AHAASAQGIIAVENILGRNKKVDYRSIPAAAFTHPEVSYVGLTETAAQELGLAQGFEIGT
TKSYFKGNSKALAENEADGIAKVIYRQDTGEVLGVHIFGVHASDLIHEASSAIAYRHSVK
DLAYLVHAHPTLSEVLDEAYKRAIAS------------
>YellA|86606699
-----------------------------MSFDFDLIIIGAGVGGHGAALHAVESGLKTA
IVEGAEMGGTCINRGCIPSKALLAASGRLREL---QHTPELGIQVGSVQADRGAIAAHAA
QVVEKIRTDMTRSLEKLGVTILRGRGGLAGPQTVEVQEE-KG-S-QTYTARDVILATGSR
PFVPPGIQVDGRTVFTSDEAVRLEWIPERLAIIGSGYIGQEFADVYTALGSQVILIEALE
TLMPAFDPDIARLAQRVLIKPRQIQTYVGVLAKQVIPGQPVTIHLSNG------ETLQVD
GCLVAAGRIPVSEGLGLAELGVVTDKRGFVPVDSRMAT-----ELPHLWAIGDVTGKMML
AHAAAAQGRVAVENICGRPAYMDYLSIPAAVFTHPEMGFVGLTEPQAKA----EGYSVGT
VRTYFGGNSKAIAAGETEGMVKLVFDKETGLLLGSHIFGPHAADLIHEAAQAIARRATVQ
ELARLVHVHPTLAETLEEAYRRAAHSLTAA--------
>Prom9215|157413859
--------------------------MTDSIFDFDLIVIGAGYGGFDAAKHAAGKGLRVA
IVESSDMGGTCVNKGCVPSKALLAASGKVREIADYEHLAKFGIHASPVRFERSKIADHAN
NLVLNVRENLTKTLKRSGVEIILGIGRIEGNQKVGVRDK-NGID-KIFTCKNIVIATGSS
PFVPRGITLDNRTVFTSDDAVKLEWLPRWIAIIGSGYIGLEFADVYTALGCEVTMIEALE
NIMPTFDPDITKIAKKNLIQARDIDTKSNVFATKITPGCPVKIELTDAKSKEVLETLEVD
AVLVATGRSPNSNNLNLESVGIETV-KGFIPVDDQMRVKNGDEIIPNIWAVGDITGKLML
AHTAAAQGTIAVDNICGGNVEINYKSIPAATFTHPEISSVGLSEAEAKELSSAENFTLGV
VKSFFKANSKALAELESDGLLKLIFNKDNGKVLGAHIFGLHAADLIQEISNAISRDQGVI
ELAKEVHTHPTLSEVVEVAYKQAASQIK----------
>PromN2A|72382703
--------------------------MSEISFDFDLIVVGAGYGGFDAAKHAAEAGLKVA
IVESRDMGGTCVNRGCVPSKALLAASGKVRELADVPHLSEFGIHSAPVRFERKKIAEHAK
NLVETIRKNLTKTLERSGVEILRGEGRLEGNQKVGLRET-NGVD-RIFSARDIILATGSD
PFVPPGIEIDGRTVFTSDEAINLEWLPRWIAIIGSGYIGLEFADIYTALGCEVTMIEALD
KVMPTFDPDITKIASRNLIDKRDIETRAGVFATKVKPGCPVEVELTDAKSREVIEELQVD
AVLVATGRVPSTENLNLQSVGVETT-RGFIPIDDQMRVLVNEKPVSNLWAVGDVTGKLML
AHTAAAQGSIAVENILGKAIEIDYRSIPAATFTHPEISSVGLSEEEAKDLAKNEGFELGI
VRSYFKANSKALAELESDGIMKLIFNKETGEVLGAHIYGLHAADLIQEVSNAISRRQRVN
DLAKEVHTHPTLSEVVEVAYKQASLQIKK---------
>Syns9917|87125511
--------------------------MSDATFDFDVIVIGAGYGGFDAAKHAAEHGLKVA
IIETRDMGGTCVNRGCVPSKALLAASGRVRELADADHLAGFGIHAAPVRFERQKIADHAN
ALVATIRANLTKTLERAGVTIIRGKGRLEGSQRVGVREV-SGVD-RVLTARDVILATGSD
PFVPPGIDTDGRSVFTSDEAVNLEWLPRWIAIIGSGYIGLEFADVYTALGCEVTMIEALD
RVMPTFDPDIAKIAARKLIDGRDIEARSGVLAKAIRPGSPVQIELVDMDTREPVETLEVD
AVLVATGRVPSSKDLNLESVGVETQ-RGFVPIDDSMHVLVHGQPLPHLWAVGDVTGKLML
AHTAAAQGTVAVDNILGHGRTIDYRSIPAATFTHPEISSVGLSEADAKQLAADQGFELGV
VRSYFKANTKALAELESDGLMKLLFNKTSGEVLGAHLYGLHAADLIQEIANAVARRQSVT
QLAQEVHTHPTLSELVEVAYKQAATALGA---------
>Prom9312|78779778
--------------------------MTDSSFDFDLIVIGAGYGGFDAAKHAAGKGLKVA
IVESSDMGGTCVNKGCVPSKALLAASGKVREIADYEHLAKFGIHASPVRFERSKIADHAN
NLVLNVRENLTKTLKRSGVEIILGIGRIEGNQKVGVRDK-NGID-KIFTCKNIVIATGSS
PFVPRGITLDNRTVFTSDDAVKLEWLPRWIAIIGSGYIGLEFADVYTALGCEVTMIEALE
NIMPTFDPDITKIAKKNLIQARDIDTKSNVFATKITPGCPVKIELTDAKSKEVVETLEVD
AVLVATGRSPNSNNLNLESAGIETV-KGFIPIDDQMRVKNGDEIIPNIWAVGDVTGKLML
AHTAAAQGTIAVDNICGGNVEINYKSIPAATFTHPEISSVGLSEAEAKEISAKENFTLGV
VKSFFKANSKALAELESDGLLKLIFNKDNGKVLGAHIFGLHAADLIQEISNAISRNQDVI
ELSTEVHTHPTLSEVVEVAYKQAASQIK----------
>SynsBL|116072329
--------------------------MSDASFDFDVIVIGAGYGGFDAAKHAADHGLKTA
IIESRDMGGTCVNRGCVPSKALLAASGKVRELADDKHLSSFGIHAAPVRFERQKIADHAN
QLVQAIRTNLTKTLERSGVTILRGHGRLEGSQRVGLREP-SGVD-RVITAQDVILATGSD
PFVPPGIETDGRTVFTSDEAINLEWLPRWIAIIGSGYIGLEFADVYTALGCEVTMIEALD
RVMPTFDPDIAKIARRNLIEGRDIDARSGVLARKVTPGCPVQIELADFNSREFVETLEVD
AVLVATGRVPTSKGLNLECLNIETN-RGFVPIDDAMRVLVNDSPIPHLWAVGDVTGKLML
AHTAAAQGTVAVDNILGHARTIDYRSIPAATFTHPEISSVGLTEADAKALAEKDNFPLGA
VRSYFKANSKALAELDSDGVMKLLFNKSSGEVLGAHIYGLHAADLIQEVANAVARRQSVS
QLSQEVHTHPTLSEVVEVAYKQAASQLVA---------
>Prom9515|123966692
--------------------------MTDLNFDFDLIVIGAGYGGFDAAKHAAGKGLKVA
IVESGDMGGTCVNKGCVPSKALLAASGKVREIANYEHLSRFGIHASPVRFERSKIADHAN
NLVSNVRENLTKTLKRSGVEIILGFGRLEGNQKVGVRDK-NGID-KIFTCKNTVIASGSS
PFVPPGINLDNRTVFTSDEAVKLEWLPRWIAIIGSGYIGLEFADVYTALGCEVTMIEALE
NIMPTFDPDITKIAKKNLIQSRDIDTKSNVFATKITPGCPVKIELTDAKSKEIVENLEVD
AVLVATGRSPNSKNLNLDSVGIETV-KGYIPIDDQMRVINGKKIIPNVWAVGDVTGKLML
AHTAAAQGTIAVDNICGKNIEINYGSIPAATFTHPEISSVGLSETDAKEKAIKEDFTLGV
VKSYFKANSKALAELESDGILKLLFNKDSGKVLGAHIFGMHAADLIQEIANAISRNQDVI
QLASEVHTHPTLSEVVEVAYKQAASQVK----------
>Cya8802|257061718
---------------------------MSEQFDYDLVIIGAGVGGHGAAIHAVQCGLKTA
IIEAKDMGGTCVNRGCIPSKALLAASGRVRELRDTHHLNSLGIQVGGVNFQREAIADHAT
NLVNKIRGELTNSLKRLKVDTIHGWGKILDSQKVSVLTD-NG-E-KIITAKDIMLCPGSV
PFVPRGVEIDHKTVFTSDEAVKLETLPQWIAIIGSGYIGLEFSDIYTALGCEVTMIEALD
TLMPGFDPEISKLAERILLKTRDIETYSGVFATKITPGSPVTIELTDAKTKEVLDVLEVD
ACLVATGRIPATKNLGLENLGIETQ-RGFIPVNDRLEVLKDGEPVPHLWAVGDATGKMML
AHAASGQGVIAVENICGRDKTIDYRSIPAAAFTHPEISYVGLTEPQARELGEQEGFTVAS
VKTYFKGNSKALAEGETDGIAKVVFRQDTGELLGVHIIGIHASDLIQEAANAIAQRQSVT
HLAFNVHTHPTLSEVLDEAFKRAEVAV-----------
>Prom9313|33862608
--------------------------MSEASFDFDVIVIGAGYGGFDAAKHAADDGLKVA
IVESGEMGGTCVNRGCVPSKALLAASGRVRELADAEHLSGFGIHAAPVRFERQKIADHAN
QLVATIRSNLTKTLQRAGVTILRGHGRLEGSQRIGLREK-SGVD-RLLTARDVILATGSD
PFVPPGIETDGRTVFTSDEAVNLEWLPRWIAIIGSGYIGLEFADVYTALGCEVTMIEALD
RVMPTFDPDITKMAARHLIEGRDIDARAGVLASKVIPGCPVRIELAEMKSRELVDSLEVD
AVLVATGRVPSSKGLNLESVGVETN-RGFVPIDDSMRVLVNGKPLPHLWAVGDVTGKLML
AHTAAAQGTLAVDNIQGHSRTIDYRSIPAATFTHPEISSVGLSEADAKDLAAKDGFELGS
VRSYFKANSKALAELESDGLMKLLFRKDNGEVLGAHIYGLHAADLIQEVANAVARRQSVA
QLATEVHTHPTLSEVVEVAYKQAAKQLAKAVVASASAS
>Cya7822|196254999
---------------------------MSDQFDYDLVIIGAGVGGHGAALHAVKCGLKTA
IIEAKDMGGTCVNRGCIPSKALLAASGRVRELRDTDHLKSLGININGIDYDQQAIANHAN
NLVDKIRGDLTNSLKRLKVETIRGWGKLVDVQKVSVITD-NG-E-KILTARDILFCPGSN
PFVPPGITVDHQTVFTSDEAVKLANLPQWIAIIGSGYIGLEFSDIYTALGCEVTMIEALD
TLMPGFDPEISKLAERILIKSRDIETYVGTLAKTVKPGSPVVIELADAKTKEIIDTIEVD
ACLVATGRVPATKNLGLETIGVELDRRGFIPVNDKMAVLRDGEPVPHLWAVGDATGKMML
AHAASGQGVVAVENICGREKTIDYRSIPAAAFTHPEISYVGFTEPAARELGEQEGFEVAT
AKTYFKGNSKALAEGETEGMAKVVYRKDNGEVLGVHIIGIHASDLIQEAANAIATRSSVQ
NLAFNVHTHPTLSEVLDEAYKRAEVALP----------
>Cya7424|218437254
---------------------------MSEQFDYDLIIIGAGVGGHGAALHAVKCGLKTA
IIEAKDMGGTCVNRGCIPSKALLAASGKVRELRDTHHLKSLGIQLNGIGFDQQAIANHAG
NLVNKIKGDLTNSLKRLKVETIHGWGKLVDVHKVSVITD-NG-E-KTITAQDIMLCPGSN
PFIPPGISVDHQTVFTSDEAVRLENLPQWIAIIGSGYIGLEFSDIYTALGCEVTMIEALD
TLMPGFDPEISKLAERILIKSRDIETYVGTLAKTVKPGSPVIIELADAKTKEIIDTLEVD
ACLVATGRVPATKNLGLETIGVELDRRGFIPVNDRMAVLRDGEPVPHLWAVGDATGKMML
AHAASGQGVIAVENICGREKTVDYRSIPAAAFTHPEISYVGFTETAARELGEQEGFEVAT
AKTYFKGNSKALAEGETEGIAKVVYRKDNGELLGVHIIGPHASDLIQEAANAIATRQSVQ
NLAFNVHTHPTLSEVLDEAYKRAEVAVV----------
>PromN1A|124026422
--------------------------MSEISFDFDLIVVGAGYGGFDAAKHAAEAGLKVA
IVESRDMGGTCVNRGCVPSKALLAASGKVRELADVPHLAEFGIHSAPVRFERKKIAEHAK
NLVETIRKNLTKTLERSGVEILRGEGRLEGNQKVGLRET-NGVD-RIFSARDIILATGSD
PFVPPGIEIDGRTVFTSDEAINLEWLPRWIAIIGSGYIGLEFADIYTALGCEVTMIEALD
KVMPTFDPDITKIASRNLIDKRDIETRAGVFATKVKPGCPVEVELTDAKSREVIEELQVD
AVLVATGRVPSTENLNLQSVGVETT-RGFIPIDDQMRVLVNEKPVSNLWAVGDVTGKLML
AHTAAAQGSIAVENILGKAIEIDYRSIPAATFTHPEISSVGLSEEEAKDLAKNEGFELGI
VRSYFKANSKALAELESDGIMKLIFNKETGEVLGAHIYGLHAADLIQEVSNAISRRQRVI
DLAKEVHTHPTLSEVVEVAYKQASLQIKK---------
>Micc|254411748
-------------------------MDVSQEFDYDLVIVGAGVGGHGAAIHAVSCGLKTA
IIEASEMGGTCVNRGCIPSKALLAASGRVRELRNTHHLESLGIQVGGVEFDRGAIANHAN
TLVSKIRGDLTNSLKRLKVDIIPGWGRVAGQQKVTVTTD-EG-E-KTVTAKDIILCTGSI
PFVPPGIELDGKTVFTSDDALKLEWLPKWVAIVGSGYIGLEFADIYTALGSEITMIEALD
QLMPTFDPDIAKLASRVLISPRDMETYSGTLAQKVTPGSPVVIELADAKTKEVVDVLEVD
ACLVATGRIPVSKDLGLSAVGVETDRRGFIPVNDQMAVLSGEEAVPHLWAIGDATGKLML
AHAASAQGVVAVENICGRHRTIDYRSIPAAAFTHPEISYVGLTEPAAKELGEQEGFEVAS
VRTYFKGNSKAIAEGEADGIAKVIYRKGSGEILGVHIFGIHASDLIHEASNAIAQRQSVN
TLAYLVHAHPTLSEVLDEAYKRAVASH-----------
>Prom9202|254525789
--------------------------MTDSIFDFDLIVIGAGYGGFDAAKHAAGKGLRVA
IVESSDMGGTCVNKGCVPSKALLAASGKVREIADYEHLAKFGIHASPVRFERSKIADHAN
NLVLNVRENLTKTLKRSGVEIILGIGRIEGNQKVGVRDK-NGID-KVFTCKNIVIATGSS
PFVPGGITIDNRTVFTSDDAVKLEWLPRWIAIIGSGYIGLEFADVYTALGCEVTMIEALE
NIMPTFDPDITKIAKKNLIQARDIDTKSNVFATKITPGCPVKIELTDAKSKEVVETLEVD
AVLVATGRSPNSNNLNLESVGIETV-KGFIPIDDQMRVKNGDEIIPNIWAVGDVTGKLML
AHTAAAQGTIAVDNICGGNVEINYKSIPAATFTHPEISSVGLSEAEAKELSSAENFTLGV
VKSFFKANSKALAELESDGLLKLIFNKDNGKVLGAHIFGLHAADLIQEISNAISRDQGVI
ELAKEVHTHPTLSEVVEVAYKQAASQIK----------
>Nods|119511332
---------------------------MSSGFDYDLVIIGAGVGGHGAALHAVSCGLKTA
IIEAGDMGGTCVNRGCIPSKALLAASGRVRELRNAHHLKSLGIQVDHVTFDRQAIADHAG
NLVSKIQGDLTNSLKRLKVDIIRGWGKIAGTQKVTITGD-GG-E-KTITAKDIILSPGSV
PFVPPGIEVDGKTVFTSDQGVKLESLPEWVAIIGSGYIGLEFSDVYSALGCEITMIEALD
QLMPGFDRDIAKLAERVLITPRDIETKVGIYAKKIIPGSPVVIELADFKTKEDIDVIEVD
ACLVATGRIPATKNLGLETLGIELDRRNFIPVDDRMAVLSGGEVVPHVWAIGDANGKMML
AHAASAQGIVAVDNIVGRNRVIDYRSIPAAAFTHPEVSYVGLTEVAAQELAQAEGFEVAT
SKSYFKGNSKALAENEADGMAKVVYRKDTGEVLGVHIFGMHAADLIHEASAAIAHRQAVQ
DLAHLVHAHPTLSEVLDEAYKRAVV-------------
>Cyab|254430383
----------------------MSDAPSTAAFDFDVIVIGAGYGGFDAAKHAAEHGLTVA
IVEGRDMGGTCVNRGCVPSKALLAASGRVRELADAEHLAGFGIHAAPVRFERQKIADHAN
QLVATIRTNLTKTLERAGATILRGKGRLAGHQQVTVRESGSGVE-RTYSARDVILATGSE
PFVPRGIETDGRTVFTSDEAVSLEWLPRWLAIIGSGYIGLEFADVYTALGCEVTMIEALD
RVMPTFDPDIAKIAARHLIDGRDIDARAGVLARKVTPGCPVTIELADMQTKELVETLEVD
AVLVATGRVPSSGELNLAAVGVETE-RGFIPVDDHMRVLVGGEPVPHLWAVGDVTGKMML
AHTAAAQGTVAIDNILGHGRRIDYRSIPAATFTHPEISSVGLSEAEAKALAAKDGFELGS
VRSYFKANSKALAELESDGLMKLLFNKATGEVLGAHIYGLHAADLIQEIANAVARRQSVV
QLASEVHTHPTLSEVVEVAYKQAAMAVA----------
>Acam|158337482
---------------------------MTQQFDYDLVIIGAGVGGHGAALHAVDCGLKTA
IIEAADMGGTCVNRGCIPSKALLAASGRVRELRDQHHLQSLGIQLGQVNFDRGQIAAHAD
NLVDTIRGNLTNSLTRLKVEIIHGWGKVIGNQKVVVKSD-AG-E-QTITSRDIIIASGSV
PWVPPGIEIDGRTVFTSDDAIRLSWLPDWVAIIGSGYIGLEFSDVYTALGSEVTIIEALD
TLMPTFDPDIAKIAKRVLIDPRDIDTHAGRLAKKVTPGSPVVIELADVKTKEVVEVLEVD
ACLVATGRIPATDNLGLEAISVDTDRRGFIPVNDRMQVLSQGEVVPHVYAIGDATGKMML
AHAASAQGIVVVENICERPRDVNYRSIPAAAFTHPEISFVGLTEPQAKELAKTEGFKINT
VRSYFKANSKALAESEADGLAKLIYREDTGEILGGHIIGLHAADLIHEVSNAVAQGQPVQ
SLSHLVHTHPTISEVIDEAFKRAATGFAH---------
>Prom9301|126696821
--------------------------MTDSSFDFDLIVIGAGYGGFDAAKHAAGKGLKVA
IVESSDMGGTCVNKGCVPSKALLAASGKVREIADYEHLAKFGIHASPVRFERSKIADHAN
NLVLNVRENLTKTLKRSGVEIILGIGRIEGNQKVGVRDK-NGID-KIFTCKNIVIATGSS
PFVPRGITLDNRTVFTSDDAVKLEWLPRWIAIIGSGYIGLEFADVYTALGCEVTMIEALE
NIMPTFDPDITKIAKKNLIQARDIDTKSNVFATKIIPGCPVKIELTDAKSKEVVETLEVD
AVLVATGRSPNSNNLNLESVGIETV-KGFIPIDDQMRVKNGDEIIPNIWAVGDVTGKLML
AHTAAAQGTVAVDNICGGNVGINYKSIPAATFTHPEISSVGLSEAEAEEISAKENFTLGV
VKSFFKANSKALAELESDGLLKLIFNKDNGKVLGAHIFGLHAADLIQEISNAISRNQDVI
QLSKEVHTHPTLSEVVEVAYKQAASQIK----------
>Artm|209526802
MVLSDVPFLVNNDCENDCEYNRTRRVIVSQGFDYDLVIIGAGVGGHGAAIHAVNCGLKTA
IVEADLMGGTCVNRGCIPSKALLAASGRVRELRNAHHLQSLGIQVGAVNFDRQTIANHAE
NIVTKLRSDLTNSLKRLKVDTFHGWGKVAGPQKVAIATG-DG-E-KIITAKDIILAPGSV
PFVPPGIEIDHQTVFTSDDALKLSSLPQWIAIVGSGYIGLEFADIYTALGCEVTMIEALD
NLMPTFDPDIAKLAERVLLSSRDVETFSGKLALKVTPGSPVLIELADAKTKQVEQVLEVD
ACLVATGRIPVSKNMGLETVGVETQ-RGFIPVDNYLGALSGTKRVPHLWAIGDVTGKMML
AHAASAQGVAVVETICGRDRQVDYLSIPAAAFTHPEISYVGMTEPAAKELGKSQGFEVAT
VKSYFKGNSKAIAEVDTEGVAKVIYRQDTGELLGVHIFGLHASDLIQEAANAIALRQSVN
TLTFLVHTHPTLSEVLDEAYKRAATIG-----------
>Syne6301|56750361
---------------------------MSSEFDYDVIVIGAGYGGFDAAKHACEKGLKTA
IVEARDLGGTCVNRGCVPSKALLAASGRVREITDTDHLQNFGIQVQGVSFDRQAIADHAA
NLVDTVRTNLGNTLERLGAEILMGRGRLAGSQRVTVTAA-DGTE-KTYSARDVILATGSD
PFVPPGIEIDGKTVFTSDDALKLETLPQWIAIIGSGYIGLEFSDVYTALGCEVTMIEALD
RLLPTFDPDVAKVAQRSLLDGRDIETRTGVLARKITPGSPVVIELADFETKELVEVLEVD
ACLVATGRIPSTKNLGLETVAVEVDRRGFIPVDDGMRVLRDSKPVPHLFAVGDATGKLML
AHAAAAQGVVAIENITGHPRSVDYRSIPAATFTHPEISSVGLSEADAKALGGQEGFEVGS
VRSYFKANSKALAEADADGFAKVLFRKDTGEVLGAHIFGLHAADLIQEVANAIARRQSVK
ELAFEVHTHPTLSEVIESAYKQAATAIA----------
>Anav|75908148
---------------------------MSHEFDYDLVIIGAGVGGHGAALHAVSCGLKTA
IIEAGDMGGTCVNRGCIPSKALLAASGRVRELRDAHHLKSLGIQIGNVEFDRQAIANHAN
NLVSKIQGDLTNSLKRLGVDIIRGWGKIAGTQKVTVTGD-GG-E-KTITARDIILSPGSV
PFVPPGIEVDGKTVFTSDQGVKLETLPEWVAIIGSGYIGLEFSDIYSALGCEITLIEALD
QLMPGFDRDIAKLAERVLITPRDIETKVGVYAKKVIPGSPVVIELADFKTKEVVDVIEVD
ACLVATGRIPATKNLGLESIGVELDRRNFIPVDDRMAVLSAGEVVPHLWAIGDANGKMML
AHAASAQGIVAVENIIGKERTVDYRSIPAAAFTHPEVSYVGLTETGAKELGQAEGFEIAT
SRSYFKGNSKALAENEADGIAKVIYRKDTGEVLGVHIFGLHASDLIHEASAAVANRQTVQ
TLAHLVHAHPTLSEVLDEAYKRAIV-------------
>Artp|284051311
---------------------------MSQGFDYDLVIIGAGVGGHGAAIHAVNCGLKTA
IVEADLMGGTCVNRGCIPSKALLAASGRVRELRNAHHLQSLGIQVGAVNFDRQTIANHAE
NIVTKLRSDLTNSLKRLKVDTFHGWGKVAAPQKVAIATE-DG-E-KIITAKDIILAPGSV
PFVPPGIEIDHQTVFTSDDALKLSSLPQWIAIVGSGYIGLEFADIYTALGCEVTMIEALD
NLMPTFDPDIAKLAERVLLSSRDVETFSGKLALKVTPGSPVLIELADAKTKQVEQVLEVD
ACLVATGRIPVSKNMGLETLGVETQ-RGFIPVDNYLGVLSGTQRVPHLWAIGDVTGKMML
AHAASAQGVAVVETICGRDRQVDYLSIPAAAFTHPEISYVGMTEPAAKELGKSQGFEVAS
VKSYFKGNSKAIAEVDTEGVAKVIYRQDTGELLGVHIFGLHASDLIQEAANAIALRQSVN
TLTFLVHTHPTLSEVLDEAYKRAATIG-----------
>Cya7425|220910388
-----------------------------MSFDYDLVIIGAGVGGHGAALHAVECGLKTA
IVEAADMGGTCVNRGCIPSKALLAASGRVRELRDQHHLQTLGIQLGQVSFDRGGVAAHAE
NLVAKIRGDLTGSLKRLGVDILQGWGKVAGPQKVSISTA-SG-E-KVVTAQNIIIASGSI
PWVPPGVEVDGKTVFTSDQAIKLEWLPSWVAIIGSGYIGLEFSDIYTALGCEVTMIEALD
QLMPTFDPDIAKLAQRVLINPRDIETHVGKLALKVTPGSPVRIELADAKTKEVVDVLEVD
ACLVATGRIPATKDLGLESVGVETDKRGFIPVNDRLAVLSGGEPVPHLWAIGDAIGTMML
AHAASAQGIVAVENMCGRDRSVDYRSIPAAAFTHPEISFVGLTEPDAKKLGEAEGFKVAS
VRTYFKGNSKALAEGETDGLAKVIYREDTGEVLGAHILGLHAADLIHEASNAIAARATVD
QLAHLVHTHPTLSEVLDEAFKRAAAAVKG---------
>Cya51142|172035651
--------------------------MSEREFDYDLIIIGAGVGGHGAALHAVKCGLKTA
IIEAKDMGGTCVNRGCIPSKALLAASGRVRELQNAQHLYSLGIHIQGVDFQRQAIADHAI
SLVNKIRGDLTNSLKRLKVDSIHGWGKVIDTQKVSVLSD-DG-E-KILTAKDIMLCPGSV
PFVPRGIEIDHKTVFTSDEAVKLEVLPQWIAIIGSGYIGLEFSDIYTALGCEVTMIEALD
NLMPGFDPEISKLAERTLIKARDIETYSGVFATKVTPGAPVTIELTDAKTKEVIDVLEVD
ACLVATGRVPATKNLGLENLGIETD-RGFIPVNDKMEVLRDGEPVPHLWAVGDANGKMML
AHAASGQGAIAVENMCGRDKTIDYRSIPAAAFTHPEISYVGLTEPAARELGEQEGFEVAT
VKTYFKGNSKALAEGETDGIAKIVFRKDNGELLGVHIMGIHASDLIQEAANAIAQRQSVE
NLSFNIHTHPTLSEVLDEAFKRAEARV-----------
>Lyns|119493851
----------------------------MSDFDYDLVIIGAGVGGHGAAIHAVSCGLKTA
IVEVAEMGGTCVNRGCIPSKALLAAAGRVRELRNTHHLQTLGIQLGQVSFDRGTIAGHAE
NIVTKIRGDMTNSLKRLGVDVIQGWGKVVAPQKVTVETA-KG-D-KTITAKDIILAPGSI
PFVPPGIEIDHKTVFTSDDALKLESLPQWIAIIGSGYIGLEFSDVYTALGCEITMIEALD
QLMPTFDPDIAKLAQRVLISPRDIETRVGKLAMKVTPGSPVIIELADTKTKEVEEVLEVD
ACLVATGRIPYSKNLGLESVGVETDRRGFIPVNDDLAVVSSGEPIANLWAIGDVTGKMML
AHTASAQGIAVIETICGRHRQVDYRSIPAAAFTHPEISYVGLTEPAAKELGEKEGFEVAS
VKTYFKGNSKAIAEGETEGMAKVIYRKDTGELLGVHIFGFHAADLIQEAANAIMKRESVQ
TLAFSVHTHPTLSEVLDEAYKRALSATH----------
>Prom9211|159903886
--------------------------MSEANFEFDLIVIGAGYGGFDAAKHAAEHGLSVA
IIESREMGGTCVNRGCVPSKALLAASGKVRELADAEHLSSFGIHAAPVRFERRKIAEHAN
QLVKNIRNNLTKALERSGVKILRGYGRIEGTQKVGLRES-NGVD-RLISAKDIVIATGSD
PFVPPGIETDGRTVFTSDEAINLEWLPRWIAIIGSGYIGLEFADVYTALGCEVTMIEALE
RVMPTFDTDIAKIAGRNLIQGRDIDARAGVLASKVSPGCPVKIELSDVKNRELLEELEVD
AVLVATGRVPTSAGLNLESVGVKTN-RGYIPIDDSMRVLVDGKPLKNLWAVGDVTGKLML
AHTAAAQGTVAVDNILGKNREIDYRSIPAATFTHPEISSVGMAESEAKEFAEKNNFELGI
VRSYFKANSKALAELESDGLMKLLFRKDNGEVLGAHIYGLHAADLIQEVANAVARRQKVN
ELAIEVHTHPTLSEVIEVAYKQAVAQLKQS--------
>Noss|17232237
---------------------------MSHEFDYDLVIIGAGVGGHGAALHAVSCGLKTA
IIEAADMGGTCVNRGCIPSKALLAASGRVRELRDAHHLKSLGIQIGNVEFDRQAIANHAN
NLVSKIQGDLTNSLKRLGVDIIRGWGKIAGTQKVTVTGD-GG-E-KTITAKDIILSPGSV
PFVPPGIEVDGKTVFTSDQGVKLETLPEWVAIIGSGYIGLEFSDIYSALGCEITLIEALD
QLMPGFDRDIAKLAERVLITPRDIETKVGIYAKKVIPGSPVVIELADFKTKEVVDVIEVD
ACLVATGRIPATKNLGLESIGVELDRRNFIPVDDRMAVLSAGEVVPHLWAIGDANGKMML
AHAASAQGIVAVENIIGRERTVDYRSIPAAAFTHPEVSYVGLTETGAKELGQAEGFEVAT
SRSYFKGNSKALAENEADGIAKVIYRKDTGEVLGVHIFGLHASDLIHEASAAVANRQTVQ
TLAHLVHAHPTLSEVLDEAYKRAIV-------------
>Cya8801|218248650
---------------------------MSEQFDYDLVIIGAGVGGHGAAIHAVQCGLKTA
IIEAKDMGGTCVNRGCIPSKALLAASGRVRELRDTHHLNSLGIQVGGVNFQREAIADHAT
NLVNKIRGDLTNSLKRLKVDTIHGWGKILDSQKVSVLTD-NG-E-KIITAKDIMLCPGSV
PFVPRGVEIDHKTVFTSDEAVKLETLPQWIAIIGSGYIGLEFSDIYTALGCEVTMIEALD
TLMPGFDPEISKLAERILLKSRDIETYSGVFATKITPGSPVTIELTDAKTKEVIDVLEVD
ACLVATGRIPATKNLGLENRGIETQ-RGFIPVNDRLEVLKDGEPVPHLWAIGDATGKMML
AHAASGQGVIAVENICGRDKTIDYRSIPAAAFTHPEISYVGLTEPQARELGEQEGFTVAS
VKTYFKGNSKALAEGETDGIAKVVFRQDTGELLGVHIIGIHASDLIQEAANAIAQRQSVT
HLAFNVHTHPTLSEVLDEAFKRAEVAV-----------
>Glov|37522598
-----------------------------MAFDYDLLIIGCGVGGHGAALHAVAHKLKVA
VVEARDLGGTCINRGCIPSKALLAAAGRLRVLRESEHL---GISVGEISFDRAKIAHHAA
SVVDKIRADLTKSLQKLGVTILHGHARLKGSQTVEIDPGEGGGEVQVLTARDVLIASGSQ
PFVPPGIVTDGKTVYTSDEGVRLEHLPEHICIIGSGYIGLEFSDVYTALGTKVTMIEALD
RLMPGFDPDIARLAARLLVKSRDIDTKVGVFAKKVTPGQPATVELSTG------EQLQFD
AVLVACGRTPDTKNLGLESVGLETA-RGFIPVDGRMATSAE-----HLWAIGDATGKMML
AHAASAQGIVAVDNMLGHERTIDYRSIPAACFTHPEIGFVGLTEPQAKE----QGYKVGV
VRTYFGGNSKAIAQGDTEGMAKIVYDQTTGELLGCHIIGPEASLLVAEAAQAIAGRDRIE
RLAHLVHTHPTLSEILDEGYKRAAAVL-----------
>Syns8102|33866164
--------------------------MSDASFDFDVIVIGAGYGGFDAAKHAAEHGLKTA
IIESRDMGGTCVNRGCVPSKALLAASGKVRELADDQHLASFGIHAAPVRFERQKIADHAN
QLVQTIRTNLTKTLERAGVTILRGHGRLEGSQRVGLREP-SGVD-RVLSARDVIVATGSD
PFVPPGIETDGRTVFTSDEAINLEWLPRWIAIVGSGYIGLEFADVYTALGCEVTMIEALD
RVMPTFDPDIAKIAGRHLIDGRDIDARSGVLASKVTPGCPVRIDLADFNSRELVETLEVD
AVLVATGRVPSSKGLNLESLNIETN-RGFVPIDDSMRVLVNGQPVPHLWAVGDVTGKLML
AHTAAAQGTVAVDNILGQNRTIDYRSIPAATFTHPEISSVGLTEAEAKQLAETDGFQLGS
VRSYFKANSKALAELESDGLMKLLFNKSSGEVLGAHIYGLHAADLIQEVANAVARRQSVR
QLSTEVHTHPTLSEVVEVAYKQAASQLTA---------
>Thee|22298411
------------------------------------------------------------
-MEAAEMGGTCVNRGCIPSKALLAAAGRVRELRQASHWQALGIQLGQVNVDRAGVAAHAA
NLVQKIRSDLTNSLKRLGVDILIGRGKIAGSQKVSITTP-TG-E-KIITAKDIIIATGSV
PWVPPGIEVDGKTVYTSDDAIKLDWLPQWVAIIGSGYIGLEFADIYTALGSEVTMIEALD
QLMPTFDPDIAKQAQRILIAGRDIETYSGTLAKRVIPGSPVVIELADGKTQEVVDVLEVD
ACLVATGRIPATQDIGLESVGVSTDKRGFIPVNEYLAVTKKGKPVPHLWAIGDATGKMML
AHAASAQGIAVVETIVGRPRQVDYRSIPAAAFTHPEMSFVGLTEPQARELGEKEGFEVQV
ARTYFKGNSKALAETETDGLAKVIFRADTGELLGAHIFGLHAADLIQEAANAIRDRQTVS
HLAFNVHTHPTLSEVLDEAFKRAHEMVTHR--------
>Syns9916|116073361
--------------------------MSDASFDFDVIVIGAGYGGFDAAKHAADHGLKVA
ILESRDMGGTCVNRGCVPSKALLAASGRVRELADADHLQGFGIHSAPVRFERQKLADHAN
QLVATIRSNLTKTLERAGVTIIRGKGRLEGPQKVGVREI-SGVD-RVLSARDVIIATGSD
PFVPPGIETDGRSVFTSDEAVNLEWLPRWIAIIGSGYIGLEFADVYTALGCEVTMIEALD
RVMPTFDPDIAKLAARKLIDGRDIDARSGVLAKSIKPGAPVQIELVDMQTREPVETLEVD
AVLVATGRVPSSKDLNLEAQGIETN-RGFVPIDDSMRVLVNGQPVPHLWAVGDVTGKLML
AHTAAAQGTVAVDNILGKSREIDYRSIPAATFTHPEISSVGLSEADAKQLATDKGFELGV
VRSYFKANSKALAELESDGLMKLLFNKTSGEVLGAHIYGLHAADLIQEVANAVARRQSVR
QLATEVHTHPTLSEVVEVAYKQAAHALAA---------
>PromMED|33861854
--------------------------MTDTNFDFDLIVIGAGYGGFDAAKHAAEKGLKVA
IIESGDMGGTCVNKGCVPSKALLAASGKVREIANYEHLAKFGIHASPVRFERSKIADHAN
NLVSNVRENLTKTLKRSGVEIILGFGRLEGNQKVGVRDN-NGID-RIFTCKNIVLATGSS
PFVPPGITLDNRTVFTSDEAVKLEWLPRWIAIIGSGYIGLEFADVYTALGCEVTIIEALE
NIMPTFDPDITKIAKKNLIQSRDIDTKSNVFATKITPGCPVKIELTDAKSKEIVENLEVD
GVLVATGRSPNSKNLNLDSVGIETI-KGYIPIDDQMRVLNGEKIIPNVWAVGDVTGKLML
AHTAAAQGTIAVENICGENIEINYGSIPAATFTHPEISSVGLSETDAKEIASKEGFTLGV
VKSYFKANSKALAELESDGILKLLFNKDSGKVLGAHIFGMHAADLIQEIANAISRNQDVM
QLSTEVHTHPTLSEVVEVAYKQAASQVK----------
>Scys6803|16329347
-----------------------MQATMSQDFDYDLVIIGAGVGGHGAALHAVKCGLKTA
IIEAKDMGGTCVNRGCIPSKALLAASGRVREMSDQDHLQQLGIQINGVTFTREAIAAHAN
DLVSKIQSDLTNSLTRLKVDTIRGWGKVSGPQEVTVIGD-NE-T-RILKAKEIMLCPGSV
PFVPPGIEIDHKTVFTSDEAVKLETLPQWIAIIGSGYIGLEFSDVYTALGCEVTMIEALP
DLMPGFDPEIAKIAERVLIKSRDIETYTGVFATKIKAGSPVEIELTDAKTKEVIDTLEVD
ACLVATGRIPATKNLGLETVGVETDRRGFIEVNDQMQVIKDGKPVPHLWAVGDATGKMML
AHAASGQGVVAVENICGRKTEVDYRAIPAAAFTHPEISYVGLTEAQAKELGEKEGFVVST
AKTYFKGNSKALAEKETDGIAKVVYRQDTGELLGAHIIGIHASDLIQEAAQAIADRKSVR
ELAFHVHAHPTLSEVLDEAYKRAV--------------
>Syn9902|78185097
--------------------------MSDASFDFDVIVIGAGYGGFDAAKHAADHGLKTA
IIESRDMGGTCVNRGCVPSKALLAASGKVRELADDKHLSSFGIHAAPVRFERQKIADHAN
QLVQAIRTNLTKTLERSGVTILRGHGRLEGSQRVGLREP-SGVD-RVITAQDVILATGSD
PFVPPGIETDGRTVFTSDEAINLEWLPRWIAIIGSGYIGLEFADVYTALGCEVTMIEALD
RVMPTFDPDIAKIARRNLIEGRDIDARSGVLARKVTPGCPVQIELADFNSREFVETLEVD
AVLVATGRVPTSKGLNLECLNIETN-RGFVPIDDSMRVLVNDSPIPHLWAVGDVTGKLML
AHTAAAQGTVAVDNILGHARTIDYRSIPAATFTHPEISSVGLTEADAKALAEKDNFPLGA
VRSYFKANSKALAELDSDGVMKLLFNKSSGEVLGAHIYGLHAADLIQEVANAVARRQSVS
QLSQEVHTHPTLSEVVEVAYKQAASQLVA---------
>Trie|113476711
---------------------------MTQEFDYDLIIIGAGVGGHGAALHATSCGLKTA
IVEVAEMGGTCVNRGCIPSKALLAASGKVRELRNAHHLKTLGIELDNVSYDRQVMATHAS
NIVTKIRGDMSKSLKRLSVDIITGWAQVAGKQKVTVKTE-KG-E-ENFTAKDIILAPGSV
PFVPPGIELDGKTVFTSDDALKLDWLPPWVAIIGSGYIGLEFSDIYTALGSEITMIEALD
KLMPTFDPDIAKIAQRVLIQSRDIEVKVGKLAIKVVPGSPVIIELADAKTKEVEEIIEVD
ACLVATGRIPYTKDLGLDSVAVETDKYGFIPVNSKMAVLSSGEPVPNLWAIGDATGKMML
AHAASAQGITVVENICGRDREPDYLSIPAAAFTHPEISYVGMTEPAAKDLGQKQGFEVAS
VRTYFKGNSKAIAEDETDGIAKVIYRQDTGELLGVHIIGLHASDLIQEAANAIAKKQSVN
ELSFNVHTHPTLSEVLDEAFKRATVH------------
>Syn9311|113953012
--------------------------MSDANFDFDVIVIGAGYGGFDAAKHAADHGLKVA
VLESRDMGGTCVNRGCVPSKALLAASGRVRELADAEHLAGFGIHAAPVRFERKKIADHAN
QLVATIRANLTKTLERAGVTILRGQGRLEGPQRVGVREV-SGVE-RVLTARDVILATGSD
PFVPPGIETDGRSVFTSDEAVNLEWLPRWIAIIGSGYIGLEFADVYTALGCEVTMIEALD
RVMPTFDPDIAKIAARKLIDGRDIDARSGVLAKSIQPGSPVQIELVDMQTREPVETLEVD
AVLVATGRVPSSKHLNLESVGVETN-RGFIPVDDSMRVLVNGAPQANLWAVGDVTGKLML
AHTAAAQGSVAVDNILGHPRQIDYRSIPAATFTHPEISSVGLSEADAKQLAGEEGFELGT
VRSYFKANSKALAELESDGLMKLLFNKTSGEVLGAHIYGLHAADLIQEIANAVSRRQSVT
QLANEVHTHPTLSEVVEVAYKQAASAVGA---------
>NoAz|298489694
---------------------------MSSGFDYDLVIIGAGVGGHGAALHAVNYGLKTA
IIEAAHMGGTCVNRGCIPSKALLAASGRVRELRNAHHLKSLGIQIGNVEFDRQAIANHAN
NLVSKIQGDLTNSLKRLGVDIIRGWGKLAETQKVSVTTD-KG-E-RSITAQNIILSPGSV
PFVPPGIEIDGKTVFTSDQGVKLESLPKWIAIIGSGYIGLEFSDIYTALGCEITMIEALD
LLMPGFDRDIAKLAERVLITPRDIETKVGIYAKRIIPGSPVVIELADFQTKDYLEVLEVD
ACLVATGRIPATQNLGLDSVGVELDGRKFIPVNDCMAVLSAGEVVPHLWAIGDANGKMML
AHAASAQGIIAVENILGKDKKADYRSIPAAAFTHPEVSYVGLTETAAQEMGLAEGFEIGI
SKSYFKGNSKALAENEADGIAKVIYRKDTGEVLGVHIFGLHASDLIHEASAAVAQRQSVK
DLAYLVHAHPTLSEVLDEAYKRAIAS------------
>Ucyn|284928997
--------------------------MNKKEFDYDLVIIGGGVGGHGAAVHAVKCGLKTA
LIEMRDMGGTCVNRGCIPSKALLAAAKKVRELQNSNHLEELGIKVGELKFDKEKISNHAI
NLVNKIRQDLTNSLKHLKVEVIYGQGKVINNQTINVLTD-NG-E-QKITAENIILSPGSS
PFVPPGIKIDNDTVFTSDEAVKLKELPKWIAIIGSGYIGLEFSDIYTALGCEVTIVEALD
NLIPGFDSEISKFAQRKLIESRDIETYSGVFASKVIPGKPVVIELTNVKTKQLVDVLEVD
ACLVATGRIPETSNLGLNNLGIELQ-KGFIPINDKMQVISNGQVVPHIWSIGDATGKMML
AHVASGQGVIAVENICGRNIEIDYRSIPAATFTHPEISYVGLTESAAKELSKLENFEFSS
VKAYFKGNSKALAEGDADGFVKIIFRKDSGELLGVHIIGSHASDLIQEAANSIGQHQTIY
NLALNIHTHPTLSEVLDDAYKKALVTLNKTEKN-----
>Syns5701|87302986
-----------------------MSDASAASFDFDLIVIGAGYGGFDAAKHAADHGLRTA
IVESRDMGGTCVNRGCVPSKALLAASGRVRELADAEHLRGFGIHAAPVRFERQKIADHAN
QLVATIRTNLTKTLERAGATILRGKGRLEGPQRVAVREA-SGIE-RVYSARDVIIATGSD
PFVPPGIETDGRTVFTSDEAISLEWLPRWIAIIGSGYIGLEFADVYTALGCEVTMIEALD
RVMPTFDPDIAKIAARKLIDGRDIDARSGVLAKTVTPGSPVRIELVEMASREPVETLEVD
AVLVATGRVPVSKYLNLESVGVTTN-RGFIPVDEAMRVLVDGNPVPHLWAVGDVTGKMML
AHTAAAQGSVAVDNILGHQRLIDYRSIPAATFTHPEISSVGLSEADAKELAAADGFELGL
VRSYFKANSKALAELESDGLMKLLFNRSSGEVLGAHIYGLHAADLIQEIANAVARRQSVR
ELANEVHTHPTLSEVVEVAYKQAAAALV----------
>YellB|86608233
-----------------------------MSFDFDLIIIGAGVGGHGAALHAVESGLKTA
IVEGAEMGGTCINRGCIPSKALLAASGRLREL---QHSSGLGIQVGSLQVNREAIANHAA
QVVEKIRADMTRSLEKLGVTILRGRGKLVAPQQVEVQEE-KG-S-HTYTAQDVILATGSR
PFVPPGIEVDGRTVFTSDEAVRLEWIPERLAIIGSGYIGQEFADIYTALGSQVILIEALE
TLMPAFDPDIARLAQRVLIKPRSIQTFVGVLARQVIPGQPVTIHLSNG------ETLQVD
GCLVAAGRIPVSEGLGLAELGIDTGKRGFIPVDSRMAT-----DLPHLWAIGDVTGKMML
AHAAAAQGRVAVENICGRTAYMDYLSIPAAVFTHPEMGFVGLTEPQAKE----EGYSVGT
VRTYFGGNSKAIASGETEGMVKLVFDKSTGLLLGSHIFGPHAADLIHEAAQAIARRATVR
ELAGLVHVHPTLAETLEEAYKRATHALAGA--------
>Syn7002|170077744
--------------------------MSETQFDYDLVIIGAGVGGHGAALHAVKCGLKTA
IVEAADMGGTCVNRGCIPSKALLAASGKVREMRDQKHLSEMGINVGAVDFSREAIAAHAT
DLVNKIQSDLTNSLKRLNVDIIRGWGKIDGVQKVCVIGE-DG-V-KNITAKEIMICTGSK
PFVPPGIQVDGKTVFTSDDAVRLETLPQWVAIIGSGYIGLEFSDVYTALGCEITMIEALD
DLMPGFDPEIAKLAKRALIDSRDIETYTGVFATKVMPGSPVKIELTDAKTKEVVENLEVD
ACLVATGRVPATKNLGLDAVGVETDRRGFIEVNDKMQVIKDGQPVPHLWAVGDATGKMML
AHAASGQGVVAVENMIGNAMTVDYAAIPAAAFTHPEISYVGMSEPQAKEAAAAGGFEIAT
AKTYFKGNSKALAEKETDGIAKIIYRKDTGELLGVHIMGIHASDLIQEAANAIAEKKPVQ
ELAFNVHAHPTLSEVLDEAYKRAKVTA-----------
>Cylr|282901635
------------------------------------------MGGHGAALHAVHYGLKTA
IIEAADMGGTCVNRGCIPSKALLAASGKVRELRDAHHLQSLGIQLGGVSFQRDAIAQHAN
NLVSKIQGDLTNSLKRLGVDIIRGWGKLAGPQKVSVVT--TGSE-KIITAQNIILSPGSV
PFVPPGIEIDGKTVFTSDQGVKLESLPDWIAIIGSGYIGLEFADIYTALGSEVTMIEAVD
ILMPGFDRDIAKLAERVLITSRDIETKVGIYAKKIIPGSPVVIELADFQTKEDVEVLEVD
ACLVATGRIPATKNLGLETVGVELDKRNFIPVNDGMHILAGSEIVPNLYAIGDANGKMML
AHAASAQGIIAVENILGRNKKVDYRSIPAAAFTHPEVSYVGLTETAAQELGLAQGFEIGT
TKSYFKGNSKALAENEADGIAKVIYRQDTGEVLGVHIFGVHASDLIHEASSAVAYRHSVK
DLAYLVHAHPTLSEVLDEAYKRAIAS------------
>Prom9303|124023678
--------------------------MSEASFDFDVIVIGAGYGGFDAAKHAADDGLKVA
IVESGDMGGTCVNRGCVPSKALLAASGKVRELADAEHLSGFGIHAAPVRFERQKIADHAN
KLVATIRSNLTKTLQRAGVTILRGHGRLEGSQRIGVREK-SGVD-RLLTARDVILATGSD
PFVPPGIETDGRTVFTSDEAVNLEWLPRWIAIIGSGYIGLEFADVYTALGCEVTMIEALD
RVMPTFDPDITKMAARHLIEGRDIDARAGVLASKVIPGCPVRIELAEMKSRELVDSLEVD
AVLVATGRVPSSKGLNLESVGVETN-RGFVPIDDSMRVLVNGNPLPHLWAVGDVTGKLML
AHTAAAQGTLAVDNIQGHSRTIDYRSIPAATFTHPEISSVGLSEADAKELAAKDGFELGS
VRSYFKANSKALAELESDGLMKLLFRKDSGEVLGAHIYGLHAADLIQEVANAVARRQSVA
QLANEVHTHPTLSEVVEVAYKQAAKQLAKAVVASASAS
>Syns7805|88809149
--------------------------MSAASFDFDVIVIGAGYGGFDAAKHAAEHGLKVA
IIESRDMGGTCVNRGCVPSKALLAASGRVRELADAEHLAGFGIHAAPVRFERQKIADHAN
QLVATIRGNLTKTLERSGVTIIRGSGRLESAQAVGVREI-SGVD-RVLTAKDVILATGSD
PFVPPGIETDGRSVFTSDEAVSLEWLPRWLAIIGSGYIGLEFADVYTALGCEVTMIEALD
RVMPTFDPDISRIAARHLIDGRDIDARAGVLAQSIKPGAPVQIELVDMQTREPVETLEVD
AVLVATGRVPSSRTLNLEKLGVETQ-RGFVPINDRMQVLANGQPIPHLWAVGDVTGKLML
AHTAAAQGTVAIDNILGHNREIDYRSIPAATFTHPEISSVGLSEADAKQLAADQGFELGV
VRSYFKANSKALAELDSDGLMKLLFNKVSGEVLGAHIYGLHAADLIQEVANAVARRQSVR
QLANEVHTHPTLSEVVEVAYKLALSTIA----------
>Syns7803|148240080
--------------------------MSDASFDFDVIVIGAGYGGFDAAKHAAEHGLKVA
IIESRDMGGTCVNRGCVPSKALLAASGRVRELADADHLAGFGIHAAPVRFERQKIADHAN
QLVATIRGNLTKTLERAGVTIIRGQGRLESAQAVGVREI-SGVD-RVITGKDVILATGSD
PFVPPGIETDGRSVFTSDEAVSLEWLPRWLAIIGSGYIGLEFADVYTALGCEVTMIEALD
RVMPTFDPDITRIAARHLIDGRDIDARSGVLAQSIKPGAPVQIDLVDMKTREPVETLEVD
AVLVATGRVPSSRNLNLDKLGVETQ-RGFVPINDRMQVLANGQPVPHLWAVGDVTGKLML
AHTAAAQGTVAIDNILGHSREIDYRSIPAATFTHPEISSVGLSEADAKQLAADQGFELGV
VRSYFKANSKALAELDSDGLMKLLFNKASGEVLGAHIYGLHAADLIQEVANAVARRQSVR
QLSTEVHTHPTLSEVVEVAYKQAAASLLTPA-------
>Cya0110|126657256
--------------------------MSEREFDYDLIIIGAGVGGHGAALHAVKCGLKTA
IIEAKDMGGTCVNRGCIPSKALLAASGRVRELQNAQHLYNLGIHIEGVDFQRQAIADHAL
SLVNKIRGDLTNSLKRLKVETIRGWGKVIDTQKVSVLTD-DG-E-KTITAKDIMLCPGSV
PFVPRGIEIDHKTVFTSDEAVKLDVLPQWIAIIGSGYIGLEFSDIYTALGCEVTMIEALD
TLMPGFDPEISKLAERTLLKARDIETYSGVFATKVTPGAPVTIELTDAKTKEVIDVLEVD
ACLVATGRVPATKNLGLENLGIETD-RGFIPVNDKMEVLRDGEPVPHLWAVGDANGKLML
AHAASGQGAIAVENICGRDKTIDYRSIPAAAFTHPEISYVGLTEPAARELGEKEGFEVAT
VKTYFKGNSKALAEGETDGIAKIVFRKDNGELLGVHIMGIHASDLIQEAANAIAQRQSVE
KLSFNIHTHPTLSEVLDEAFKRAEARV-----------
>Mica|166367786
-------------------MLTLRVRETMSEFDYDLIIIGAGVGGHGAALHAVKCGLKTA
IIEAKDMGGTCVNRGCIPSKALLAASGRVRELADSDHLKSLGIAIGGVNFDRPTIADHAN
NLVSKIRGDLTNSLKRLKVDTIHGWGKIAGPQKVSVIGD-SG-E-KIYTAKDIMLCPGSV
PFVPPGIEIDHKTVFTSDEAVRLETLPKWIAIIGSGYIGLEFSDIYTALGCEVTMIEALD
SLMPGFDPEISKIAERVLIKPRDIETYVGVLAKSIKPGNPVAIELVDAKSKEAIEILEVD
ACLVATGRIPATKNLGLEFVGVELDKRGFIAVNDKMQVIQSGEPVPHLWAVGDATGKMML
AHAASGQGVIAIENICNRPKTIDYRSIPAAAFTHPEISYVGLTEPQAEALAQQEGYKVAS
VKTYFKGNSKALAEGETEGIAKVVYRQDTGELLGVHIIGIHASDLIQEAANAIAERQSVH
ELAFRIHTHPTLSEVLDEAYKRAEVAA-----------
>Syns8109|260436739
--------------------------MSDASFDFDVIVIGAGYGGFDAAKHAAEHGLKTA
IVESRDMGGTCVNRGCVPSKALLAASGKVRELADDKHLASFGIHAAPVRFERQKIADHAN
QLVQTIRTNLTKTLERAGVTILRGHGRLEGSQKVGLREP-SGVD-RVLTAKDVIIATGSD
PFVPPGIETDGRTVFTSDEAINLEWLPRWIAIIGSGYIGLEFADVYTALGCEVTMIEAMD
KVMPTFDPDIAKIAGRHLIDGRDIDARSGLLARKVIPGCPVQIELADFNSRELVETLEVD
AVLVATGRVPSSKGLNLESLNVETN-RGFVPIDDAMRVLVNGQPVPHLWAVGDVTGKLML
AHTAAAQGTVAVDNILGHAREIDYRSIPAATFTHPEISSVGLTEADAKALAEKDGFQLGS
VRSYFKANSKALAELDSDGLMKLLFNKTSGEVLGAHIYGLHAADLIQEVANAVARRQSVR
QLATEVHTHPTLSEVVEVAYKQAAAQLAA---------
