# Supplementary material for: Genome fluctuations in cyanobacteria reflect evolutionary, developmental and adaptive traits
Source: BMC Evol Biol. 2011 Jun 30;11:187. doi: 10.1186/1471-2148-11-187 (PMC3141437; doi:10.1186/1471-2148-11-187)
Supplement: Additional file 8 — Individual and concatenated alignments for protein groups. Compressed file containing all alignments of individual groups (fasta format) and the concatenated alignment of 285 single-copy genes (phylip format). [file 1471-2148-11-187-S8.GZ › Cyanos1416.faa]

>Syne7942|81300008
------------------------------------------------------------
--------------------------MGAFLLEGTHLLQEA--IATN--WPL--LQVCAT
PAWQNQH-PQLWQQAIQAA--------PEQTVSDDLLAYLCTTVNPDGVVAIAA-----R
QPQRQPPTSAS--LLIAV-ETLQDPGNLGTIIRTAAAAGADGLWLTADGVDPDHPKVLRA
SAGQWFRLPIAI---------ATDLGQTLRSWQQQGYQIV-STLPRATTT------LWQA
DLTRPTVLLLGNEGAGLSPDLAAIADSAVTIPQAAGVESLNVAIAAALLLYEARRQRQS-
-----------
>PromCC|33240822
------------------------------------------------------------
----------MVRRLRELSSAKGRIQYSSLLLEGTHLLLEA--LQTG--ARP--SEIVAT
PEWIEDN-LELLKRIPSQV--------KLNSVTQSVLQASLTTVNPNGVASIFP-----L
SVLPQPSDQSN--FVLAL-DRLQDPGNLGTLFRTALAADVDLVWLAL-GADPLGQKVLRS
SAGAVLKLPFQRLGGAE-KHSINELVEKLEKARKQGFQIV-GTYSPNSCHVLAVSPYWEL
DWTKPTVLVLGNEGDGVHPTIQDCCTHSVSLPHNQQVESLNVASAAVPLLLERLRATMTS
-----------
>Crow|67925525
------------------------------------------------------------
--MITSIRNPLIKQIRKLHRTKGRREEGLLLLEGTHLVETA--YEAN--CSL--MTLCYT
EQWRTRY-PQLWENVSKKVQ-------RLELVSLEVLTAMTTTINPDGVVATA------L
FEPFTEGEITDFRLGLVI-ERLQDPGNLGTIIRTAAATGIDGIWLSDDSVDVDHPKVLRA
SAGAWFQVPIFI---------SSDLKRIVEKYKNNGFNIV-ATLPNTTQT------YWHL
QLTKPTLILLGNEGSGLSDSLVSLANEIVSIPLSEGIESLNVAIATALILYEAXRQQIFN
-----------
>Syn7335|254422310
------------------------------------------------------------
--MLTSLQNQTVKQLRKFQQPKERRKQSVLLLEGTHLIEAA--CEVR--YPL--QTLCYT
EAWQVRH-KRLCEEAIAQSH-------QVELVSPEVLKSIASTITPDGAIAIAPRRNVWK
AESGRPKDMVS--LGVIL-ETLQDPGNLGTIIRTSAGVGSDGLWLSHDSVDLGHPKVLRA
SVGQWFRMPMA----------TVDVVEQASTLRQNGVQVV-ATTAAAELD------YWQL
DLQRPTVFLMGNEGAGLSDALMACASVTVKIPVAPEVESLNVAISTALLLYEAKRQRQVV
SCGDH------
>Syn307|148241713
----------------------------------------------------MSRFDGRP
ADLISSRRNPLVQQVRALQQPRGRREQGLLLLEGTHLLQEC--RRLG--LPL--DRLIAT
TRWQEQH-PTLLGSEP------------LQPVSPEVLQAMASTDSPDGVIALLPHPAPGL
QAPSWPQAKSP--LLLAL-DRVQDPGNLGTILRTALAAGVDRVWLGG-GADPWQPKVLRA
SAGAALELSMQR---------LDDLAPVLAMARERGVACY-AALRDGGQP------YWQP
DWHQPSLLLLGNEGSGLDPALVQQGVTALTIPHHAAVESLNVAVAAGVLLLERVRQGHDR
RESAATALGA-
>Syn9605|78212412
------------------------------------------------------------
-----------------------------MLLEGTHLLQEV--LRQG--NAP--DEIIAT
EAWWQGH-SALAERCVQA---------RLRIVTDEVLRAALTTVTPDGVACLSP-----L
DRLPAVPPELD--FLLVL-DRIQDPGNLGTLLRTALAADVNAVWMGA-GVDPLGTKVLRA
SAGALLQLPHQRFGPSE-AMAISQLRQGLKQLAALGVQVV-ATLVPDSTQA-SPIPYWDL
DWTLPTALVLGTEGAGLHPDLQACCTHAVTLPHSARVESLNVASAAVPLLLERRRATMTA
KSQQFG-----
>Nosp|186685767
------------------------------------------------------------
--MLTSLQNSLVKQIRKLHSTKERHKQQLFLLEGTHLLEEA--CAVN--YPL--ETVCCT
SDWQAAH-SSLWEKASSKSD-------RTEIVSEEVLNAIATTVQPDGVVATAK-----R
TDSQTQLPFTG--LVLAL-ETVQDPGNLGTIIRTAAAVGASGLWVSGDSVDLDSPKVLRA
SAGQWFRLAMSV---------TENLKATVQQSQQAGMQVV-ATLPSATLT------YWDV
DWRKPSLILLGNEGAGLSADLAAIADKQVRIPLSPGVESLNVAIAAALMLYEARRQMS--
-----------
>PromAS|123969030
------------------------------------------------------------
--MLKSGKNP--------------------------------------------SKILVT
EKWLRKN-QNLSKKFDES---------LINIVSEEVLASAISTINPDGIAALVE-----I
SAIPNYQFNRKDDFVLVL-DRIQDPGNMGNLFRTALAAGVNAIFLAG-GAHPLGQKVLRA
SSGAVFHLPFLRFDGIE-EEILNSLLNSLSELSNVGFKIF-STSSHNESTKKPSKPYWEV
DWSRRTALILGNEGKGIHKKIQEAFNETITIPHSEIVESLNVACVAVPLLLERKRVAYTS
K----------
>Rapb|282896219
------------------------------------------------------------
--MLTSLQNPLVKQIRKLHSAKERHKQQLFVLEGTHLIAEA--CSVN--YPL--ETVCCT
IDWQNSH-SELWQNVCNACH-------RVEIVSQEVLAAMATTVQPDGVVAMV------K
RCEENPIPITG--LALAL-ETIQDPGNLGTIIRTAAAVDASGLWLSNDSVDLDHPKVLRA
SAGQWFRLKKQV---------SHNLKDTVQDCQRGGMQVV-ATLPTAELT------YWQV
DWSLPSLILLGNEGAGLSDDLATMANIQVKIPLSPQVESLNVAISAALILYEAQRQKACG
KNTN-------
>YellA|86605783
----------------------------------------------------------MA
SELLTSPKNPWIRQLRQLHRSKGRREQGAFLVEGSHLLEEA--LGVG--WPL--RAVCYT
FDWAERH-PRLLASLPKHL--------RRQAVSLEVMAALSTTESPEGVVAVAVS----R
QIASPPPEALR--LGLVV-ETLQDPGNLGSLIRVVAATGADGLWLSADSVDPENPKVLRA
SAGQWFRRPPQV---------LSDLPAWIQSCRRQGIQVLAATLAPLATC------YWDH
DLTRPTLFLLGNEGAGLQESTIQLADAQVRIPMAAGVESLNVAMTGGLLLYEALRQQRAQ
LRGTA------
>Prom9215|157413860
------------------------------------------------------------
-MKITSKNNNLVKRFRTFKRGSSPKHQDFFCIEGTHLIEEL--LKSG--KNP--SKILVT
EKWLRKN-QNLSRKFHQS---------LINIVTEEVLASAISTINPDGIAALVE-----I
STIPNYKFDTKDDFVLVL-DRIQDPGNMGSLFRTALAAGVDAIFLAG-GAHPLGQKVLRA
SSGAVFHLPFLRFDGTE-EEILNSLLKSLSELSNVGFKIF-STSSNNKSSKKPSKPYWEV
DWSRSTALILGNEGQGIHKKIQEAFNETITIPHSELVESLNVACVAVPLLLERKRVAYTS
NK---------
>PromN2A|72382704
------------------------------------------------------------
--MITSKRNPLVRKLRGLLKKTGREEHSSLLLEGSHLLEEA--LKTN--FLP--TEVIAT
PEWCDQH-EEILKKIASRT--------LLTLVTKNVLETSLSTVTPDGVAAIFP-----M
QGLPKSGKAPK--HILAL-DRIQDPGNLGNLFRSALAGEYEAMWLAS-GADPLNQKVLRS
SAGSVLHMPFERIGHSS-SSSIEMLVSKLNIAIDDNYQVV-GTISPNKITDKKVKPYWEL
DWDLPTVLVLGNEGSGVHASIEACCTDFVTLPHSSLVDSLNVASAAVPLLLERQRVKMVK
GMQKKS-----
>Syns9917|87125512
------------------------------------------------------------
--MITSRRNPLVRRLRSLAQRSGREQEGLLLLEGAHLLQEV--LRSQ--SPQTGLEVIVT
PAWLEAH-PNALSAWEGSV--------RWHHVSDEVLQAALSTLHPDGVACLLP-----L
EALPEPPGHTS--FVLAL-DRVQDPGNLGTLLRTALAADVELVLLAS-GADPLSPKVVRS
SSGAVLTLAQERLGPEE-RQGVRALAERLQDLRCDGLQVV-ATLVPDASAPVEVLPYWEL
DWTRPTALVLGNEGSGLHPELLACCSHGVTLPHSPRVESLNVAAAAVPLLLERRRATMTA
PRS--------
>Prom9312|78779779
------------------------------------------------------------
--MLKSGKTP--------------------------------------------SKILVT
EKWLRKN-ENLSKKLQPS---------LINIVSEEVLASAISTINPDGIAALVE-----I
SSIPNYQFNIKDDFVLVL-ERIQDPGNMGSLFRTALAAGVDAILLAG-GAHPLSQKVLRA
SSGAVFHLPFLRFDGTE-EEILNSLCKSLYELSNVGFKIF-TTSSHNKSSKKSSKPYWEI
DWTKSTALILGNEGQGIHKKIQEAFNETITIPHSELVESLNVACVAVPLLLERKRVAYTS
NT---------
>SynsBL|116072328
----------------------------------------------------------MS
EPLISSRRNPLVKRLRMLSSRPGRDAEGLLLLEGTHLLQEL--LWIG--GQP--TELIAT
EAWFDRH-ADLIQALDASV--------VWRRVTEEVLGAALSTVTPDGVACLCP-----I
TLLPEPPKTCD--FWLVL-DRIQDPGNLGSLLRSALAADVQSVWMGS-GVDPLGGKALRA
SAGALLQLPHRRFGPEQ-QQAIDDLDQALRLLMAQGIQVV-ATLVPDASGPLRPIPYWEL
DWTQPTALVLGTEGAGLHPRLQACCTHAVTLPHSSRVESLNVAAAAVPLLLERRRARMVG
TQQ--------
>Prom9515|123966693
---------------------------------------------MYLTSKLSLIIIENI
YPKITSKSNALVKRFRSFKKGSNTKDKDYFCIEGTHLIEEI--IKSG--NYP--SKILTT
EKWLYKN-EELSQKFDPS---------LIIVVSEEVLASAVSTKNPDGVAALVQ-----S
SSILNFEINNEDDFMLVL-DRIQDPGNMGNLFRTALAAGVNKVLLAG-GANPLGQKVLRA
SSGSVFHLPFKRFDGGE-EEIINSLLTSLDQFSKNGFQII-STSSHNKNPDKSQKPYWEI
DWSKPTALILGNEGNGIHERIQEAFTETITIPHSELVESLNVACVAVPLLLERKRVAYIS
NSRIQK-----
>Cya8802|257060931
------------------------------------------------------------
--MITSLKNPLVKQIRQLHRTKGRREQNLLLFEGTHLLETA--CEVN--CSL--DCLCYT
AQWQSRY-PQLWELATQKAQ-------RIELVSPEVLQALATTVNPDGVIATA------V
NPKISKPTIADFKIGLIL-ERLQDPGNLGTIIRTAVATEIDGIWLSSDSVDIDNPKVLRS
SAGAWFHVPLIV---------SCDLSATIKHYQASGVQVI-ATLPTATNT------YWDV
DLTQPSLILLGNEGAGLSEELASLADQTVSIPLGNTIESLNVAIACALLLYE--RQRQMR
Q----------
>Prom9313|33862607
------------------------------------------------------------
--MISSRRNPLVRRLKFLASSEGRQEQALLLLEGTHLLQEV--LRTT--HRP--KEIVAT
NFWLERH-GDLVQALPAET--------LIHQVTPSVLEASLTTVSPDGVASLVP-----L
DSLPQAVNQAK--FVLAL-DRLQDPGNLGTLLRTALAAEVEAVWLAS-GADPLSPKVLRA
SAGAILQLPYQRFGSSG-QEAVEQLAEQLEWAASHGLQVV-ATMVPGSSAAHSCLPYWQL
DWRKPTVLVLGNEGSGLHPRLQACCTDCVTLPHSAAVESLNVAAVAVPLLLERRRATMTF
STQ--------
>Cya7822|196259376
------------------------------------------------------------
--MITSLQNPLVKQMRKLHRAKGRREQNLFLIEGTHLLETA--CKVK--SSL--MVVCCT
PDWQNRY-PQLWELASQKAQ-------RAEIVTPEILAAMTTTVNPDGVVASAAR----I
SNPTELISPLS--LGLVL-EQLQDPGNLGTIIRTAVATEVEGLWLSDDSVDVDNPKVLRA
SAGEWFRVPMRV---------SQNLPQVIEDYKSQNVQVI-ATLPQGTKT------YWEI
DFTRPTLILMGNEGAGLSDELISLADIGVNIPLGGGVESLNVAIATALLLYEAKRQRAVN
QKT--------
>Cya7424|218438771
------------------------------------------------------------
--MITSLQNPLIKQMRKLHRPKGRREQNLFLIEGTHLLETA--CSVN--SSL--DVVCCT
PQWQTNH-KQLWEKAQSLAQ-------RTEVVTPEVLAAIATTINPDGVVASATR----I
FEDSLAKSPLS--LGLML-ERLQDPGNLGTIIRTAVATEVDQLWLTHDSVDLDNPKVLRA
SAGEWFRVPMRV---------SDNLGALIEGYKRQQVQVI-GTLPQGNKT------YWEI
DFTRPTLILLGNEGAGLTPELVSLVDQQVTIPLGGGVESLNVAIAAALLLYEAKRQKQLT
IDNG-------
>PromN1A|124026423
------------------------------------------------------------
--MITSKRNPLVRKLRGLLKKTGREEHSSLLLEGSHLLEEA--LKTN--FLP--TEVIAT
PEWCDQH-EEILKKIASRT--------LLTLVNKNVLETSLSTVTPDGVATIFP-----M
QGLPKSGKAPK--HILAL-DRIQDPGNLGNLFRSGLAGEYEVMWLAS-GADPLNQKVLRS
SAGSVLHMPFERIGHSS-SSSIEMLVSKLNIAIDDNYQVV-GTISPNKITDKKVKPYWEL
DWDLPTVLVLGNEGSGVHASIEACCTDFVTLPHSSLVDSLNVASAAVPLLLERQRVKMVK
GIQKKS-----
>Micc|254411771
---------------------GLVDALDSGSSVRKNFRVQVPGSALKIVETRHGASLHTI
EIMLTSTKNPLVKAIRKLHTAKGRREEQLLLLEGTHLLAEA--CAVN--YPL--VTLCCT
PDWQQSH-PQLWQDATPHCQ-------RVELVSASVLKAMATTVQPDGVVVTAK-----S
SFLAPPQIPCS--LGLVL-ETLQDPGNLGTIIRTATAAGVDGLWLSPDSVDLENPKVLRA
SAGQWFRLPISA---------NANLSQVVRQSQAQGVQVV-ATLPKAPLS------YWEI
DWRIPTLILLGNEAAGLSSELTVLADQAVQIPLGQDVESLNVAIAAALIVYEALRQRVGG
TGNRL------
>Prom9202|254527140
------------------------------------------------------------
--MLKSGKNP--------------------------------------------YKILVT
EKWLRKN-QNLSRKFHQS---------IINIVTEEVLASAISTINPDGIAALVE-----I
STIPNYKFDIKDDFVLVL-DRIQDPGNMGNLFRTALAAGVDAIFLAG-GAHPLGQKVLRA
SSGAVFHLPFLRFDGTE-EEILNSLLKSLSELSNVGFKIF-STSSNNKSSKKPSKPYWEV
DWSRRTALILGNEGQGIHKKIQEAFNETITIPHSELVESLNVACVAVPLLLERKRVAYTS
NK---------
>Nods|119513673
------------------------------------------------------------
--MLTSLQNSLVKQIRKLHSTKERHKQQLCLLEGTHLLQEA--CVVN--YPL--VTVCCT
PEWQTAH-PELWEAACSHSD-------RVEIVSKEILAAIATTVQPDGVVATAQ-----R
AINQTQVPFTG--LVLAL-ETIQDPGNLGTIIRTAAATGATGLWLSDDSVDLDSPKVLRA
SAGQWFRVATAV---------SQDLKATIQQSQQAGMQVV-ATLPTANLT------YWDV
DWRKPSLILLGNEGAGLSPDLASMADKQVKIPLSSGVESLNVAIAAALMMYEAQRQIIHN
S----------
>Cyab|254431824
-------------------------------------------------------MSAAA
EPLISSRRNPLVKRLRQLHTAKGRREQGLVLLEGTHLLQEA--LRLG--LEP--AHLLAT
GMWQRNH-APTLGAIRAGV--------AITTVTEEVLAAVATTDHPDGVVAALP-----T
PPAGWGPATAR--LVLAL-DGVQDPGNLGTLMRTALAAGVEALWLAE-GADPLQPKALRA
SAGAALALPLQRGSRETLLHQLGELAARTAETGSEALQVV-ATVPPQAGA----IPYWQL
DWQRPTVLLLGQEGAGLSGQLLQRATHRVTIPHSAAVESLNVAVAAAPLLLERLRQQQQD
PQQLPQPLD--
>Acam|158334661
------------------------------------------------------------
--MITSLQNPLIKQMRKLQQVKHRRQQGKLLLEGTHLLQSA--WEQN--WSF--EIVCYT
DRWQAKY-PQIWQQIQDRTT-------RLERVSPEVLQATATTVHPDGVVAVIS-----R
PATPSLPIQT---LGLAL-ETIQDPGNLGTLIRTSVATQVEGLLLNQQCADLESPKVLRA
SAGAWFHLPQRA---------TDKFVTVLQTYKQQGMQLI-ATVPDASHT------FWQV
DYRQPTLILIGNEGAGLSQPVLDLADHQVNIPIAPGVESLNAAIAAALLLYEVRRQRDGK
PA---------
>Prom9301|126696822
------------------------------------------------------------
--MLKSGNSP--------------------------------------------SKILVT
EKWLIKN-QNLSKQFDES---------LLTLVSEEVLASAISTVNPDGIAALVE-----I
SSIPNYQFNSKDDFILVL-DRIQDPGNMGNLFRTALAAGVDAIFLAG-GAHPLNQKVLRA
STGAVFNLPFKRYEGTE-EEIINSLLKSLSELSNEGFKIF-STSSFNKSSKKTSKPYWEI
DWTKSTVLILGNEGQGIHKKIQEAFNETITIPHSELVESLNVACVAVPLLLERKRVAYTS
NK---------
>Artm|209523883
------------------------------------------------------------
--MLTSLQNPLVKQIRQLHTAKARREEGLFILEGTHLIEAA--CAVN--WEI--ITLCCT
PQWQERH-PELWELAAKTAD-------RTEQVSDRLIVAMTTTVNPDGVVAIA------R
RQDQTPVPITS--LGLVL-ETVQDPGNLGTMIRTATAAGVEGLWLSSDSVDPTHPKVLRA
SAGAWFEVPIAV---------HSDLITQLSNSQKQGIQVV-ATRADASLS------YWEI
DLRQPTAIVLGNEGSGLSPDLNSLADYHIRVPLLGNVESLNVAICAALILYEAQRQRLDT
-----------
>Syne6301|56750360
------------------------------------------------------------
--MLTSRQNPLTKQIRQLHQAKGRRQMGAFLLEGTHLLQEA--IATN--WPL--LQVCAT
PAWQNQH-PQLWQQAIQAA--------PEQTVSDDLLAYLCTTVNPDGVVAIAA-----R
QPQRQPPTSAS--LLIAV-ETLQDPGNLGTIIRTAAAAGADGLWLTADGVDPDHPKVLRA
SAGQWFRLPIAI---------ATDLGQTLRSWQQQGYQIV-STLPRATTT------LWQA
DLTRPTVLLLGNEGAGLSPDLAAIADSAVTIPQAAGVESLNVAIAAALLLYEARRQRQS-
-----------
>Anav|75907658
------------------------------------------------------------
--MLTSLQNSLVKQIRKLHSTKERHKQGLFLLEGTHLLEEA--CAMD--YPL--EVVCCT
PEWEASH-TALWEEACNRCD-------RCEIVSEEVLQAIATTVQPDGVVATAK-----R
SELQSQIPFTG--VVLAL-ETIQDPGNLGTIIRTAAAAGASGLWLSQDSVDLDNPKVLRA
SAGQWFRLATAV---------SEDLKATVQLCQQAGMQVV-ATLPTAKLT------YWEI
DWHKPSLILLGNEGAGLSPDLAAMADQEVKIPLSPGVESLNVAITSALMLYEVQRQLNFQ
-----------
>Artp|284053061
------------------------------------------------------------
--MLTSPQNPLVKQIRQLHTAKGRREEGLFILEGTHLVEAA--CAVN--WDI--MAVCCT
PQWEERH-RDLWELAVKRAD-------RTEQVSDRLIAAMTTTVNPDGVVAIA------R
RRDQTPVPITS--LGLVL-ETVQDPGNLGTMIRTATAAGVEGLWLSSDSVDPTHPKVLRA
SAGAWFEVPIAV---------HSDLITQLSDIQKQGIQIV-ATRADASLS------YWEI
DLRPPTAIVLGNEGSGLSPDLTSLADYHIRVPLLGNVESLNVAICAALILYEAQRQRLDS
-----------
>Cya7425|220910387
------------------------------------------------------------
--MLTSLQNPLIKQMRKLHQGKYRRAQQQFLLEGTHLLLEA--VETG--YPL--EVICFT
PQWQAKQ-APDWLAQLEQLT-------RLEVVSEQVLAAIATTVNPDGVVALAP------
-FQPRPPLEIHH-LGLAV-ETLQDPGNLGTMIRTAAAAGAEGVLLSSDSVELENPKVLRA
TAGQWFRLPLSV---------AEDFQAELQHYRQQGIQVV-ATLPQAQSN------YWDV
DLTCPTLFLLGNEGAGLSASVVALADRQVKIPLQPGVESLNVAIAAALLLYEAQRQRQSR
A----------
>Cya51142|172035318
------------------------------------------------------------
--MITSIRNPLIKQIRKLHRTKGRREHNLLLLEGTHLVETA--YKEN--CSL--ITLCYT
EEWQARY-PQLWESVSKRVK-------RSELVSADVLASMTTTVNPDGVVATA------R
FQPRTEEEITDFRLGLII-ERLQDPGNLGTIIRTAAAVEIDAIWLSDDSVEIDNPKVLRA
SAGAWFQVPIFV---------TSDLTTVIKKHKNHGVNIV-ATLPNATET------YWQL
QFTQPTLILLGNEGSGLSNSLIALADELVSIPLSQGVESLNVAIATALLLYEAKRQKIFN
S----------
>Lyns|119493555
MRVGKSDTANATLRERRNQPQSKYFLSGHGKILNQTQATGFVTLRLNLRVVILFYFQSEI
INMLTSVQNPLIKQLRKLQRTKGRREQQLFLLEGTHLIEEA--LATQ--YPL--LTVCYT
AQWQNRY-PRLWESVCQAAS-------RSEEVNERVLQAIATTVNPDGIIATAP------
RPQPQTVAITQ--IGLAL-ETVQDPGNLGTMIRTAAAAGIDGLWLSDDSVDLDHPKVLRA
SAGAWFRLPMAV---------GGDLTEQLTIAQQQGVQIV-ATLPDADLT------YWEL
DFQQPTIVVLGNEGAGLSSSLTALADQHVQIPLSGGVESLNVAICAALMLYEGQRQHQNR
TLNLPSP----
>Prom9211|159903887
------------------------------------------------------------
MPLISSRRNPLVRRLRALSTPKGRSIESLLLLEGTHLLEEA--LKNG--SIP--EEIIAT
SKWLENH-SRILEFLPKNV--------QFHLVTASVLQASLTTVTPDGVASLLS-----L
SALPKLKHSPD--FILVL-DRLQDPGNVGTLFRTALAADIDALWLAL-GADPLSQKVLRS
SAGAVLKLPFERLADSE-DIAIDGLVDKLRGVSQEGYQVV-ATYVAGKPSDFEVIPYWEL
DWIKPTVLVLGNEGSGLSPRIQACCTHGVTLPHSEAVESLNVAVAAAPLLLERRRAKMTS
YMSKNGERSKL
>Noss|17227671
-------------------------------------------------MLTLLNIQTSA
LAMLTSLQNSLVKQIRKLHSTKERHKQGLFLLEGTHLLEEA--CAMD--YPL--EVVCCT
PEWEANH-TALWDDACSRCD-------RYEIVSEEVLQAIATTVQPDGVVATAK-----R
SEQQSQVPFTG--VVLAL-ETIQDPGNLGTIIRTAAAAGASGLLLSQDSVDLDNPKVLRA
SAGQWFRLATAV---------SEDLKATVQLCQQAGMQVV-ATLPTAKLT------YWEI
DWRKPSLILLGNEGAGLSPDLAAMADQEVKIPLSPGVESLNVAITSALMLYEVQRQLNLQ
-----------
>Cya8801|218247732
------------------------------------------------------------
--MITSLKNPLVKQIRQLHRTKGRREQNLLLFEGTHLLETA--CEVN--CSL--DCLCYT
AQWQSRY-PQLWELATQKAQ-------RIELVSPEVLQALATTVNPDGVIATA------V
NPKISKPTIADFKIGLIL-ERLQDPGNLGTIIRTAVATEIDGIWLSSDSVDIDNPKVLRS
SAGAWFHVPLIV---------SCDLSATIKHYQASGVQVI-ATLPTATNT------YWDV
DLTQPSLILLGNEGAGLSEELASLADQTVSIPLGNTIESLNVAIACALLLYE--RQRQIR
Q----------
>Glov|37520123
------------------------------------------------------------
--MLTSLQNPVIKQLRKLHAAKERQAQGLFLVEGTHPVAAA--LAGG--WEL--EFVCAT
EAWVGEH-PAMHTALSGRAG-------RYETVAPAVIEALADTVHPSGVVAAVR-----R
RADAWRPLLERDVSLLVLGERLQDPGNVGTLVRSCAAVGADGLVLSADSVDPDHPKVLRA
SAGLWFRSPPLS---------VPDLTACVADLVRRGVQVL-AADAGAGRS------LWEC
DLRRPTAFVLGSEGQGLSEPLRRCLPERVGIPLAPGVESLNVAVSGALLLFEAARQRRGS
SH---------
>Syns8102|33866165
------------------------------------------------------------
--MISSRRNPLVKRLRSLSSRAGREEEGLLLLEGTHLLQEL--VRLK--LQP--AELIAT
ERWYQRH-AQLLVGVNQAI--------PRRLVTDEVLTAALSTVTPDGVASLCP-----Y
SALPLAPKDAH--FLLVL-DRIQDPGNLGTLLRTALAADVQNVWLGS-GVDPLGSKSLRA
SAGALLQLPHHRFGPDE-DTAISQLTDELKRLAAGGMQVV-ATLVPGSQVPIRPVPYWEL
NWRLPTALVLGTEGAGLHPELLACCTHAVTLPHSSRVESLNVAAAAVPLLLERRRATMTA
TTQQSG-----
>Thee|22299511
------------------------------------------------------------
-MIITSRQNQLVRSIRKLHHRKYR--QGHLLLEGTHLIQEA--LASG--YHL--SVVCYT
SAWQAKQSPTFWQRLLHRSD-------RAVEVSEEVLAALCTTTTPDGVVAVAD-----Y
TPLPTLPLQS---LGLCL-VTLQDPGNLGTIIRTAAAVGVEGLLLSADCVDMTHPKVLRA
SAGQWFRLPMQT---------VTDGLATLKTYQAQGWQIV-VTRPTAPLI------YWQA
DFCQPTLLVMGNEGQGLPPAYQDASFTALRIPQEPNVESLNVAIATAVLLYEVYRQRWRD
-----------
>Syns9916|116073360
-----------------------------------------------------------M
QPLITSRRNPLVRRLRALAARQGREEEGLLLLEGTHLLQELVPLLRQ--HPQS-LELVAT
PTWLQGH-QALLARLHPAP--------KLQLVSEEVLQASLTTVNPDGVAALLP-----L
ALLPQKPASPA--FVLAL-DRIQDPGNLGTLLRTAMAADVEMVWQGS-GADPLNPKVVRS
STGAVLKLPLHRFGPAE-AAGITELKQTLHQARDRGLQVV-ATLVPGAGGPLSVVPYWEL
DWRLPTVLVLGNEGRGLHPELLDCCTHGVTLPHSPAVESLNVASAAVPLLLERRRATMTA
PSQQSG-----
>PromMED|33861855
------------------------------------------------------------
------------------------------------MIEEM--LKSG--NHP--SKILTT
EKWLDKN-EDLYQKIDQS---------LINVVSEEVLASAVSTKNPDGVAALVEI----S
SIPNFDFNNIEDDFILVL-DRIQDPGNMGNLFRTALAAGVSKILLAG-GAHPLGQKVLRA
SSGSVFHLPFKRFDGGE-EEIINSLLSSLDQFSKNGFQII-STSSHNKNLYKSQKPYWEI
DWSKPTALILGNEGNGIHKRIQEAFNETITIPHSELVESLNVACVAVPLLLERKRVTYTS
TSRIQK-----
>Scys6803|16330947
-----------------------------------------------------MYPLTSD
IASITSTQNPLVKQLRQLHQTKGRKQQGQLLLEGTHLLEVA--LAQG--KGF--NHGCFT
AMWQEKN-PVLADRLMAQSV-------HSYLVSGEVLAKMASTVNPDGVVATLTM----D
QFWRSPPPHAR--LGLVL-ERLQDPGNLGTILRTAAATGVEGIWLTADCVDPTSPKVLRS
SAGSSLLLPQQQ---------LQSLPPLLEKFHTQGLQLI-ATVPQATQT------LWEI
DFQRPTIVIFGSEGQGLSAPVLELTTHQVAIPQAPQVESLNVAIAVGVMLYEARRQQWAA
STPG-------
>Syn9902|78185098
----------------------------------------------------------MS
EPLISSRRNPLVKRLRMLSSRPGRDAEGLILLEGTHLLQEL--LWIG--GQP--TELIAT
EAWFDRH-ADLIQALDASV--------VWRRVTEAVLGASLSTVTPDGVACLCP-----I
TLLPEPPKACD--FWLVL-DRIQDPGNLGSLLRSALAADVQSVWMGS-GVDPLGGKVLRA
SAGALLQLPHRRFGPEQ-EKAIDDLDQALRVLVAQGIQVV-ATLVPDASGPLPPIPYWEL
DWTKPTALVLGTEGAGLHPRLQACCTHAVTLPHSSRVESLNVAAAAVPLLLERRRARMVG
TQQ--------
>Trie|113476712
------------------------------------------------------------
--MLTSLQNSLVKQIRQLHQSKGRQEQQLFLVEGTHLLEEA--CKRN--YPL--ITVCHT
FEWQEKH-KFLYELVSQKAQ-------RIELVSTKIIQSLATTVSPDGVVAIAP------
QSQTNFLKITT--LGIVL-DKIQDPGNLGTIIRTAVATNIDGLFVSRDSVDLSHPKVVRA
SAGEWFNLHKAI---------SENLKNEILKLQSQGLQVL-ATVPNSNIN------YWEI
DLRKPTIIVLGNEGSGISKDLIDLADYSVKIPLSNGVESLNVAVSAAIILYEIQRQRQLE
LK---------
>Syn9311|113954546
-----------------------------------------------------MSLKDQS
DELITSRRNPLVRRLRSLSARSGRDEHGVVLLEGTHQLQELQCCSWT--DSVS-LDVVAT
PAWLQTH-ADLIRALPGSV--------RVQRISAEALQAGLTTVQPDGVACLLP-----L
ACLPSVVEAPD--FVLAL-DRIQDPGNLGTLLRTARAADIQQVWCAS-GADPLAPKVVRS
SAGAILSLPVERFGPDP-MEGVVQLAERLNQAREAGLQIV-ATLVPDAAANLSVQPYWEL
DWTLPTVLLLGNEGAGLDPLLQACCSAGVTLPHSSAVESLNVAAAAVPLLLERRRARMTS
SMQTTG-----
>NoAz|298492725
------------------------------------------------------------
--MLTSLQNSLVKQIRKLHSTKERHKQQLFLLEGTHLLEEA--CAAN--YPL--EVVCCT
LQWQQAH-PQLWSEVCSRCDASGGGSHRAEVVSEEILAAIATTVQPDGVVATAK-----R
SQQQTQVPLTG--LVLGV-ETLQDPGNLGTMIRAAAAAGASGLWLSDDSVDLDNPKVLRA
SAGQWFRLDKAV---------SPDLKATVQQCQQAGMQVI-ATLPTASLT------YWEV
DWRKPSLILLGNEGAGLSDDLAAMADTQVKIPLNPGVDSLNVAIAAALMLYEAQRQKIYG
WFL--------
>Ucyn|284929697
------------------------------------------------------------
--MITSTKNPLIKQIRELRNVKKRREKGIFFFEGTHLLMTA--CEEN--CSL--LTLLFT
EKWKIEN-FKLWEIASRLTK-------RYETVSPEVLKSITTTVNPDGVIVTAL-----S
RPFDKAKTDIK--LGLIL-ERLQDPGNLGTIIRTAVATNIDGIWLSSDSVNIDNSKVIRA
SAGAWFKAPLVI---------TSNLKDIVMNYKNQGVNVV-ATLPNAKKN------YWDL
DLTRPTIILLGNEGSGLSEQLVNMADETVKIPLEQNIESLNVAVTGALILYEAKRQRTLL
-----------
>Syns5701|87302985
----------------------------------------MCAAVSRSEASDGSPWVPQA
RELITSRRNPLVGRFRALHQPRGRREQGLLLLEGTHLLEEA--LRLG--LRP--SQVLAS
PGWIERH-RSLLEGHPRMAA-------LLQPVAEPVLEAVATTAHPDGVVLTLP------
--WPEPPACERVDFVLAL-DRLQDPGNLGTLMRTALAAGVEELWHSE-GADPFQPKVLRA
SAGAALALPCRR---------LEQLLPRLESARTGGVQVV-ASVVAGGIP------YWQL
DWTLPTVLLLGNEGAGLAPELLAASSHQVTIPHSGAVESLNVAVAAAPLLLERWRQLTGE
NAGQQPQQPR-
>YellB|86609412
----------------------------------------------------------MA
SELLTSPKNPWIRKLRQLHRSKGRREQGAFLVEGSHLIEEA--LRVG--WPL--QALCYT
PDWASRH-PHLLADLPKGL--------RRQPVSSEVMAALCTTESPEGAVAVAVS----W
QISSPPLSKLR--LGLVV-ETLQDPGNLGSLIRVVAAAGADGLWLSADSVDPENPKVLRA
SAGQWFRRPPQV---------VPDLAAWIQSCRCHGIQVLAATLSPTANC------YWDQ
DLTRPTLFLLGNEGAGLREATIQQADAQVRIPMAEGVESLNVAMTGGLLLYEALRQRRSR
SGSAP------
>Syn7002|170077725
------------------------------------------------------------
--MLTSLQNPLVKEIRKLHQGRERQKQGRLLLEGTNLIEAA--IAKG--FSF--QTVLFT
AAWQTKY-PALASQLNGD---------RQTLVSEEVLQKVATTVNPDGIVATLDQ----A
LISQTPPQTLQ--LGVAV-ERLQDPGNLGTIIRTATATTVDGLLLSHDSVNPSNPKVLRA
SVGAWFQTTPVV---------IPTFAEQLQRYRAQGVQIV-ATLPQATKT------YWDV
DWRQPSLILLGNEGAGLSPAIASLANETVQIPMGPGVESLNVAIACALMLYEARRQRDHQ
TFS--------
>Cylr|282898547
------------------------------------------------------------
--MLTSLQNPLVKQIRKLHSAKERHKQQLFVLEGTHLITEA--CSVN--YPL--ETVCCT
MDWQNSH-SELWQNVCNACH-------RTEIVSQEVLAAMATTVQPDGVVAMV------K
RCEDHPIPMTG--LALAL-ETIQDPGNLGTIIRTAAAVDASGLWLSNDSVDLDHPKVLRA
SAGQWFRLKKQV---------SHNLKDTVQDCQRGGMQVV-ATLPTAELT------YWQV
DWSLPSLILLGNEGAGLSDELATMANIQVKIPLSPQVESLNVAISASLILYEAQRQKTCG
KNTN-------
>Prom9303|124023679
------------------------------------------------------------
--MISSRRNPLVRRLKFLASREGRQEQSLLLLEGTHLLQEV--LRTT--HRP--KEIVAT
NFWLERH-GDLVQALPAET--------LIHLVTPSVLEASLTTVSPDGVASLVP-----L
DSLPQAVNQAK--FVLAL-DRLQDPGNLGTLLRTALAAEVEAVWLAS-GADPLSPKVLRA
SAGAILQLPHERFGSSG-QEAVEQLAEQLECAASRGLQVV-ATMVPASSAAHSCLPYWQL
DWRKPTVLVLGNEGSGLHPRLQECCTDCVTLPHSAAVESLNVAAVAVPLLLERRRATMTF
STQ--------
>Syns7805|88809150
----------------------------------------------------MSAISGAE
GEPISSRRNPLIKRIRSLQSRTGREKEQCVLLEGTHQVQEL--LAQALPWTDP-LQVLAT
PLWFQNH-QALLAGLPGPV--------QLQLMSSEALGAALSTVHPDGVACLWP-----F
NRLPSPGPQPN--FVLAL-DRLQDPGNVGTLLRTALAADVEQVWMGA-GADPLGSKVVRS
AAGAILTLPLRRFGLTD-AQGVEQLATALKEARTRGLQVV-ATLVPNAATGLQVEPYWQL
DWCRPTVLVLGNEGSGLHPRLLACCSHGVTLPHGRKVESLNVAAAAVPLLLERRRATMTA
PMQQSG-----
>Syns7803|148240081
----------------------------------------------------MPVIARAE
GEPISSRRNPLIKRIRSLQSKAGRESEQCVLLEVTHQVQEL--LAQGEAWTDP-LSVLVT
PLWLQRH-RDLLAQLPGPV--------QVQLMTPEALGAALTTVHPDGVACLWP-----L
KSLPAAGPHPN--FVLAL-DRLQDPGNVGTLLRTALAADVEQVWMGA-GADPLGSKVVRS
AAGALLSMPYQRFGPTD-AQGVEQLATALKDARTRGLQVV-ATLVPDAAAGLPVQPYWQL
DWCRPTVLVLGNEGAGLHPQLLGCCSHGVTLPHGRKVESLNVAAAAVPLLLERRRATMTA
PMQQSG-----
>Cya0110|126656411
------------------------------------------------------------
--MITSIRNPLIKQIRKLHRTKGRREQNLLLLEGTHLVETA--YQEG--CSL--MTLCYT
EQWRDRY-PQLWENVSKRVK-------RSELVSIEVLSNITTTVNPDGVVATA------L
FQPRTEEEITDFQLGLVI-ERLQDPGNLGTIIRTAAATEIDAIWLSDDSVDIDNPKVLRA
SAGSWFQVPIFV---------TSDLTTVIKKSKNKGINII-ATLPDATQS------YWQL
SFTKPTLILLGNEGSGLSNSLISLADNLVSIPLGPGVESLNVAIATALLLYEAKRQKIFN
-----------
>Mica|166368966
------------------------------------------------------------
--MISSVQNPLIKQIRKLHRTRERQEQNLSLIEGTHLLETA--LALN--CSL--ETVCYT
EKWQQRQ-AELAEKFQNQAK-------RVEIVSPEVLASLATTVNPDGVIATIAR----D
HLHPVPQNPLQ--LGLVL-ERLQDPGNLGTIIRTAVATEVQGIWLSLDSVEIDNPKVIRS
SAGEWFRSPLVV---------ESDLSALVKKYQAQGVKAI-ATLPTATKS------HWEI
DFTRPTLILLGNEGAGLSPQLAALADETVKIPLFGGVESLNVAIATAVILYEARRQLSYS
SGLFQLK----
>Syns8109|260435563
------------------------------------------------------------
-----------------------------MLLEGTHLLQEV--LRQG--NAP--EEIIAT
EAWLQGH-SAMAELCSQA---------RWRIVTDEVLRAALTTVTPDGVACLSP-----L
DRLPTVPPELD--FLLVL-DRIQDPGNLGTLLRTALAADVNAVWMGA-GVDPLGTKVLRA
SAGALLQLPHQRFGPSE-AMAISQLLQELKQLVSFGVQVV-ATLVPDATKADPPSPYWDL
DWTLPTALVLGTEGAGLHPDLQACCTHAVTLPHSARVESLNVASAAVPLLLERRRATMTA
KSQQFG-----
