# Supplementary material for: Genome fluctuations in cyanobacteria reflect evolutionary, developmental and adaptive traits
Source: BMC Evol Biol. 2011 Jun 30;11:187. doi: 10.1186/1471-2148-11-187 (PMC3141437; doi:10.1186/1471-2148-11-187)
Supplement: Additional file 8 — Individual and concatenated alignments for protein groups. Compressed file containing all alignments of individual groups (fasta format) and the concatenated alignment of 285 single-copy genes (phylip format). [file 1471-2148-11-187-S8.GZ › Cyanos1417.faa]

>Syne7942|81300031
---------------------------MSSEGFVNLDKPAGWTSHDCVAKLRRLLRERRI
GHGGTLDPAVTGVLPIAVGRATRLLPYLPSGKTYVGTIRFGLQTSTDDLTGDRLAEADTS
HLSREAIEAALPQFLGHIQQQPPQVSAVQVQGQRLYQLARRGEAPTE--LPWRTVEIQSI
RILQWRSGSQAELSVEIHCGAGTYIRSLARDLGAVLGVGGTLAELRRTASSGFDLNQSTP
LTEL-----LDGAAVP----LLALDLPLQHLAKVQLSAET-SDRWRQGQAMPV-------
------------PDSVLP------DAAP--VRVYDLNGQ-FLGIGAI-------------
----AAGLCKPKVVLAAL------------
>PromCC|33240877
-------------------------MNSIALGFLVINKPAGLTSHDCVNRLRRIYGIKRI
GHGGTLDPAVTGVLPIAIGKATRLLSFLPSPKTYEGTIKLGISTNTDDLTGETISEHSWD
QVKENSILNCLNKFQGEIKQCPPIFSSVHINGERAYKKARRGEFF-E--LPPKLIKIYRI
KLINWNK-KDGTIDLEVHCSPGTYIRSLARDIGKKLGCGGALAKLNRTMALGFNIDQAIE
LPDL--DKNNDLNKPM----IIDPLKALSHLPSIKLMTIDELSSWRKGKHLILSKSRLK-
------------NPLYLIEDDKDIPKTF--LTVINNENH-LIGLARW-------------
--HHEPFKIEPKIVFNADG-----------
>Crow|67920325
-----------------------------MLGFIPLNKPSGFTSHDCVAKVRRLLNIKKV
GHGGTLDPAATGVLPIAVGKATRLLPFLPENKAYRATIRFGMQTTTDDLQGEVIQRQSAS
HLTIEEIKPLFNDFLGEIEQIPPIYSAIQRDGKRLYELARKGEIV-D--IPVRRVKVDKI
EVLDWYVEEFCELVVNIECGPGTYIRAIARDIGDKLGVGGTLAALTRTKSCGMILSESIS
LEEL--EKQIEEGTFS----LNEPGLLLKHLPNITLSLEE-GKRWGQGQKIAI-------
------------SSINFVT-----ADDI--IQVNNEAGE-FLGISQI-------------
ISKDTHQILKPKVVIK--------------
>Syn7335|254423503
----------------------------MIHGFINLNKPVGWTSHDCVARTRKLLGTKKI
GHGGTLDPLATGVLPLAVGRATRLLQYLPEGKAYRAVIRFGVITTTDDLEGNIAKQQDAT
ELEEAAVDAALSQFIGKIEQVPPMYSAIQVEGRRLYDLARAGKAV-E--VPKRVVTIEHL
VSQSWKPGVQPELTVDIKCGAGTYIRSLARDLGEAVGTGATLAGLTRTYSSGFKLTDSLT
LENL--EKAIAQNTFA----PVSAGKAMEHLAAITLPPDL-ARRWQLGQKLEI-------
------------TAGIPIPQPIGDHANYPPVRILEATTQTFLGIGEIRSLPFDPLPSDPL
SVECATKILVPKRVFLTAD-----------
>Syn307|148242930
-MDVAVREPSTLANGSITPVIALPAVTGPLCGFLVIDKPAGCTSHDCVSRARRVLGTRKV
GHGGTLDPAVTGVLPLAVGPATRLLPYLDGGKEYLGTIQLGLRTNSDDLSGEVLEQQDWP
SLSQAELDRQLQPFRGLIQQRPPAVSAVHVDGERAHTRARRGEQL-L--LASRAVTIEQL
ALLRWDP-STGQLDIKMRCSAGTYVRSLARDLGDQLGCGGALAQLRRTAALGFTLEASLP
LEAL--GPETA---------LSNPLTALAHLPQQRLSEEQ-WLAWTRGQRLPL-------
------------EGPEQP------EESA--LVMLRPDGS-LAGMART-------------
---RSDGLLQPKLVFDAAG-----------
>Syn9605|78213646
--MGIRERPTYAAGGMQQSGHPAPAPVNGPFGFVVIDKPAGLTSHACVSRLRRSYGLKRV
GHGGTLDPAVTGVLPIALGPATRLLPYLPGEKTYTGVIQLGRRTSSDDLEGELLEQQAWP
SFSEAELNSSLEAFRGAIEQHPPQVSAVHVDGERAHAKARRGEAM-D--LPPRAVTVHRL
ELLNWDA-ALGQLSIEVHCSAGTYIRSIARDLGDRIGCGGCLASLRRTQALGFHAHQAHP
LPER--DAVPPD--------PLSPLLALGDLPRRDLSEAD-QIDWRCGRRIAM-------
------------NPG---------AGEA--VVVCNADGS-MAGIGHR-------------
---ESGGLLRPKVVFDAAG-----------
>Nosp|186681659
---------------------------MLFQGFLNLNKPFDWTSHDCVARVRKLLRLKRV
GHAGTLDPAATGVLPIALGKATRLLQYLPENKAYKATIRLGVRTTTDDLQGEIITSQPCT
GLSLAEVKTALAQFEGKIEQIPPIYSAIQVDGKRLYDLARQGKTV-E--VPVRTVEVFRI
DILDWREGDFPELDVAIACGSGTYIRAIARDLGASLETGGTLAALIRTESSGFNLTDSLT
LTDL--EAQLEAGTFQ----LVFPDAALQHLSSVTLPATS-AQKWCQGQRISL-------
------------TF--DVP-------RI--VRVYDEETR-FLGIGQL-------------
----QDEVLIPQMVFEPIS-----------
>PromAS|123969080
--------------------------METKDGFLVINKDKGCTSHDCVKQIRKLLNTKKV
GHTGTLDPEVIGTLPIAIGNATRFIQYLPQGKTYIGEIKLGIRTSTDDIQGEIISQKSWP
KISYKQLDQYFNRFRGIIKQIPPKVSSVHVNGERAYKKSFRNEIF-E--LAPREVKIDEL
ILMNWDQ-INGIIEIKIKCSAGTYIRSIARDIGETLNSAGCLLQLKRISACGFDEQNSIK
ISDI--EKEKGKKNSKN--FIIPTISALSHISTFVLSNEEQINFWQTGREIKV-------
------------DINYFRESKSFDYKKP--IKVIDNKQT-LLGIGFL-------------
--NKEQSNINPKLVLNAK------------
>Rapb|282897957
------------MTHSVNNNPHTASTNYFVEGFLNLNKPDNWTSHDCVARVRKLLRLKRV
GHAGTLDPAATGVLPIALGRATRLLQFLPSNKAYQATVRFGITTTTDDLQGEVLTCEPCP
HLKLTDIEREIGQFIGLIQQIPPRYSAIQVDGKRLYDLARQGEIF-Q--APTRIVQVFTI
DILGWRASDFPELDLAICCGTGTYIRAIARDLGVVLKTGATLVKLTRTESSGFDLKNSLS
FLDI--ENQLQTQTFE----PIAPDRPLENLPFINLEETI-AKKWRQGQKVPV-------
------------EVG---------FNDV--VRVYRQHKN-FLGIGKI-------------
----ENEILTPQMVFKPI------------
>YellA|86606014
--------------------------MGSLEGFLNLDKPAGLTSHDCVAVVRRVLRTRQV
GHGGTLDPAATGVLPIAVGRATRFLAFLSGDKVYRATFRFGQRSDTDDAEGQIQVGSPCP
ELSREQVEECLREFVGEIWQVPPLYSAIKRQGKKLYELARAGAEAAELGLEPRRVVIRHL
QILGWRSGEFPEVDLEIACGPGTYIRALARDVGEKLGCGGLMSRLRRLQSGPFRSEESLP
LEQW--QGSADPAAA-----LLPIEWGFRSWNSVFLSPAE-AQRWRQGQAIPL-------
------------DPAQA-------TAET--LRVMSGEGE-FLGLGHS-------------
----QAGQLKPLRVLLPDP-----------
>Prom9215|157413909
--------------------------METNDGFLVINKDKGCTSHDCVKQIRKLLNTKKV
GHTGTLDPEVIGTLPIAIGSATRFIQYLPQSKTYIGKIKLGIRTNTDDIHGEIINQKSWP
KISEEKLDQYLKRFRGIIKQVPPKVSSVHVNGERAYKKSFRNEIF-E--LAPREVKIKEL
TLMKWDQ-INGIITIKIKCSSGTYIRAIARDLGGILNSEGCLLQLKRISACGFDEQSSIK
ISDI--EKAKKNAPKF----IIPTISALDHISTYSLNKDEEINYWQTGRAIKI-------
------------DINFLYECKAFDYKQP--LKVVDSRKM-LLGIGFL-------------
--DDDHTKINPKLVLNAK------------
>PromN2A|72382757
--------------------------MEKPFGFVVIDKPSGLTSHDCVNRLRKVFGIKKI
GHSGTLDPAVTGVLPIAIGDATRLISYLQGSKAYRGIIQLGATTNTDDMQGEIIESKAWP
LITQNYINYLLENFRGEILQKPPIFSSVHIKGERAYKKARKGEKF-D--LIPKKVTINKL
NLISWSQ-DKGELLVDVDCSTGTYIRSLARDIGDKIGCGGYLKSLRRTKAYNFIENHSVK
LPEK--SDFYPEGDKPK---VLNPNIFFKHLSSFELISEEEIISWRSGRKISFQNNVKRL
K-----------VTKNNEVEDSFIHNNH--ILVLNKENK-ILGIACL-------------
---DDSFAIKPKVVFNAIG-----------
>Syns9917|87123653
----------------------MNREGANPIGFVVIDKPSGLTSHACVARLRRCLGTRRV
GHGGTLDPAVTGVLPLAVGPATRLLPYLPGAKTYVGSIQLGRRTSSDDLDGDLLEERPWP
RLSHADLNQRLDAFRGTIQQRPPQVSAVHVDGVRAHARARRGETM-D--LPPREVRIDRL
TLLDWDP-DSGELALEVHCSAGTYIRSLARDLGEQLGCGGCLARLRRLQALGFSIDQAAP
L-----PLDATSATPP----LIAPQLALQDHPTRITTAAE-LEDWRCGRRLSL-------
------------DPDI--------AAGP--VVVLAPDGQ-MLGLGLH-------------
---EPPGSLRPKVVFDAQG-----------
>Prom9312|78779829
--------------------------MENKDGFLVINKDKGCTSHDCVKQIRKLLNTRKV
GHTGTLDPEVIGTLPIAIGSATRFIQYLPQGKTYIGQIKLGIRTNTDDIHGEIINQKCWP
KISDEKLDQYLNKFRGLIKQIPPKVSSVHVNGERAYKKSFNNENF-E--LAPREVKIDEL
ILMKWDQ-INGIIELKINCSAGTYIRAIARDLGEILNSEGCLLQLKRISACGFHEKNSIK
ISDI--KKGIDQKNASN--FIIPTISALNHISTLILNKEEDINFWQTGRAIKF-------
------------DINYFNEGNNFDNKKP--IKVVDKRKM-LLGIGFL-------------
--NKELTNINPKLVLNAK------------
>SynsBL|116071246
-----------------------MPPLDGPFGFVVIDKPAGLTSHACVSRMRRSYGLRRV
GHGGTLDPAVTGVLPIALGPATRLLPYLPGEKTYRGVIQLGTRSSSDDLQGEILETLPWP
ELSDQACLEALAPFQGTIQQHPPQVSAVHVDGERAHARARRGESM-D--LPARTVTIERL
DLLDWDP-RSGRLWIEVHCTAGTYIRALARDLGETLGCGGCLATLTRTQALGFHLAQAHP
LPES--DGNTDLPE------PLSPLTALQTLPKRTLTVSE-TIDWRCGRRLGQ-------
------------GEGLETSLK---DGDA--VVVCNADGS-IAGMGLA-------------
---EANQQLRPKVVFDAAG-----------
>Prom9515|123966741
--------------------------MEIKDGFIIINKEKGYTSHDCVQQIRKLLGTKKV
GHTGTLDPGVTGTLPIAIGSATRFIQYLPQGKTYIGQIQLGIRTKTDDIQGEIINKKEWP
ILSNAQLDKFLNKFRGIIQQIPPKVSSVHVNGERAYKKFFKNEEF-E--LKPREVKIEEL
VLKKWDQ-INGILEIKISCSTGTYIRSIARDLGGVLDSEGCLLNLKRISACGFHEKNSIK
ISDL--VNLNKNCSTF----IIPTIYALDHISTLILNNQEEINFWETGRLIKL-------
------------DEENLIKSSKFDYKKP--IKIINNQKM-LLGIGFI-------------
--NEDKNKLHPKLVLNAK------------
>Cya8802|257059187
-----------------------------MFGFIALNKPSGMTSHDCVARVRKILKQKKV
GHGGTLDPAATGVLPIAVGQATRLLAFLPENKAYRAKIRLGVQTATDDLEGEVICSQTAP
NLTLEQVEPLLSQFIGSIQQIPPMYSAIQKDGKRLYELARQGETP-E--VPSREVRIDDI
KVINWYPSEFPELELDIACGAGTYIRAIARDLGAMLTIGGTLASLIRTESCGMKLSDSVT
LEQL--KIVIDQGTFS----LISPDIALKYLDKIILSETD-TQRWFHGQRIAQ-------
------------DLSL--------LSDV--VRVYDKGGD-LIGIGNL-------------
VKHDSYQVLSPKIVLKSHAEAQRRREILEG
>Prom9313|33863689
--------------------------MTVPFGFVVIDKPAGITSHDCVSRMRRVFGIKRV
GHGGTLDPAVTGVLPIALGHATRLLPYLPGAKSYRGSIQLGQRTSSDDQQGDLISKQAWP
ELNTAEIEAYLEPFRGRIQQRPPQVSAVHVQGERAHARARRGETM-E--IPARTITIDRL
QLLNWNQ-QLGQIDFNVHCSSGTYIRSLARDLGELIGCGACLGWLKRTQALGFHEQQAVP
LPDR--DNPALTTPPA----VLPPLTALAHLPRLQLNEEE-QESWSCGRRITAHQDQCQP
APKPLASDQQESAPNQTDP---SANKSM--LVVIDCRGE-VAGMAYW-------------
---EDNATVKPKVVFNAQG-----------
>Cya7822|196256044
-----------------------------MLGFLNLNKPAGWTSHDCVAKIRRLLKIKRV
GHGGTLDPAATGVLPIAVGKATRLLPFLPDKKAYRARIRFGVITTTDDLQGEIIQTCPCS
HLTLEEILLLLPQFIGTIEQIPPAYSAISVGGKRLYKLARQGEQV-E--VPTRRVEIDQI
DNWVWYPGEYPELEIDISCGPGTYIRSLARDLGNLLAVGGTLAALTRTLSCGMNLVNSLS
LQEI--EALQNQGQLS----VIPPQTALKHLLTITLSEQA-AQRWCQGQAVNL-------
------------SDQINLS-----SSDK--VQVVQDEQK-FLGIGEV---------KSVK
NSSYAEPAIIPKVVLH--------------
>Cya7424|218442003
----------------------MGDNLLTMLGFLNLNKPGGWTSHDCVAKIRRLLKIKRV
GHGGTLDPAATGVLPIAVGKATRLLPFLPEKKAYQARIRLGVTTNTDDLQGEILQIGSAN
HLTLEQIDPLLRQFIGEIEQIPPAFSAISQGGKRLYELARKGELV-T--PPSRIVHVEKI
NILDWYPGEHPELELEIICGGGTYIRSIARDLGNLLGVGGTLANLIRTQSCGLELSKSLT
LADL--ETQQHQGNLP----LIFPQLALKHLLTISLSAPE-ARRWCQGQSIVI-------
------------INSIKLP-----QSQS--VQVVGENGD-FLGIGEI---------ATVN
ISDDREQTLIPKVVLS--------------
>PromN1A|124026479
--------------------------MEKPFGFVVIDKPSGLTSHDCVNRLRKVFGIRKI
GHSGTLDPAVTGVLPIAIGDATRLISYLQGSKAYTGIIQLGATTNTDDMQGEIIESKAWP
LITQNDINYLLENFRGEILQKPPIFSSVHIKGERAYKKARKGEKF-D--LIPKKVTINKL
NLISWSQ-NKGELLVDVDCSTGTYIRSLARDIGDKIGCGGYLKSLRRTKAYNFIENHSVK
LPEK--SDFYPEEDKPK---VLNPNIFFKHLSSFELISEEEIISWRSGRKISFQNNIKRL
K-----------VSKNNEVEDSFIHNNN--ILVLNKENK-ILGIACL-------------
---DESFAIKPKVVFNAIG-----------
>Micc|254416701
-----------------------------MQGFLNLNKSAGFTSHDCVAKVRRFLRLKRV
GHGGTLDPLATGVLPIALGRATRLLQYMTSEKAYRATIQLGVKTTTDDLEGDIVATASVS
GLTLETIVPFLQQFQGKIEQVPPMYSAIQVQGKRLYELARAGKTA-E--IPRRQVEVYQI
EVLEWRPGELAELDVAIACGAGTYIRSIARDLGEVLNTGGTLASLIRTQSSGFTLDNSLS
LEEL--AAQVEAETFT----PIPPEAALNHLEKVILAPDD-ARRWCQGQRIIY-------
------------QDASTDS-----VANI--RRVRHENGT-FLGITQV-------------
IESDGEVLLAPKMVFVD-------------
>Prom9202|254526390
--------------------------METNDGFLVINKDKGCTSHDCVKQIRKLLNTKKV
GHTGTLDPEVIGTLPIAIGSATRFIQYLPQGKTYIGKIKLGIRTSTDDIHGEIINQKSWP
KISEEKLDQYLRRFRGIIKQVPPKVSSVHINGERAYKKSFRNEIF-E--LSPREVKIDEL
TLMKWDQ-INGIITIKIKCSSGTYIRAIARDLGEILNSEGCLLKLKRISACGFDEQSSIK
ISDI--KKAKKNAPKF----IIPTISALDHISTYSLNKDEEINYWQTGRAIKI-------
------------DINFLYECKAFDYKKP--IKVIDSRKM-LLGIGFL-------------
--DNDHTKINPKLVLNAK------------
>Nods|119512040
-----------------------------MQGFLNLNKPFDWTSHDCVARVRKLLRLKRV
GHAGTLDPAATGVLPIALGRATRLLQYLPETKAYKATIRLGVQTTTDDLQGEIISSQPCP
GLNFADVQTAIAQFNGKIEQIPPIYSAIQVDGKRLYDLARRGETV-E--VPKRTVEIFHT
EILDWRDGEFPELDVAIACGSGTYIRAIARDLGATLETGGTLAALIRTASSGFNLADSLT
LTDL--ETQIQAGTFQ----PSLPDIALQHLPSVALPAIS-AQKWCQGQKIPQ-------
------------TLD---------FSGI--LRVYDQETC-FLGIGKL-------------
----QDSLLIPTTVLKN-------------
>Cyab|254430336
-------------------------MADQCCGFLVLDKPAGLTSQACVARARRAYGLRRV
GHGGTLDPAVTGVLPLALGPATRLLPYLAGAKRYEGTLQLGVRTDSDDLTGRLLEKRAWP
ALERDQLEQALAPFRGAITQVPPQISAVHVAGERAYARARRGEEL-V--LEPRPVTIESL
ELLHWDA-TTGRLRLGVTCSAGTYIRSLARDLGAALGCGGCLAELRRTEALGFTLAQAVP
LDAI--DKPPAPA-------LIDPLGPLGHLPRRQLQPEE-LAGWRCGRTLEA-------
------------TSSHP-------AGQP--VAVLGPDGN-LAGVARA-------------
---SEDGLLQPRLVFDAAG-----------
>Acam|158336142
-----------------------------MLGFLNLHKPTGMTSHDCVGKVRRICGLKRV
GHGGTLDPLATGVLPIALGPATRLLHYLPDQKTYQATIQFGLTTTTDDLAGDILSEQSAN
HLAQEVVEKALPQFLGSIEQRPPAYSAIQVKGQRLYDLARQGKDV-T--APLRQVEVFDI
QILDWQGGEKSELQVEIACGPGTYIRSIARDLGEVLGTGATLAQLTRTLSCGFALADSLT
FETL--AEQVQAGTFS----PLEPSFSLQQ-PILHLPPAE-AQRFCWGQKLPQ-------
------------DC----------ADGM--MQVHDTSDR-FLGMGEI-------------
----IDGLLKPKVVLPAQ------------
>Prom9301|126696871
--------------------------METKDGFLVINKDKGCTSHDCVKQIRKLLNTKKV
GHTGTLDPEVIGILPIAIGSATRFIQYLPQGKTYIGQIKLGIRTNTDDIHGEIINQKSWP
KISDEKLDQYLNRFRGIIKQIPPKVSSVHINGERAYKKSFRNEVF-E--LAPREVKIDEL
TLMKWDQ-INGILEIKVKCSAGTYIRAIARDLGEILNSEGCLLQLKRISACGFDEQNSIK
ISDI--EKDKKNSKNF----IIPTISALNHISSFVLSTEEQINFWQTGRAIRV-------
------------DINYFQENKSFDYKKP--IKVIDKKQI-LLGIGFL-------------
--NEEQSNINPKLVLNAK------------
>Artm|209525688
--------------------------MADFQGFLNLNKPQEWTSHDCVARVRRMLHLKRV
GHAGTLDPAATGVLPIALGRATRLLQFLSSEKAYRGVIRFGITTATDDLEGETLQVRSAS
HLQLEHIAALLPEFIGKIEQKPPYYSAIHVGGKRLYERARRGEVV-E--VPTRTVEVFGL
DVLSWRSGEFPEVELAIACGPGTYIRSIARDLGERLNTGGTLAGLVRLQSSGFSLANSLT
IEEL--EDLVKREKFK----PLDPSLALTHLQAIALGSED-AKRWCHGQRVPV-------
------------AGN---------VDAV--LRVDDQSGQ-FLGIGRI-------------
IQEQDTMVLAPQVVMLDS------------
>Syne6301|56750337
---------------------------MSSEGFVNLDKPAGWTSHDCVAKLRRLLRERRI
GHGGTLDPAVTGVLPIAVGRATRLLPYLPSGKTYVGTIRFGLQTSTDDLTGDRLAEADTS
HLSREAIEAALPQFLGHIQQQPPQVSAVQVQGQRLYQLARRGEAPTE--LPWRTVEIQSI
RILQWRSGSQAELSVEIHCGAGTYIRSLARDLGAVLGVGGTLAELRRTASSGFDLNQSTP
LTEL-----LDGAAVP----LLALDLPLQHLAKVQLSAET-SDRWRQGQAMPV-------
------------PDSVLP------DAAP--VRVYDLNGQ-FLGIGAI-------------
----AAGLCKPKVVLAAL------------
>Anav|75911179
-----------------------------MQGFINLDKPFGWTSHDCVARLRKMLRLKRV
GHAGTLDPAATGVLPIAVGKATRLLQYLPSDKAYKATVRFGVQTTTDDLQGEIISSQPCG
GLSLSEVKTSLSQFIGKIEQIPPIYSAIQVEGKRLYDLARKGETI-E--VPARTVEVFSI
DVLDWREGDFPELDVAIACGSGTYIRAIARDLGAIFHTGGTLAALIRTHSSGFNLTDSLT
LTDL--ETQLQAGTFE----PTPADAALQYLPSVTLPSIS-AQKWCQGQRIEL-------
------------NLETVGK-----------VRVYQAETNIFLGIGEL-------------
----QTGVLIPQMVFEPIS-----------
>Artp|284050792
-----------------------------------------------------MLHLKRV
GHAGTLDPAATGVLPIALGRATRLLQFLSSEKAYRGVIRFGMTTATDDLEGETLQVRSAS
HLQLEHIAALLPEFIGKIEQKPPYYSAIHVGGKRLYERARRGEVV-E--VPTRTVEVFGL
DVLSWRPGEFPEVELAIACGPGTYIRSIARDLGERLNTGGTLAGLVRLQSSGFSLANSLT
IEEL--EDLVKREQFK----PLDPSVALTHLQAIALGSED-AKRWSHGQRVPV-------
------------AGN---------VDTV--LRVDDQSGQ-FLGIGRI-------------
IQEQDTMVLAPQVVMLDS------------
>Cya7425|220909298
------------------------------MGFLNLNKPAGFTSHDCIGRVRRLLGLKRV
GHGGTLDPMATGVLPIGLGAATRLLQFLPEQKAYRATLRLGLSTTTDDITGTPLSLQPYP
VVDVQQIEPALQQFLGKIEQIPPQYSAIQVQGQRLYDLARQGKNL-D--LAARSVEIFQI
QILDWRDGEFPELDLDISCGPGTYIRAIARDLGQVLGTGGTLAALTRTRSGGFELTDSLS
LTEL--ESQLQQQHFC----PISPSQALNHLATLMLEDDL-ARRWSMGQKISL-------
------------ADIPAVPVVDPRVQES--IVCVQTATT-CLGIGSI-------------
----SHGLLNPKVVLSAV------------
>Cya51142|172036820
-----------------------------MFGLIALNKPSGFTSHDCVAKVRRCLKMKKV
GHGGTLDPAATGVLPIAVGKATRLLPFLPENKAYKAIIRFGVQTTTDDLEGEVIKRQPVP
NLSIEQITPLFSQFLGEIAQIPPMYSAIQRDGKRLYELARKGETV-E--VPVRTVKVDKI
DLLDWCAGEFPELVVNIECGSGTYIRAIARDIGDKLGVGGTLAALTRTKSCGMMLSETIT
LEEL--EKHTQQGTFS----LLKPELFLNHLPQITLSVEE-GKRWCQGQKRVI-------
------------DTVNIVT-----SSDV--IQVYNKLGE-FLGMSQI-------------
ISTDNHQLLKPKVVIN--------------
>Lyns|119494067
------------------------------------------------------------
-----------------------------TQKAYRAKIRFGMTTTTDDLEGETLTTHQIT
ELKLEQIQAVLPRFLGKIEQIPPRYSAVQVEGKRLYDLARQGKVV-E--VPKRTVEVFNL
EVLGWNCGEFPELELEIACGAGTYIRSIARDLGEMLNTGGTLAHLVRTHSSGFDLTNSLT
IEAL--ESQIQQDTFQ----LIPASIALKHLEAITLSSDEKAKRWCQGQRIVC-------
------------ESENSTP-------SI--FRVYHPNGL-LLGLGQR-------------
VVRDSQILLSHQIVLADGSQVHPQEGKAN-
>Prom9211|159903942
--------------------------MDAKFGFLVIDKPAGVTSHDCVSRLRKILRIKRV
GHGGTLDPLVTGVLPIAIGKATRLLPYLHTSKKYQGTIQLGERTNTDDLEGETIKSSPWP
QLSEADLDKFLDLFRGRIFQEPPLFSSVHINGERAYKKARKGEIF-D--LPRKEITIYQL
KVNSWNQ-STGRLDLYIHCSSGTYIRSLARDLGENIGCGGMLFKLRRLEALGFNEDEVIP
LPDL--NYNKEKLLSK----VVDPILSLNHLSKFRLKCEE-DFYWRNGRKIITSNSRIE-
------------VSKIIEKGELNSYKNF--LLVINNDYS-IAGIAEW-------------
---VDDSIIQPKVVLNPL------------
>Noss|17229035
-----------------------------MQGFINLNKQFGWTSHDCVARLRKMLRLKRV
GHAGTLDPAATGVLPIAVGKATRLLQYLPSDKAYKATVRFGVQTTTDDLQGEIITSQPCR
GLSLSEVKTALPQFIGKIEQIPPIYSAIQVEGKRLYDLARKGEII-E--VPARTVEVFSI
DVLDWREGDFPELDVAIACGSGTYIRAIARDLGAVFHTGGTLAALIRTHSSGFNLTDSLT
LTDL--ETQLQAGTFE----PTPADAALQCLPSVTLPSIS-AQKWCQGQRIEL-------
------------NLETIGK-----------VRVYQAETNIFLGIGEL-------------
----QAGVLIPQMVFEPIS-----------
>Cya8801|218246138
-----------------------------MFGFIALNKPSGMTSHDCVARVRKIIKQKKV
GHGGTLDPAATGVLPIAVGQATRLLAFLPENKAYRAKIRLGVQTATDDLEGEVIRTQTAP
NLTLEQVEPLLSQFLGSIQQIPPMYSAIQKDGKRLYELARQGETP-E--VPSREVRIDDI
KVINWYSSKFPELELDIACGAGTYIRAIARDLGAMLNIGGTLASLTRTESCGMKLLDSIS
LEQL--KIEIDQGTFS----LISPDIALQHLGQISLSETD-TQRWFHGQRIAQ-------
------------DLSL--------LSDV--VRVYDKGGD-LIGIGNL-------------
VKHDSYQVLSPKIVFKFDAEAQRRREILEG
>Glov|37523259
-----------------------------MEGFLNLDKPAGLTSHDCIARLRRVLGERRI
GHGGTLDPAATGVLPVAVGRATRLLRFLSEGKVYRATVRFGLSTDTDDLEGNILADAGAA
DLDLGRVQVHLQAFRGTISQVPPRYSAIHQEGERLYDLARRGVAIAE--IAPRTVEIQAL
TVLDWYPGHYPELQIEIACSTGTYIRSIARDLGTALGTGATLARLLRTRSGPFALEASLP
LAAV--EAGFQAGTVP----LIGPRTALAHLAAVHLEPPL-AARWLMGQRVPG-------
------------DC----------EGAF--AQIWECETDRFLGVAAC-------------
----EAGSLQPLVVLPTL------------
>Syns8102|33865080
--------------------------MDGPFGFVVIDKPAGHTSHSCVSRLRRCYGLKRV
GHGGTLDPAVTGVLPIALGPATRLLPYLPGDKTYRGVIQLGSITSSDDLEGELLRQAPWP
DLQPEELEVALAPFRGPIQQRPPQVSAVHVDGERAHARARRGEQM-V--LPPRPVTIHRL
QLLHWDP-NQGQLTLEVHCSAGTYIRSLARDLGEQLGCGGCLAQLRRTQALGFLESQAQA
LPEA--DATPPP--------PLSPLLALEHLPRRQLTDSE-EADWRCGRRLSL-------
------------DPG---------PGDA--VVVCNADGS-MAGIGLR-------------
---QEDDQLQPKVVFDASG-----------
>Thee|22299149
-----------------------------MFGFLNLNKPAGCTSHDCINELRRRLRLKRI
GHGGTLDPMATGVLPIALGAATRLLPYLSDRKAYIGTVRFGMSTTTDDITGEICQEQGAS
HLTLAAIQEQLPQFIGEIEQLPPAYSAIQVAGQRLYARARAGEVV-S--VPPRIVTVYRI
EVLHWQPGRYPELTLHITCGSGTYIRALARDLGTALGVGGTLAALQRIESGGLRIEESHS
LESI------APEHLP----LCSPQEVLSHLPWLELNAAQ-LNDWYHGRAVIC-------
------------EGLP--------PADS--CVGVTFATA-CVGVGIS-------------
----GGDRLHPKVVLKE-------------
>Syns9916|116073632
MVWSHAAANLPVSSSWHSHARWAHALVDSPCGFVVIDKPAGLTSHNCVSRLRRCFGLKRV
GHGGTLDPAVTGVLPIALGPATRLLPYLPGEKTYQGSIQLGLTTNTDDLEGEQLSSQPWP
QLSAADLEDALDSFRGAIQQRPPQVSAVHVDGVRAHARARRGEQM-E--LPARPVTLHRL
ELLGWDA-DQGRLALEVHCSSGTYIRSLARDLGERLGCGGCLANLRRVQALGFQIDQASD
LPDWPEDGPLEPAARPP---ILAPQNALNHLVQHPATGPQ-IEDWRCGRRLTL-------
------------PDGLGT------LGEP--VVVLGDNDV-MLGLGLL-------------
---EVDQQLRPKVVFDARG-----------
>PromMED|33861903
--------------------------MEIKDGFIAINKEKGFTSHDCVKQIRKLLGIKKV
GHTGTLDPDVTGTLPIAIGSATRFIQYLPQGKTYIGQIQLGIRTKTDDMQGEILNKKDWP
VLSHKQLDKYLNNFRGIIQQVPPIVSSVHVNGERAYKKAFKNEEF-E--LKPKEVEIEEL
VLNKWDQ-INGILEIKVSCSSGTYIRSIARDLGGSLDSEGCLLKLKRISACGFHEKNSIK
ISDL--SDNNDKNAPF----IIPTISALDHISTLVLANQEEINFWQTGRIIKF-------
------------DANNFVKSRSFDYKKP--IKIIDPNKI-LLGIGFI-------------
--NEEKTILHPKLVLNAK------------
>Scys6803|16332274
-----------------------------MFGFLNLHKPLHLTSHDCVAKVRRLLRQKRV
GHGGTLDPLAEGVLPLAVGSATRLLPYLPGAKQYQALIRFGVRTDSDDLAGEVLESKNVS
YLTLAAVEQILPTFLGEIEQIPPQYSAIQVNGKRLYELARAGIPQ-A--VPSRMVTINDL
KILGWRSGNQPELDLQVTCGEGTYIRALARDLGDRLGTGATLAGLVRQQSGGMALDNSVG
LTAL--EKIVAEEEHIP---LIPPQEALSHLPTVQLNSEL-EKRWFHGQRLLL-------
------------PDLP--------VGVV--LITSELGPVKCLGVALV-------------
TPEDHGTVLRPKVVLN--------------
>Syn9902|78184120
-----------------------MPPLDGPFGFVVIDKPAGLTSHACVSRMRRSYGLRRV
GHGGTLDPAVTGVLPIALGPATRLLPYLPGEKTYQGSIQLGTRSSSDDLQGEILETQPWP
ELSNQGCLEALAPFRGTIQQRPPQVSAVHVDGERAHARARRGESM-D--LAAKTVTIERL
NLLDWDP-TSGRLRIEVHCTAGTYIRALARDLGDALGCGGCLADLTRTQALGFHIAQAHP
LPES--DSNLELPE------PLSPLEALQTLPKRTLTDSE-EFDWRCGRRLSV-------
------------GETLQGNVK---DGDA--VVVCKADGS-IAGMGLA-------------
---EANQQLRPKVVFDAAG-----------
>Trie|113475954
-----------------------------MQGFLNLNKPSGMTSHDCVAKVRKLLRLKRV
GHGGTLDPAATGVLPIAVGKATRLLQFLPSEKAYFGTVKFGIITTTDDLEGEIVQSAPVP
ELMLSDIEKVLPNFLGKIEQVPPSYSAIQVEGKRLYDLARQGKTV-E--VPTRIVEVFNI
KILDWRSGDFPEVDLAIACGTGTYIRAIARDLGRTLSIGGTLAALTRIESSGFSEENSLT
FAEV--ENQLQENKFS----LLSIEIALAHLPVIVLITED-AKRWCQGQRLPY-------
------------QVKWQIETKK--AEHY--FRVYNYKGD-FLGIGQL-------------
IKSEENLLLAPQVVISN-------------
>Syn9311|113953640
--------------------------MDAPLGFVVIDKPSGLTSHACVSRMRRVLQTKRV
GHGGTLDPAVTGVLPIAVGQATRLLPYLPGEKTYRGVIQLGTSTSTDDLQGEIVAVQNWP
DLSVEEMDQALNPFRGTIEQCPPQVSAVHVNGERAYARARRGEVI-D--LPARPVTIHSL
SLEHWDF-EQGKLTLEVHCSAGTYIRSLARDLGQALGCGGCLDSLRRTQALGFVEAHAIA
LPVH--PNEQSGPSLEP-LTLIPPQLALKHLPIRTLSELE-RDDWSCGRTIPH-------
------------QN----------GDGP--TVVLSEDNI-MLGIGLA-------------
---NSEAQLRPKVVFEARG-----------
>NoAz|298492414
-----------------------------MQGFLNLNKPYGWTSHDCVARVRKLLRLKRV
GHAGTLDPAATGILLIALGKATRLLQYLPGEKAYQATVRLGVRTTTDDLEGEVITSQPCA
GLSLADIKTALSQFIGKIEQIPPSYSAIQVDGQRLYDLARKGEMV-L--APTRTVEVLNI
EVLDWRDGDFPELDLALACSAGTYIRAIARDLGIVLNTGGTLAALIRTESSSFCLQDSVT
LTDL--ETQLQTGTFQ----PIPADAALQTLPSVNISGTF-AKKWCQGQQVPL-------
------------DIDLLGL-----------VRVYEEAR--FLGIAQI-------------
----QDHILIPQMVFEPIS-----------
>Ucyn|284929656
-----------------------------MLGFVGLNKPSGLTSHDCISRLRKLFKFKKI
GHGGTLDPSATGVLPIAIGKATRLIPFLPKNKAYKATIIFGLKTRTDDLEGEIIRVKSGI
GLTLEDVKSLLNNFIGNIEQIPPLYSAIQKNGKRLYFSAREGEKV-D--IPSRTVRIDTI
KILDWHPGEFPELTINIQCGSGTYIRSLARDLGEKLGIGGTLAKLVRTKSCGIILPDTST
LERI--SKQFKYNEFT----LIKPEYLLKELPSLKLSSKE-SMCWCQGQKILI-------
------------NIPKLEL-----FSKF--IRVKNEEE--FLGIGCY-------------
VSDGKDDFLKPKVVIKEIL-----------
>Syns5701|87301200
-------------MTTSGCRPSTQQQPQAPCGFLILDKPAGLTSHGCVARVRRRYGLKRV
GHGGTLDPAVTGVLPLALGPATRLLPYLDGAKAYRGVIQLGLSTDSDDLSGTVLENRPLP
SLSRQDLEAALAPFRGPILQRPPQVSAVHVQGERAYARARRGEHS-D--LQERAVTVERL
KLLGWEP-SSGRLELEVRCSAGTYIRSLARDLGEALGCGGALAELRRTEALGFTLSAAVG
LEEL--EAEPPPP-------PLAPLRALGHYPAFTLEPGD-LVSWRCGRRLAG-------
------------PAHLS-------EHQV--VVVLDPDGN-LAGMARA-------------
---GPDGWLQPKLVLEAMG-----------
>YellB|86609658
--------------------------MGSLEGFLNLDKPAGLTSHDCVAVVRRVLRTRKV
GHGGTLDPAATGVLPIAVGRATRFLSFLSGDKVYQATFRFGQRSDTDDAEGQIRLGSPCP
GLSREQVEQCLREFTGEIWQVPPLYSALKRQGKKLYQLARAGVEAAELQLEPRRVVIRQL
RILGWRAGDFPEVDLEVACGPGTYIRALARDVGEKLGCGGLMSRLRRLQSGPFRIAESLP
LEKW--RGSADPAAA-----LLPIEWGFADWGAVQLSSAE-AKQWLQGRAILL-------
------------DRPII-------GAPT--LRVLDEEGK-FLGLGYG-------------
----QAGQLKPLRVLSPDP-----------
>Syn7002|170077110
------------------MNQQRTGSAFSGWGFINLQKPAGWTSHDCVGKLRRLLGLKKI
GHGGTLDPMATGVLPIAVGKATRLLQYLPKQKSYQGIVRFGVKTTTDDLEGEVITQKACS
TLTLAEIQRVLPDFFGTITQIPPAFSAIQRDGKRLYELARQGIAV-D--VPSRQVEIYDL
QIKAWQPGDFPELTLEICCGEGTYIRAIARDLGERLGVGATLAGLTRTRSGGFDLEESIS
LEDI--AAQRETGVFA----CLEPDQALAHLPAVVLNEAQ-VTQWSYGQKISW-------
------------DVALADP-----LGEP--LAVYDQAHN-CLGVGEF-------------
--RPSKDNPHERVLAGRVVLIGR-------
>Cylr|282899908
-----------------------------MEGFLNLNKPDNWTSHDCVARVRKLLRLKRV
GHAGTLDPAATGVLPIALGRATRLLQFLPGNKAYQATVRFGITTTTDDLQGEVLTCEPCP
HLNLTDIEREIGQFTGLIQQIPPSYSAIQVDGKRLYDLARQGEIF-Q--APTRTVQVFKI
DILGWRTGDFPELDLVICCGTGTYIRAIARDLGVVLKTGATLAKLTRTESSGFDLENSLS
FLDI--ENQLQSQTFK----PIAPDTPLENLSFINLEETI-AKKWCQGQKVPV-------
------------EVSLTDL-----------VRVYGQHNN-FLGIGKI-------------
----ENEILIPQMVFEPL------------
>Prom9303|124022249
----------------------------MPFGFVVIDKPAGLTSHDCVSRMRRVFGIKRV
GHGGTLDPAVTGVLPIALGHATRLLPYLPGAKSYRGSIQLGQRTSSDDQQGDLISKQAWP
ELNTAEIEAYLEPFRGRIQQRPPQVSAVHVQGERAYARARRGETM-E--IPARTITIDCL
QLLSWNQ-QLGQIDFNVHCSSGTYIRSLARDLGELIGCGACLGWLKRTQALGFHEQQAVP
LPDR--DNPVLTTPPA----VLPPLTALAHLPRLQLNEEE-QESWSCGRRITAHQDQCQP
APKPLASDQQESDPSQTAPNQTDPSANKPMLVVIDCRGE-VAGMAYW-------------
---EDNATVKPKVVFNARG-----------
>Syns7805|88807430
-------------MPQSGACTVSARLLTAPIGFAVIDKPPGLTSHACVARIRRLLNIRRV
GHGGTLDPAVTGVLPIAVGQATRLLPYLPGEKTYRGVIQLGITTSTDDLEGEVMNRQTCP
DLSIDQLEMALALFRGPIQQRPPQVSAVHVDGERAHARARRGEHM-D--LPERAITIHNL
NLLNWAP-EQAQLSVEVHCSAGTYIRSLARDLGMNLGCGGCLASLRRTQALGFQESQAVP
LPER--PGPGAAPEDPEALPLLPPEAALQHLPQRRLSAGE-QEDWSCGRRIMP-------
------------GADS--------ESDA--VVVLSDDGR-MLGVGLP-------------
---DETGGLRPKVVFEARG-----------
>Syns7803|148240307
--------------------------MTAPLGFAVIDKPAGLTSHACVARIRRLLGIRRV
GHGGTLDPAVTGVLPIAVGQATRLLPYLPGDKTYRGVIQLGITTNTDDLEGEISSRQPLP
ALSSAELEQALAPFRGLIQQRPPQVSAVHVDGERAHARARRGEQM-D--LPERAITIHHL
HLLNWCP-EQGQLRVEVHCSAGTYIRSLARDLGQNLGCGGCLASLRRTQALGFQDAQAIP
LPER--PEPGATATDPPALPLLPPQDALAHLPQRRLSARE-QEDWSCGRRITP-------
------------GADQ--------ESDA--VVVLSEGGR-MLGLGVP-------------
---DGTGGLQPKVVFEARG-----------
>Cya0110|126655428
--------------------------------------------------------MKKV
GHGGTLDPAATGVLPIAVGKATRLLPFLPENKAYKAIIRFGVQTTTDDLQGEVIKCQPVP
NLSIEQIKPLFSQFLGEIEQIPPMYSAIQRDGKRLYELARKGETV-E--VPVRTVRVDKI
DVLDWYAGEFPELVVNIECGSGTYIRAIARDIGDKLGVGGTLAALTRTKSCGMMLSETIT
LEEL--EKQTQQGTFS----LLKPELLLNHLPKITLSEEE-GKRWCQGQKIVI-------
------------DPINLVT-----SSDM--IQVHNELGE-FLGISQI-------------
IFSDNHQLLKPKVVIK--------------
>Mica|166365556
-----------------------------MFGFLNLNKPPDWTSHDCVAKVRKILKTKRV
GHGGTLDPMATGVLPIAVGAATRLLAYLPENKAYRAKIQLGLSTDTDDITGKAIATCPWP
DLTLEAVKPHLAEFIGNIAQIPPMYSAIHKDGRRLYELARKGEII-A--VEPRQVKIDQI
TVLDWLEGEFPQIELDIHCGSGTYIRSLARDLGKVLAVGGTLASLTRTESCGFQLADSIN
LEAL--MVNSEG--------LISPRIALAHLDWISFTPER-VIDWFHGRKINL-------
------------TDTNVI------IGSL--VAVESLEAQ-FLGIGEI-------------
VVAEDEYYLQPKIVIQQ-------------
>Syns8109|260435329
---------------MQQSGHPAPAPVNGPFGFVVIDKPAGLTSHACVSRLRRSYGLKRV
GHGGTLDPAVTGVLPIALGPATRLLPYLPGEKTYTGVIQLGRRTSSDDLEGELLEQQAWP
GLSQAELNSGLEAFRGAIEQRPPQISAVHVDGERAHARARRGEAM-D--LPPRAVTVHRL
ELLDWDV-ALGQLSIEVHCSAGTYIRSIARDLGDRIGCGGCLASLRRTQALGFHAHQAHP
LPER--DAVPPD--------PLSPLLALGALPRRVLSEAE-QIDWRCGRRIAM-------
------------DPG---------AGEA--VVVCNADGS-MAGIGHR-------------
---ERESLLRPKVVFDAAG-----------
