# Supplementary material for: Genome fluctuations in cyanobacteria reflect evolutionary, developmental and adaptive traits
Source: BMC Evol Biol. 2011 Jun 30;11:187. doi: 10.1186/1471-2148-11-187 (PMC3141437; doi:10.1186/1471-2148-11-187)
Supplement: Additional file 8 — Individual and concatenated alignments for protein groups. Compressed file containing all alignments of individual groups (fasta format) and the concatenated alignment of 285 single-copy genes (phylip format). [file 1471-2148-11-187-S8.GZ › Cyanos1418.faa]

>Syne7942|81300039
-------------MAIVTLLALQFTSPGPTL--VEIGP--LSIRWYGLLIASAVLLGISL
SSRLARRRDIDPNAIADLAVWLVIGAIPAARLYYVAFEWQQYASRPA-------------
-EILAIWHGGIAIHGAILGGTAALILFARRRQIPIWQLTDVVVPSLALGQAIGRWGNFFN
SEAFGTPT--DLPWKLFIPIDRRPLA--YIQSEYFHPTFLYESLWNLLLCLLLIWLFRQG
LR-QRLPLKAGVMTCIYLIGYSLGRIWIEGLRTDSLMLGS---------LRIAQMVSIVA
IAFGVLGLVWIYGLKRSLPDVVRPAISGESRSEL---------
>PromCC|33239910
----------------MEGIIATFRSPGAEL--IELGT--LTVRWYGILIAISVLIGLKL
STRLGSYRNINPGIINDLMPILILSSIFGARFYYVSFEWNNYNGVNFWSKVHLLGLQIPI
PSFLEIWNGGIAIHGALIMGTISIILFCRIKKQRFWDVLDVLVPSVALGQAIGRWGNFFN
NEAFGLPT--NQPWKLFIPFSSRPES--FSDQSYFHPTFLYESLWNICIFLILIFLFRLN
IR-GLMKLPSGALSCIYLITYSLGRIWIEGLRIDPLCLGGSPPFCEGG-LRIAQLISFLL
ICLGSFGLWWIYQSKRKMPNFGITRNRKK--------------
>Crow|67921422
-----------------MLLGFQFQSPGPIL--FEAGP--FIVRWYGLLIASAVLIGVTL
SQWLAKRRKINPDLIGDLAIWLIIGAIPCARLYYVLFQWQEYTQRPE-------------
-DIIAIWKGGIAIHGAIIGGTLAALIFGRLNKISVWQLADLVVPSLALGQAIGRWGNFFN
SEAFGAPT--NLPWKLYIPANNRPIA--YLTSEYFHPTFLYESAWNVMVFILLLSLFFWG
LK-YPNRFYVGTLSLVYLIAYSSGRIWIEALRTDSLMLGP---------LRVAQVISLVM
ISVGVLGLVWLYRLRKPLPDVVSPQ------------------
>Syn7335|254421887
MNLFNLMPVHSPRSPLLTGLLAVFQSPGPDI--VSIGP--LTLRWYGLLIASAVLIGVAL
SQYLSRKRGIDPEKVGDMVIWLVVAAIPCARLYYVLFEWSSYADRPG-------------
-DIIAIWRGGIAIHGAVIGGTLATILFAKLNRLSFWQLSDVVAPSLILGQAIGRWGNFFN
SEAYGAPT--DLPWKLFIPLSNRPPS--LREFEYFHPTFLYESLWNLGVFSLLLWLFFWG
LK-RPQKFRAGTLFLVYLIAYSLGRVWIEGLRTDSLMFGP---------IKMAQLVSLIG
IAIGSAGLVWTYGLGKQLPDTVPVSRLRARERKAKDKRAKEEL
>Syn307|148241801
------------MLNAVLLTPAVFQSPGPMV--FEFGP--LAVRWYGLLIALAVLLGLWI
STQLAKSRGLDGGLIADLLPILVLCAVLGARIYYVLFEWRQYQI-NWL------------
-EAVQIWRGGIAIHGALLGGLLAVIGFTRWKRLSFWQLMDVLVPSVALGQAIGRWGNFFN
SEAFGLPT--DLPWKLFIPAMSRPEQ--YLSEQYFHPTFLYESIWDLALFVLLVVLFTRR
NSQGEPLLANGAITCLYALIYSLGRFWIEGLRLDPLCLFGT--LADGNCIRIAQVVSILL
AAAGVAGLAWLYAVGRELPDPGRPQ------------------
>Syn9605|78212176
------------MAVEALFPLATFQSPGEFL--PHTENWFLPLRWYGLLIATAVLIGLNL
SSRLAKLRQLENGLISDLLPLLVLFAVIGARIYYVAFEWHNYASHPL-------------
-KALAIWEGGIAIHGALLAGTLTLILFCRWRRQPFWDVLDVLVPSVALGQAIGRWGNFFN
SEAFGVPT--DLPWKLFIQAQSRPVI--YGTLEFFHPTFLYESIWNLLLFGLLVLLFRRG
LK-APGMLPSGAMSCVYLVGYSLGRVWIEGLRIDPLCIGSLPPACDGG-IRIAQLMSCTL
VALGMIGLWWLYGRKQPLPDPSGQRS-----------------
>Nosp|186684079
----------MALDFSTLPLAFQFTSPGPIL--VKLGP--LSIRWYGLLIATAVLIGVIL
SQELAKRRNVNPELLGDLFFWLLIGAIPGARLYYVFFEWSKYAPTPG-------------
-KIFAIWEGGIAIHGAIIGGVLAALIFAKIKQVSFWQLADLVAPSLILGQAIGRWGNFFN
SEAFGDPT--DLPWKLYIPPDHRPLE--YASFDYFHPTFLYESLWDLMVFTLLITLFFRS
LS-GKPRLKVGTLFLVYWPAYSLGRLWIEGFRTDSLMLGP---------LRMAQVVSSLG
ILFGLVGLAWLYLLKRPLPDVVPTPKGNGEMRG----------
>PromAS|123968053
----------------MLILQAFIQSPGETF--LNLGY--ITIRWYGLLISVSVLIGLFV
SKKLAKARNINPEYISEILPSLIISSIIGARAYYVIFEWRLYSGENFFTSFELFNNIIQI
PSFLAVWEGGIAIHGGLIGGLISIIYFCKSKKINLKTFIDILIPSIILGQSIGRWGNFFN
NEAFGVPT--NLPWKLFIPIQNRPLE--FINYEFFHPTFLYESLWNLLIFIVLIITFNKQ
NK--KDFFRPGFISCLYLISYSFGRFWIEGLRTDPLCIGGLPPFCDGG-IRMAQFISIFL
FSSGLIGIFFL-----RLRTYIGKNRKNG--------------
>Rapb|282898069
----------MVVDFTALLLGFEFTSPGPVVPGLEFGP--FVIRWYGLLIASAVLIGVSL
AQHLAKRRHLDPDIISDLSVWLVVGAIPAARLYYVLFQWSEYSRSPG-------------
-RILAIWQGGIAIHGAILGGIIAALIFARLKRISFWQLADLVAPSLILGQAIGRWGNFFN
SEAFGDPT--DLPWKLYIPPEHRPPA--LVNFEYFHPTFLYESLWNLMVFALLLTLFFRS
LS-GKPELKTGTLFLVYWVTYSIGRFAIEGLRTDSLMLGS---------LRIAQLVSLTG
IVVGLAGLVWLYLYKRSLPDVVSPSYNRYNHQ-----------
>YellA|86605781
-----------------MFTTLVLRSPGPIV--FSWGP--FSLRWYGLLIGLATVLGLFL
ARHLAARRGLPPNSMSDLLPWLVVGSLPLARFYYVAFEWERYRDGPWW------------
-KVLALWQGGMAIHGALLGGTAALYLFAHRHRLNFWLLADCIVPSLSLGQSIGRWGNFFN
NEAYGKAL--SPASSLWIQLQ-------LPDGSRVHPTFLYESLWNLGLFGILLFLNYR-
-----RQPPPGSLLGLYLLGYSLGRFWIEGLRADSLMLGP---------LRVAQGVSLLL
IGAGLALMLTAQRRASAHLSPVRPSPALSTGIPAPEHPPKEP-
>Prom9215|157412876
----------------MLILQAFIQSPGETF--LNLGF--ITIRWYGLLISVSVLIGLFV
SKKLAKARNINPEYISEILPSLIISSILGARAYYVIFEWRQYSGENFFTSFELFNSIIKI
PSFFAVWEGGIAIHGGLIGGLISIIYFCKSKNINLKTFIDILIPSIILGQSIGRWGNFFN
NEAFGVPT--NLPWKLFIPIQNRPLE--FLNYEFFHPTFLYESLWNLLIFIALIIIFNKQ
NK--TDFFRPGFISFLYLISYSFGRFWIEGLRTDPLCIGGLPPFCDGG-IRMAQFISIFL
FSSGLIGIFFL-----RLRSCNGKNRKNG--------------
>PromN2A|72383628
----------------MEHIFLALRSPGPEL--FQLGP--FSLRWYGLLIAISVLVGLNL
SSELASKKGLKKSLINDLLPILVLASVIGARIYYVAFEWRNYTGKNFWSSINFLNLNIPI
PSALEIWGGGIAIHGALIMGTLSIIFFCRWRQEHFWDVIDVLVPSVALGQAIGRWGNFFN
NEAFGIPT--NLPWKLFIPYRFRPEI--FSTIDYFHPTFLYESVWNIFVFGILIFLFRKA
NK-KDLKLPPGSLSCLYLITYSLGRFWIEGLRTDPLCLGGVPPFCEGG-LRIAQLISLFL
ISAGLLGIWRIYVSKKALPDPSSMNGRNQ--------------
>Syns9917|87123754
--------------MITVSLVAMFTSPGPEL--VQLGP--FVLRWYGLLIALAVLIGLNL
SSWLAKQRHLEQGLISDLLPILVLAAVVGARLYYVAFEWRNYQG-AWW------------
-EAFAIWRGGIAIHGALLAGTVAVILFCRWRRQPLWDVLDVLVPSVVLGQAIGRWGNFFN
SEAFGVPT--DLPWKLFIAYPNRPAV--FADAEFFHPTFLYESVWNLGVFGLLMVLFVRG
HR-GRLVLPAGALSCLYLLTYSLGRFWIEGLRIDPLCLRGLPPFCDGG-LRMAQLMSLAL
IALAGVGLWWLYGRKRPLPDPCGHRREAA--------------
>Prom9312|78778845
----------------MLIFQAFIQSPGETF--LNLGF--LTIRWYGFLISVSVIIGLFV
SKKLAKARNINPLYISEILPSLIIFSIIGARAYYVIFEWRQYSGENLFTSLELFNNTIQI
PSFLAVWEGGIAIHGGLIGGLLSIIYFCKSKNIHLKTFIDILIPSIILGQSIGRWGNFFN
NEAFGVPT--NLPWKLFIPIQNRPLE--FINYEFFHPTFLYESLWNFLIFILLIFVFNKQ
NK--TDFFRPGFISCLYLISYSFGRFWIEGLRTDPLCIGGLPPFCSGG-IRMAQFISIFL
FSSGLIGIFFL-----RLRTYSCKNRKNG--------------
>SynsBL|116072817
----------------------MFASPGPEL--FQFGP--FVLRWYGLLIAAAVLIGLNL
SSALAQQRKLENGLVSDLLPLLVLFSVIGARIYYVAFEWHNYAATPL-------------
-KALAIWEGGIAIHGALIAGTLTLVLFCRWRQQSFWDVLDVLVPSVALGQAIGRWGNFFN
SEAFGIPT--DLPWKLFIPEQNRPII--YINQDFFHPTFLYESLWNFALFIILILLFRWG
AE-HLNKLPAGAMSCIYLVGYSLGRVWIEGLRIDSLCIGALPPACEGG-LRIAQLMSGVL
AFAGGLGLWWLYGRKKLLPDPGFRPN-----------------
>Prom9515|123965759
----------------MLTHQAFIQSPGDTF--LNLGF--LTIRWYGLLISLSVLIGIFI
SKKLAKSRNINPQYISDILPSLIISSIIGARFYYVIFEWKQYSGNNFFTSFNLFDNVIQI
PSFLAIWEGGIAIHGGLIGGFLSILFFCKSKNIHLKTFMDILIPSIILGQSIGRWGNFFN
NEAFGIPT--ELPWKLFIPLQNRPIE--FINYQFFHPTFIYESLWNFLIFILLISIFYKQ
NT--NSSLRPGFISCLYLIGYSFGRFWIEGLRIDPLCLGGLPPFCDGG-LRMAQFISIVL
FSSGLIGIFFL-----RLKTYNKKTRKNG--------------
>Cya8802|257059068
--------------MMYSLLGFQFQSPGPIF--FEIGP--LVIRWYGLLISAAVLIGVTL
SQWLAKKRNVNPDLIADLTIWLVIAAIPSARLYYVLFEWQQYSQNPG-------------
-DIIAIWKGGIAIHGAILGGTLAAIIFARLNQVSVWQLTDLIVPSLALGQGIGRWGNFFN
SEAFGAPT--NLPWKLYIPVSRRPLE--YVNQEYFHPTFLYESIWNILVFIILISLFLWG
LK-QSNRLRVGSLSLIYLIAYSSGRFWIEGLRTDSLMLGP---------LRIAQVISLVM
ITLGIGGLIWLYRVKRPLPDVPFSS------------------
>Prom9313|33863591
----------------MDAFIATFTSPGPEL--FQLGP--FALRWYGLLIAIAVLIGLNL
SSSLARKRGLEQGLISDLLPILVLTSVVGARIYYVAFEWRNYSGNNFWSSINIFGLAIPI
PSAVEIWGGGIAIHGALLAGTLAVLIFCRWRRQAFWDVLDVLVPSIALGQAIGRWGNFFN
NEAFGVPIKGDLAWKLFIPFVNRPLN--YANNEFFHPTFLYESIWNLLVFTVLIVLFQRS
SK-GLLKLPAGALSCIYLITYSLGRVWIEALRTDPLCLGALPPSCEGG-LRIAQLMSLAM
MAVGGFGLWWLYGRKRKLPDPGRPRSFA---------------
>Cya7822|196256701
-----------------MLLAFQFTSPGPVI--FEIGP--IAVRWYGFLIASAVLIGVTL
SQYLAKRRNINPDLIGDVAIWVIISAIVGARIYYVLFQWREYAGHPG-------------
-DMIAIWKGGIAIHGAIIGGTLAAAIFSRLNKISLWQLTDVFVPSLALGQAIGRWGNFFN
SEAFGRPT--DLPWKLFIPPSRRPPE--YLQYDYFHPTFLYESLWNLLVFAGLIYLFFWG
LR-HRDRFKVGTLTLIYLIAYSLGRFWIEGLRTDSLMLGP---------LRIAQVVSLVG
IMAGITGLIWLYRLKRPLPDVVSSKRPVNQDVEN---------
>Cya7424|218441250
-----------------MMLAFQFQSPGPVF--FEIGP--IAVRWYGFLIASAVLIGVTL
SQYLAKRRHINPDLIADVAIWVIISAIVGARIYYVLFEWQDYVNRPG-------------
-DIIAIWKGGIAIHGAMIGGALAAAIFARLNKISIWQLTDVLVPSLALGQMIGRWGNFFN
SEAFGRPT--DLPWKLYIPPSRRPPE--YLQYDYFHPTFLYESIWNLLVFCLLMYLFFWG
LR-HRNRLKVGTLTLIYFIAYSLGRFWIEGLRTDSLMLGS---------LRIAQVVSIIG
VIIGIGGLIWLYRTGRPLPDVVSSKPPINRDAEN---------
>PromN1A|124025226
----------------MEHIFLELRSPGPDL--FQLGP--FSLRWYGLLIAISVLVGLNL
SSELASKKGLKKSLINDLLPILVLASVIGARIYYVAFEWRNYTGKNFWSSINFLNLNIPL
PSALEIWGGGIAIHGALIMGTLSIIFFCRWRKEPFWDVIDVLVPSVALGQAIGRWGNFFN
NEAFGIPT--NLPWKLFIPYRFRPEI--FSTQDYFHPTFLYESVWNIFVFGILIFLFRKS
NK-KELKLPPGSLSCLYLITYSLGRFWIEGLRTDPLCLGGVPPFCEGG-LRIAQLISLFL
ISAGLLGIWRIYVSKKALPDPSSINGRNQ--------------
>Micc|254415315
----------MLQAIPSLILAFQFASPGPIL--VKLGP--LTIRWYGLLIASAVLIGVSL
SQYLAKRRNVDPNAIADLAIWLVIGAIPCARLYYVLFEWEQYAQRPE-------------
-DIIAIWKGGIAIHGAILGGLVATIIFARIQKLSVWLLADLVVPSLILGQAIGRWGNFFN
SEAFGSPT--NLPWKLYIPPQQRPPG--YINYQYFHPTFLYESLWNLLIFAILITLFFRD
LK-RKPHLKVGTLALIYLVGYSAGRIWIEGLRTDSLMVGP---------LRIAQIVSLVS
ILLGLAGLVWLYWFRRPLPDVVPPENQQWDTVSE---------
>Prom9202|254526433
----------------MLILQAFIQSPGETF--LNLGF--ITIRWYGLLISVSVLIGLFV
SKKLAKARNINPEYISEILPSLIISSILGARAYYVIFEWRQYSGENFFTSFELFNSIIKI
PSFLAVWEGGIAIHGGLIGGLISIIYFCKSKKINLKTFIDILIPSIILGQSIGRWGNFFN
NEAFGVPT--NLPWKLFVPIQNRPLE--FLNYEFFHPTFLYESLWNLLIFIALIIIFNKQ
NK--TDFFRPGFISFLYLISYSFGRFWIEGLRTDPLCIGGLPPFCDGG-IRIAQFISIFL
FSSGLIGIFFL-----RLRSCNGKNRKNG--------------
>Nods|119509993
----------MVLDISTLPLAFQFTSPGPVI--VEIGP--ITIRWYGLLIATAVLIGVSL
SQYLAKRRNVNPELVSDLSIWLVIGAIPAARLYYVLFQWSEYSQHPE-------------
-RIIAIWQGGIAIHGAIIGGTLAALIFAKVNQVSFWQLTDLVAPSLILGQAIGRWGNFFN
SEAFGRPT--NLPWKLYIPLQNRPPT--LANFEYFHPTFLYESLWNLIVFALLMALFFRG
LS-GKPRLRLGTLFLAYLVAYSFGRLWIEGFRIDSLMLGP---------LRIAQVVSLSG
ILVGLAGLAWLYLLKRPLPDVVSPPNADERMRG----------
>Cyab|254431109
-----------------MSLLLTFTSPGPLV--FQLGP--LSLRWYGLLIALAVLAGLML
ATRLGKARGIDPALIADLLPLLVLGAVIGARLYYVLLEWRQYAD-NWT------------
-DALAIWRGGIAIHGALIGGAITTVLYCRWRRQRFWPLLDVLMPAVALGQAIGRWGNFFN
SEAFGLPT--QLPWKLRIPLANRPAE--FLDQMDFHPTFLYESLWNVGVCVLLLVLFRQG
QR-GRLSLPPGSLSCVYLMTYSAGRIWIEGLRIDPLCLFSEPPFCEGG-LRMAQVISLLL
IALGGLGLWWLYGRHRPLPDPSGVTP-----------------
>Acam|158337697
---------------MLPLYWAVFTSPGPEI--FRVGS--VVIRWYGVLIAAAIVLGLQL
SRHLATYRRIKPDDISDLAIWLVIGAIPCARLYYVLFQWEYYSQHLD-------------
-QVATIWRGGIAIHGAILGGMLAALIFSRLKKVSFWQLADLVAPSLILGQAIGRWGNFFN
SEAFGDPT--DLPWKLFIPPARRPLA--YRNSAYFHPTFLYESVWNLMVLGILLALFFK-
----FPKAKKGTIFLVYAVTYSLGRLWIEGLRTDSLMLGP---------LRIAQVVSLIG
IGIGMLGLTWLYLLKRSLPDTKQAS------------------
>Prom9301|126695823
----------------MLTFQAFIQSPGETF--LNLGF--ITIRWYGLLISVSVLIGLFI
SKKLAKARNINPEYISEILPSLIIFSIIGARAYYVIFEWRQYSGENFFTSLELFNNAIKI
PSFLAVWEGGIAIHGGLIGGLISIIFFCKSKKIHLKTFIDILIPSIILGQSIGRWGNFFN
NEAFGIPT--NLPWKLFIPIQNRPLE--FINYEFFHPTFLYESLWNLLVFIFLILIFNKQ
NK--TDFFRPGFISCLYLICYSFGRFWIEGLRTDPLCIGGLPPFCDGG-IRMAQFISIFL
FSSGLIGIFFL-----RLRTYIGKNRKNG--------------
>Artm|209527319
------------MLIQYLPVGFQFTSPGPTI--LEVGP--ISIRWYGLLIASAVLIGVTL
CQYLASRRHVNPELMGDLVIWLIIGAIPAARLYYVAFQWQNYANDPA-------------
-SIIAIWKGGIAIHGAIIGGILAALIFAKINQVSFWLLADLVAPALILGQAIGRWGNFFN
SEAFGGPT--DLPWKLYISPPYRLLG--YQDYQYFHPTFLYESIWNFLVFGLLLTLFFRD
LQ-QKPPLKLGSIFLVYAIAYSSGRIWIEALRTDSLMLGP---------FRIAQLISFGG
ILLGMAGLLWLYVFQRHLPDVVKSDF-----------------
>Syne6301|56750329
-------------MAIVTLLALQFTSPGPTL--VEIGP--LSIRWYGLLIASAVLLGISL
SSRLARRRDIDPNAIADLAVWLVIGAIPAARLYYVAFEWQQYASRPA-------------
-EILAIWHGGIAIHGAILGGTAALILFARRRQTPIWQLTDVVVPSLALGQAIGRWGNFFN
SEAFGTPT--DLPWKLFIPIDRRPLA--YIQSEYFHPTFLYESLWNLLLCLLLIWLFRQG
LR-QRLPLKAGVMTCIYLIGYSLGRIWIEGLRTDSLMLGS---------LRIAQMVSIVA
IAFGVLGLVWIYGLKRSLPDVVRPAISGESRSEL---------
>Anav|75908188
---------------MALPLAFLFTSPGPVL--VEIGP--ITIRWYGLLIATAVLIGVSL
SQYLAKRRQVNPDLLSDLSIWLVIGAIPAARIYYVLFQWSEYAQHPE-------------
-RIIAIWQGGIAIHGAIIGGTLAALIFAKLKRVPFWQLADLVAPSLILGQAIGRWGNFFN
SEAFGRPT--NLPWKLYIPIERRPPD--LASFEYFHPTFLYESIWDLMVFALLITLFFRS
LA-GKPRLKVGTLFMVYLATYSLGRLWIEGLRTDSLMLGP---------LRIAQVVSLTG
ITLGLAGLAWLYVRKRPLPDVVSSPKDTE--------------
>Artp|284054257
------------MLIQYLPVGFQFTSPGPTI--LEVGP--ISIRWYGLLIASAVLIGVTL
CQYLASRRHVNPELMGDLVIWLVIGAIPAARLYYVAFQWQNYANDPA-------------
-SIIAIWKGGIAIHGAIIGGMLAAVIFAKINQVSFWLLADLVAPALILGQAIGRWGNFFN
SEAFGGPT--DLPWKLYISPPYRPLG--YQDYQYFHPTFLYESIWNFLVFGLLLTLFFRD
LQ-QKPPLKLGTIFLVYAIAYSSGRIWIEALRTDSLMLGP---------FRIAQLISLGG
ILLAMTGLLWLYVFQRHLPDVVKSDF-----------------
>Cya7425|220907990
-MVDLTLIVPLPPDLLPNLLGFQFTSPGAS---FNLGP--LTLRWYGLLIALAVLIGLSL
SQQLAKLRRVDPELIADLVIWLVVGAIPFARLYYVAFQWPFYSQHPD-------------
-QIIQIWRGGIAIHGAILGGLLAALIFSRLKRVSFWQLADLIAPSLILGQAIGRWGNFFN
SEAFGDPT--DLPWKLYISPEHRPPP--FRNFAYFHPTFLYESLWNVMVFGLLLTLFFR-
----FPQLKRGTLFLTYAIAYSCGRLWIEGLRTDSLMLGP---------LRIAQVVSLVS
IGLGAIGLFWLYYLDRPLPDVTESTVSNQSN------------
>Cya51142|172034971
-----------------MLLGFQFQSPGPIL--IELGP--LVIRWYGFLIASAVLIGVTL
SQWLAKRRHVNPDLIGDLAIWLVIGAIPCARLYYVIFQWQEYAQRPE-------------
-DVIAIWKGGIAIHGAIIGGTIAALIFARLNKISVWQLGDLVVPSLALGQAIGRWGNFFN
SEAFGAPT--NLPWRLYIPVNNRPVE--YLTSEYFHPTFLYESLWNFLVFLLLLWLFFWG
LK-HSHRFRVGTLSLVYLIAYSCGRIWIEGLRTDSLMLGP---------LRVAQVISLVM
ISVGILGLVWLYRLQKPLPDVVSPQ------------------
>Lyns|119485993
------------MHSSDLLLAFQFTSPGPIL--IRLGP--IAIRWYGFLIASAVLIGVTL
SQSLAKRRQVDPDLIGDLAIWLVIGAIPCARLYYVAFEWENYANDPA-------------
-SMIAIWRGGIAIHGAIIGGIIAALIFAKIQKVSFWQLADLVAPSVILGQAIGRWGNFFN
SEAFGSPT--DLPWKLYIPPENRPLA--YANFEYFHPTFLYESLWNLLVFILLITLFFRG
LK-GKPPLKLGTIFLVYFVAYSSGRVWIEGLRTDSLMFGP---------LRVAQLVSLSG
IVLGLAGLAWLYVLNRSLPDVVSTKQQRNES------------
>Prom9211|159903002
----------------MEAYFATFRSPGPEL--LKVGF--FTLRWYGLLIAFAVLIGLNL
SNKLASIKGLSKNLINDLLPILVISSIIGARAYYVIFEWRNYSGSNFWSSIQAFGLTISI
PTFIKVWQGGIAIHGALLAGTIAILIFCRLKQEDFWDVLDVLIPSVALGQAIGRWGNFFN
NEAFGLPT--DLPWKLFIPYPYRPEF--FLDNNYFHPTFLYESIWNILLFLCLISLIRLS
IK-GKLKLPSGSLSCVYAIIYSLGRVWIEGLRTDPLCLGGVPPFCIGG-IRIAQLISTIL
FGLGLLGLFWIYQRKKKLPSLGIIGRKHQ--------------
>Noss|17232191
---------------MALPLAFLFTSPGPVL--VEIGP--ITIRWYGLLIATAVLIGVSL
SQYLAKRRQVNPDLLSDLSIWLVIGAIPAARIYYVLFQWSEYAQHPE-------------
-RIIAIWQGGIAIHGAIIGGTLAALIFAKLKRVPFWQLADLVAPSLILGQAIGRWGNFFN
SEAFGRPT--NLPWKLYIPIERRPPD--LVSFEYFHPTFLYESIWDLMVFALLITLFFRS
LA-GKPRLKVGTLFMVYLATYSLGRLWIEGLRTDSLMLGP---------LRIAQVVSLTG
IALGLAGLAWLYVRKRPLPDVVPSAKDTGE-------------
>Cya8801|218246018
--------------MMYSLLGFQFQSPGPIF--FEIGP--LVIRWYGLLISAAVLIGVTL
SQWLAKKRNVNPDLIADLTIWLVIAAIPSARLYYVLFEWQQYSQNPG-------------
-DIIAIWKGGIAIHGAILGGTLAAIIFARLNQVSVWQLTDLIVPSLALGQGIGRWGNFFN
SEAFGAPT--NLPWKLYIPVSRRPLE--YVNQEYFHPTFLYESIWNILVFIILISLFLWG
LK-QSNRLRVGSLSLIYLIAYSSGRFWIEGLRTDSLMLGP---------LRIAQVISLVM
ITLGIGGLIWLYRVKRPLPDVPFSS------------------
>Glov|37523962
-----------------MPMETGFTSPGPLI--VQIGG--FAVRWYSLLILAGIIAGTLL
SQKLAPERKVAPEVLSDLVVWLVVGAIPMARLYYVLFEWQRFAGEPWW------------
-KVFAIWEGGIAIHGAILGGLLAGWLFCRRNGYSLLTMIDLAAPGLILGQAIGRWGNFFN
SEAYGAPT--NLPWKLFIPEANRPPG--MAAFAYYHPTFLYESLWNLGVLALLLFVFFR-
----FKNLRPGSIACLYALAYSVGRFWIEGLRLDSLMVGP---------LRTAQLVSLAG
IVLGAVGLWWLNRRSARQEAP----------------------
>Syns8102|33866375
----------------------MFTSPGPVL--FQFGP--LTLRWYGLLIAMAVLIGLNL
SSRLAQSRKLENGLISDLLPLLVLFSVIGARLYYVAFEWHNYANQPI-------------
-KALAIWEGGIAIHGALIAGTLTLILFCRWRSQPFLDVLDVLAPSVALGQAIGRWGNFFN
SEAFGVPT--DLAWKLFIPYANRPVI--YADAEFFHPTFLYESIWNLLLFVLLLVLFRWG
SR-ERQNFPAGTLSCVYLIGYSLGRIWIEGLRIDPLCVGALPPACEGG-VRIAQLMSAML
MVLGGLGLWWLKRRQQQLPVSTNR-------------------
>Thee|22299700
-------------------MIAAFQSPGATL---ELGF--ITLRWYGLLIAVAVFIGIWL
SQRLARQRQIDPEQIADLSIWLVVAAIPAARLYYVAFNWGFYQKHLD-------------
-QVVQIWKGGIAIHGAILGGIVAMAIFTYVQRLSFWQVADVVAPSLILGQAIGRWGNFFN
SEAFGAPT--DLPWKLYIPVPQRPPE--LINTAYYHPTFLYESLWNVGVFLLLLWLF---
-R-QPRYQKPGTLLMVYAIAYSLGRFWIEGLRMDSLMLGP---------LRIAQVVSLVA
IALGSWGLFRLYYQGKPLPDWQTP-------------------
>Syns9916|116073461
------------MAFEALLPLVALQSPGEFL--PFTRDWVLPLRWYGLLIALAVLVGLNL
SSWLAKQRNLEQGLISDLLPILVLAAVIGARIYYVTFEWPNYAANPF-------------
-KAFAIWEGGIAIHGALLAGTIAVILFCRWRRQPFWDVLDVLVPSVALGQAIGRWGNFFN
GEAFGVPT--DLPWKLLIESVPRNVQRIFPEAQYFHPTFLYESLWNLAVFALLMVLFLKA
KQEGGLRLPAGALSCIYLLSYSCGRLWIEGLRIDPLCLGGLPPFCEGG-LRMAQVMSLGL
MIVAAAGLWWLYVRHNDLPDPGLRNGSST--------------
>PromMED|33861017
----------------MLTYQAFIQSPGDTF--LNLGF--LTIRWYGLLISISVVIGLFI
SKKLAKSRNINPQYISDILPSLIISSIIGARAYYVIFEWRQYSGSNFFTSFNLFNNVIQI
PSFIAIWQGGIAIHGGLIGGFLCILYFCKSKNIHLKTFIDILIPSIILGQSIGRWGNFFN
NEAFGIPT--DLPWKLFVPIQNRPIE--FINYQFFHPTFIYESLWNFLIFILLITIFYKQ
NN--KNSVRPGFISCLYLIGYSFGRFWIEGLRTDPLCIGGLPPFCDGG-LRMAQFISIFL
FSSGLIGLFFL-----RLKSYKNKTRNNG--------------
>Scys6803|16329453
--------------MIEQIFFGQFQSPGPVM--FQIGG--FALRWYGFLIASAVIIGLNL
CQWLGQKRGINPDLFNDLVIWLVVAAIPSARLYYVAFEWPRYAQHWL-------------
-NIFAIWQGGIAIHGALIGGTIAILVFSRYHQLSFWNLLDVLTPAVILGQAIGRWGNFFN
SEAFGAPT--NLPWKLYIPFANRPLN--LTSYAYFHPTFLYESVWNLGIFAILIALFFYG
LR-NPEKIKTGTITCVYLIGYSLGRVWIEGLRLDSLMLGP---------LRIAQVVSITL
VLLGTAGIVWLYLLQKNLPDWSERKLVKN--------------
>Syn9902|78185302
----------------------MFASPGPEL--FQFGP--FVLRWYGLLIAAAVLIGLNL
SSSLAQQRKLENGLISDLLPLLVLFSVIGARIYYVAFEWHNYAATPL-------------
-KALAIWEGGIAIHGALIAGTLTLILFCRWRQQSFWDVLDVLVPSVALGQSIGRWGNFFN
SEAFGIPT--DLPWKLFIPEQNRPII--YVNQEFFHPTFLYESLWNLALFIILILLFRWG
SK-HLNKLPAGAMSCIYLMGYSLGRVWIEGLRIDSLCIGALPPACEGG-LRIAQLMSGVM
ALAGSLGLWWLYGRKKPLPDPGFRPN-----------------
>Trie|113475245
----------MTVEITLLPLGFQFTSPGPII--FQLGP--LIIRWYGLLIAAALLIGVTL
SQYLAKLRHVNPELLGDLVIWLVLAAIPGARLYYVLFEWEQYQQNPI-------------
-DMIAIWKGGIAIHGAIIGGAIAALIFARLNKISFWQLADLVAPSLILGQVIGRWGNFFN
SEAFGSPT--DLPWKLYIPPERRPLD--LISFDYFHPTFLYESLWNLIVFGLLIFLFFRD
LR-GRPRLKPGTLFLVYMVAYSSGRIWIEALRTDSLMLGP---------LRIAQFVSLAG
ILLGLIGLGWLYLLKRPLLDVLPPEVKETN-------------
>Syn9311|113955493
-----------------MIIPIVFTSPGPVL--FQFGP--ITLRWYGLLIALAVLIGLNL
SSWLAKQRNLESGLISDLLPILVLAAIIGARLYYVAFEWRSYQN-SWW------------
-DVFAIWQGGIAIHGALIGGTISVILFSRWRKVSFWDLLDVLVPSVILGQTIGRWGNFFN
SEAFGVPT--QLPWKLFIPYSSRPQI--FSDSEFFHPTFLYESLWNLAVFIVLITLFQWA
RS-GRISLPSGALSCVYLLCYSLGRVWIEGLRIDPLCLGGVPPFCDGG-LRIAQLMSLSL
LLLAGFGLFWLYGKRKPLPDPGLRIPGTP--------------
>NoAz|298490254
----------MALDFSALPLGFQFTSPGPIL--VKIGP--IIIRWYGLLIASAVLIGVTI
SQYLAKRRHVNPELISDLSIWLVIGAIPAARLYYVLFQWSEYSQHPD-------------
-RIIAIWQGGIAIHGAIIGGVIAALIFAKLKKISFWQLADLVAPSLILGQAIGRWGNFFN
SEAFGGPA--SLPWKLYIPPERRPPN--LVNFEYFHPTFLYESLWNLMVFALLLTLFFRA
LS-GKPRLKVGTLFLVYWVAYSLGRFWIEGLRTDSLMLGP---------LRMAQIVSLTG
ITLGLAGLTWLYFLKRPLPDVVSPSKGDGMMRTGD--------
>Ucyn|284928818
-----------------MLLGLQFQSPGPII--FELGP--FVVRWYGLFIASAVLIGITL
SKWLAKSLRIDPEMIGDLGIWLIIAAIPCARIYYVIFQWHIYSQYPE-------------
-DIIAIWKGGIAIHGAIIGGTLSTLIFARLNKISAWQLTDLVVPSLALGQSIGRWGNFFN
SEAFGIPT--NLPWKLYIPLIKRPVE--YISFEYFHPTFLYESIWDFLVFVILLTLFFWT
LK-YPNYFHTGTLSLVYLIVYSFGRIFIETLRTDSLIFGS---------FKVAQVISLMM
IISGIFGLVWLYLLKKSLPDVVSRR------------------
>Syns5701|87302098
-----------MEFLSPATALAVFASPGPLI--FQLGP--FSLRWYGLLIALAVLIGLLL
ATRLGKARGIDPVLIADLLPLLVLAAVLGARLYYVLLEWRQYQL-NWL------------
-EALAIWRGGIAIHGALIGGTLAVIAYCRWRKLAFWNLLDVLVPSVALGQAIGRWGNFFN
SEAFGLPT--DLPWKLYIPTLNRPGP--FLDQQYFHPTFLYESLWNIAVVALLLFLFRAG
IK-GSIPLPAGALSCVYLVSYSLGRVWIEGLRTDPLCLFSTPPFCEGG-LRMAQLMSLLL
IALGSFGLWWIYGQERSLPDPGGAPPLPRNHS-----------
>YellB|86609410
-------------------MTLVLQSPGPVV--FSWGP--LSLRWYGLLIGLAMVLGLLL
ARHLAARRGLPPSSMPDLLVWLVVGSLPLARLYYVAFEWERYRDGPWW------------
-QVLALWQGGIAIHGALIGGSAALYLFARRHRLSFWLLADCLVPSLSLGQGIGRWGNFFN
NEAYGKVL--PPDSPLWVQLQ-------LPDGSRVHPTFLYESLWNFGLFGLLLFLSYR-
-----RQLPPGTLLGLYLVGYSLGRFWIEGLRTDSLMLGS---------LRVAQGVSLLL
IGAGLAAILTAPKRVSVHPNEATSSPGIPAPKEL---------
>Syn7002|170078171
----------------MMIFAWQFQSPGPIL--FEVGN--FAIRWYGLLIAIAVLIGVNL
SQFLAKRRGIKPELLADYVIWGIIGAIPCARLYYVLFQWRSYADRPQ-------------
-DIIAIWQGGIAIHGAILGGVIAALIFCRLNRLSFWQLGDLIAPALILGQAIGRWGNFFN
SEAFGAPT--DLPWKLYIPLQNRPLN--LVEYEYFHPTFLYESVWNLGVFALLLYLFFWG
LR-HGDRLKTGTIFLAYWIAYSAGRVWIEGLRTDSLMLGG---------IRVAQLVSLTG
MALGILGLVWLYVLKRRLPDVRSPRELRGAEAIPENSET----
>Cylr|282898913
----------MVVDFSALLLGFEFTSPGPVVPGLEFGP--FVIRWYGLLIASAVLIGVSL
AQHLAKRRHLHPDIISDLSVWLVVGAIPAARLYYVLFQWSEYSRSPG-------------
-RILAIWQGGIAIHGAILGGIIAALIFARLKRISFWQLADLVAPSLILGQAIGRWGNFFN
SEAFGDPT--DLPWKLYIPPEHRPPA--LVNFEYFHPTFLYESLWNLMVFALLLTLFFRS
LS-GKPELKTGTLFLVYWVAYSIGRFAIEGLRTDSLMLGS---------LRIAQLVSLTG
IVVGLAGLVWLYVYKRSLPDVVSPSYNHQ--------------
>Prom9303|124022372
----------------MDAFIATFTSPGPEL--FQLGP--FALRWYGLLIAIAVLIGLNL
SSSLARKRGLEQGLISDLLPILVLTAVVGARIYYVAFEWRNYSGDNFWSSINIFGLAIPI
PSAMEIWGGGIAIHGALLSGTLAVLIFCRWRRQAFWDVLDVLVPSIALGQAIGRWGNFFN
NEAFGVPIKGDLAWKLFIPFVNRPLN--YANNEFFHPTFLYESIWNLLVFTLLIVLFQRS
NK-GLLKLPAGALSCIYLITYSLGRVWIEALRTDPLCLGALPPSCEGG-LRIAQLMSLAM
MAVGGFGLWWLYGRKRKLPDPGRPKSFA---------------
>Syns7805|88807599
--------------MNSVLVPAVFTSPGPEL--FQLGP--FVLRWYGLLIALAVLIGLNL
SSWLARQRGLDGSLISDLLPILVLASVVGARMYYVAFEWRSYQS-SWW------------
-EAFAIWRGGIAIHGALIAGTLSVIVFCRWRRVPFWDVLDVLVPSVILGQAIGRWGNFFN
SEAFGVPT--DLPWKLLVPFANRPKV--FADSEFFHPTFLYESLWNLALFFGLIVLFRLG
QR-GRIQLPSGALSCFYLLGYSLGRIWIEGLRIDPLCLGGQPPFCEGG-LRIAQLMSLAL
MAVASAGLFWLYGRHASLPDPGLRRVDPS--------------
>Syns7803|148240188
--------------MNSVLIPAVFTSPGPEL--FQLGP--FVLRWYGLLIALAVLIGLNL
SSWLAKQRGLDGALISDLLPILVLAAVVGARMYYVAFEWKTYQG-SWW------------
-DAFAIWRGGIAIHGALIAGTLSVVLFCRWRKVAFWDVLDVLVPSVILGQAIGRWGNFFN
SEAFGVPT--DLPWKLLIPFANRPKI--FADSEYFHPTFLYESLWNLALFIALIVLFRLG
QR-GRIQLPAGALSCFYLLGYSLGRVWIEGLRIDPLCLGGQPPFCDGG-LRIAQFMSLAL
MALASAGLFWLYGRRASLPDPGLRRCDPS--------------
>Cya0110|126658441
-----------------MLLGFQFQSPGPIL--FEAGP--LVIRWYGLLIASAVLIGVTL
SQWLAKRRHVNPELIGDLAIWLVIAAIPCARLYYVIFQWQEYAQRPE-------------
-DIIAIWKGGIAIHGAIIGGTLAALIFARLNKISVWQLGDLVVPSLALGQAIGRWGNFFN
SEAFGAPT--NLPWKLYIPVNNRPVD--YLTFEYFHPTFLYESVWNVLVFTLLLYLFFWG
LK-HPHRFYMGTLSLVYLIAYSCGRIWIEGLRTDSLMLGP---------LRVAQVISLVM
ISVGILGLVWLYRLKKPLPDVVSPQ------------------
>Mica|166368928
-----------------MLLGFVFQSPGPIL--WEIGP--ISVRWYGFLIAMAVLLGVTL
SQYLAQKRAIDPDLIADLTIWLVLGAIPAARLYYVLFQWQEYAQNPA-------------
-DIIAIWKGGIAIHGAIIGGLLASLIFARINRVSLWQLLDLVAPSVILGQAIGRWGNFFN
SEAFGSPT--NLPWKLFIPPASRPLE--YIAVDYFHPTFLYESLWNLAVFALLIYLFFWG
LK-HPSKLKIGTLTLVYFIAYSLGRFWIEGLRTDSLMFGP---------LKMAQIISLGA
IAIGIFGLFWLYKLQRPLPDVVATVSYNQKLP-----------
>Syns8109|260435658
------------MAVEALFPLATFQSPGEFL--PHTQNWFLPLRWYGLLIATAVLIGLNL
SSRLAKLRQLENGLISDLLPVLVLFAVIGARIYYVAFEWHNYASNPL-------------
-KALAIWEGGIAIHGALLAGTITLILFCRWRRQPFWDVLDVLVPSVALGQAIGRWGNFFN
SEAFGVPT--DLPWKLFIPLQSRPVM--YSTSEFFHPTFLYESIWNLLLFGLLMLLFRRG
LK-APGMLPSGAMSCVYLVGYSLGRVWIEGLRIDPLCIGSLPPACDGG-IRIAQLMSCTL
VALGVLGLWWLYQRKRPLPDPSGQRS-----------------
