# Supplementary material for: Genome fluctuations in cyanobacteria reflect evolutionary, developmental and adaptive traits
Source: BMC Evol Biol. 2011 Jun 30;11:187. doi: 10.1186/1471-2148-11-187 (PMC3141437; doi:10.1186/1471-2148-11-187)
Supplement: Additional file 8 — Individual and concatenated alignments for protein groups. Compressed file containing all alignments of individual groups (fasta format) and the concatenated alignment of 285 single-copy genes (phylip format). [file 1471-2148-11-187-S8.GZ › Cyanos1419.faa]

>Syne7942|81300040
------------------------MNMRFSPKALVRQLGRLSLVACLSLGLLGAADWLQP
QAAAAYPFWAQENY-ASPREATGKIVCANCHLAKKPTEVEVPHSVLPDTVFKAVVKIPYD
RSSQQVLGDGSKGGLNVGAVLMLPDGFKLAPEDRISEELKEEI---GNVYFTN-YSA--D
QENIILVGPLPGDDH--QEIVFPVLSPDP-AKDKNVFFGKYQIHVGGNRGRGQVYPTGQK
SNNGVYTASAAGVIDAVTETA---------------------SGYDIVIRKADGSTVTDA
VPAGPSPI--VAVGSEVAAGAALTNDPNVGGFGQIDTEIVLQSSNRVLGVIAFFFAVMLA
QIMLVLKKKQVEKVQAA-ELNF---
>PromCC|33239911
--------------------------------------MRRILTFFLGSIIIGLSIIISP
SSSFAYPFWAQQNY-ENPREATGKLVCANCHLAKMTTQVEVPQSVGADSVFKAAVKIPYK
PGTEEIGADGSKVPLQVGAVVMLPDGFKLAPQDRWTEDIKEET---KGVYFTQ-YSE--E
KDNIILVGPLPGDQN--KEIVFPILSPDP-AKDKNIHFGKYSINVGGNRGRGQVYPTGEK
SNNSIFTSTAAGLISTIEPNK----------------D----GGTNITIQTESGEAIIEE
IPVGPSLV--VKEGQTIDIGIPLTSDPNVGGFGQLDTEIVLQSPARVIGLIAFFAGVALT
QILLVLKKKQVEKVQAA-EGI----
>Crow|67923447
------------------------------------MLLRFFLIALATISLSIGNGFTLA
ETAAAYPFWAQETAPETPREATGRIVCANCHLAEKAAEVEIPQSVLPDTVFKAVVKIPYD
LDSQQVLGDGSKGGLNVGAVLMLPDGFKIAPADRIPEDIKEEV---GSLYFQS-YRE--G
QDNVILVGPLPGEQY--QEIVFPVLSPNP-AEDRNINFGKYQVYLGANRGRGQIYPTGQP
SNNNVYKASIAGTISNISDQE----------------D----GSYVVTIASAEGD-VDEA
IPAGPQLI--VSEGTEVEAGQALTNNPNVGGFGQKDTEVVLQNPARIQGLMVFLAGIMLA
QILLVIKKKQVERVQAA-EMNF---
>Syn7335|254424982
--------------------MKTSFPFFSKLEAMFSAALRSVGVFLAAFILLCSSSWAIP
QSAAAYPFWAQENY-DSPREATGKIVCANCHLGEKKTVLEVPQSVLPDTVFKAVVKVPYD
LDAQQVLGDGSKGGLNVGAVLMLPEGFTVAPDERIPEELKEEV---GSTYFMP-YSE--E
EPNIVLVGPVPGEQY--QEIVFPVLSPDP-KTDKNVHFGKNLVFVGGNRGRGQVYPTGQA
SNNVAYNASAAGTIDSIEDTG---------------------FGYNVTINTEDGSTVTDE
ISAGAQLL--VSEGESVEVGTPLTTNPNVGGFGQTEKELVLQSPTRIKGLIAFLVAISLS
QILLVLKKKQVEKVQAA-EMSF---
>Syn307|148241802
--------------------------------------MRRSLSLLLGSLLLTVGLLVGA
QPSWAYPFWAQQNY-DSPREATGKIVCANCHLAKKLTQVEVPQSVMPDTVFKAVVKVPYD
TDVQQVGADGNRTALNVGAVVMLPDGYTLAPQDRLSDELKEET---EGIYYTQ-YSD--D
QPNILLVGPLPGDEH--QELVFPILAPDP-KTDSSISYGKTQIHVGGNRGRGQVYPTGEK
SNNTVYTASVAGDITAITGGD----------------A----GASVVTIAGDDGN-VEET
IPAGPALV--VAVGDSVDAGEALTDDPNVGGFGQMDAEVVLQNPVRLYGLLGFLAAVAIA
QIMLVLKKKQIEKVQAA-EGV----
>Syn9605|78212177
----------------------MGLIFPFPTPASPHRPMRRHLSLFLGSLVIGLALLIAP
AASWAYPFWAQQNY-DSPREATGKIVCANCHLAKKLTQAEVPQSVLPDSVFTASVRVPYE
NGLQEIGADGSDVGLQVGAVVMLPDGFTLAPQDRWTDEIKEET---EGVYFTQ-YSD--E
QPNILLVGPIPGDEH--QEIVFPVLSPDP-ATDSNIHFGKYQIHVGGNRGRGQVYPTGDK
SNNTIYTAPASGTIASIEPGD----------------N----GASVVSIKAADGSSVSET
IPVGPEVL--VSVGDSIEAGTALTNDPNVGGFGQVDAEIVLQNPVRIYGLLAFFAAVALA
QIMLVLKKRQIEKVQAA-EGV----
>Nosp|186680678
---------------------MRNVFRTARLTRSARAIVKTLLIAIATVTFYFTSDLALP
QSAAAYPFWAQQTYPETPREPTGRIVCANCHLAAKVTEVEVPQSVLPDTVFKAIVKIPYD
LSAQQVGADGSKVGLNVGAVLMLPEGFKIAPEDRISEELKEEI---GDTAFQP-YSE--D
KENVVIVGPLPGEQY--QEIIFPVLSPNP-ATDKNIHFGKYSVHVGGNRGRGQVYPTGEK
SNNSVYNASATGTITKIAKEE----------------DADGNVKYLVNIQPESGDVVVDT
VPLGPDLI--VSEGQAVKTGDALTNNPNVGGFGQIDAEIVLQDSSRVKWMIAFVALVMLA
QVMLVLKKKQVEKVQAA-EMNF---
>PromAS|123968054
-------------------------------MKGLKNQIMKKTSLFICTLLFISSIVFYP
KISFAYPFWAQQNY-ESPREATGKIVCANCHLAQMPTIAEVPQSVGADSVFKAVVKIPYK
NDLKEIGADGSEVPLQVGAVVMLPDGFKLAPQERWTEEIKEET---EGVYFTN-YSE--E
QDNIIIVGPLPGDTN--KEIVFPVLSPDP-STNKEYHYGKYSLHIGGNRGRGQVYPTGDK
SNNVVFTSSTAGTINSIETIE----------------D----GSYQVNIENDNGEITTEA
VPVGPQLI--VKAQDKINVGDPLTNDPNVGGFGQLDAEVVLQSPYRVIGLIAFFIGVGLT
QILLVLKKKQVEKVQAA-EGI----
>Rapb|282897567
---------------------MRNALTPARLARAAKVMLNTLLIAIASVTFFLASDFVQP
QYAAAYPFWAQETAPETPREATGRIVCANCHLAAKNTEVEVPQSVLPDTVFKAVVKIPYD
TNIQQVGADGSKVGLNVGAVLMLPEGFKIAPEDRIPEELKEEV---GDLPFQT-YKE--D
QENVIIVGPLPGEEY--QEIVFPVLSPNP-ATDKNIHFGKYSIHVGGNRGRGQVYPTGEK
SNNNIYNASAAGTISKIAQTE----------------DEDGNVKYIVSITTASGDVVEDS
VPAGPELI--VSEGQTVASGDALTNNPNVGGFGQKDAEIVLQDSSRVVWLIAFICLVMMA
QVMLVLKKKQVEKVQAA-EMNF---
>YellA|86606074
-------------------------------------MKRIYLALCALLLLLGTG----S
RPAAAYPYYAQMAY-DNPREATGKIVCANCHLNAMPARAEVPQAVTPGQVFTIKVGIPYD
LSKQQVLADGSKGGLNVGAVVVLPEGFRLATEEEMTEEQRQET---AETYITP-YSD--E
KPNILLVGPLPGEQH--QEIVFPVVAPDP-KEDPSVAFMKYRVYIGANRGRGQINPDGSL
SNNNVFRAPATGRLTSIATIESDLSDLPPELAALVPPEYELPGTRVLSFETEGG-LKHLV
VPPGPELV--VNIGDSVQEGDPVTNNPNVGGFGQVERDLVLQNPERVKWLVAFLAAVAIT
QLLLVLKKKQVELIQAA-ELLG---
>Prom9215|157412877
-------------------------------MKGLKNQIMKKTSLFICTLLFILSIVFYP
KITFAYPFWAQQNY-ESPREATGKIVCANCHLAQMPTIAEVPQSVGADSVFKAVVKIPYK
NDLKEIGADGSEVPLQVGAVVMLPDGFKLAPQERWTEEIKEET---EGVYFTN-YSE--E
KENIIIVGPLPGDTN--KEIVFPVLSPDP-STNKEYHYGKYSLHIGGNRGRGQVYPTGDK
SNNVVFTSSTSGTIDSIDIIE----------------D----GSYKVNIENDNGEITTEE
VPVGPQLI--VKAQDKINAGDPLTNDPNVGGFGQLDAEVVLQSPYRVIGLIAFFIGVGLT
QILLVLKKKQVEKVQAA-EGI----
>PromN2A|72383629
---------------------------MKKNFYTISKTMSRSLKLILFSVFIGFSIFLIP
QPTWAYPFWAQQKF-ENPREATGKIVCANCHVASMPTRAEVPQAVAADSVFKTVVEIPYK
KDLQEIGADGSKVPLQVGAVVMLPDGFKLAPQERWTDEIKEET---QGVYFTQ-YSE--E
QENIILVGPLPGDQN--REIVFPVLSPDP-RKDSNYNFGKYSIHVGGNRGRGQVYPTGEK
SNNNLFTATNSGTITSIETNE----------------D----GSQIINLNNEEGESFTEN
LPAGTSLL--IKEGDTIEKGAKLTEDPNVGGFGQLDKEIVLQSKARVIGMIIFFIGVGLS
QIMLVLKKKQVEKVQAA-EGI----
>Syns9917|87123755
--------------------------------------MRRLLSPLLAALIVGVSVFTAP
TASWAYPFWAQQNY-DSPREATGKIVCANCHLAKKLTQAEVPQSVLPDSVFKAVVKIPYD
TSVPEIGADGSDVPLQVGAVVMLPDGFSLAPQDRWTDDIKEET---EGVYFTQ-YSD--D
QPNVILVGPIPGDQH--QEIVFPILSPDP-ATDSNIHFGKYSIHVGGNRGRGQVYPTGDK
SNNTVFTAPGAGRISAIEAGD----------------N----GASVVTITAADGSEVSET
IPVGPQLL--VAIGDEVEAGAALTNDPNVGGFGQLDTEVVLQNPVRIYGLLAFFAAVALA
QIMLVLKKRQIEKVQAA-EGV----
>Prom9312|78778846
-------------------------------MKDLKNQIMRKTTLFIFSLLFISSILFYP
KTTFAYPFWAQQNY-ESPREATGKIVCANCHLAQMPTIAEVPQSVGADSVFKAVVKIPYK
NDLKEIGADGSEVPLQVGAVVMLPDGFKLAPQERWTEEIKEET---EGVYFTN-YSE--E
KDNIIIVGPLPGDTN--KEIVFPVLSPDP-STNKEYHYGKYSLHIGGNRGRGQVYPTGDK
SNNVVFTSSTSGTINSIDTIE----------------D----GSYKVNIENENGEITTEA
VPVGPQLI--VKAQDKINAGDPLTNDPNVGGFGQLDAEVVLQSPYRVIGLIAFFIGVGLT
QILLVLKKKQVEKVQAA-EGI----
>SynsBL|116072818
--------------------------------------MRRHLSLVLGSLVIGLALLIAP
GASWAYPFWAQQNY-DSPREATGKIVCANCHLAKKLTQAEVPQSVLPDSVFTASVKVPYE
EGIKEIGADGSEVQLQVGAVVMLPDGFTLAPQDRWTDEIKEET---EGVYFTQ-YSD--E
QPNILLVGPIPGDQN--QEIVFPVLSPDP-ATDSNIHFGKYQIHVGGNRGRGQVYPTGEK
SNNTVFTAPAEGKVASIDAGD----------------N----GASVVTIQAADGTSTSET
IPVGPQLL--VNVGDTVAAGDAITNDPNVGGFGQVDAEIVLQNPVRIYGLLAFFAAVAIA
QIMLVLKKRQIEKVQAA-EGNF---
>Prom9515|123965760
-------------------------------MINFKKQIMKKTTFFLCAMLLVSSILIAP
RSSLAYPFWAQQNY-ESPREATGKIVCANCHLAQMPTIAEVPQAVGADSVFKAVVKIPYK
DDIKEIGADGSEVPLQVGAVVMLPDGFKLAPQERWTDEIKEET---EGVYFTN-YSE--E
KENIIIVGPLPGDTN--KEIIFPVLSPNP-ATNKEYHYGKYSLHIGGNRGRGQVYPTGDK
SNNVIFTSSSAGTINSIETIE----------------D----GSYQINIENENGEITTEA
VPVGPKLI--VKEQDQITVGAPLTSDPNVGGFGQLDAEVVLQSPYRIIGLIAFFIGVGLT
QILLVLKKKQVEKVQAA-EGI----
>Cya8802|257058666
---------------------MRTPDFSAIWQASKQLTARIILLAFATFALYVFHDLAFP
QGAAAYPFWAQQTAPETPREATGRIVCANCHLAQKPAEVEIPQSVLPDTVFEAVVKIPYD
LDSQQVLGDGSKGGLNVGAVLMLPEGFKIAPEDRIPEEMKEKI---EGLYFQP-YRE--D
QENVVIVGPLPGDQY--QEIVFPVLSPDP-ATNKSIEFGKYSVHLGANRGRGQVYPTGEL
SNNNAFKASKAGTVTEISQTE----------------E----GGYSVTVTTSEGD-VVET
IPPGPELI--VTKGQQVAAGDALTNNPNVGGFGQKDTEVVLQSPGRIKGLMVFLAGIMLA
QILLVIKKKQVERVQAA-EMNF---
>Prom9313|33863590
--------------------------------------MRRLIPILLGSLVLSLSILVAP
AASWAYPFWAQQNY-DNPREATGKIVCANCHLAQKTTQAEVPQSVLPDSVFKAVVKIPYK
KDTTEISSDGSDVPLQVGAVVMLPDGFRLAPQDRWSEEIKEET---KGVFFTQ-YSE--E
KENILLVGPLPGDNN--KEIVFPILSPDP-ATDSSIQFGKYSIHVGGNRGRGQILPTGEK
TNNNAFTATEAGTITSIKSGK----------------N----GESDIKLKTDSGKVISET
IPAGPSLL--VKVDDKVEAGAPLTSDPNSGGFGQLDTEVVLQNPVRIYGLLAFFVAVSLA
QILLVLKKKQVEKVQAA-EGI----
>Cya7822|196257057
---------------------MRTPHFAAIWQTGKQTIFQALLLAIATLSLFLTTDLVVP
QSAAAYPFWAQETAPETPREATGRIVCANCHLAQKPAEIEIPQSVLPDTVFEAVVKIPYD
HSVQQVLGDGSKGGLNVGAVLMLPDGFKIAPPDRIPEELQEKV---GDLYFQT-YKE--G
QDNVVIVGPLPGDQY--EEIVFPILSPDP-AKDKNIEFGKYSVHLGANRGRGQVYPTGQS
SNNNLFKASVAGTITDIVSLE----------------E----GGYEVTISGDNGQ-AVEA
IPAGPELI--VSQGQQVAAGEALTNNPNVGGFGQKDTEVVLQSPTRITWLLVFLAAIMLA
QILLVIKKKQVERVQAA-EMNF---
>Cya7424|218440864
---------------------MRTPHCAAIWQTGKQTIIKAVVLAIATVSLFLITDLVIP
ASAAAYPFWAQETAPETPREATGRIVCANCHLAQKPAEVEIPQSVLPDSVFEAVVKIPYD
HNVQQVLGDGSTGGLNVGAVLMLPEGFKIAPPERIPEELQEKI---GGVYFQP-YKE--G
QDNVVIVGPLPGDQY--EEIVFPVLSPDP-AKDKNIHFGKYSVHLGANRGRGQVYPTGQS
SNNNVFKASEAGTITQITKLE----------------D----GGYEVTLSGEKGE-IVET
IPPGPQLI--VSEGQEVAAGEALTDNPNVGGFGQKDTEVVLQSPTRIKWLMVFLGSLMLA
QILLVIKKKQVERVQAA-EMNF---
>PromN1A|124025227
---------------------------MKKNFYTISKTMSRSLKLILFSVFIGFSIFLIP
QPTWAYPFWAQQKF-ENPREATGKIVCANCHVASMPTRAEVPQAVAADSVFKTVVEIPYK
KDLQEIGADGSKVPLQVGAVVMLPDGFKLAPQERWTDEIKEET---QGVYFTQ-YSE--E
QENIILVGPLPGDQN--REIVFPVLSPDP-RKDSNYNFGKYSIHVGGNRGRGQVYPTGEK
SNNNLFTATNSGTITSIETNE----------------D----GTQIINLNNEEGESFTEN
LPAGTSLL--IKEGDTIEKGAKLTEDPNVGGFGQLDKEIVLQSKARVIGMIIFFIGVGLS
QIMLVLKKKQVEKVQAA-EGI----
>Micc|254416086
---------------------MRTPSLSVMYKSSKRIITQALLLTLATAAFFFISDISLP
QSAAAYPFWAQQTAPETPREATGRIVCANCHLAAKPTEVELPQSVKPDTVFEAVVKIPYD
LDTQQVLGDGSKGGLNVGAVVMLPDGFKIAPEDRIPEELQEEV---GGLYFQP-YSA--D
QENVVIIGPLPGEQY--QEIVFPVLSPNP-KTEKDVHFGKYSVHVGANRGRGQVYPAGNK
SNNAVYNSTKAGLISQITKLE----------------E----GGYDVTIQTSEGDTVVNT
IPAGPELV--VSEGQEVAAGEALTTDPNVGGFGQVDGEIVLQDPARIKWLMVFIVAIMFS
QLFLVLKKKQIEKVQAA-EMNF---
>Prom9202|254526864
-------------------------------MKGLKNQIMKKTSLFICTLLFILSIVFYP
KITFAYPFWAQQNY-ESPREATGKIVCANCHLAQMPTIAEVPQSVGADSVFKAIVKIPYK
NDLKEIGADGSEVPLQVGAVVMLPDGFKLAPQERWTEEIKEET---EGVYFSN-YSE--E
KENIIIVGPLPGDTN--KEIVFPVLSPDP-TTNKEYHYGKYSLHIGGNRGRGQVYPTGDK
SNNVVFTSSTSGTIDSIDIIE----------------D----GSYKVNIENDNGEITTEE
VPVGPQLI--VKAQDKINAGDPLTNDPNVGGFGQLDAEVVLQSPYRVIGLIAFFIGVGLT
QILLVLKKKQVEKVQAA-EGI----
>Nods|119512245
---------------------MRNARTTASLTRTARAIMQTLLIAIATLTFYFTSDVALP
QSAAAYPFWAQQTYPETPREPTGRIVCANCHLAAKPAEVEVPQSVLPDTVFKAVVKIPYD
TNIQQVGADGSKVGLNVGAVLMLPEGFKIAPEDRISEELKEEV---GDVYFQP-YTE--D
SENVLLVGPIPGEQY--QEIVFPVLSPNP-ATDKNIHFGKYSVHLGANRGRGQVYPTGEK
SNNTIYNASATGTISKIAKEE----------------DEYGNAKYLVNIQTESGDTTIDT
IPAGPELI--VSEGQSVTAGDALTNNPNVGGFGQKDVEIVLQDATRVKGMIAFIALVMLA
QVMLVLKKKQVEKVQAA-ELNF---
>Cyab|254430198
-------------------------------------MMRRPFSLLLGSLIGFIVLFGAA
APSWAYPFWAQQNY-ASPREATGKIVCANCHLAKKATRVEVPQAVFPDTVFKAVVEIPYD
TSVQQVSGDGSGTGLNVGAVVMLPDGFTLAPQDRMSEELKEET---AGIFYSQ-YSD--D
QPNILLVGPLPGDQH--QEIVFPVLAPDP-ATDSSIHFGKYQLHVGGNRGRGQVYPTGEK
SNNAVFTAPAAGTVSAITPAE----------------G----GGTVVEISTADGSSVSET
IPVGPTIT--AAVGDEVAAGAPLTNDPNVGGFGQLDAEVVLQNPVRIYGLLAFFAAIAVA
QIFLVLKKRQVEKVQAA-EGIV---
>Acam|158337568
-----------------------------MKQSLLSVLTKKSLRLLAALFLVVTSVFSLP
QAAQAFPIYAQQAY-DSPREANGRIVCANCHLAAKPTQVEVPQAVLPDTVFEAVIKIPYD
TDAQQVLGSGDLGPLNVGAVLMLPDGFQIAPDDRIPEKMKEEI---NGVFYQK-YKP--D
TDNVIVVGPLSGADH--QEIIFPVLSPDP-ATDPNIHFGKYSVHAGGNRGRGQIYPTGDK
TNVNAVTSPAAGLVSSVSENS-------------------------VTITTNDGQTVTES
IPAGLEVV--VSEGQAVADGAPLSSDPNVGGFGQKDTEIVLQSGTRIKWLMVFFSAIMIS
QTLLVLKKKQVEKVQAA-EMNF---
>Prom9301|126695824
-------------------------------MKGLKNQIMKKTSLFICTLLFISSIVFHP
KITFAYPFWAQQNY-ESPREATGKIVCANCHLAQMPTIAEVPQSVGADSVFKAVVKIPYK
NDLKEIGADGSEVPLQVGAVVMLPDGFKLAPQERWTEEIKKET---EGVYFTN-YSE--E
KDNIIVVGPLPGDTN--KEIVFPVLSPDP-STNKEYHYGKYSLHIGGNRGRGQVYPTGDK
SNNVVFTSSSSGTINSIETIE----------------D----GSYKVNIEKENGEITTEA
VPVGPQLI--VKAQDKINAGDPLTNDPNVGGFGQLDAEVVLQSPYRVIGLIAFFIGVGLT
QILLVLKKKQVEKVQAA-EGI----
>Artm|209524159
---------------------MSNTDRFAILRRGIGATLRVLLVAVATAGLFLAGDLVLP
QSAAAYPFWAQETAPETPREATGRIVCANCHLAAKPTEVEVPQSVLPDTVFKAVVKIPYD
TNVQQVLGDGSKGALNVGAVLMLPEGFKIAPADRIPEEIAEEV---GGLYFQP-YSA--D
QENVVIVGPIPGDQY--QEIVFPVLSPDP-ATDKSIHFGKYAVYAGGNRGRGQLYPAGNA
SNNTVYKASVGGTITKITQEE----------------Y----VGYQVTITTAEGDSVVET
VPPGPELI--VSEGQPVAAGDSLTNNPNVGGFGQDDTEIVLQSSTRIQGLLAFFALVMLT
QILLVLKKKQVEKVQAA-EMNF---
>Syne6301|56750328
------------------------MNMRFSPKALVRQLGRLSLVACLSLGLLGAADWLQP
QAAAAYPFWAQENY-ASPREATGKIVCANCHLAKKPTEVEVPHSVLPDTVFKAVVKIPYD
RSSQQVLGDGSKGGLNVGAVLMLPDGFKLAPEDRISEELKEEI---GNVYFTN-YSA--D
QENIILVGPLPGDDH--QEIVFPVLSPDP-AKDKNVFFGKYQIHVGGNRGRGQVYPTGQK
SNNGVYTASAAGVIDAVTETA---------------------SGYDIVIRKADGSTVTDA
VPAGPSPI--VAVGSEVAAGAALTNDPNVGGFGQIDTEIVLQSSNRVLGVIAFFFAVMLA
QIMLVLKKKQVEKVQAA-ELNF---
>Anav|75906609
-------------------------------------MVKTLFIAIASVTFFFTSDLALP
QSAAAYPFWAQQTYPETPREPTGRIVCANCHLAAKPTEVEVPQSVLPDTVFKAVVKIPYD
TSVQQVGADGSKVGLNVGAVLMLPEGFKIAPEDRIPEELKEEI---GDVYFQP-YGE--D
KDNIVIVGPLPGEQY--QEIVFPVLSPNP-ANDKNIHFGKYSVHVGGNRGRGQVYPTGEK
SNNNLYSAAATGTISKIAKQE----------------GEDGSVKYLVDIKTESGEVVSDT
IPAGPELI--VSEGQAVKAGDALTNNPNVGGFGQLDAEIVLQDANRVGWLIAFVALVMLA
QVMLVLKKKQVEKVQAA-EMNF---
>Artp|284050007
---------------------MSNTDRFAILRRGIGATLRVLLVAVATAGLFLAGDLVLP
QSAAAYPFWAQETAPETPREATGRIVCANCHLAAKPTEVEVPQSVLPDTVFKAVVKIPYD
TNLQQVLGDGSKGALNVGAVLMLPEGFKIAPADRIPEEMAEEV---GGLYFQP-YSA--D
QENVVIVGPIPGDQY--QEIVFPVLSPDP-ATDKSIHFGKYAIYAGGNRGRGQLYPAGNA
SNNTVYKASVGGTITEITQEE----------------Y----VGYQVTITTAEGDSVVET
VPPGPELI--VSEGQPVAAGDSLTNNPNVGGFGQDDTEIVLQSSTRIQGLLAFFALVMLT
QILLVLKKKQVEKVQAA-EMNF---
>Cya7425|220906841
-----------------------------MKKNPLAVLIQRTLFVFALSLALLSS---LG
SPAQAYPFYAQQAY-ENPREATGRIVCANCHLAAKPTEVEVPQSVLPDTVFEAVVKVPYD
TSVQQVLGTGEKGPLNVGAVLILPEGFKIAPSERIPEEIQEKV---GGVYFQP-YSP--D
KENIVLVGPLPGEQY--QEIVFPVLSPNP-ATDKAIHFGKYAVHVGGNRGRGQVYPTGDK
SNNNAFNASVAGTITDIIKAE----------------D----GGYTVTITPDEGTPVTET
IPAGPELL--VTQGQTVTAGEALTNSPNVGGFGQDDTEIVLQDPNRIKWLLAFFTAVGLV
QALLVLKKKQIEKVQAA-EMNF---
>Cya51142|172037872
------------------------------------------MIVAATVALFIGNV----
QSANAYPFWAQETAPETPREATGRIVCANCHLAEKAAEVEIPQSVLPDTVFKAVVKIPYD
LDSQQVLGDGSKGGLNVGAVLMLPEGFKIAPDERIPEEIKEEM---GSVYFQS-YSE--G
QDNVVLVGPLPGEQY--QEIIFPILSPDP-SKDKNVNFGKYQVHLGANRGRGQIYPTGQP
SNNNVFKASNAGTISKITDQE----------------D----GSYIVTIATAEGD-VDET
IPAGPQLM--VSEGMEVEAGQALTNNPNVGGFGQKDTEVVLQSPGRIKGLILFLAGIMLA
QILLVIKKKQVERVQAA-EMNF---
>Lyns|119491404
---------------------MSKSDQTAMLHRSIRATWKMALVAIATVTFFLTSDIALP
QAAAAYPFWAQQTAPATPREATGRIVCANCHLGAKPTEVELPQSVLPDTVFKAVVKVPYD
SSAQQVLGDGSKGGLNVGAVLMLPEGFKIAPSERVPEELKEEV---GDLYFQP-YSE--D
QDNIVLVGPLPGEQY--QEIVFPVLSPDP-KTDASVTYGKYAVHVGGNRGRGQVYPAGNQ
SNNAVYKASAAGTISQITEEE----------------G----VGYQVSIETAEGKTVVDT
VPPGPELI--VSEGQEITASQPLNRDPNVGGFGQADTEIVLQSAGRIQWLLAFFALVMLT
QIMLVLKKKQVEKVQAA-EMNF---
>Prom9211|159903003
MTKFLLVNGQKLTSEPGKNPGGHKTSINFAPFSFYNLIMRRIFTLFLSSLLIGFSLILMP
SSSWAYPFWAQENY-ENPREATGKLVCANCHLAQMPTQVELPQSVAADSVFTASVKIPYK
KGTQEIGVDGSKVPLQVGALVMLPDGFKLAPQDRWNDQIKKET---SGVYYTQ-YSE--D
KENIIVVGPLPGDQN--KEIVFPILSPNP-ATNKDIHFGKYSIHVGGNRGRGQVYPTGEK
SNNSIFTSSKAGTISSIDLND----------------D----GSSNITIQTKEGELVSES
IPVGPTVI--VKEGDEIEQGEVLTNDPNAGGFGQLDAEVVLQSPGRVLGLIVFFCGVALT
QILLVLKKKQVEKVQAA-EGI----
>Noss|17229944
---------------------MRNACTRARLTRTARAMVKTLFIAIASVTFFFTSDLALP
QSAAAYPFWAQQTYPETPREPTGRIVCANCHLAAKPTEVEVPQSVLPDTVFKAVVKIPYD
TSVQQVGADGSKVGLNVGAVLMLPEGFKIAPEDRIPEELKEEI---GDVYFQP-YGE--D
KDNIVIVGPLPGEQY--QEIVFPVLSPNP-ANDKNIHFGKYSVHVGGNRGRGQVYPTGEK
SNNNLYSAAATGTISKIAKQE----------------GEDGSVKYLVDIKTESGEVVSDT
IPAGPELI--VSEGQAVTAGDALTNNPNVGGFGQLDAEIVLQDANRVGWLIAFVALVMLA
QVMLVLKKKQVEKVQAA-EMNF---
>Cya8801|218245622
---------------------MRTPDFSAIWQASKQLTARIILLAFATFALYVFHDLAFP
QGAAAYPFWAQQTAPETPREATGRIVCANCHLAQKPAEVEIPQSVLPDTVFEAVVKIPYD
LDSQQVLGDGSKGGLNVGAVLMLPEGFKIAPEDRIPEEMKEKI---EGLYFQP-YRE--D
QENVVIVGPLPGDQY--QEIVFPVLSPDP-ATNKSIEFGKYSVHLGANRGRGQVYPTGEL
SNNNAFKASKAGTVTEISQTE----------------E----GGYSVTVTTSEGD-VVET
IPPGPELI--VTKGQQVAAGDALTNNPNVGGFGQKDTEVVLQSPGRIKGLMVFLAGIMLA
QILLVIKKKQVERVQAA-EMNF---
>Glov|37522608
-------------------------------------MKKQWIAGAFGLTAALAGLVSVP
QSALAWPSFA-AGY-EEARESSGKIVCANCHLAVKPTEIEVPQSVLPGKVFDLKIHVPYD
TKIQQVGADGSPAPMQIGAYIQLPEGFTVADEKEWSAEAKESIEKYGGV--TPLYADKPE
RSNILIINQIDGSTVPGQEFIVPVKPPDPNAKDAKVNFGKYGVYVGANRGRGQVYSNGVA
SNTAQYNAPVAGTISAVQTGVTFTDKLQYGLGTEAT-DFEYTNGTRVTITDEKGKASIVN
IPPGPKLLDTVKQGAQIKAGQPLTNDPNVGGYGQEERDIVLQDPQRVTWLVAFLAAAFIC
QLLLVLKKKQVEKVQEF-EAQKQGL
>Syns8102|33866374
--------------------------------------MRRHLSLLIGSLVLGLSLLIAP
AASWAYPFWAQQNY-DSPREATGKIVCANCHLAKKLTQAEVPQSVLPDTVFTASVKIPYE
EGLLEIGADGSDVGLQVGAVVMLPDGFTLAPQDRWTEEMKEET---EGVYFSQ-YSD--D
QPNILLVGPIPGDQH--QEVVFPLLSPDP-ATDSNIHFGKYQLHVGGNRGRGQVYPTGEK
SNNAVYTAPASGSVAAIEDGD----------------N----GSSILTINTADGAAVTET
IPVGPQLL--VNVGDNVEAGAALTNDPNVGGFGQVDAEIVLQNPVRIYGLLAFFAAVALA
QIMLVLKKRQIEKVQAA-EGNF---
>Thee|22298503
--------------------------------------MKHFFKSLTLAIALAASVLFWS
PQAQAYPFYAQQGY-ESPREATGRIVCANCHLAAKPIQVEVPQAVTPDSVFEAVVKIPYD
TSVQQVLGDGSKGGLNVGAVLMLPEGFKIAPPDRLPEELQAKT---SGIYYQP-YSD--D
QQNIILVGPLPGEQY--QEIVFPILAPNP-GTDKSIHFGKYAVHAGGNRGRGQVYPNGEK
SNNNVFTAPIAGTITSITPNP----------------D----GSTAVVITPENGEAVTET
VPAGPELI--VREGQTVVAGAALTNNPNVGGFGQKDTEIVLQDPNRIKWLLVFFAAITLS
QILLVLKKKQVEKVQAA-EMSF---
>Syns9916|116073460
--------------------MGLINPTVSPIPSRSSSPMRRLLSPLFAALIVGVAVLTAP
TASWAYPFWAQQNY-EAPREATGKIVCANCHLANKTTQVELPQSVLPDTVFKAAVKIPYE
NGLQEIGADGSQVPLQVGAVVQLPDGFTLAPQERWTDEIKEET---EGVYFTQ-YSD--D
QPNILLVGPISGDEH--QEIVFPILSPDP-AADSSIHFGKYQVFVGGNRGRGQVYPTGEK
SNNTVFTAPAAGSVSAIAPGD----------------N----GTSVVTIKAADGTTTDET
IPVGPELI--VAVGDQVEAGAPLTNDPNVGGFGQMDGEIVLQNPVRIYGLLAFFAAVALA
QIMLVLKKKQVEKVQAA-EGV----
>PromMED|33861018
-------------------------------MINFKKQIMKKTTFFLCKLLLISSIVIFP
RSSFAYPFWAQQNY-ESPREATGKIVCANCHLAQMPTIAEVPQSVGADSVFKAVVKIPYK
DDIKEIGADGSAVPLQVGAVVMLPDGFKLAPQERWTDEIKEET---EGVYFTN-YSE--E
KDNIILVGPLPGDTN--KEIVFPVLSPNP-ATNKEYHYGKYSLHIGGNRGRGQVYPTGEK
SNNVIFTSSSAGTINSIETIE----------------D----GSYQINIENENGDIVTEA
VPVGPKLI--VKEQDQISAGDPLTNDPNVGGFGQLDAEVVLQSPYRIIGLIAFFIGVGLT
QILLVLKKKQVEKVQAA-EGV----
>Scys6803|16330219
---------------------MRNPDTLGLWTKTMVALRRFTVLAIATVSVFLITDLGLP
QAASAYPFWAQETAPLTPREATGRIVCANCHLAQKAAEVEIPQAVLPDTVFEAVVKIPYD
LDSQQVLGDGSKGGLNVGAVLMLPEGFKIAPPDRLSEGLKEKV---GGTYFQP-YRE--D
MENVVIVGPLPGEQY--QEIVFPVLSPDP-AKDKSINYGKFAVHLGANRGRGQIYPTGLL
SNNNAFKAPNAGTISEVNALE----------------A----GGYQLILTTADGTETVD-
IPAGPELI--VSAGQTVEAGEFLTNNPNVGGFGQKDTEVVLQNPTRIKFLVLFLAGIMLS
QILLVLKKKQIEKVQAA-ELNF---
>Syn9902|78185301
--------------------------------------MRRHLSLVLGSLVIGLALLIAP
GASWAYPFWAQQNY-DSPREATGKIVCANCHIAKKLTQAEVPQSVLPDSVFTASVKVPYE
EGIKEIGADGSEVQLQVGAVVMLPDGFTLAPQDRWTDEIKEET---EGVYFTQ-YSD--E
QPNILLVGPIPGDQN--QEIVFPVLSPDP-ATDSNIHFGKYQIHVGGNRGRGQVYPTGEK
SNNTVFTAPAEGKVASIDAGD----------------N----GASVVTIQAADGTSTSET
IPVGPQLL--VNVGDSVAAGDAITNDPNVGGFGQVDAEIVLQNPVRIYGLLAFFAAVAIA
QIMLVLKKRQIEKVQAA-EGNF---
>Trie|113475469
---------------------MSKINLSTMWSSFIKKIAKTILVAIACISLFLTS----S
PAANAYPFWAQETAPATPREATGRIVCANCHLGAKLTEVEVPQSVLPDTVFKAVVKIPYD
TDVQQVLGDGSKGGLNVGAVLMLPEGFKIAPEDRIPQEWQEEL---ADLYFMP-YSE--E
QENVLLFGPMPGDEY--QEVVFPILSPDP-ATDKSIHFGKYAVHAGGNRGRGQVYPAGNK
SNNTTYNVSASGKITDITFEE----------------Y----VGNQITIETPDSETVVDL
VPPGPELL--VAVGDTVEAGQVITNNPNVGGFGQADTEIVLQDANRVKWLMAFFALVMLA
QIMLVLKKKQVEKVQAA-EMNF---
>Syn9311|113954380
--------------------------------------MRRLLSSTFAALIVGLAVFSAP
AASWAYPFWAQQNY-DSPREATGKIVCANCHLAQKLTQAEVPQSVLPDSVFKAVVKIPYD
TGVQELGADGSQVPLQVGAVVMLPDGFTLAPQDRWTDEIKEET---EGVYFTE-YSD--D
QPNVILVGPIPGDEH--QEIVFPVLAPDP-ATDSSISFGKYSIHVGGNRGRGQVYPTGEK
SNNTVYTAPASGSVSAIEPGD----------------N----GASVVTVKSADGAEITET
VPVGPALL--VSVGDVVEAGAPITDDPNVGGFGQLDTEVVLQNPVRIYGMLAFFAAVALA
QIMLVLKKRQIEKVQAA-EGV----
>NoAz|298490989
---------------------MRNACTPARLTRTAKVILNTLVIAIATVTFFFTSDLALP
QTASAYPFWAQATYPETPREPTGRIVCANCHLAPKDTQLEVPQSVLPDTVFKAVVKIPYD
TNVQQVGADGSKVSLNVGAVLMLPDGFKIAPEDRIPEEMKDEL---GDIYFQP-YSE--D
KENIVIVGPLPGKEY--QEIVFPVLSPNP-ATDSNIHFGKYSVHVGGNRGRGQVYPTGEK
SNNNIYNASAAGTISKIAKTE----------------DEDGNVKYVVSIKTEAGEVVDDT
VPAGPDLI--VSEGETVASGDALTNNPNVGGFGQQDAEIVLQNPTRVAGMIAFICLVMLA
QVMLVLKKKQVEKVQAA-EMNF---
>Ucyn|284929027
---------------------MRISDFSAIWSTGKQTLLKSFLLGVTTIVLLICNCFVFT
QTATAYPFWAQETAPETPREATGKIVCANCHLGQKPAEVEIPHSVLPDTVFKAVVKIPYD
LNSQQILGDGSKGGLNVGAVLMLPEGFKIAPPERISEELKEEM---GSVFFQS-YRE--D
QENVVLVGPLPGEEY--QEIIFPVLSPSP-AVDKNIHFGKYQVHLGANRGRGQVYPTGQL
SNNNVFKASQAGNITQIIDQE----------------D----GGHNVTIATSDGN-IEEK
IPAGPELI--VSEGNEVEAGQPLTNNPNVGGFGQKDTEVVLQNPDRIKGLMLFLAGIMLV
QILLVIKKKQVERVQAA-DMNF---
>Syns5701|87302099
--------------------------------------MRRSLSLLLSSLLVAAALLVAP
QASWAYPFWAQQNY-DSPREATGKIVCANCHLAKKATQVEVPQAVMPDTVFKAVVKIPYD
TTLQQVGADGSRSGLNVGAVVMLPDGFKLAPPERLSDELKEET---AGVYFTQ-YSD--N
DPNILLVGPLPGDQH--QEIVFPILSPDP-GSDSSIHFGKYSIHVGGNRGRGQVYPTGEK
SNNGVFNASVDGTVAAITPGE----------------N----GASVVEISTADGQSVNDT
IPAGPTLT--VAVGDSVSAGAPLSDDPNVGGFGQLDAEIVLQNPVRLYGMIAFFAAVALA
QIMLVLKKKQVEKVQAA-EGI----
>YellB|86609083
-------------------------------------MKRIGLVFCALLLLLGMG----A
RPAAAYPYYAQMAY-DNPREATGKIVCANCHLNAMPTRAEVPQAVTPGQVFTIKVGIPYD
LSKQQVLADGSKGGLNVGAVVVLPEGFRLATEAEMTEEQRQET---AETYITP-YSD--A
KPNILLVGPLPGEQH--QEIVFPVVAPDP-KEDPSVAFMKYRVYIGANRGRGQLNPDGSL
SNNNVFRAPATGRLVNIATLDSDISDLPAELASLVPPEYELPGTRVLSFESESG-IHNLV
VPPGPELV--VAVGDSVKEGDPVTNNPNVGGFGQVERDLVLQSPDRVKWLVAFLAAITIT
QVLLVLKKKQVELIQAA-EILG---
>Syn7002|170078515
---------------------MKTPELMAIWQR----LKTACLVAIATFGLFFASDVLFP
QAAAAYPFWAQQTAPETPREATGRIVCANCHLAAKEAEVEIPQSVLPDQVFEAVVKIPYD
HSQQQVLGDGSKGGLNVGAVLMLPDGFKIAPADRLSDELKEKT---EGLYFQS-YAP--D
QENVVIIGPISGDQY--EEIVFPVLSPDP-KTDKNINYGKYAVHLGANRGRGQVYPTGEL
SNNNQFKASATGTITNIAVNE----------------A----AGTDITISTEAGE-VIDT
IPAGPEVI--VSEGQAIAAGEALTNNPNVGGFGQKDTEVVLQNPARIYGYMAFVAGIMLT
QIFLVLKKKQVERVQAAGQLDF---
>Cylr|282900938
-------------------------------------MLNTLLIAIASVTFSLVSDFVQP
QSAAAYPFWAQETAPETPREATGRIVCANCHLAAKNTEVEVPQSVLPDTVFKAVVKIPYD
TSVQQVGADGSKVGLNVGAVLMLPEGFKIAPEDRIPEELKEEV---GDLPFQT-YKE--D
QENVIIVGPLPGEEY--QEIVFPVLSPNP-ATDKNIHFGKYSIHVGGNRGRGQVYPTGEK
SNNNIYNASAGGTISKIAQTE----------------DEDGNVKYIVSITTASGDVVEDT
VPAGPELI--VSEGQTVASGDALTNNPNVGGFGQKDAEIVLQDSSRVVWLIAFICLVMMA
QVMLVLKKKQVEKVQAA-EMNF---
>Prom9303|124022373
--------------------------------------MRRLIPILLGSLVLSLSILVAP
AASWAYPFWAQQNY-DNPREATGKIVCANCHLAQKTTQAEVPQSVLPDSVFKAVVKIPYK
KDTTEISSDGSDVPLQVGAVVMLPDGFKLAPQDRWSEEIKEET---KGVFFTQ-YSE--E
KENILLVGPLPGDNN--KEIVFPILSPDP-ATDSSIQFGKYSIHVGGNRGRGQILPTGEK
TNNNAFTATEAGTITSIKAGK----------------N----GESDIKLKTDSGKVISET
IPAGPTLL--VKVDDKVEAGAPLTSDPNSGGFGQLDTEVVLQNPVRIYGLLAFFVAVSLA
QILLVLKKKQVEKVQAA-EGI----
>Syns7805|88807600
---------------------MGLITLAFSAPFRFQPPMRRLLSPLFAALIVGITVLTAP
NASWAYPFWAQQNY-DSPREATGKIVCANCHLAQKLTQAEVPQAVLPDSVFKAVVKIPYD
TAVPEIGADGSEVPLQVGAVVMLPDGFTLAPQDRWTDDIKEET---EGVYFSE-YSD--D
QPNVILVGPIPGDQH--QEIVFPVLSPDP-ATDSNIHFGKYSIHVGGNRGRGQVYPTGEK
SNNTVFTAPSTGTVSSIEAGE----------------N----GASVVTIASADGSELSET
VPVGPALI--VSVGDAVEAGAPITNDPNVGGFGQLDTEVVLQNPVRIYGLLAFFAAVALA
QIMLVLKKKQFEKVQAA-EGF----
>Syns7803|148240187
--------------------------------------MRRLLSPLFAALIVGVTVLTAP
STSWAYPFWAQQNY-DSPREATGKIVCANCHLAQKLTQAEVPQSVLPDSVFKAVVKIPYD
TSVPEIGADGSEVPLQVGAVVMLPDGFTLAPQDRWTDDIKEET---EGVYFSE-YSD--D
QPNVILVGPIPGDQH--QEIVFPVLSPDP-ATDSNIHFGKYSIHVGGNRGRGQVYPTGEK
SNNTVFTAPSTGTVRSIEAGE----------------N----GASVVTIASADGTELSET
VPVGPALI--VSVGDAVEAGAPITNDPNVGGFGQLDTEVVLQNPVRIYGLLAFFAAVALA
QIMLVLKKKQFEKVQAA-EGV----
>Cya0110|126657469
---------------------MRISDFSAIWFKGKQILLRSLLIVLVILTFFIGNV----
PNANAYPFWAQETAPETPREATGRIVCANCHLAEKAAEVEIPQSVLPDTVFKAVVKIPYD
LDSQQVLGDGSKGGLNVGAVLMLPDGFKIAPDERIPEEIKEEM---GSVYFQS-YSE--G
QENVVLVGPLPGEQY--QEIIFPVLSPDP-SKDKNVNFGKYQVHLGANRGRGQIYPTGQP
SNNNVFKASNAGTISKISDQE----------------G----GGYVVTIATAEGD-IDET
IPAGPQLM--VSEGMEVEAGQALTNNPNVGGFGQKDTEVVLQSPGRITGLMVFLAGIMLA
QILLVIKKKQVERVQAA-EMNF---
>Mica|166364664
---------------------MRTFNFLSFPQVHRQALVKAVLVAIATVSLLLTSDVINP
QSAQAYPFWAQQTAPETPREATGRIVCANCHLAQKPAEIEIPHSVLPDSVFEAVVKIPYD
PASQQVLGDGSKGGLNVGAVLMLPDGFKIAPPDRIPEEMQEKL---GGVYFQS-YKE--G
QDNVVIVGPLPGDQY--KEIVFPVLAPDP-SQNKGIHFGKYAVHLGANRGRGQVYPTGEP
SNNNAFKASTAGTISQISKTE----------------A----GGYEVTITSEAGP-VVEN
IPAGPELI--VSEGQAIEVGQFLTSNPNVGGFGQKDTEVVLQNPGRIKGLVLFLGGIMLC
QILLVIKKKQVETVQAA-EMNF---
>Syns8109|260434886
--------------------------------------MRRHLSLFLGSLVIGLALLIAP
SASWAYPFWAQQNY-DSPREATGKIVCANCHLAKKLTQAEVPQSVLPDSVFTASVKVPYE
KDLKEIGADGSDVGLQVGAVVMLPDGFTLAPQDRWTEEIKEET---EGVYFTQ-YSD--D
QPNILLVGPIPGDEH--QEIVFPVLSPDP-ATDSNIHFGKYQIHVGGNRGRGQVYPTGEK
SNNTVYTAPASGTIASIEPGD----------------N----GASVVSIKAADGSSVSET
IPVGPEVL--FSVGDSIEAGAALTNDPNVGGFGQVDAEIVLQNPVRIYGLLAFFAAVALA
QIMLVLKKKQIEKVQAA-EGNF---
