# Supplementary material for: Genome fluctuations in cyanobacteria reflect evolutionary, developmental and adaptive traits
Source: BMC Evol Biol. 2011 Jun 30;11:187. doi: 10.1186/1471-2148-11-187 (PMC3141437; doi:10.1186/1471-2148-11-187)
Supplement: Additional file 8 — Individual and concatenated alignments for protein groups. Compressed file containing all alignments of individual groups (fasta format) and the concatenated alignment of 285 single-copy genes (phylip format). [file 1471-2148-11-187-S8.GZ › Cyanos1420.faa]

>Syne7942|81300059
----------------------------------------------------------MR
R-LF----AVVLAACLWLGFAPQA--------SA-----D--VAGLTPCSESPRFIQRA-
----E------AAAT----------PQAKARFENYSQA--LCGA-DGLPHLIVDGRLD--
-------HAGDFIIPSLLFLYIAGWIGWVGRSYLQAIK-SD-KDAAGKEIVIDVPLAVKF
SLTGFAWPLAAFQEFSSGKLLAKADEITVS-PR-
>PromCC|33239918
----------------------------------------------------------MR
R-LF----SILLSAFLLLGLAPIV-NAAGEAVNADRAATDFTASALTTCSENTRFNERA-
----S------QATT----------PKDIARFERYSKA--SCGD-DGLPHLVIAATIEPW
GALANRHHEGDILIPGHIFIYVAGIIGWSGREYLRASK-KT-KNPAENEIIIDFALARQC
LIKGAAWPVEANKQGRSGDLREKDENISLNGPR-
>Crow|67920044
----------------------------------------------------------MK
R-LF----ALILVAALWFSFAPTA--------TA-----A--YDNLTPCSENPAYQQKSK
NFLNT------TNDP----------LSGQKRAERYAEA--LCGP-EGYPHLVVDGNFA--
-------HAGDFTIPGLMFLYIAGWIGWVGRAYLIAVR-DE-KNSEMKEIIIDVPLAISK
MLTGFIWPVAAFRELVTGKLTAKDSEINVS-PR-
>Syn7335|254423902
MYRDVKRYGAFFTELSSEEYDCLQAGLGLWIFDEVLFVQFYQTMGLLKASSNERGNLYMR
R-LF----ALALVLCLSLGFAAPA--------TAGIAGDD--VAGLVPCNESAAFQKRA-
----A------AAPT----------DEAKARFEFYGNTSLLCGP-EGLPHLVVDGDLA--
-------HAGEFLIPSLLFLLIAGWIGWAGRSYVIAVR-SE-KSPEEKEIVIDVPLAIKC
SLSGATWPLLAFKEITSGEMFAKKEEITVS-PR-
>Syn307|148241809
----------------------------------------------------------MR
R-LF----AVLLSGFLLFGFAPMA--------HA-----D--VAGLTPCSENARFQARA-
----K------TAST----------PQAQARFERYSQA--VCGT-DGLPHLIVDGRWN--
-------HAGDFMIPGVMFLYIAGCIGWAGREYLKATR-G--KGANMKEIQIDLSVAFKA
TLASATWPLAAFAELGSKKLTEIDSNVTVS-PR-
>Syn9605|78212184
----------------------------------------------------------MR
R-LF----AVVLSALLVFGFAPVA--------KA-----D--VAGLTPCSESARFQQRA-
----A------AATT----------PQAKARFEMYSQA--SCGD-DGLPHLIVDGRWS--
-------HAGDFVYPGIMFLYVAGCIGWAGREYLKATR-G--KNAAQYEIFIDRSIAIKS
LLAAATWPLAAFGEFTSGKLLEDDSKVTVS-PR-
>Nosp|186683993
----------------------------------------------------------MR
R-LF----ALMLAICLWFNFASPA--------QA-----L--GANLTPCKDNPAFQELAA
NARNT------TADP----------QSGKKRFERYSQA--LCGP-EGYPHLIVDGRLD--
-------RAGDFLIPSILFLYIAGWIGWVGRTYLQAIK-KE-SDTELKEIQIDLGLALPI
IASGFTWPVAALQEFLSGKLAAKDSEIPIS-PR-
>PromAS|123968061
----------------------------------------------------------MK
F-FF----SIITSVFLFLGITPIALAANGPALNADRASTEYTASALTKCSENPKFIERA-
----N------SATT----------QKDIARFERYGKA--SCGD-DGLPHLIIGPPLEPW
GALLNRGHEGDLLIPGVLFIYIAGIIGWSGREYLIESK-KT-KNPADLEIIIDLDLARKC
LVKGAQWPLLANKQGRNGDLREKDNNITLNGPR-
>Rapb|282896088
----------------------------------------------------------MR
R-LF----ALILAIGLWFNFAPQA--------HA-----L--GANLVPCKDSPAFQDLAL
NARNT------TADP----------ESGKKRFERYSQA--LCGP-EGYPHLIVDGRLD--
-------RAGDFLIPSILFLYIAGWIGWVGRAYLQAIK-KE-ADSEQKEIQIDLGLALPI
ITTGFAWPAAAIKEFLSGELTAKDSEITVS-PR-
>YellA|86605016
----------------------------------------------------------MR
T-LL----SLLLALCLALGLAQAV--------QA-----E-PLIGLKPCSEVPAFQALMN
ERLSSLEEKILNASPNLAPLYQQKLAQTEKRFERYSKL--LCGE-EGLPHLVTDGRWS--
-------HAGEFLIPGLLFLYIAGWLGWAGRSYLIAVR-NS-DEPEMKESIIDVPLALRC
FLTALAWPAAAFKEIASGEIQEPEEAVPIS-PR-
>Prom9215|157412885
----------------------------------------------------------MK
F-FF----SIITSVFLFLGITPIALAANGPALNADRASTEYTASALTKCSENPKFIERA-
----N------SATT----------QKDIARFERYGKA--SCGD-DGLPHLIIGPPLEPW
GAFLNRGHEGDLLIPGVLFIYIAGIIGWSGREYLIESK-KT-KNPADLEIIIDLDLARKC
LVKGAQWPLLANKQGRNGDLREKDNNITLNGPR-
>PromN2A|72383637
----------------------------------------------------------MS
R-LL----SIFLSAFLFLGIAPIANARPGPALNADRAPTDFTASALVSCADNPRFQERA-
----S------TAST----------DQAIKRFERYSKA--LCGD-DGLPHLIIGPPIEPW
GAWINRGHEGDLLIPGVMFIYIAGIIGWSGREYVRAVR-GK-KNAAEYEIIIDTSLAWQC
LKRGAAWPLQANREGKNGELRAKDNNVSLNGPRG
>Syns9917|87123762
----------------------------------------------------------MR
R-LF----ALALSALLIVGFAPVA--------KA-----D--VAGLTPCAESARFQQRA-
----A------AATT----------PQAKARFEMYSEA--VCGD-DGLPHLIVDGRWS--
-------HAGDFVYPGLMFLYVAGCIGWAGREYLKATR-GT-KEQYTKEIQIDLPLALKS
CIAAATWPLAAFGEFTSGKLLESDNKVTVS-PR-
>Prom9312|78778854
----------------------------------------------------------MK
F-FF----SIITSVFLFLGITPIALAANGPALNADRASTEYTASALNKCSENPKFIERA-
----S------SATT----------QKDIARFERYGKA--SCGD-DGLPHLILGAPLEPW
GALLNRGHEGDLLIPGTIFIYIAGIIGWSGREYLIESK-KT-KNPADMEIFIDFALAQKC
LIKGAQWPLLANKQGRSGELRESDKNITLNGPR-
>SynsBL|116072825
----------------------------------------------------------MR
R-LF----AVVLSTLLVFGFAPVA--------KA-----D--VAGLTPCAESARFQQRA-
----S------AAST----------PQAKARFEMYSQA--VCGE-DGLPHLIVDGRWS--
-------HAGDFVLPGIMFLYINGCIGWAGREYLKATR-G--KNAAMNEIQIDLSIAFKS
LLAAASWPLAAFGELTSGKLTEDDAKVTVS-PR-
>Prom9515|123965768
----------------------------------------------------------MK
F-FF----SIILSFFLFLGITPIALAAKGQVLNPDRASTEFTASALTTCSENPKFIERA-
----S------SAKT----------QKDITRFERYGKA--ACGD-DGLPHLIIGPPLEPF
GALLNRGHEGDLLIPGVLFIYIAGIIGWSGREYLIESK-KT-KNPADLEIIIDLDLARKC
LIKGAQWPLLANKQGRNGDLREKDKNITLNGPR-
>Cya8802|257060521
----------------------------------------------------------MK
R-LL----PLILIVTLWFNFAPSA--------SA-----D-AFAHLTPCSESAAFQAKAK
SFLNT------TDDP----------QSGQKRAERYAEA--LCGP-EGYPRLIADGRLS--
-------HVGDFTIPGILFLYIAGWIGWVGRAYLIAIR-DD-KDAEMKEIIIDVPLAFSK
MLTGFAWPLAAFGEFTSGKLTAKDSEIPTS-PR-
>Prom9313|33863584
----------------------------------------------------------MR
R-LF----AVVLSALLVLGFAPVA--------KA-----D--IAGLTPCAENARFQQRA-
----S------AADT----------PQAIARFDRYSKS--LCGD-DGLPHALIPAPVEPF
AMSFIRGHEGEIMIPGVIFIYIAGIIGWAGRSYLQAIKAKGHKAALDNEIHLDITLAFNC
MLRASAWPWLAHIEGQNGSLRESDDKITVS-PR-
>Cya7822|196258457
----------------------------------------------------------MR
R-FL----ALILVLSVWFTFAPPA--------SA-----D--FANLTPCSESATFQTKAK
SFRNT------TADP----------QSGQKRAERYAEA--LCDE-NGYPHLIVDGRLT--
-------HAGDFLVPSVLFLYIAGWIGWAGRSYLIEIQ-KG-KDPELKEIIIDVPLAISK
MLAAAAWPLAALGEYTSGKLVVKD--VPVS-PR-
>Cya7424|218438173
----------------------------------------------------------MR
R-LL----AIVLVLTVWFTFVPPA--------SA-----D--FANLTPCSESPTYQTKAK
NFRNT------TGDP----------NSGENRAERYSQA--LCDE-NGYPHLIVDGRWS--
-------HIGDFTIPSLLFLYIAGWIGWAGRSYLIAIQ-GE-KDPEMKEIIIDVPLAISK
MLGAALWPLAALGEFTSGKLVVKD--VPVS-PR-
>PromN1A|124025235
----------------------------------------------------------MS
R-LL----SILLSAFLFLGIAPIANARPGPALNADRAPTDFTASALVSCADNPRFQERA-
----S------TAST----------DQAIKRFERYSKA--LCGD-DGLPHLIIGPPIEPW
GAWINRGHEGDLLIPGVMFIYIAGIIGWSGREYVRAVR-GK-KNAAEYEIIIDTSLAWQC
LKRGAAWPLQANREGKNGELRAKDNNVSLNGPRG
>Micc|254410872
----------------------------------------------------------MR
R-LL----ALLFAVTLWFSFVTPA--------LA-----D--FDHLTPCSESPAFQQRAQ
NARPT------TDDP----------DSGKKRFERYSEA--LCGD-DGLPHLIADGRWS--
-------RAGDFLIPSILWLYMAGWIGWVGRAYLQAIQ-SE-KNPEEKEIIIDVPLAINK
MLFGFIWPLAAVQEALSGKLYAKADEIPVS-PR-
>Prom9202|254526302
----------------------------------------------------------MK
F-FF----SIITSVFLFLGITPIALAANGPALNADRASTEYTASALTKCSENPKFIERA-
----N------SATT----------QKDIARFERYGKA--SCGD-DGLPHLIIGPPLEPW
GAFLNRGHEGDLLIPGVLFIYIAGIIGWSGREYLIESK-KT-KNPADLEIIIDLDLARKC
LVKGAQWPLLANKQGRNGDLREKDNNITLNGPR-
>Nods|119509577
----------------------------------------------------------MR
R-LF----ALILAICLWSNFAPPA--------QA-----L--GANLVPCKDSPAFQELAK
NARNT------TADP----------ESGRKRFERYSQA--LCGP-EGYPHLIVDGRLD--
-------RAGDFLIPSILFLYIAGWIGWVGRAYLQAIK-KE-SDTEAKEIQIDLGLALPI
IATGFAWPVAAIKELLSGELTAKDSEITVS-PR-
>Cyab|254430749
----------------------------------------------------------MR
R-LLPRLCAVLLSAFLLFGFAPVA--------RA-----DASVAGLTPCAENPRFQQRA-
----A------GAET----------DQAKARFTVYGEA--LCGT-DGLPHLIVDGRWS--
-------HAGDFLIPGLLFLYIAGTIGWAGRSYLIAIR-GS-KDATMREIQIDMPLAFKS
TLSAAVWPLAALREFTDGSMIEADSKVTVS-PR-
>Acam|158334610
----------------------------------------------------------MR
R-LF----AVLLVMTLFLGVVPPA--------SA-----D--IGGLVPCSESPKFQERAA
KARNT------TADP----------NSGQKRFEMYSSA--LCGPEDGLPRIIAGGPMR--
-------RAGDFLIPGLFFIYIAGGIGNSSRNYQIANRKKNAKNPAMGEIIIDVPLAVSS
TIAGMAWPLTAFRELTSGELTVPDSDVTVS-PR-
>Prom9301|126695832
----------------------------------------------------------MK
F-FF----SIITSVFLFLGITPIALAANGPALNADRASTEYTASALTKCSENPKFIERA-
----N------SATT----------QKDIARFERYGKA--SCGD-DGLPHLIIGPPLEPW
GALLNRGHEGDLLIPGVLFIYIAGIIGWSGREYLIESK-KT-KNPADLEIIIDLDLARKC
LVKGAQWPLLANKQGRNGDLREKDNNITLNGPR-
>Artm|209525674
----------------------------------------------------------MR
R-LL----ALVLALGLWFGGSAAA--------EA---------YNLTPCSDSAAFQQRAQ
TSIAR------SANP----------DQAKARFERYSQE--LCGE-DGLPHLITDGSLS--
-------HAGDFLIPSVLFLYIAGWIGWVGRSYLQYAQ-KD-KKPTEKEIIIEVPKAVQL
MLGGFLWPLAALKEMTTGEMFAKDNEITVS-PR-
>Syne6301|56750309
----------------------------------------------------------MR
R-LF----AVVLAACLWLGFAPQA--------SA-----D--VAGLTPCSESPRFIQRA-
----E------AAAT----------PQAKARFENYSQA--LCGA-DGLPHLIVDGRLD--
-------HAGDFIIPSLLFLYIAGWIGWVGRSYLQAIK-SD-KDAAGKEIVIDVPLAVKF
SLTGFAWPLAAFQEFSSGKLLAKADEITVS-PR-
>Anav|75907700
----------------------------------------------------------MR
R-LF----ALILVICLSFSFAPPA--------KA-----L--GADLTPCAENPAFQALAK
NARNT------TADP----------QSGQKRFERYSQA--LCGP-EGYPHLIVDGRLD--
-------RAGDFLIPSILFLYIAGWIGWVGRAYLQAIK-KD-SDTEQKEIQLDLGLALPI
IATGFAWPAAAVKELLSGELTAKDSEITVS-PR-
>Artp|284054752
----------------------------------------------------------MR
R-LL----ALVLALGLWFGGSAAA--------EA---------YNLTPCSDSAAFQQRAQ
TSIAR------SANP----------DQAKARFERYSQE--LCGE-DGLPHLITDGSLS--
-------HAGDFLIPSVLFLYIAGWIGWVGRSYLQYAQ-KD-KKPTEKEIIIEVPKAVQL
MLGGFLWPLAALKEMTTGEMFAKDNEITVS-PR-
>Cya7425|220909366
----------------------------------------------------------MR
R-LF----ALILVFFLWVGFAPTA--------SA-----D--VAGLVPCKDSPAFQKRAA
KAVNT------TDDP----------ASGAKRFERYSQA--LCGP-EGLPHLIVDGRWD--
-------RAGDFLIPSVLFLYIAGWIGWVGRAYIQAAK-KS-DNPAEKEIIIDVPLAIRC
ISTGPVWPLLALKELTTGELTAKDSELNVS-PR-
>Cya51142|172036205
----------------------------------------------------------MK
R-LF----ALILVATLWFNFAPTA--------SA-----A--YDNLTPCSENPAYQQKSK
NFRNT------TNDP----------QSGQKRAERYAEA--LCGP-EGYPHLIADGNLS--
-------HMGDFTIPGILFLYIAGWIGWVGRAYLIAIR-DE-KDAEMQEVVINVPLAISK
MLTGFAWPLAAFGEFTSGKLTAKDEEIPVS-PR-
>Lyns|119493922
----------------------------------------------------------MR
R-LL----AVVLALGLWISFVPSA--------SA---------YNLTPCSESAAFQQRAK
TSVAN------SPSP----------DLAKARFERYSQA--LCGE-DGLPHLIVDGSLA--
-------HAGEFLIPSILFLYIAGWIGWVGRAYLQYAA-KQGKNATEKEIIIDVPVAVKF
MLGGFIWPLAALKEATSGEMFAKDNEITVS-PR-
>Prom9211|159903010
----------------------------------------------------------MR
R-LF----SILLSAFLLLGLAPVV-NAAGEAVNADRGSTEFTANGLTLCADNARFQERA-
----S------SAST----------AKDIARFERYSKA--SCGD-DGLPHLIIAATIEPF
GALANRHHEGDVLIPAHIFIYIAGIIGWSGREYLRASK-LT-KNPAENEIIIDFALAREC
LRKGAAWPLEANKQGRSGELREKDENITLNGPR-
>Noss|17227605
----------------------------------------------------------MR
R-LF----ALILVICLSFSFAPPA--------KA-----L--GADLTPCAENPAFQALAK
NARNT------TADP----------QSGQKRFERYSQA--LCGP-EGYPHLIVDGRLD--
-------RAGDFLIPSILFLYIAGWIGWVGRAYLQAIK-KD-SDTEQKEIQLDLGIALPI
IATGFAWPAAAVKELLSGELTAKDSEITVS-PR-
>Cya8801|218248155
----------------------------------------------------------MK
R-LL----PLILIVTLWFNFAPSA--------SA-----D-AFAHLTPCSESAAFQAKAK
SFLNT------TDDP----------QSGQKRAERYAEA--LCGP-EGYPRLIADGRLS--
-------HVGDFTIPGILFLYIAGWIGWVGRAYLIAIR-DD-KDAEMKEIIIDVPLAFSK
MLTGFAWPLAAFGEFTSGKLTAKDSEIPTS-PR-
>Glov|37522301
--------------------------------------------------------MSNK
QSRVPFGAALLGILTLLLLFETGA--------FAQTQVKD----PLKLCKDVPAYQELKT
QRLEAAQKAQADGKPV-----TFNEAGTKQKFERYDTA--YCGQ-DGYPHLITSGQLD--
-------RAGDFLIPSVLFLWIAGALGWAGRLYLAESK-GP-----EDEIIIDLPKAIKC
LLLGLIWPVQAIPELISGKIRVPEDRVTIS-PR-
>Syns8102|33866367
----------------------------------------------------------MR
R-LF----AALLSALLVFGFAPVA--------KA-----D--VAGLTPCSESARFQQRA-
----A------AATT----------PQAKARFEMYSQA--SCGD-DGLPHLIVDGRWS--
-------HAGDFVYPGIMFLYVAGCIGWAGREYLKATR-G--KNAAMNEIQIDLGIAFKS
LLAAATWPLAAFGEFTSGKLLEDDNKVTVS-PR-
>Thee|22299954
----------------------------------------------------------MR
R-FL----ALLLVLTLWLGFTPLA--------SA-----D--VAGLVPCKDSPAFQKRAA
AAVNT------TADP----------ASGQKRFERYSQA--LCGE-DGLPHLVVDGRLS--
-------RAGDFLIPSVLFLYIAGWIGWVGRAYLIAVR-NS-GEANEKEIIIDVPLAIKC
MLTGFAWPLAALKELASGELTAKDNEITVS-PR-
>Syns9916|116073452
----------------------------------------------------------MR
R-LF----ALALSALLVFGFAPVA--------KA-----D--VAGLTPCSESARFQQRA-
----S------AAAT----------PQAKARFEMYSQA--VCGE-DGLPHLIVDGRWS--
-------HAGDFVYPGLMFLYITGCIGWAGREYLKATR-GT-KDQYTKEIQIDLKLALKS
CIAAASWPLAAFGEFTSGKLLESDDKVTVS-PR-
>PromMED|33861026
----------------------------------------------------------MK
F-FF----SIITSVFLFLGITPIALAANGPALNADRASTEYTASALTTCSENPKFIERA-
----S------TAKT----------QKDITRFERYGKA--ACGD-DGLPHLIIGPPLEPW
GALLNRGHEGDLLIPGVLFIYIAGIIGWSGREYLIESK-KT-KNPADLEIIIDLDLARKC
LIKGAQWPLLANKQGRNGDLREKDNNITLNGPR-
>Scys6803|16330700
----------------------------------------------------------MK
H-LL----ALLLAFTLWFNFAPSA--------SA-----D-DFANLTPCSENPAYLAKSK
NFLNT------TNDP----------NSGKIRAERYASA--LCGP-EGYPHLIVDGRFT--
-------HAGDFLIPSILFLYIAGWIGWVGRSYLIEIR-ES-KNPEMQEVVINVPLAIKK
MLGGFLWPLAAVGEYTSGKLVMKDSEIPTS-PR-
>Syn9902|78185294
----------------------------------------------------------MR
R-LL----AVVLSTLLVFGFAPVA--------KA-----D--VAGLTPCAESARFQQRA-
----S------AAST----------PQAIARFEMYSQA--VCGE-DGLPHLIVDGRWS--
-------HAGDFVLPGIMFLYINGCIGWAGREYLKATR-G--KNAAMNEIQIDLSIAFKS
LLAAASWPLAAFGELTSGKLTEDDAKVTVS-PR-
>Trie|113475322
----------------------------------------------------------MR
R-FL----ALVLAISLWVTCVPTA--------SA---------YNLVPCSESPIFQALAE
DALPT------TGDP----------ESGKKRFERYSQQ--LCGEDDGLPHLIVDGSWN--
-------HAGDFTIPGILFLYIAGWIGWVGRSYLQAVQ-TE-KNPEEKEIIIDLPLATKK
MLGGFLWPVLAFKEYTSGKMFAKDNEITVS-PR-
>Syn9311|113955600
----------------------------------------------------------MR
R-LF----ALALSALLVFGFAPVA--------KA-----D--VAGLTPCAESARFQQRA-
----S------AAAT----------PQAKARFEMYSEA--VCGE-DGLPHLIVDGRWS--
-------HAGDFVFPGLMFLYINGCIGWAGREYLKGTR-GT-KEQYTKEIQIDVSLALKS
LLASATWPVAAFGEFTSGKLLESDNKVTVS-PR-
>NoAz|298493048
----------------------------------------------------------MR
R-LF----ALILAIGLWFNFAPQA--------QA-----L--GANLVPCKDSPAFQALAE
NARNT------TADP----------ESGKKRFDRYSQA--LCGP-EGYPHLIVDGRLD--
-------RAGDFLIPSILFLYIAGWIGWVGRAYLQAIK-KE-SDTEQKEIQIDLGLALPI
ISTGFAWPAAAIKELLSGELTAKDSEIPIS-PR-
>Ucyn|284929192
----------------------------------------------------------MK
RLLF----TLILITTLWFNFTPTA--------SA-----F--YDNLTPCSDSAAYQQKSK
HFLNT------TDDP----------KSGQKRAELYAEA--LCGA-DGYPHLVVDGNLA--
-------HAGDFAIPGIMFLYIAGWIGWVGRAYLIAIK-GD----TSKEIIIDIPLAIGQ
MLMGFAWPVLAFYEFISGDLVVKDSEITTS-PR-
>Syns5701|87302106
----------------------------------------------------------MR
R-LLPRLCAVLLSAFLLIGFAPVA--------SA-----TESVAGLTPCAESPRFQQRA-
----S------AAST----------DQANARFNAYSQA--LCGD-DGLPRLIVDGRFS--
-------HAGDFLIPGLLFLYIAGTIGWAGRSYLIAIR-GS-KDATMREIQIDMPLAFKS
TLAAAVWPLAAFNEFVGGKMIEADSKVTVS-PR-
>YellB|86610248
----------------------------------------------------------MR
T-FL----SLLLALCIALGLAQSV--------QA-----E-PLIGLKPCSEVPAFQALMN
ERLSSLEEKILNASPAMAPVYQQKLAQTSKRFERYSKL--LCGE-EGLPHLVTDGRLN--
-------HAGEFLIPGLLFLYIAGWLGWAGRSYLIAVR-NS-DEPEMKESIIDVPLALRC
FLTALAWPAAAFKEIASGEIQEPEAAVPIS-PR-
>Syn7002|170077629
----------------------------------------------------------MQ
R-FVAVVCAFALSLTLWLGFASPV--------KA-----D-SLSHLTPCSESAAYKQRAK
NFRNT------TADP----------NSGQNRAAAYSEA--LCGP-EGLPHLIVDGRLD--
-------HAGEFLIPSLLFLYIAGWIGWAGRAYLIAVR-DE-KDAAMQEVIINVPRAFSL
MLAGFAWPLAALKEFTSGELVVKDADVPIS-PR-
>Cylr|282898989
----------------------------------MNFRLFRAEKSQKTYFFVTKGNNSMR
R-LF----ALILAIGLWFNFAPQA--------HA-----L--GANLVPCKDSPAFQDLAL
NARNT------TADP----------ESGKKRFERYSQA--LCGP-EGYPHLIVDGRLD--
-------RAGDFLIPSILFLYIAGWIGWVGRAYLQAIK-KE-ADSEQKEIQIDLGLALPI
ITTGFAWPAAAIKEFLSGELTAKDSEITVS-PR-
>Prom9303|124022379
----------------------------------------------------------MR
R-LF----AVVLSALLVLGFAPVA--------KA-----D--IAGLTPCAENARFQQRA-
----S------AADT----------PQAIARFDRYSKS--LCGD-DGLPHALIPAPVEPF
AMSFIRGHEGEIMIPGVIFIYIAGIIGWAGRSYLQAIKAKGHKAALDNEIHLDITLAFNC
MLRASAWPWLAHIEGQNGSLRESDDKITVS-PR-
>Syns7805|88807607
----------------------------------------------------------MR
R-FF----ALALSALLVFGFAPVA--------KA-----D--VAGLTPCSESARFQQRA-
----S------AATT----------PQAKARFEMYSQA--VCGE-DGLPHLIVDGRWD--
-------HAGDFVFPGLMFLYIAGCIGWAGREYLKATR-GT-KEQYTKEIQIDLPLALKS
CIAAATWPIAAFGEFTSGKMLESDDKITVS-PR-
>Syns7803|148240180
----------------------------------------------------------MR
R-LF----ALALSALLVFGFAPVA--------KA-----D--VAGLTPCAESARFQQRA-
----S------AATT----------DQAKARFEMYSQA--VCGE-DGLPHLIVDGRWD--
-------HAGEFMLPGLMFLYIAGCIGWAGREYLKATR-GT-KEQYTKEIQIDLPLALKS
CIAAATWPIAAFGELTSGKLLESDDKITVS-PR-
>Cya0110|126658037
----------------------------------------------------------MK
R-LF----ALILVATLWFSFAPTA--------SA-----F--YDNLTPCSENPAYQQKSK
NFRNT------TNDP----------QSGQKRAERYAEA--LCGP-EGYPHLIADGNLS--
-------HVGDFTIPGILFLYIAGWIGWVGRAYLIAIR-ND-KNAEMQEVVINVPLAISK
MLTGFAWPLAAVGELTSGKLTAKDGEIPVS-PR-
>Mica|166367470
----------------------------------------------------------MR
K-LF----ALALVLSLWFTFAAPA--------SA-----D--LSNLTPCSENPAFLQKAK
SFRNT------TPDP----------ESGAKRAQTYSQA--LCGP-EGYPHLIVDGRWD--
-------HMGDFFIPSILFLYITGWIGWVGRAYLIAVR-DS-KDAEMKEIIIDVPLALSK
MLTGFLWPLAALQEATSGKLTVKDSEITVS-PR-
>Syns8109|260436355
----------------------------------------------------------MR
R-LF----AVVLSALLVFGFAPVV--------KA-----D--VAGLTPCSESARFQQRA-
----A------AATT----------PQAKARFEMYSQA--SCGE-DGLPHLIVDGRWS--
-------HAGDFVYPGIMFLYVAGCIGWAGREYLKATR-G--KNAAQYEIFIDRSIAIKS
LLAAATWPLAAFGEFTSGKLLEDDSKVTVS-PR-
