# Supplementary material for: Genome fluctuations in cyanobacteria reflect evolutionary, developmental and adaptive traits
Source: BMC Evol Biol. 2011 Jun 30;11:187. doi: 10.1186/1471-2148-11-187 (PMC3141437; doi:10.1186/1471-2148-11-187)
Supplement: Additional file 8 — Individual and concatenated alignments for protein groups. Compressed file containing all alignments of individual groups (fasta format) and the concatenated alignment of 285 single-copy genes (phylip format). [file 1471-2148-11-187-S8.GZ › Cyanos1421.faa]

>Syne7942|81300060
------------------------------------------------------------
----------------------MTTVLAVETSCDETAVAIVKDR--------HILSSIVS
SQIDLHRRYGGVVPEMAARQHLETVNPAIALALSEAGLDWSAIDGIAATVAPGLVGALLV
GTMAAKTLALLHNKPFLGVHHLEGHIFAAYLQEPSLEPPFLSLLVSGGHTSLIRVDGCGQ
YRTLGQTRDDAAGEAFDKVARLMGLGYPGGPVIDRLAANGNPKAFPLPEGQISLPGGGYH
PYDCSFSGLKTAMLRLCDRLRAE-----SEDL-----PIADLAASFQATVARSLTKRAIA
AALDEGLTTIAVGGGVAANRGLREQLGKAAAEHGITTLFPPLSLCTDNAAMIACAAAAHL
AVG-DRSDLSLTVRSRLPLEAVAELYQRSA---------------
>PromCC|33239919
------------------------------------------------------------
----------------------MQTVLSLETSCDESAAALVKFN----EGKFEILANSIA
SQANEHAKWGGVVPEIASRRHLESLPFLIQEVFSQSGINFSDVNAIAATVAPGLSGALLV
GSVTARTLSCLHDLPFLGIHHLEGHLCSALLSENPPVPPYLVLLVSGGHTELIQVDRNFT
YKRVGRSHDDAAGEAFDKVARLLGLSYPGGPAIEKFAKKGDPASFHFPKGRVSKPEGGFY
PYDFSFSGLKTAVLRKVESIRSE-----GKQI-----PLANLAASFENVVSEVLVERSVK
YAFDHGLHSLVMVGGVAANTCLRKMMVSKAEDKAIDVYMAPKAFCTDNAAMIGTAALVRL
ISGTSPSSLELGVSARFELDQSDLLYKSEPPF-------------
>Crow|67924318
------------------------------------------------------------
----------------------MKTILAIETSCDETAVAIVNEQ--------KIYSSIVA
SQIDLHKRYGGVVPEEASRQHLLTINPCVEEALQVAKLTWNDIDGIAATVAPGLIGALMV
GETAGKTLAMIHQKPFLGIHHLEGHIYATYLSQPDWKPPFLCLLVSGGHTSLIHVKDCGI
YEQLGNTHDDAAGEAFDKVARLLNLGYPGGPVIDKLATRGNPKRFSLPEGKISLPQGGYH
PYDFSFSGLKTAVLRLVEKLKQE----NSESL-----PIADLAASFQETVARSLTKKTIT
CALDHNLTHIAVGGGVAANSGLRDHLQEAAKKHNLTVHFPPLKLCTDNAAMIGCAACDHL
KRG-HISSWNLGVQSRLPITDVMTLYLG-----------------
>Syn7335|254424239
-----------------------------------------MVAQSSSSSEKQSAVARAI
ARTEEQVIEYSAEGPSQPQGQSQTTILAIETSCDETAVAIVQGR--------TVLSSIVS
SQIETHQRYGGVVPEVASREHVGMIGNAIAQALSQSGLDWTQVDAIATTCAPGLVGALMV
GITAAKTLAMVHNKPFLGVHHLEGHIHASYLGDQDLQPPFLCLLVSGGHTSLIQVQDTGS
YTILGKTRDDAAGEAFDKVARLLGLGYPGGPVIDRLAKQGNSKAFVLPEGKISQPNGGFH
RYDASFSGLKTAVRRLIEKLQTE-ASARKGEV-----PTADVAASFQFTVVKALVKRAIA
CATDYGLDTIVVGGGVAANSELRETLSRAAAEYGIRVLFPPMKYCTDNAAMIACAAVAQF
NRG-MRSPLTLGAQSKLSLTDIDKLYAFEQKALD-----------
>Syn307|148241810
------------------------------------------------------------
----------------MRSPCHMPTVLALETSCDESAAAVVRDN--------VVLSSEVA
SQVAEHAQFGGVVPELASRRHVEALPWLVERALLQAQLPLSAMDAVAATVAPGLSGALLV
GSVTGRSLARLAGVPFVGIHHLEGHLCSALSGDLAPQLPLLVLLVSGGHTELIAMRAEGD
YERLGGSRDDAAGEAFDKVARLLGLGYPGGPAIEAAARGGDPDRFAFPPGRISLPGGGFH
PYDFSFSGLKTAVLREVERWRQQ-----GEEL-----PVADLAASFQAVVCRVLVERSVR
CAEDHGLNGVVVVGGVSANAALRERLQRVSQERGLALHLAPLAWCTDNAAMIGLAACRRF
GAQ-QQSSLQLGVAPRWPLGETDALYGPPPF--------------
>Syn9605|78212185
------------------------------------------------------------
----------------------MHAVLALETSCDESAAAVLRRHA---DGRIDVLASRIA
SQVEEHARWGGVVPEIASRRHVEALPGLVEAVVDEAGVTLGQLDAIAATITPGLAGALMV
ASVTGRTLAALHQRPFLGVHHLEGHLASVMLGDVPQQAPYLVLLVSGGHTELILVAEDGG
MTRLGRSHDDAAGEAFDKVARLLGLGYPGGPAIQAVAETGDATRFRLPKGRISLPGGGFH
PYDFSFSGLKTAMLRTVETLRQT-----TDSL-----PLADLAASFEQVVADVLVQRSLR
CAADHGVQQLVMVGGVAANRRLRQSMLEQGNQRGIAVSIAPLAFCTDNAAMIGAAALMRL
GQNAACTSFESGVAARWPLDQANALYTPDPPF-------------
>Nosp|186683992
------------------------------------------------------------
----------------------MTTVLAIETSCDETAVAIVNNR--------KVCSSIVT
SQIPVHQQYGGVVPEVASRQHLETINVAIAQALEQAQLDWGQIDAIAATCAPGLLGALLV
GLTAAKTLAMVHNKPFLGVHHLEGHIYATYLSESSLNPPFLSLLVSGGHTSLIFVKDCGN
YETLGQTRDDAAGEAFDKVARLLKLGYPGGPVIDKLAQQGNPQAFALPEGKVSLPGGGFH
RYDASFSGLKTAVLRLVQQLEKD-----GEQV-----PVADVAASFQETVARSLTKRAIA
CALDYGLDTIAIGGGVAANSGLRKNLQAAAVKHNLRVLFPPLKFCTDNAAMIGCAAADHL
SHG-HTSPLTLGVESRLALTQVMKLYHPLE---------------
>PromAS|123968062
------------------------------------------------------------
----------------------MHKVLAIETSCDETSVSIVSNI----GDTFRIHSNIIA
SQIEDHSKWGGVVPELAARKHLELLPFVLDKALEEAKIKIEEVDYIASTVAPGLVGCLRV
GSITARSLCMLHSKPFLGIHHLEGHLSSILFSENYPKKSFLTLLVSGGHTELIKVDDSRG
MQRLGKSFDDAAGEAFDKVGRLLGLSYPGGPAIEKIAKNGDPMKFNLPKCKISDKKGGFL
KYDFSFSGLKTAVLRLVERINLT-----GKTV-----PIPDIAASFERVVAEVLVDRTIK
CAQDHSLDTVVVVGGVAANNTLRKMMISEASKKSIKVHLAPLDLCTDNAAMIGAAALFRI
KFKDHFSSLKLGVAGRLSIEQADNLYEETPPF-------------
>Rapb|282896089
------------------------------------------------------------
-------MDLFPIPIFSHLEQLMTTILAIETSCDETAVAIVKNR--------YVKSSVIA
SQIPLHQRYGGVVPEVASRQHLETINQVIAQALDDSLMDWGEIDGVAATCAPGLVGALLV
GLTAGKTLAMVHKKPFLGVHHLEGHIYATYLAEPDLNPPFLSLLVSGGHTSLIYVQDCGK
YETLGQTVDDAAGEAFDKVARLLGLAYPGGPIIDQLAQMGNPHAFSLPEGKISLPQGGYH
PYNSSFSGLKTAVLRLVQQFQKD-----GETI-----PVADIAASFQATLAKALTKRAIA
CACDYGIKTIAIGGGVAANSGLRQYLEAAAREHNLRVLFPPLKFCTDNAAMIACAASDHL
SRG-HRSNWTLGVHSRLPVTQVMDLYKV-----------------
>YellA|86605017
------------------------------------------------------------
----------------------MLRLLAIETSCDETAVAVVEADAAWPTFAPRQLSSVVA
SQIDLHAAYGGVVPEVAARRHVETLPFVLESALQQAGLGMAEVDAVAVTCAPGLVGSLLV
GLMAAKTLALLYNKPLIGVHHLEGHLFSGFLAAADLRPPCLGLLVSGGHTSLIWMKDYGE
YQTMGRTRDDAAGEAFDKVARLLGLGYPGGPQIDRWAQQGDPDRFPLPEGKLD------H
PYDTSFSGLKTAVLRLVQQLQQE-----GQEL-----PVADIAASFQACLTRVLTEKAVA
CAEALGLSTLLVTGGVAANRELRARLLEAGRQKGLRVVIPPPNLCTDNAAMIGAAGLCHW
LRG-ETSPLELGVASRLTLEEIPALYGQGSGGCGQAPTGAAAAVF
>Prom9215|157412886
------------------------------------------------------------
----------------------MRKVLAIETSCDETSVSIVSNI----GDNFKIHSNIIA
SQIEDHAKWGGVVPELAARKHLELLPFVLEKALAESEIKIEEIDYIASTVAPGLAGCLRV
GSITARSLCMLHSKPFLGIHHLEGHLSSILFSENYPKKSFLTLLVSGGHTELIKVDDRRR
MQRLGKSFDDAAGEAFDKVGRLLGLSYPGGPAIEKIAKNGDPMKFNLPKCKISDKKGGFL
KYDFSFSGLKTAVLRLVERINLD-----GKDV-----PIPDIAASFERVVAEVLVERTIK
CAKDHRLENVVLVGGVAANNTLRKMMINEASKKSIKVHLAPLNLCTDNAAMIGAAALFRI
KFKDHLSSLKLGVAGRLSIEQANTLYEENPPF-------------
>PromN2A|72383638
------------------------------------------------------------
----------------------MSIILSLETSCDESAAALVSNE----KGKIDLLANEIA
SQIDEHANWGGVVPEIASRRHLENLPFLIEEVFAKSKLQIKDIDAVAATVTPGLAGSLLV
GSITARTLANLHQIPFLGIHHLEGHLSSIYLSEKHPKPPFLVLLVSGGHTELIKVDVKHK
YQRLGRSHDDAAGEAFDKVARLLGLSYPGGPAIQKIAKSGDPKKFLFPKGRVSKPEGGFY
PYDFSFSGLKTAVFRQIEKIRSE-----NKKL-----PIEDIAASFEYIVAEVLVERSFK
CALDQGLNSLVLVGGVAANVRLREMMLAKASENSIDITLAPMEFCTDNAAMIGAAALLRL
SSESFKSSMELGVSARWPLEKSDLLYDPIPPF-------------
>Syns9917|87123763
------------------------------------------------------------
----------------------MPTVLALETSCDESAAAVVRQN----GSRLEVLAHRIA
SQVEEHAQWGGVVPEIASRRHVEALPTLVDEVLEHSGLGIDALDAVAATVAPGLVGALMV
GSVSARTLAALHGKPFLGVHHLEGHLASVLLGATPPTPPYLVLLVSGGHTELIQVAADGA
MTRLGRSHDDAAGEAFDKVARLLGLPYPGGPAIQALAAQGDASRFSLPKGRVSRREGGFH
PYDFSFSGLKTAMLRQVDACKAELVDGDAAAA-----VWADLAASFEQVVADVLVERSLR
CCRDAGLHHLVLVGGVAANLRLRREMSQRAAACGVQVQIAPLEFCTDNAAMVGAAALQRL
RGAQGFSSLRLGVSARWPLEQAEALVSTVAPF-------------
>Prom9312|78778855
------------------------------------------------------------
----------------------MRKVLAIETSCDETSVSIVSNI----GNTFKIHSNIIA
SQIEDHSKWGGVVPELAARKHLELLPFVLEKALTESKIKIEEVDYIASTVAPGLVGCLRV
GSITARSLCMLHSKPFLGIHHLEGHLSSILFSENYPKKSFLTLLVSGGHTELIKVDDRRG
MQRLGKSFDDAAGEAFDKVGRLLGLSYPGGPAIEKIAKNGDPMKFNLPKCRISDKKGGFL
KYDFSFSGLKTAVLRLVEKINLD-----GKTV-----PVPDIAASFERVVAEVLVERTIR
CAEDHSLDNVVVVGGVAANNTLRKMMISEANKKSIKVHLAPLNLCTDNAAMIGAAALFRI
KFKDHLSSLKLGVSGRLSIEQANTLYEENPPF-------------
>SynsBL|116072826
------------------------------------------------------------
----------------------MHTVLALETSCDESAAAVVRHKT---DGSVEVLASGIA
SQVEEHALWGGVVPEIASRRHVEALPALVRAVLRDSGLSISELHAVAATVAPGLAGALMV
ASVTGRTLAALHQVPFLGIHHLEGHLASAALGEHAPAPPYLVLLVSGGHTELIRVGLHGE
MERLGRSHDDAAGEAFDKVARLLGLGYPGGPAIQAIAASGNSKRFSLPKGRISLRGGGFH
PYDFSFSGLKTAMLRTVESCQCS-----GGEL-----PLADLAASFEQVVADVLVERAIR
CALDHNLTQLVMVGGVAANQRLRLLMAKQGNQHGVGVSIAPLAYCTDNAAMIGAAALNRL
KRGMVSSSDETGVAARWPLERADALYEASPAF-------------
>Prom9515|123965769
------------------------------------------------------------
----------------------MLKVLAIETSCDETSVSVVSNS----NDIYKIHSNIVA
SQIEDHSKWGGVVPELAARKHLELIPFVLEEALEESKISIEEIDAIASTVTPGLVGCLRV
GSITARSLCTLYSKPFLGIHHLEGHLSSILFSKNYPKPPFLTLLVSGGHTELIKIGERRI
MQRLGRSYDDAAGEAFDKVGRLLGLSYPGGPAIAEIAKKGNSLKFNLPKCKISDKKGGFL
KYDFSFSGLKTAVLRLVEKIRLN-----GDEI-----PIPDIAASFERVVSEVLVERTIK
CAVDYDLDNVVVVGGVAANDTLRKMMISEAGKKSIKVHLAPLNLCTDNAAMIGAAALFRL
KFKAHESSLELGISGRLPIDQANTLYANKPPF-------------
>Cya8802|257060520
------------------------------------------------------------
----------------------MATVLAIETSCDETAVAIVNNR--------NVCSSVVA
SQIALHKTYGGVVPEMASREHLITINACLEEALAQSNLSWSDIDGVAATMAPGLVGALMV
GATTAKTLAIVHQKPFVGVHHLEGHIYATYLSDPTWEPPFLCLLVSGGHTSLIWVKDCGF
YEQLGATRDDAAGEAFDKVARLLNLGYPGGPVIDRLAKTGNPQAFALPEGRVSLPEGGYH
PYDSSFSGLKTAVLRLVQTLEKD----DKNSL-----PVADLAASFQSTVARSLTKKSIA
CALDYGINSIAVGGGVAANSELRKQLQEAGANHNIKVHFPPLKWCTDNAAMIGCAAADHL
NRG-HTSSLSLNVNSRLSITDVMQLYEF-----------------
>Prom9313|33863583
------------------------------------------------------------
----------------------MPTVLALETSCDESAAAVLRLN----NGCLQVIASRIA
SQVEKHAQWGGVVPEVASRLHVEALPHLVEEVLQEAGQSMARFDAVAATVTPGLAGALMV
GSVTGRSLAALHALPFFGIHHLEGHLASVRLAEHPPRPPYLVLLVSGGHTELIRVGAESE
MVRLGRSHDDAAGEAFDKVGRLLGLAYPGGPAIQALAATGDSGRFSLPKGRVSKPGGGFH
PYDFSFSGLKTAMLRLVQALSEA-----DEDL-----PRADLAASFEQVVADVLVERSLL
CANDQGLKTVVMVGGVAANRRLRELMSKRGQEQGIEVHTAPLRYCTDNAAMIGAAALQRL
VSGVNGSSLELGVAARWPLDKTEVLYHSPPPF-------------
>Cya7822|196258456
------------------------------------------------------------
----------------------MATILSIETSCDETAVAIVNNR--------NIYSNIVA
SQIDLHRTYGGVVPEVASRQHLETINLCIEQALSEAALDWEQIDAIAATVAPGLVGALMV
GVSAAKTLAILYQKPFLGVHHLEGHIYASYLSEAQLQPPFLCLLVSGGHTSLIYVKDCGV
YEMLGTTRDDAAGEAFDKVARQLKLSYPGGPIIDRMAQTGNSQAFALPEGRVSLPTGGYH
PYDSSFSGLKTAVLRLVQKLEQE-----NQSL-----PINDLAASFQDTVARSLTKRTIA
CALDYGLNTIAVGGGVGANSGLRKHLTAAATEHNLTVYFPPLKLCTDNAAMIGCAAADHF
NRG-HISPLSLGVQSRLAITDVMKLYE------------------
>Cya7424|218438172
------------------------------------------------------------
----------------------MATILSIETSCDETAVAIVKNR--------NIYSNIVA
SQIDLHQTYGGVVPEVASRQHLETINPCLEQAFIEANLNWSDIDGIAATVAPGLIGALMV
GVSAAKTLSILYQKPFIGVHHLEGHIYASYLSEPDLQPPFLCLLVSGGHTSLIYVKDCGI
YEMLGSTRDDAAGEAFDKVARLLQLSYPGGPIIDRMAQTGNPHAFSLPEGRVSLPEGGYH
PYDSSFSGLKTAVLRLVQKLEQD-----HLSL-----PVHDLAASFQETVARSLTKKTIT
CALDYNLTTIAVGGGVGANSALRKHLTSAATEHNLKVFFPPLKLCTDNAAMIGCAAADHF
NRG-HFSPLSIGVQSRLPITEVMKLYQ------------------
>PromN1A|124025236
------------------------------------------------------------
----------------------MSIILSLETSCDESAAALVSNE----KGKIDLLANEIA
SQIDEHANWGGVVPEIASRRHLENLPFLIEEVFAKSTLQIKDIDAVAATVTPGLAGSLLV
GSITARTLANLHQIPFLGIHHLEGHLSSIYLSENHPKPPFLVLLVSGGHTELIKVDVKHK
YQRLGRSHDDAAGEAFDKVARLLGLSYPGGPAIQKIAKSGDPKKFLFPKGRVSKPEGGFY
PYDFSFSGLKTAVFRQIEKIRSE-----NKKL-----PIEDIAASFEYIVAEVLVERSFK
CALDQGLNSLVLVGGVAANVRLREMMLAKASKNSIDITLAPMEFCTDNAAMIGAAALLRL
SSEGFKSSMELGVSARWPLEKSDSLYDPIPPF-------------
>Micc|254410980
MYWSYSASLVEIQPLSPTSGRTRAVALIPKAEKLFVYTKVFRFPTLASLVFAVIFYTGIL
SKDFTILLNKLRCNLSISGDGRMACVLAIETSCDETAVAVVHDR--------TCCSNVVA
SQIPVHQPYGGIVPEVASRSHLEMINTAIAQALTEANLGWEAIDGIAATCAPGLVGSLLM
GLTAAKTLAMVHNKPFLGVHHLEGHIYATYLIEPELAPPFLCLLVSGGHTSLIYVKDCGV
YEMLGSTRDDAAGEAFDKVARLLHLGYPGGPAIDRLAKEGNSHAFKLPEGRVSRPSGGYH
PYDSSFSGLKTAVLRLVQKLEQE-----GDEL-----PVADLAASFQETVARSLTKRAVN
CAIDYGLTTIAVGGGVAANSGLRQHLQAAASAHNLRVLFPPIKYCTDNAAMIGCAAADHL
NRG-HTSPLTIGVQSRLPITKVMEFYPQSTGDR------------
>Prom9202|254525380
------------------------------------------------------------
----------------------MRKVLAIETSCDETSVSIVSNI----GDTFKIHSNIIA
SQVEDHAKWGGVVPELAARKHLELLPFVLEKALAESEIKIEEIDYIASTVAPGLAGCLRV
GSITARSLCMLHSKPFLGIHHLEGHLSSILFSENYPKKSFLTLLVSGGHTELIKVDDRRR
MQRLGKSFDDAAGEAFDKVGRLLGLSYPGGPAIEKIAKNGDPMKFNLPKCKISDKKGGFL
KYDFSFSGLKTAVLRLVERMNLD-----GKAV-----PIPDIAASFERVVAEVLVERTIK
CAKDHSMENVVLVGGVAANNTLRKMMINEASKKSIKVHLAPLNLCTDNAAMIGAAALFRI
KFKDHLSSLKLGVAGRLSIEQANTLYEENPPF-------------
>Nods|119509578
------------------------------------------------------------
----------------------MATVLAIETSCDETAVAIVNNR--------QVYSSIVA
SQILVHSQYGGVVPEVASRQHLETINEAIAQALEQAQLNWEQIDGIAATCAPGLVGALLV
GLTAAKTLAMLHNKPFLGVHHLEGHIYATYLSEPTLNPPFLSLLVSGGHTSLIYVKDCGI
YETLGSTRDDAAGEAFDKVARLLKLGYPGGPVIDQLAQTGNPRAFALPEGKVSLPGGGYH
RYDSSFSGLKTAVLRLVQQLEKD-----EKQL-----PVADLAASFQETVARSLTKRAIA
CALDYNLNTIAVGGGVAANSSLRKILQAAAAEHNLRVLFPPLKYCTDNAAMIACAASHHL
KLG-HTSPITLGVESRLPLSQIMKLY-------------------
>Cyab|254430772
------------------------------------------------------------
----------------------------------------MRDR--------TVLASAVA
SQVEEHARWGGVVPEIASRRHVEALPGLIARVSAESGLGPGDVDAIAATAAPGLLGALLV
ASVTGRTLARLHGKPFLGIHHLEGHLCSVQLGEPLPPGPYLVLLVSGGHTELIRVDGPGA
YTRLGRSHDDAAGEAFDKVARLLNLGYPGGPAIQAVSAPGDPRRFPLPKGRVSRPEGGFH
PYDFSFSGLKTAMLRLVRQLEQD-----GGPL-----PVADLAASFEQVVAEVLVERSCR
CAVDQRLNTLVLVGGVAANRRLRGLLEDRAARDGLHWRVAPLPYCTDNAAMIAVAACERL
AAG-QSSPAGLGVAARWPLERAGELYGATPCF-------------
>Acam|158334611
------------------------------------------------------------
----------------------MATVLAIETSCDETAAAVVKKR--------HILSNIVA
SQIDIHRPYGGVVPEVASRHHVESINDVVSEALSQAQIDWPDIDGIAVTCAPGLVGALLV
GLTAAKTLVMLHNKPLIGVHHLEGHIHASYLQNPDLASPFLCLLVSGGHTSLIKAEDCGL
YRTLGQTRDDAAGEAFDKVARLLDLGYPGGPAIDRIAKLGNPKAFALPEGKISLPEGGFH
PYDTSFSGLKTAVLRLVESFRLR-----GEDV-----PVADIAASFQQTVAQALTRRAIK
CALDYGLSTIAVGGGVAANSALRQQLLTAAEDKKLQVLFPPLSLCTDNAAMIACAGAEHL
DRG-HTSALTLAALSRMPISKVMELYPGSSPMHPPLELDAE----
>Prom9301|126695833
------------------------------------------------------------
----------------------MHKVLAIETSCDETSVSIVSNI----GDTFRIHSNIIA
SQIEDHSKWGGVVPELAARKHLELLPFVLEKALEQAKIKIEEVDYIASTVAPGLVGCLRV
GSITARSLCMLHSKPFLGIHHLEGHLSSILFSENYPKKSFLTLLVSGGHTELIKVDDNRG
MQRLGKSFDDAAGEAFDKVGRLLGLGYPGGPAIEKIAKNGDPMKFNLPKCRISDKKGGFL
KYDFSFSGLKTAVLRLVERINLA-----GKTV-----PIPDIAASFERVVAEVLVERTIK
CAEDHRLDNVVVVGGVAANNTLRKMMISEASKKSIKVHLAPLDLCTDNAAMIGAAALFRI
KFKDHLSNLKLGVAGRLSIEQANTLYEENPPF-------------
>Artm|209525673
------------------------------------------------------------
----------------------MATVLAIETSCDETGVAIVKNR--------KVCSNVVA
SQIPIHRPYGGVVPEVASRQHLEMVNPLITEALSSANQDWTDIDAIATTCAPGLVGALLV
GITAAKSLAMVHQKPFLGVHHLEGHIYASYLSEPDLKPPFLCLLVSGGHTSLIRVIGCGQ
YETLGQTRDDAAGEAFDKVARLLNLGYPGGPVIDRLAASGNPQAFPLPEGRISLPGGGYH
PYDSSFSGLKTAVLRLVDKFNQK-----GVEL-----PVADLAASFQDTVARGLTKRAIA
CALNYQLDTITVGGGVAANSRLRHLLQEAAKENHLRVLFPPMKFCTDNAAMIACAAADHL
EHD-HTSPLTLGAYSRMAIADVMNLYEAI----------------
>Syne6301|56750308
------------------------------------------------------------
----------------------MTTVLAVETSCDETAVAIVKDR--------HILSSIVS
SQIDLHRRYGGVVPEMAARQHLETVNPAIALALSEAGLDWSAIDGIAATVAPGLVGALLV
GTMAAKTLALLHNKPFLGVHHLEGHIFAAYLQEPSLEPPFLSLLVSGGHTSLIRVDGCGQ
YRTLGQTRDDAAGEAFDKVARLMGLGYPGGPVIDRLAANGNPKAFPLPEGQISLPGGGYH
PYDCSFSGLKTAMLRLCDRLRAE-----SEDL-----PIADLAASFQATVARSLTKRAIA
AALDEGLTTIAVGGGVAANRGLREQLGKAAAEHGITTLFPPLSLCTDNAAMIACAAAAHL
AVG-DRSDLSLTVRSRLPLEAVAELYQRSA---------------
>Anav|75907701
------------------------------------------------------------
----------------------MTTVLAIETSCDETAVAIVNNR--------QVCSSIIA
SQIPVHQQYGGVVPEVASRAHLETINDAIAQAMDQAQLGWDKIDGIAATCAPGLVGALLV
GLTAAKTLAILHNKPFLGVHHLEGHIYATYLSEPTLDPPFLSLLVSGGHTSLIYVKECGR
YESLGETRDDAAGEAFDKVARLLKLGYPGGPVIDKLAQTGNSQAFALPEGKVSLAGGGYH
PYDGSFSGLKTAVLRLVQQLERD-----GDPL-----PIEDISASFQATVAKALTKRAIA
CALDYGLDTIAVGGGVAANSGLRQHLQAAATANNLRVLFPPLKFCTDNAAMIACAAADHL
SRG-HLSPITLGVESRLSLSQVMKLYQ------------------
>Artp|284054751
------------------------------------------------------------
----------------------MATVLAIETSCDETGVAIVKNR--------KVCSNVVA
SQIPIHRPYGGVVPEVASRQHLEMVNPLITEALSSANQDWTDIDAIATTCAPGLVGALLV
GITAAKSLAMVHQKPFLGVHHLEGHIYASYLSEPDLKPPFLCLLVSGGHTSLIRVIGCGQ
YETLGQTRDDAAGEAFDKVARLLNLGYPGGPVIDRLAASGNPQAFPLPEGRISLPGGG--
------------------------------------------------------------
------------------------------------------------------------
---------------------------------------------
>Cya7425|220909367
------------------------------------------------------------
----------------------MTTVLAIETSCDETAAAVVKNR--------HIYSNVIA
SQIAAHRPYGGVVPEVASRQHLENINAVIDEALAVAGLGWAEIDAIAATCAPGLVGSLLI
GLTAAKTLALVHQKPFLGIHHLEGHIAASYLAHPDLHPPFLCLLVSGGHTSLIYVKDIGD
YETLGQTRDDAAGEAFDKVARLLGLGYPGGPVIDRLASQGNPAAFHLPEGNISLPGGGYH
PYDSSFSGLKTAVLRLVEKLKTE------GDL-----PIADLAASFQDCVARSLTRRTIA
CALDYSLETIAIGGGVAANRGLRSHLQAAAAAHNLRVLFPPLSLCTDNAAMIACAAAAHL
ERG-HTSPLTLGGQSRLAITEVMQLYQ------------------
>Cya51142|172035124
------------------------------------------------------------
----------------------MTTVLGIETSCDETAVAIVNNR--------RICSSVVA
SQIDLHKRYGGVVPEEASRQHLLTINPCIEQALQTAKLTWNDIDGIAATVAPGLIGALMV
GETAAKTLAMIHHKPFLGIHHLEGHIYATYLSEPDWKPPFLCLLVSGGHTSLIHVKDCGV
YEQLGTTRDDAAGEAFDKVARLLNLGYPGGPIIDQLATQGNPKRFNLPEGKVSLPQGGYH
PYDSSFSGLKTAVLRLVEKLKQE----KTEPL-----PIADLAASFQETVARSLTKKTIT
CALDHHISHIAVGGGVAANSGLRNHLQEAAKKRNLTVHFPPLKLCTDNAAMIACAACDHL
KKG-HISSWNLGVQSRLPITEVMTLY-------------------
>Lyns|119493921
------------------------------------------------------------
----------------------MATVLAIETSCDETGVAIVKNR--------KVCSNVVA
SQIAVHQPYGGVVPEIASRQHLEAINILIDQALEEASLTWTEIDGIAATCAPGLVGALLI
GITAAKTLAIVHQKPFLGVHHLEGHIYATYLTQTDLQPPFLCLLVSGGHTSLIRVQDCGI
YETLGQTRDDAAGEAFDKVARLLNLGYPGGPIIDKLATEGNPEAFALPEGKISQPNGGYH
PYDSSFSGLKTAVLRLVQKLETS------QEL-----PVNDIAASFQQTVVNSLTKRAIA
CALDYGLNTIAIGGGVAANSRLRQHLQHVASQHNIQVLFPPLKFCTDNAAMIACAACDHL
NRG-HSSSLTLGAASRLKIEDLMQLYSHQ----------------
>Prom9211|159903011
------------------------------------------------------------
----------------MRYDQMMQTVLALETSCDETAVALVQFE----GGKFRVIANCIA
SQADEHSKWGGVVPEIASRRHLELMPFLIKEALIEAKTGFESIDLIGATVAPGLTGALLI
GSLTARSLAALHGIPFFGVHHLEGHLASVLLSDEVPTPPFLVLLVSGGHTELIRVNKNFD
YQRLGRSHDDAAGEAFDKVARLLGLSYPGGPSIEKIAKGGDPRRFSFPKGRVSNPGGGYY
PYDFSFSGLKTAVLRQVEKLKKS-----DIDL-----PLSDLAASFEQVVAEVLVERSLK
CAEEQGIDSLVMVGGVAANHRLRELMMTSSKDISLKVYLASKSFCTDNAAMIGTAALLRL
ISGGSPSSMELGVCARLGLEEASRLYDDQPPF-------------
>Noss|17227606
------------------------------------------------------------
----------------------MTTVLAIETSCDETAVAIVNNR--------QVLSSIIA
SQISVHQQYGGVVPEVASRAHLETINGAIAQAMDQAQLGWDKIDAIAATCAPGLVGALLV
GLTAAKTLAILHNKPFLGVHHLEGHIYATYLSEPTLDPPFLSLLVSGGHTSLIYVKECGR
YESLGETRDDAAGEAFDKVARLLKLGYPGGPVIDKLAQTGNPQAFALPEGKVSLPGGGYH
PYDGSFSGLKTAVLRLVQQLEKD-----GDSL-----PLEDIAASFQATVAKALTKRAIA
CALDYGLDTIAVGGGVAANSGLRQHLQAATAANNLRVLFPPLKFCTDNAAMIACAAVDHL
SRG-HTSPITLGVESRLSLSQVMKLYQ------------------
>Cya8801|218248156
------------------------------------------------------------
----------------------MATVLAIETSCDETAVAIVNNR--------NVCSSVVA
SQIALHKTYGGVVPEMASREHLITINACLEEALAQSNLSWSDIDGVAATMAPGLVGALMV
GATTAKTLAIVHQKPFVGVHHLEGHIYATYLSDPTWEPPFLCLLVSGGHTSLIWVKDCGF
YEQLGATRDDAAGEAFDKVARLLNLGYPGGPVIDRLAKTGNPQAFALPEGRVSLPEGGYH
PYDSSFSGLKTAVLRLVQTLEKD----DKNSL-----PVADLAASFQSTVARSLTKKSIA
CALDYGINSIAVGGGVAANSELRKQLQEAGINHNIKVHFPPLKWCTDNAAMIGCAAADHL
NRG-HTSSLSLNVNSRLSITDVMQLYEF-----------------
>Glov|37520923
------------------------------------------------------------
----------------------MTTIFAIETSCDESAAAIVRGR--------TVVASIIA
SQIDVHRLTGGVVPEVASREHLQALGGVIAACFAEGGLGWADIDAVAFTCAPGLVGSLLM
GSMAAKTLALVHARPLVGIHHLEGHIYSAFLSDPALEPPFLCLLVSGGHTSLVAVEDHGR
YRILGRTRDDAVGEAYDKVARVLGLGYPGGPAIDKLAQRGDPRAFALPGGRVE------S
PFDTSFSGLKTAVLRLAEKHRLQ-----RLPI-----DRADLAASFQRTVVETLAERVEL
ALAHTGYDTVVVAGGVSANRGLRERLGQAGPYRAV---FPPMHFCTDNAAMIACAGVARF
ERG-FRSSLDLPVQSRLSLEACDSLYQCLPVP-------------
>Syns8102|33866366
------------------------------------------------------------
----------------------MTSVLALETSCDESAAALVWRDA---DGRFEVSSARIA
SQVEEHARWGGVVPEIASRRHVEALPGLIQQVLDESDSTLAEVDAIAATVTPGLAGALMV
ASVTGRTLSALRDRPFLAVHHLEGHLASVHLAEHRPQLPYLVLLVSGGHTELIRVEADGA
MERLGRSHDDAAGEAFDKVARLLGLGYPGGPAIQAAAEGGDGRRFKLPKGRISLPEGGFH
PYDFSFSGLKTAMLRTVEA---Q-----SGPL-----PTADLAASFEQVVVDVLVERSLR
CAMDHGLEELVMVGGVAANRRLRQTLEQRSNAVGVRVSVAPLAYCTDNAAMIGAAALLRW
DAGARGCSLRTGVSARWPLAQVDQLYTEQPAF-------------
>Thee|22298045
------------------------------------------------------------
----------------------MVRILAIETSCDETAAAVVRDR--------AIESNVIA
SQVCAHQPFGGVVPEVASRAHLENINGVITAAISEAGCDWSAIDAIAVTCAPGLVGSLLI
GVTAAKTLALVHQKPLLGIHHLEGHLYASYLAEPTLEPPFLCLLVSGGHTSLIGVYGCGE
YQLFGQTRDDAAGEAYDKVARLMGLGYPGGPLLDRWAQQGNPEAFDLPEGNIRLPDGKVH
PYDASFSGLKTAVARLVAELRQT-----HPEL-----PVADLAASFQKAVAQALTKRAIA
AAVDHGFKTLAIGGGVAANSGLRQHLTAAAEPLGLRLIFPPLRLCTDNAAMIGCAAADHF
QRG-DRSPLDLTARSRLSLLEISALYGPTPLAVS-----------
>Syns9916|116073451
------------------------------------------------------------
----------------------MTTVLALETSCDESAAAVVQWR----NGKLEVLSQGIA
SQVEEHAQWGGVVPEIASRRHVEALPRLVESALEDAGVVFADLDAVASTVAPGLVGALMV
GSVTARTLSVLHQRPFLAIHHLEAHLASVQLAPEPPRPPYLVLLVSGGHTELIRVDAQGG
MERLGRSHDDAAGEAFDKVARLLGLSYPGGPAIQAVAEGGDPTRFALPKGRVKRPEGGFY
PYDFSFSGLKTAMLRQVEALRSQ-----TETL-----PLADLAASFEQVVADVLVDRSLR
CCREKGLSTLVMVGGVAANRRLRNLMMQRGQAAGVSVQCAPLAYCTDNAAMVGAAALQRL
IRGTPFSSLSLGVSARWPLEQASALQSEPAPF-------------
>PromMED|33861027
------------------------------------------------------------
----------------------MHKVLAIETSCDETSVSIVSNS----GDIYKIHSNIVA
SQIEDHSKWGGVVPELAARKHLELLPFVLEQALEESKIRIEKIDVIASTVTPGLVGCLRV
GSITARSLCTLYSKPFLGIHHLEGHLSSILFSKNYPKPPFLTLLVSGGHTELIKVGERRK
MQRLGRSYDDAAGEAFDKVGRLLGLSYPGGPAIAKIAKKGNASKFNLPKCKISDKEGGFL
KYDFSFSGLKTAVLRLVEKINLN-----GDEI-----PIPDIAASFERVVAEVLVERTIK
CANDYGLDNIVVVGGVAANDTLRKMMISEACKKSIKVHLAPINLCTDNAAMIGAAALYRL
KFKAYESSLKLGISGRLPIDQANTLYENKPPF-------------
>Scys6803|16330701
------------------------------------------------------------
----------------------MAIILAIETSCDETAVAIVNNR--------NVCSNVVS
SQIQTHQIFGGVVPEVASRQHLLLINTCLDQALQASGLGWPEIEAIAVTVAPGLAGALMV
GVTAAKTLAMVHQKPFLGVHHLEGHIYASYLSQPDLQPPFLCLLVSGGHTSLIHVKGCGD
YRQLGTTRDDAAGEAFDKVARLLDLGYPGGPAIDRAAKQGDPGTFKLPEGKISLPQGGYH
PYDSSFSGLKTAMLRLTQELKQS-----SAPL-----PVDDLAASFQDTVARSLTKKTIQ
CVLDHGLTTITVGGGVAANSRLRYHLQTAAQEHQLQVFFPPLKFCTDNAAMIACAAADHF
QNG-DRSPLTLGVQSRLSVEQVSQLYERN----------------
>Syn9902|78185293
------------------------------------------------------------
----------------------MQTVLALETSCDESAAAVVRHKA---DGSVEVLASRIA
SQVEEHALWGGVVPEIASRRHVEALPALVQEVLRESALSISELNAVAATVAPGLAGALMV
ASVTGRTLAALHQVPFLGIHHLEGHLASAALGEQAPAPPYLVLLVSGGHTELIRVGLNGE
MERLGRSHDDAAGEAFDKVARLLGLGYPGGPAIQAIAVSGNAKRFSLPKGRISLRGGGFH
PYDFSFSGLKTAMLRTVESCQSS-----GGDL-----PLADLAASFEQVVADVLVERAIR
CALDHNLTQLVMVGGVAANQRLRLLMAKQGKQHGVAISIAPLAYCTDNAAMIGAAALNRL
SRGVLSSSDETGVAARWPLERADALYDASPAF-------------
>Trie|113475323
------------------------------------------------------------
----------------------MTTVLAIETSCDETSVAIVKNR--------QVLSNIVK
SQINIHSFYGGVVPEVASRQHLEIINQAIAQAFREANLDWPDIDGIGATCAPGLVGALLV
GLTAAKTLAIVHEKPFVGVHHLEGHIYATYLSQPELVPPFLCLLVSGGHTSLIYVKNCGE
YETLGQTRDDAAGEAFDKVARLLKLGYPGGPVIDKLAAEGNKLAFSLPEGKISLPGGGYH
PYDFSFSGLKTAVLRLVQKIEQE-----GNELLSGSSVTKDIAASFQETVAKGLTKRAIA
CALDYSLNTIAIGGGVAANSSLRQHLSRAVESHNLQVLFPSLRFCTDNAAMIGCV---RL
VGH------------------------------------------
>Syn9311|113954321
------------------------------------------------------------
----------------------MPTVLGLETSCDESAAAVLRQE----GDQLTVLSHGIA
SQVEEHAQWGGVVPEIASRRHVEALPNLVEHALKDAGLIAADLDAIAATVAPGLVGALMV
GSITGRTLAALHQKPFLAVHHLEAHLASVFLADQPPKAPYLVLLVSGGHTELIRVDQRGE
MKRLGRSHDDAAGEAFDKVARLMGLGYPGGPAIQAIAVEGDAKRFRLPKGRVSKPEGGFY
PYDFSFSGLKTAVLRHVEALKRE-----SEEL-----PLADLAASFEQIVADVLVERSLR
CCLEQGIDQLVMVGGVAANQRLRSLMHAVGQSKGVSVHIAPLAYCTDNAAMVAVAALRRL
SSGVKSSSLELGVSARWPLEKALSLYGSTPPF-------------
>NoAz|298493047
------------------------------------------------------------
----------------------MTTVLAIETSCDETAVAIVNNR--------QVCSSIIA
SQIPVHQQYGGVVPEVASRQHLETLNQQIAQAMDESSMGWEQIDAIAATCAPGLVGALLV
GLTSAKTLAMVHKKPFLGVHHLEGHIYATYLAQPTLYPPFLSLLVSGGHTSLIYVKDCGK
YETLGETRDDAAGEAYDKVARLLKLGYPGGPIIDKLAQTGDTHAFALPEGKISLPGGGYH
RYDASFSGLKTAVLRLVQQFEKH-----GREL-----PIADIAASFQETIAKALTKRAIT
CARDYKLDTIAVGGGVAANTGLRKHLQAAAGEHNIRALFPPLKYCTDNAAMIGCAAADHL
ARG-HTSPLTLGVNSRLSLSQVMQLY-------------------
>Ucyn|284929231
------------------------------------------------------------
----------------------MATILAIETSCDDTSVAIVNDR--------QIYSNIVA
NQNELHNYYGGIVPEIASREHLLHINYCIDQALQVAKLNWSEIDGIAATVAPGLVGALMV
GETAAKTLSMIHEKPFLGIHHLEGHIYANYLCENDLKPPFLCLLVSGGHTSIIHVKSYGI
YEELGATHDDAAGEAFDKVARLLDLGYPGGPIIDKLATMGDPKKFSLPEGRISLPQGGYH
PYDSSFSGLKTAVLRLVEKFKKE----QGVDL-----PVADIAASFQETIVRSLTKKTIR
CAMDYDINNIAIGGGVAANSCLRNYLTEAASKNNLKVYYPPLELCTDNAAMIACAAADHL
TRG-HISSWSLEVQSRLKISEATKLYK------------------
>Syns5701|87302107
------------------------------------------------------------
----------------------MPTVLALETSCDESAAAIVRDR--------TVLAGAVA
SQVEEHARWGGVVPEIASRRHVEALPHLVERVMAESGLSYGDLDGIAATVAPGLVGALLV
GSVTGRTLARLHDLPFLGVHHLEGHLCSVQLGEPLPPGPYLVLLVSGGHTELVRVEGVGA
YQRLGRSHDDAAGEAFDKVARLMGLGYPGGPAIQAAAAAGDPERFPLPKGRVSRPEGGFH
PYDFSFSGLKTAVLRLVQRLEQE-----PQAL-----PLADIAASFERVVVDVLVERSCR
CALDQGLDTVVLVGGVAANRRLRQAMEERCDALGLHWRVAPLAYCTDNAAMIGVAAAARL
AGG-ARSGCDLGVLARLPLEQAGSLYETRSGC-------------
>YellB|86610247
------------------------------------------------------------
----------------------MPRVLAIETSCDETAVAVVTADVAWPGFAPRQLSSVVA
SQIDLHAAYGGVVPEVASRQHVETLPFVLEAALQQAGLEVAEVDAIAVTCAPGLVGSLLV
GLMGAKTLALLYDKPLIGVHHLEGHLFSGFLAEPDLRPPCLCLLVSGGHTSLIWMKDYGD
YQTVGRTRDDAAGEAFDKVARLLGLGYPGGPQIDRWAQQGDPQRFPLPEGKVE------H
PYDTSFSGLKTAVLRLVQQLQQQ-----GREL-----PIADIAASFQACLTHVLTEKAVA
CAEALGLSTLLLTGGVAANRELRARLREAARQKGLRVVIPPLALCTDNAAMIGAAGLCHW
LRG-EVSPLELGVASRMPLEGIPSLYMDGGGAHREEQTGSAAL--
>Syn7002|170077628
------------------------------------------------------------
----------------------MSIVLAIETSCDETAVAIVNNR--------KVLGNVVA
SQIDIHREFGGVVPEVASRHHLESINACIDTAFEQSGLSWSEIEAIATTCAPGLVGALLL
GAAAGKTLAMIHNKPFIGVHHLEGHIYASYLSQPELEPPFLCLLVSGGHTSFIEVRGCGE
YKLLGETRDDAAGEAFDKVARLLRVGYPGGPVIDRLAKTGDPQAFKLPEGRISLPGGGYH
PYDCSFSGLKTAVLRLVQQFETQ-----GKAV-----PVADIAASFQYTVAQALTKRAVR
CAGDRQLQTIVVGGGVAANSGLRQILTAAAAEAGIQVYFPPLKFCTDNAAMIACAAAEHF
QKG-DRSRLDLPVASRLPITQVQTLYTPLVPLKGKS---------
>Cylr|282898990
------------------------------------------------------------
----------------------MTTILAIETSCDETAVAIVKNR--------YVKSSVIA
SQIPLHQQYGGVVPEVASRQHLETINQVIAQALDDSLMEWGEIDGVAATCAPGLVGALLV
GLTAGKTLAMVHEKPFLGVHHLEGHIYATYLAEPDLNPPFLSLLVSGGHTSLIYVQDCGK
YETLGQTVDDAAGEAFDKVARLLGLAYPGGPIIDQLAQMGNPHAFFLPEGKISLPQGGYH
PYNSSFSGLKTAVLRLVQQFQKD-----GEKI-----PVADIAASFQATLAKALTKRAIA
CAYNYGIKTIAVGGGVAANSGLRQHLQAAAREHNLRVLFPP-------------------
---------------------------------------------
>Prom9303|124022380
------------------------------------------------------------
----------------------MPTVLALETSCDESAAAVLRLN----NGCLQVIASRIA
SQVEKHAQWGGVVPEVASRLHVEALPHLVEEVLQEAGQSMARFDAVAATVTPGLAGALMV
GSVTGRCLAALHALPFFGIHHLEGHLASVLLAEHPPRPPYLVLLVSGGHTELIRVGAESE
MVRLGRSHDDAAGEAFDKVGRLLGLAYPGGPAIQALAAAGDSGRFSLPKGRVSKPGGGFH
PYDFSFSGLKTAMLRLVQALSEA-----GEDL-----PRADLAASFEQVVADVLVERSLL
CANDQGLKTVVMVGGVAANRRLRELMSKRGQEQGIEVHTAPLRYCTDNAAMIGAAALQRL
VSGDDASSLELGVAARWPLDKTEDLYHSPPPF-------------
>Syns7805|88807608
------------------------------------------------------------
----------------------MPKVLALETSCDESAAAVVEQR----ADRLMVLSHRIA
SQVEEHAQWGGVVPEIASRRHVEALPHLIGAVLDDAGQAVADMDAVAATVTPGLVGALMV
GSVTGRTLAALHGKPFMGVHHLEAHLASVRLASSPPEPPYLVLLVSGGHTELILVGIDGG
LQRLGRSHDDAAGEAFDKVARLLGLAYPGGPAIQMAAREGDPKRFSLPKGRVSRPEGGFY
PYDFSFSGLKTAMLRQVESLRAQ-----SDVL-----PLEDLAASFEQVVVDVLVERSLR
CCLDRGLSTLVMVGGVAANVRLREQMERRGREHGVCVHLAPLEFCTDNAAMVGAAALGRL
QSGWGASSIRLGVSARWPLERGGDLFTQDPQF-------------
>Syns7803|148240179
------------------------------------------------------------
----------------------MPKVLALETSCDESAAAVVQHS----AGGLEVLAHRIA
SQVEEHAQWGGVVPEIASRRHVEALPHLISAVLDEAGLAVGEMDAVAATVTPGLVGALMV
GSLTGRTLAALHHKPFLGVHHLEAHLASVRLASSPPEAPYVVLLVSGGHTELILVDSDSG
LQRLGRSHDDAAGEAFDKVARLLGLAYPGGPAIQAAAKAGDPKRFSLPKGRVSRPEGGFY
PYDFSFSGLKTAMLRQVESLKAQ-----SDAL-----PLEDLAASFEQIVVDVLVERSLR
CCLDRGLSTLVMVGGVAANVRLRVQMEQQGRERGVSVHLAPLAYCTDNAAMVGAAALGRL
QAGWGSSSIRLGVSARWPLEAGGDLYAQDPQF-------------
>Cya0110|126658199
------------------------------------------------------------
----------------------MTTILGIETSCDETAVAIVNDQ--------RICSSVVA
SQIDLHKRYGGVVPEEASRQHLLTINPCIEESLQLAKLSWNDIDGIAATVAPGLIGALMV
GETAAKSLAMIHQKPFLGIHHLEGHIYATYLSEPDWKPPFLCLLVSGGHTSLIHVKDCGI
YEQLGTTRDDAAGEAFDKVARLLNLGYPGGPIIDKLATQGNPKRFLLPEGKVSLPQGGYH
PYDSSFSGLKTAVLRLVEKLKQE----NTEPL-----PITDLAASFQATVARSLTKKTIT
CALDHNISHIAVGGGVAANSGLRHHLQEAAKKHNLTVHFPPLKLCTDNAAMIACAACDHL
KRG-HISSWNLGVQSRLPITEVMTLY-------------------
>Mica|166365555
------------------------------------------------------------
----------------------MTIILAIETSCDETAVAIVNNN--------LVLSSVVS
SQIDLHRLYGGVVPEMASRQHLETINFCLEKAWQETGLNWSEIDGIAATVAPGLVGALMV
GMTAAKTLAIVHDKPFIGIHHLEGHIYASYLAESDLKPPFLSLLVSGGHTSLIHVQACGK
YQQLGTTRDDAAGEAFDKVARLLNLSYPGGPIIDRMAKDGNPQAFPLPEGKISLPTGGFH
AYDSSFSGLKTAVLRLVEKFEPD-------NL-----PVADIAASFQDTVARSLTRRTIN
CALDYGLKTIAIGGGVAANSALRNHLETAAKNHHLTVYFPPLKLCTDNAAMIARAAVDHY
DLG-HFSDLSIGVRSRLPLSEVMQLYK------------------
>Syns8109|260435003
------------------------------------------------------------
----------------------MHAVLALETSCDESAAAVLRRHA---DGRIDVLGSQIA
SQVEEHARWGGVVPEIASRRHVEALPGLVDAVVHEAGVALAQMDAIAATITPGLAGALMV
ASVTGRTLAALHQRPFLGVHHLEGHLASVMLGDAPPQAPYLVLLVSGGHTELILVADDGG
MTRLGRSHDDAAGEAFDKVARLLGLGYPGGPAIQAVAETGDATRFSLPKGRISLPGGGFH
PYDFSFSGLKTAMLRTVETLRQN-----PDPL-----PLADLAASFEQVVADVLVQRSLR
CAEDNGVQQLVMVGGVAANRRLRQSMLEQGKQRGIAVSIAPLAFCTDNAAMIGAAALLRL
GQNTACTSLESGVAARWPLDQANALYTPDPPF-------------
