# Supplementary material for: Genome fluctuations in cyanobacteria reflect evolutionary, developmental and adaptive traits
Source: BMC Evol Biol. 2011 Jun 30;11:187. doi: 10.1186/1471-2148-11-187 (PMC3141437; doi:10.1186/1471-2148-11-187)
Supplement: Additional file 8 — Individual and concatenated alignments for protein groups. Compressed file containing all alignments of individual groups (fasta format) and the concatenated alignment of 285 single-copy genes (phylip format). [file 1471-2148-11-187-S8.GZ › Cyanos1422.faa]

>Syne7942|81300070
---------------------------------MGEVRRHLKLVNGLARSEQSAVRRIII
AGNWKMYKTQAEALEFLQAFLPQLSETP----ESRKVVLCAPFTTLSSLSKTL--HGSRV
RVGAQNIHWAKEGAFTGEISGAMLTEIGVRYVVVGHSERRQYFGETDETVNQRLLAAQSF
GLLPILCVGESKQQRDAGETEAVISRQLERGLVGADQTNLVIAYEPIWAIGTGDTCAAEE
ANRVIGLIRSQLKDTDVPIQYGGSVKPENIDEIMAQPEIDGALVGGASLEAESFARIVNY
QS---------
>PromCC|33240351
------------------------------------------------------MRKTVI
AGNWKMHMTCSSAKEYIDKFIPFSKEFP----SDRHVVIAPPFTAISTLASLL--QGTNI
QLSSQNVHWEDTGAFTAEISPSMLLEHDVRYAIVGHSEPRKYFSESDEQINLRARSAQSN
GLIPIVCVGESIEQRERGEAERVIRRQVEQGLEQTDLTKLVIAYEPIWAIGTGKTCESNE
ANRICGLIREWAGFSDLIIQYGGSVKPANIDEIMSMSDIDGVLVGGASLDPENFARIANY
QSI--------
>Crow|67925152
----------------------------------------------------MAVGKIII
AGNWKMHKTQAEALEFLTVLKSKVEETN----ETREIVLCVPFTALSILSKSL--HGGKV
RLGAQNVHWEDKGAYTGEISGPMLTELSVDYVVIGHSERRQYFSETDETANLRVITAQRH
GLTPILCVGESKQQRDAGEAESVIINQLQKGLVDVDQSNLVIAYEPIWAIGTGDTCESTE
ANRIIRVIRDQLSNKNVTIQYGGSVKPNNIDEIMAQSDIDGALVGGASLDPVNFARIINY
Q----------
>Syn7335|254423271
------------------------------------------------------MRKVVI
AGNWKMHKTQADASAFVQQLMPQLESVP----EEREIVLCAPFTTLGLLVDKL--QSSRV
QVGAQNVHWEREGAYTGEVSGVMLKELGVRYVVVGHSERRQYFGETDETVNARLKAAQLH
GLTPILCVGETKQQRDADQTESVITGQIKKALVDINQFNLVIAYEPIWAIGTGDTCAADE
ADAVIGKIRALLDNKEVSIQYGGSVKPENVDEIMAQSEIDGALVGGASLTPDSFARLANY
QDQ--------
>Syn307|148242073
--------------------------------------------------MSTQSRPVVI
AGNWKMHMTCAQAKQYAAAFLPQVANAP----KDRSIVLAPPFTAISTLQEAL--AGSDV
QIASQNVHWKDSGAFTGEISAEMLLELGVGYTIVGHSEPRKYFSESDEQINQRARASQAA
GLIPILCVGESDEQRSSNETERVIRRQVEQGLEGIDPSKLVVAYEPIWAIGTGKTCESEE
ANRVCGLIRNWVGYPNLTIQYGGSVKPGNIDELMAKSDIDGVLVGGASLEPDSFARIANY
QMASAAAAA--
>Syn9605|78213346
-------------------------------------------------MGKQGVRRPVI
AGNWKMHMTCAQSREFMEAFLPLIADTP----DDRDLVLAPPFTALSTMAELS--RNSRV
CLSSQNVHWEGQGAFTGEISPAMLKEHGVTHTIVGHSEPRKYFSESDEQINHRARSSQSN
GLIPIVCVGESDEQRERGEAERVIRRQIEQGLEGLDAEKLVVAYEPIWAIGTGKTCAAEE
ANRICGLIRSWVGSPDLVIQYGGSVKPSNIDELMGMSDIDGVLVGGASLEPESFGRIANY
QAA--------
>Nosp|186684444
------------------------------------------------------MRKIVI
AGNWKMFKTQAETQEFLQGFLPHLEETP----QGREVILCPPFTDLSVLSKTL--HGSLI
QLGAQNIHWEEFGAYTGEISGPMLTESGVRFVIVGHSERRQYFGETDATVNLRLRTAQRF
GLTPILCVGETKQQRDAGETESLIALQLDKGLVDIDQNNLVIAYEPIWAIGTGETCEAVE
ANRIIGLIRSQLSNPNVSIQYGGSVKPNNIDEIMAQPEIDGVLVGGASLEPESFARIVNF
HLV--------
>PromAS|123968574
------------------------------------------------------MRKSVI
AGNWKMHMTCAEAKSYLKEFIPLIKDIN----EDRKVVIAPPFTAISTFSNHS--DFDYL
DISSQNIHWEDQGAFTAEISPKMLLEHGVSYAIVGHSEPRKYFSESDEQINKRAVFAQSS
GLTPIVCVGETLEQRERGEAVRVITRQVEQGLENTDPSNLIVAYEPIWAIGTGKTCQAED
ANKICSLIRKLIGFDDVIIQYGGSVKPNNIDEIMSMSDIDGVLVGGASLDPNSFARIANY
Q----------
>Rapb|282897289
------------------------------------------------------MRKVVI
AGNWKMFKTQAESEEFLRGFLPELEETP----SIREVVLCPPFTNLNVMSKYL--HGSRV
GLGAQNVHWAENGAYTGEIAAPMLLEIGVRYVIIGHSERRQYFGETDETVNLRLKAAQNY
GLTPILCVGETKQQRDAGETEKLISYQLEHDLVDIDQTKLVIAYEPIWAIGTGDTCESAE
ANRVIGLIRSQLTNDKVPIQYGGSVKPNNIDEIMAQSEIDGVLVGGASLEPDSFARIVNY
R----------
>YellA|86605117
------------------------------------------------------MRPILI
AGNWKMHKTQAEARQFLREFRPALQASSAGVRPQRQIILCVPFTDLAVVVEET--RGSGM
AVGAQNLHWEDQGAFTGEISGPMLAELGVRYVIVGHSERRQYFGETDETVNRRLAAAQRH
GLTPILCVGESLQQREQGLTESWIVGQLDRALPGIDLRNLVIAYEPIWAIGTGKTCAAAE
ANRVIGLIRQHLGADHLPILYGGSVKASNIDELMAQPQIDGVLVGGASLDPQEFARIVNF
QALTPAAAAAP
>Prom9215|157413408
------------------------------------------------------MRKSVI
AGNWKMHMTCAEAKSYLEEFIPLIKNIK----DDRKVVIAPPFTAISTFSNHS--DFDYL
DISSQNIHWEDQGAFTAEISPKMLLEHGVSYAIVGHSEPRKYFSESDEQINKRAVFAQSS
GLTPIVCVGETLEQRERGEADRIITRQVEQGLENTDPSNLIVAYEPIWAIGTGKTCEAED
ANKICSLIRKLIGFDDVIIQYGGSVKPNNIDEIMSMSDIDGVLVGGASLDPNSFARIANY
K----------
>PromN2A|72382222
------------------------------------------------------MRKPVI
AGNWKMNMTCTEAIEYMRVLIPLLKDIP---KKDREIVIAPPFTALYPLSEFIRDRNEYL
SLSSQNVHWEDSGAYTAEVSPLMLNELSVKCAIVGHSEPRKYFSESDEQINKRAKSAQDH
QLIPIVCVGETFQQREMGEAERVIRRQIEQGLEGIEVKRLIVAYEPIWAIGTGKTCEANE
ANRICGLIRKWIGYEDVIIQYGGSVKSNNIDEIMSMSDIDGVLVGGASLDPTNFARIANY
EKI--------
>Syns9917|87125684
------------------------------------------------------MRKPVI
AGNWKMHMTCAQARDWMTVFLPLIANTP----EDRHLVVAPPFTAISTLAAMG--QGSRL
ELSSQNVHWEGEGAFTGEISPTMLLEHGVRYAIVGHSEPRKYFSESDEQINHRGRSAQSH
GLIPIVCVGESDEQRSRGEAERVIRRQVEQGLEGLDPAKLVVAYEPIWAIGTGKTCEASE
ANRICGLIRSWVGSPDLIIQYGGSVKPGNIDQLMAMSDIDGVLVGGASLDPESFGRIANY
QKS--------
>Prom9312|78779355
------------------------------------------------------MRKSVI
AGNWKMHMTCAEAKSYLEEFIPLIKNIR----DDRKVVIAPPFTAISTFSKHS--DFDYL
DISSQNIHWEDEGAFTAEISPKMLIEHGVSYAIVGHSEPRKYFSESDEQINKRAVFAQCS
GLTPIVCVGETLEQRERGEADRVITRQVEQGLENTDPSNLIVAYEPIWAIGTGKTCEAKD
ANNICSLIRKLIGFDDVIIQYGGSVKPNNIDEIMSMSDIDGVLVGGASLDPNSFARIANY
Q----------
>SynsBL|116070937
------------------------------------------------------MRRPVI
AGNWKMHMTCAQAREFMAAFLPLVADMP----NDRDLVLAPPFTALSTMAELC--KNSPV
ALSSQNVHWEGSGAFTGEISPSMLKEHGVTYTIVGHSEPRKYFSESDEQINHRARSSQAN
GLIPIVCVGESDEQRERGEAERVIRRQIEQGLEGLDADLLVVAYEPIWAIGTGKTCEAAE
ANRICGLIRSWVGSPDLVIQYGGSVKGGNIDELMGMSDIDGVLVGGASLQPDGFARIANY
NVA--------
>Prom9515|123966137
------------------------------------------------------MRKSVI
AGNWKMHMTCAETKNYLEEFIPLIKDLP----NDRKIVIAPPFTAISTFSSYS--NFDYL
DIASQNIHWEDQGAFTAEISPKMLIEHNVKYAIVGHSEPRKYFSESDEQINKRAVFAQSS
GLTPIVCVGETLEQRERGEANRVITRQVEQGLENTDPSNLIIAYEPIWAIGTGKTCEASD
ANKICALIRELIGFDDVIIQYGGSVKPNNIDEIMSMSDINGVLVGGSSLDPISFSRIANY
E----------
>Cya8802|257060313
------------------------------------------------------------
-----MHKTQAEALEFLQVLKLELEEAD----ETRGVVLCAPFTALGTMSKSL--HGGLI
RLGAQNIHWEDSGAYTGEIAGAMLTEIGVEYVVVGHSERRQYFGETDETANLRVIAAQRH
GLTPILCVGETKSQRDAGETETVIINQVKRGLVDVDQRNLVIAYEPIWAIGTGDTCEASE
ANRVIGLIREQLTNKAVTIQYGGSVKPDNIDEIMAQPEIDGALVGGASLDPVGFARIVNY
Q----------
>Prom9313|33863089
------------------------------------------------------MRKPVI
AGNWKMHMTCAQAREYTAMFLPLIEATP----NDRHVVIAPPFTAISSMAESV--GGTRL
ELSSQNVHWEDDGAYTAEVSPTMLLEHQVRYAIVGHSEPRKYFSESDEQINRRARSAQAH
GLIPIVCVGESDEQRERGEAERVIRRQVEQGLEDTDPDKLVVAYEPIWAIGTGKTCEASE
ANRICGLIRRWVGASELIIQYGGSVKPGNIDELMAMSDIDGVLVGGASLDPESFARIANY
QTS--------
>Cya7822|196255227
------------------------------------------------------MRKIII
AGNWKMYKTQAEALEFVQTFKSKVDNTN----ESREIVLCAPFTTLGAMSKNL--HGSRI
RLGAQNIHWEDAGAYTGEIAGPMLTEIGVNYVIIGHSERRQYFGETDETVNLRLLAAQKH
GLIPILCVGESKSQRDAGETEKIIINQLKRDLVDVDQNNLVIAYEPIWAIGTGDTCESTE
ANRVIGLIREQLTNKNVPIQYGGSVKPNNIDEIMKQSEIDGALVGGASLDPADFASIVNY
Q----------
>Cya7424|218440921
------------------------------------------------------MRKIII
AGNWKMYKTQAEALEFVQVFKSKIEDTD----ESREIVLCAPFTDLGAMSKNL--HGSRI
KLGAQNVHWEEAGAYTGEISGAMLTEIGVSYVIVGHSERRQYFGDTDETVNLRVLAAQKY
GLIPILCVGESKSQRDAGETEKIIINQLKRDLVDVDQNKLVIAYEPIWAIGTGDTCESSE
ANRVIGIIREQLTNKNVSIQYGGSVKPGNIDEIMKQSEIDGALVGGASLNPADFAQIVNY
K----------
>PromN1A|124025771
------------------------------------------------------MRKPVI
AGNWKMNMTCTEAIEYMRVLIPLLKDIP---KKDREVVIAPPFTALYPLSEFIRDKNDCL
SLSSQNVHWEDSGAYTAEVSPLMLNELSVKCAIVGHSEPRKYFSESDEQINKRAKSAQDH
QLIPIVCVGETFQQREMGEAERVIRRQIEQGLEGIEVKKLIVAYEPIWAIGTGKTCEANE
ANRICGLIRKWIGYEDVIIQYGGSVKSNNIDEIMSMSDIDGVLVGGASLDPTNFARIANY
EKI--------
>Micc|254415651
------------------------------------------------------------
-----MFKTQRESSEFLQEFMPKLEQTP----PEREVVLCVPFTDLGVMSKNL--HNSRV
QLGAQNIHWADEGAFTGEISGPMLTELGLRYVVVGHSERRQYFGETDKTVNQRLLAAQRH
GLIPILCVGETKQQRDAGEAESHISQQLVEGLVDVDQQQLVIAYEPIWAIGTGDTCEATE
ANRIMGLIRSQLKVADVPIQYGGSVKPANIDQIMAQPEIDGVLVGGASLDPGGFARIVNY
Q----------
>Prom9202|254526808
------------------------------------------------------MRKSVI
AGNWKMHMTCAEAKSYLEEFIPLIKNIK----DDRKVVIAPPFTAISTFSNHS--DFDYL
DISSQNIHWEDQGAFTAEISPKMLLEHGVSYAIVGHSEPRKYFSESDEQINKRAVFAQSS
GITPIVCVGETLEQRERGEADRIITRQVEQGLENTDPSNLIVAYEPIWAIGTGKTCEAED
ANKICSLIRKLIGFDDVIIQYGGSVKPNNIDEIMSMSDIDGVLVGGASLDPNSFARIANY
Q----------
>Nods|119509962
------------------------------------------------------------
-----MFKTQAETQDFLQGFLPHLEEIP----EDREVVLCPPFTNLNILSKSL--HGSLI
QLGAQNVHWEENGAYTGEISGPMLTELGVRFVIVGHSERRQYFGETDATVNLRLKAAQKY
GLTPILCVGETKEQRDAGETDSLITAQLDKDLIDVDQNNLVIAYEPIWAIGTGDTCEATD
ANRVIGLIRSQLKNPNVSIQYGGSVKPNNIDEIMAQPEIDGALVGGASLEPASFARIVNY
K----------
>Cyab|254432042
------------------------------------------------------MAKAVI
AGNWKMHMTCAEARAYAAAFRPLIAALP----SDRQVLIAPPFTAIPTLSRHL--EGTGV
AIAAQNVHWDEQGAYTGMVSAPMLVEHGVTHAIVGHSEPRKYFSESDEQINLRARTAQKH
GLIPILCVGESLDQRETGETERVIFRQIEQGLESVDPTRLIVAYEPIWAIGTGKTCAATE
ANRICGLIRGWVGHNDVTVQYGGSVNPATIDELMTQSDIDGVLVGGASLDPDSFARIANF
RVSAAV-----
>Acam|158337510
------------------------------------------------------MRKIAI
AGNWKMHKTQAEALEFLQTFLPLLQDTP----EDRDVILCAPFTTLTALSKNL--HGSRV
QVGAQNIHWEDTGAFTGEISGPMLLETGVRYVVVGHSERRQFFGETDATVNQRLKAAQNH
RLTPILCVGESKAQRDANETETVIFEQLEKGLVGVDQKNLIIAYEPIWAIGTGDTCASSE
ANRVIGLIRSRLTNHDVTIQYGGSVKPDNVDEIMAQPEIDGALVGGASLAGDGFARVVNY
Q----------
>Prom9301|126696379
------------------------------------------------------MRKSVI
AGNWKMHMTCAEAKSYLEEFIPLIKNIK----DDRKVVIAPPFTAISTFSDHS--DFEYL
DISSQNIHWEDQGAFTAEISPKMLLEHGVSYAIVGHSEPRKYFSESDEQINKRAVFAQSS
GLTPIVCVGETLEQRERGEADRVITRQVEQGLENTDPSNLIVAYEPIWAIGTGKTCEAED
ANKICSLIRKLIGFDDVIIQYGGSVKPNNIDEIMSMSDIDGVLVGGASLDPNSFARIANY
Q----------
>Artm|209523302
------------------------------------------------------------
-----MYKTQAEAQEFLKGFVMELEDTP----EDREVVLCVPFTDLGVMSKSL--HGSRV
RLGAQNVHWEDSGAYTGEISPPMLVEIGVRFVVIGHSERRQYFGETNETVNLRLKAAQNH
GLTPILCVGETKEQRDAGETESHIFSQLEQGLVDVDQNNLVIAYEPIWAIGTGDTCESEE
ANRVIGLIRSKLSNPNVTIQYGGSVKPDNIDEIMAQSEIDGALVGGASLQPDSFSRIVNY
R----------
>Syne6301|56750299
-------------------------------------------MNGLARSEQSAVRRIII
AGNWKMYKTQAEALEFLQAFLPQLSETP----ESRKVVLCAPFTTLSSLSKTL--HGSRV
RVGAQNIHWAKEGAFTGEISGAMLTEIGVRYVVVGHSERRQYFGETDETVNQRLLAAQSF
GLLPILCVGESKQQRDAGETEAVISRQLERGLVGADQTNLVIAYEPIWAIGTGDTCAAEE
ANRVIGLIRSQLKDTDVPIQYGGSVKPENIDEIMAQPEIDGALVGGASLEAESFARIVNY
QS---------
>Anav|75909497
------------------------------------------------------MRKIVI
AGNWKMFKTQAESQEFLKEFLPALEETP----QEREVLLCVPFTDLAILSQSL--HGSLV
QLGAQNVHWAENGAYTGEISGPMLTEIGVRYVIVGHSERRQFFGETDETVNLRLQAAQKY
GLTPILCVGETKQQRDSGETESLIVSQLDKDLINVDQTNLVIAYEPIWAIGTGDTCETTE
ANRVIGLIRSQLKNPDVPIQYGGSVKPNNIDEIMAQPEIDGVLVGGASLEAASFARIVNY
Q----------
>Artp|284052850
------------------------------------------------------------
-----MYKTQAEAQEFLKGFVMELEDTP----EEREVVLCVPFTDLGVMSKSL--HGSRV
RLGAQNVHWEDSGAYTGEISPLMLVEIGVRFVVIGHSERRQYFGETNETVNLRLKAAQNH
GLTPILCVGETKEQRDAGETESHIFSQLEEGLVGVDQNNLVIAYEPIWAIGTGDTCESEE
ANRVIGLIRGKLSNPNVTIQYGGSVKPDNIDEIMAQSEIDGALVGGASLQADSFSRIVNY
R----------
>Cya7425|220908743
------------------------------------------------------------
-----MHKTQAESLEFLQEFLPHLEQTP----EGREVILCVPFTDLAILSQNL--HGSRV
QLGAQNIHWEKSGAFTGEISGPMLMEVGVRYVIVGHSERRQYFGETDATVNLRLRAAQAI
GLTPILCVGESKQQRDAGETESHIFNQLEHDLKGVDQTNLVIAYEPIWAIGTGDTCETLE
ANRVIGLIRSRLDHKDTPIQYGGSVNPENIDQIMAQPEIDGALVGGASLKGSGFARIVNY
QT---------
>Cya51142|172039217
--------------------------------------------------MKMAVGKIII
AGNWKMHKTQGEALEFLTVLKSKVEETD----EAREIVLCVPFTTLSILSKSL--HGGKV
RLGAQNIHWEDKGAYTGEISGPMLTELSVDYVVIGHSERRQYFGETDKTANLRVIAAQRH
GLTPILCVGETKEQRDAGEAESVIINQLQKGLVDVDQSNLVIAYEPIWAIGTGDTCDATE
ANRIIRVIRDQLSNKNVTIQYGGSVKPNNIDEIMAQSDIDGALVGGASLDPVSFARIVNY
Q----------
>Lyns|119489867
------------------------------------------------------------
-----MFKTQAEAQEFLQGFITALDETP----DEQETVLCVPFTDLWIMSKSL--HGSRI
RLGAQNIHWEDSGAYTGEISGPMLLEIGVRYAIVGHSERREYFGETDETVNRRLKAAQRH
GLTPILCVGESKQQRDARETEAHIFSQLQEGLVDVDPNNLVVAYEPIWAIGTGETCEAEE
ANRVIGLIRSKLKNPDVSIQYGGSVKPNNIDEIMAQPEIDGALVGGASLKPESFARIVNY
Q----------
>Prom9211|159903479
------------------------------------------------------MSKTVI
AGNWKMHMTCAQARDFISAYLPLIKNVP----KGRELVLAPPFTAISTLSEIL--KGSNV
SLSSQNVHWEDNGAFTAEISPKMLLEHSVSYAIVGHSEPRKYFSESDKQINLRAKSAQAN
GLIPIVCVGETIEQRERGEAERVIRRQVEQGLEETDKKKLIVAYEPIWAIGTGKTCEANE
ANRICGLIRQWANCPEILIQYGGSVKPGNIDEIMAMSDIDGVLVGGASLDPESFARISNY
KVE--------
>Noss|17231877
------------------------------------------------------MRKIVI
AGNWKMFKTQAESQEFLKEFLPALEETP----QEREVLLCVPFTDLAILSQSL--HGSLV
QLGAQNVHWAENGAYTGEISGPMLTEIGVRYVIVGHSERRQFFGETDETVNLRLQAAQKY
GLTPILCVGETKQQRDSGETESLIVSQLDKDLINVDQTNLVIAYEPIWAIGTGDTCETTE
ANRVIGLIRSQLKNSDVPIQYGGSVKPNNIDEIMAQPEIDGVLVGGASLEAASFARIVNY
L----------
>Cya8801|218248362
------------------------------------------------------------
-----MHKTQAEALEFLQVLKLELEEAD----ETRGVVLCAPFTALGTMSKSL--HGGLI
RLGAQNIHWEDSGAYTGEIAGAMLTEIGVEYVVVGHSERRQYFGETDETANLRVIAAQRH
GLTPILCVGETKSQRDAGETETVIINQVKRGLVDVDQRNLVIAYEPIWAIGTGDTCEASE
ANRVIGLIREQLTNKAVTIQYGGSVKPDNIDEIMAQPEIDGALVGGASLDPVGFARIVNY
R----------
>Glov|37520609
------------------------------------------------------MRRKVL
AGNWKMYKTRGEARAFLEAFVPLISPGA----ENREVILCGPFTCLDLLSA----QAGPY
AVGAQNVHWADHGAYTGEIAPQMLVELGVHYVIVGHSERREYFNETDSTVNRRLNNAQDH
DLVPILCVGETESVRKDGITEAHIRSQLDRDLELVDMRRLIIAYEPIWAIGTGKTCEANE
ANRVCAMIRKHVNFEGVPILYGGSVKPENIDELMAQSDIDGVLVGGASLEAKSFARIVNF
EV---------
>Syns8102|33865357
------------------------------------------------------MRRPVI
AGNWKMHMTCAQARDYMAAFLPQIERAP----QDREIVLAPPFTALSTMAAAA--EHSVV
GLASQNVHWQDHGAFTAEISAEMLLEHGVAYTIVGHSEPRKYFSESDEQINHRARCSQAK
GLIPIVCVGESDEQRERGEAERVIRRQIEQGLEGLDANKLVVAYEPIWAIGTGKTCEAAE
ANRICGLIRSWVGATDLIIQYGGSVKPTNIDELMAMSDIDGVLVGGASLKPDSFARIANY
QAI--------
>Thee|22298509
--------------------------------MIRDNPCGTLDQVKFRRGKSRGVRPKVL
AGNWKMHKTQQEAVAFLQEFLGELVDTP----SDREVVLCVPYTCLSVLSKSL--HGTRV
KLGAQNVHWADQGAFTGEISPPMLVELGVRYVIIGHSERRQYFGETDATVNQRLRAAQSH
GLTPILCVGETKAQRAAGETENHIFQQLALDLVDVDQTNLVIAYEPIWAIGTGDTCEETE
ANRVIGLIRSQLHNPDVPIQYGGSVNANNIDAIMAQPEIDGVLVGGASLQPQSFGRIVNY
KPL--------
>Syns9916|116072921
------------------------------------------------------MRKPVI
AGNWKMHMTCAQAREWMAAFLPLISATP----NDRHLVVAPPFTAISTMAELA--KGSSV
ELSSQNVHWEGHGAYTAEIAPSMLLEHGVGYAIVGHSEPRKYFSESDEQINHRARSAQTN
GLIPIVCVGESDEQRTRGEAERVIRRQVEQGLEGLDPAKLIVAYEPIWAIGTGKTCESSE
ANRICGLIRSWVGSPDLIIQYGGSVKPGNIDELMSMSDIDGVLVGGASLEAESFARIANY
QAG--------
>PromMED|161347552
------------------------------------------------------MRKSVI
AGNWKMHMTCADTKKYLEEFLPLIEEIP----NDRKIVIAPPFTAISTFSNYT--NFDYL
NIASQNIHWEDKGAFTAEISPNMLIEHKVKYAIVGHSEPRKYFSESDEQINKRAVFAQSS
GLTPIVCVGETLEQRERGEADRVITRQVEQGLENTDPSNLIVAYEPIWAIGTGKTCEASD
ANKICALIRSLIGFSDVIIQYGGSVKPNNIDEIMSMSDIDGVLVGGSSLDPISFSRIANF
E----------
>Scys6803|16331347
------------------------------------------------------MRKIII
AGNWKMHKTQAEAQAFLQGFKPLIEDAA----ESREVVLCVPFTDLSGMSQQL--HGGRV
RLGAQNVHWEASGAYTGEISAAMLTEIGIHYVVIGHSERRQYFGETDETANLRVLAAQKA
GLIPILCVGESKAQRDAGETEQVIVDQVKKGLVNVDQSNLVIAYEPIWAIGTGDTCAATE
ANRVIGLIREQLTNSQVTIQYGGSVNANNVDEIMAQPEIDGALVGGASLEPQSFARIVNF
QP---------
>Syn9902|78184405
------------------------------------------------------MRRPVI
AGNWKMHMTCAQAREFMAAFLPLVADMP----NDRDLVLAPPFTALSSMADLC--KDSPI
ALSSQNVHWEGSGAFTGEISPSMLKEHGVTYTIVGHSEPRKYFSESDEQINHRARSSQAN
GLIPIVCVGETDEQRERGEAERVIRRQIEQGLEGLDADLLVVAYEPIWAIGTGKTCEAAE
ANRICGLIRSWVGSPDLVIQYGGSVKGGNIDELMGMSDIDGVLVGGASLQPDGFARIANY
NVA--------
>Trie|113475099
------------------------------------------------------MRKTII
AGNWKMYKTQLEAKEFLEGLMSQLTKTP----EEREVVLCTPFTALDFMSKIL--HGSLI
RLGAQNVHWEDEGAYTGEISGLMLKDVGVSYVIVGHSERRQYFGETDETVNMRLKAAQKH
GLTPILCVGETKQQRDSGETESHIFSQLANDLVDVDQENLVIAYEPIWAIGTGDTCEAKE
ANRVIGLIRGKLNNSNVTIQYGGSVKPNNVDDIMAQEEIDGALVGGASLNPESFSRLVNY
Q----------
>Syn9311|113955302
------------------------------------------------------MRKPVI
AGNWKMHMTCAQARAWIGTFLPLIAELP----NDRHLVVAPPFTAISTLAELS--EGTRL
ELSSQNVHWEGEGAYTAEISPSMLKEHNVQYAIVGHSEPRKYFSESDEQINHRARSAQTN
GLIPIVCVGESDEQRSRGEAERVIRRQVEQGLEGLDPSQLVVAYEPIWAIGTGKTCEASE
ANRICGLIRSWVGSPDLIIQYGGSVKPGNIDQLMGMSDIDGVLVGGASLDPEGFGRIANY
VKS--------
>NoAz|298490380
MIATQLRFCPFFFVSLYLERETKALSPASISRNVQKSSTVKNASCSVSMLTKSPVRKIVI
AGNWKMFKTWSESETFLRGFLPHLEETP----SEREIVLCPPFTDLSVMSKYL--HGSLI
QLGAQNVHWEENGAYTGEIAAPMLTEIGVRYVIVGHSERREYFGETDATVNLRLKAAQKH
GLIPILCVGETKQQRDAGETEKLIISQLEKDLVDINQKNLVIAYEPIWAIGTGDTCEATE
ANRVIGLIRSQLTNPNVSIQYGGSVKPNNIDEIMAQPEIDGALVGGASLEADSFARIVNY
KKID-------
>Ucyn|284929103
------------------------------------------------------MRKKII
AGNWKMHKTQAEALEFLSVLKLNLANTT----EKADIVLCVPFTLLSLLSKSL--HGGNI
HLGAQNIHWANEGAFTGEISGSMLVDLNANYVIVGHSERRQYFGETDKIVNEKVIAAQYH
KIKPILCVGETKKQRDAGEVEKVIVKQLEQSLVNVDQGNLVIAYEPIWAIGTGETCNVLE
ANRIIGIIREQVTNKGITIQYGGSVTPKNISEIMTQPNIDGVLVGGASLNPLSFSEIINY
-----------
>Syns5701|87303367
------------------------------------------------------------
-------MTCAEARAYASAFLPLLGNLP----SDREVVLAPPFTAIAALSEAL--EGSAV
KIASQNVHWDDVGAYTGMISAPMLLEHGVSHAIVGHSEPRKYYSETDEQINLRARTAQKS
GMIPILCVGESDSQREAGEAERVIRRQVDQGLEGLDPTQLVVAYEPIWAIGTGKTCGAEE
ANRLCALIRGWVGYEDVVIQYGGSVKAENIDLLMAQPDIDGVLVGGASLDPTGFARIARY
QVPVAA-----
>YellB|86609604
------------------------------------------------------MRPILI
AGNWKMHKTQAEAREFLRELGLALRSSPSGSASQRQIILCVPFTDLAVVAEQS--RGSDI
AVGAQNLHWEDQGAFTGEISGPMLAELGVRYVIVGHSERRQYFGETDETVNRRLAAAQRH
GLTPILCVGESQQQREQGLTESWIVGQLDRALQGIDLENLVIAYEPIWAIGTGQTCAAQE
ANRVIGLIRQHLGNAQLPILYGGSVKAGNIDELMAQPEIDGVLVGGASLDPQEFARIVNF
QALAPA-----
>Syn7002|170077220
------------------------------------------------------MRKIII
AGNWKMYKTQAESLDFLKALLPKIADDH----EEREVVLCTPFTDLGLMSKSL--HGTRV
RLGAQNIHWADEGAFTGEISGSMLTEMGVRYVIVGHSERRQYFGETDETVNQRLKAAQRH
GLTPILCVGESKAQRDAGETEAVIFAQLEQDLVDIDQNNLVVAYEPIWAIGTGDTCDATE
ANRVIGLIREKLTNKNVTIQYGGSVKPNNVDEIMAQPEIDGALVGGASLEAESFARLVNY
V----------
>Cylr|282899419
------------------------------------------------------MRKIVI
AGNWKMFKTQAESEEFLRGFLPELEETP----SIREVVLCPPFTNLNVMSKYL--HGSRV
GLGAQNVHWAENGAYTGEIAAPMLLEIGVRYVIIGHSERRQYFGETDETVNLRLKAAQNY
GLTPILCVGETKQQRDAGETEKLISYQLKHDLVDVDQTKLVIAYEPIWAIGTGDTCESAE
ANRVIGLIRSQLTNDKVPIQYGGSVKPNNIDEIMAQSEIDGVLVGGASLEPESFARIVNY
Q----------
>Prom9303|124023096
------------------------------------------------------MRKPVI
AGNWKMHMTCAQAREYTAMFLPLIEATP----NDRHVVIAPPFTAISSMAEAV--GGTRL
ELSSQNVHWEDDGAYTAEVSPTMLLEHQVRYAIVGHSEPRKYFSESDEQINRRARSAQAH
GLIPIVCVGESDEQRERGEAERVIRRQVEQGLEDTDPDKLVVAYEPIWAIGTGKTCEASE
ANRICGLIRGWVGASELIIQYGGSVKPGNIDELMAMSDIDGVLVGGASLDPESFARIANY
QTS--------
>Syns7805|88808811
------------------------------------------------------MRKPVI
AGNWKMHMTCAQTRDWMGTFLPLIAETP----DDRHLVVAPPFTAISTLATVG--AGSRV
EISSQNVHWEGHGAYTGEISPAMLQEHGVSYAIVGHSEPRKYFSESDEQINHRARSAQAH
DLIPIVCVGESDEQRSRGEAERVIRRQVEQGLEGLDPARLVVAYEPIWAIGTGKTCESAE
ANRICGLIRSWVGSPDLIIQYGGSVKPANIDELMGMSDIDGVLVGGASLDPEGFARIANY
QKA--------
>Syns7803|148239771
------------------------------------------------------MRKPVI
AGNWKMHMTCAQTRDWMGTFLPLISETP----DDRHLVIAPPFTAISTLADVG--AGSRV
EISSQNVHWEGHGAYTGEISPAMLQEHGVRYAIVGHSEPRKYFSESDEQINHRARSAQAH
DLIPIVCVGESDEQRSRGEAERVIRRQVEQGLEGLDPQRLVVAYEPIWAIGTGKTCESAE
ANRICGLIRSWVGSPDLIIQYGGSVKPANIDELMGMSDIDGVLVGGASLDPEGFARIANY
KKG--------
>Cya0110|126657761
----------------------------------------------------MAVGKIII
AGNWKMHKTQAEALEFLTVLKSKVEETD----EAREIVLCVPFTTLSILSKSL--HGGKV
RLGAQNIHWEDKGAYTGEISGPMLTELSVDYVVIGHSERRQYFGETDETANLRVITAQRH
GLTPILCVGETKQQRDAGEAESVIIKQLQKGLVNVDQSKLVIAYEPIWAIGTGDTCDATE
ANRIIRVIRDQLSNKNVTIQYGGSVKPNNIDEIMAQSDIDGALVGGASLDPVSFARIVNY
Q----------
>Mica|166363870
------------------------------------------------------------
-----MHKTQREALEFLQDFKSHLEETP----DDREVVLCAPFTALAVLSKTL--HGGRI
RLGAQNVHWEKSGAYTGEISADMLTEIGVHYVVIGHSERRQYFGETDETVNLRVISAQKQ
GLIPIICVGESKAQRDAGETEKVIIKQIQAGLVNVDQKNLVIAYEPIWAIGTGETCESEE
ANRVIGLIRQQLDNPEVTIQYGGSVKPDNIDEIMAQSQINGALVGGASLDPAVFARIVNY
R----------
>Syns8109|260435546
-------------------------------------------------MGKQGVRRPVI
AGNWKMHMTCAQSREFMEAFLPLLADTP----DDRDLVLAPPFTALSTMAELS--QNSRV
CLSSQNVHWEGQGAFTGEISPAMLKEHGVTHTIVGHSEPRKYFSESDEQINHRARSSQSN
GLIPIVCVGESDEQRERGEAERVIRRQIEQGLEGLDAEKLVVAYEPIWAIGTGKTCAAEE
ANRICGLIRSWVGSPDLVIQYGGSVKPSNIDELMGMSDIDGVLVGGASLEPESFGRIANY
QTA--------
