# Supplementary material for: Genome fluctuations in cyanobacteria reflect evolutionary, developmental and adaptive traits
Source: BMC Evol Biol. 2011 Jun 30;11:187. doi: 10.1186/1471-2148-11-187 (PMC3141437; doi:10.1186/1471-2148-11-187)
Supplement: Additional file 8 — Individual and concatenated alignments for protein groups. Compressed file containing all alignments of individual groups (fasta format) and the concatenated alignment of 285 single-copy genes (phylip format). [file 1471-2148-11-187-S8.GZ › Cyanos1423.faa]

>Syne7942|81300086
MARVKRGNVARKRRNKILKLAKGFRSGNSKLFRTANQRVMKALTNAYRDRRRRKRDFRRL
WIARINAAARLHGVSYSRLIGALKKADIQINRKMLAQLAVLDSAGFKAIVDLALKA----
--
>PromCC|33241271
MSRVKRGNVARKRRNKILRLAKGFQGSNGSLFRTANQRVMKALCNAYRDRKRRKRDFRRL
WIARINAAARMNGMSYSKLIGNLKKADIRINRKMLAQIAILDPTNFQKVVADVKK-----
--
>Crow|67920997
MTRVKRGNVARKRRKKILKLAKGFRGSHSRLFRTANQQVMKALRNAYRDRRKRKRDFRRL
WITRINAAARQNGMSYSQLIGQMKKANIEINRKMLAQLAILDPDAFAKVVETASTAK---
--
>Syn7335|254424304
MARVKRGNVARKRRKKVLKLAKGFRGSHSKLFRTANQQVMKALRNAYRDRRRRKRDFRRL
WIARINAAARLNGTTYSRLIGDLKKADIQINRKMLAQLAVLDPNAFTKVVEAATSKEVAA
ST
>Syn307|148241158
MARVKRGNVARNRRNKILRLARGFQGSNGTLFRTANQRVMKALCNAYRDRRRRKRDFRRL
WIARINAAARMNGVSYSRLIGGLKKADVRINRKMLAQLAVLDPSGFETVVAAAKS-----
--
>Syn9605|78211612
MARVKRGNVARKRRNKILRLARGFRGGNGTLFRTANQRVMKALCNAYRDRRRRKRDFRRL
WIARINAAARLNGVSYSRLMGGLKKADVRLNRKMLAQLAVVDPGSFTNVVAAAKS-----
--
>Nosp|186685029
MTRVKRGNVARKRRNKILKLAKGFRGSHSTLFRTANQQVMKALRSAYRDRKKKKRDFRRL
WITRINAASRQHGLSYSQLIGNLKKADIQLNRKMLAQLAVLDPASFGKVAELASQAKG--
--
>PromAS|123969403
MARVKRGNIARKRRNKILNLAKGFRGGNKNLFRTANQRVMKALCNAYRDRRRRKRDFRRL
WISRINASARINGTNYSKLINGMKNADIIINRKMLAQLAITDPKCFEKIVSSVSQ-----
--
>Rapb|282896967
MTRVKRGNVARNRRNKILKLAKGFRGSHSTLFRTANQQVMKALRSAYRDRKKKKRDFRRL
WITRINAASRQQGLSYSQLIGNLKKANVELNRKMLAQLAVLDPATFAKVAELASSVKG--
--
>YellA|86607414
-MRVKRGNVARKRRKKILKLAKGFRGAGSKLFRTANQQVMKALRSAYRDRRRKKRDFRRL
WIARINAATRAQGLRYSEFIDGLKKGNIQLNRKMLARLAFLDPEAFTQVVEAARQARAS-
--
>Prom9215|157414268
MARVKRGNIARKRRNKILNLAKGFRGGNKNLFRTANQRVMKALCNAYRDRRRRKRDFRRL
WISRINASARINGTNYSKLINGMKNSEIIINRKMLAQLALSDPKCFEKIVSSVSN-----
--
>PromN2A|72383098
MARVKRGNVARKRRNKILRLARGFRGGNGTLFRTANQRVMKALCNAYRDRRRRKRDFRRL
WIARINAAARLNGLSYSKFMGGLKKADIRINRKMLAQLAVIDPKTFTNVAVNSKS-----
--
>Syns9917|87123293
MARVKRGNVARKRRNKILRLARGFRGSNGTLFRTANQRVMKALCNAYRDRRRRKRDFRRL
WIARINAAARLNGMSYSRLIGGLKKADVRINRKMLAQLAMVDPGTFTTVVTTAKA-----
--
>Prom9312|78780139
MARVKRGNIARKRRNKILNLAKGFRGGNKNLFRTANQRVMKALCNAYRDRRRRKRDFRRL
WISRINASARINGTNYSKLINGMKNSEIIINRKMLAQLALNDPKCFEKIVSSVSN-----
--
>SynsBL|116071748
MARVKRGNVARKRRNKILRLARGFRGGNGTQFRTANQRVMKALCNAYRDRRRRKRDFRRL
WIARINAAARMNGVSYSRLMGGLKKADVRINRKMLAQLAVADPTSFTTVVTAAKS-----
--
>Prom9515|123967085
MARVKRGNIARKRRNKILNLAKGFRGGNKNLFRTANQRVMKALCNAYRDRRRRKRDFRRL
WIARINASARINGTNYSKLINGLKTSEIIINRKMLAQLALNDPQSFEKIVSAVSK-----
--
>Cya8802|257061271
MTRVKRGNVARKRRKKVLKLAKGFRGSHSKLFRTANQQVMKALRNAYRDRRKRKRDFRRL
WITRINAAARVHGISYSKLTGQLKKANIELNRKMLAQLAILDPQAFAKVVETANAAQ---
--
>Prom9313|33862328
MARVKRGNVARKRRNKILRLARGFQGSNGSLFRTANQRVMKALCNAYRDRRRRKRDFRRL
WIARINAAARINGVSYSRLIGGLKKADVRINRKMLAQLAVMDPKSFTSVVTSAKS-----
--
>Cya7822|196259096
MTRVKRGNVARKRRKKVLKLAKGFRGSHSKLFRTANQQVMKALRNAYRDRRKRKRDFRRL
WITRINASARQNGMSYSKLTGQLKKANIQLNRKMLAQLAVLDPQAFAKVVEVASQAQ---
--
>Cya7424|218441164
MTRVKRGNVARKRRKKILKLAKGFRGSHSKLFRTANQQVMKALRNAYRDRRKKKRDFRRL
WITRINASARQNGISYSKLTGQMKKANIQLNRKMLAQLAVLDPQAFAKVVEVASQAQ---
--
>PromN1A|124026836
MARVKRGNVARKRRNKILRLARGFRGGNGTLFRTANQRVMKALCNAYRDRRRRKRDFRRL
WIARINAAARLNGLSYSKFMGGLKKADIRINRKMLAQLAVIDPKTFTNVAVNSKS-----
--
>Micc|254411645
MTRVKRGNVARKRRKKVLKLAKGYRGSHSKLFRTANQQVMKALRNAYRDRRKRKRDFRRL
WITRINAAARQNGISYSQLMGQMKKANIQINRKMLAQLAVLDPASFQKVVELASQGAK--
--
>Prom9202|254527027
MARVKRGNIARKRRNKILNLAKGFRGGNKNLFRTANQRVMKALCNAYRDRRRRKRDFRRL
WISRINASARINGTNYSKLINGMKNSEIIINRKMLAQLALSDPKCFEKIVSSVSN-----
--
>Nods|119511879
MTRVKRGNVARKRRNKILKLAKGFRGSHSTLFRTANQQVMKALRSSYRDRKKKKRDFRRL
WIARINAAARQHGLSYSQLIGNLKKADIQLNRKMLAQLAVLDPASFGKVAELALQAKG--
--
>Cyab|254430949
MARVKRGNVARKRRNKILRLARGFRGGNGSLFRTANQRVMKALCNAYRDRRRRKRDFRRL
WIARINAAARLNGVSYSRLMGGLKKADVRLNRKMLAQLAVVDPGSFTSVVGTAKN-----
--
>Acam|158335280
MTRVKRGNVARKRRKKILKLAKGYRGSHSRLFRIANQQVMKALRNAYRDRRKRKRDFRRL
WIARINAATRQHGVSYSKFMGQLKRADIQLNRKMLAQLAATDPDSFSKIVELAGKA----
--
>Prom9301|126697190
MARVKRGNIARKRRNKILNLAKGFIGGNKNLFRTANQRVMKALCNAYRDRRRRKRDFRRL
WISRINASARINGTNYSKLINGMKNAEIIINRKMLAQLALNDPKCFEKIVSSVSN-----
--
>Artm|209528095
MTRVKRGNVARKRRKKILKLAKGFRGSQSKNFRIANQRVMQALRNAYRDRKKRKRDFRRL
WITRINAAARVHGIS---------------------------------------------
--
>Syne6301|56750284
MARVKRGNVARKRRNKILKLAKGFRSGNSKLFRTANQRVMKALTNAYRDRRRRKRDFRRL
WIARINAAARLHGVSYSRLIGALKKADIQINRKMLAQLAVLDSAGFKAIVDLALKA----
--
>Anav|75909654
MTRVKRGNVARKRRNKILKLAKGFRGSHSTLFRTANQQVMKALRSAYRDRKKKKRDFRRL
WITRINAAARQHGLSYSQLIGNLKKADIQLNRKMLAQLAVLDPASFGKVAELAIQAKG--
--
>Artp|284050291
MTRVKRGNVARKRRKKILKLAKGFRGSQSKNFRIANQRVMQALRNAYRDRKKRKRDFRRL
WITRINAAARVHGISYSQLMGNLKKADIEINRKMLAEMAVLDPDTFEKVVAKAAQAQS--
--
>Cya7425|220906898
MTRVKRGNVARKRRNKILKLAKGFRGSHSRLFRTANQQVMKALRNAYRDRRKRKRDFRRL
WIARINAASRLHGLSYSQLIGNLKKANVQLNRKMLAQLAVLDPVAFDQVVTVAAQTRR--
--
>Cya51142|172038063
MTRVKRGNVARKRRKKILKLAKGFRGSHSRLFRTANQQVMKALRNAYRDRRKRKRDFRRL
WITRINAAARANGMSYSQLIGHMKKANIEINRKMLAQLAILDPQAFAKVVETASAAK---
--
>Lyns|119488085
MTRVKRGNVARKRRKKILKLAKGFRGCQSTNFRIANQRVMQALRNSYRDRRKRKRDFRRL
WITRINAAARLQGISYSQLIGSLKKANIQINRKMLAQLAVIDPQAFSQVVQQADQVQA--
--
>Prom9211|159904329
MSRVKRGNVARKRRNKILRIAKGYRGGNGKLFRTANQRVMKALCNAYRDRKRRKRDFRRL
WIARINAAARLNGMSYSKLMGNLKKADVRINRKMLAQLAVIDPKSFKNVVTHSQK-----
--
>Noss|17230920
MTRVKRGNVARKRRNKILKLAKGFRGSHSTLFRTANQQVMKALRSAYRDRKKKKRDFRRL
WITRINAASRQHGLSYSQLIGNLKKADIQLNRKMLAQLAVLDPASFGKVAELASQAKG--
--
>Cya8801|218247395
MTRVKRGNVARKRRKKVLKLAKGFRGSHSKLFRTANQQVMKALRNAYRDRRKRKRDFRRL
WITRINAAARVHGISYSKLTGQLKKANIELNRKMLAQLAILDPQAFAKVVETANAAQ---
--
>Glov|37522353
MVRVKRGNVARKRRKKILKLAKGFRGSHSKLFTAANQQVMKALRNAYRHRRTKKRDFRSL
WIVRINAQARTEGLSYSRLIDGLHKADVALNRKMLAQLAVTDPEAFAEVARVAKSARPV-
--
>Syns8102|33864593
MARVKRGNVARKRRNKILRLARGFRGGNGTQFRTANQRVMKALCNAYRDRRRRKRDFRRL
WIARINAAARINGVSYSRLMGGLKKADVRLNRKMLAQLAVVDPGSFSNVVATAKG-----
--
>Thee|22299701
MARVKRGNVARKRRKKILKLAKGYRAGHSKLFRTANQVVMKALCNAYRDRRRRKRDFRRL
WIARINAAARQYGMSYSQLMGALKKADIQLNRKMLAQLAVLDAPAFATVIQTARAL----
--
>Syns9916|116074340
MARVKRGNVARKRRNKILRLARGFRGSNGTLFRTANQRVMKALCNAYRDRRRRKRDFRRL
WIARINAAARMNGMSYSRLIGGLKKADVRINRKMLAQLAVVDPGSFTNVVTAAKG-----
--
>PromMED|33862218
MARVKRGNIARKRRNKILNLAKGFRGGNKNLFRTANQRVMKALCNAYRDRRRRKRDFRRL
WISRINASARINGTNYSRLINGMKNSEIIINRKMLAQLALSDPQCFEKIVSTVNN-----
--
>Scys6803|16331323
MTRVKRGNVARKRRKKILKLAKGFRGSHSKLFRTANQQVMKALRNAYRDRRKRKRDFRRL
WITRINAAARQEGMSYSKLTGQLKKANIEINRKMLAQLAVLDPAAFSEVVKVAATAK---
--
>Syn9902|78183638
MARVKRGNVARKRRNKILRLARGFRGGNGTQFRTANQRVMKALCNAYRDRRRRKRDFRRL
WIARINAAARINGVSYSRLMGGLKKADVRINRKMLAQLAVADPASFTTVVTAAKS-----
--
>Trie|113475550
MPRVKRGNVARKRRKKILKLAKGFRGAQSRLFKVANQRVMQALRNAYRDRRKRKRDFRRL
WITRINAAARQQGMTYSQLICNMKRANIAINRKMLAQLAVLNPEAFAKVLELASLAKK--
--
>Syn9311|113955438
MARVKRGNVARKRRNKILRLARGFRGSNGTLFRTANQRVMKALCNAYRDRRRRKRDFRRL
WIARINAAARMNGVSYSRLIGGLKKADVRINRKMLAQMAVVDPASFANVVNATQG-----
--
>NoAz|298492611
MTRVKRGNVARKRRNKILKLAKGFRGSHSTLFRTAHQQVMKALRSAYRDRKKKKRDFRRL
WITRINAASRQNGLSYSQLIGNLKKANVELNRKMLAQLAVLDPASFAKVAELANSVKA--
--
>Ucyn|284929713
MTRVKRGNVARKRRKKILKLAKGFRGSHSRLFRIANQQVMKALRNAYRDRRKRKRDFRRL
WITRINAAARQNGISYSKLVGLMKKSSISINRKMLAHLAIVDFEAFTEVVEAAKVAK---
--
>Syns5701|87301606
MARVKRGNVARKRRNKVLRLARGFQGSNGSLFRTANQRVMKALCNAYRDRRRRKRDFRRL
WIARINAAARLNGLSYSRLIGGLKRSDVQLNRKMLAQLALADPGSFSDVVGAARA-----
--
>YellB|86610270
-MRVKRGNVARKRRKKILKLAKGFRGAGSKLFRTANQQVMKALRSAYRDRRRKKRDFRRL
WITRINAATRAQGLRYHEFIDGLKKANIQLNRKMLARLAFLDPEAFTQVVEAARQSRAS-
--
>Syn7002|170078778
MPRVKRGNVARKRRKKILKLAKGFRGSHSKLFRTANQQVMKALRNAYRDRRKKKRDFRRL
WIVRVNAAARLNGLSYSKLTHQLKKANIEINRKMLAELAVVDPQAFAQVVEVAKSA----
--
>Cylr|282901102
MTRVKRGNVARNRRNKILKLAKGFRGSHSTLFRTANQQVMKALRSAYRDRKKKKRDFRRL
WITRINAASRQQGLSYSQLIGNLKKANVELNRKMLAQLAVLDPTTFAKVAELASSVKGN-
--
>Prom9303|124021774
MARVKRGNVARKRRNKILRLARGFQGSNGSLFRTANQRVMKALCNAYRDRRRRKRDFRRL
WIARINAAARINGVSYSRLIGDLKKADVRINRKMLAQLAVMDPKSFTSVVTSAKS-----
--
>Syns7805|88809305
MARVKRGNVARKRRNKILRLARGFRGSNGTLFRTANQRVMKALCNAYRDRRRRKRDFRRL
WIARINAAARLNGVSYSRLIGGLKQADVRINRKMLAQLAVADPSSFATVVNATQG-----
--
>Syns7803|148238394
MARVKRGNVARKRRNKILRLARGFRGSNGTLFRTANQRVMKALCNAYRDRRRRKRDFRRL
WIARINAAARLNGVSYSRLIGGLKQADVRINRKMLAQLAVADPSSFTTVVNATQG-----
--
>Cya0110|126655917
--------------------------------------MMKALRNAYRDRRKRKRDFRRL
WITRINAAARQNGLSYSQLIGQMKKANIEINRKMLAQLAILDPQAFAKVVETASAAK---
--
>Mica|166367075
MSRVKRGNVARKRRKKVLKLAKGFRGSHSRLFRTANQQVMKALRNAYRDRRKRKRDFRRL
WITRINAAARQQGISYSQLTGQLKKANILLNRKMLAQLAVLDPVAFAKVVETAKG-----
--
>Syns8109|260434257
MARVKRGNVARKRRNKILRLARGFRGGNGTLFRTANQRVMKALCNAYRDRRRRKRDFRRL
WIARINAAARLNGVSYSRLMGGLKKADVRLNRKMLAQLAVVDPGSFTNVVAAVKS-----
--
