# Supplementary material for: Genome fluctuations in cyanobacteria reflect evolutionary, developmental and adaptive traits
Source: BMC Evol Biol. 2011 Jun 30;11:187. doi: 10.1186/1471-2148-11-187 (PMC3141437; doi:10.1186/1471-2148-11-187)
Supplement: Additional file 8 — Individual and concatenated alignments for protein groups. Compressed file containing all alignments of individual groups (fasta format) and the concatenated alignment of 285 single-copy genes (phylip format). [file 1471-2148-11-187-S8.GZ › Cyanos1424.faa]

>Syne7942|81300101
--------MDTP--RLHPETIAAVKERADIVDIVSEQVVLKKRGKDFVGLCPFHDDKSPS
FTVSPAKQFYYCFSCGAGGNPIKFLMELGKQSFSEVVLDLAKRYQVPVRTLEVQQH---Q
ELQRQLSRRERLYEVLAVATQFYEQSLRRPEGAAALDYLRRSRQLQESTIQKFQLGYAPA
QWASLATHLIEQKRFPADLVEEAGLVVARRN-----GQGYYDRFRDRLMIPIHDLQGRVV
GFGGRTLTGE-EPKYLNSPETTLFEKGKLLFGLDKARAAIAKQDQAVVVEGYFDVIALHA
AGIDHAVASLGTALSRQQVKLLSRYSESNQIVLNFDADRAGAKAAERAIGEVEDLAYQGQ
VQLRVLNLPGGKDADEYLQRH--------SVADYR-------------------------
---ELLARSPLWLDWQIDQLLRDRNLDQADQFQAVVQAIVQLLGKLPNTPLRTHYVHQVA
ERLSQGEARTAVQLASDLRAQVRG-----QRW------------------------HGQA
SRWE-----------KPGDVSIREQAEAQILKVYLHCPRLRLAVRKTLHDREIQGFSLQP
HRLLWQAIAEIEEAHLG------FAAMYQVERGEGN--GDDLAAIDLVPILRDRLDQL--
--TGVSLGGFLELSENDHA-----DL-THPLPLLRGAVALVERLRCEKRCRHLLDSWARQ
SIHTFEHCIEQLLQAGIGEDV---------DAEAQITALHEQLNQEALHFQKLYYNERRY
LQQLDQ-ERCLNPQAFLGMTEHDATAIAPTTPQPISA--------
>PromCC|33240207
--------MVNP--RLHPRTLDAVKEKADIVDVVGEHVVLKKKGKEFVGICPFHDDNRPS
MTVSPAKQFYFCFSCGAGGNSIKFLMELQRQSFGEVVLELARKYQLPVETLDGPQQ---E
RFRQELSRKDRLLRVLSLAKSWFQDQLRSSVGVEALNYLMKTRQLNKGTIDSFELGYAPQ
SWDGLITYMNHVESISSELLVEAGLVVPRKS-----ENGFYDRFRNRLIVPINDRQGRVI
GFGGRSLDGS-DPKYLNSPETELFEKGKHLFGLDKAANAIRKADKAIVVEGYFDVIALHS
AGINNSVAALGTALSSQQIKQLCRCSDSKRIILNFDTDSAGIRAANRAIGEVEHLAMQGQ
LELRILQLPSSKDPDEYLQDH--------SDLDYK-------------------------
---VLADNSPLWLDWQIDQILKDSDLSKADHFQRAVSGLVQLLGKLPQSALRSHYLQKVA
ELLSGGQARLALQLEEDLRNQIKG-----QRW------------------------HGRS
SRFA-----------LPSETSLRERLEAQILRLYLHFPNHRACIRNELRQRELEDFALHH
HRLLWIAISELEEKHIG------ATLLESISRGESN--SQQLSEIELSKILLDKLVADND
DSLSSTLTRLLEPDEFQLA-----LI-KEPLLELRGTLAVLERQKALKRCRHLIEAWSGQ
RLETLETCISALIEQEQKHPNEKY------DMELRIDKMFEQLNIEALNFQELYYAERKH
ILYLDQ-QRCALSNAGNETLTA-----------------------
>Crow|67924476
--------MNFP--RLHPDTIEEVKEKIDIYDIVSDYVVLKKRGQNYVGLCPFHQEKTPS
FTVNQSKQMYYCFGCGAAGNGIKFLMEIGQQSFSQVVLELANRYQVPLKTLEPEKR---Q
EVQKELSLKEQLYEIVAVTSNFFEHALRETLGENALNYLIEKRKLQPETIQKFNLGYAPS
GWETLYRYLVEQKRYPIALVEEAGLIKPRKK-----GNGYYDTFRDRLMIPIKDIQGRVI
AFGGRSLTDD-EPKYLNSPETPLFNKGKTLFALDQAKSSIRSFDKVIVVEGYFDAIALHS
AGITNTVASLGTAFSESQLKQLLRYSDSKGVIFNFDADKAGIKATERAIKEIESLIYSGQ
VNLKILNIPDGKDADEFINSHDN------GSEQYQ-------------------------
---ELIEKAPLWLNWKIEQILMEKNLKQADNFEQVAQGMVKLLNQLSDSNQRSYYISYCA
EILAQGDARLLTLYLKNLQTQLSK-----PLT------------------------KLSQ
KNTTKTFIKLE----NTAENNLLKEAETILLKIYIHYPEHRQEIFDKLEDKNLI-FSLSE
HRIIWQKLLDIDDEY----------------------------DQKLVSKLEADIANLSE
--VSEKVNKLLNFREIEQY-----EDSSRLSLIIDAALISLEKVNLEKYCNYCEKKYKTI
NPEEDP--------------------------------------VNYQYYLNEYISSRQK
ILQLQP-LRSFSQLDIYS---------------------------
>Syn7335|254424595
--------MGTP--HIHPDTIDEVRQRADIVDIVSEQVVLKKQGKDFVGLCPFHDDKSPS
FSVSPSKQFYYCFSCGAGGNAFKFLMELGQRSFADVVLDLARRYQVPVKTTEPAQQ---Q
ELQRKLTLREQLYEIVAIAAKFYEHALFQPDGKQALAYLRDERLLSDETISHFQIGYAPE
GWQTLYGYLVDQKRYPVGLVEQAGLIVPRKE-----GTGYYDRFRDRIMVPIHDAQNRLI
GFGGRGLTAEAKPKYLNSPETELFDKGKTLYGLDKAKAAIAKQDRAIVVEGYFDVIALHA
AGITNAVASLGTALNAAQVKLLLRYTESKQIIFNFDADAAGIKAAERAIGEVAEMAYRGD
VQLRVLNIPDGKDPDDYLRLH--------TAEAYI-------------------------
---ALTNSAPLWLDWQIDKIVSDADLKQADQFQQCSQSIVSLLSNIANADTRTHYIRYCA
EIFSQGDGRIVPLLAENLLAQVRR-----KRR------------------------NPGN
KQSTKGDKRDT----KILNRSFLEEAEAALLRIYIHCPEHRQTIIDGLDARDLG-FSFSH
HRALWRMVTELTEIEK-----------------------REASASTMLQTLRNCSAESTG
P-LSQ-VHHLLYLDEKTRL-----DT-VREPLVIRAAIACLERNMCEKRYRRLLELWQAG
DFSKTP--------------------------------------ETHTEYQKQIVAEKSR
INELDREERSVDFVDLASVPWVGQ---------------------
>Syn307|148242418
--------MSVP--RLHPRTIEAVKERADIVDVVGEHVMLKKKGREFVGLCPFHDDKSPS
MTVSPAKQFYYCFSCGAGGNSLKFLMELKRQSFSDVVMELARRYSLPVETLDANQQ---E
RLRQQLSRRDQLHRVLSLASGWFRSRLQAPEGAAALEYLRKQRGLSAGTIESFELGYAPE
AWDGLLRHLQQVEGIDPSLMEAAGLVVPRKG-----GNGFYDRFRHRLMVPIHDRQGRII
GFGGRSLDGS-EPKYLNSPETEVFDKGKHLYGFDKAADPIRRADCALVVEGYFDVIALHA
AGVRHAVAALGTAMSAQQVTQLCRCSESRRIILNFDADGAGVRAAQRTIGEVEQQALQGQ
LELRVLHLPAGKDPDEFLKQH--------SQADYL-------------------------
---ALQDNAPLWLDWQIEQVLSGKDLGRADQFQLAVQGLVELLGKLPQSALRSHYLQRVA
ERLSGGQARMALQLEEDLRQQVKG-----QRW------------------------HGRS
SRHE-----------QPGDASLRERAEAQLLRLYLHVPSLRATIRQELRQRELEDFGLPH
HRKLWAHLSALEEDNLG------VGLLENISRGSEP--GDQLADLELPRLLSDLLLIEDS
P-LLQRLTALLEPGELQQL-----GL-VNPSDQLRGTTASLERHRVLRRCRHLLEAWGSQ
RLQSLEQCIAMLLESKEDEG----------DAETRIEALFQRLNADALRFQELYYTERQY
LQQLDQ-QRCRQSA-------------------------------
>Syn9605|78212706
--------MVNA--RLHPRTIEAVKERADIVDVVGEHVVLKKKGREFVGICPFHDDSKPS
MTVSPAKQFYYCFSCGAGGNSIKFLMEFQRQSFSDVVLDLARRYQLPIETVDGPQQ---E
RLRQQLSRRDKLQRALALAAGWFRSQLMAPAGAEALKYLSEARELSPATQETFQLGYAPD
QWDGLLKHLQQVEGLAPELLEAAGLVVPRKG-----GNGFYDRFRHRVMVPIHDRQGRVI
GFGGRSLDGS-EPKYLNSPETEVFEKGKHLFGLDKASNAIRKDDRAVVVEGYFDVIALHA
AGITNAVASLGTALSSQQITQLCRVSDSKRIVLNFDADGAGVRAANRAIGEVEQLAMQGQ
LELRVLHLPSGKDPDEFLKQN--------GAGDYR-------------------------
---ALLDQAPLWLDWQIEQVLAERDLSRADQFQQAVTALVGLLGKLPQSAVRTHYLQRVA
ERLSGGQGRLALQLEDDLRQQVKG-----QRW------------------------HGRS
SRHE-----------QPGESGQRERCEADLLRLYLHCPRHRATIRQELRKRELEDFAIPH
HRHLWAAITDLEETNLG------EGRMESISRCDDD--GEGLDLIDLPRLLTDQLLLESS
A-LVSRLTPLLEPGELQRV-----AL-AEPLEQLRGIAALLERQKSLKRCRHLLEAWGGQ
RLQTLESCIAVLIDQEASSDQASV------DMEVRIQALFDDLNRDALRYQELYYAERKH
IGHLDQ-QRCASYTVPPAA--------------------------
>Nosp|186683726
--------MQIP--RLHPDTIEEVKLRADIVDVVSEYVVLRKRGKDFVGLCPFHDEKSPS
FTVSQTKQMYYCFGCQAGGNAIKFVMELGKRSFADVVLDLARRYQVPVQTLEPEQR---Q
ELQRQLSLREQLYEVLATSAQFYQHALRQSQGQKALQYLQSNRQLKEETIQQFGLGYAPA
GWETLYRYLVEDKHYPAQILEKAGLIKPRKE-----GGGYYDVFRDRLMIPIRDVQGRVI
AFGGRTLTDE-QPKYLNSPETELFSKGKTLFALDQAKGGISQLDQAVVVEGYFDAIALHA
AGINNAVASLGTALSLEQVRLVLRYTESKQLVLNFDADKAGTNATERAIGEIAELAYKGE
VQLKILNLPNGKDADEFLNTH--------NPEEYQALAAPIKRLSTLEKFRFRIDELSPS
ERKELLETAPLWLDWQIKQIIQDRDLKQATDFQQVTQQLVKLLKKIANSDTRNYYVSYCA
EILSLGDTRLIPLRVENLLTQIAPAAAAYTKP------------------------VSAK
QAWGSSKVSQSP---LPTERSLLEHAEALLLRIYLHCPEQRQAIIAELEERDLQ-FSLSH
HRFLWQQILEISSSDGE-------------TRNWASPRFANASQPDLISRLQDHFLEFSS
E-MGL-ISHLFHVNEKNQK-----EI-LRTPQVVQAAIACMDLVMLEKRYRHFLELWQQT
DPEAEP--------------------------------------ERYQSYYQAFYAEKIK
LQKIDR-QRLFSITELL----------------------------
>PromAS|123968454
---------MVH--SIHPRTIQEVKEKADIVDVISEHIVLKKKGKEFVGICPFHDDTKPS
MTVSPSKQFYYCFSCGAGGNSIKFLMEFTRANFSDVVLSLAKKNNINVENLEGPQV---E
AYKKQLTRKEELYKILRVTKNWFKSQLNNSLGVEAMKYLTSKRNLSNKIIDNFELGFAPN
SWNDLFNYLSKAEKFPINLILASGLAISKDN-----SDKIYDRFRNRLIVPIHDMQGRVV
AFGGRSLDGQ-EPKYLNSPESEIFEKGKMLFAFEKASSNIRKRDKAIIVEGYFDVISLHS
KGITNSVASLGTALNKYQISQLCRCTDNKNIILNFDSDNAGILATKRVIKEVESLSIHDQ
INLKILQLSDFKDPDEYLNSH--------TPEDYF-------------------------
---NLIDNSSFWIDWEIDQIFKDKDLTKSEIFQSVISSLVKLLSKLPQSSTRTHYLQKVS
EKLSKGQARLAIQFEQDLRNQVKG-----FRW------------------------HGRS
KKFE-----------QPNEISRREKNESEIIFYYLHCPDLRLFIRDEFLKREINGFNTSY
IQSLWEAISKIEQNNLG------LNYLNDLKQSNSQNLQKDFSSINLISLLPDYLALNNS
E-SSNKINIFINPNELFLT-----LL-SNPKDNLLGTLSLLEKYNSLKRCRHLIESWGSQ
RLKTLENCISILIDNPSSGSS---------NTNKEIDDLFKDLNSDAIKFQELYYLERQH
INFLDK-QRCGNFIAS-----------------------------
>Rapb|282896680
--------MQIP--RLHPDTVEEVKHRADIVDVISDYVVLRRRGKDFVGLCPFHEEKTPS
FTVSPNKQIYYCFGCQASGNAIRFIMDLNKRKFAEVVLDLAKRYQIPVKTLAPEQR---Q
ELQRQLSLRDQLFEVLASTSQFYQHVLRQDIGQQALQYLQKKRFLKTETVEKFALGYAPP
GWETLYHYLVENKSYPAQLVEKAGLIKPRKE-----GGGYYDVFRNRLMIPIRDVQGRVI
AFGGRTLTDE-QPKYLNSPETELFDKSKTLFALDVAKDAISKLDQAVVVEGYFDAIALHA
NGINNVVASLGTALSLEQVRLLLRYSESKQLVLNFDGDKAGINATERAIGEISNLAYKGE
VRLKILHIPDGKDADEYLKNH--------SVTDYE-------------------------
---QLLVEAPLWLDWQIAQVIQGRDLKQPTDFQLVSREFVKLLQKILNSDTLNYYISHCA
EILSLGDTRLIPLRVENLITQVAP-----RRT------------------------PTPI
LRPPASPNTHQI---SHPQPSLLEQAEGLLLRIFLHCPQERQVIIETLGSSNLE-FSVSH
YRFLWEKSLQFPSQTL-----------------------------DLISQLQNLYLETQN
D-LGP-VEHIFQLNEKNKQ-----EILLRTNQLVQAAIACMEKVFRENRYRHFLELWQKT
DPSTDP--------------------------------------DQYNLYAQTIYADKMR
IQELSK-QRQLSISDLINS--------------------------
>YellA|86606956
----------MS--SLPPEFIQLVRQKADIVEVVAEKVVLRKQGKNFVGLCPFHNDHKPS
FQVSPSKQIYKCFACGAGGDVIRFVSQIEGLSFAEAVRHLARRYHVP----EPKES-LSQ
DYERQLSHREKLLEILALAADFYRHALRSQIGSAARQYLHS-RHLSEETLQKFQIGFAPP
GWHSLYEYLVNQKRQPVKLLEEAGLLAPRQQ-----GSGHYDRFRNRIMLPIFDLQGRVI
GFAGRALGEE-QPKYLNSPETELFNKGQVVYGLNFAREAIAKADQVLVVEGYFDVIALHQ
AGIAYAVAAMGTALTPHQVKTLLRYTQSKRLILNFDADRAGLNAAKRAIEAIEEQARRGE
IELRILTLPAGKDADEFLRQH--------SVSAFE-------------------------
---ALLAQAPLWLDWQIDQVLAGRDLAQGADFQQAYQALVQLLAGL-GGQWRSLYTHKVA
ELLSRGNARLCRDLEEDLRRAVRQ-----YRW------------------------SKPR
QL-------------AAPKGCKLLQSESHLLQIFLHFAEYRREIRQTLMERELQ-FSFRP
HRELWQRILELLSAQP----------------------ELEDQGEGLLTALRTLCAQDED
--LNERLSHLLWLDENTRV-----AL-MRPRLVVRAALANMELEIRQKRYRYWTQLWDQA
FSEGNT--------------------------------------ALAAQYQASIQQEYQA
IQALQR-QVQLNLEDLLEAPLAED---------------------
>Prom9215|157413286
---------MVH--SIHPRTIQEVKEKADIVDVISEHIVLKKKGKEFVGICPFHDDTKPS
MTVSPSKQFYYCFSCGAGGNSIKFLMEFTRANFSDVVLSLAKKNNINVENLQGSQV---E
AYKKQLSRKEELYKILRITKNWFKSQLNNSMGVEAMKYLISKRNLSKKIIDDFELGYAPN
SWNDLFNYLSNVEKFPSNLILASGLAISKDN-----SEKIYDRFRNRLIVPIHDMQGRVV
AFGGRSLDGQ-EPKYLNSPESEIFEKGKMLFAFEKASSNIRKRDKAIIVEGYFDVIALHS
KGISNSVASLGTALNKYQISQLCRCTDNKNIILNFDSDNAGVLATKRVIKEVESLSLHDQ
INLKILQLNDFKDPDEFLNSH--------TPEDYF-------------------------
---NLIDNSSFWIDWEIDQIFKDKDLTKSENFQSVISSLVKLLSKIPQSSTRTHYLQKVS
ERLSKGQARLAIQFEQDLRNQVKG-----FRW------------------------HGRS
KKFE-----------QPNEISRREKNESEIIFYYLHCPDLRLFIRDEFLKREINVFNTKY
IQNLWEAISTVEQNNLG------LNYLDELKQSNSQTLQKEFSAIDLISLLTDYLALYNP
E-LSNKINDFFNPNELFLT-----LL-SNPKVNLLGTLSLLEKYNSLKRCRHLIESWGSQ
RLKTLENCISILIDNPSSGLS---------ETNKEIDDLFKDLNSDAIKFQELYYLERQH
MNFLDK-QRCGNCIAS-----------------------------
>PromN2A|72382111
--------MASA--RLHPKTIESVKERVDIVDVVGEHVVLKKKGKEYVGICPFHDDSKPS
MSVIPGKQFYYCFSCGAGGNAIKFLMEFQRQSFSDVVLELAKKYQVPIDTIEGPQQ---E
RLKQQLSRRDTLYRVLKTATGWFRNQLNSPCGENALNYLKNKRNLSDGTLINFELGFAPD
NWDSLLKYFVDIEKVSVEILESAGLIVPRKG-----GNGFYDRFRNRIIVPIHDRQKRVI
GFGGRSLDGS-EPKYLNSPETEIFEKGKNLFGFDKSTLSIRKKDYAVVVEGYFDVMALHD
SGITNVVASLGTALSRNQITLLSRATDSKKILLNFDSDNAGIRAANRAISEVENLAIQGQ
LDLRVLQLPSGKDPDEFLKDN--------SPSEYE-------------------------
---ALAAKSPLWMDWQIDQSLKDLDLSKSDQFQEAVSSLVSLLGKLPQTAIRTHYLQKVA
QRLSGGQGRFSLQLEEDLRNQISG-----QRW------------------------HGRS
KKID-----------KPQEISLRERSEADILFTYIHCPNYRSFIRYELRLRDLDDFAINH
HRAIWSTISNIEENMFG------PEIVEKINRFNDS--NNILADVDLIKKLLDNFLSSDN
E-HLPKLTPLLDVNELRLA-----TL-NDPESLIRGALAALEKQKSLKRCRHLIDAWSSQ
RLQTLENCIASLIVQEKSEPSDSS------DMEQRVISMFEDLNNDAINFQQLYYAERKH
ILNLDQ-QRCYK---------------------------------
>Syns9917|87124241
--------MAMP--RLHPRTIDAVKERADIVDVVGEHVVLKKKGREFVGICPFHDDSKPS
MTVSPAKQFYYCFSCGAGGNAIKFLMELQRRSFSDVVLELARKYQLPVETVEGPQQ---E
RLRQQLSRRETLQRALALAAGWFRSQLKSAGGTEALGYLKEKRGLREATLEQFGLGYAPD
QWDGLLKHLQQVEGLAPELLEAAGLVVPRKG-----GNGFYDRFRHRVIVPIHDRQGRVI
GFGGRSLDGS-EPKYLNSPETEVFEKGKHLFGLDRAANAIRKADRAVVVEGYFDVIALHA
AGITNAVASLGTALSGQQITQLCRCTDSKRIILNFDADRAGVRAANRAIGEVEQLALQGQ
LELRVLHLPSGKDPDEFLQDH--------GAGDYR-------------------------
---ALLDQAPLWLDWQIEQVLEGRDLDRADQFQQAVSGMVQLLGKLPQSALRTHYLQQVA
ERLSGGQSRVALQLEDDLRQQVKG-----ERW------------------------HGRA
ARFE-----------QPGESSQRERCEAQLLMLYLHCPSHRPEIRRELRQRELEDFGLQH
HRLLWAAISELEETNLG------AGRLEAISRGDDP--GDALADLELARLLTDQLLLENS
A-LVTRLTPLLEPGELQRL-----SL-EQPLQQLRGTAAMLERQKSLKRCRHLLEAWGGQ
RLETLERCIAALIQEEQQDPQPSV------DMEQRIQLMFETLNADALRFQQLYYSERQH
LLFLDQ-QRCAGYAASVPIHADSESSRAVPPVA------------
>Prom9312|78779244
---------MVH--SIHPRTIQEVKEKADIVDVISEHIVLKKKGKEFVGICPFHDDNKPS
MTVSPSKQFYYCFSCGAGGNSIKFLMEFTRANFSDVVLSLAKKNNINVENLEGPQV---E
AYKKQLSRKEELYKILRVTKNWFKSQLNNSLGVEAMKYLTSKRNLSKKIIDNFELGFAPN
SWNDLFNYLSKVEKFPINLILASGLAISKDN-----SDKIYDRFRNRLIVPIHDMQGRVV
AFGGRSLDGQ-EPKYLNSPESEIFEKGKMLFAFEKASSNIRKRDKAILVEGYFDVISLHS
KGITNSVASLGTALNKYQISQLCRCTDNKNIILNFDSDNAGILATKRVIKEVESLSLHDQ
INLKILQLKDFKDPDEYLNSH--------TPEDYF-------------------------
---NLIDNSSFWIDWEIDQIFKDKDLTKSEIFQSVISSLVKLLSKLPHSSTRTHYLQKVS
EQLSKGQARLAIQFEQDLRNQVKG-----FRW------------------------HGRS
KKFE-----------QPNEISRREKNESEIIFYYLHCPDLRLFIRDEFLKREINGFNTSY
IQSLWEAISKIEQNNLG------LNYLNDLKQSNSQILQKEFSAINLISLLPDYLALDNL
E-SSNKINIFVNPNELFLT-----LL-SNPKDNLLGTLSLLEKYNSLKRCRHLIESWGSQ
RLKTLENCISILIDNPSSGSS---------NTNKEIDDLFKELNSDAIKFQELYYLERQH
INFLDK-QRCGNFIAS-----------------------------
>SynsBL|116070448
--------MVNA--RLHPRTIEAVKERADIVDVVGEHVVLKKKGREFVGICPFHDDSKPS
MTVSPAKQFYYCFSCGAGGNSIKFLMEFQRQSFSDVVLDLARRYQLPIETVDGPQQ---E
RLRQQLSRRDKLQRALALASGWFRTQLRSPAGHEALNYLTEQRGLSPAVQDAFELGYAPD
QWDGLLNHLQQVEGLAPDLLEAAGLVVPRKG-----GNGFYDRFRHRVIVPIHDRQGRVI
GFGGRSLDGS-EPKYLNSPETEVFEKGKHLFGLDKASNAIRKDDRAVVVEGYFDVIALHA
AGITNAVASLGTALSSQQITQLCRVTDSKRIVLNFDADGAGVRAANRAIGEVEQLSLQGQ
LELRVLHLPTGKDPDEFLKDH--------GAGDYR-------------------------
---ALLDQAPLWLDWQIEQALADRDLSRADQFQQAVSSLVALLGKLPQSAVRTHYLQRVA
ERLSGGQGRLALQLEEDLRQQVKG-----QRW------------------------HGRS
SRHE-----------QPGEISQRERSEADLLRLYLHCPRHRAVIRQELRQRELEDFAIQH
HRHLWAAITELEETNLG------VGRLEAISRCDDA--GDGLDDLDLPRLLTDQLLLENS
A-LVSRLTPLLEPGELQRV-----SL-AEPLELLRGTAALLERQKSLKRCRHLLEAWGGQ
RLQTLESCIAVLIDQIQQITDPHDN----TDMEMRIQALFDDLNRDALRYQELYYTERKH
ISHLDE-QRCAGYSTGDQLPA------------------------
>Prom9515|123966255
---------MGP--SIHPRTIQEVKDKADIVDVISEHIVLKKKGKEFVGICPFHDDNKPS
MTVSPAKQFYYCFSCGAGGNSIKFLMEFTRNNFTDVVLSLAKKNDINVINVDGPQQ---E
VYKKQLSRREELYKILRVTKDWFVSQLNNSLGKEALNYLTSQRNLNIKNINDFQLGFAPN
SWNDLFNYLSKVEKFPLKLILSAGLVVSKEN-----SDKVYDRFRNRLIVPIFDMQGRVV
AFGGRSLDGQ-EPKYLNSPESEVFEKGKMLFAFDKASSNIRKSDKAVVVEGYFDVISLHA
KGITNSVASLGTALNKYQISQLCRCTDSKNIIINFDSDNAGILATKRVINEVEILSLHDQ
INLKILQIKSFKDPDEYLKRN--------TPEDYI-------------------------
---NLIDNASFWIDWEIDQIFENKDLSKSDIFQNVISSLVKLLSKLPQSATRTHYLQKVS
ERLSMGQARLAIKFEEDLRKQVKG-----FRW------------------------HGRS
KKFE-----------QPNEISQREKNESEIIYYYIHCPEYRLFIREELLKREIEKFNTEY
IRLIWDSISTIEGNNFG------SNYLDDLRNSNNQKLNNDFISLNLISLLPDHLALNNL
E-VLNKINTFINPDELFLT-----TL-KNPKHNLLGTLSLLERYKSLKRCRHLIESWGSQ
RLKTLENCISILIDNSLLESS---------ESNKEIDDVFNDLNSDAIKFQELYYLERQH
INLLDK-QRCGNFSSNQ----------------------------
>Cya8802|257061587
-------MLEIP--RLHPDTIEEVKQRVDIYDVISDYVVLKKRGKDYLGLCPFHDEKTPS
FSVSPTKQLYYCFGCNQGGNAIKFLMEVGKQSFSEVVFDLARRYQVPIKTLEPEER---Q
ELQRQLSLREQLYEILALTATFYQHALYQPQGENALNYLKEKRQLSEETIQQFQLGYAPA
GWETLYRYLIEQKRYPIALAEEAGLISPRKN-----GSGYYDRFRDRVIIPILDIQGRVI
GFGSRSLGDE-LPKYLNSPDTPLFNKGQILFALDQAKNAIRSLDKAIVVEGYFDAIALHS
VGINNTVASLGTALSQTQLKQLLRYTESKQIIFNFDADEAGIKATQRAINEIESLVYSGQ
VQLRILNIPDGKDADEFLRSHPD------AVENYH-------------------------
---QLMENSPLWFDWQIQQLLIDKHLKKADHFEQIAQEMVKLLNRLEDSNKRTYYIRYCA
EILSQGDTRSLSIYIKNLQNQLKK-----PKS------------------------LVSA
IKNTTSIIKTS----SSTEDKLLEKAEKLLLRIYLHCPDYRQEIFNQLEEKDLI-FTLSH
HRLLWQQILEIESD-------------------------INQTPEQLISLVQERSLQLSQ
L-TNQ-FNDIFHLSENSEKDTQDIDS-NRIPLLIHSALIRMEIVKLEKYSYYCYQKHKSI
NPNIDL--------------------------------------KSSEYYQQERLISKEK
IMKLKP-LLSFSELEIYSE--------------------------
>Prom9313|33862914
--------MPVP--RLHPRTIEAVKERADIVDVVGEHVVLKKKGREFVGICPFHDDSKPS
MTVSPAKQFYYCFSCGAGGNSIKFLMEFQRQSFGDVVLELARKYQLPVETVEGPQQ---E
RLRQQLSRRDKLHRALALAAGWFRGQLRTPVGASALNYLTEKRGLSEVTLESFELGYAPE
QWDGLLKHLQQVEGLSAELLEAAGLVVARKG-----GGGFYDRFRHRVMVPIHDRQGRVI
GFGGRSLDGS-EPKYLNSPETDVFEKGKHLFGLDRAANAIRKDDRAVVVEGYFDVIALHA
AGVTNSVASLGTALSSQQITQICRCSEGKRIVLNFDADGAGVRAANRAIGEVEQLALQGQ
LELRVLHLPSGKDPDEFLKDH--------GAGDYR-------------------------
---ALLDQSPLWLDWQIQQVLEGRDLSQADQFQQAVSGLVALLGKLPQSAVRTHYLQQVA
ERLSGGQGRLALQLEEDLRQQVKG-----QRW------------------------HGRS
SRHE-----------QPGEASQRERSEAEILRLYLHCSNHRAAIRRELRQRELEDFALQH
HRLLWAAITDLEETNLG------AGRLEAISRGTDS--GHDLEDIELPRLLTDQLLLENS
A-LVARLTPLLEPGEVHLA-----AM-AKPLLQLRGTAAALERQKSLKRCRHLLEAWGGQ
RLETLERCIAALIQEERQQPTESV------DMEKRIEAMFEELNSDALRFQELYYSERKH
IGHLDQ-QRCGGFSGQDVIPA------------------------
>Cya7822|196257925
--------MGNT--QLDPQTLEDIKQRVDIVDVISEYVVLHKRGKSLVGLCPFHNEKSPS
FNVSPSKQVYHCFGCGAGGNAITFLMELRKQSFYEVALDLAKRYQIPLKTLSPQEH---Q
QLQRQLSLKEQLYEIVAVAANFYQHALRQPEGEKALNYLKEKRHLKEETIQQFQLGYALP
GWETLYRYLVEQKRYPVTLVEQAGLIKQRQS-----GNGYYDGFRDRLMIPIHDVQGRVI
AFGSRTLGTD-EPKYLNSPETPLFDKGKTLFALDKAAKSITQQDQAVVVEGYFDAIALQA
AGITNVVASLGTAFSQVQLKQLLRYTDSKQIIFNFDADQAGIKATERAITEISSLVNSGQ
VQLKILNLPDGKDADEFLNSSPD------AGEKFR-------------------------
---DLLKTAPLWFDWLLKQLLSQYNLKAADQFQIVAQRMVQLLSQLQNPYQRTYYINYCA
EILSQGDQSRIRLHENNLSKQLRK-----IKL------------------------NFSK
NSPLPSQNNEI----LSDEKTRLELVEKMLLKIYLHCPLHRPEIKAQLEEKDLY-FSLSH
HRFLWQQILDIEEKFQS-------------------------------------------
------------------------EI----------------------------------
--------------------------------------------NSCHFYRINY------
---------------------------------------------
>Cya7424|218441997
--------MGYS--QLDPQTLEEIKQRVDIYDVISEYVVLHKRGKSLVGLCPFHNEKSPS
FNVSADKQLYHCFGCGAGGNAITFLMELRKQSFYEVALDLARRYQIPLKTLNPEEH---Q
KLQRQLSLKEQLYEIVAVAVSFYQHALRQPEGEHALNYLKQKRHLNDEIITQFQLGYAPA
GWETLYRYLVEQKRYPVALVEQAGLIKPRKS-----ASGHYDTFRDRIMIPIHDSQGRAI
AFGSRTLGTD-EPKYLNSPETPLFDKGKTLFALDKATKRITEEDRVIVVEGYFDAIALHS
VGITNGVASLGTAFSGVQLKQLLRYTDSKQIIFNFDSDPAGIKATERAINEISSLVYSGQ
IQLRILNLPDGKDADEFLNSSAG------AAEKFR-------------------------
---HLIETAPLWFEWQIEQLLSKHNLKEADHFQIVVQTMVKLLSQLENIPQRIYYIHYCA
DLLSQGDKGRIRIYEDSLSKQLKK-----SNF------------------------RIVK
DSKKTTQSNDV----ISEEKNRLEYEEALLLKIYLHCPHHRAEIQAQIEEKEIV-FSVSY
HRFLWQQILTLEDDFLS-------------------NPEPDNLSNRLLSLLQDKLLSFPE
Q-A-EKVRYLFYLDEIGEK-----DI-AFASTNLEKVFLSLEFVKYTNYKRYCIEQLDKA
TAF-----------------------------------------KDQLFWSQELSEVSQK
LQELMY-HSE-----------------------------------
>PromN1A|124025647
------------------------------------------------------------
MSVIPGKQFYYCFSCGAGGNAIKFLMEFQRQSFSDVVLELAKKYQVPIDTIEGPQQ---E
RLKQQLSRRDTLYRVLKTATGWFRNQLNSPCGENALNYLKNKRNLSDGTLINFELGFAPD
NWDSLLKYFVDIEKVSVEILESAGLIVPRKG-----GNGFYDRFRNRIIVPIHDRQKRVI
GFGGRSLDGS-EPKYLNSPETEIFEKGKNLFGFDKSTLSIRKKDYAVVVEGYFDVMALHD
SGITNVVASLGTALSRNQITLLSRATDSKKILLNFDSDNAGIRAANRAISEVENLAIQGQ
LDLRVLQLPSGKDPDEFLKGN--------SPSEYE-------------------------
---ALAARSPLWMDWQIDQSLKDLDLSKSDQFQEAVSSLVSLLGKLPQTAIRTHYLQKVA
QRLSGGQGRFALQLEEDLRNQISG-----QRW------------------------HGRS
KKID-----------KPQEISLRERSESDILFTYIHCPNYRSFIRYELRLRDLDDFAINH
HRAIWSTISNIEENMFG------PETVEKINRFNDS--NNILADVDLIKKLLDNFLSSDN
E-HLPKLTPLLDVNELRLA-----TL-NDPESFIRGAMAALEKQKSLKRCRHLIDAWSSQ
RLQTLENCIASLIVQEKSEPSDSS------DMEQRVISMFEDLNNDAINFQQLYYAERKH
ILNLDQ-QRCYK---------------------------------
>Micc|254415548
--------MQIP--RLHPDTIAQVKERVDIVDIVSEQVVLRKRGKDYVGLCPFHGEKTPS
FTVSPNKQMYYCFGCGTGGTAIKFLMEAGKQSFSEVVLDLARRYQIRVKTLEPEQR---Q
ELQRQLSLQEQLYEILALAASFYQHALRQPQGQQALEYLQSQRHLGEETLQQFQVGYAPA
TWETLYRYLVEQKGKPVQLVKDAGLILPRKS-----GDGYYDRFRDRIMIPIHDRQGRVI
GFGGRALGDE-LPKYLNSPETPLFNKGKTLYALDKAYNAIADQDQAVVVEGYFDAIALHR
VGIHNVVASLGTALSLDQMRLLLRYTESNQIILNFDADKAGTIAAERAIGEIADLAYKGQ
VQLRILNLPDGKDADEFLTHTPD------GAEQYQ-------------------------
---QLLQNAPLWLHWQIDQLIIGKDLKQAPQFKQVAQKIVKLLYKLEDVNQQSYYINYCA
EKLSLGESQMIPRLVQALQTQLNT-----LRITPIK--------------------KDDK
SNLKQQNLPISIDLSISQEHSLLEEAEALLLRIYLHRPEYRQTIIDILDAKDLL-FSLSP
HRFLWQQILDVQSVAQS---------------------ILLQHPEKLISLLQDRSIQFPE
E-MVL-VEHLFHLNEKRSQ-----DL-TRTPLAIRTAAACLEVVTWNKHKRYCIEQWQKL
NFATDP--------------------------------------KLKEYYSQGIREAYKR
LQELQK-MRQTNILDIHQFAPI-----------------------
>Prom9202|254527227
---------MVH--SIHPRTIQEVKEKADIVDVISEHIVLKKKGKEFVGICPFHDDTKPS
MTVSPGKQFYYCFSCGAGGNSIKFLMEFTRANFSDVVLSLAKKNNINVENLQGSQV---E
AYKKQLSRKDELYKILRITKNWFKSQLNNSMGVEAMKYLISKRNLSKKIIDDFELGYAPN
SWNDLFNYLSNVEKFPSNLILASGLAISKDN-----SEKIYDRFRNRLIVPIHDMQGRVV
AFGGRSLDGQ-EPKYLNSPESEIFEKGKMLFAFEKASSNIRKRDKAIIVEGYFDVIALHS
KGISNSVASLGTALNKYQISQLCRCTDNKNIILNFDSDNAGVLATKRVIKEVESLSLHDQ
INLKILQLNDFKDPDEFLNSH--------TPEDYF-------------------------
---NLIDNSSFWIDWEIDQIFKDKDLTKSENFQSVISSLVKLLSKIPHSSTRTHYLQKVS
ERLSKGQARLAIQFEQDLRNQVKG-----FRW------------------------HGRS
KKFE-----------QPNEISRREKNESEIIFYYLHCPDLRLFIRNEFLKREINGFNTKD
IQNLWEAISTVEQNNLG------LYYLDELKQSNSQTLQKEFSSIDLISLLTDYFALYNP
D-LSNKINDFFNPNELFLT-----LL-SNPKVNLLGTLSLLEKYNSLKRCRHLIESWGSQ
RLKTLENCISILIDNPSSSSS---------ETNKEIDDLFKDLNSDAIKFQELYYLERQH
MNFLDK-QRCGNCIAS-----------------------------
>Nods|119512319
--------MQIP--RLHPDTIEEIKQRADIVDVVSDHVVLRKRGKDFVGLCPFHDEKTPS
FTVSQTKQMYYCFGCQAGGNAIKFLMDLGKHSFAEVVLDLARRYQVPVQTLAPEQR---Q
ELQRQISLREQLYEVLASTGQFYQHALRQSQGQKAYQYLQSERQLKEETIQQFGLGYAPA
GWETLHRYLVEDKRYPVQLVEKAGLIKPRKE-----GGGYYDVFRDRLMIPIRDIQGRVI
AFGGRTLSEE-QPKYLNSPETELFSKGKTLFALDIAKDGISQLDQAVVVEGYFDAIALHA
AGINNAVASLGTALSIEQVRLILRYTESKQLVLNFDADKAGNIAAERAIGEIATLAYKGE
VQLKILNIPDGKDADEYLYTH--------TPFDYE-------------------------
---QLLANAPLWLNWQIEQIIQNRDLKQATDFQQVSQQVVKLLKNIDNSDTRNYYVSYCA
EILSLGDARLIPLRVENLLTQIAP-----TTA------------------------TRNK
PLSSKKKFTQSP---IPGDKSLLELAEALLLRIYLHCPEQRQIIFNTLEERNLE-FSLSH
HRLLWQKIL-----------------------------GSTGEEVDFVSSLQDRYLELSE
E-IAS-ISHLFHLNEKSQK-----EI-LRTPQAVQAAVACMERVLIEKRYRYFLELWEKT
DSQAEP--------------------------------------EKWQSYYQSFYHEKMR
LQELDR-QRQFSITDLL----------------------------
>Cyab|254431428
------MPLSLP--RLHPRTIEAVKERADIVDVVGEHVVLKKKGREFVGICPFHDDTSPS
MTVSPAKQFYYCFSCGAGGNAIKFLMELQRQSFSDVVLELARKYQLPIETLDGPQQ---E
RLRRQLSRRDQLHRVLSLASGWFRSQLRAPEGAGALAYLREQRKLGEGTIEAFELGFAPD
RWDGLLNHLGQVEGIGPEWLVEAGLAVPRKGQGGEGSQGYYDRFRGRVMVPIKDRQGRVI
GFGGRSLDGG-EPKYLNSPETEVFEKGKHLFGLDRAASAIRRDDRAVVVEGYFDVIALHA
AGITNAVASLGTALSSQQITQLCRCCESRRLILNFDSDGAGVRAAQRAIGEVEQQALQGQ
LELRVLHLPAGKDPDEFLQQH--------GAGDYR-------------------------
---ALLDQAPQWLDWQIEQVLAGKDLARSDQFQQAVSGLVALLGKLPQSAVRSHYLQQVA
ERLSGGQARLAIQLEDDLRQQVKG-----QRW------------------------HGRS
QKWE-----------QPGEAGLRERAEAEVLRLYLHCGTYRAPIRAELRRHDLEDFALAH
HRQLWAAISALEEDNLG------AGRLEAVNRGLDP--GHDLADLDLPRLLSDQLLVEES
T-LLTRLTPLIEPSELQQL-----HL-GQPLLQLRGALASLERQRSLKRCRHLLDAWSSQ
RLETLERCIARLLEGERQEAASHDGLVPVSDMESRIDGLFAELNSDALRFQELYYNERRY
LEELDA-RRRAGFAELVPAMARPPELDVAG---------------
>Acam|158335712
--------MTTP--RLHPDTIEQVRQATDIVDVVSEHVSLRKQGRNLVGCCPFHDEKTPS
FSVSPEKQFYYCFGCGAGGNAIKFLMEIGQRSFSEVVLDLAQRSQVPIQTLAKDEE---K
KLARKLSLREQLYEILAIASRYYEHALRQPQGQNALRYARNQRGLSNETIQTFQLGYAPG
GWSTLHDVLVQEKGFSPELVQQAGLIVPRKS-----GDGYYDRFRDRLMIPIHDAQSRVV
GFGSRTLTGE-EPKYLNSPETELFNKGKLLFGLDKARQTIVKADRAVVVEGYFDVIALHS
VGITNAVASMGTALSLDQMRQLLRYTESKQVILNFDADAAGGKAAERAISEVEDQAYRGE
VQLRVLNLPNGKDADEYLQEY--------TAEDYL-------------------------
---DLLDESPLWLDWQIHRALQDRDLQQAEQFQAATEAIAAILGKLPNATLRTHYTHRCA
GLLSQGDSRLALQLEEALRQQVRG-----QRW------------------------HGRS
QKWQ-----------RPADYTLREAAEAQILRIYLHRPQFRQDIHNAMKQRDIE-FSFSH
HRFLWRQILAIEDDQA---------------KLEPLHPELEAPAFDLIAVVQDLCTEYSQ
E-MQQ-VYHLIQLNEKTEL-----DI-LRPNLSIRAAAASLERIACEKRCRHLLQMWESA
MKSAKKELGQRQILNTYLQQMLMDE----SEQAQSLLEEDSYCLQELDEIKRLYYQEKRY
LQQLDQ-QRCVDLNDFSELMENPQLNLN-----------------
>Prom9301|126696257
---------MVH--SIHPRTIQEVKEKADIVDVISEHIVLKKKGKEFVGICPFHDDTKPS
MTVSPSKQFYYCFSCGAGGNSIKFLMEFTRANFSDVVLSLAKKNNINVENLEGPQV---E
AYKKQLSRKEELYKILRVTKNWFKSQLNNSLGLEALKYLTSKRNLSNKIIDNFELGFAPN
SWNDLFNYLSKVEKFPINLILASGLAISKDN-----SDKIYDRFRNRLIVPIHDMQGRVV
AFGGRSLDGQ-EPKYLNSPESEIFEKGKMLFAFEKASSNIRKRDKAIIVEGYFDVISLHS
KGITNSVASLGTALNKYQISQLCRCTDNKNIILNFDSDNAGILATKRVIKEVESLSIHDQ
INLKILQLSDFKDPDEYLNSH--------TPEDYF-------------------------
---NLIDNSSFWIDWEIDQIFKDKDLTKSEIFQSVISSLVKLLSKLPQSSTRTHYLQKVS
EKLSKGQARLAIQFEQDLRNQVKG-----FRW------------------------HGRS
KKFE-----------QPNEISRREKNESEIIFYYLHCPELRLFIRDEFQKREINGFNTSY
IQSLWEAISKIEQNNLG------LNYLNDLKQSNSQNLQKDFSSINLISLLPDYLALNNP
E-SSNKINILINPNELFLT-----LL-SNPKDNLLGTLSLLEKYNSLKRCRHLIESWGSQ
RLKTLENCISILIDNPSSGSS---------NTNKEIDDLFKDLNADAIKFQELYYLERQH
INFLDK-QRCGNFIAS-----------------------------
>Artm|209522727
--------MSSP--RIHSDTIQEVKDRSDIYDIISEKVVLKRRGKDFVGLCPFHEEKSPS
FTVSPSRQMYYCFGCGAAGNGIKFLMELDKSSFADVVLDLARRYNVPVKTESPEQH---Q
EFQKTLSLREKLYEILAIATSFYQHALRQPQGEAALEYLKFSRRLGEETIQEFQLGYAPA
GWETIYGYLVEQKHFPVELVEKAGLIVPRKA-----GNGYYDRFRDRLIIPIYDIQGRVI
GFGGRSLGDE-QPKYLNSPETELFDKGRTLFCLDRAKKAISQQDMAVVVEGYFDAIALHA
AGINYVVASLGTALSINQIRLLLRYTESKQIILNFDADAAGTKATERAIGEIETLAYRGE
VNLRILNLPNGKDADEYLYIH--------TRHDYQ-------------------------
---DLLEKSPYFLEWQIHQIVGGKSIENVAESQRIATAMVELLRKVQDLNQRTAYIQSCA
EILSQGQSRLIPMLADSLRKQINK-----PLV------------------------QNQQ
NKASDSRKSDLI-ISAQRDRTLLEKAEGLLLRIYLHCPEYRQEIIKALEAENLE-FSLTN
HRFLWIKISEIELSLQE---------------------QKPREDIDLISQLQNFDREHSS
E-ISE-VSHLFYLNEKTIN-----DI-ERPSIGIRAATASLEWVLCEKRYLQYLDKWKKT
DIKLNL--------------------------------------ELAEYYQQQLYAEQKR
MKELEQ-LRMVKFSELTF---------------------------
>Syne6301|56750270
--------MDTP--RLHPETIAAVKERADIVDIVSEQVVLKKRGKDFVGLCPFHDDKSPS
FTVSPAKQFYYCFSCGAGGNPIKFLMELGKQSFSEVVLDLAKRYQVPVRTLEVQQH---Q
ELQRQLSRRERLYEVLAVATQFYEQSLRRPEGAAALDYLRRSRQLQESTIQKFQLGYAPA
QWASLATHLIEQKRFPADLVEEAGLVVARRN-----GQGYYDRFRDRLMIPIHDLQGRVV
GFGGRTLTGE-EPKYLNSPETTLFEKGKLLFGLDKARAAIAKQDQAVVVEGYFDVIALHA
AGIDHAVASLGTALSRQQVKLLSRYSESNQIVLNFDADRAGAKAAERAIGEVEDLAYQGQ
VQLRVLNLPGGKDADEYLQRH--------SVADYR-------------------------
---ELLARSPLWLDWQIDQLLRDRNLDQADQFQAVVQAIVQLLGKLPNTPLRTHYVHQVA
ERLSQGEARTAVQLASDLRAQVRG-----QRW------------------------HGQA
SRWE-----------KPGDDSIREQAEAQILKVYLHCPRLRLAVRKTLHDREIQGFSLQP
HRLLWQAIAEIEEAHLG------FAAMYQVERGEGN--GDDLAAIDLVPILRDRLDQLTG
----VSLGGFLELSENDHA-----DL-THPLPLLRGAVALVERLRCEKRCRHLLDSWARQ
SIHTFEHCIEQLLQAGIGEDV---------DAEAQITALHEQLNQEALHFQKLYYNERRY
LQQLDQ-ERCLNPQAFLGMTEHDATAIAPTTPQPISA--------
>Anav|75909994
--------MQIP--RLHPDTIDEVKHRADIVDVVSEYVVLRKRGKDFVGLCPFHDEKSPS
FTVSQTKQMYYCFGCQAGGNSIKFLMELGKRSFADVVLDLARRYQVPVQTLEPEQR---Q
ELQRQISLREQLYEVLASAASFYQHALRQSQGQRAMQYLRSDRQFKEATIQQFGLGYAPA
GWETLHRYLVEDKHYPVHLVEKAGLIKPRKE-----GAGYYDVFRDRLMIPIRDIQGRVI
GFGGRTLTDE-QPKYLNSPETELFNKGKTLFALDQAKTGISQSDQAVVVEGYFDAIALHA
AGINNAVASLGTALSLEQVRLILRYTDSKQLVLNFDADKAGTNAAERAIGEIADLAYKGE
VQLKILNIPDGKDADEYLRSH--------TPADYG-------------------------
---QLLANAPLWLNWQIQQIIKDRDLKQAPDFQQVTQQFVKLLKNIVNSDTRNYYVSYCA
EILSLGDTRLIPLRVENLLTQITPTTAAYSK-------------------------PLST
RTNRSLSLVPSPNSPLKGDRSLLELAEALLLRIYLHCPEQRRVIIEELEARSLE-FSLSH
HRFLWQQILE-----------------------------CTGEQVDLVSRLQDIYLELAE
E-LGV-ISHLFHLNEKSKK-----EI-MRTPQVVQAAIACMERVLTEKRYRHFLELWQET
DPDTEP--------------------------------------EKWQSYYQAFYTEKIK
LQELDR-QRQFSLTELL----------------------------
>Artp|284051750
--------MSIP--RIHSDTIEEVKERADIYDIISEKVVLKRRGKDFVGLCPFHEEKSPS
FTVSPSKQMYYCFGCGAAGNSIKFLMELDKSSFSDVVLDLARRYNIPLKTESPEQH---Q
EFQKTLSLREKLYEILAIATSFYQHALRQPQGEAALEYLKFSRRLGEETIQEFQLGYAPG
GWENIYSYLVEQKNFPVELVEKAGLIVPRKA-----GNGYYDRFRDRLIIPIYDIQGRVI
GFGGRSLGDE-QPKYLNSPETELFDKGRTLFCLDKAKTAISKQDMAVVVEGYFDAIALHA
AGINYVVASLGTALSINQIRLLLRYTESQQIILNFDADAAGTKATERAIGEIETLAYRGE
VNLRILNLPNGKDADEYLYIH--------TRHDYQ-------------------------
---DLVAKAPYFLEWQINQIVGGKNIENVAESQRIATAMVELLRRVEDLNQRTAYIQSCA
EILSQGQSRLIPMLADSLRKQINK-----PVN------------------------KHHQ
ASTATKSNIIS----AKRDRTLLEEAEGLLLRIYLHCPEYRQEMINALEAQSLE-FSLTK
YRFLWMKIAEIELNLQE---------------------QQAREDIDLISQLQNFDREHSS
E-ISE-VSHLFYLNENNIN-----DI-QRPSMGIRTATACLEWVICEKRYLQYLDKWKNT
DIKLNL--------------------------------------ELAEYYQQQIYAEQKR
MKELEQ-LRMVKFSELTF---------------------------
>Cya7425|220907241
--------MDIP--RLHPDTIEQVRQATDIVEIVSEYVVLRKAGRDFSGCCPFHEDKSPS
FSVSPAKQFYYCFGCGAGGNAIKFLMEIGKRSFSEVVLELAQKYGVPVKTLQDTEK---Q
DLQRKLSLREQLYEVLALTCNFYQHALRQPQGYHALQYVQAARQLSEATIQEFQIGYAPA
GWQVLYGYLVEQKQYPVELVEQAGLIVPRKG-----G-GYYDRFRDRLIIPIHDLQSRVV
GFGSRTLTNE-EPKYLNSPETEVFNKGKILFGLDKARGAIAKADQAVVVEGYFDVIALHA
AGIKNVVAAMGTALSQEQMRQLLRYCESKQIILNFDADKAGAKAAERAIGEIEDLAYRGE
VQLRVLNIPNGKDADEYLKEY--------SPNDYQ-------------------------
---TLIDQAPLWLNWQIERALVGQDLRQADQFQQVIQKMVQLLGNLPNASLRTHYIHYCA
GLLSQGDARLALQLEEALRSQVRG-----QRW------------------------HGRS
QKWQ-----------RPADFTLREAAEAQLLRIYLHCPPYRQDIHNALSQRELE-FSLSH
HRFLWRQILVVEEQHT--------PPPDEQGQPPHPELAPGLAELDLITALQDLCTDFSQ
E-MQQ-VFHLIQLDEKTQL-----DI-LRPALSIQAAAASLERIACEKRCRHLLELWETA
TQSAFSENSQKQVLSTYLKNMLDSE----AEHIQELLQEEDHWLQELERIRKLYYQEKRY
LQQLDQ-QRCVNLNALTQATIGDFVNLN-----------------
>Cya51142|172036476
MELSPTLIMNFP--RLHPDTLEEVKEKIDIYEVVSDYVVLKKRGQNYVGLCPFHQEKTPS
FTVNQTKQLYYCFGCGEGGNGIKFLMEIGQQSFTQVVLELAKRYQVPIKTLEPEKR---Q
EIQKELSLRDQLYEIVALTSNFYEHALQEPLGENALNYLTQKRLLKFQTIQQFNLGYAPS
GWETLYRYLVEQKRYPIALVEQAGLIKPRKK-----GNGYYDTFRDRLMIPIKDIQGRII
AFGGRSLTDE-EPKYLNSPDTPLFNKGKILFALDQAKNSIRSLDKVIVVEGYFDAIALHE
AGITNTVASLGTAFSESQLKQLLRYTDSKQVIFNFDADNAGIKATQRAITEIESLIYSGQ
VNLKILNIPDGKDADEFIKSHSD------GVEKYQ-------------------------
---ELIEKAPLWLNWEIQQLLIDKNLKQADHFEQVAQGMVKLLNKLSDNNQRSYYISYCA
ELLAQGDARILPLYIKNLQTQLNK-----PLT------------------------KAAQ
KKTDKTFIKPE----VSTENNLLKEAETILLKIYIHYPECRQEIFNKLEDNNLC-FSLSD
HRIIWHNLLEIEEDTLN---------------------TTNDNNEQFISKLEIKMVELSQ
--IVNKIYDLLNFREIEQY-----EDSNRLNLIIDAALISLKKVNLEKYCLYCEQKYKKI
NPQEDP--------------------------------------VNYQYYLNEYISSRQK
ILQLQP-LRSFSQLDIYG---------------------------
>Lyns|119488472
--------MSTP--RIHPDTIEEVKQRADIYDVVSERVVLKRQGKDFAGLCPFHEEKSPS
FTVSTNKQMYYCFGCGAGGNAIKFLMELDKSSFADVVLDLARRYQVSVKTESPEQR---Q
ELQQKLSLREQLYEILAIATSFYQHALSQSQGIEALDYLTSKRRLSTETIQHFQLGYAPK
GWEMLYDYLVEQKHFPVHLVEQAGLILPRKK-----GNGYYDRFRDRLMIPIHDIQGRVI
GFGGRTLSDE-QPKYLNSPETELFDKGKTLFGLDKAKTAISKQDKAVVVEGYFDVIALHA
AGIENVVAALGTALSMTQVRQLLRYSESKQIILNFDADTAGAKAAERAIGEIENLAYQGS
VQLRILNLSDGKDADEFLYSS--------SSEDYQ-------------------------
---NLLENAPLWIDWQISQMLVGRDLTKVVEAQQVAQNMVKLLQKIEQDLQRSQYIQSCA
AILSQGEVRLIPFLVKTLQKQLQK-----LRR------------------------RDEF
KAEESSDIELP----VLAEQSLLPEAEALLLRIYLHCSQHRQTIVEALEIGNLQ-FSFSH
HRFLWRNILEIEENSEG-----------------------AIESIDLISRLQDHLLEFPD
--QQQQIDHLLYLDDKPIA-----NL-RRTPLEIRAAIASMELTLCRKRRSLASHMWQNT
DCTENL--------------------------------------ELSKMYHEELLAAHQR
IKELEP-LCSAKSQDLATVPVGESELPISATLRAIANSRLCGKIK
>Prom9211|159903246
--------MGNP--RIHPHTIEAVKERADIVDVVGEHVVLKKKGKEFVGICPFHDDSKPS
MTVSPAKQFYYCFSCGAGGNSIKFLMEFQRESFIDVVLGLARKYQLPIETLEGPQQ---E
RLRQKLSRRDNLYKILDLAKGWFQDRLRSSEGALAFNYLLEKRRLDRGIIDQFELGFAPN
AWDGLLRHLNHVENISQELLEAAGLIIPRKS-----GDGFYDRFRNRLMIPIKDRQGRVI
GFGGRSLDGT-DPKYLNSPETEVFEKGKHLFALDKATNLIRKNDKAVVAEGYFDVIALHA
AGVTNAVASLGTALSSHQVTQLCRCTDSKRIVLNFDADNAGIRAANRAINEVEHLAMQGQ
LELRVLHLPSGKDPDEYLQEN--------SVADYK-------------------------
---ALLDKAPLWIDWQIDQVFKDLDLTKADHFQLVVSGLVQLLGKLPPSALRTYYLQKVS
ERLSGGQARVALQLEDDLRKQVKG-----QRW------------------------HGQS
TRLE-----------KPGEASLRERNEAEILRLYLHCPSQRANIRRELRQRELEDFALHH
HRLLWSSISDIEESNLG------MTLLESICRGDAP--GDELSLIELPRLLLDQFTADNN
DLLSSRFTPLLELGEVQMA-----AM-KTPIPYLRGTLAVLERHKSLRRCRHLIEAWSGQ
RLETLETCIAALLEQEQNQPDLSF------EMEARIDEMFNELNTDALNFQQLYYRERKH
LLHLDK-ERCAISND------------------------------
>Noss|17228818
--------MQIP--RLHPDTIDEVKHRADIVDVVSEYVVLRKRGKDFVGLCPFHDEKSPS
FTVSQTKQMYYCFGCQAGGNSIKFLMELGKRSFADVVLDLARRYQVPVQTLEPEQR---Q
ELQRQISLREQLYEVLASAASFYQHALRQSQGQRAMQYLLSDRQFNEVTIQQFGLGYAPA
GWETLHRYLVEDKHYPVHLVEKAGLIKPRKE-----GAGYYDVFRDRLMIPIRDIQGRVI
GFGGRTLTDE-QPKYLNSPETELFNKGKTLFALDQAKAGISQFDQAVVVEGYFDAIALHA
AGINHAVASLGTALSLEQVRLILRYTDSKQLVLNFDADKAGTNAAERAIGEIADLAYKGE
VQLKILNIPDGKDADEYLRSH--------TPADYG-------------------------
---QLLANAPLWLNWQIQQIIKDRDLKQATDFQQVTQQFVKLLKNIVNSDTRNYYVSYCA
EILSLGDTRLIPLRVENLLTQITPTTAG-YNK------------------------PLST
RTNRSLSLVPNPTSSLNGDRSLLELAEALLLRIYLHCPEQRRVIMEELEARNLE-FSLSH
HRFLWQQILE-----------------------------CTGEQVDLVSRLQDIYLEIAE
E-LGV-ISHLFHLNEKTKK-----EI-MRTTQVVQAAIACMERVLTEKRYRHFLELWQET
DPETEP--------------------------------------EKWQSYYQAFYTEKIK
LQELDR-QRQFSLTELL----------------------------
>Cya8801|218248520
-------MLEIP--RLHPDTIEEVKQRVDIYDVISDYVVLKKRGKDYLGLCPFHDEKTPS
FSVSPTKQLYYCFGCNQGGNAIKFLMEVGKQSFSEVVFDLARRYQVPIKTLEPEER---Q
ELQRQLSLREQLYEILALTATFYQHALYQPQGENALNYLKEKRQLSEETIQQFQLGYAPA
GWETLYRYLIEQKRYPIALAEEAGLISPRKN-----GSGYYDRFRDRVIIPILDIQGRVI
GFGSRSLGDE-LPKYLNSPDTPLFNKGQILFALDQAKNAIRSLDKAIVVEGYFDAIALHS
VGINNTVASLGTALSQTQLKQLLRYTESKQIIFNFDADEAGIKATQRAINEIESLVYSGQ
VQLRILNIPDGKDADEFLRSHPD------AVENYH-------------------------
---QLMENSPLWFDWQIQQLLIDKHLKKADHFEQIAQEMVKLLNRLEDSNKRTYYIRYCA
EILSQGDTRSLSIYIKNLQNQLKK-----PKS------------------------LVSA
IKNTTSIIKTS----SSTEDKLLEKAEKLLLRIYLHCPDYRQEIFNQLEEKDLI-FTLSH
HRLLWQQILEIESD-------------------------INQTPEQLISLVQERSLQLSQ
L-TNQ-FNDIFHLSENSEKDTQDIDS-NRIPLLIHSALIRMEIVKLEKYSYYCYQKHKSI
NPNIDL--------------------------------------KSSEYYQQERLISKEK
IMKLKP-LLSFSELEIYSE--------------------------
>Glov|37523652
--------MSAP--QLHPRTIDEVRAKADLVDVVSERVVLRKAGRDFKGLCPFHEDRSPS
FYVSPGKQIYKCFACGASGDVFKFVMELDKSAFGEVVLELARRFGVPVQTLKPEQK---A
EYTRKLSKQQQLGEILELAAQFYSYALWGERGAAARQYLLEARALSEKTIRQFRLGFAPE
GWQSLYTYLVDQKRFPASLVEEAGLIIPRSS-----GQGYYDRFRHRLIIPICDLKGKVI
AFGGRAMGDE-QPKYLNSPETELFNKGQTLYALDQARESVGRTDGAIVVEGYFDAIALHQ
SGISHVVATLGTSLRTDQIKQLLRYTESKRVVLNFDADAAGVQAAERAIAELRPLVVKSG
VQLRIVALPAGKDPDEFLRSH--------PPQEYL-------------------------
---KLASEAPLWIDWQIERLFAGRDLSLAADFQQVSQGLVELLSGLLSSMTRAHYIHLIA
GQLSQGNGRLASQLEDELRRRIRT-----HRW------------------------GGGD
GKSKKK---------REPFPPACFQAEVQLIQIYLHFAEYREDIHRGLDEHDLE-FSVLH
HRQLWQKILQLRE--------------------------EIGEDDDVVVALRTMYAGDPE
--LNQRLGQLLWLNEHNRI-----AL-MRPRMVIRAGLATLQLDRCERRYNYLNQLCDEA
ERRGAW--------------------------------------EEADYFVEQRNAEYHR
INDLKT-HLTLKLGEISETAVWQES--------------------
>Syns8102|33865572
--------MANA--RLHPRTIDAVKERADIVDVVGDHVVLKKKGREFVGICPFHDDSKPS
MTVSPAKQFYYCFSCGAGGNSIKFLMEFQRQSFSDVVLDLARRYQVPVETVDGPQQ---E
RLKQQLSRREKLQRALALAAGWFRSQLRSTTGEQALAYLTEARGLTLATQETFGLGYAPD
QWDSLLNHLQQVEGLSAELLEAAGLVVPRKG-----GNGFYDRFRHRVMVPIHDRQGRVI
GFGGRSLDGS-EPKYLNSPETEVFEKGKHLFGLDKATNTIRKQDRAVVVEGYFDVIALHA
AGITNAVASLGTALSSQQITQLCRVTDGKRIVLNFDADGAGVRAANRAIGEVEQLALQGQ
LELRVLHLPSGKDPDEFLKDH--------GAGDYR-------------------------
---ALLDQAPLWLDWQIEQALADRDLAKADQFQQAVSALVALLGKLPQSAVRTHYLQRVA
ERLSGGQGRLALQLEDDLRQQVKG-----QRW------------------------HGRS
SRHD-----------QPGDTSQRERCEADLLRLYLHAPRYRGTIRQELRQRELEDFAIPH
HRLLWASLTELEETNLG------VGRLESISHGEDD--GDGLDGLDLPRLLTDQLLLENS
P-LLSRLTPLLEPGELERV-----AL-AEPLEQLRGLAALLERQKSFKRCRHLLEAWGGQ
RLQTLEACISVLVQDNQEDQQGV-------DMEGRIEQLFEELNRDALHYQELYYSERKH
IQHLDQ-QRRGGFQTIDALSA------------------------
>Thee|22298860
--------MDIP--RLHPDTIEAVRQAVNIVDVVAEHVVLRKRGREYVGCCPFHEEKTPS
FTVSPLKGFYYCFGCGAGGNAIKFLMELQKRSFAEVVLDLAQRHQIPVRTLDSEQK---Q
ALQARLSLQEQLYEILAIATSFYEHALRQPIGQAAQDYLQRQRHLKEETIQQFRLGYAPA
GWQVLYTYLVEQKGYPAALVEQAGLIMPQRT-----GDRYYDRFRDRLIIPIMDTQGRVV
GFGGRTLSNE-EPKYLNSPETPIFNKGQLLFGLDKARQAIAQTDQAIVVEGYFDVMALHQ
AGFPQTVASLGTALSQAQIKLLLRYTESKQIILNFDADKAGQRAADRAIGEAADLVYRGD
LRLRILTLPAGKDAADFFTVDEATLAA--RRAAYQ-------------------------
---TLLDQAPLWLDWQIQTLVQQYDLEQGDQFQQASQALSELLAKLPNATLRSHYIHHCA
ELLGRHDSRLTLHLEEALRQQVRG-----YRW------------------------PGRS
QKWQ-----------RPADYNLRQAAEEQLLRLYLHRGEYRPLIRQTLQARDIE-FSLSH
HRWLWRQILAVEEEHCGGRPDPDDPYNAEWPLHSPTEAGTQLTDLDLVSHLFDRLDEAED
ASL---ITPLLHLDETTAS-----GL-DRPKLVIEAAAAALERITIEKECRYLLQSWQEI
VALILSESPATEDLRRYLPLINSN------TEIDDIADVIPERLQVLARLRRKYYQNRQY
LQQLDQ-QRCPSLALIRDYS-------------------------
>Syns9916|116074626
--------MATP--RLHPRTIDAVKERADIVDVVGEHVVLKKKGREFVGICPFHDDSKPS
MTVSPAKQFYYCFSCGAGGNSIKFLMELQRQSFSDVVLELARKYQLPVETVDGPQQ---E
RLRQQLSRREKLHRALALASGWFRTQLRTAAGQGALQYLRESRGLSEATLDAFELGYAPD
QWDGLLKHLQQVEGLSPEMLEAAGLVVPRKG-----GNGFYDRFRHRVMVPIRDRQGRVI
GFGGRSLDGA-EPKYLNSPETEVFEKGKHLFGLDRAANAIRKDDRAVVVEGYFDVIALHA
AGITNAVASLGTALSSQQITQLCRCSDGKRIVLNFDADGAGIRAANRAIGEVEQLALQGQ
LELRVLHLPSGKDPDEFLKDH--------GAGDYR-------------------------
---ALLDQAPLWLDWQIEQVLEGRDLAKADQFQQGVSALVALLGKLPPSAIRTHYLQQVA
ERLSGGQGRLALQLEDDLRQQVKG-----QRW------------------------HGRS
ARFE-----------QPGESSQRERSEAEILRLYLHCPSHRSAIRRELRQRELEDFALQH
HRLLWASLTDLEETNIG------AGRLEAVSRGQDS--GDELADLDLPRLLTDQLLLENS
A-LVSRLTPLLEPGELQLL-----AL-ANPMQQLRGTAAMLERQKSLKRCRHLLEAWGGQ
RLQTLERCIASLIAQEQDQPQTLAN----IDMEQRIQALFDDLNADALRFQELYYSERKH
IAHLDE-QRCAGYSGPQETPGGAAA--------------------
>PromMED|33861496
---------MGP--SIHPRTIQEVKDKADIVDVISEHIVLKKKGKEFVGICPFHDDSKPS
MTVSPAKQFYYCFSCGAGGNSIKFLMEFTRNNFTDVVLSLAKKNDINVINVDGPQQ---E
IYKKQLSRREELYKILRVTKEWFKSQLNNSLGKEAHHYLTSQRNLNIKNINDFELGYAPN
SWNDLFNYLSKVEKFPLKLILSAGLVVSKDN-----TDKVYDRFRNRLIVPIFDMQGRVV
AFGGRSLDGQ-EPKYLNSPETEVFEKGKMLFAFDKASSNIRKRDKAVVVEGYFDVISLHS
KGITNSVASLGTALNKYQISQLCRCTDSKNIIINFDSDNAGRLATKRVINEVESLSLHDQ
INLKILEIKSSKDPDEYLKEN--------TPEDYF-------------------------
---NLIDNASFWIDWEIDQIFDNKDLSKSDIFQNVISSLVKLLSKFPQSATRTHYLQKVS
ERLSMGQARLAIKFEEDLRKQVKG-----FRW------------------------HGRS
KKFE-----------QPSEVSQREKNESEIIYYYLHCPEHRLFIREELLKREINIFNTEY
IRLVWESISTIEVNNLS------ANYLDDLKDPNNKQLNNEFTSINLISLLPDHLALNDL
E-VSNKINTFINPDELFLT-----TL-KNSKHNLLGTLSLLERYKSLKRCRHLIESWGSQ
RLKTLENCISILIDNSSLEPT---------DSNKEIEDVFKDLNSDAIKFQELYYLEREH
INFLDK-QRCGNFSSNQ----------------------------
>Scys6803|16330821
--------MDNL--RLHPDTIQEIKQRIDIVEIIGDYVVLKKRGRDHLGLCPFHDEKSPS
FSVSPAKQMYYCFGCGAGGNAFNFLMELGKRSFTDVALDLARRYQIQIQTLEPAQK---Q
ELQRQLSLREQLYEIMAVAAGFYHHTLFQPQGQEALTYLDQKRCLSSATIQEFQLGYAPA
GWETLYRYLVEQKRYPVAAVEQAGLIKARQS-----GTGYYDQFRHRLMIPIRDVQGKTI
AFGSRTLGND-EPKYLNSPETPLFHKSKTLFGLDQAKTAIQKVDEAILVEGYFDVIALHE
SGIKQTVAALGIALSRDQVQSLMRFSQSKQIIFNFDADKAGINATQRAIQEIEPLVYSGQ
VNLRILNLPAGKDADEFIHSSAE------NKEIYQ-------------------------
---TLVKQAPLWVDWQIQQLLKQKNLKDPLDFEQVARGMVDILKRLTDQNKRAYYLQLCG
EILSQGDSRLISLQVNNLSSQLTYGD---RPG------------------------KNGS
RHWQA----------KDPTSSLLEKAEALLLKIYLHCPQERPTIDQILTENDLL-FSFAH
HRLLWQKIDQVREYFN----------------------LDSDPDNQLPLLVQLAYLEQEG
D-FNS-VESLFQLTETSAE-----DL-FRANLRIPEAIAIMEKVPWESYQKHCFGKLQQL
DPRTQA--------------------------------------EDFRYYQEQWQKAHQE
IQRLES-QRLNQPLN------------------------------
>Syn9902|78184868
--------MVNA--RLHPRTIEAVKERADIVDVVGEHVVLKKKGREFVGICPFHDDSKPS
MTVSPAKQFYYCFSCGAGGNSIKFLMEFQRQSFSDVVLDLARRYQLPIETVDGPQQ---E
RLRQQLSRRDKLQRALALASGWFRSQLRSPAGQEALNYLTEQRGLSPAVQDAFELGYAPD
QWDGLLKHLQQVEGLAPELLESAGLVVPRKG-----GNGFYDRFRHRVIVPIHDRQGRVI
GFGGRSLDGS-EPKYLNSPETEVFEKGKHLFGLDKASNAIRKDDRAVVVEGYFDVIALHA
AGITNAVASLGTALSSQQITQLCRVTDSKRIVLNFDADGAGVRAANRAIGEVEQLSLQGQ
LELRVLHLPTGKDPDEFLKDH--------GAGDYR-------------------------
---ALLDQAPLWLDWQIEQALADRDLSRADQFQQAVSSLVALLGKLPQSAVRTHYLQRVA
ERLSGGQGRLALQLEEDLRQQVKG-----QRW------------------------HGRS
SRHE-----------QPGEISQRERSEADLLRLYLHCPRHRAVIRQELRQRELEDFAIQH
HRHLWAAITELEETNLG------VGRLEAISRRDDA--GDGLDDLDLPRLLTDQLLLENS
A-LVSRLTPLLEPGELQRV-----SL-AEPLELLRGTAALLERQKSLKRCRHLLEAWGGQ
RLQTLESCIAVLIDQIQQTTEPHDT----TDMEMRIQALFDDLNRDALRYQELYYTERKH
ISHLDE-QRCAGYSAGEQLPA------------------------
>Trie|113474578
--------MNNF--RFHQDTITEVKQRADIYDVISEHLLLKKRGKDYVGLCPFHEEKTPS
FTVSTTKQLYYCFGCGAAGNVLKFLMEIGKSSFSDVVLDLARRYQIPIKTELPENR---Q
EFQRQISLREKLYEILAIANSFYQHALRQPQGKIALEYLQISRQTSEETIQNFQLGYAPN
GWETIYGYLVEQKGLPVELVEKTGLILSRKS-----GTGYYDRFRDRLMIPINDIQGRVI
GFGGRTLSDE-QPKYLNSPETELFDKGKTLFALDKAKTAISKQDKAVVVEGYFDAIALHA
SGINNVVASLGTALSSIQIRQLLRYTESKQIILNFDADRAGIQATERAIGEMEKFAYSGE
VQLRILNIPDGKDADEYLKTY--------SGKKYQ-------------------------
---ELLVNSTLWIDWQIQNIVRTKNLSLADEYTKASQEIVKILTKITNDNQFTYYLQYCA
QILSQEDTRRVSLIYENLLTQVF------INWKKILAKGEFISPPLLVAKQLKSNQRNNR
NFTKGKKNHSPEVLSPPVKGSLLAEAESLLLRIYLHCPNYRREVKDAMEARDLQ-FSFAH
NRLLWQQIVSAENISE----------------------NEINQSDDLISKLQDTYWENLD
K-FPN-LKHLFHLDEKTKK-----NI-LRAPLEIRSSVATIELIISKKRQSTLLNMWQET
DLSVDP--------------------------------------ELAEKYKEKFYSESQW
IQELER-LRLTTIQDLIEVPLGELTN-------------------
>Syn9311|113953836
----------MP--RLHPRTIDAVKERADIVDVVGEHVVLKKKGREFVGVCPFHDDSKPS
MTVSPQKQFYYCFSCGAGGNSIKFLMEFQRQSFSDVVLDLARRYQLPVETVDGPQQ---E
RLRQQLSRRDHLHRALALASGWFRSQLKSASGKEALAYLRDQRGLSEATMETFELGYAPD
QWDGLLKHLQHVEGLSPELLESAGLVVPRKG-----GNGFYDRFRGRVIVPIRDRQGRVI
GFGGRSLDGS-DPKYLNSPETEVFEKGKHLFGLDQAANAIRKDDRAVVVEGYFDVIALHA
AGVTNAVASLGTALSGQQITQLCRCSDGKRIVLNFDADRAGIRAANRAIGEVEQLALQGQ
LELRVLHTPSGKDPDEYLKDH--------GAGDYR-------------------------
---ALLDQAPLWLDWQIEQVLEGRDLTKADQFQQAVSGLVELLGKLPQSAIRTHYLQQVA
ERLSGGQGRLALQLEQDLRQQVQG-----QRW------------------------HGRS
ARHE-----------KAGEVSQRERCEAEILRIYLHCPIHRSQVRCELRQRELEDFALQH
HRLLWSAITDLEEGNIG------SGRLEAISRGKDP--GHELADLDLPRLLTDQLLLENS
A-LVARLTPLLEPAELQRL-----AL-ARPMDVLRGTAAILERQKSHKRCRHLLEAWGSQ
RLETLERCIASLIAKEQEQTESAGG----EDMEGRIQEMFEQLNADALRLQELYYSERKH
IQHLDQ-QRCAGYEVAVANPPEFIPPAA-----------------
>NoAz|298492187
--------MQIP--RLHPDTIEEVKHRADIVDLVSEYVVLRKRGKVFVGLCPFHDEKSPS
FTVSPSKQMYYCFGCQAAGNAIKFLMDLGKYQFTEVVLDLARRYQVPVKTLEPEQR---Q
ELQHQLSLREQLYEVLASTAQFYQHALRQSLGQKGMQYLQEHRQFKTETIQQFGLGYAPA
GWETLHRYLVEDKHYPVQLVEKAGLIKPRKD-----GGGYYDVFRDRLMIPIRDIQGRVI
AFGGRTLTEE-QPKYLNSPETELFSKGKTLFALDHAKDGISKLDQGVVVEGYFDAIALHA
AGINNAVASLGTALSMEQVRLLLRYTDSKQLVLNFDADKAGINAAERAIGEIATLAYKGE
VQLKILNIPHAKDADEYLHSH--------TAEEYQ-------------------------
---QLLANAPLWLNWQIAEIIKHKDLRQATAFQKVTKEIVKLLQNIVNSDTLNYYISYCA
EILSLGDARLIPLRVENLLTQIAPTSVQSLPL------------------------RSRK
QKLKTPKLSL-----VTTERSLLEQAEALLLQIYLHCPEQRQVIIDELEERNLE-FSLSH
HRFFWQQSLEFP-----------------------------VEEVDLIFSLENKYLELSE
D-LIL-ISHLFHLNEKTNK-----EI-LRTPQVLQATFACMEIVLREKRYRYFMELWEKT
DPLTEP--------------------------------------EKDKFYADAMYAEKMR
LQELDK-QRYFSIRELL----------------------------
>Ucyn|284929748
--------MSFL--RIPSDTLEEIKERANIYEVISEHVVLKKRGKNYVGLCPFHNEKTPS
FSVNPDKQLFYCFGCGAGGNAIKFLMELKKEPFHQVVLELAKQYKIPIKELESENT---K
TLQEKISLQDQLYEILATSANYYEHLLHEPSGTQALDYLINKRRLKLETISKFNIGYSPE
GWETLYSYLVEYKKYSTDLLEQTGMIKRRNK-----GNGYYDTFRGRIMIPIKDVQGRIV
AFGGRSLNNQ-EPKYLNSPETALFSKSKILFALDQSYKNIRNLDQAIVVEGYFDVISLHE
AGINNTVASLGTTFSKAQLRKLLRYTDSKQIVFNFDADNAGIKATQRMITEIESLVYSGQ
VQLKILNLPNGKDADEFIQFNQN------STEQYY-------------------------
---ELISNAPLWFSWQIQQILLNKDLKRADHFEKIVKEMIDLLSKLSDYNKREYYIRHCS
EVLSQGDARLIPIYLKNFQLQLAK-----PIA------------------------KQTN
NEKSGKFTKVN----ILLEDQLLKEAENNLLKVYLRYPEYRSQISKDLESKNLF-FSVQE
HRVIWAEILEFEDNHQY---------------------DEKIDKYQLIYKLQETIWDSSL
--TEICINQILNFSELEQHEDN--DI-ERLDLIIKASLIFLEKASLKKYCYYCKTKYQMI
DKNKDL--------------------------------------VNFEYYLNEYIASKQK
ILLLQSLQSCSQLNIKDSAN-------------------------
>Syns5701|87302210
------MSQSQPHARLHPRTIEAVKERADIVDVVGEHVVLKKKGREFVGICPFHDDKSPS
MTVSPAKQFYYCFSCGAGGNAIKFLMELQRISFSEVVLDLARKYQLPVETLDGPQQ---E
RLRRQLSRREALLRALGLAAGWFRSQLRSPEGAGALAYLSKERGLSEGTIDAFDLGYAPE
RWDGLLNHLGQVENLAPELLEAAGLVVPRKG-----GDGFYDRFRHRVMVPIRDRQGRVI
GFGGRSLDGG-EPKYLNSPETEVFEKGKHLFGLDRASNAIRKDDQAVVVEGYFDVIALHA
AGITNAVASLGTALSSQQITQLCRCCDSRRLVLNFDTDGAGVRAAQRAIGAVEQQALQGQ
LELRVLHLPAGKDPDEFLQQH--------GAGEYR-------------------------
---ALLERAPLWLDWQIEQALEGKDLARSDQFQQAVASLVELLGKLPQSAVRSHYLQQVA
ERLSGGQARLAQKLEEDLRQQVKG-----ERW------------------------HGRA
SRWE-----------QPGEIGLRERAEAELLRLYLHAGRHRGAIRRELRQRELEDFAIAH
HRLLWASISELEEDNLG------VGRLEAINRGSDP--GDDLADLDLPRLLSDRLLVEES
E-LLNRLTPLLEPSELQRM-----AL-AEPLLQLRGTTAVLERQRSLKRCRHLLDAWGSQ
RLETLERCIARLLEESEAEASAAAA----LSMESRIDSMFSELNGDALRFQELYYNERRH
ISHLDQ-QRCADPLAAARLAS------------------------
>YellB|86608987
----------MS--GLPPDFIQLVRQKADLVEVVAEKVVLRKQGKNFVGLCPFHNDHKPS
FQVSPSKQIYKCFSCGAGGDVLRFVMQTEHLSFAEAVRHLARRYHIPLPTRNPEAQPLGS
LDERELSHREKLLEILAMAADFYRHALRSQLGSAARQYLHS-RHLSEETLQKFQIGFAPP
GWQSLYEYLVNHKRQPVKLLEEAGLLVPRQQ-----GSGHYDRFRNRIMLPIFDVQGRVI
GFAGRALGESGQPKYLNSPETELFNKSQVVYGLNFARDAIAKADQVLVVEGYFDVIALHQ
AGVAYAVAAMGTALTPHQVKTLLRYTQSKRLILNFDADRAGLNAASRAIEAIEEQARRGE
IELRILTLPEGKDADEFLREYKSSAPPTRAVAELQ-------------------------
---TLIEQAPLWLDWRIEQVLAGRDLSRATDFQQARQALVQLLAGL-GGQWRSLYLHKVA
ELLSRGNGRLSRDLEEDLRRAVRQ-----YRW------------------------AKPQ
QP-------------SLNKGSKLLQSESHLLQIFLHFGEYRHEIRQTLLERELQ-FSFRP
HRELWQRILELISAQP----------------------ELEEQEETLLTALRTLCAQDEQ
--LNERLSHLLWLDENTRV-----AL-MRPRMVVRAAIANMELEIRQKRYRYWTQLWDQA
FSEGNT--------------------------------------ALAAQYQASIQQEYQA
IQALQR-QVQLSLEDMSETPLAEDL--------------------
>Syn7002|170077959
--------MAYP--SIHPETIEEIRAKVDIAEVVSDYVVLKKRGKDLLGLCPFHDEKTPS
FTVSPTKQFYHCFGCGAGGNAIKFLMEINKSPFAQVVLDLAQRYQVPVKTLEPEQH---Q
EIQRELSLKEQLYEIVAIANDFYQYSLRQPEGQTALAYVREQRRLTEATIQNFGLGYAPG
GWDTLYHYLVEQKRYPIDLVEKAGLIKPRQS-----GNGHYDQFRDRLMIPIYDVQGRAI
AFGSRTLTNE-EPKYLNSPETPLFDKSRTLFALDQAKGAIAKQDAAVVVEGYFDAIALHA
AGFENAVASLGTAFTQGQIKQLLRYTDSKQIIFNFDADKAGIKATQRTLTEIGPLIYSGQ
AQVRILNLPGGKDADEFLQTDQ-------GPAQYQ-------------------------
---TALTTAPLWLDWQLEQILLGQDVTQADQFQGVIKQMIRLIAKIDHPSFRSHYIAKAS
ELINHEDSHYKKQLEATLLTQVNR-----FRK------------------------AQAR
NPTATPEVQPEA-IAISSQTIALAQAEELLLRIYLHSPAQRHPIEARLAEKEVM-FSLSH
HRWLWQQILETPLEIK-----------------------QNHVHNQLLGRMLDILTHHPE
R-MHS-LGSLLYLTETTEI-----DV-RRATLNIHAAIATLEHVNWTQHRRYCQEKWQGL
DPQH----------------------------------------PDFAYYLREFEQADRK
LKAIAQ-ERQFSHLEILHYET------------------------
>Cylr|282900147
--------MQIP--RLHPDTVEEVKHRADIVDVISDYVVLRRRGKDFVGLCPFHEEKTPS
FTVSPTKQIYYCFGCQASGNAIKFMMDLNKRQFAEVVLDLAKRYQVPVKTLAPEQR---Q
ELQRQLSLREQLFEVLASTSQFYQHVLRQDIGQQALQYLQKKRFLKTETVEKFALGYAPP
GWETLYHYLVENKNYPPQLVEKAGLIKPRKE-----GGGYYDVFRNRLMIPIRDVQGRVI
AFGGRTLTDE-QPKYLNSPETELFDKSKTLFALDVSKDAISKLDQAVVVEGYFDAIALHA
NGINNVVASLGTALSLEQVRLLLRYSESKQLVLNFDGDKAGINATERAIGEISNLAYKGE
VQLKILHIPDGKDADEYLKNH--------SVTDYG-------------------------
---QLLVDAPLWLDWQIAQVIQGRDLRQPTDFQLVSREFVKLLQKILNSDTLNYYISHCA
EILSLGDTRLIPLRVENLITQVAP-----RRT------------------------PTPR
PPQPDSTTSPNTHQISHPQPSLLEQAEGLLLRIFLHCPQERQVIIETLGSSNLE-FSVSH
HRFLWEKSLQFPSQTL-----------------------------DLISQLQNLYLETQN
D-LGP-VQHIFQLNEKNKQ-----EILLRTSQLVQAAIACMEKVFRENRYRHFLELWQKT
DPSTDP--------------------------------------DQYSLYTQTIYADKMR
IQELSK-QRQLSIADLIN---------------------------
>Prom9303|124023293
--------MPVP--RLHPRTIEAVKERADIVDVVGEHVVLKKKGREFVGICPFHDDSKPS
MTVSPAKQFYYCFSCGAGGNSIKFLMEFQRQSFGDVVLELARKYQLPVETVEGPQQ---E
RLRQQLSRRDKLHRALALAAGWFRGQLRTPVGANALNYLTEKRGLSEVTLESFELGYAPE
QWDGLLKHLQQVEGLSAELLEAAGLVVARKG-----GGGFYDRFRHRVMVPIHDRQGRVI
GFGGRSLDGS-EPKYLNSPETDVFEKGKHLFGLDRAANAIRKDDRAVVVEGYFDVIALHA
AGVTNSVASLGTALSSQQITQICRCSEGKRIVLNFDADGAGVRAANRAIGEVEQLALQGQ
LELRVLHLPSGKDPDEFLKDH--------GAGDYR-------------------------
---ALLDQSPLWLDWQIQQVLEGRDLSQADQFQQAVSGLVALLGKLPQSAVRTHYLQQVA
ERLSGGQGRLALQLEEDLRQQVKG-----QRW------------------------HGRS
SRHE-----------QPGEASQRERSEAEILRLYLHCSNHRAAIRRELRQRELEDFALQH
HRLLWAAITDLEETNLG------AGRLEAISRGTDS--GHDLEDIELPRLLTDQLLLENS
A-LVARLTPLLEPGEVQLA-----AM-AKPLLQLRGTTAALERQKSLKRCRHLLEAWGSQ
RLETLERCIAALIEEERQQPTESV------DMEMRIEAMFEELNSDALRFQELYYSERKH
IGHLDQ-QRCGGFSGQDVIPA------------------------
>Syns7805|88808437
--------MVSA--RLHPRTIEAVKERADIVDVVGEHVVLKKKGREFVGICPFHDDSKPS
MTVSPAKQFYYCFSCGAGGNSIKFLMEFQRQSFSDVVLDLARRYQLPVETVDGPQQ---E
RLKQQLSRRDTLHRVLALAAGWFRSQLKVASGADALRYLQDKRGLSDATLEQFELGYAPD
QWDGLLKHLQQIEGLDPEHLEAAGLVVPRKG-----GNGFYDRFRHRVMVPIKDRQGRVI
GFGGRSLDGT-EPKYLNSPETEVFEKGKHLYGLDRAASAIRKDDRAVVVEGYFDVIALHA
AGVTNAVASLGTALSSQQITQLCRCCDGKRIVLNFDADGAGVRAANRAIGEVEQLALQGQ
LELRVLHLPSGKDPDEFLKDH--------GAGDYR-------------------------
---ALLDQAPLWLDWQIEQVLEGRDLSKADQFQRSVSALVELLGKLPQSAIRTHYIQQVS
ERLSGGQGRLALQLEEDLRQQVQG-----QRW------------------------HGRS
ARHE-----------KSGEASQRERCEAEILRLYLHCPSHRGSIRQELRRRELEDFALQH
HRLLWSCLTELEEGNLG------SVRLESISRGEDR--GDDLADLDLPRLLTDQLLLENS
S-LVTRLTPLLEPGELQKV-----AL-SRPMEQLRGTAAMLERQKSHKRCRHLLEAWAGQ
RLQTLERCIAVLIDEEREQQQPQTV-----DMEQRIQAMFDDLNAEALRFQELYYSERRH
ILHLDQ-QRCAGYGDGISPADSDASAMSA----------------
>Syns7803|148239409
--------MVSA--RLHPRTIEAVKERADIVDVVGEHVVLKKKGREFVGICPFHDDSKPS
MTVSPAKQFYYCFSCGAGGNSIKFLMEFQRQSFSEVVLDLARRYQLPVETVDGPQQ---E
RLKQQLSRRDTLHRVLALAAGWFRSQLKVASGAEALRYLQDKRGLSDATLEQFELGYAPD
QWDGLLKHLQQVEGLDPQHLEAAGLVVPRKG-----GNGFYDRFRHRVMVPIKDRQGRVI
GFGGRSLDGT-EPKYLNSPETEVFEKGKHLFGLDRAASAIRKDDRAVVVEGYFDVIALHA
AGVTNAVASLGTALSSQQITQLCRCCDGKRIVLNFDADGAGVRAANRAIGEVEQLALQGQ
LELRVLHLPSGKDPDEFLKDH--------GAGDYR-------------------------
---ALLDQAPLWLDWQIEQVLEGRDLSKADQFQRSVSALVELLGKLPQSAIRTHYIQQVS
ERLSGGQGRLALQLEEDLRQQVQG-----QRW------------------------HGRS
ARHE-----------KSGEASQRERCEAEILRLYLHCPSYRGAIRQELRKRELEDFALQH
HRLLWSCLTELEEGNLG------SVRLEAISRGDDR--GDELADLDLPRLLTDQLLLENS
T-LVTRLTPLLEPGELQKV-----AL-SRPMEQLRGTAAMLERQKSNKRCRHLLEAWAGQ
RLQTLERCIAVLIDEEREQQQPQTE-----DMEQRIQAMFDDLNAEALRFQELYYSERRH
ILHLDQ-QRCAGYGDGVAPAATDPSAMSA----------------
>Cya0110|126659311
--------MNFP--RLHPDTLEEVKEKIDIYEVVSDYVVLKKRGQNYVGLCPFHQEKTPS
FTVNQSKQLYYCFGCGEGGNGIKFLMEIGQQSFSQVVLELANRYQVPLKTLEPEKR---Q
EIEKELSLRDQLYEIVALTSNFYEHALQEAVGENVLNYLTQKRQFKHQTIQQFNLGYAPG
GWETLYRYLVEQKRYPIALVEQAGLIKPRKK-----GNGYYDTFRDRLMIPIKDIQGRVI
AFGGRSLTDE-EPKYLNSPDTPLFNKGKTLFALDIAKNSIRSLDQVIVVEGYFDAIALHE
AGITNTVASLGTAFSESQLKQLLRYTDSKQVIFNFDADNAGIKATERAITEIESLIYSGQ
VNLKILNIPDGKDADEFIKSHEN------GFEKYQ-------------------------
---ELIDKAPLWLNWEIKQLLIDKNLKQADHFEQVAQGMVKLLNKLSDSNQRSYYISYCA
ELLAQGDARILPLYIKNLQTQLNK-----PLK------------------------QSAN
KKIDKTFIKPT----ISTENNLLKEAETILLKIYIHYPECRQEIFDKLEENNLC-FSLSD
HRIIWHNLLEIEKDTLN---------------------KDNDNNEQFISKLEIKIIESSQ
--VINKINELLNFREIEQY-----EDRNRLNLIIDAALISLEKANLEKYCRYCEQKYKKI
NPQEDP--------------------------------------VNYQYYLNEYISSRQK
ILKLQP-LRSFTQLDIYG---------------------------
>Mica|166367226
--------MDTP--RLHPDTIEEVKQRIDIVDLISERVVLKKRGREYVGLCPFHEEKSPS
FTVSPAKQMYYCFGCGAGGNGIKFFMEVGKQSFSEVVFDLARRYQIPIKTLAVEQR---Q
ELEQQLSLKEQLYEIMAVAVSFYQHALSQPQGEKALDYLKVQRQLTPETIATFQLGYSPE
GWETLYRYLVEQKRYPVALVEQAGLIKARQN-----GSGYYDQFRDRLMIPIFDSQGRAI
AFGSRTLGNE-QPKYLNSPDTPLFEKGKTLFALDRAKQAIIQQDLAIVVEGYFDAIALHA
TGISNVVACLGTALSQEQIKLLLRYSESKQIIFNFDADQAGIKATQRAIEEINSLVYSGQ
VNLKILNLPDGKDADEFLKSRAD------GVNSYR-------------------------
---ELIEKSPFWIDWQISQMLVNKNLKQGLHFQQIANSMVSLLQKLIDGNQRTFYLDYCA
EILAQKDATRLPYILKNLSKQVNK-----PLG------------------------KSPA
IKRKNIL--------DKSEKNGSETAEWLLLLIYLHRSEYREMILESLDEKDLI-FNVPD
YRWLWQVILELETQI--------------------------TNPRDLMSALQNHLLMITT
D-KNRDFNSLFHLSEHTSQ-----AV-FQPEEQIKDAIIALEKISLMEYRRYCQEQLINA
---LDS--------------------------------------NQREFYQQEFYQTVNK
LIEIDP-LYQQA---------------------------------
>Syns8109|260434600
--------MVNA--RLHPRTIEAVKERADIVDVVGEHVVLKKKGREFVGICPFHDDSKPS
MTVSPAKQFYYCFSCGAGGNSIKFLMEFQRQSFSDVVLDLARRYQLPIETVDGPQQ---E
RLRQQLSRRDKLQRALALAAGWFRSQLMAPAGAEALKYLSEARGLSPATQETFQLGYAPD
QWDGLLKHLQQVEGLAPELLEAAGLVVPRKG-----GNGFYDRFRHRVMVPIHDRQGRVI
GFGGRSLDGS-EPKYLNSPETEVFEKGKHLFGLDKASNAIRKDDRAVVVEGYFDVIALHA
AGITNAVASLGTALSSQQITQLCRVSDSKRIVLNFDADGAGVRAANRAIGEVEQLAMQGQ
LELRVLHLPSGKDPDEFLKQN--------GAGDYR-------------------------
---ALLDQAPLWLDWQIEQVLQERDLSRADQFQQAVTALVGLLGKLPQSAVRTHYLQRVA
ERLSGGQGRLALQLEDDLRQQVKG-----QRW------------------------HGRS
SRHE-----------QPGESGQRERCEADLLRLYLHCPRHRATIRQELRKRELEDFAIPH
HRHLWAAITDLEETNLG------EGRMESISRCDDD--GEGLDLIDLPRLLTDQLLLESS
A-LVSRLTPLLEPGELQRV-----AL-AEPLEQLRGIAALLERQKSLKRCRHLLEAWGGQ
RLQTLESCIAVLIDQEASSDQASV------DMEVRIQALFDDLNRDALRYQELYYTERKH
IGHLDQ-QRCASYTVPPAA--------------------------
