# Supplementary material for: Genome fluctuations in cyanobacteria reflect evolutionary, developmental and adaptive traits
Source: BMC Evol Biol. 2011 Jun 30;11:187. doi: 10.1186/1471-2148-11-187 (PMC3141437; doi:10.1186/1471-2148-11-187)
Supplement: Additional file 8 — Individual and concatenated alignments for protein groups. Compressed file containing all alignments of individual groups (fasta format) and the concatenated alignment of 285 single-copy genes (phylip format). [file 1471-2148-11-187-S8.GZ › Cyanos1425.faa]

>Syne7942|81300102
--------------------MRISLNWLRELVQVDLEPE-------VLAEKLTLAGFEVE
EIEDRRTWAAGVVVGRVLEREQHPNADRLSVCQVEI---G-QAEP-VTIVCGASNVRADI
WVAVATLGSYLPCI---DLKLKPTKLRGVRSEGMICSLSELGLTKESEGIHIFPEDAGL-
-----QAGQPVGPLLGLDDVVLDLTSTANRADALSLIGIAREVRALTAATLTLP-EVELQ
---TYPELPCLAISLQS-EACSHYSGTIIEGVT-IAPSPEWLQKRLQLAGIRTINNVVDI
TNYILLEYGQPLHAFDRQKLQAIAGSS-D-LAIGVRSAQAGETLKTLDDQERTLAEAALV
ITAGDCPVALAGVMGGADSEVSQETTQLLLEAAWFEPIAVRRSARSQGLRTEASARYERG
VNVTELPIATQRAIDLLLQIAGGTVISQTVATTTQTEPE--HSITLRLQRINELLGPVQA
EDE--------------------ELKDLGADDIERLLTAIGCHLT------------LVD
DAV------WQVRVPPYRYRDLEREIDLIEEVARLYGYDNFGETLPPLGSDEGALSIDES
LRRQIRAVCRGVGLTELQHYSLV--KPG---S--------DRQVHLANPLLAEYSALRLD
LLSGLIDAFQYNWEQGNGPLWGFEIGRIFWRE---E-DG--FFEADRMGGILGGD-----
--PSRGRWQRGG-KEQAIDWYAAKGVLEEIFERFGLTIEFQ---PDRQDDRFHPGRTASL
WLQGD-RLGRFGQLHPSLCEGRGLPAEVYAFELDLDVWLDHLDQPERQVPRFQPYSSFPA
SDRDLAFFVDQSVTVAELERIIRRQG----GA---LLSEVELFDQYCGEHVPENQRSLAF
RLTYRASDRTLTEAEVEPVHDQVRQSLVERFRVTLRS
>PromCC|33240416
--------------------MKVSLSWLNELVDIHCDVE-------ELADSLSMAGFEVE
ELIDLSASLEGIVTGYVIDISPHPNADKLSVCKVDI---G-KSEA-IQIVCGAKNIRSGI
HVLVATEGTYLKDI---DLTIKTSHLRGQISQGMICSLSELGLPPNNDGIAILEEMNIA-
---IPKIGVCPKKQLGLDEIIFDLAITANRPDGLSMVGIAREVSAINNTKLKLP-AIDLL
-HKDYKEFDHNVESKKFASRNEVYSLNLIDNLNGNNDSSEEVKSRLRNAGINSINAIVDL
TNYTMLEQGQPLHAFDADLLCELTGKEVTINDFGIRKAKTGENLIGIDGIDYSLSSKVDV
ITCSNIIIAIAGIIGGKNSCVNKETRKIWLEAALFSPSSVRISSREIGKRTESSTRFEKG
ISPEITISSVERCLNLLTKTFDCQILEKWINRELVIEE---QLLLLRREKINKTLGKVVE
HKTNINAGDNSNNIDKSGESQINTLRNIDDHEIEQSLISLGCKLQ------------KDV
KG-------WLVEVPANRKLDLKREIDLIEEISRLIGYDRFDSNLPN-PLRPGGLTPKQK
IERKVRESLTSVGFQEVVTLSLVA-KDQ---YS-------KNQVAISNPLLSETSHLRTN
LWQEHLNICQRNMAYEQKGCWIYEIGKIYNID---S-GR--INETSLLCGALVGN-----
--KSIGQWQTET-KNSSLDYFQSRGILHSALNSLNINITDE---KLDENQLLHPGKSSML
KLEGK-ELGFFGELHPSKLSDLNIDYPIYIFELNFNLILQSSTRKNKLNISFKQFPTVPS
MERDIALLVDNNIQSLDISNLIIKTG----RP---LVEDAYLIDRYEGDNIPKGKVSQAF
RIRYRKNKDTLKEEEVSPIHDKIREKLKVEFSAELRS
>Crow|67922517
--------------------MKISVNWLRELVNVTLTPE-------ALADLLTIAGLEVD
EIEDRRQWADGVVIGKIIDRQPHPNADKLSVCQVDI---G-AETP-STIVCGAPNAKADI
YVPVATLGTYLPKI---DLKIKSAKLRGVKSEGMICSLAEVGLAKESAGIHIFEEDNL--
-----QLGADARPFLELDDVILDISPTANRADAMSMIGVAREVAALTGGELNLP-QPPET
-TLSDPQTYPLTVEVSDGNACPTYIGTIIEGVK-IAPSPDWLQQRLEAAGVRPINNVVDI
TNLVLLEWGQPLHAFDRQKLETVAGNK-DHLTVRARFAKDTETLKTLDGQERKLNPVNLL
ITANDTPVALAGVMGGEETEVAEETQNILLEAALFEQVTIRRSSRSQSLRSEASARYERG
INQSELELACRRAIALITELAGGTPVTQKMSDHRPDRSA--ESIELRLDRIHHVLGPVEK
DG---------------------QRINIAGEDVERILSDLGCTLT------------PVS
GENT---V-LSVTIPSYRYRDLEREIDLIEEVARLYGYDRFCDELPD-KTEAGGLSIEYQ
TQRKVREVFRGVGLTELVQYSLV--KPE---K---------AEVFLSNPLFAEYSALRTN
LLDGIIDAFAYNQSQGNGALNGFEIGRIFRKI---D-GE--IAEWDNIAGIMGGD-----
-LLPQGRWTRSG-KANPMSWFEAKGILERVFQRLGVSVEYR---QDSEDERLQPGRTAAL
WLQGQ-KLGIFGQIHPQLRQEKDLMDEVYAFELDFRCLSKVLNRDSLLTPHFQSYSSYPA
VERDLAFFASLDVPVANLTKTMNKAG----GK---LLAGVELFDDYQGQNVPEGQRSLAF
SLAYRSGDRTLTDEDVEPVHDKIRKALVKQFAVTLRS
>Syn7335|254425140
--------------------MRVSVNWLKELVEFDFSPE-------ALAEALTMAGFEVE
EIEDRRSWAEGVVVGRVLDTSPHPDAAKLSVCTVDI---N-QGQT-STIVCGAANVGANT
CVPVATVGSYLPKV---DLKVKPRELRGVASAGMICSLAELGLARDSEGIYIFDEQQFEQ
G--EISIGQDVRPLLGLDDFVLDVTSTANRADALSMVGIAREISAITGNPLKLP-ISDDL
-PGSKTALDKVDITLSEPKICPIYMGSVLEGIR-IGPSPTWLQQRLIAAGTRAINNVVDV
TNYVLLEWGQPLHAFDLDRLMAVGEQD-S-LSVSVRYATESESLVTLDDQERQLAAQTVL
ITANDVPVALAGVMGGAKTEVIDTTERVFLEAAYFDSAVIRKSARSQGLRTEASARYERG
VNPAELKLARDRALQLFIETAGATLVGQGEDRTEIGNISPTREVSLRLSRVHQILGEVVE
QG---------------------STKALDKATVETLLSKLGCKAT------------ATD
EDT------WTVEIPPYRYRDLEREIDLIEEVARLYGYDRFANTLPS-QTSRGYLSQAAA
LSRRLRAAFRGAGLTEVIHYSLT--SPS---S--------DRQVVIANPLFTEYSALRID
LLDGLIAAFELNINQGNGPLNAFEIGTVFNQPDDDPEGD--PIESIKVSGIVGGD-----
--ARQGRWENSN-QERPLTWYEAKGILECVFDNLGLAVDYR---AEARDERLHPGRTAGL
FVRGRTRLGTFAQLHPELRRERDLPEAVYVFELDWAVLEMCLTGKRGKAVKFEAFSRYPA
SDRDLAFFAPIEVNVAELQKAMNKSG----GK---LLESVTLFDEYRGQGVPEGSRSLAF
RLVYRASDHNLTDKDIDPIHQKIRATLEKTYKVSLRS
>Syn307|148242322
--------------------MRVSLQWLRDLVPFRSDVD-------SLAEQLSMAGFEVE
EQEDLAARAAGVVVGQVLSKTPHPDANKLNVCSVSI---GGGSEP-LQIVCGAANVREGM
AVAVATVGSHLPAV---DLTIKPAKLRGVDSCGMLCSLSELGLETNSEGLVDLEVVAGEQ
GSPLPQLGEPVGPLLGLTDHILELAITANRPDGMSMLGIAREVAALEDLSVQEP-PSAEL
--EPAVQLETAPFGDHAL----LFSLTALEGIS-NGPSPKWLRQRLEAAGQRSINTVVDI
TNLVMLETGQPLHAYDRDRLADLG-----PEGFGLRAASSDESIELLDGQTLKLRADNLL
VSHGGQAVALAGVMGGQSSAVTESTQRIWLEAAVFPQNLVRRSSRAAGLRTESSARFERG
VPQALTLEASNRAVALLQELCQAKVTGRWQASPVASAT---EPLVLRREALDRLLGPLGS
GE------------------------WIEDSKVGALLERLGCSLQ------------SHH
DDDDQISH-WSVQVPPSRQLDLQREVDLIEEIARLVGYDNFGSHLPD-PVEPGGLTAEQE
LLRRLRSNLRAAGLQEISHLSLVATEEP---SN-------PAQVAISNPLLTDYGCLRTT
VVPALLEAAARNLQASQAGFWGFEIGKVFARD---G-DV--FSEEERLCGVLAGE-----
--RRQGLWSTSG-QPSPLSYHQGRGLLALAMAQLGLSLQDR---RLEDDERLHPGRSATL
VLEGK-VIGVFGELHPRLAEQQDLPSGTLIFDLALQPVLTAASRTNRYCPAFKSFATVPA
SERDLAFVVEDTQDVASVLQTIRKAG----GQ---LLEHVDLLDRYSGSPIPEGSCSLAV
RLRFRDPKATLRDEQVDPLLNKVRQSLEKSFKAELRC
>Syn9605|78212869
--------------------MRVSISWLKQLVQVNESVD-------DLSERLSMAGFEVD
DVDDLSARAQGVVVGNVLEREKHPNADKLSVCKVDV---G-AQAP-IQIVCGASNVRSGI
HVPVAMVGATLPAV---GLTIKAGELRGVASNGMICSLTELGLTEQSDGIAILDELDES-
---LPPNGSPVAPLLGLDDTVLELAITANRPDGLSMVGIAREVAALTGGSLSLP-ELDLD
---------PSTSPLTTELDGCFYTITRIEGVDGSKPSPTWLQQRLERGGVNSVNAVVDV
TNLVMLEQGQPLHAFDADALEQLTGQPVDAKSFAVRSARDGEIFVGLDDQKRTLDSRVQV
VTCHDRPVAVAGVMGSLESGVTASTRNIWLESALFAPPRVRHSARALGLRTDASSRFEKG
LPVEMTLPCSARASALLSQEFSCSESGRWVGGSGPAEA---GPVLLRRSALHQLLGPLDA
AD---------------------GPEDLDDTSIENCLTALGCQLS------------AHE
QG-------WEVMAPPSRRQDLQREVDLIEEVARLVGFDRFGAHLPD-PLEPGALTPRQQ
AERRLRQLFCATGLQEVTTLSLV--PAS---EQ-------EQRIAISNPLLADTSHLRTN
LWEEHLQICVRNLKASQRGCSVFEIGNTYSGS---P-EA--VSQKAVLAGVICGD-----
--RRLSTWATSG-KPQAPDYFQARGVLTRVMEALQLELSDR---RLTDDARLHPGRAATL
VLEGR-PLGCFGQLHPAMAEELDLPEATYLFELDLARLLDAATRSNRWTPSFKPYPTVPF
SERDLAVIVDRSSAATDLIQAIRKAG----KP---LLEQVELVDRFEGEQLGDNKVSQAF
RLRYRGKNETLTDDKIQPVHDKVRAALSKQFQAELRS
>Nosp|186681560
--------------------MRISLNWLRELVEIKLSPE-------ELAETLTMAGFEVE
DIEDRRTWANGVVVGKVLERQPHPNADKLSVCQVDI---G-AGET-LNIVCGAANVKADI
YVPIATTGTYLPNI---DLKIKPAKLRGVPSQGMICSLKELGLPTDVDGIHIFTQENL--
-----PLGSDVRPLLGLDDVILDLTATANRADALSMVGVAREVAALTGGKLSIP-EPSEV
--SISKNTGNLTLKIADTQACPAYIGTVIEQVK-IASSPEWLQQRLRAAGVRPISNVVDI
TNYVLLEWGQPLHAFDRDRLKSVAGSE-N-LSIGVRFANNGESLKTLDGQTRTLASQNLL
ITANDRPVALAGVMGGEETEVYEGTQSLVLEAALFDSVAIRRSSRSAGLRSEASGRYERG
VNRAELEIANRRALSLISELASGILVQQEIADTRPDPSTWSRSIALRLDRVNQILGPIDL
GE---------------------DTGELQGQDVERILTALGCQLT------------PSV
EDSNHQPT-WSVSVPPYRYRDLEREIDLIEEIARLYGYNRFCDTLPE-KSEGGYLPLDEE
LIRKLRAFLRAEGLTELIHYSLV--KPG---E--------DRQIVLSNPLFAEYSALRND
LLSGLIDAFQYNLEQGNGSLNGFEIGQIFWRE---E-DG--LQETEALAGIIGGD-----
--RTVGKWSKSG-REEPITWFEAKGILESVFRQLALQVEFQ---PDCRDNRLHPGRTASL
WIRGN-RLGIFGQLHPQLRREKGLPDSVYVFQLNLDVLLDSLGEDEVLVPTFQPYSTYPA
SDRDIAFFAPVKISVSEIEKVITKAG----KD---LLESVELFDEYRGENVPEGQRSLAF
RLIYRASDRTLTEAEVEPVHNKVREALVEKFGVNLRS
>PromAS|123968524
--------------------MKVSQNWLNNLVEITSTPE-------DLSEKLSIGGFEVE
SLEDCSENVNGVVLGKVLSVLKHEGSDKLSICQVDI---G-NSRN-LQIICGARNIKPNI
YVYIATVGAKLNAV---NLNIKRSEIRGVMSEGMICSLQELGLEDSSEGIEIIDEDLAS-
---KHELGTPASELLQLNDFIYDLAITANRPDGMSVLGIAREISALLESTLNSP-ELNHK
--YNIQLLKGIKLCPEAIESNCIYTISCIDGVNGDKLSPNWLKDRIEKSGIKSINLLVDL
TNYILLEQGQPLHAFDKDKLSNLIGKEVSPEDFSVRKGKDNERLICLDGKEYDLNDNITV
ITCCDKPVAIAGVIGGIETSVTNTTSSIYLEGAVFNPVTIRKSSKAVGIRTESSSRYEKG
ISSKNTISAVTRAINLLEQYFCINSPIINTSNLISNED---IFIKLRRNRIHKILGPLII
NDQS-------------------EKRNLSDNEIVDKLKLIGCTLK------------NKE
YG-------WDVAVIPNRSHDLIREIDLIEEIARLIGYDRFDLKLPN-PIKPGKLSSEQL
ALRKVKNGFIDNGFNEVLSYSLV---PE---DN-------EKLIKISNPLLLETSCLRNN
IWKEHLEIVNRNIKAGQESCYIFEIGNVFHKK---T-D---FIQEEVLNGAIYGN-----
--KKFGKWLNSG-KDNHLNYYQARGKLKEALSSLNIKIDDK---PTDSIDFLHPGRTAKL
IIEGK-DAGYFGEIHPKLILEKKSLKKVYLFNINVSNLLEASTRKNKWIPIYKQYPIVPK
MERDINFVFSKKFLISDITSQIRKTG----KN---LLEDVNLLDVFEDTKFGEDHISYTF
RLSYRDKDKTLLDSDITSIHSNIISNVEKCFDTKLRN
>Rapb|282897764
--------------------MRISFNWLRELVEIKLTPE-------ELAHTLTMAGFEVE
SIEDRRTWADGVVIGKVIKREQHPNADKLSVCTVDI---G-SEET-LNIVCGASNVCADI
YVPVATKGTYLPNI---DLKIKPTKLRGVPSNGMICSLKELGLPTDIDGIHIFRQEGL--
-----TLGREVGPILGLDDVILDVTATANRADALSMVGIAREIAALTGGKLSLP-QLTGV
-EITPSTGQKIRVKISEQHACPLYIGTLIENVK-IAASPEWLQRRLIAAGVRPINNIVDI
TNYVLLERGQPLHAFDKSRLEQVGGGT-D-VTIGVRFAQAGETLKTLDGQTRNLSTQNLL
ITANNQPVALAGVMGGEETEIHPGTTSLFLEAALFNSVAIRRSSRSVGLRSEASGRYERG
VNWAELAIASDRALSLMQELADAKVVHQETSDYRPDNALKNHPIILRLERINQVLGPIDL
GA---------------------ETGELKAADVERILTALGCELT------------DNQ
DGS------WQVKVPSYRYSDLEREIDLIEEIARLYGYDNFVDTLPE-KTEPGYLPLDQE
LLRKLRGYLRAEGLTELMHYSLV--KPG---E--------DRQILLNNPLFTEYSALRTD
LISGLIDAFEYNLQQGNGALNGFEIGTIFSRE---E-EG--LEESQVIAGIMGGD-----
--TTVGRWFNGG-KENPMTWFAAKGILENVFQQLGMQVEFQ---PENRDRRLHPGRTASL
WLGGA-RLGTFGQVHPQLRREKSLPDAVYVFQLDLDTLLSTLDNDELLIPKFKPYSTYPA
SDRDLAFFASVKVTVGEIEKVITKAG----KG---LLESVEVFDEYRGENVPIGQRSLGF
RLVYRAVDHTLTDNEVEPIHHKIRESLVEKFGVTLRS
>YellA|86605030
--------------------MRISLKWLRELVDFELSPE-------ELAEALTLVGFEVE
EIEDRRSWAEGVVLGRILAAEPHPNADKLRVCQVDL---G-SEQP-ATIVCGAANARAGL
LVPVATPGTHLPAV---NLTIAKAEKRGVLSEGMICSLAELGLERASEGIHEFPPDLDLK
---AHPLGSDARPLLGLDDVVLDLTSTANRADALSMVGIAREVAALTRNPLRLP-PVQPL
---QAKPIPNFNLRIADAKACPAYSGVLIEGVK-VGPSPDWLKHRLAAAGMRSINNVVDV
TNLILLEWGQPLHAFDWDRLLQVMGKK-K-PTIEVRFAQAGETLKTLDGQTRTLHPESHL
IVAGGQPVALAGVMGGEETEVSSATTSIFLEAALFDPVVTRRSARSQGLRTEASARYERG
VNFATLDLARDRAVQLILELAGGSVVGLTTFDQRPPLE---RTLKLRLSRLIDVLG----
-------------------------EEVRPEDVEEILPALGFQLSRCQAVAPEAPPLPAT
ETAGVAGCVWQVSVPPYRLRDVEREIDLIEEFARLYGYDRFSETLPT-EPQVGSLSARET
LTRQIREVMRGIGLTEVYHISLC--PAE---ED-------SSLVKIANPLSPEYSAVRKA
LLPGLVEAFRFNWDQGNGPLQAFEIGHVFAYAPPSSPEP--YQEAEHLGGILGGD-----
--LNPNDWRH---HSRPMDWFEAKGLLVSALERLGFTSEFRPDPPEAQSPLLHPGRQAGI
WIEGS-RIGLFGQLHPRLCQEKDLPEEVYGFEVDLDPLLASLEKRGLV--QFSPFSPFPA
SDRDIAFFAPLELSVADIEKVIRQAA----GP---LLQSVQLFDEYRGQGVPPGQRSLAF
RLVYRAPDRTLTDAEVEAAQNQVRAQLEKHFPVTLRS
>Prom9215|157413357
--------------------MKVSQNWLKNLVEITSTPE-------DLSEKLSIGGFEVE
SLEDCSKNVNGVVLGKVISVLKHEGSDKLSICQVDI---G-NSKN-LQIICGARNIKPNI
YVYVATVGTKLNAV---DLTIKRSEIRGVMSEGMICSLQEMGLEDSSEGIEIIDEDLAL-
---KHELGTPGSDLLQLNDFIYDLAITANRPDGMSVIGIAREISALLESTLYFP-ELNHK
--YNIQLLKGIKLCQEAIESNCIYTISCIDGVNGEKLSPNWLKDRIEKSGIKSINLLVDL
TNYILLEQGQPLHAFDKEKLTNLIGKKVSPDDFSVRKGKDNESLLCLDGKEYGLNDNITV
ITCCDKPVAIAGVIGGLETSVTNTTSSIYLEGAVFNPVTIRKSSKEVGIRTESSSRYEKG
ISSKNTINAVTRAINLLEEYFSINSPIINTSNLISDED---IFIKLRRNRIHKILGPLII
KDQF-------------------EKRNLSDNEIVDKLTLIGCTLK------------NKE
YG-------WDVAVIPNRSHDLIREIDLIEEIARLIGYDRFDLKLPN-PIKPGKLSSEQL
ALRKVKNSFIENGFNEVLSYSLV---PE---DD-------EKLIKISNPLLLETSCLRDN
IWKEHLEIVNRNIKAGQASCYIFEIGNVFQKN---T-E---FIQEEVLNGVIYGN-----
--KKFGKWINSG-RDKDLNYFEARGKLKEALSSLNIKIDDK---PTDSIDFLHPGRTAKL
VIEGK-DAGYFGEIHPKLLLEKKSLKKVYLFNINVSKLLGASTRKNKWVPIYKQYPIVPK
MERDINFVFSKKFLISEITSKIRKTG----KN---LLEDVNLLDVFEDSKFGDDHISYTF
RLSYRDKDKTLLDSDITSIHSNIISNVEKCFNTKLRN
>PromN2A|72382178
--------------------MKVSVSWLKDLVEFNNDID-------ELSEKLSMTGFEVE
SLEDLSEQAKNVVIGFVEEITPHPNAEKLKVCSVDV---G-LPKK-LSIVCGAPNVKAGF
HVLVAKVGAYLSSK---SLKIKLSNLRGVESEGMICSLEELGIESSNEGIEILEENEAN-
---IPPIGSNAVDYLCLNDTIIELAITANRPDGMSMVGIAREISTITNSKLTLP-NLNYI
--EDFNIFEPKICDKETIGVDCIYSITYIDSIDNTGKTNKNIFNKLSSLKQNCINPVVDI
TNYLMLEQGQPLHAFDADLLDNIIGRKVKPNDFGIRNGKQGELFVALDKKEYKINPTIKL
ITCDDIPIAIAGVIGGNNSSVSDKTTRIWLEAAVFTPTSIRNSSREIGLRTDASSRYEKG
ISSNMTTAVSKRASELISVQLGGDNISSYVNTDFKKKS---ISVNLRMDKINSVLGKLSS
SDSNFVNNNST------------KLRYLNEDEIETLLSKLGLILT------------SND
SG-------WNVQVPPYRSSDLTREIDLIEEIARLIGYDNFDSNMPD-PLEPGVLSPTKL
VERRLRNSFIHNGFQEVVTSSLV--GPE---NTD------DNAVLIKNPLLSETSRLRTN
VWDEHLKILQRNVSFGAEGCWIFEIAKTYKKD---K-EC--FVETNLLSGALTGS-----
--KRLSKWGGAS-KQLSLDYFEARGKLKQSLDVLGVETIDK---QLAEKDFMHPGRTSEL
FVEGK-SIGFFGQIHPSQSEKFDLIKETYLFNLDFDSLIKAATRKTNWTRIYKDYPTVPY
MERDIALIHSKKYSSLEIMGLIKKTG----RP---LLEKVELIDRYEGSSMPEDEISQAF
RIRYRDAKKTLVEKDINPIHEKIRNALKEKIKAELRS
>Syns9917|87124489
--------------------MRVSLSWLQDLVQVTEPAE-------ALAERLSMAGFEVE
TIDDLSSLAQGVVVGHVLERENHPNADKLSVCRVDV---G-AAEP-LQIVCGASNVRAGI
HVPVATVGAVLPAV---NLKIKAGELRGVASNGMICSLTELGQPSAVDGIAVLEELSSA-
---PLVVGAPIAPVLGLDDVVLELAITANRPDGLSMTGIAREVAALTGADLSLP-ALTPP
--AEQGALAVDPASAEAMRAGGIYALTEINGVNASGPSPDWLQRRLQRAGMNSVNPAVDL
TNLVMLELGQPLHAFDADALERLCGNGVQAADFGLRQARQGETFRGLDGRDLSLDPRAQV
VTCNDMPIALAGVMGSEASGVTAQTTRIWLESAMFSAASVRNTARCAGLRTEASSRYEKG
LPREVTLLAAQRACSLIQEHCGGQVGPTLVCEAPMAAA---QPLLLRRDALHQLLGPLDT
PE---------------------GPEDLEDGAIERCLEALGCDLT------------SIE
AG-------WQVAIPPSRRCDLVREVDLIEEVARLIGFDRFGSHLPD-PLSPGGLTPQQT
AERRLRQLLCATGLQEVTTLSLT--GPS---DD-------DDRIAIANPLLAETSHLRTS
LWDEHLRICQRNLQASQPGCWIFELGHVFSRQ---G-ESGTIEQRGRLGGMICAE-----
--RRLERWSSSG-KPEPLNYYQARGLLTRLFAGLRLEVSDR---PLRNDVRLHPGRSAEL
ILEGR-PLGCFGQLHPLVSERFDLPEQTYGFDLDLERLLQAATRSNRWVPAFKPYPTVPA
MERDLAVLVQRRQTSAELIQAIRKAG----KP---LLESVELIDRFEGGQLPSDQCSQAF
RIRYRSQQATLTDDAVQPVHDKVRQALVKQFGAELRS
>Prom9312|78779314
--------------------MKVSQNWLKNLVEISSTPV-------DLSEKLSIGGFEVE
SLEDCSKNVNGVVLGKVLSVLKHDGSDKLSICQVDI---G-TSKN-LQIICGARNIKPNV
YVYVATVGAKLNAV---DLTIKRSEIRGVMSEGMICSLQELGLEDSSEGIEIIDEDLAL-
---KHELGTPVSDLLQLNDFIYDLAITANRPDGMSVIGIAREISALLESKLSFP-ELNHK
--YNIHLNKGIKLCPEAITSNCIYTISCIDGVNGNKLSPIWLKDRIEKSGIKSINLLVDL
TNYILLEQGQPLHAFDKEKLSNLIGKDVSPEDFSVRKAKDNESLVCLDGKKYELNENITV
VTCSDKPVAIAGVIGGLETSVSNTTSSIYLEGAVFNPVTIRKSSKAVGIRTESSSRYEKG
ISSKNTISAVTRAMNLLEEYFSINLPIINTSNLKNNED---IFIKLRRSRIHKILGPLII
NDQF-------------------EKRNISDTEIVDKLTLIGCSLK------------SKE
YG-------WDVAVIPNRSQDLIREIDLIEEIARLIGYDRFDLNLPN-PIKPGKLSSEQL
ALRKVKNGFTENGFNEVLSYSLV---PE---DK-------ETLIKISNPLLLETSCLRDN
IWKEHLEIVNRNIKAGQNSCYIFEIGNVFHKN---T-E---FIQKEVLNGAIFGN-----
--KRFEKWVNSN-KDNDLNYYQARGKLKEALSSLNIKIDDK---PTDSIDFLHPGRTAKL
IIEGK-DAGYFGEIHPKLILEKKSLKIVYLFSINVDNLLGASTRKNKWIPIFKQYPIVPK
IERDINFVFSKKFLISDITSLIKKTG----KN---LLEDVYLIDIFEDIKLGEDYISYTF
RLSYRAQDKTLLDSDIKTIHSSIISNIEKSFQTKLRN
>SynsBL|116070579
--------------------MLVSLSWLKELVQVDDAVD-------DLAERLSMAGFEVE
NVDDLSAQSKGVVVGHVLTRDKHPNADKLSVCRVDI---G-AEEP-VQIVCGAANVRAGI
YVPVATVGAVLPAV---DLTIKAGELRGVTSDGMICSLSELGLTADSSGIAILEDSTEE-
---VPPVGTPVAALFGLDDTVLELAITANRPDGMSMVGIAREVAALTNASLSLP-SLNHT
---------PDQEQLQTELDGSYYGIACVEGVRGDQESPQWIQQRLSRAGINAVNAVVDI
TNLVMLEQGQPLHAFDAEALESLTGQSVDAASFAVRPAKDQETFIGLDDQSLCLDPRVQV
VTCHDRAIAIAGVMGSRDSAVSDSTTRIWLESAMFSPIRVRQSSRAVGLRTDASSRFEKG
LPPEVTLACSQRAIDLLSDQFACRVNGRWVGGEGPKTP---VPLQLRRDALHQLLGPIDT
DS---------------------SPVDLADHTIEQCLTALGCEME------------STD
EG-------WAVMTPPSRRQDLHREVDLIEEVARLVGFDKFGSHLPD-PVAPGSLTPRQQ
AERRLRRLFCSAGLQEITTLSLV--GSS---DG-------DGRIAISNPLLAETSHLRTN
LWEEHLQICVRNLKASMAGCSIFEVGNTYSGS---P-ES--VEQSGVVSGVICGD-----
--RRLERWSTSG-KYQAPNYYEARGVLSRVMGAMQLDLSDR---PLTNDERLHPGRAATL
VLEGR-PLGCFGQLHPALADDLSLPECTYLFELDLDRLLDAATRSNRWTPIYKSFPTVPA
SERDLAVVVDRNSRAGDLIQAIRKAG----KP---LLEHVELIDRFEGDQLGDQKVSQAF
RLRYRSPNETLTDDKIQPVHEKVRAALSKQFKAELRS
>Prom9515|123966185
--------------------MKVSQNWLKSLVDINTSPE-------DLSEKLSIGGFEVE
SLINCSENVKGVVLGKVISVVKHDNSDKLSICNVDI---G-SSNS-LQIVCGAKNVKANI
YVYVATVGVHLNAI---NLTIKKSEIRGTLSEGMICSLEELGIEDNSEGIAIIEEEKAS-
---KHILGTPAALLLDLNDYVYDLAITANRPDGMSVVGIAREISALLETNLNLP-KIKNV
--YEINVHKDFDLCTEAITKKCLYSISKIVSVSGKKITPQWIKDRLDKSGINSINLLVDI
TNFILLEQGQPLHAFDFDKLTNLVGREVLPEDFSVRKAKENESLLCLNGEIYKLNENITI
IACDDKPVAIAGVIGGLQTAVDKETSSIYLEGAVFNPVTIRKSVKEIGVRTESSSRYEKG
ISFKNTLNSVSRAINIIEEYFNITKPVIHTSIDLPNTE---ILIPLRRNRIHKLLGPLAI
RNNDYEMNGQI------------QKRNLSDKEITDKLKLIGCKLN------------NKE
YG-------WDVEVIPNRSQDLVREIDLIEEIARLIGYDMFDFNLPN-PIKPGKLSSSQI
ALRKLKTGFIDNGFNEVLSYSLV---PE---TN-------NDLIKISNPLLTETSCLRDN
IWQEHIKICNQNINSGYDYCWIFEVGNIFHKK---P-D---ISQEEILNGAIYGN-----
--NKFDKWYRSS-KDENLNYYEARGKLKEALTLLNISIEDK---PTDSIDFLHPGRTAKL
FTEGK-EVGYFGEIHPKLVSNKKALKKMYLFSLKIPNILNACTRKNKWIPVYKQFPTVPK
MERDINFIFNKKYLVNEIVSQIKKSG----KK---LLEEVNLIDVYDDNSFGNDFISYTF
RLSYRDSEKTLLDSDIVDLHENIVEIIEKKFSTKLR-
>Cya8802|257061049
--------------------MKISVNWLQELVNVTLPPE-------TLAEILTVAGIEVE
EIEDRRQWADGVLIGKIIDRQPHPNADKLSVCQVDI---G-KETP-LNIVCGASNARSDI
FVAVATLGTYLPQI---DLKIKPAKLRGVPSEGMICSLAEVGLAKESAGIHIFDDNSL--
-----KLGADARPFLGLDDVILDISPTANRADALSMVGVAREVAALTGGKLSLP-QPPDL
-SLPETSSYRLNVTVEDGNACPAYLGTVIENVK-IAPSPEWLQRRLQAAGVRPINNVVDV
TNLVLLEWGQPLHAFDREKLQAIAKNQ-P-LTLGIRFAKDTETLKTLDDQERTLKPVNLL
ITANDHPVALAGVMGGQETEVDENTQNIVLEAALFDQVTIRRSSRAQSLRSESSARYERG
VNQSALEIACRRAIALICELAGGTAVIQVIADNRPDLST--ESIILRLERVHQVLGPIEK
EG---------------------TITQIAATDVERILTDLGCHLT------------LVE
GTNK---V-WRVSVPSYRYRDLEREIDLIEEVARLYGYDNFCDELPD-KSEPGGLSFEYQ
VQRKVREVFRGVGLTEVVQYSLV--KPE---K---------ADIVLANPLFAEYAALRTN
LLDGLIDSFVYNQSQGNGALNAFEIGRIFRII---D-GK--DQEWDEIAGIFGGD-----
-VFPQGRWTRSG-KSVPMTWYEAKGILESVFGRLGLAVTYQ---ADNSDERLHPGRTASL
WVGKE-RLGIFGQLHPQLRQEKDLPDAVYVFALNFDILLASLAKEDLITPILRPYSTYPA
VERDLAFFAPLKVSVAELTQVMNKAG----GN---LLTEVELFDQYQGENVPAGQRSLAF
SLAYRASDRTLTDGDVEPVHDKIRNALVKQFEVTLRS
>Prom9313|33863010
--------------------MRVPLSWLQDLVQLNETVE-------ILAEGLSMAGFEVE
AIDDLASHAQGVVVGLVKDHQPHPNADKLSVCQVDV---G-SGEG-LQIVCGAPNVRIGI
HVPVAMVGATLPAV---GIKIKASELRGVPSQGMICSLAELGLESNGNGIAILEEIAEN-
---VPDLGQPVGPLLGLDDTVLELAITANRPDGMSMVGIAREVAALTGASLQLP-QLDMA
--PIHKSFEPDSTSSASMLKGGLYGLTALENVDGELTSPAWLKQRLERSGCKSVNGVVDI
TNLVMLEQGQPLHAFDIDALEMITGQTVSAESFGLRQARNNELFNGLDGHQLQLNENCQI
VTCHDIPIALAGVMGSAESGVSAKTRRVWLESAMFTPTAVRTTCRAVGLRTDASSRFEKG
LPVEMTLASARRAVTLMEEHLGIKSNGCWVYGESPKSA---EPVKLRREAIHRLLGPIGV
EN---------------------DNRYLEDDIIETSLLALGCELS------------PYN
EG-------WLVIVPPSRRRDLSREVDLIEEVSRLVGFDRFEANLPD-PLEPGGLTTAQT
AERLLRQMLCGAGLQEVTTLSLVG-ADS---DE-------PQRIAISNPLLAETSHLRTN
LWEEHLRICQRNLQSSQPGCWLYEIGNVYTVT---D-EL--INQRAVLGGVICAE-----
--RSFERWSTSG-KIKSMTYHQARGQLSQVFQGLKLDINDR---PLKDNHSLHPGRSAEL
FVEGK-LLGDFGQLHPALSERLDLPEATYLFALDLQCIIQAATRSNRWNPTFRPFPTVPA
MELDLAVIVSKECSCSDLIQAIRKAG----KP---LLEHVELIDRFEGGQLDPYSCSQAF
RLRYRSKDRTLSEDKVNPIHEKVRQALVKQFSAELRS
>Cya7822|196254811
--------------------MRISINWLRELVDITLTPE-------ELAETLTIAGIEVE
EIEDRRQQADGVVIGKILKREPHPNADKLSVCEVDI---G-GEST-STIVCGAPNARADI
FVAVATPGTYLPAV---DLKIKPAKLRGVRSEGMICSLAELGLTKESEGIHIFSQKNL--
-----ELGSDVRPLLGLDDVILDISPTANRADALSMVGVAREVAALTGAALNLP-QPPDL
--SIPSKKGSLSLEVDDGVACPAYMGTVIEGVK-IAPSPQWLQKRLEAAGVRPINNVVDV
TNYVLLEWGQPLHAFDRERLKTVGKGK-S-LSIGVRFAREKEEIKTLDGQTRSLVPQNLL
ITSNDVPVAIAGVMGGEETEVYEGTENLVLEAALFDPITIRRSSKSQGLRSESSARYERG
VNQIELDLACARAISLITEIAGGKAVHQVIADARPDQQT--RSIELRLERLQQILGNVKT
SD---------------------GIGVVEAADVERILTDLGCQLT------------PIK
TDV------WTVTVPSYRYRDLEREIDLIEEVARLYGYDHFCDTLPR-KTEPGALSFEEQ
LQRKVRALFRGVGLTEVVQYSLV--KPE---K---------DEVVLANPLLAEYSALRTN
LLNGLIDAFEYNQSQGNGAFNAFEIGRIFYKS---N-EG--IQEQDSLAGILGGE-----
-VTPLGRWTRGG-KSQPMSWYEAKGILESVFEALEIVVEYQ---PDQNDERLHPGRTASL
WLEGK-QLGIFGQLHPQLRQKRGLIDEVYAFELSFDRLLEALNKDELVTPRFQAYSPFPA
VARDLAFFAPIDLSVFQLEKVMKKAG----GS---LLAGVELFDEYKGQNVPEGQRSLAF
SLAYRVGDRTLTDTEVDPVHNQIREALVEEFKVTLRS
>Cya7424|218441654
--------------------MRISVNWLRELVDVTLTPE-------ELAETLTIAGIEVE
DIEDRRQLADGVVIGKILKREQHPNADKLSVCEVDI---G-GESP-STIVCGAPNARADI
FVAVATPGTYLPAI---DLKIKPAKLRGVRSEGMICSLAELGLAKESEGIHIFSDETL--
-----ELGTDVRPLLGLDDVILDISPTANRADALSMVGVAREVAALTDGSLHLP-QPPNL
--SIKTKKGALTLDIADDTACPAYIGTIIEGVN-IAPSPEWLQKRLEAAGVRPINNVVDV
TNYVLLEWGQPLHAFDQDRLKTVAGGK-S-LTIGVRFAQEKETLKTLDGQERVLVAQNLL
ITANDVPVAIAGVMGGEDTEVYEGTQNIVLEAALFNPITIRRSSKSQGLRSESSARYERG
VNQIELDLACARAIALITELAGGKVVHQVIADARPDHHT--RSIELRLERIHQILGNVKK
GD---------------------SIGQVEGDDVDRILKALGCQLT------------ETQ
PNI------WTVIVPSYRYRDLEREIDLIEEVARLYGYDHFCDTLPR-KTEPGGLNAEEQ
LQRKIRETFRAVGLTEVVQYSLV--KPE---K---------DEVVLVNPLFVEYSALRTN
LLNGLIDAFEYNQSQGNGALNAFEIGRIFQKT---K-DG--LKEEDLLSGILGGN-----
-LTAGGRWTKGG-KPDTMSWYDAKGLLESVFERLGITVEYQ---PDKTDERLHPGRTASL
WLEGK-QLGIFGQLHPQLRQDKGLIDEVYAFELNLEVLLKTLQKDELITPRYQPYSTYPA
VERDLAFFAPVDLSVFQLEKAMKKAG----GN---LLAGVELFDEYKGKNVPEGERSLAF
SLAYRVGDRTLTDTEVDPIHNKIREALVKEFNVTLRS
>PromN1A|124025718
--------------------MKVSVSWLKDLVEFNNDID-------ELSEKLSMTGFEVE
SLEDISEQAKNVVIGFVEEITPHPNAEKLKVCSVDV---G-LPKK-LSIVCGAPNVKAGF
HVLVAKVGAYLSSK---SLKIKLSNLRGVESEGMICSLEELGIESSNEGIEILEENEAT-
---IPPIGTNAVDYLCLNDTIIELAITANRPDGMSMVGIAREISTITNSKLTLP-TLNYN
--EDFNIFEPKISDKETIGVDCIYSITYIDSIDNTGKTNKNIFNKLSSLKQNCINPVVDI
TNYLMLEQGQPLHAFDADLLDNIIGRKVIPNDFGIRNGKEGELFVALDKKEYKINPTIKL
ITCDDIPIAIAGVIGGNNSSVSDKTTRIWLEAAVFTPTSIRNSSREIGLRTDASSRYEKG
ISSNMTTAVSKRASDLISVQLGGDNISSYVNTDFKKKS---ISVNLRMDKINSVLGKLSS
SDSNIVNNNST------------KLRYLNEDEIETLLSKLGLILT------------SNN
SG-------WNVQVPPYRSSDLTREIDLIEEIARLIGYDNFDSNMPD-PLEPGVLSPTKL
VERRLRNSFIHNGFQEVVTSSLV--GPE---NTD------DNAVLIKNPLLSETSRLRTN
VWDEHLKILQRNVSFGAEGCWIFEIAKTYKKD---K-EC--FVETNLLSGALTGS-----
--KRLSKWGGAS-KQLTLDYFEARGKLKQSLDVLGVETIDK---QLTDKDFMHPGRTSEL
FVEGK-SIGFFGQIHPSLSEKFDLIKETYLFNLDFDSLIKAATRKTNWTRIYKDYPTVPY
MERDIALIHSKKYSSLEIMGLIKKTG----RP---LLEKVELIDRYEGSSMPEDAISQAF
RIRYRDAKKTLVEEDINPIHEKIRNALKEKIKAELRS
>Micc|254413812
--------------------MRISLNWLRELVDVTLAPQ-------EIAEILTNAGFEVE
DIEDQRQLADGVVVGKVLDVQPHPNADKLRVTKVDI---GDANDP-VTIVCGAANVRAEA
YVPVATVGTYLPTV---DLKIRSSKLRGVRSEGMICSLAEVGLEKESEGIHIFEAQTL--
-----QVGSDARPLLGLTDVILDLTATANRADALSMVGVAREVAALTGASLNLP-KTPEL
--TIPQGTGGLTLKISDPKACPAYIGTVIEGVK-IQPSPTWLKQRLQAAGVRPINNVVDI
TNYILLEWGQPLHAFDRDRLQQVAGGK-S-LTIGVRFAKGEESLTTLDGQSRTLQSQTLL
ITANDRPVALGGVMGGEETEVHEGTENLVLEAALFEPVAIRRSARSQSLRTEASTRYERG
VNQAELGIAAKRAIALIQELAQGKPIVQEVADTRPDPESWVRSIELRLERVNQVLGPVDL
GD---------------------EIGDIQPDDVERILTALGCQLE------------SVE
SDEAV--K-WIVTVPPYRYRDLEREIDLIEEVARLYGYDKFCEDLPP-KTEPGYLSIDQV
LIRKIRETFRAAGLTELLQYSLV--KPE---EK-------EEQISLSNPLFVEYSTLRTD
LLSGLIEVAQYNLEQGNGVLNGFEIGRIFWRD---E-DG--FAEGDRVAGILGGD-----
--PSRGKWTRGG-QDAPMSWYEAKGIIESLFERLGLTVEYQ---PDRQDSRLHPGRTASL
WIQGD-RLGRFGQLHPQLRAELSLPDEIYGFELDLDVMLNALVQDENLTPRFSVYSTFPA
ADRDIAFFVPDTVSVADIQRTTQQAA----GS---LLESVQLFDEYRGERVPEGQRSLAF
RLIYRAGDRTLKDKEVESAHQKVRDALLEKFGVSLRS
>Prom9202|254526671
--------------------MKVSQNWLKNLVEITSTPE-------DLSEKLSIGGFEVE
SLEDCSKNVNGVVLGKVLSVLKHEGSDKLSICQVDI---G-NSKN-LQIICGARNIKPNI
YVYVATVGTKLNAV---DLTIKRSEIRGVMSEGMICSLQEMGLEDSSEGIEIIDEDLAL-
---KHELGTPGSDLLQLNDFIYDLAITANRPDGMSVIGIAREISALLESTLYFP-EINHK
--YNIHLLKGIKLCPEAIESNCIYTISCIDGVNGEKLSPNWLKDRIEKSGIKSINLLVDL
TNYILLEQGQPLHAFDKDKLTNLIGKGVSPEDFSVRKGKDNESLLCLDGKEYDLNDNITV
VTCCDKPVAIAGVIGGLETSVSNTTSSIYLEGAVFNPVTIRKSSKEVGIRTESSSRYEKG
ISSKNTINAVTRAINLLEEYFSINSSIINTSNLISDED---IFIKLRRNRIHKILGPLII
KDQF-------------------EKRNLSDNEIVDKLTLIGCTLK------------NKE
YG-------WDVAVIPNRSHDLTREIDLIEEIARLIGYDRFDLKLPN-PIKPGKLSSEQL
ALRKVKNGFIENGFNEVLSYSLV---PE---DD-------EKLIKISNPLLLETSCLRDN
IWKEHLEIVNRNIKAGQASCYIFEIGNVFQKK---P-E---FIQEEVLNGAIYGN-----
--KKFGKWINSG-RDNDLNYFQARGKLKEALSSLNIKIDDK---PTESIDFLHPGRTAKL
FIEGK-DAGYFGEIHPKLILEKKSLKKVYLFNINVSNLLGASTRKNKWVPIYKQYPIVPK
MERDINFVFSKKFLISEITSQIRKTG----KN---LLEDVNLLDVFEDSKFGDDHISYTF
RLSYRKKDKTLLDSDITSIHSNIISNVEKFFNTKLRN
>Nods|119509505
--------------------MRISLNWLRELVEIKLSPE-------ELAETLTMAGFEVE
DIEDRNTWANGVVVGKVLERQPHPNADKLSVCQVDI---G-ASEP-LNIVCGAPNVKADI
YVPVATTGTYLPNI---DLKIKPAKLRGVPSQGMICSLKELGLPTDVDGIHIFPQENL--
-----PLGSDVRPLLGLDDVILDVTATANRADALCMVGIAREVAALTGGKLSIP-TPGAT
--SVLKGAAHLGLKIEDQQACPAYIGTVIEQVK-IAPSPDWLQQRLRAAGVRPINNVVDI
TNYILWEWGQPLHAFDKDRLESVAGGE-D-LKIGVRFAGSGESLKTLDGQTRNLSTQNLL
ITANNKPVALAGVMGGEETEVHSGTQSLVLEAALFDSVAIRRSSRSVGLRSEASGRYERG
VNRAELEIACNRALSLLSELANGVIVQQEIADTRPDSSTWSRSIALRLDRVNEVLGPVDL
GEE--------------------DTGEVTEADVERILSALGCQLT------------AAG
EGT------WTVTVPPYRYRDLEREIDLIEELARLYGYDNFCDTLPE-KSEAGYLSLEQE
LIRKVRAFLRAEGLTEVIHYSLV--KPG---N--------DRQVVLSNPLFVEYSALRTD
LISGLIDAFQYNLEQGNGSLNGFDLGRIFWQE---E-DG--LQETDAIAGIMGGVSVAHR
RYRSIGKWSKGS-SENPMTWFDAKGILESVFAALNLTVEYQ---PDCRDERLHPGRTASL
WVGGD-RLGIFGQVHPQLRQDKGLPDSIYVFQLDLNVLLDALDQDEVMVPKFHAYSTYPA
SDRDIAFFAPVKVSVADIEKSINKAA----KG---LLESVELFDEYRGENVPAGQRSLAF
RLIYRSSDRTLTEAEVEPVHNKVREALVEKFGVNLRS
>Cyab|254432599
--------------------MRVSLQWLRELVGGPAAASGSWPETADLAERLSIAGFEVE
AIDDLAAQADGVVVGLVKERAPHPDADKLSVCQVDV---G-ATDT-LQIVCGAANVRQGI
HVPVALVGTRLPAV---DLTIKPATLRGVASSGMICSLSELGLEEGSAGIAVLDDLLEL-
---VPPPGTPVGPSLGLDDTVLELAITANRPDGLSMQGMAREVAALLGLKTTLA-AVPQA
--CHAEPLVVAAADRQTMERGGLFSLTALEGVR-VAPSPRWLQQRLQKAGIRPINNVVDI
TNLVMLETGQPLHAFDRDRVAALGGGNPDPGGIGLRQARPGERLTTLDKEERQLDAEALV
VTYQDRPIALAGLMGGQGEAVDAGTGAIWLEAAVFAPRDVRRSARSVGLRTEASSRFEKG
LPAESTLVASDRACQLLQELTGAEVQGRWVHQRPGKPP---ERIPLRRDALHNMLGPVLG
EQ---------------------GPEDLDDDRIGQTLEALGCSLE------------ESG
EG-------WQVQVPPSRATDLQREVDLIEEVARLVGYDRFACHLPD-PVEPGGLDPSQQ
AERRLRRALCAAGLQELCSLSLV--AEA------------EGRLPLANPLLADYGHLRDE
LHSELLAAARRNLQCGQPGFWGFEIGAVFDGA---G-S-----QSQQLVGVICGE-----
--NRSERWTSSG-KPQAPDYFRARGVLQQALAALRIPSEDR---PLTGNDLLHPGRGCQI
VVEGR-PLGWFGQLHPATAEGQELPTATYLFQLQLPPLLTAATRPNRWQPAFRSFPTVPS
AERDLALVVPVNTLAADLLQVIRKAG----KP---LLEHVELVDRYEGDQLGERECSQAF
RLRYRDPERTLTDSDLEMAHGRIQAALEQQLGAKLRS
>Acam|158337435
--------------------MRISLNWLKNLVDIDLSPE-------DLAEQLTLAGFEVE
DIEDLRTWADGVVVGKVLTCESHPNADKLRVCTVDI---G-EAEP-SQIVCGAPNVKAGL
YVPVATLGTYLPTP---DLKIKKAKLRGVPSAGMICSLTELGLESEIDGIHSFETDGV--
-----AVGNDVRPLLGLDDVILDLTSTANRADALSMVGVAREVTALTGAKLKLP-ATPKL
---EIPSGKDVKVDLSDAEACPAYIATVLENVT-IAPSPGWLQQRLIAAGTRPINNVVDI
TNYILLEWGQPLHAFDADSLETLAKKK-P-LTLGVRLAKSGETLTTLDSQKRKLQEQTLV
ITANDQPVALGGVMGGEETEVKDTSTRLVLEAALFNSLTIRRSARSQSLRSEASARYERG
VNESQLETACLHALQLLVDLTGAKVVAQQRADHRKSLE---RSIELRLDRVNHVLGKVKG
KKG--------------------EPTDLTAKDILPILKSLSFDTT------------PTN
RPET-----WTVKVPPHRHSDIEREIDLVEEIARLYGYDNFCETLPA-KTELGTLSSQDA
LARKLREAFRAVGLTELIHYSWV--KPG---G--------DDQVVVVNPLLVEFSALRTE
MLTSLLNACQRNWEQGNGALNGFEIGQVFWKE---G-EK--LKEARAIAGILGGD-----
--PAQGKWMRTANQDYAMTWFEAKGLLERVLSQLGLSVTFQ---SDCPDQRLHPGCTAAL
ISQGA-KLGYFGQIHPQVQQERDLP-TVYVFELNLDLLLEQLARLQTKATLFSTYSTYPA
ADRDLAFFIPTEVTVAEIEKVIRKAAGGRKQS---LLTAIELFDEYQGEHVPEGQRSLAF
RLLYQACDRTLTDEEVNPIHQKVRNALEKQFKVSLRS
>Prom9301|126696327
--------------------MKVSQNWLKNLVEITSTPE-------DLSEKLSIGGFEVE
SLEDCSKNVNGVVLGKVLSVLKHEGSDKLSICQVDI---G-NSKN-LQIICGARNIKPNI
YVYVATVGTKLNAV---DLTIRRSEIRGVMSEGMICSLQELGLKDSSEGIEIIDEDLAL-
---KHELGTPGSDILQLNDFIYDLAITANRPDGMSVIGIAREISALLESTLNFP-ELNHK
--YNIHLLKGIKLCPEAIEFNCIYTISCIDGVNGEKLSPNWLKDRIEKSGIKSINLLVDL
TNYILLEQGQPLHAFDKDKLSNLIGKEVSPEDFSVRKGKDNESLFCLDGKEYKLNDNITV
ITCCDKPVAIAGVIGGLETSVSNTTSSIYLEGAVFNPVTIRKSSKAVGIRTESSSRYEKG
ISSKNTINAVTRAINLLEEYFSINSPIINTSNLISNED---IFIKLRRNRIHKILGPLLI
NDQF-------------------EKRNLSDNEIVDKLTLIGCTLK------------NKE
YG-------WDVAVIPNRSHDLIREIDLIEEIARLIGYDRFDLKLPN-PIKPGKLSSEQL
ALRKVKNGFIENGFNEVLSYSLV---PE---DD-------EKLIKISNPLLLETSCLRDN
IWKEHLEIVNRNIKAGQVSCYIFEIGNVFQNK---S-E---FIQKEVLNGAIYGN-----
--KKFGKWINSG-KDNDLNYFQARGKLKEALSSLNIKIDDK---PTDSIDFLHPGRTAKL
VIEGK-DAGYFGEIHPKLILEKKSLKKVYLFNINVSNLLGASTRKNKWIPIYKQYPIVPK
IERDINFVFSKKFLISEITSQIKKTG----KN---LLEDVNLLDVFEDTKFGDDHISYTF
RLSYRDKDKTLLDSDITSIHSNIISNIEKSFNTKLRN
>Artm|209526097
--------------------MRISLNWLRELVDISISPE-------QLAETLTVAGFEVE
DIEDRRTWADGVVLGKIAEIAPHPNADKLRVCQVDI---G-QSDR-LNIVCGAPNAAADM
IVAVATIGTYLPAI---DLKLKKTKLRGVPSMGMICSLSELGLEKESPGIHNFDLDNP--
-----VLGSDVRPLIGLDDVILDVTATANRADGLSMVGIAREVAALTGGSLKIP-DAAGV
LIGDQDPAGGLEIDIMESQACPTYIGGAIANVK-IAPSPDWLKRRLQAAGIRPINNVVDV
TNYILLEWGQPLHAFDRDRLTNLTGSQ-N-LTIGVRFAKASESLKTLDGQTRQLQDQNLV
ITANDQPVALAGVMGGEDTEVHEGTTNLILEAAVFSPVAIRRSARVQGIRTESSTRYERG
INQAELALACRRAILLISELAGGTATVQKSASGATQMRMT-QEVSLSLDRLNAILGPLKR
GEDTE------------------VESYLQPPEVESILTALGCGTS------------RQE
GESV---V-WTVTVPPYRQRDLEREIDLIEEVARLYGYDRFSDTLPT-QSVPGYLPPEEA
AKRDLRSAFRAAGLTELMHYSLV--KQQ---G--------DNQVVIANPLFVEYSALRTE
MLSGLIDAFVFNLENGNGPLNGLEIGRIFRRD---G-EV--YQEEDAIAGVIGGD-----
--PSQGRWVNSG-KDNPMSWFEAKGVLESVWERLSLSVEYR---QESDVKMLHPGRTATL
WLNGD-RLGIFGQLHPQIQREKELPEAVYLFEFRLPVLTAAITAKDYLKRPFQSYSTFPA
SDRDLAFFVADSVSVADLQKTMIKNG----GK---ILESVDLFDEYRGKNVPENQRSLAF
RLVYRVGDRTLTDEDIEPLQQKIRDALVKEFQVSLRS
>Syne6301|56750269
--------------------MRISLNWLRELVQVDLEPE-------VLAEKLTLAGFEVE
EIEDRRTWAAGVVVGRVLEREQHPNADRLSVCQVEI---G-QAEP-VTIVCGASNVRADI
WVAVATLGSYLPCI---DLKLKPTKLRGVRSEGMICSLSELGLTKESEGIHIFPEDAGL-
-----QAGQPVGPLLGLDDVVLDLTSTANRADALSLIGIAREVRALTAATLTLP-EVGTA
---DLSRTTLSWRSLYKVKPGSHYSGTIIEGVT-IAPSPEWLQKRLQLAGIRTINNVVDI
TNYILLEYGQPLHAFDRQKLQAIAGSS-D-LAIGVRSAQAGETLKTLDDQERTLAEAALV
ITAGDCPVALAGVMGGADSEVSQETTQLLLEAAWFEPIAVRRSARSQGLRTEASARYERG
VNVTELPIATQRAIDLLLQIAGGTVISQTVATTTQTEPE--HSITLRLQRINELLGPVQA
EDE--------------------ELKDLGADDIERLLTAIGCHLT------------LVD
DAV------WQVRVPPYRYRDLEREIDLIEEVARLYGYDNFGETLPPLGSDEGALSIDES
LRRQIRAVCRGVGLTELQHYSLV--KPG---S--------DRQVHLANPLLAEYSALRLD
LLSGLIDAFQYNWEQGNGPLWGFEIGRIFWRE---E-DG--FFEADRMGGILGGD-----
--PSRGRWQRGG-KEQAIDWYAAKGVLEEIFERFGLTIEFQ---PDRQDDRFHPGRTASL
WLQGD-RLGRFGQLHPSLCEGRGLPAEVYAFELDLDVWLDHLDQPERQVPRFQPYSSFPA
SDRDLAFFVDQSVTVAELERIIRRQG----GA---LLSEVELFDQYCGEHVPENQRSLAF
RLTYRASDRTLTEAEVEPVHDQVRQSLVERFRVTLRS
>Anav|75908438
--------------------MRISLNWLRELVEIKLSPE-------ELAHILTMAGFEVE
DIEDRRTWANGVVVGRVLERQPHPNADKLSVCQVDV---G-ATET-LNIVCGAPNVRADI
YVPVATVGAYLPNI---DLKIKPAKLRGVPSQGMICSLKELGLPSEVDGIYIFPQENL--
-----PLGSDVRPLLGLDDVILDVTATANRADALSMVGIAREVAALTDAKLSIP-KPGEA
--FVSESVGKLGLKIADTQACPAYIGTVIEQVK-IASSPEWLQQRLRSAGVRPISNVVDI
TNYVLLEWGQPLHAFDQERLKSVANAD-N-LTIGVRCANQGETLKTLDGQTRNLTTQNLL
ITANDQPVALAGVMGGEETEVHEGTQSLILEAALFDSVAIRRSSRSVGLRSEASGRYERG
VNRAELEIANRRALSLISELADGVIVHQEIADTRPDPTTWSRSIFLRLDRVNEVLGPINV
G----------------------ETGELEAKDVERTLTALGCELT------------PAG
EGT------WNVSVPPYRYRDLEREIDLIEEVARLYGYDNFCDTLPD-KAEAGYLPVDQE
LVRKLRAALRAEGLTELIHYSLV--KPG---E--------DRQIVLSNPLFVEYSALRTD
LLAGLIDAFQYNLEQGNGSLNGFEIGRIFWQE---E-DG--LQEKDAIAGIIGGD-----
--TSLGKWSKGS-KDQPLTWFEAKGILESVFQQLGILVEYQ---PDCRDERLHPGRTASL
WIGGN-RLGIFGQLHPQLRRDKDLPESVYVFQLDLDVLLDALDKDEILVPAFKPYSTYPA
SDRDIAFFAPVKISVSEIEKAINKAG----KG---LLESVELFDEYRGENVPQGQRSLAF
RLVYRASDRTLTDTEVEPVHNKVREALVEKFGVNLRS
>Artp|284052815
--------------------MRISLNWLRELVDISISPE-------QLAETLTVAGFEVE
DIEDRRTWADGVVLGKIAEIAPHPNADKLRVCQVDI---G-QSDR-LNIVCGAPNAAADM
IVAVATIGTYLPAI---DLKLKKTKLRGVPSMGMICSLSELGLEKESPGIHSFDLDNP--
-----VLGSDVRPLIGLDDVILDVTATANRADGLSMVGIAREVAALTGGSLKIP-DAAGV
LIGDQDPAGGLEIDIMESQACPTYIGGAIANVK-IAPSPDWLKRRLQAAGIRPINNVVDV
TNYILLEWGQPLHAFDRDRLTNLTGSQ-N-LTIGVRFAKASESLKTLDGQTRQLQDQNLV
ITANDQPVALAGVMGGEDTEVHEGTTNLILEAAVFSPVAIRRSARVQGIRTESSTRYERG
INQAELALACRRAILLISELAGGTATVQKSASGATQMRMT-QEVSLSLDRLNAILGPLKR
GEDTE------------------VESYLQPPEVESILTALGCGTS------------RQE
GESV---V-WTVTVPPYRQRDLEREIDLIEEVARLYGYDRFSDTLPT-QSVPGYLPPEEA
AKRDLRSAFRAAGLTELMHYSLV--KQQ---G--------DNQVVIANPLFVEYSALRTE
MLSGLIDAFVFNLENGNGPLNGLEIGRIFRRD---G-EV--YQEEDAIAGVIGGD-----
--PSQGRWVNSG-KDNPMSWFEAKGVLESVWERLSLSVEYR---QESDVKMLHPGRTATL
WLNGD-RLGIFGQLHPQIQRQKELPEAVYLFEFRLPVLTAAITAKDYLKRPFQSYSTFPA
SDRDLAFFVADSVSVADLQKTMIKNG----GK---ILESVDLFDEYRGKNVPENQRSLAF
RLVYRVGDRTLTDEDIEPLQQKIRDALVKEFQVSLRS
>Cya7425|220905838
--------------------MRISLNWLRELVEVTLEPE-------VLAEVLTMAGFEVE
DIEDRRTWADGVIVGEVLTCEPHPNADKLKVCQVNL---G-QAEP-ATIVCGAANVQAGL
RVAVATPGTFLPKVGAEGLKIRPSKLRGVMSQGMICSLAELGLAKESAGIHHFAEQ----
----PPIGSDVRPLLSLDDVILDLTSTANRADALSMVGIAREVAALTGGKLKLP-EVPLL
--KIPVADQSLQVAVADPQACPAYIGTVLDGVT-IAPSPLWLQRRLEATGTRPINNVVDI
TNYILLLWGQPLHAFDGDRLQQLAGQS-N-LTLGVRFAEAGETLTTLDGQQRSLQEQNLL
ITSQNQPVALAGVMGGETTEVHDGTKNLVLEAALFNSVVIRRSARSQSLRTEASARYERG
VNEAELDIACRHALDLIQSLAGGQLVSQQAADSRSQSV---RSIELRLERVQLVLGPINL
PEG--------------------EMGELDAKTVTALLTSLGFTLS------------PVE
PEQV-----WTVTVPPHRYRDIEREIDLIEEIARLYGYDNFCDTLPT-KSELGYLPLDQA
IERQLREAFRAAGLTELVHYSWV--KSE---A--------SRQVKVINPLLVEFSALRTE
LLTGLINAFALNLSQGNGPLNGFEIGRVFWQE---E-NG--LYEADALAGIIGGD-----
--PFRGKWVRGSQQEQPLSWYEAKGILDSVFSRLNLQVEYQ---PDRRDPRLHPGRTASL
WIQGE-RLGTFGQLHPQLRQERDLPEAVYVFELDLEVLIAHLYQQQETQAIFQPFSPYPA
SDRDLAFFAKLDISVAELERTMRQAATTPQGT---LLESVELFDQYQGESVPPGQRSLAF
RLIYRASDRTLTEADIQPVHQKIRDTLEEKYQVKLRS
>Cya51142|172036236
--------------------MKISVNWLRELVNVTLTPE-------ALADLLTIAGLEVD
EIEDRRQWADGVVIGKIIDRQPHPNADKLSVCQVDI---G-EENP-STIVCGAPNAKADI
YVPVATLGTYLPKI---DLKIKSAKLRGVKSQGMICSLAEVGLTKESAGIHIFEEDNL--
-----ELGADARPYLGLDDVILDITPTANRADAMSMIGVAREVAALTGGKLNLP-QPPHT
-SFSGEQTYPLTVEVSDGNACPTYIGTVIEGVK-IAPSPDWLQQRLEVAGVRPINNVVDI
TNLVLLEWGQPLHAFDLQKLETVARNK-DHLIVGVRFAQEKETLKTLDGQARKLNPVNLL
ITANDQPVALAGVMGGEETEVADGTTNILLEAALFEQVTIRRSSRSQSLRSEASARYERG
INYSELELACQRAIALITELAGGTPVTQQISDHRPDRSA--ESIELRLDRIHHVLGPVEK
DG---------------------QTTNIAAVDVERILSDLGCRLT------------PIA
GENT---V-WSVTVPSYRYRDLEREIDLIEEVARLYGYDRFCDELPD-KTEAGGLSLEYQ
TQRRVREVFRGVGLTELVQYSLV--KPE---K---------ADIVISNPLFAEYSALRTN
LLDGIIDAFAYNQSQGNGALNGFEIGRIFRRI---N-GE--IAEWDNIAGIMGGD-----
-LLPQGRWTRSG-KADPMTWYEAKGILESVFERLGISVEYQ---PDSQDERLHPGRTASL
WLYGE-RLGMFGQIHPQLRQEKDLINEVYGFELDFRCLSKVLNQENLLNPHFELYSTYPA
VERDLAFFAALDISVADLTKTMNKAG----GK---LLTAVELFDDYQGKNVPDGQRSLAF
SLAYRSGDRTLTDEDVEPVHDQIRQMLVKEFDVTLRS
>Lyns|119486585
--------------------MRISLNWLRELVDIEMTPE-------QLAETLTIAGFEVE
DIEDRSTWADGVVLGKILEATPHPNADKLRVCQVDI---G-NSEP-LNIVCGAPNAKADL
IVAVATIGTYLPQV---DLKLKKTKLRGVPSEGMICSLAELGLEKDSDGIHAFNLENP--
-----QLGTDIRPLLGLDDVILDVTATANRADGLSMVGIAREIAALTAASLRIP-EATGL
LIEDKKASLKLAVDVSESQACPIYTGTIIEGIK-IAPSPQWLKQRLQASGVRPINNVVDI
TNYIMLEWGQPLHAFDLDRLQKITASE-D-LTIGVRLGKSGESLKTLDSQTRKLKDETLL
ITANNQPIALAGIMGGEDSEVYEETQNLMLEAAVFSSVAIRRSARGQGLRTEASTRFERG
VNPAELVLACCRAISLITELAGGVSTQQESASSVVDDVTS-SQVPLRLSRINQILGSLKR
GENTL------------------VESFLQPEEVEGILTALGCGLM------------RQT
PIKENKDVVWTVTVPAYRARDLEREIDLIEEVARLYGYDNFSDTLPH-QSVPGYLTEDQL
ALRHLRAAFRAEGLTELMHYSLV--KQE---G--------ENQVVISNPLFVEYSALRTE
MLSGLIDAFAFNLENGNGPLNGFEIGRVFWKE---T-ET--FQEKDAIAGIIGGD-----
--TTQGHWTRGG-REQPITWFEAKGILEAIFKRLYLSVEYQ---KETKIKPLHPGRTASL
WLNGN-HLGVFGQLHPQLQEQRDLPKDVYLFEFNLSVLVEAMTQGDNLTRKFGSFSTFPP
SDRDIAFFVAEEVSVADLEKCMIKAA----GN---LLESIKLFDEYKGEHVPEDQRSLAF
RLVYRASDRTLTEEEVEPKQQKVREALVKQFNVNLRS
>Prom9211|159903434
--------------------MKASLSWLKELVDTSMDVA-------EIAEKLSISGFEVE
EEIDLGLKVKGIVVGKVEEVLPHPNADKLKICRVDI---G-TKKS-LQIVCGARNVRDGV
HVLVATEGAYLQPI---NLKIKKSELRGVLSEGMICSLGEIGLESDTDGIEILEDSLLK-
---IPEIGSSPRGILGMDDTILDLAITANRPDGMSMVGLARELSAITDSKLNLP-KIKSL
--VEFKIFEPKDLSEEAISSKEIYSLSYLEGVDGKKKSPLWLKNRLEKAGIRSINAIVDI
TNYIMLEQGQPLHAFDADKLNILTDKEVTQNDFGVRRAKAKETLLALDNNEYELNHESHV
ITCCDKAIAVAGIIGGKSSSVNEHTKNIWLEGAVFTSTSIRRSSRKIGIRTDSSSRYEKG
ISAQITLKAVNRAVELYNDCFKCRVSDGFISKNLTPNN---YEIKLRRDRIHNILGALKV
TSSNKSGNKRTSIQDPPDNNY--TKRNLTDNEIENSLKKVGCEIK------------CIE
EG-------WKVSVLANRSNDLQREIDLIEEIARLIGYDKFDANLPD-PIKPGYLRPKQS
LERTIRNCLINNGLQEIVSFSLVP-KDE---TN-------EQMVAISNPLLTETSHLRTN
LWEEHLKVCKRNIDSGKQACWVFEIGNVYTVE---K-KE--IYQKSILSGAITGY-----
--RSMELWTNEG-KQRDMDYYTARGKITQLTDRLKINVEDR---PLRNDERLHPGRSAEL
ILEGK-RFGVFGQINPELANKLNINRSTFLFEVSMDAMLEAAARRNKWLRSFKEFATVPH
MQRDMAVIVSKEYLAGDIIKKIMKTG----TP---LLESVELIDRYEGGNIDSGEVSLAF
RLTYRKKKETLKETEINPVHDRILKELVQSFKVKPRI
>Noss|17232450
--------------------MRISLNWLRELVEIKLSPE-------ELAHILTMAGFEVE
DIEDRRTWANGVVVGRVLERQPHPNADKLSVCQVDV---G-ASET-LNIVCGAPNVRADI
YVPVATVGAYLPNI---DLKIKPAKLRGVPSQGMICSLKELGLPSEVDGIYIFPQENL--
-----PLGSDVRPLLGLDDVILDVTATANRADALSMVGIAREVAALTDAKLNIP-EPGEV
--SVSGSVGKLGLKIADTQACPAYIGTVIEQVK-IASSPEWLQQRLRSAGVRPISNVVDI
TNYVLLEWGQPLHAFDQERLKFVANAD-S-LTIGVRFANPGETLKTLDGQTRNLTTQNLL
ITANDQPVALAGVMGGEETEVHEGTQSLILEAALFDSVAIRRSSRSVGLRSEASGRYERG
VNRAELEIANRRALSLISELAAGVIVHQEIADTRPDPASWSRSILLRLDRVNEVLGPINV
G----------------------ETGELEAKDVERTLTALGCELT------------PAG
EGT------WNVSVPPYRYRDLEREIDLIEEVARLYGYDNFCDTLPD-KAEAGYLPVDQE
LVRKLRAALRAEGLTELIHYSLV--KPG---E--------DRQIVLSNPLFAEYSALRTD
LLAGLIDAFQYNLEQGNGSLNGFEIGRIFWQE---E-DG--LQEKDAIAGIIGGD-----
--TSLGKWSKGS-KEQPLAWFEAKGILESVFQQLGILVEYQ---PDCRDERLHPGRTASL
WIGGN-RLGIFGQLHPQLRRDKDLPESVYVFQLDLDVFLNALDKDEILVPTFKPYSTYPA
SDRDIAFFAPVKVSVSEIEKAINKAG----KG---LLESVEIFDEYRGENVPQGQRSLAF
RLVYRASDRTLTDTEVEPVHNKVREALVEKFGVNLRS
>Cya8801|218247617
--------------------MKISVNWLQELVNVTLPPE-------TLAEILTVAGIEVE
EIEDRRQWADGVLIGKIIDRQPHPNADKLSVCQVDI---G-KETP-LNIVCGAPNARSDI
FVAVATLGTYLPQI---DLKIKPAKLRGVPSEGMICSLAEVGLAKESAGIHIFDDNSL--
-----KLGADARPFLGLDDVILDISPTANRADALSMVGVAREVAALTGGKLSLP-QPPDL
-SLPETSSYRLNVTVEDGNACPAYLGTVIENVK-IAPSPEWLQRRLQAAGVRPINNVVDV
TNLVLLEWGQPLHAFDREKLQVIAKNQ-P-LTLGIRFAKDTETLKTLDDQERTLKPVNLL
ITANDHPVALAGVMGGQETEVDENTQNIVLEAALFDQVTIRRSSRAQSLRSESSARYERG
VNQSALEIACRRAIALICELAGGTAVTQVIADNRPDLST--ESIILRLERVHQVLGPIEK
EG---------------------TITQIAATDVERILTDLGCHLT------------LVE
GTNK---V-WRVSVPSYRYRDLEREIDLIEEVARLYGYDNFCDELPD-KSEPGGLSFEYQ
VQRKVREVFRGVGLTEVVQYSLV--KPE---K---------ADIVLANPLFAEYAALRTN
LLDGLIDSFVYNQSQGNGALNAFEIGRIFRII---D-GK--DQEWDEIAGIFGGD-----
-VFPQGRWTRSG-KSVPMTWYEAKGILESVFGRLGLAVTYQ---ADNSDERLHPGRTASL
WVGKE-RLGIFGQLHPQLRQEKDLPDAVYVFALNFDILLASLAKEDLITPILRPYSTYPA
VERDLAFFAPLKVSVAELTQVMNKAG----GN---LLTEVELFDQYQGENVPAGQRSLAF
SLAYRASDRTLTDGDVEPVHDKIRNALVKQFEVTLRS
>Glov|37522495
--------------------MRVSFNWLQEYVEFDFTPS-------ELAEKLTMAGFEVE
HVEDRRTWAAGVVVGRVLECAPHPQADRLHVCRVDI---G-TGRL-LNIVCGAPNARAGI
YAPVAPVGTYLPIK---DLKLRAASIRGMPSEGMLCSLEELGLEKASEGIHIFPEASL--
-----PLGLDVGPLLGLDDAILEVASTANRADALSMVGIAREVAALTGGILRLP-LVDAP
----LVPRGDLAARIAEPEACPVYTATLLEEVA-VGPAPDWLRERLEKAGMRPINNVVDV
TNYVLLEWGQPLHAFDADRLAA--------GTLGVRFAHKGEQLVTLDGTERPLTPANLL
ITAGERPVALAGVMGGEATEVGGQTRRIVLEAAIFDPPAIRRSARVFALRTEASARYERG
VDASALEHALGRALQLLADCAGARAVVQATDDYRRREN---RVVSLRPERLAQILG----
-------------------------EDIPDAEIARVLKNLGFDVQ------------TGP
QE-------FAVTVPGHRLRDIEREIDLIEEVARVVGYDRFAPTLPP-PADGGYLPFEDF
IERRVRSLCQGAGLTEVVTYSLA---PD---RD-------QQPVVLSNPLSAELNSLRTN
LIDGLLEILRFNRSQGNMPFHAFEVGVVFLRS---D-EG--IFESGRLGAVMCGE-----
--PAVGDWQK---LTPPFDWFAAKGVLAAILQPWQIEVEYQ---ADRRDERLHPGRTASL
WVSGE-RLGTLGQLHPRLASRLDLPEQTFVFEIDLDFLIDLVRERPV---EFRSFSPFPP
AARDLSFYAREALTVFEFERLIREQG----EP---LLESVALLDEFKGQGVPEGCRSLAF
RMVYR-SDHTLTEEEITAVHQRVRQALAERYSVDLRS
>Syns8102|33865761
--------------------MRVSLSWLKQLVQVTDSVE-------ALAHRLSMAGFEEE
EIEDLSARAKGVVVGFVKDREKHPNADKLSVCQVDI---G-SEES-IQIVCGAKNVRAGL
HVPVAMVGAELPAV---NLTIKSGELRGVSSNGMICSLSELGLATESDGIAELDALTDE-
---LPALGAPVAPMLGLDDTVLELAITANRPDGLSMVGIAREVAALTGSALTLP-VLTLK
--PAHELLQASAASAEAMQAGGLYGITLIEGVDGSQVSPTWVQQRLERAGINRVNAVVDI
TNVVMLEQGQPLHAFDADALEQLTGKPVNAASFGLRQAREGEAFIGLDGRELSLVARAQV
VTCHDLPIALAGVMGSKASGVTAATGRIWLESAMFSPAAVRTTARSVGLRTDASARFEKG
LPKEMTLACSIRALELLKELFPCEAKGLWVCGDSAADA---SSVLLRRNALHQLLGPIED
EE---------------------GSSDLADAVVEQCLTALGSELS------------PSD
EG-------WNVIAPPSRRLDLAREIDLIEEVARLVGFDRFGAHLPD-PLAPGALTPAQQ
AERRLRTLFCGAGLQEITTLSLV--SAS---DS-------DPRIAISNPLLAETSHLRTN
LWEEHLAVCVRNLKASQPGCWIFELGTTYAGS---A-DA--VEESRLLSGVICGE-----
--QRLERWTTSG-KPAPPDYYAARGRLTEVMQALKLDVSDR---RLTDDSRLHPGRAATL
VLEGR-PLGCFGQLHPELAASQNLPEATFLFELDLTRLVESATRRNRWVPAFKAFPTVPA
SERDLAVVVDRSQAASDLMQSIRKAG----KP---LLEAVTLIDRFEGDQLGENKASQAF
RLRYRHQSETLTDDQVQPVHDKVRNALVKQHGAELRS
>Thee|22298204
MPSQQSRLKNGKVRRYFEDSMRVSLRWLRELVAVDLDVT-------MLADRLTMAGFEVE
DIEDRRTWAEGVVVGYILACEPHPNAQKLRVCQVDV---G-QGEP-RTIVCGAPNAAAGL
YVPVALPGAYLAKI---DLKIRPAKLRGVKSEGMICSLAELGLTKESEGIHTFTDAV---
-----TVGEDVRPLLGLDDVILHLTSTANRADALSMVGIAREVAALTGAPLTLP-TPRAI
APKKSGAKGPVQLAIADPQACPAYCGTLITHVQ-IAPSPLWLQQRLEAAGLRAINNVVDI
TNYILLKWGQPLHAFDWDRLQKVAAQT-P-VSVGVRFAKAGETLKTLDGQERRLSSENLL
ITAGDVPVALAGVMGGEETEVHPGTQNVFLEAALFASPVIRRSARAQGLRTEASARYERG
VNPAELEAATAEAIALLKEIAQGTVSDTTLADQRPPLE---RTLTLRLEQVHRLLGAVVS
EAEDSD-----------------EPAYLDPETVEELLSRLGFHLS------------RQE
TLEDELVV-WSVTVPPYRFRDIEREVDLIEEIARLYGYDRFEETLPA-QTEVGALPLELT
LLREVRAAFRGAGLTELMHYSWV--KGG---Q--------PNQVTVVNPLVAEFSSLRTD
LITGLVQAFRYNHEQGNPPLNGFEIGRVFGQD---E-EG--LWENDRLGGIIGGD-----
--PWQGKWVRRSQQPQPLTWYEAKGILESVFQRFGLNVEYQ---SDRHDERLHPGRTAVL
CLQGE-RLGIFGQLHPQYAATLEIPAAIYVFELDLEVLLSRLEERYRQI-VFQPFSTYPA
SDRDLAFFAPTALTVAELSRTIWKAA----GGRDSFLESVELFDEYSGSGVPAGQRSLAF
RLTYRASDRTLTEAEVNELHQRIRDSLVEKYAVTLRS
>Syns9916|116074875
----MVDGGFVRFPASSLDFMRVSLSWLQDLVQVNEPAD-------QLAERLSMAGFEVE
EIDDLSRLAQGVVVGHVLERDKHPDADKLSVCKVDV---G-AGEA-LQIVCGASNVRAGI
HVPVAMVGAVLPAV---GLTIKAGQLRGVASEGMICSLAELGQSTDVDGIAILEDLLDS-
---VPAPGTPAAPALGLDDTVLELAITANRPDGLSMTGIAREVSALTGAALQLP-LLTPP
--AVTAELTTDPASADRMKSGGVYGITEIRDVDSSKPSPIWLQRRLDRAGMNSVNTVVDL
TNLVMLEQGQPLHAFDADVLDQLCGGDVTAKDFGLRNAKDGETFQALDGRELTLDSRAQL
VTCRDLPIALSGVMGSEASGVTTSTKRVWLESALFSPTAVRNTSRSAGSRTEASTRYEKG
LPREITLLSAQRAIALITEHLGGTADQTFVCAKPFEAP---AAIALRRSALHQLLGPLST
DA---------------------GPEDLDDAEIGRCLTALGCDLT------------ATE
DG-------WSVTVPPSRSCDLTREVDLIEEVARLIGFDRFESHLPD-PLEPGQLSASQR
AERQLRNLFCGAGLQEVTSLSLTSAEPE---ANPVGAEQPEARIAISNPLLAETSHLRAS
LWEEHLRVCQRNLQASQNGCWLFEIGNVFALD---G-EA--ITQSAQLSGVICGE-----
--RRLERWTTSG-KPSLPDYYAARGALTRIFKALKLEVLDR---PLNTDGRLHPGRSAEL
VLEGR-PLGCFGQLHPLLAEQFDLPDETYLFDLDLQRLLDAATRTNRWTPAFKPFATVPA
MERDLAVVVPRTQRSADLLQAIRKAG----KP---LLESVELIDRFEGGQLADDQCSQAF
RIRYRGKDSTLTDDQLQPVHEKVRQALAKQFKAELRS
>PromMED|33861428
--------------------MKVSQNWLKSLVEINTTAH-------DLSEKLSIGGFEVE
SLVDCSENVKGIVLGKVLSVVKHENSDKLSICIVDI---G-RSNP-LQIVCGAKNVKQNI
YVYVATVGTHLSAI---NLTIKKSEIRGVSSEGMICSLEELGIEDTSEGIAIIDEDIAL-
---NHNLGTSGAELLDLNDYIYDLAITANRPDGMSVVGIAREISALLETKLNFP-GLKTR
--YKTNVYKNFNLCPEAISKNCLYSISNIESVNGKQLSPGWLKDRLDKSGIKSINLLVDI
TNYILLEQGQPLHAFDKDKLSNLIGRKVSYEDFSVRKANNNESLLCLNGENYKLNENITI
IACDDKPVAIAGVIGGLETAVNEDTSSIYLEGAVFNPVIIRKSSKVIGIRTESSSRYEKG
ISYKNTLDSVTRAINILEEYFNITSPIINTSTELDLKK---ILIPLRRERIKKILGPIVI
RNENYENNSKL------------EKRYLTDTEITEKLKLIGCTLN------------IKE
YG-------WDVEIIPNRSQDLLREIDLIEEIARLIGYDMFDLNLPN-PIKPGKLSSFQI
ALRKLKTGLIVNGFNEVLSYSLV---PE---SK-------NNLIKISNPLLLETSCLRDN
IWKEHINICNQNIKSGHEYCWIFEVGNIFHKK---P-D---FSQEEILNGAIYGN-----
--NKFEQWLGSN-KDNNMTYYEARGKLKEALSILNLNIEDK---PTDTIDFLHPGRSSRL
FTEGN-EVGYFGEIHPNLISNKIALKKMYLFSLKINSILQASTRKNKWITVYKQFPTVPK
MERDINFIFNKKYLVSEIISQIKKSG----TK---LLENVNLIDVYDDDSFGKEFISYTF
RLSYRDSEKTLLDSDIGYLHDSVVEIIEKKFSTKLRD
>Scys6803|16330982
--------------------MRISVNWLQSLVELNLSPE-------ELGELLTIAGLEVE
EIEDRRSWAAGVVLGRVISREKHPNADKLSVCVVDI---G-TEEP-STIVCGAANVRADI
LVPVATLGSYLPKV---DLKIKPAKLRGVKSSGMICSLAELGLSKESEGIHIFPDLDL--
-----PSGSPVGPLLGLDDVILEISPTANRADALSMVGVAREVAALTGGKLSLP-EIKAV
----SVSDQDLPISVTEPQACPTYVGTVIRGVK-VGPSPDWLQQRLLAAGTRPINNVVDV
TNYVLLEWGQPLHSFDQDKLQTLVGPE-G-FALGVRFAEEGEKLITLDDQERTLQPQNLL
VTANDQPVAIAGVMGGAATEVDENTQNIVLETALFDGVTIRKSSKAINLRSESSTRYERG
VNRCELEVALHRAIALMTELAGGTVVRQGKADQRQDRGE--AIINLRLERLQQLLGKVNT
PT---------------------GIGNITAEDVERILTDLGCGLT------------RQS
DSDTP--V-WAVTVPSYRQRDIEREIDLIEEVARLYGYDHFCEQLPS-NTIAGGLSPSYQ
AELALREACRGVGLTEVVHYSLV--KPH---G---------SEVMLANPLFAEYSALRTN
LLDGLITAFANNQAQNNGALNAFEVGRVFWQN---E-GD--IGEADHLAGICGGS-----
-QITEGTWPQGG-KPQPMSWYDAKGLLEAIFQRLGATVTYS---GDHQDPRLHPGRTALL
SCNGT-VLGRFGQLHPQLRREKGLIDEVYAFEITLTPLYQAMETQILGTPDFRPYSPYPA
VARDLALYAPLELTVAELTQAMVKAG----GD---LLEQVELFDEYRGQSVPAGQRSLAF
SLAYRVGDRTLTDADVEPLHNQIREALTKQFAVSLRS
>Syn9902|78184708
--------------------MLVSLSWLKDLVQVDDSVD-------DLAERLSMAGFEVE
NIDDLSARSQGVVVGHVLTRDKHPNADKLSVCTVDI---G-AKES-VQIVCGAANVRAGI
HVPVATVGAVLPAV---DLTIKAGELRGVASNGMICSLSELGLTAESSGIAILEDTTKE-
---IPAVGTPVAALFGLDDAVLELAITANRPDGLSMVGIAREVAALTNAELSLP-LLNHT
---------PEQEPLQAELDGSYYAVACVEGVQGGQESPPWIQQRLNRAGINAVNAVVDI
TNLVMLEQGQPLHAFDAEALESLTGKPVDAASFAVRPAKDQETFIGLDDQSLCLDPRVQV
VTCHDRAIAIAGVMGSRDSAVSDSTTKIWLESAMFSPIRVRQSSRAVGLRTDASSRFEKG
LPPEVTLACSQRAIELLSDQFACRVNGRWVGGEGPRTP---VPLQLRRDALHQLLGPIDT
DS---------------------GPVDLADHTIEQCLTALGCELE------------STD
EG-------WAVMTPPSRRQDLHREVDLIEEVARLVGFDKFGSHLPD-PVSPGSLTSRQQ
AERRLRRLFCSTGLQEITTLSLV--GSS---DG-------DARIAISNPLLAETSHLRTN
LWEEHLQICVRNLKASMAGCSIFEVGNTYSGT---P-ES--VVQSGIISGVICGD-----
--RRLERWSTSG-KYQAPNYYEARGVLSRVMEALHLELSDR---PLADDARLHPGRAATL
VMEGR-PLGCFGQLHPALADDLSLPESTYLFELDLERLLDATTRTNRWTPIYKSFPTVPA
SERDLAVVVDRNSNAADLIQAIRKAG----KP---LLEHVELIDRFEGDQLGDQKVSQAF
RLRYRSQNETLTDDKIQPVHDKVRAALSKQFKAELRS
>Trie|113475716
--------------------MRISLKWLEELVDINITPE-------ELAETLTMAGFEVE
EIEDRSTWSAGVVLGKILEADKHPNANKLKVCQVDI---G-KSDP-LNIVCGASNATADI
YVPVATIGTYLPAI---DLKIKKSKLRGVHSEGMICSLSELGLTKDSEGIHIFDLENP--
-----ELGSDVGPLLGLDDVILDLTTTANRADALSMIGVAREVAALTGASLRIP-DVSEI
LIPDEEGDSSIKIDISASSACPIYIGTVIEGVK-IGPSPKWLKERLEATGIRAINNVVDI
TNYILLEWGQPLHGFDQDKIQQIIGHK-L-LTIGVRYANENEELITLDSQKRTLETETLL
ITANEKPVALAGVMGGEETEVSDQTTNLLLEAAIFAPIAIRRSARSQGLRTEASTRFERG
VNTAELVLACSRAIHLITELAGGKVSYQDTFTTKADSITATRKLSLSLERINAILGPLKP
SENTL------------------DESFLQPEAVEGILKSLGCELS------------KIE
AKGA---VGWNVTVPAYRYRDLEREIDLIEEVARLYGYDNFCETLPS-KSAAGYLPPGEL
AVRSIRAALRGAGLTELMHYSLV--KQG---G--------ENQIAIANPLFVEYSALRTE
LLTGLIDAFQYNLEKGNGALNGFEVGRIFWNE---V-EK--YQEAEAIAGVISNG-----
--SKS--WTRGG-QEQPLSWFEAKGILEQVFERLYLKVEYK---AYSENSLLHPGRTASL
WLQGK-YLGIFGQLHPQVRQERELPDEVYVFQLDLGVLVSVMTQGNIWKRKFSSYSTFPP
AARDIAFFVTVGVSVDDIKQVISRAA----GK---LLESIELFDEYQGENVPDGERSLAF
RLIYRVGDRTLTDADVDPLQQKVRDALVDKFKVNLRS
>Syn9311|113954961
--------------------MRVSLSWLQDLVQVTEAAD-------QLGERLSMAGFEVE
EIDDLSRLAQGVVVGHVLKRDKHPNADKLSVCVVDI---G-AEET-VQIVCGASNVRAGI
HVPVATIGAVLPAV---NLTIKAGELRGVASQGMICSLAELGQATDVDGIAVLDDLLES-
---LPAPGTAVASCLGLDDTVLDLAITANRPDGLSMTGIAREVAALTGAPLHLP-QPVAP
--QSVTDLNPSEEHAAAMKEGGVYALTEVSGLDGGQVAPSWVQQRLLRAGVKPVNAIVDI
TNLVMLEQGQPLHAFDLDALERLCGSDLTPSDFGLRQGRAKESFTGLDGRTIELDERVQL
VTCRDRPVAIAGVIGSAESGVTETTRKILLESALFTPASIRSSSRATGLRTDASSRYEKG
LPRQITLPAAGRALELMEQLLGGMAGLSWQCCSDEGPE---PLVTLRRHALHQLLGPLVA
EDG--------------------EATDVSDQQVEECLSALGCHLN------------SSE
EG-------WTVLVPPSRRMDLLREVDLIEEVARLVGFDSFGAHLPD-PLAPGGLTDRQQ
AERRLRRRLCSAGLQEITCLSLTG-ADA---DD-------PNRIPISNPLLAETSHLRTA
LWQEHLQICQRNLQASQPGCWVFEIGHVFHPL---D-RE--IVQSARLGGVICGE-----
--RRVSRWATSG-KALVPDYFMARGALATVFNSLGLETQDR---PLADDPRLHPGRAAAV
VVEGR-TLGCFGQLHPMLCAQYELPDATYLFDLDLQRLLEAVTRRNRWVPSFKAFSTLPA
MERDLAMLVPKTLPSADLMQAIRKAG----KP---LLESVELIDRFEGGQLPDDQCSQAF
RLRYRGKDSTLTDEQLQPVQDKVRQALVKQFKVELRS
>NoAz|298493037
--------------------MRISLTWLRELVEIKLSPE-------ELAETLTIAGFEVE
DIEDRRTWSNGVIVGKVLERQPHPNADKLSICQVDI---G-ADET-LNIVCGAANVRADI
YVPVATTGTYLPKI---DLKIKPAKLRGVPSNGMICSLKELGLPTDLDGIHIFTQENL--
-----SLGSDVRPLLGLDDVILNVTATANRADALSMVGIAREVAALTGGQLSIP-QLENV
--TIAQNTGNLTVKIRETQACPAYISTVIEQIK-IAPSPEWLQQRLRSAGVRPINNVVDI
TNYVLLEWGQPLHAFDKERLQSVASSE-N-LTVGVRFADAGETLKTLDGQTRTLSTQNLL
ITANNKAVALAGVMGGEETQVHESTQSLILEAALFDSVAIRRSSRSLGLRSEASGRYERG
VNRAELEIANNRALSLINELASGVILQQEIFDTRPDPSTWSHSILLRLDRVNEVLGPIQS
EE---------------------ETGELEVDDVEKILTALGCELL------------KDE
ECT------WKVTVPPYRYRDLEREIDLIEEIARLYGYDKFCDTLPD-KAEAGYLSLDQE
LLRKIRSYLRAAGLTELIHYSLV--KPG---E--------DKQIVLSNPLFAEYSALRTD
LIAGLIDACQYNIEQGNGMLNGFEIGRIFWRE---E-EG--LDEAEMLAGIMGGD-----
--STLGKWSRDG-REQTLTWFEAKGILESVFRQFNLQVEFQ---PENRDSRLHPGRTASL
WVRGI-RLGTFGQVHPQLRREKSLPEAVYVFQLSLDVLLNTLDDDQLLVPKFQPFSTYPA
SDRDIAFFSPVKVTVSEIEKVITKAG----KG---LLDSVELFDEYRGENVPPGQRSLAF
RLIYRSIDHTLTDAEVEAVHNKVREALVEKFGVSLRS
>Ucyn|284929696
--------------------MKISVKWLRELTNFNFSHE-------ELADILTVVGLEVD
ECENLNEWVNGIVVGLIKDCQPHPDAQKLNICKVDI---G-VEKL-LNIVCGASNVEIGK
YVPVATLGSYLPTI---DLKIEPTELRGINSEGMICSLSEIGLSKESSGIHIFEENAL--
-----TIGQNVAPLLGLDDVILSVMPTANRPDAMSMIGIARELASLTGNTVNSPRDIKNF
--IFEHKNNFLKIEVKDINACPIYIGTIIKNAT-VTSSPKWLQQKLKVSGIEPINNIVDV
TNLVLLEWGQPMHAFDLKKLNKIADNS-NELKIGIRYSNNEETLQILDGSSKELNKKNLI
ITSNDVPVALAGIMGGKTTEIDNQTQDIFLETALFDQVVIRHSSKNQNLRTEASIRYERG
VNQFELEIASQNAISLIEELTGGTAVTQSIIDNRSQVNI--SQITLRLERVHKILGPVWR
DG---------------------LKSFITSEEVHNILKNLGCKLD------------LTD
KISN---V-WSVVVPSYRYRDLHREIDLIEEIARIYGYGNFCDELPY-KTEPGKLSQEYC
IERKLREAFRSTGLHELVQYSLV--KPE---K---------ADIVLANPLLTEYSALRNN
LLDGLINTFAYNQSQGNRPLNGFEIGKIFHSI---D-GQ--NRESDRISGIMGGT-----
-FLVEGRWTTGG-KVPPMTWYKSKGVLDSIFKKFKIIVEYK---THKEDKRLHPERTASL
WLNNK-FLGIFGQLHPQICQELNLIGAVYGFELDFQLLLDTLNQETFLTPTFKPYSFYPP
IELDLAFFVSLDIPVNQLIQKMKEVG----GN---LLKEIELFDDYRGESVPERQRNLAF
SLLYRSNERTLTDKDVGTIHNKVRESLVEEFNVTLRS
>Syns5701|87303685
--------------------MRVSLQWLRELVSCEGPVQ-------ELAERLSIAGFEVE
AIDDLASQAEGVVVGFVEDRQPHPDADRLSVCQLRVAPAG-SAETLLQVVCGAANVRAGI
HVPVALVGAHLSAV---DLTIQASELRGVASTGMICSLKELGLADSSDGIAVLDELLEV-
---VPALGTPVAAALGLDDQVLELAITANRPDGLSMLGIAREVAALTGGQLSLP-PAAPV
--IPNEPLPVGPASAAAIEAGGLFSLTALTGVR-VEPSPAWLQRRLERAGLRPINNVVDI
TNLVMLETGQPLHAFDQGRLAVLGGRPADPAALGLRPAQTGEAFSALDGTSHELSPEALV
VTYAGQPIALAGVIGGADSAVQADTESLWLEAAMFSAEAVRRSARSVGLRTDASARFEKG
LPREVTLTAADRAVQLLQELTGARVQGRWLHQRPQQPA---EPLRLRRDALHNLLGPLLV
DG---------------------QAEDLADGRIEQTLSALGCSLQ------------ADG
EG-------WLVTVPPSRSMDLTREVDLIEEVARLVGYDHFASHLPD-PIEPGGLEAGQQ
AERWLRQALCHAGLQETCAFSLV--PAQGLIEQ-------APRLGLTNPLLTDYGHLRDS
LLDELLLAARRNLQASMPGFWAFEIGRVFQSE---G-EN--LLERTELAGVICGE-----
--RRSELWSSAG-KARSLDYFEARGVLQQALAALKVPCEDR---ASSDHHLLHPGRAAEL
LVEGR-VAGWFGQLHPQHAEALNLPEATHLFQLALTPLLSAATRRNRWQPAFTPFATVPA
SERDLALVVPDAVTAAQLLSAIRKAG----KP---LLETAELIDRYQGSQVEAGNASQAF
RLRYRDARRTLTEAEVEQAHTKILGALQKQFGAARRS
>YellB|86610336
--------------------MRISLKWLRELVDFQLSPE-------ELGEALTLAGFEVE
EIEDRRTWADGVVLGRILAAEPHPNADKLQVCQVDL---G-SDRP-ATIVCGAANARPGI
LVAVATPGTHLPAL---SLTIAKADKRGVISEGMICSLAELGLEKSSEGIHEFPPDLDLE
---AHPLGSDVRPLLGLDDVVLDLTSTANRADALSMVGIAREVAALTRNPLRLP-PVQPL
---QAKPIPNFQLRIADAKACPAYSGVLIEGVK-VGPSPDWLKHRLAAAGMRSINNVVDI
TNLILLEWGQPLHAFDWDRLLQVMGKK-K-PTIEVRLAQPGETLKTLDGQTRTLQADSHL
IVAGSQPVALAGVMGGEETEVGSTTTRIFLEAALFDPAVTRRSARSQGLRTEASTRYERG
VNFATLDQARDRAVQLILELAGGAVAGLTTFDQRPPLE---RTLKLRLSRLIDVLG----
-------------------------DEVQAADVEEILSALGFQLSRCEGANSQSALSPAT
ETATVASCVWQVVVPPYRLRDIEREIDLIEEFARLYGYDRFSETLPT-EPQVGSLSARET
FTRQIREVLRGIGLTEVYHISLC--PAE---ED-------GSLVRIANPLSPEYSAVRNA
LLPGLVEAFRFNWDQGNGPLQAFEIGRVFAHALPPNPHP--YREAEHIGGILGGD-----
--PNPHDWQH---RNRPMDWFEAKGLLVSALERLGFGPEFRLDPPEEQSSLLHPGRQASL
WIEGS-RIGLFGQLHPRLCQEKGLPDQVYGFELQLDPLLESLERRGIV--QFVPFSPFPA
ADRDIAFFAPLDLAVGEIEKVIRRAG----GE---LLQSVQLFDEYRGQGVPAGQRSLAF
RLVYRAPDRTLTDAEVEALQNQVRAQLATQFPVTLRS
>Syn7002|170077073
--------------------MRISLNWLKEFVEITLSPE-------ELAKTLTIAGFEVE
EIEDRRRLANGVVVGKVVSREPHPDADKLSVCQVDI---G-ADEL-STIVCGAKNVRADI
FVPVATLGTYLPTI---DLKLKPTKLRGVKSSGMICSLSELGLEKDSEGIHIFEQPDL--
-----KPGMDVRPLLGLDDVVLDLTATANRADALSMVGVAREVAALTGVDVKLP-EIPAM
----DTAPETLTITVADPVACPAYLGTVIEGVT-TAPSPDWLKFRLQAAGTRPINNVVDI
TNYVLLEWGQPLHAFDRERLAQVAGSE-T-VALGVRFAKAGEMLTTLDGQERKLAEKNLV
ITANDVPVALAGVMGGESTEVHNGTQNIVLEAALFEPVTIRRSSRAVGLWSESSTRYERG
VNQVELDRAAQRAIALLQELTGGTVVQRGLTDTRPDPNAR-PKIPLRLQRLHEVLGHVHK
DG---------------------KIFDVPLADVERILADLGCTLE------------STG
EGV------WEVAVPPYRYRDLEREIDLIEEVARLYGYDNFCDTLPS-QSAAGFLSPAEK
VNRQLRGSFRAIGLTEVVHYSLV--KPE---L---------ADIKLSNPLFVEYSALRKE
LLTGLIDAFAYNQSQGNGALNAFELGRVFWLD---DNEN--YAEADYLAGILGGN-----
-LNPDGSWAVGG-KGQPMSWYEAKGFLDAAFRQLGLEVSYR---ADTSNEKLHPGRTASL
WLQGR-QLGIFGQLHPQLRQEKDLIDAVYVFELKLDLLQTVLSRPSQQVPIFKAFSTYPA
VTRDLAFFAPLETSVADLEQAMQKTA----KK---LLAGVELFDEYRGEHAPEGQRSLAF
SLQYRAADKTLTDEEIDPVHQKVRDALVKQFAVTLRS
>Cylr|282898724
--------------------MRISFNWLRELVEIKLTPE-------ELAHTLTMAGFEVE
SIEDRRTWADGVVIGKVLKREQHPNADKLSVCTVDI---G-DEET-LNIVCGASNVCADI
YVPVATKGTYLPNI---DLKIKPTKLRGVPSNGMICSLKELGLPTEIDGIHIFRQEGL--
-----TLGRAVGPLLGLDDVILDVTATANRADALSMVGIAREVAALTGGKLSLP-QLTGV
-EITPSTAQKIRVKISEQHACPLYIGTLIENVK-IAASPEWLQRRLIAAGVRPINNIVDI
TNYVLLERGQPLHAFDKQRLEQVSEGT-D-VTIGVRFAQAGETLKTLDGQTRNLSTQNLL
ITANNQPVALAGVMGGEETEIHPGTTSLFLEAALFNSVAIRRSSRSVGLRSEASGRYERG
VNWAELATASDRALSLMQELADAKVVHQEIADYRPDNALGNHPIILRLERINQVLGPIDL
GV---------------------ETGELKAADVEKILTALGCELT------------DNQ
DGS------WQVKVPSYRYSDLEREIDLIEEIARLYSYDNFVDTLPE-KTEPGYLPLDQE
LVRKLRSYLRAEGLTELMHYSLV--KPG---E--------DRQILLNNPLFAEYSALRTD
LISGLIDAFEYNLQQGNGALNGFEIGTIFSRE---E-EG--LEESQVIAGIMGGD-----
--TTVGRWFNGG-RENPMTWFAAKGILENVFQQLGLQVEFQ---PENRDRRLHPGRTASL
WLGGA-RLGTFGQVHPQLRREKSLPDAVYVFQLDLDTLLSTLDNDELLTPKFKPYSTYPA
SDRDLAFFASVKVTVGEIEKVITKAG----KG---LLESVEVFDEYRGENVPIGQRSLAF
RLVYRAVDHTLTDNEVEPVHRKIRESLVEKFGVTLRS
>Prom9303|124023184
--------------------MRVSLSWLQDLVQLNETVE-------NLAEGLSMAGFEVE
AIDDLASRADGVVVGLVKDHQPHPNADKLSVCQVDV---G-SGEC-LQIVCGAPNVRLGI
HVPVAMVGATLPAV---GIKIKASELRGVPSQGMICSLSELGLESNGDGIAILEEIAEN-
---VPELGQPVAPLLGLDDTVLELAITANRPDGMSMVGIAREVAALTGAILQLP-QLDMA
--PIHKSFKPDSTSSVSMLKGGLYGLTALENVDGGLTSPAWLKQRLERSGLKSVNGVVDI
TNLVMLEQGQPLHAFDIDALELITGQTVSAESFGLRQARNNEVFNGLDGHQLALNENCQI
VTCHDIPIALAGVIGSAESGVSAKTRRVWLESAMFTPTAVRTTCRAVGLRTDASSRFEKG
LPVEMTLASARRAVTLMEEHLGIKSNGCWVYGEPLKTA---EPVKLRREAIHRLLGPIAD
EN---------------------DNRYLEDDIVETSLLALGCELS------------PYN
EG-------WLVIVPPSRRRDLSREVDLIEEVSRLVGFDRFEANLPD-PLEPGGLTTAQT
AERRLRQMLCGAGLQEVTTLSLVG-ADS---DE-------PQRIAISNPLLAETSHLRTN
LWEEHLRICQRNLQSSQPGCWLYEIGNVYTVT---D-EL--INQRAVLGGVICAE-----
--RRFERWSTSG-KIKSMTYHQARGQLSQVFQGLKLDINDR---PLKDNPSLHPGRSAEL
FVEGK-LLGDFGQLHPALSERLDLPEATYLFALDFQCIIQAATRSNRWNPIFRPFPTVPA
MELDLAVIVSRECSCSDLIQAIRKAG----KP---LLEHVELIDRFEGGQLDHDSCSQAF
RLRYRSKDSTLSEDRVNPIHEKVRQALVKQFSAELRS
>Syns7805|88808526
--------------------MRVSLSWLKDLVQVNEPAL-------ELGDRLSMAGFEVE
ELEDLSLFAQGVVVGHVLEKNKHPNADKLSVCSVDV---G-AESP-LQIVCGASNVRAGI
HVPVAMVGAILPAV---NLTIKAGELRGVSSQGMICSLAELGQTSDVDGIAILEELVPE-
---VPAPGASIAPVLGLDDTVLELAITANRPDGLSMTGIAREVAALTGAALSLP-ETSAP
--TTVDALNPSPPSAEAMQTGGIYAVTEVKQLDGSSCSPQWIQQRLQRAGVKPVNAVVDI
GNLVMLEQGQPLHAFDADALESICGQPITASDFGLRQAREKEAFRGLDGRDLSLDSRVQV
VTCCDRAVAIAGVMGSEESGVTDQTRRIWLESALFTPSSVRISSRTTGQRTDSSSRYEKG
VPREITLLAAGRALSLLESLLGAEIGRTWQCASEPGPA---PVVGLRRSALHQLLGPLAP
TDPDS------------------AAQDLSDGQVEVCLKSLGCSLT------------STE
DG-------WDVVVPPSRRLDLLREVDLIEEVARLVGFDRFESHLPD-PLSPGRLSLGQQ
AERRLRQRLCSFGLQEVTTLSLTR-ADD---TD-------EARIAISNPLLAETSHLRTA
LWQEHLEICQRNLQSSQPGCWLFEIGNVFFPD---A-SG--VRQTSRLGGVICGE-----
--RRLSRWLNSG-KPSPLSYYEARGLLTSLFASLGLESMDR---RLVDDDRLHPGRAATV
VVEGK-PLGCFGQLHPSLCEHFELPSETYLFDFDMALLLSAATRSNRWTPQFKPFSTLPA
SERDLAMVVSKSLPSADLLQAIRKAG----KP---LLESVELIDRFEAKQLGDDRCSQAF
RLRYRGKDSTLTDDQIQPVHEKVRQALIKQFEVELRS
>Syns7803|148239626
--------------------MRVSLSWLKDLVQVNEPAD-------QLGDRLSMAGFEVE
ELEDLSLLAQGVVVGHVLEKTKHPNADKLSVCSVDV---G-AEAP-LQIVCGAPNVRAGI
HVPVAMVGAVLPAV---KLTIKAGELRGVSSQGMICSLAELGQTSAVDGIAILEDLVFE-
---VPAPGVSIAPVLGLDDTVLELAITANRPDGLSMTGIAREVAALTGSDLSLP-DTPAP
--TSCEALTPSAGSAEAMQRGGIYAVTEVMQLDGAKRSPQWMQQRLQRAGVNPVNAVVDI
GNLVMLEQGQPLHAFDADALESLCGQPIKAADFGLRQAHDQEPFRGLDGRDLVLDSRVQV
VTCCDRAVAIAGVMGSANTAVNDTTQRIWLESALFTPTSVRSSSRATGQRTDSSSRYEKG
LPREITLLAAGRALSLLKTMLGAEIGQTWQCAAEPGPA---PVVELRRNALHQLLGPLAP
TAPDA------------------EAQDLDDGRVEACLKSLGCSLT------------ATD
DG-------WEVIVPPSRRLDLLREVDLIEEVARLVGFDHFESHLPD-PLRPGQLSTAQQ
AERRLRQRLCAFGLQEVTTLSLTR-ADD---SD-------ANRIAISNPLLAETSHLRTA
LWQEHLEICQRNLQASQPGCWLFEIGNVFSPD---S-SG--VHQQSRLGGVICGE-----
--RRLSRWRTSG-KTAPLSYFEARGILTALLSSLGIDSMDR---RLSDDVRLHPGRAATV
VVEGK-PLGCFGQLHPSLCDDFELPPETYLFDFDTALLLNAATRNNRWIPQFKTYSTLPA
AERDLAMVVSKSLPSGDLLQAIRKAG----KP---LLESVELIDHFESDQLGADRCSQAF
RLRYRGKDSTLTDDQIQPVHEKVRQALIKQFEVELRS
>Cya0110|126656357
--------------------MKISVNWLRELVNVTLTPE-------ALADLLTIAGLEVD
DIEDRRQWADGVVIGKIIDRQPHPNADKLSVCQVDI---G-QETP-STIVCGAPNAKADI
YVPVATLGTYLPKI---DLKIKSAKLRGVKSEGMICSLAEVGLTKESAGIHIFEENNL--
-----KLGADARPYLGLDEVILDITPTANRADAMSMIGVAREVAALTGGKLNLP-QPPQT
-SLSGEQSYPLTVKVSDGNACPTYIGTVIQGVK-IADSPEWLQQRLEAAGVRPINNVVDI
TNLVLLEWGQPLHAFDLQKLETVAGNK-DNLTVGVRFANDKETLKTLDGQERKLNPVNLL
ITANDTPVALAGVMGGEETEVAEETQNILLEAALFEQVTIRRSSRSQSLRSEASARYERG
INYSELELACRRAIALITELAGGTPVTQRMSDHRPDRSS--ESIKLRLDRIHHVLGPVEK
DG---------------------QKTNIAAEDVERILGDLNCTLT------------PVA
GENT---V-WSVTIPSYRYRDLEREIDLIEEVARLYGYDRFCDELPD-KTEAGGLSIEYQ
TQRKVREVFRGVGLTELVQYSLV--KPE---K---------ADIVISNPLFAEYSALRTN
LLDGLIDAFAYNQSQGNGALNGFEIGRIFRKI---D-GE--RAEWDNIAGIMGGD-----
-LLPQGRWTRSG-KPKPMTWYEAKGILESVFERLGVSVEYQ---PDSEDERLHPGRTASL
WLNGE-ILGIFGQIHPQLRQEKDLMDEVYGFELDFRCLMKVLNQDNLLTPHFELYSTYPA
VERDLAFFAALDVPVADLTKTMNKAG----GN---LLTEVELFDDYQGKNVPEGQRSLAF
SLAYRSGDRTLTDEDVEPVHDKIRQTLVKQFAVTLRS
>Mica|166366292
--------------------MRISINWLRELVKIAQSPQ-------ELAELLTIAGIEVE
EIEDRREWAKGVVIGKIIDRQPHPNADKLSVCQVDI---G-QENP-STIVCGAPNARADI
LVPVATLGTYLAKI---NLTIKPAKLRGVKSEGMICSLAELGLTKDSEGIHIFSQENL--
-----PLGTDVRPLLGLDEVILDISPTANRADALSMIGVAREVAALTGGELSLP-KVKLR
---EFSPKKDLTLEISENKACPAYIGTVIEGVK-IGPSPLWLQQRLQAAGLRSINNVVDI
TNYVLLEWGQPLHAFDRDRLQSFAGGK-S-VTIGVRFAEEGEKIITLDGQERSLKELNLL
ITANNKPVALAGVMGGQDTEVNEETVNLVLESALFDPIAIRRSSKAQGLRSESSGRYERG
VNPAALEYACQRAIDLILELAGGTVSSQVKADYRAERSR--GSIELRLERLQQLLGQVTL
DDG--------------------AIGEILAEDVERILGNLGCELQ------------LTS
KNPV---L-WTVTVPDYRYRDLEREIDLIEEVARLYGYDRFVDTLPA-KTAAGGLSFEET
IQRRLREAFRAVGLTELVQYSLV--KPE---L---------AEVVLANPLFVEYSALRTN
LLDGLIEAFEYNQSQGNGSLNGFEIGRVFRLE---S-DN--INEYDAIAGIFGGD-----
-FFPAGRWLRSG-KEVAMTWYEAKGILEAVFDRLSLTVSYE---KDAEDARFHPGRTASL
WIGKQ-RLGIFGQLHPQLRQQKGLIEAVYAFEIQFPILLATLSDSAKITPRLQVYSTYPG
AARDIAFFVSTDIPVDRLTKTIKNAG----GN---LLEKVELFDRYQGQNVPENHCSLAF
SLVYRASDRTLTDEDVEPLMTKVREALVKQFQVSLRS
>Syns8109|260435648
--------------------MRVSISWLKQLVQVNESVD-------DLSERLSMAGFEVD
DIDDLSAQANGVVVGHVLEREKHPNADKLSVCSVDI---G-ARDP-IQIVCGASNVRAGI
HVPVAMVGATLPAV---GLTIKAGELRGVASNGMICSLTELGLTEQSDGIAILDELDES-
---LPPNGSPVAPLLGLDDTVLELAITANRPDGLSMVGIAREVAALTGGRLSLP-ELDLD
---------PSTTPLNTELDGCFYSITRIEGVDGSKPSPTWLQQRLERGGVNSVNEVVDV
TNLVMLEQGQPLHAFDADALEQLTGQAVDAKSFAVRSARDGEIFVGLDDQKRSLDSRVQV
VTCHDRPVAVAGVMGSLESGVTASTRNIWLESALFASPRVRQSARALGLRTDASSRFEKG
LPVEMTLPCSARASALLSQEFSCSERGRWVGGNGPAEA---EPVLLRRSALHQLLGPLDA
SD---------------------GPEDLDDTSIENCLKALGCQLS------------AHD
QG-------WQVIAPPSRRQDLQREVDLIEEVARLVGFDRFEAHLPD-PLEPGALTPHQR
AERRLRQLFCSTGLQEVTTLSLV--PAS---EQ-------EQRIAISNPLLSDTSHLRTN
LWEEHLQICVRNLKASQRGCSVFEIGNTYSGS---A-EA--VSQIAILGGVICGD-----
--RRLSTWATSG-KPQAPDYFQARGVLTRVMEALQLELSDH---RLTDDARLHPGRAATL
VLEGR-PLGCFGQLHPAMAEQLDLPEATYLFELDLARLLDAATRSNRWTPSFKQYPTVPF
SERDLAVIVDRSSAAADLIKAIRKAG----KP---LLEQVELVDRFEGEQLGDNKVSQAF
RLRYRGKNETLTDDKIQPVHDKVRAALSKQFQAELRS
