# Supplementary material for: Genome fluctuations in cyanobacteria reflect evolutionary, developmental and adaptive traits
Source: BMC Evol Biol. 2011 Jun 30;11:187. doi: 10.1186/1471-2148-11-187 (PMC3141437; doi:10.1186/1471-2148-11-187)
Supplement: Additional file 8 — Individual and concatenated alignments for protein groups. Compressed file containing all alignments of individual groups (fasta format) and the concatenated alignment of 285 single-copy genes (phylip format). [file 1471-2148-11-187-S8.GZ › Cyanos1426.faa]

>Syne7942|81300117
-----------------MKSSGTIVLCSHLDSACPMGKPRVLSGVQPTGNLHLGNYLGAI
RNWVEGQQQYDNFFCVVDLHAITVPHEAASLAENTYRTAALYLACGIDLSCSTIFVQSHV
PAHSELTWLLNCITPLNWLEGMIQFKEKALKQGENVSTGLLDYPVLMAADILLYDADRVP
VGEDQKQHLELTRDIA-VRINHLFGR-DDT-----PIFKLPEPLIPKAGARVMSLTDGTK
KMSKSDPTELSRINLLDPPELIEKKVKRCKTDPQRGLEFDNPDRPECNNLLSLYAILSGR
SRETVAAECADMGWGQFKPLLAEAAIEALRPIQTKYEEVRSEPGYLDSVLKQGRERASEV
ANATLRRVQDALGFSRPVA----
>PromCC|33240513
-----------------------------------MTKKRVLSGVQPTGAIHIGNWLGAI
RNWVSLQNEYDTYVCVVDLHAITVPHDPQQLKENTLRTAALYVACGMDPKKCSIFVQSHI
SAHSELCWLLNCVTPLNWMERMIQFKEKAIKQGDNVSIGLLDYPVLMAADILLYDADLVP
VGEDQKQHLELARDIAQQRVNSRFNK-ESK-----SILKIPKPLIMKEGGKIMSLIDGNM
KMSKSDPNENSRIALLDSPEIIKKKIKRAKTDSFLGLEFDNNQRPEANNLLGIYSMVSNQ
NREAVQKEFSNIGWGKFKPILTDAIIESLNPIQQKYYSLIKDKTELNNILNKGYIKANTI
SNQTLKRVRNALGFLDKPIS---
>Crow|67921080
MPLGNRSDKSFYRSSIIRHNRKEIITLNKNYHKSRMGKQRVLSGVQPTGNLHLGNYLGAI
RTWVDMQDNYDNFFCVVDLHAITVPHNPKTLAQDTYTIAALYLACGIDLDHATIFVQSHV
TAHSELAWLLNCITPLNWLERMIQFKEKALKQGENVSVGLLDYPVLMAADILLYDADQVP
VGEDQKQHLELTRDIA-IRFNDQFATDKEN-----PVLKLPEPLIRKQGARVMSLTDGTR
KMSKSDPSDLSRINLLDPPDLIKKKIKKCKTDPVKGLEFDNQERPECNNLLGLYTLLSGK
SKEEVAKECQNMGWGQFKPLLTETTIEALKPIQEKYQSIMNDKDYLDSVLREGKEKAETV
AHETLTRVKDALGYLPLPNNN--
>Syn7335|254422586
-----------------------------------MPQPRILSGIQTTGNMHLGNYLGAI
RNWVELQAQYDCFLFMADLHAITVPQDPKTLAENTLKLAATYIACGIDPEQSTIFVQSQL
PEHSELAWLFNCITPLNWLERMIQFKEKALKQGENVSVGLMDYPVLQAADILLYEPDLVP
VGEDQKQHLELTRDIA-GRLNHQFGK-KKK-----PVLKVPEPLIRETGARVMSLTDGTK
KMSKSDPSDQSRIDLTDTPQAITKKIKRAKTDLERGLEFDNPERPECNNLLGLYQLLSGQ
TKAAVADECRDMGWGQFKPLLAETTVEALRPIQEKYAELMDDRTYLLSVLADGKSKAQAI
AIPTLDKVKTAMGFTLST-----
>Syn307|148242544
-----------------------------------MARPRVLSGVQPTGSLHLGNWLGAI
RNWVDLQRSHDTFFCVVDLHAITVPHDPKQLAADTRSTAALYLACGIDPEQATVFVQSQV
PAHAELAWLLNCVTPLNWLERMIQFKEKAVKQGDNVSVGLLDYPVLMAADILLYDADQVP
VGEDQKQHLELARDIAQQRINSRFGS-EET-----PVLKVPKPMIMKEGARVMSLTDGSA
KMSKSDPNEGARINLLDPPELITKKIKRAKTDPVMGLEFGNPERPEADNLLGLYALLSGQ
SREQVSSECAEMGWGRFKPLLAETTVEALRPIQQRYSEISADRSGLDQVLAAGRERASAV
AEQTLQRVQEAMGFARPATAN--
>Syn9605|78212571
-----------------------------------MSQPRVLSGVQPTGALHLGNWLGAI
RNWVDLQETHDTFVCVVDLHAITVPHDPSRLAEDTRSTAALYLACGMDPKRCSVFVQSQV
AAHSELCWLLNCVTPLNWLERMIQFKEKAVKQGDNVSVGLLDYPVLMAADILLYDADLVP
VGEDQKQHLELARDIAQQRINARFGD-KET-----PVLKVPKPMILKEGARVMSLTDGRS
KMSKSDPNEGSRITLLDPPELITKKIKRAKTDPERGLEFGNPDRPETDNLLGLYAILSGK
GREQAAAECGEMGWGQFKPLLAEATVNALEPIQARYRELMQDPTELDQVLSTGREKAETV
ANATLERVRDALGFARPA-----
>Nosp|186685152
-----------------------------------MGKQRVLSGVQPTGNYHLGNYLGAI
RNWVEGQSEYENYLFVADLHAITVPHDPKQLAADTYTLAALYLACGLDLNHSTIFVQSHV
SAHSELTWLLNCITPLNWLQDMIQFKEKAVKQGENVSAGLLDYPVLMAADILLYQADKVP
VGEDQKQHLELTRDIA-ARLNHQFGK-PDQ-----PVLKLPDPLIRKEGARVMSLADGTR
KMSKSDPSELSRISLLDSPEQIQYKIKRCKTDPIRGLTFDDPARPECNNLLTLYTLLSGK
RKEDVAVECQDMGWGQFKPLLTDTIIESLKPIQEKYQAVTADKSYLESVLRDGGEKARAI
ANQTLSQVKAALGYSLPL-----
>PromAS|123968189
----------------------------------MANKKRILSGVQPTGDLHIGNWLGAI
NNWVELQDQYETFLCVVDLHAITASYNPKELSKNTISTAALYVACGIDPNICSIFVQSQI
SAHSELCWILNCMTPINWMERMIQFKEKSIQQGNNVSIGLFDYPILMAADILLYNADFVP
VGEDQKQHLELARDIAQQRINARFSK--DK-----NILKIPQPIIMKNGSKIMSLIDGSK
KMSKSDPNEGSRINLLDPPEIITKKIKRAKSDSSVGIEFNNPERPESKNLLMIYSILSGK
EISQCENEFLETGWGTFKKLITEQLIESLEPIQKKYKLLINDPYQLNKILNEGKEKAEDL
ANQTLKRVKSKLGFFEMEK----
>Rapb|282898065
-----------------------------------MGKQRVLSGVQPTGNLHLGNYLGAI
RNWVEMQDQYDNFFCVVDLHAITVPHNPATLAADTYTIAALYLACGIDLQHSHIFVQSHI
SAHSELCWLLNCITPLNWLQDMIQFKEKAVKQGENVGTGLLIYPVLMAADILLYQADKVP
VGEDQKQHLELARDIV-NRFNYLFAQ--EH-----PVLKLPAPLIRKEGARVMSLADGTK
KMSKSDPSELSRINVLDPPDQIANKIKRCKTDPVRGLSFDDPARPECNNLLTLYMLLSGK
TKEAVAGECADMGWGQFKPLLTETTINALEPIQKKYKEVRTEKGYLESVLKTGKEKAHAI
ASQTLADVKGALGYTAPL-----
>YellA|86606016
-----------------------------------MAKPRTLSGIQPSGELHLGNYLGAI
KNWVAEQERYENFFCIVDQHAITVPQDPKLLRERTRSLFALYLACGLSLEHCVLFVQSHV
PAHTELAWLFTTITPMNWAERMIQYKEKKEKQGEETSVGLFSYPILQAADILLYQPKYVP
VGEDQRQHIELCRDIA-RRFNDRFGE----------VFVIPEALIRPQGARIMSLTDGTR
KMSKSDPSDFSRIHLLDDPDTIRKKIQKCKTDSIRGIAFDDPARPEAHNLLTIYMLTSGK
SKEEVAAECAEMGWGQFKPLLADSIIATLEPIQKRYRELSSDPDYLHGLMRENAAKARAV
AEQTLQKARDAMGFLPP------
>Prom9215|157413015
----------------------------------MANKKRILSGVQPTGDLHIGNWLGAI
NNWVTLQEQYETFLCVVDLHAITASYNPKELSQNTISTAALYVACGIDPNICSIFVQSQI
SAHSELCWILNCMTPINWMERMIQFKEKSIQQGNNVSIGLFDYPILMAADILLYDADFVP
VGEDQKQHLELARDIAQQRINARFSK--DK-----NILKIPQPIIMKNGSKIMSLLDGSK
KMSKSDLNEGSRINLLDAPEIITKKIKRAKSDSYIGIEFNNPERPESKNLLMIYSILSGK
EISQCENDFSETGWGTFKNLITEKLIESLEPIQKKYKLLINDPYQLNKILDEGKEKAEDL
ANQTLKRVKTKLGFFEMEKKLCQ
>PromN2A|72381874
-----------------------------------MNQKRVLSGVQPTGDVHIGNWLGAI
RNWVELQENYETFVCVVDLHAITTPHDPKSLYQNSLSTAALYIACGMNPDKCSIFIQSQI
SAHSELCWILNCLTPLNWMERMIQFKEKSIKQGDNVSIGLLDYPVLMAADILLYDADLVP
VGEDQKQHLELARDIASQRVNSKFGT-KEN-----PILKVPNPLILKECSKVMSLTDGTK
KMSKSDPNENSRITLLDSPDIITKKIKRSKTDSELGLEFGNPLRPEADNLLTIYSIISGL
GREKAAEYCAEMGWGKFKPEFTEAMINVLKPIQEKYKELMNDPEELKRILNKGKLTAEEV
SKLTLNRVKEALGFYSNL-----
>Syns9917|87124055
-----------------------------------MARSRVLSGVQPTGALHLGNWLGAI
RNWVDLQHDHDTFFCVVDLHAITVPHDPTRLADDTLNTAALYLACGIDPAVSTVFVQSHV
AAHAELCWLLNCVTPLNWLERMIQFKEKAVKQGDNVSVGLLDYPVLMAADILLYDADLVP
VGEDQKQHLELARDIAQQRINARFGS-EES-----PVLKVPQPLILRDGARVMSLTDGRN
KMSKSDPNEGSRINLLDPPELITKKIKRAKTDPQMGLEFGNPERPETDNLLGLYAILSGL
GRDAAGAECAAMGWGRFKPLLAEATVAALEPIQARHRELLDDRAELEQVLQQGRERAQTV
ATSTVERVRQQLGFLPAR-----
>Prom9312|78778983
----------------------------------MTNKKRILSGVQPTGDLHIGNWLGAI
NNWVTLQEEYETFLCVVDLHAITAAYNPKELSKNTISTAALYVACGIDPKICSIFVQSQI
SAHSELCWILNCMTPINWMERMIQFKEKSIQQGNNVSIGLFDYPILMAADILLYDADYVP
VGEDQKQHLELARDIAQQRINAKFSK--DK-----NILKIPQPIIMKNGSKIMSLVDGSK
KMSKSDPNEGSRINLLDPPEIITKKIKRAKSDSSIGIEFNNPERPESKNLLMIYSILSGK
EISQCENEFSETGWGTFKKLITEKLIESLEPIQKKYKLLINDPYQLNNILDEGKEKAEDL
ANQTLKRVKSKLGFFEMEK----
>SynsBL|116070821
-----------------------------------MPRPRVLSGVQPTGALHLGNWLGAI
RNWVDLQDTHDTYVCVVDLHAITVPHDPSQLAADTRSTAALYLACGMDPERCSIFIQSQV
AAHSELCWLLNCVTPLNWLERMIQFKEKSVKQGDNVSVGLLDYPVLMAADILLYDADLVP
VGEDQKQHLELARDIAQQRINARFGS-KEN-----PVLNVPKPLILKEGARVMSLTDGRN
KMSKSDPNEGSRITLLDPPELITKKIKRAKTDPERGLEFGNPDRPETDNLLGLYAILSEQ
GREAVATQCADMGWGQFKPLLAEAAVAALEPIQGRYKELIDNPEELDLVLEQGRQKAEAV
ANATLNRVKKSLGFASST-----
>Prom9515|123965898
-------------------------MEKEKKKKGMTNKKRVLSGVQPTGDLHIGNWLGAI
NNWVALQEKHETFLCVVDLHAITTEYDPKQLSRNTLSTAALYVACGIDPKICSIFVQSQI
SAHSELCWILNCMTPINWMERMIQFKEKSVQQGNNVSIGLFDYPILMAADILLYDADYVP
VGEDQKQHLELARDIAQQRINAKFSK--KK-----NILKIPQPIIMKKGSKIMSLNDGSK
KMSKSDINEGSRINLLDTPEIITKKIKRAKSDSHIGMEFNNPDRPESRNLLMIYSLLSGK
EISDLENDFSQTGWGTFKKIFTEQVIESLEPIQERYNVLINDPYELNKILLEGKEKAELV
ANKTLSRVKSELGFFSMEK----
>Cya8802|257059910
-----------------------------------MGKQRVLSGVQPTGNLHLGNYLGAI
RNWVEIQSNYENFFCVVDLHAITVPHNPKTLAQDTYTIAALYLACGIDLNHSTIFVQSHV
SAHSELAWLLNCLTPLNWLERMIQFKEKALKQGENVSVGLLDYPVLMAADILLYDADRVP
VGEDQKQHLELTRDIV-IRFNDQFAT-PEN-----PVLKMPEPLIRTEGARVMSLTDGTR
KMSKSDPSEMSRINLLDPPELIQKKIKRCKTDPIVGLEFDNPERPECNNLLGLYGLLSQK
TKQEVITECQDMGWGKFKPLLTETTIEALKPIQLKYQEIMDNKDYLDSVLREGKEKAETV
ANQTLTRVKEALGYLAPL-----
>Prom9313|33862695
-----------------------------------MQRPRVLSGVQPTGALHLGNWLGAI
RNWVDLQSSHDTYVCVVDLHAITVPHDPERLAEESLSTAALYLACGMDPDLCSIFVQSQV
SAHSELCWLLNCVTPLNWLERMIQFKEKSVKQGDNVSVGLLDYPVLMAADILLYDADLVP
VGEDQKQHLELARDIAQQRINARFGS-EEK-----PVLKVPDPLIIKEGARVMSLSDGRS
KMSKSDPNEGSRITLLDPPELITKKIKRAKTDPQMGLQFGNPDRPEADNLLGIYAILSGR
GRDAAAQECAEMGWGTFKPLLADATVSALEPIQHRYQQLMGDRIELIRVLDQGRTRAEET
AQATLQRVRQALGFLIAS-----
>Cya7822|196255689
-----------------------------------MSKQRVLSGVQPTGNLHLGNYLGAI
RNWVDLQHEYDNFFCVVDLHAITVPHDPKKLAHDTYNIAALYLACGIDLQYSTIFVQSHV
SAHSELTWLLNCITPLNWLERMIQFKEKAKKQGENVGVGLLDYPVLMAADILLYDADKVP
VGEDQKQHLELTRDIA-ARINDQFGS-PTQ-----PVLKVPEPLIRKEGARVMSLTDGTS
KMSKSDPSDMSRINLLDPPELIEKKIKRCKTDPVRGLTFDDPERPECNNLLNLYAILSGK
TKEEVATECGDLGWGQFKPLLTEAVINSLSPIQEKYTEIINDRGYLDSVLREGRHKANLV
AHQTLTRVKEALGFLLVL-----
>Cya7424|218437358
-----------------------------------MGKQRILSGVQPTGNLHLGNYLGAI
RNWVDIQREYDNFFCVVDLHAITVPHNPQTLANDTYTIAALYLACGIDLRYSTIFVQSHV
TAHSELAWLLNCITPLNWLERMIQFKEKAVKQGENVSVGLLDYPVLMAADILLYDADKVP
VGEDQKQHLELTRDIA-VRINDQFGT-PEK-----PILKIPDPLIRKEGARVMSLTDGTR
KMSKSDPSDLSRINLLDPPELIEKKIKRCKTDPIRGLTFDDPERPECNNLLNLYTILSGK
TKEEVAQMCGDMGWGQFKPLLTSAVIESLSQIQTKYQEIMNDKGYLDSVLREGRYKASQV
ANATLTRVKESFGYLLPF-----
>PromN1A|124025365
-----------------------------------MNQKRVLSGVQPTGDVHIGNWLGAI
RNWVELQENYETFVCVVDLHAITTPHDPKSLHQNSLSTAALYIACGMNPDKCSIFIQSQI
SAHSELCWILNCLTPLNWMERMIQFKEKSIKQGDNVSIGLLDYPVLMAADILLYDADLVP
VGEDQKQHLELARDIASQRVNSKFGT-QEN-----PILKVPNPLILKECSKVMSLTDGTK
KMSKSDPNENSRITLLDSPDVITKKIKRAKTDSELGLEFGNPSRPEADNLLTIYSIISGL
GREKAAEYCAEMGWGKFKPEFTEAMINVLKPIQEKYKELMNDPEELKRILNKGKLTAEEV
SKLTLKRVKDALGFYSTL-----
>Micc|254416836
-----------------------------------MGKKRVLSGVQPTGNLHLGNYLGAI
RNWVEAQSQYENFFCVVDLHAITVPHNPATLATDTYTIAALYLACGVDLNDSTIFVQSHI
PAHCELTWLFNCVTPINWLERMIQFKEKAVKQGENVSTGLLDYPVLMAADILLYDADLVP
VGEDQKQHIELTRDIV-IRINDQYGS-KKK-----PVLKLPEPLIRKEGARVMSLTDGTK
KMSKSDPSEMSRINLLDSPEEIQKKIKRCKTDPIKGLEFDNPERPECHNLLTLYTLLSGK
TQEAVAAECQDMGWGQFKTVLSEATIEALKPIQQNYQAVMEDKGYLESVLRQGREKAEAI
ALSTLSRVKAAMGYSTPL-----
>Prom9202|254525995
----------------------------------MANKKRILSGVQPTGDLHIGNWLGAI
NNWVTLQEQYETFLCVVDLHAITASYNPKELSQNTISTAALYVACGIDPNICSIFVQSQI
SAHSELCWILNCMTPINWMERMIQFKEKSIQQGNNVSIGLFDYPILMAADILLYEADFVP
VGEDQKQHLELARDIAQQRINARFSK--DK-----NILKIPQPIIMKNGSKIMSLLDGSK
KMSKSDLNEGSRINLLDPPEIITKKIKRAKSDSYIGIEFNNPERPESKNLLMIYSILSGK
EISQCENDFSETGWGTFKNLITEKLIESLEPIQKKYKLLINDPYELNKILDEGKEKAEEL
ANQTLKRVKSKLGFFEMEK----
>Nods|119512222
-----------------------------------MGKQRILSGVQPTGNYHLGNYLGAI
RNWVEGQSEYDNYLFVADLHAITVPHDPKLLASDTYTLVALYLACGLDLNHSTIFVQSHV
SAHSELTWLFNCITPLNWLQDMIQFKEKAIKQGENVNVGLLDYPVLMAADILLYQADKVP
VGEDQKQHLELTRDIV-NRFNHQFGK-PDQ-----PVIKLPEPLIRKEGARVMSLADGTR
KMSKSDPSDLSRINLLDPPDQIQYKIKRCKTDQVRGLTFDDPERPECNNLLSLYMLLSGK
KKNEVAAECQDMGWGQFKPLLTETTINALTPIQEKYQAVMADKAYLDSVLREGRQKAEAI
ANQTLTEVKTALGYTLPL-----
>Cyab|254431692
--------------------------------------------MQPTGALHLGNWLGAI
RNWVDLQDSHDTFFCVVDLHAITVPHDPAQLAEATLTTAALYLACGIDPARSTVFVQSHV
AAHSALCWLLNCVTPLNWLERMIQFKEKALKQGDQVSAGLLDYPVLMAADILLYDADLVP
VGEDQKQHLELARDIAQQRINARFGS-PGPDGEPLPVLKVPEPMILTEGARVMSLSDGRS
KMSKSDPNEGSRITLLDPPELISKKIKRAKTDPTLGLEFGNPERPEADNLLGLYALLSGK
GRQAAATECAEMGWGRFKPLLTEVLVEALAPVQERYRNWRGDPGALEQVLAEGRQRAESV
AEATLERVHDALGFLPPRPLA--
>Acam|158334898
-----------------------------------MGKQRVLSGVQPTGTLHLGNYLGAI
RNWVEGQSNYENYFFIADLHAITVPHDPQQLADNTYSLAALYLACGLDPEHTTIFVQSHI
SAHAELAWLFNCITPLNWLERMIQFKEKALKQGENVSIGLLDYPVLQAADILLYQADLVP
VGEDQKQHLELTRDIA-ARLNFQYGT-EEN-----PILKVPEPLIRPEGARIMSLTDGTN
KMSKSDPSEQSRITLLDTPDQIRNKIKRCKTDPVRGLSFDDPDRPECQNLLTLYQLMSGQ
AKTAVAEECAEMGWGQFKPLLTEVMIEGLRPIQDRYTALMTNKQDLEGVLQQGKDQASEI
ANKTLTKVKDALGYSRPL-----
>Prom9301|126695962
----------------------------------MANKKRILSGVQPTGDLHIGNWLGAI
NNWVTLQEQYETFLCVVDLHAITASYNPKELSKNTFSTAALYVACGIDPNICSIFVQSQI
SAHSELCWILNCMTPINWMERMIQFKEKSIQQGNNVSIGLFDYPILMAADILLYDADFVP
VGEDQKQHLELARDIAQQRINARFSK--DK-----NILKIPQPIIMKNGSKIMSLIDGSK
KMSKSDPNEGSRINLLDPPEIITKKIKRAKSDSSIGIEFNNPERPESKNLMMIYSILSGK
EISQCENEFLETGWGTFKKLITEQLIESLEPIQKKYKLLMNDPYQLSKILNEGKEKAEDL
ANQTLKRVKSKLGFFEMEK----
>Artm|209523504
-----------------------------------MDKQRILSGVQPTGNLHLGNYLGAI
RNWVEGQKQYDNFFCVVDLHAITVPHNPATLAADTYTIAALYLACGIDPEDSTIFVQSHI
SAHSELTWLLNCLTPINWLQDMIQFKEKAVKQGENVSTGLLDYPVLMAADILLYDADRVP
VGEDQKQHLELTRDIA-GRFNHLFGQ-PDQ-----EILKIPQPLIRTEGARVMSLTDGTR
KMSKSDPSELSRINLLDPPDAIVKKIKRCKTDSVRGLAFDVPDRPECHNLLSLYALLSNQ
TKAQVAAECADMGWGQFKPLLTETAIAALKPIQERYKEVMSDRGYLESILRTGRQQAEAV
ANQTLSRVKDALGYSKPL-----
>Syne6301|56750254
-----------------------------------MGKPRVLSGVQPTGNLHLGNYLGAI
RNWVEGQQQYDNFFCVVDLHAITVPHEAASLAENTYRTAALYLACGIDLSCSTIFVQSHV
PAHSELTWLLNCITPLNWLEGMIQFKEKALKQGENVSTGLLDYPVLMAADILLYDADRVP
VGEDQKQHLELTRDIA-VRINHLFGR-DDT-----PIFKLPEPLIPKAGARVMSLTDGTK
KMSKSDPTELSRINLLDPPELIEKKVKRCKTDPQRGLEFDNPDRPECNNLLSLYAILSGR
SRETVAAECADMGWGQFKPLLAEAAIEALRPIQTKYEEVRSEPGYLDSVLKQGRERASEV
ANATLRRVQDALGFSRPVA----
>Anav|75909202
-----------------------------------MGKQRVLSGVQPTGNLHLGNYLGAI
RNWVEIQDQYDNFFCVVDLHAITVPHNPATLAADTYAIAALYLACGIDLKYSNVFVQSHV
SAHTELAWFLNCITPLNWLQDMIQFKEKAVKQGENVGAGLLIYPVLMAADILLYQADKVP
VGEDQKQHLELTRDIV-NRFNHQFAK--DK-----PVLKLPEPLIRKEGARVMSLTDGTR
KMSKSDPSELSRINVLDPPDQIANKIKRCKTDPVKGLTFDDPERPECNNLLTLYMLLSGK
KKEEVAAECQDMGWGQFKPLLTETAINALKPIQEKYQEITADKGYLESVLRDGREKAEAV
ANQTLADVRAALGYSVPV-----
>Artp|284054538
-----------------------------------MDKQRILSGVQPTGNLHLGNYLGAI
RNWVEGQKQYDNFFCVVDLHAITVPHNPATLATDTYTIAALYLACGIDPEHSTIFVQSHI
SAHSELTWLLNCLTPINWLQDMIQFKEKAVKQGENVSTGLLDYPVLMAADILLYDADRVP
VGEDQKQHLELTRDIA-GRFNHLFGQ-PDQ-----EILKIPEPLIRTEGARVMSLTDGTK
KMSKSDPSELSRINLLDPPDAIVKKI----------------------------------
------------------------------------------------------------
-----------------------
>Cya7425|220909601
-----------------------------------MTKQRVLSGVQPTGSLHLGNYLGAI
RNWVAGQAQYDNYFCVVDLHAITVPHDPKTLAENTYKVAALYLACGIDPAQSTIFIQSHI
PAHAELTWLFNCITPLNWLESMIQFKEKAIRQGENVNTGLLDYPVLMAADILLYQADLVP
VGEDQKQHLELTRDIA-LRVNYLFGS-EEQ-----PILKLPQPLIQAAGARVMSLTDGTK
KMSKSDPSEMSRINLLDPPEEIQKKIKRCKTDPVRGLTFDDPDRPECHNLLSLYMLLSGQ
SKEAVARECAEMGWGQFKPLLTEATIAALQPIQTTYAEVMAEEGYLASVLQEGRRKAAAL
ANQTLNQVRQAMGFALPPV----
>Cya51142|172038447
MPLLKLSDECFYRSSIIRDNRKEIITVNKKYNSNRMGKQRVLSGVQPTGNLHLGNYLGAI
RTWVDMQENYDNFFCVVDLHAITVPHDPKTLAQDTYTIAALYLACGIDLDHATIFVQSHV
TAHSELAWLLNCITPLNWLERMIQFKEKAVKQGENVSVGLLDYPVLMAADILLYNADKVP
VGEDQKQHLELTRDIA-IRVNDQFGS-KKN-----PILKLPEPLIRSEGARVMSLSDGTR
KMSKSDPSDLSRINLLDSPDLIKKKIKKCKTDPIKGLEFDNKERPECNNLLGLYTLLSGK
SKEEVATECQDMGWGQFKPLLTETTIEALKPIQDNYQAIMDNKDYLDSVLRDGKEKAETV
ANQTLSRVKEALGYLPPL-----
>Lyns|119492799
-----------------------------------MGKQRVLSGVQPTGNLHLGNYLGAI
RNWVEGQSQYDNFFCVVDLHAITVPHNPATLATDTYTIAALYLACGIDLEHSTIFVQSHI
SAHSELTWLLNCITPINWLQDMIQFKEKAIKQGENVSTGLLDYPVLMAADILLYDADQVP
VGEDQKQHLELTRDIA-ARFNHMFGQ-DEE-----EILKIPEPMIRTEGARIMSLTDGTR
KMSKSDPSELSRINLLDPPEAITKKIKRCKTDSVRGLELGNPERPECNNLLMLYGILSGK
TKDEVTAECQDMGWGKFKPLLTETTIEALKPIQEQYKAVMDDRTYLDSVLKDGREKAEAV
ANATLKRVKTALGYSTPL-----
>Prom9211|159903593
-----------------------------------MKKKRVLSGVQPTGALHIGNWLGAI
RNWVDLQEDHETLVCVVDLHAITVPHNREDLAKNTLSTAALYVACGMDPKICSIFVQSHV
KAHSELCWLLNCVTPLNWMERMIQFKEKALKQGDNVSIGLLDYPVLMAADILLYDTDLVP
VGEDQKQHLELARDIAQQRINSRFAK-GDQ-----VILKVPQPLIMKEGAKIMSLCDGKS
KMSKSDPNENSRISLLDSAELITKKIKRAKTDAQIGLEAGNTNRPEADNLLGIYALVRGI
GKEKALEELGDMGWGKFKPILTEAIINALSPIQNNYYELINDREELNNMLQQGKERADEI
SNATIKRVKEALGFLTSI-----
>Noss|17228764
-----------------------------------MGKQRVLSGVQPTGNLHLGNYLGAI
RNWVEIQDQYDNFFCVVDLHAITVPHNPATLAADTYAIAALYLACGIDLKYSNIFVQSHV
SAHSELAWFLNCITPLNWLQDMIQFKEKAVKQGENVGAGLLIYPVLMAADILLYQADKVP
VGEDQKQHLELTRDIV-NRFNHQFAK--DK-----PVMKLPEPLIRKEGARVMSLTDGTR
KMSKSDPSELSRINLLDPPDQIANKIKRCKTDPVKGLTFDDPERPECNNLLTLYMLLSGK
KKEEVAAECQDMGWGQFKPLFTETAINALKPIQEKYQEITADKGYLESVLRDGREKAETV
ANQTLADVKAALGYSAPV-----
>Cya8801|218246868
-----------------------------------MGKQRVLSGVQPTGNLHLGNYLGAI
RNWVEIQSNYENFFCVVDLHAITVPHNPKTLAQDTYTIAALYLACGIDLNHSTIFVQSHV
SAHSELAWLLNCLTPLNWLERMIQFKEKALKQGENVSVGLLDYPVLMAADILLYDADRVP
VGEDQKQHLELTRDIV-IRFNDQFAT-PEN-----PVLKMPEPLIRTEGARVMSLTDGTR
KMSKSDPSEMSRINLLDPPELIQKKIKRCKTDPIVGLEFDNPERPECNNLLGLYGLLSQK
TKQEVITECQDMGWGKFKPLLTETTIEALKPIQLKYQEIMDNKDYLDSVLREGKEKAETV
ANQTLTRVKEALGYLAPL-----
>Glov|37522580
------------------------------MPDDSTAPKRILSGAQPTGQLHLGNYLGAV
RNWVSEQRQYDSYFCVVDLHALTVPQEAAELRAATRRTAALYLACGIDPERSTVFVQSHV
SAHTELTWLFNCLTPINWLERMIQFKEKAIKLGEEVGIGLFDYPVLQAADILLYEPHLVP
VGEDQRQHLELTRDIA-RRFNDRYGE----------SLRVPEMLIRKEGARVMSLQDGTS
KMSKSDPSDLSRLNLLDAPEKLRDKIKRAKSDAVMGLKFD-PARPECTNLLTIYQLLSGE
SPEAVEARFADAGFGRFKPILADLVIEYLRPIRERYDAIAGESGYLEGILREGALRASKV
AGLTLERIRDRMGLLPPF-----
>Syns8102|33866009
-----------------------------------MGRPRVLSGVQPTGALHLGNWLGAI
RNWVDLQDTHDTFVCVVDLHAITVPHDPARLADDTLNTAALYLACGMDPQRCSIFIQSQV
AAHSELCWLLNCVTPLNWLERMIQFKEKAVKQGDNVSVGLLDYPVLMAADILLYDADLVP
VGEDQKQHLELARDIAQQRINARFGS-EER-----PVLKVPKPLILKEGARVMSLTDGRS
KMSKSDPNEGSRITLLDPPELITKKIKRAKTDPKRGLEFSNPDRPETDNLLGLYAILSGK
GREAAADECADMGWGQFKPLLADAAVAALEPIQARHKELMADRVELDRVLAKGRDQAESV
ANASLERVRDALGFAKCS-----
>Thee|161485761
-----------------------------------MTKKRVLSGVQPTGSLHLGNYLGAI
RNWVAGQAEYENYFCVVDLHAITVPHDPAELAANTYTVAALYLACGIDPAHATIFVQSHV
SAHAELTWLLNCITPLNWLEDMIQFKEKAVKQGENVAAGLLDYPVLMAADILLYDADLVP
VGEDQKQHLELTRDIA-ARVNYLFAR-NQP-----PILKLPEPLIPKAGARVMSLTDGTK
KMSKSDPSELSRINLLDSPDEIRKKIKRCKTDPIRGLAFDDPDRPEANNLLSLYQVLTGK
TKEAVAAECADMGWGQFKPLLTDAVIATLEPIQQRYNEIMADPSYLKDLLKKGQEQAATV
ANATLERVKLAFGFTLP------
>Syns9916|116075454
-----------------------------------MAQSRVLSGVQPTGALHLGNWLGAI
RNWVDLQHSHDTFFCVVDLHAITVPHDPSRLAEDTLSTAALYLACGIDPEKSTVFVQSHV
PAHAELCWLLNCVTPLNWLERMIQFKEKAVKHGDNVSVGLLDYPVLMAADILLYDADLVP
VGEDQKQHLELARDIAQQRINARFGN-DDA-----PVLKVPKPLILKEGARVMSLTDGRS
KMSKSDPNEGSRITLLDPPDLITKKIKRAKTDPQMGLEFGNPDRPETDNLLGLYAILTGK
GREAAAEECADMGWGKFKPLLAESAVAALEPIQARYNELMADRGELDRVLREGRDRANAV
AEATVDRVRTSLGFLQTL-----
>PromMED|33861155
----------------------------------MTNKKRILSGVQPTGDLHIGNWLGAI
NNWVELQEKHETFLCVVDLHAITTEYDTKQLSKNTLSTAALYIACGINPKICSIFVQSQI
SAHSELCWILNCMTPINWMERMIQFKEKSIQQGNNVSIGLFDYPILMAADILLYDADYVP
VGEDQKQHLELAKDIAQQRINAKFGK-EEN------ILKIPQPIIMKKGSKIMSLNDGSK
KMSKSDINEGSRINLLDTPEIITKKIKRAKSDSYMGMEFNNPERPESRNLLMIYSLLSGK
EVSELENDLSQTGWGTFKKIFTEQIIESLKPIQERYQVLINDPHELNKILIQGKEKAEVV
ANKTLSRVKSELGFFEIEK----
>Scys6803|161344764
-----------------------------------MDKPRILSGVQPTGNLHLGNYLGAI
RSWVEQQQHYDNFFCVVDLHAITVPHNPQTLAQDTLTIAALYLACGIDLQYSTIFVQSHV
AAHSELAWLLNCVTPLNWLERMIQFKEKAVKQGENVSVGLLDYPVLMAADILLYDADKVP
VGEDQKQHLELTRDIV-IRINDKFGR-EDA-----PVLKLPEPLIRKEGARVMSLADGTK
KMSKSDESELSRINLLDPPEMIKKKVKKCKTDPQRGLWFDDPERPECHNLLTLYTLLSNQ
TKEAVAQECAEMGWGQFKPLLTETAIAALEPIQAKYAEILADRGELDRIIQAGNAKASQT
AQQTLARVRDALGFLAPPY----
>Syn9902|78184513
-----------------------------------MPRPRVLSGVQPTGALHLGNWLGAI
RNWVELQETHDTYVCVVDLHAITVPHDPSQLAADTRSTAALYLACGMDPKRCSIFIQSQV
AAHSELCWLLNCVTPLNWLERMIQFKEKSVKQGDNVSVGLLDYPVLMAADILLYDADLVP
VGEDQKQHLELARDIAQQRINARFGS-KEN-----PVLNVPKPLILKEGARVMSLTDGRS
KMSKSDPNEGSRITLLDPPELITKKIKRAKTDPERGLEFGNPDRPETDNLLGLYAILSGQ
GRDSVAAQCADMGWGQFKPLLAEAAVAALEPIQGRYKELIDHPEELDLVLEQGRQKAEAV
ANATLNRVRQALGFASRT-----
>Trie|113478069
-----------------------------------MGKQRVLSGVQPTGNLHIGNYLGAI
RNWVEGQKEYDNFFCVVDLHAITVPHNPVTLATDTYTIAALYLACGIDLNYSTIFVQSHI
PAHSELTWFLNCITPLNWLTDMIQFKEKAIKQGENVGTGLLDYPVLMAADILLYDADKVP
VGEDQKQHLELTRDIA-VRFNHQFGQ--GR-----TILKLPDPLIRKEGARVMSLTDGTS
KMSKSDPSELSRINLLDPPDVITKKIKRCKTDVIKGLEFDNPERPECNNLLTLYELFSAK
TKEEVITECQDLGWGKFKPLLTEATIEALTPIQTKYKAVMDDQGYLKSVLAQGKQKAEAI
ANQTLEKVKKALGYSVLIGNKE-
>Syn9311|113953239
-----------------------------------MGRPRVLSGVQPTGALHLGNWLGAI
RNWVDLQNDNDTFFCVVDLHAVTVPHQPNRLAEDTLSTAALYLACGLDPDQSTVFVQSHV
KAHSELCWLLNCVTPLNWLERMIQFKEKAVKQGDNVSVGLLDYPVLMAADILLYDADLVP
VGEDQKQHLELARDIAQQRINARFGS-EDQ-----PLLQVPKPLIMREGARVMSLTDGRN
KMSKSDPNDNSRITLLDPPALITKKIKRAKTDPQMGLEFSNPDRPETDNLLGLYALLSGK
GRTAAAEECAEMGWGTFKPLLAEAAVNALEPIQDRYNELMNDRGELENVLQQGRERAEGV
ATATVDRVRKAMGFLTA------
>NoAz|298492830
-----------------------------------MGKQRVLSGVQPTGNLHLGNYLGAI
RNWVEIQDQYENFFCVVDLHAITVPHNPATLAADTYTIAALYLACGIDLKYSHIFVQSHV
SAHSELCWLLNCVTPLNWLQNMIQFKEKAVKQGENVSAGLLTYPVLMAADILLYQADKVP
VGEDQKQHLELARDIV-NRFNHQFAK--DA-----SVLKLPDPLIRKEGARVMSLTDGTR
KMSKSDPSELSRINVLDSPDQITKKIKKCKTDLVRGLTFDDADRPECDNLLTLYMLLSGK
GKEAVAAECADMGWGQFKPLLTETAINALKPIQDKYQEVMADKGYLESVLRDGRKKAEAI
TNQTLADVKAALGYTIPL-----
>Ucyn|284929248
-----------------------------------MLKQRILSGVQPTGNLHLGNYLGAI
SNWVDLQQKYENFFCVVDLHAITIPHDPKTLIEDTYSIAALYLACGINLKDSTIFVQSHV
SAHSELVWLLNCITPLNWLERMIQFKEKALKQGENVSVGLLNYPILMAADILLYNASYVP
VGEDQKQHLELTRDIA-ARFNSKFST-LEN-----PVFKIPEPLIRDSGARVMSLSDGRS
KMSKSDSSDLSRINLLDPPDLIHKKIKRCKTDSAKGLEFDNNDRPECNNLLNLYTLLSGK
TKQDVLQECRDMGWGQFKPLLADTTIEALTPIQEKYHSIITDKYYLDSVLKEGKDKAETI
ANETLSKVKHSLGYLCSF-----
>Syns5701|87303303
--------------------------------------------------MHLGNWLGAI
RNWVSLQDDHDTFFCVVDLHAITVPHDPALLAENTLRTAALYLASGIDPERSSVFVQSQV
TAHSELTWLLNCVTPLNWLERMIQFKEKARKQGENVSVGLLDYPVLMAADILLYDADLVP
VGEDQKQHLELARDIAQQRINARFAP-EDE-----PLLKVPEPLILTEGARVMSLVDGRS
KMSKSDPNEGSRVNLLDPPELITRKIKRAKTDPVMGLEFGNPERPEADNLLGLYALLSGV
GREAAARECASMGWGQFKPLLAEAAVEALRPLQERYEAIRAEAGYLDQVLRRGRERASVV
AEASLERVRAAMGFLPAR-----
>YellB|86609660
-----------------------------------MAKPRTLSGIQPSGELHLGNYLGAI
KNWVAEQEHYENFFCIVDQHAITVPQDPKLLRERTRSLFALYLACGLSLEHCVLFVQSHV
PAHTELAWLFNTITPMNWAERMIQYKEKKEKQGEETSVGLFSYPILQAADILLYQPKYVP
VGEDQRQHIELCRDIA-RRFNDRFGE----------VFLIPEALIRPEGARVMSLTDGTR
KMSKSDPSDFSRIHLLDDPDTIRKKIQKCKTDPIRGIAFDDPARPEAHNLLTIYMLTSGK
SKEVVAAECAEMGWGQFKPLLADSIIAALEPIQQRYRELWSNPDHLLVLIRENAAKARAI
AEQTLKTVREAMGFLPP------
>Syn7002|170076672
-----------------------------------MAKQRILSGVQPTGNLHLGNYLGAI
QNWVEIQQDYDSFFCVVDLHAITVPHDPKVLANNTKAIAALYLACGIDLTHSTIFVQSHV
KAHSELAWLLNCVTPLNWLERMIQFKEKAQKQGENVSVGLLDYPVLMAADILLYDADKVP
VGEDQKQHLELTRDIV-IRINDKFGT-KKN-----PVLKMPDPLIRTTGARVMSLTDGTK
KMSKSDPSELSRINLLDPPDVLTKKIKKCKTDPERGLEFDNPNRPECNNLLGLYALLSGK
PKETVAAECADMGWGQFKPLLTETVIAALEPIQTKYHDIMANPDYLDQVLREGREKADTV
ANATLKQVKDALGFLPSL-----
>Cylr|282898917
------------------------MVVGKKKSPTIMGKQRVLSGVQPTGNLHLGNYLGAI
RNWVEMQDQYDNFFCVVDLHAITVPHNPATLAADTYTIAALYLACGIDLQHSHIFVQSHV
PAHSELCWLLNCITPLNWLQDMIQFKEKAVKQGENVGTGLLIYPVLMAADILLYQADKVP
VGEDQKQHLELARDIV-NRFNFLFAQ--EN-----PVLKLPAPLIRKEGARVMSLADGTK
KMSKSDPSELSRINVLDPPDQIANKIKRCKTDPVRGLSFDDLARPECNNLLTLYMLLSGK
TKEAVAGECADMGWGKFKPLLTETTINALEPIQNKYKEIRTEKGYLESVLKAGREKAQAI
ASQTLADVKRALGYTAPL-----
>Prom9303|124023565
-----------------------------------MQRPRVLSGVQPTGALHLGNWLGAI
RNWVDLQSSHDTYVCVVDLHAITVPHDPERLAEETLSTAALYLACGMDPDLCSIFVQSQV
SAHSELCWLLNCVTPLNWLERMIQFKEKSVKQGDNVSVGLLDYPVLMAADILLYDADLVP
VGEDQKQHLELARDIAQQRINARFGS-EEK-----PVLKVPDPLIIKEGARVMSLSDGRS
KMSKSDPNEGSRITLLDPPELITKKIKRAKTDPQMGLQFGNPDRPEADNLLGIYAILSGR
GRDAAAQECAEMGWGTFKPLLADATVSALEPIQHRYQQLMGDRIELIRVLDQGRTTAQET
AQATLQRVHQALGFLIAS-----
>Syns7805|88809594
-----------------------------------MGRPRVLSGVQPTGALHLGNWLGAI
RNWVDLQHDHDTFFCVVDLHAVTVPHDPKRLAEDTLSTAALYLACGLDPELCTIFVQSQV
PAHSELCWLLNCVTPLNWLERMIQFKEKALKQGDNVSVGLLDYPVLMAADILLYDADLVP
VGEDQKQHLELARDIAQQRINARFGT-EDA-----PILKVPQPLILKDGARVMSLTDGRS
KMSKSDPNEGSRITLLDPPDQITKKIKRAKTDPERGLEFGNPERPETDNLLGLYALLSGR
GREAAAAECSEMGWGQFKPLLAEATVAALDPIQKRYHELMEDRAQLLAVLETGRERAGAV
ADASAQRVRAALGFLRSS-----
>Syns7803|148239116
-----------------------------------MGRPRVLSGVQPTGALHLGNWLGAI
RNWVDLQHDHDTFFCVVDLHAVTVPHDPQRLAEDTLTTAALYLACGLDPELCTIFVQSQV
SAHSELCWLLNCVTPLNWLERMIQFKEKAVKQGDNVSVGLLDYPVLMAADILLYDADLVP
VGEDQKQHLELARDIAQQRINARFGS-EDA-----PILKVPKPLILKDGARVMSLTDGRS
KMSKSDPNEGSRITLLDPPELITKKIKRAKTDPERGLEFGNPERPETDNLLGLYALLSGK
GREAAATECAAMGWGQFKPLLAEATVAALEPIQKRYQDLMADRGQLLAVLETGRERASAV
ADASAQRVRAALGFLTAS-----
>Cya0110|126658151
-----------------------------------MGKQRVLSGVQPTGNLHLGNYLGAI
RTWVDIQDNYDNFFCVVDLHAITVPHNPKTLAQDTYTIAALYLACGIDLDHATIFVQSHV
SAHSELAWLLNCITPLNWLERMIQFKEKAVKQGENVSVGLLDYPVLMAADILLYNADKVP
VGEDQKQHLELTRDIA-IRINDQFGS-KKT-----PILKLPEPLIRKEGARVMSLADGTR
KMSKSDPSDLSRINLLDPPDLIKKKIKKCKTDPIKGLEFDNKERPECNNLLGLYSLLSQK
SKEEVATECQDMGWGQFKPLLTETTIEALKPIQEKYQAIMDDKNYLDSVLRDGKEKAETV
ANETLTRVKDALGYLPLPTND--
>Mica|166365172
-----------------------------------MGKQRILSGVQPTGNLHLGNYLGAI
RNWVEGQKDYDNFFCVVDLHAITVPHNPATLAEDTLAIAALYLACGIDLEYATIFVQSHV
KAHTELTWLLNCITPLNWLTDMIQFKEKAIKQGENVGTGLLDYPVLMAADILLYDADKVP
VGEDQKQHLELTRDIA-VRINHLFGQ-PKQ-----PILKLPDPMIRKEGARVMSLTDGRN
KMSKSDPSEMSRINILDSPDVIAKKIKRCKTDLVKGLTFDDPERPECHNLLTLYSILSGK
SKEVVGGECADLGWGQFKPMLTEVTIESLKPIREKYAQIREDKDYLATVLRQGRLKAEAV
ANQTLDRVKNAMGYLPPF-----
>Syns8109|260435375
-----------------------------------MSRPRVLSGVQPTGALHLGNWLGAI
RNWVDLQETHDTFVCVVDLHAITVPHDPSRLAEDTRSTAALYLACGIDPKRCSVFVQSQV
AAHSELCWLLNCVTPLNWLERMIQFKEKAVKQGDNVSVGLLDYPVLMAADILLYDADLVP
VGEDQKQHLELARDIAQQRINARFRG-KDT-----PVLKVPKPLILKEGARVMSLTDGRS
KMSKSDPNEGSRITLLDPPELITKKIKRAKTDPERGLEFGNPDRPETDNLLGLYAILSGK
GRQQAATECAEMGWGQFKPLLAEATVSALEPIQARYRELMQDPTELDQVLRTGREKAETV
ANDTLERVRDALGFARPA-----
