# Supplementary material for: Genome fluctuations in cyanobacteria reflect evolutionary, developmental and adaptive traits
Source: BMC Evol Biol. 2011 Jun 30;11:187. doi: 10.1186/1471-2148-11-187 (PMC3141437; doi:10.1186/1471-2148-11-187)
Supplement: Additional file 8 — Individual and concatenated alignments for protein groups. Compressed file containing all alignments of individual groups (fasta format) and the concatenated alignment of 285 single-copy genes (phylip format). [file 1471-2148-11-187-S8.GZ › Cyanos1427.faa]

>Syne7942|81300132
MPELPEVETVRRGLTQQTLQRVCTGGEVLLSRTIATP--TPELFLVALQQTQIQEWR-RR
GKYLLADLSRE----------GEPA----------GTWGVHLRMTGQFFWTEPAT-PLTK
HTRVRLRFE----GDR-----ELRFIDIRSFGQMWWVPPDRPVESVITGLSKLGPEPFAP
EFTARYLRDRLRRSQRPIKTALLDQSLVAGIGNIYADESLFRTGIHPTTPSDRLTKIQAE
KLREAIVEVLTASIGAGGTTFSDFRDLTGVNGNYGGQAWVYGRKDQPCRTCGTPIQKLKL
AGRSSHFCPRCQPCS---------
>PromCC|33239822
MPELPEVETVKRGLKNRLKDFYIHDVEVITPRSISSE-GGSKAFVKNIIGLKSGEWT-RR
GKYLICSLHSSDREEIA------------------GWWVVHLRMTGQFQWFQKKT-KSCK
HTRVRIWNK----DGA-----EIRFVDTRNFGQMWWISPTFLPTEKITGLKKLGPEPFSK
EFNPFYLQESLKKRKRSIKSSLLDQSIVAGAGNIYADESLFQAGILPTKESKKLNKTEIK
KICTSLTHILKISIGEGGTSFKDFRDLEGVNGKYGGQAWVYGRENKPCRKCGVKILKAKV
AGRGTHWCPNCQK-----------
>Crow|67925991
MPELPEVETVCRGLNQLTFGQTIEGAEVLLDRTLAYP-PSSQEFLDQIQNATFDKWQ-RR
GKYLLVPLQEKK-----------------------GCLGVHLRMTGQLLWVKENE-PLSR
HTRLRLFCN----QSQ-----ELRFVDIRTFGKVWWVPPNQPPENIITGLQKLGPEPFAK
EFSIDYFIDRLKRRQRNIKTILLDQAIVAGMGNIYADEALFKSGILPTTLGKDLTPQQVK
RLREAMIEVLKTAIDQGGTTFSDFRGVTGINGNYGGVAWVYGRHKQPCRVCGTPIEKIKL
GGRSSHFCPQCQN-----------
>Syn7335|254423013
MPELPEVETVRRGLNRVSLNQPVRGGEVRLARTIAYP-ELADAFLEAMSSVQITSWH-RR
GKYLLATLCQRR---------RLEL-------EPAGWLGVHLRMTGQLLWVPKNE-PMQT
HCRVRLFFD----GDN-----ELRYVDQRTFGRLWWVPPDRAIDSVMTGLQKLGPEPFSE
EFSIDYLASALKGRQRPIKNALLDQRLVAGIGNIYADEALFLSGIRPTVVCDRLTRRKIT
KLHQAIRDVLTTSIESGGTTFSDFRDVHGTNGNYGGVAWVYDREGEPCRKCGVGILRIKL
AGRSAHYCPKCQR-----------
>Syn307|148241549
MPELPEVETVRRGLELQVGRFPIGETIVCRSRAVAAPKGDPDGFTAALRGCELAGWR-RR
GKYLVAKLERD----------GAPA----------GELGVHLRMTGQFQWLQREERPPCP
HTRVRFLSE----KH------ELRFVDVRSFGELWFVPLGTPTEQVITGLTRLGPEPFSD
AFNANYLRQRLKGSSRPIKNALLDQALVAGVGNIYADESLFMAGIRPHTPSGSVSAARLE
KLRAALVKVLELSIGAGGTTFSDFRDLTGTNGNYGGQARVYRRGGEPCRQCGTILRRDTL
GGRSSHWCPSCQR-----------
>Syn9605|78212042
MPELPEVETVRRGLADRLVDFKIAQVEVCRPRAIASP-GGPDEFVAGLCGTTVGQWH-RR
GKYLMTALEPES-----------------------GVWGVHLRMTGQFQWHEQPS-EPCK
HTRVRLWNS----KEE-----ELRFVDVRSFGEMWWVPPGQAIEEVITGLTRLGPEPFSA
DFSASYLKQKLKGSSRPIKTALLDQALVAGAGNIYADESLFASGIAPFTPAGQLNLQQLE
RLRDALVNVLTISIGAGGTTFSDFRDLEGVNGNYGGQAWVYRRGGEPCRNCGTTIQREKL
SGRSTHWCPTCQS-----------
>Nosp|186684064
MPELPEVETVRKGLNQLTLNQEITGGDVLLNRTIAYP-FSVGEFVDGIEKNAIATWH-RR
GKYLLAELSSPCST---------------------SWLGVHLRMTGQLLWLHRDE-PLHK
HTRVRLFFG----DQQ-----ELRFVDQRTFGKIWWVPPGVAVESIITGLAKLAADPFSP
EFSVEYLASKLKNRRRPIKTALLDQSVVAGLGNIYADEALFKSGILPETLCIDLQLKQIE
LLRTAIIQVLETSIEAGGTTFSNFLNVKGTNGNYGGVAWVYNRAGEPCRVCGMPIQRIRL
AGRSSHFCSECQTLRGVENRERRD
>PromAS|123967891
MPELPEVETVRRGLEQKLNNFIIKKVEICRYSTVAFP-TNKEEFIKGLRNSLIYKWD-RR
GKYLIAQLKEVQNEHTQLPLENSQN---------NGFLVVHLRMTGYFKFIENSS-NPCK
HTRVRFFDK----NNN-----ELRYIDVRSFGQMWWINNDLSLNKIIKGLGSLGPEPFSK
DFNANYLKKVISKRTKSIKAILLDQTIVAGIGNIYADESLYSAGISPFREARTIKKNELI
KLKESIVTVLKKSIGSGGTTFSDFRDLEGENGNFGLQTNVYRRTGKECRKCGNLIERQKI
TGRSTHWCPKCQK-----------
>Rapb|282896919
MPELPEVETVRRGLNQLTLHQPITGGDVLLASTVAYP-FAGEEFIGDIKGNTIKSWI-RC
GKYLLAELSSS------------------------AWLGVHLRMTGQLLWLNQEE-PLHK
HTRVRLFFG----KEQ-----ELRFVDQRTFGKMWHVPSGVVREEIITGLGKLAIDPFAV
EFTPEYLATKLAKVRRPIKTALLDQSIVAGLGNIYADEALFKSGILPTTICTNIDEKQIG
SLRMAIIEVLSASIAAGGTTFSNFLNVKGVNGNYGGEAWVYNRAGDPCKVCGSMIQRTKL
SGRSSHFCPQCQI-----------
>YellA|86604927
MPELPEVETVRRDLQRLTLGLCILSVEVLLPRTVAYP--GKDEFAQGLAGSCLTQWQ-RR
GKYLLGSLDSG------------------------AVLGVHLRMTGQLLWVQGSA-PLPI
HTRVRLHLE----QGW-----ELRFVDLRTFGQMWLVPAGVEPETVIPALQSLGPEPLSP
AFSEAYFQAALQKSRRPIKAALLDQSLVAGVGNIYADEALFLSGIHPSTPAAQLSDAAKS
RLRESLIQVLRAGLEQRGTTLRDYRDLRGLNGNYQGQAWVYGREGDPCRLCGTPIQRSKL
SGRSAHFCPRCQPPPGRVET----
>Prom9215|157412690
MPELPEVETVRRGLEQKLNNFIIKKVEVCRDSTVAFP-NKKEDFIGGLNNSLLYKWN-RR
GKYLIAELKKLGNENGRFPLEKFSK--------NNGFLIVHLRMTGYFKFINNSA-QPCK
HTRIRVFDN----KNN-----ELRYIDVRSFGQMWWIKEGLSPNKIIKGLGSLGPEPFSK
DFDEIYLKKVISKRTKSIKAILLDQTIVAGIGNIYADESLYSAGISPFREARTIKKNELI
KLKESIVTVLKNSIGSGGTTFSDFRDLEGENGNFGLQTNVYRRTGKECRKCGNLIERKKI
SGRSTHWCPKCQK-----------
>PromN2A|72383541
MPELPEVETVRKGLEKLLNDFYIERIEVLKERSIASN-GGSKSFIVSVKNSYLGSWE-RR
GKYLIGSLLTKE---------KFSK----------GFLVVHLRMTGQFKLLEKEV-LACK
HTRVRFFDE----RGR-----ELRFIDIRNFGQMWHVPSSRSIPEIVSGIKRLGPEPFSD
DFNSHYLEEYLKKKTRSIKSALLDQETVAGVGNIYADETLFDAGINPKKESRNLKSTELK
RLCNSLVKILNISIGEGGTTFSDFRDLEGINGNYGGQAWVYRRSGKNCKKCGEKILREKI
CGRSTHWCPNCQK-----------
>Syns9917|87125640
------------------------------------------------------------
------------------------------------------------------------
---MRFWNQ----AGD-----ELRFVDLRSFGQMWWVPPGEAAESVITGLQALGPEPFSA
EFNAKYLQTQLKGSTRSIKAALLDQSLVAGTGNIYADESLHAAGIAPQIRAGSLNLDQLG
RLRDALVRVLELSIGAGGTTFSDFRDLEGVNGNYGGQASVYRRTGQPCPRCGTAIERQKL
VGRSTHWCPVCQPQ----------
>Prom9312|78778719
MPELPEVETVRRGLEQKLNNFIIKKVEVCRNSTVAFP-TEKEEFIKGLQNSLLYKWD-RR
GKYLIAELKKIENENIKFPLKKLRQ--------NNGFLVVHLRMTGYFKFIDNST-QPCK
HTRIRVFDK----KNN-----ELRYIDVRSFGQMWWIKEGLSPNKIIKGLGSLGPEPFSK
NFDEKYLKKVISKRKKSIKAILLDQTIVAGIGNIYADESLYSAGISPFRAAKTIKKNELI
NLKESIVNVLKKSIGSGGTTFSDFRDLEGENGNFGLQTNVYRRTGKECRKCGNLIEKQKI
AGRSTHWCPNCQK-----------
>SynsBL|116072678
MPELPEVETVRRGLADRLESFEIAEIEVCRARAIASP-GGVERFVAGLKGAMVGAWS-RR
GKYLMAQLEPNR-----------------------GSWGVHLRMTGQFQWHATPA-APCS
HTRVRFWNQ----NNE-----ELRFVDLRSFGEMWWIPEGNDLDSVMTGLKRLGPEPFSD
AFTGAYLKQRLKGSARPIKTALLDQSLVAGVGNIYADESLFAAGIPPLSPSGKLTIEQLV
RLRDELVNVLHISIGVGGTTFSDFRDLEGVNGNYGGQSWVYRRSGQPCRKCGTPIIREKL
SGRSTHWCPSCQR-----------
>Prom9515|123965595
MPELPEVETVRKGLEQKLKNFIIKRVEICRESTVAYP-IDKQDFVKGLQNSLINKWD-RR
GKYLIAKLKKADRNHTYIENEMSLK--------NNGSLVVHLRMTGYFTFNKNPT-SPCK
HTRIRLFDN----NNN-----ELRYIDVRSFGQMWWVREGLSPKNIIKGLGALGPEPFSE
KFNISYLTKIILNKTRSIKSILLDQTIVAGIGNIYADESLYSAGISPFREARTIEKHELI
KLRIAIIEVLKKSIGAGGTTFSDFRDLEGENGNFGLQTNVYRRTGKKCHACKNLIERQKI
SGRSTHWCRKCQK-----------
>Cya8802|257058047
MPELPEVETVRRGLNQFTSGKIIEDAEILLTRSLAYP-TSVDEFLSSIRGVSFGEWQ-RR
GKYLLGTLVKGS---------GEAA----------GWLGVHLRMTGQLLWVNQSE-PLQT
HTRLRLFCG----ENQ-----ELRFVDIRTFGKVWWVPPKETPQRVITGLKKLGVEPFSD
EFSVDYFTTKLKGRQRNIKTLLLDQEIVAGLGNIYADEVLFKSGVHPTTLGKNLKPQQIE
QLRIAIIEVLETAIVHGGTTFSDFKGVTGINGNYGGTAWVYGRTGEPCRVCGTSIERLKL
GGRSAHFCPRCQA-----------
>Prom9313|33862459
MPELPEVETVRRGLADRLVDFQIGQVEVCRERAIASP-GGSALFIKMLCGMHVGSWL-RR
GKYLMASLHHEIAQSSADSEPDPDG----------GWWGVHLRMTGQFQWHEAIS-SPCP
HTRVRIWNK----KNE-----ELRFVDTRSFGQMWWVPPGNAPETIITGLQKLGPEPFSS
AFNSSYLSKRLKGSKRPIKSALLDQSIVAGAGNIYTDESLFAARIRPHTPSGQLKKVELE
RLCNCLTEVLRVSIGAGGTTFSDFRDLEGINGNYGGQAWVYRRGGQACRICSTPIRRESL
CGRGTHWCPNCQR-----------
>Cya7822|196257810
MPELPEVETVCRGLNQLTLGQPIEGGEVLLSRTLAYP-FSIAEFWQGITGTSINRWQ-RR
GKYLLAQLDSG------------------------GGLGVHLRMTGQLLWVKRET-PYPK
HTRLRLFVG----QDQ-----ELRFVDIRTFGKIWYIPPNQAPETIMTGLQKLGVEPFSN
EFSREYLQQKLKNSRRSIKSVLLDQEVVAGIGNIYADEALFKSGIKPNAIACSLTPEQLE
KLRLAICDVLQTSIDKGGTTFSDFLSVTGVNGNYGGVAWVYGRGGKSCRVCGTLIERVKL
GGRSAHFCPKCQL-----------
>Cya7424|218441992
MPELPEVETVCRGLNQLTLGQPIEGGEVLLPRTLAYP-FSIAEFWEGITGTKINLWQ-RR
GKYLLALLDCG------------------------GYLGVHLRMTGQLLWVKRDI-SYPK
HTRLRLFLG----EDQ-----ELRFVDTRTFGKVWWIPPDQSPEKIITGLQKLGVEPFSQ
AFSVEYLQHKLKTSRRKIKSVLLDQEVVAGIGNIYADEALFKSGIRPDAIACSLTPQQLE
KLRWAICDVLQTSIDKGGTTFSDFLSVTGVNGNYGGVAWVYGRGGESCRVCGTPIERVKL
GGRSSHFCPSCQG-----------
>PromN1A|124025133
MPELPEVETVRKGLEKLLNDFYIERIEVLKERSIASN-GGSKSFIDNVKNSYLGNWE-RR
GKYLIGSLLTKE---------KFSK----------GFLVVHLRMTGQFKLLEKEV-LACK
HTRVRFFEE----RGR-----ELRFIDIRNFGQMWHVPSSRSVPEIVSGIKRLGPEPFSD
DFNSHYLEEYLKKKTRSIKSALLDQRTVAGVGNIYADETLFDAGINPKTESRNLKSNELK
RLCNSLIKILNISIGEGGTTFSDFRDLEGGNGNYGGQALVYRRSGKNCKKCGEKILREKI
CGRSTHWCPNCQK-----------
>Micc|254412410
MPELPEVETIRLGLKQITCTQAIQGGDVLLPRTIAYP-VSVAAFWQGLKQTRITDWH-RR
GKYLLAQLNRSE---------EGDA----------GWLGVHLRMSGQLLWIQQTE-PLQK
HTRVRLFFP----QGQ-----ELRFVDQRTFGRMWWVPPGEECDSIITGLQNLGPEPFSD
AFSPEYLTQKLKKSQRSIKTAILDQSLVAGVGNIYADEALFVSGIHPQTVCARLSVDQVE
RLHQGIIQVLKAGIEAGGTTFSSFLNVQGVNGNYSGVAWVYGRTGQPCRVCETSIERIKL
SGRSSHFCPRCQL-----------
>Prom9202|254526097
MPELPEVETVRRGLEQKLNNFIIKKVEVCRDSTVAFP-SKKEDFIGGLQNSLLYKWN-RR
GKYLIAELKKLGNENGRFPLEKFSK--------KNGFLIVHLRMTGYFKFIDCSA-QPCK
HTRIRVFDN----KNN-----ELRYIDVRSFGQMWWIKEGLSPNKIIKGLGSLGPEPFSK
DFDEIYLKKVISKRTKSIKAILLDQTIVAGIGNIYADESLYSAGISPFREARTIKKNELI
KLKESIVTVLKKSIGSGGTTFSDFRDLEGENGNFGLQTNVYRRTGKACRKCGNLIERKKI
SGRSTHWCPKCQK-----------
>Nods|119509416
MPELPEVETIRRGLNQLTLHQKITGGDVLLDRTIAYP-LSVDKFTPKIIGSAIASWH-RR
GKYLLAELTPSPQT---------------------HWLGVHLRMTGQLLWVNQNE-PLHK
HTRVRLFFG----DEQ-----ELRFVDQRTFGQMWWVPPGVAVETIMTGLAKLAVDPFSP
EFTVEYLASKLQNRRRPIKTALLDQSVVAGLGNIYADEALFKSGILPVTLCIDLQLEQIQ
SLHTTIIQVLETSIAAGGTTFSNFLNVQGVNGNYGGVAWVYNRSGEPCRVCSTPIQRIKL
AGRSSHFCPQCQH-----------
>Cyab|254430782
MPELPEVETVRRGLEQRTQGFAIARVQVHRPRAVASP-DDPEAFAAALQGCTVQHWR-RR
GKYLISQLQRGD---------GRDG----------GHWGVHLRMTGQFLWLEAPR-PSCA
HTRVQLWND----QGQ-----ELRFVDTRSFGQMWWIPPGEPPEMVMGGLRHLGPEPLGP
AFTASYLEGRLNGSSRPIKNALLDQAVVAGVGNIYADESLFAAGIRPHTPAGQLRPHQLD
RLVKALVEVLEISIGAGGTTFSDFRDLTGTNGNYGGVALVYRRGGEPCRRCGTPIQRHKL
AGRSSHWCPNCQH-----------
>Acam|158335652
MPELPEVETVRLGLEKVTVGMQIMGGEVLYPRTIAHP-QSPQVFIQGLQDATFLSWM-RR
GKYLLSQLSFST---------QQPS----------GWLGVHLRMTGQLLWVAQDE-PVQK
HTRVRLFFV----NNR-----ELRFVDQRTFGQMWWVAPTEDPKQVISGLQKLGPEPFSE
EFSVDYFWESLQGRKRSIKSALLDQALVAGVGNIYADEALFMSEIRPTTACHQLQTEQVQ
RLRTAIIEVLSTSIGAGGTTFSDFRDLKGVNGNYGGMAWVYGRQGQPCRTCGQTIERIKL
VGRSTHFCPQCQPES---------
>Prom9301|126695693
MPELPEVETVRRGLEQKLNNFIIKKVEVCRDSTVAYP-SNKEEFIKGLKNSLIYKWD-RR
GKYLIAQLKEVQNENTEFPLENSQN---------NGFLVVHLRMTGYFKFIENST-HPCK
HTRIRFFDK----NNN-----ELRYVDVRSFGQMWWINKDLSINKVIKGLGSLGPEPFSK
DFNANYLKEAISKRTKSIKAILLDQTIVAGIGNIYADESLYSAGISPFREARTIKKNELI
KLKKSIVIVLKKSIGSGGTTFSDFRDLEGENGNFGLQTNVYRRTGRECRKCGNLIERQKI
TGRSTHWCPNCQK-----------
>Artm|209526485
----------------MTLNQPIVGADVLLDSAIAHP--TAVEFIAQLTNTTINHWY-RR
GKYLLAQLQAPSQPSNPIFTSKDPIETKTSDG---GWLGVHLRMTGQLLWLTSDQ-PLHK
HTRVRLFLQ----GER-----ELRFVDQRTFGKIWWVPPGMAVMDVISGLRELGPEPLSD
EFSPEYLANKLRLRQRPIKTALLDQAILAGLGNIYADEALFLAGIQPTTPSRRLSEDQVN
RLCTHIVEVLQEAIASGGTTIRNFLNVQGVNGNYGSHAWVYQRGGKPCRVCQTPIAKIKL
SGRGTHFCPRCQPSLDSDLS----
>Syne6301|56750239
---------------------------------------------MALQQTQIQEWR-RR
GKYLLADLSRE----------GEPA----------GTWGVHLRMTGQFFWTEPAT-PLTK
HTRVRLRFE----GDR-----ELRFIDIRSFGQMWWVPPDRPVESVITGLSKLGPEPFAP
EFTARYLRDRLRRSQRPIKTALLDQSLVAGIGNIYADESLFRTGIHPTTPSDRLTKIQAE
KLREAIVEVLTASIGAGGTTFSDFRDLTGVNGNYGGQAWVYGRKDQPCRTCGTPIQKLKL
AGRSSHFCPRCQPCS---------
>Anav|75907494
MPELPEVETVRRGLNQLTLNRKITGGDVLLHRTIAHP-FSVGDFLNGITGDSISAWH-RR
GKYLLASTTSA------------------------AWLGVHLRMTGQLLWLNQDE-PLHK
HTRVRIFFE----DQQ-----ELRFVDQRTFGQMWWVSSGMAVESVITGLAKLAVDPFSP
EFTVEYLANKLHNRRRPIKTALLDQSVVAGLGNIYADEALFKSGVLPETLCTEVQLKQIE
LLRTAIIQVLETSIEAGGTTFSNFLNVKGVNGNYGGVAWVYNRAGEPCKVCGDVIQRIKL
GGRSSHFCRQCQV-----------
>Artp|284053014
MPELPEVETVRKGLNQTTLNQPIVGADVLLDSAIAHP--CPVEFIAQINNTTINHWY-RR
GKYLLAQLQAPSQPSNPIFTSKDPIETQTSDG---GWLGVHLRMTGQLLWCTSDQ-SLPK
HTRVRLFLP----EER-----ELRFVDQRTFGKIWLVPPHLAVMDVISGLRELGPEPLSD
EFSPEYLATKLRRSQRPIKTALLDQSILAGLGNIYADEALFLARIQPTTPSCRLSPDQLN
RLYTHIVAVLQQAIADGGTTIRNFLNVQGVNGNYGSHAWVYQRGGKPCRVCQTPITKIKL
SGRGTHFCPMCQPQLNCDLP----
>Cya7425|220909541
MPELPEVETVRRGLEQLTLGRKCLGGDVLLQRTISHP-FSVAEFLDGLQGTRIECWQ-RR
GKYLLADLVDAN---------YPKL--------RRGWLGVHLRMTGQLLWLESSQ-PLQK
HTRVRLFFA----DAASSLPWELRFVDQRTFGQMWWVSPEQRPEQIISGWGKLGPEPFSP
DFSVAYLFQQLQQSRRPIKNALLDQTLVAGIGNIYADEALFCSGIHPLTPCAELRPAQVE
KLQGAIISVLQASLAEGGTTFSTFLNVRGVNGNYGGQALVYDRRGEPCHTCGTAIERIKL
AGRSTHFCPQCQISSIT-------
>Cya51142|172039237
MPELPEVETVCRGLNQLTFGQTIRGGKVLLPRTLAYP-VSIEEFLEQINNATFGQWQ-RR
GKYLLVPLEEKK-----------------------GWLGVHLRMTGQLLWVKQNE-PLSR
HTRLRLFCD----RSK-----ELRFVDIRTFGKVWWVPPNQPPETIITGLQKLGLEPFSN
AFSLDYFIDKLKGRQRNIKTILLDQSVVAGIGNIYADEALFKSGIRPTTLGKELSQPQVK
RLREAMIEVLKTAIEEGGTTFSDFRGVTGINGNYSGVAWVYGRHNQPCRVCGTPIERIKL
GGRSSHFCPQCQPLGNKK------
>Lyns|119492791
MPELPEVETVKRGLNQVSRNQTIQGGEVLLKRTLAHP-VSIDEFITGLSGQAIAGWY-RR
GKYLLAEFSTQFNPNSDDSQNLEFSDLQTFSN---GGLAVHLRMTGQLLWVSQDE-PLSK
HTRVRLFFP----NRQ-----ELRFVDQRTFGQMWGIPPNVEVSKIVTGLQKLGHEPFSE
EFSIKYLTTQFYRRQRPIKTALLDQKLVAGVGNIYADETLFLSGISPTTRCAELTPAQIE
TLHAQLVQVLKTAIDAGGTTVRNFLNVAGVNGNYAGQAWVYNRAGQPCRVCQTPIERLKL
AGRSAHFCPRCQKTSN--------
>Prom9211|159902905
MPELPEVETVRKGLEKRLKNFYIDNVEVLSERSIASN-GGSNVFIFNLKDLVFGRWS-RR
GKYLIASLCKESDLIE-----EIPS----------GTLVVHLRMTGYFEWHQNTK-APCT
HTRVRFWNK----KGS-----EIRFIDIRNFGQMWWIPPNKLPSEVINGLKNLGPEPFSK
DFNPEYLKYCLKGRKRSIKSSLLDQSILAGVGNIYADESLFEAGITPIKASGDLNGCELK
KLCKSLTRILKASIGKGGTTFSDFRDLEGLNGTYGGYAWVYRRNQKPCRKCGTLIEKTKV
AGRSTHWCPNCQN-----------
>Noss|17231812
MPELPEVETVRRGLNQLTLNRKITGGDVLLHRTIAHP-FSVGDFLNGITGSTISTWH-RR
GKYLLAELSASPS--------TTSI----------PWLGVHLRMTGQLLWLNQDE-PLHK
HTRVRIFFE----EEQ-----ELRFVDQRTFGQMWWVPPGIAVESVITGLAKLAVDPFSP
EFTVEYLANKLHNRRRPIKTALLDQSVVAGLGNIYADEALFKSGVLPETLCTEVQLKQIK
LLRTAIIQVLETSIEAGGTTFSNFLNVKGVNGNYGGVAWVYNRAGEPCKVCGDVIQRIKL
GGRSSHFCRQCQV-----------
>Cya8801|218245023
MPELPEVETVCRGLNELTSGKVIKDAEVLLPRSLASP-SSVDEFLSNIRGVIFGEWQ-RR
GKYLLGTLVKES---------GEAA----------GWLGVHLRMTGQLLWVNQSE-PLQI
HTRLRLFCG----ENK-----ELRFVDIRTFGKVWCVPPKTTPETIITGLKKLGVEPFSD
DFSDDYFTTKLNGRQRNIKTLLLDQEIVAGLGNIYADEALFKSGVHPTTLGKNLKPQQIE
QLRIAIIEVLETAIEKGGTTFSDFKGVTGINGNYGGTAWVYGRTGEPCRVCGTSIERLKL
GGRSAHFCPRCQA-----------
>Glov|37522976
MPELPEVETLRRDLLIHLPGERVVGVEVLRSDSVGYP-ADPAIFIEQMQGQIFSDRMLRR
GKYLLLYFARG------------------------AALGVHLRMSGRLLWRCGEA-PLEP
HTRVRIPMA----SGH-----ELRFEDMRVFGRLWLIPVGVPPERVMGGLTRLGPEPFAE
MFDGPYLAGRFAGRNQPVKSALLDQQLVAGVGNIYADEALFSSGIHPALPVGGLDAAALE
RLHRAVVKVLEAGIAQRGATLRNYTDAQGINGNYAGTAWVYGRKGQPCRVCNTPIERIRL
AGRSTHFCPTCQRAQQSVQ-----
>Syns8102|33866493
MPELPEVETVRRGLADRLSLFEIERVEVCRSRAIASS-GGVAAFLVGLTGARVGTWS-RR
GKYLMAALEPNR-----------------------GIWGVHLRMTGQFQWIEEPS-TPCT
HTRVRFWNA----NGH-----ELRFVDVRSFGEMWWVPPDVELTVGIPGLARLGPEPFSE
AFSAPYLKRQLKNSSRPIKTALLDQALVAGVGNIYADESLFSAGIPPLTPAGRLTLAQLE
RLRSSLVEVLTTSIGAGGTTFSDFRDLEGVNGNYGGQAWVYRRGGEPCRRCGTIIRRDKL
SGRSTHWCPTCQG-----------
>Thee|22299109
MPELPEVETVRRGLELVTLKQPIVDVEVLLARSIALP-KEPQAFIEHLRDRAIEQWQ-RR
GKYLLATLDDG------------------------SRLVIHLRMSGQLLWLTTPQ-PPCP
HTRVRWFFP----TRA-----ELRFVDQRTFGRCWWLPPDCRVAEAIPALATLAPEPLSE
AFTVAFLAARLAHCRRSIKTALLDQSIVAGMGNIYADESLFLSGLHPTQSAHTLTPEQVQ
RLHGVICQVLREGIAAGGTTIRTFMSPAGVNGHYGGQAWVYGRKGEACRVCGTTIERLRL
AGRSSHYCPQCQPLSSAIGK----
>Syns9916|116075002
------------------------------------------------------------
-------------------------------------------MTGQFLWLDDAT-EPCR
HTRVRFWDP----EGR-----ELRFIDMRSFGEMWWVPPGDPLESVITGLKKLGPEPFSD
DFNGGYLKQRLKNSKRSIKAALLDQSLVAGAGNIYADESLFAAGIAPHTAAGQLKLAQLN
ELCACLVDVLQKSIGAGGTTFSDFRDLEGVNGNYGGQASVYRRTGSPCLACGTPIVRDKL
AGRSTHWCPNCQR-----------
>PromMED|33860886
MPELPEVETVRRGLEQKLKNFIIKRVEICRESTVAYP-IDKIDFIEGLQNSLLYKWN-RR
GKYLIAELKKTVSNNNDANEISFVE---------NGVLVVHLRMTGYFTFNNTLT-NPCK
HTRIRLFDN----NNN-----ELRYIDVRSFGQMWWVRDGLSPNNIIKGLGTLGPEPFSE
SFNVNYLKKVISNKTRSIKSILLDQTIIAGIGNIYADESLYSAGISPFREARTINKNEIK
RLRRAVVDVLKKSIGAGGTTFSDFRDLEGENGNFGLQTNVYRRTGKKCRQCKNLIERQKI
SGRSTHWCRKCQK-----------
>Scys6803|16330976
MPELPEVETVCRGLNRLTLEQTIGGGEVLLDRSLAYP-VSVEDFQKQITGCRLVGWQ-RR
GKYLLGELRSNQA--------PGPA----------GWLGCHLRMTGQLLWTERDQ-QRPR
HTRVVLHFE----GGW-----ELRFVDTRTFGKVWLLPGDRPWAEVMTGLGQLGPEPFGA
DFTAEYLYEKLKSSRRPLKNALLDQRLVAGLGNIYADEVLFFCGFHPTMASNQVSLQDCE
LIHQQIQATLTAAIEAGGTSFSDYRQVTGINGNYGGMAQVYGREGEPCRHCGTVIAKIKL
GGRSAHFCPQCQPKLER-------
>Syn9902|78185409
MPELPEVETVRRGLADRLESFEIAEIEVCRARAIASP-GGVDHFVAGLKGATVGAWS-RR
GKYLMAQLEPNR-----------------------GSWGVHLRMTGQFQWHATPA-APCS
HTRVRFWNQ----HNE-----ELRFVDLRSFGEMWWIPEGDDLDSVMTGLKRLGPEPFSD
AFTGAYLKQRLKGSARPIKTALLDQSLIAGVGNIYADESLFAAGIPPLSPSGKLTIEQLI
RLRDELVNVLHISIGVGGTTFSDFRDLEGVNGNYGGQSWVYRRSGQPCRKCGTPISREKL
SGRSTHWCPSCQR-----------
>Trie|113474804
MPELPEVEIVKQGLNQLTLNKRILGGEVLLERTLAYP-ISVADFLRGLEGKAIAQWH-RQ
GKYLLAQLYKWGKKNSKLQEYENED----------GWLGVHLRMTGQLLWVNPEE-SLHK
HTRVRLFFGHNSSGDKDSSNYELRFVDQRTFGKMWGVPPGKEISKVITGLQQLGLEPFSP
EFSPKYLNKKLYKRHRPIKTALLDQTTIAGLGNIYADEALFLSGIRPTTICKDLTEKQIE
QLHLAILKVLQTAINAGGTTFSNFLNVKGVNGNYGGVAWVYSRAGQPCRICNTPLEKIKL
AGRSTHFCPQCQK-----------
>Syn9311|113954166
MPELPEVETVRRGLANRLDQFVISDLEVCRDRAIASP-GGPECFESGLLNCRVGNWM-RR
GKYLYSELYRPGSAEANSA--EESA----------GYWGVHLRMTGQFQWIEDDT-PPCK
HTRVRFWNA----KGQ-----ELRFVDLRSFAEMWWVPPDTAVESIITGLKKLGPEPFSQ
DFKTQYLQERFKGSTRSIKAALLDQSIVAGTGNIYADESLFAAGICPQTPAGQLNRKQLE
KLRECLIEILELSIGAGGTTFSDFRDLEGVNGNYGGQAAVYRRTGQPCPKCGKAIERIKL
AGRSTHWCSSCQTS----------
>NoAz|298492017
MPELPEVETVRRGLNQLTLNEGITGGDILLKRTVAYP-FYVSEFIDNLKGSSIKSWH-RR
GKYLLAELTPSS-----------------------TCLGVHLRMTGQLLWLNQNE-PLHK
HTRVRLFFG----EKQ-----ELRFVDQRTFGQMWYVPPGVPVESIIRGLAQLAVDPFSP
EFTVEYLANKLQKGRRPIKTALLDQSIVAGLGNIYADEALFKSGILPTTLCTDLQKKQVE
PLRTAIIKVLSASIAAGGTTFSNFLNVKGINGNYGGEAWVYKRTGKPCKVCGNVIQRIKL
GGRSSHFCSQCQK-----------
>Ucyn|284928877
MPELPEVESICRKLNELTTGQTILGGQVLLARSLAYP-SSMQEFLNLIDNVDLKIWK-RR
GKYLLAELDSNK-----------------------GWIVFHLRMTGQLLLTQQSE-PLSK
HTRLRLFCK----NSY-----ELRFIDIRTFGKVWVIPPSYNPEDIITGLKKLGVEPFSN
DFSINYLIENLTRYKRNIKTILLDQSIIAGIGNIYADEALFRSNIHPETKGAELTLKQIK
NLQKAILEVLSKSIDEGGTTFSDFLNITGNKGNYTEFAWVYGRNHSPCRICSTPIKRIKL
NGRSSHFCPKCQQYSNLFK-----
>Syns5701|87303067
MPELPEVETVRRGLERQLKGFEIERVEVLRQRAIAAP-EEVDQFRAGLIGCLVGTWS-RR
GKYLMAELSRD----------GQSA----------GHWGVHLRMTGQFLWLEEPR-EPCA
HTRVRCWSR----LGQ-----ELRFIDVRSFGQMWFIPCGLDCSCVMTGLQKLGPEPFSE
AFSGAYLQQKLKGSVRPIKAALLDQALVAGVGNIYADESLFTAGVAPQRRSGSLSLLELE
RLRRSLIEVLEISIGSGGTTFSDFRDLSGTNGNYGGVAWVYRRGGQPCRRCGQPIQRERL
GGRSSHWCSNCQR-----------
>YellB|86608720
MPELPEVETVRQDLQRLTLGPRILAVEVLLARTIAYP--AGEMFGRSLIGTRFTQWQ-RR
GKYLLGSLDSR------------------------AVLGVHLRMTGQLLWVQGST-PLSA
HTRVRLAFE----EGW-----DLRFVDQRTFGQMWLVPAGVELEAVIPTLQTLGPEPFSP
AFSEAYFQAALQKSRRLIKAALLDQSLVAGVGNIYADEALFLSGIHPLTPAVQLSDVAKA
RLREALIEVLRAGLEQRGTTLRDYRDLRGLNGNYQGQAWVYGREGDPCRLCGTPIQRMKL
AGRSAHFCPHCQPQQS--------
>Syn7002|170078422
MPELPEVETVRRGLMQISLNQQFTGAEILLRKTLAYP-TDPDHFLGMIQGLFIQDWQ-RR
GKYLLGKLSDG------------------------STLGIHLRMTGKFLWTTPDV-PVQK
HTRIRFFIE----GDR-----ELRFVDLRTFGQIWWVPAGTIVKSVITGLTRLGVEPLSP
DFTADLLANFCEKRQRPMKTFLLDQSIITGLGNIYADEALFKSGIHPTRKASSLKMSEIE
KLHKAIVEVLETSIAQGGTTFSDFVSTTGTNGNYGGMALTYGRTGEPCRVCSHPIERIKL
GGRSTHFCPQCQS-----------
>Cylr|282898822
MPELPEVETVRRGLNQLTLHQPITSGEVLLARTVAYP-FAADQFIGGLKGSTIESWI-RC
GKYLLAELSSS------------------------AWLGVHLRMTGQLLWLSQEE-PLHK
HTRVRLFFG----KEQ-----ELRFVDQRTFGKMWYIPSGVVREKIITGLGKLAIDPFAV
EFTPEYLATKLAKVRRPIKTALLDQSIVAGLGNIYADEALFKSGILPTTICTNIGENQIR
SLRMAIIEVLSASIAAGGTTFSNFLNVKGVNGNYGGEAWVYNRAGDPCKVCGSMIQRTKL
SGRSSHFCPQCQS-----------
>Prom9303|124023869
MPELPEVETVRRGLADRLIDFQIDQVEVCRERAIASP-GGSALFIKMLCGMHVGSWL-RR
GKYLMASLHHDFAQPSADSEPDPDG----------GWWGVHLRMTGQFQWHEAIS-SPCP
HTRVRIWNK----KDE-----ELRFVDTRSFGQMWWVPPGNAPETIITGLQKLGPEPFSS
AFNSSYLSKRLKGSKRPIKSALLDQSIVAGAGNIYTDESLFAARILPHTPSGQLKKVELE
RLCDCLTEVLRVSIGAGGTTFSDFRDLEGMNGNYGGQAWVYRRGGQACRICSTPIRRESL
CGRGTHWCPNCQR-----------
>Syns7805|88807777
------------------------------------------------------------
-------------------------------------------MTGQFQWHPTQT-DPCR
HTRVRLWNE----QGH-----ELRFVDMRSFGEMWFVPQNVPIDSVITGLQRLGPEPFSE
EFNATYLQQKLRGSTRTIKAALLDQAVVAGAGNIYADESLFASGIAPHRKAGELRLAELE
RLCISLVHVLEISIGAGGTTFSDFRDLEGVNGNYGGQASVYRRTGQPCLVCGNPIERKRL
GGRSSHWCSECQS-----------
>Syns7803|148238875
MPELPEVETVRRGLANRLQSFVIDDIEVLRDRAVASP-GGPQALRLGLRGQKVGAWS-RR
GKYLVAQLHDPQT--------GHCN----------GVWGVHLRMTGQFQWHPTPT-EPCR
HTRVRLWNT----AGE-----ELRFVDLRSFGEMWFVPQNVSIDAVMTGLQRLGPEPFSE
EFNATYLEQKLKGSTRSIKAALLDQAVVAGAGNIYADESLFAAGIAPHRKAGELNLPELE
RLCTCLVDVLEMSIGAGGTTFSDFRDLEGVNGNYGGQASVYRRTGQPCLACGTPIERQRL
GGRSTHWCPVCQR-----------
>Cya0110|126657399
MPELPEVETVCRGLNQLTFGQTVRGGKVLLPRTLAYP-VSTQEFLEQIQNATFGQWQ-RK
GKYLLVPLEDDK-----------------------GWLGVHLRMTGQLLWVQQDE-PLSR
HTRLRLFCD----RSQ-----ELRFVDIRTFGKVWWVPPHTPPETIITGLQKLGPEPFSK
AFSLDYFRDKLKGRQRNIKTILLDQSVVAGMGNIYADEALFKSGIRPTTLGKELSQPQIK
ELRIVMIEVLKTAIKEGGTTFSDFRGVTGINGNYSGIAWVYGRHNQPCRVCGTPIERIKL
GGRSSHFCPQCQQ-----------
>Mica|166365259
MPELPEVETVRRGLNQVTQGQKIIGGEVLLQRTLAYP-NCEATFLQGIAQTTITNWQ-RR
GKYLLANLDNG------------------------SSIGVHLRMTGQLLWVKDTT-PLPI
HTRLRFFFA----NQQ-----ELRFVDTRTFGKIWWIAADKTPESVITGLKKLGLEPFDR
NFTADYLYSHCQKSRRPIKTFLLDQNVVAGIGNIYADEVLFKSGIHPQTAANLLKIEQID
LLTKNIISVLETAIAEGGTSFSDFLHVTGVNGNYGAMAWVYGRNGENCRLCGATIARIKL
SGRSAHFCPQCQVSRGEGRKS---
>Syns8109|260435903
MPELPEVETVRRGLADRLVDFKIAQVEVCRSRAIASP-GGPEAFVAGLCGMTVGQWQ-RR
GKYLMAALEPEG-----------------------GVWGVHLRMTGQFQWHEQPS-EPCK
HTRVRLWNS----KEQ-----ELRFVDVRSFGEMWWVPPGQAIEEVITGLTRLGPEPFST
DFSASYLKQKLKGSSRPIKTALLDQALVAGAGNIYADESLFASGIAPYTPAGQLELKQLE
RLRDALVNVLTISIGAGGTTFSDFRDLEGVNGNYGGQAWVYRRGGDPCRSCGTPIQREKL
SGRSTHWCPTCQS-----------
