# Supplementary material for: Genome fluctuations in cyanobacteria reflect evolutionary, developmental and adaptive traits
Source: BMC Evol Biol. 2011 Jun 30;11:187. doi: 10.1186/1471-2148-11-187 (PMC3141437; doi:10.1186/1471-2148-11-187)
Supplement: Additional file 8 — Individual and concatenated alignments for protein groups. Compressed file containing all alignments of individual groups (fasta format) and the concatenated alignment of 285 single-copy genes (phylip format). [file 1471-2148-11-187-S8.GZ › Cyanos1428.faa]

>Syne7942|81300133
----------------------MSEAEWVTIEGSPSILDVLVSQTETAFSL---------
-------DV---ATLFPFELDDFQKEAIAALDQGRSVVVCAPTGSGKTLIGEYAIYRALA
RGKRVFYTTPLKALSNQKLRDFREQFGSD-------------RVGLLTGDTSIARDAPIV
VMTTEIFRNMLYGTRI--------------------GEVGTSMIDVETVVLDECHYMNDQ
QRGTVWEESIIYCPPTVQLVALSATVANGGQLTDWIDQVH-----------------GPT
DLIYSDYRPIPLAFSFCGNNGLFPLLDETGKSIHPSFKVRRKTK-----GAKHDRKGR--
-EIPEI------------------------------------------------------
-------------------------------------------------PSLGFVVGQLQ
QRQMLPAIYFIFSRRGCDKAVR-------DLGPISLV-NADEAARLK-------------
------------------QRVNAFLAQS-PE-----------------------------
--AARSG-HVEPLLRGIASHHAGVLPAWKGLIEELFQEGLVKVVFATETLAAGINMPART
TVIASLSKRTDSGHRLLLPSEFLQMSGRAGRRGLDDQGYVVTVQSRFEGSQEAAHLATVG
PDPLVSQFTPSYGMVLNLLQKHSLEEAKELVERSFGRYLASLSLKPEQEKIAAIAAERDR
LQAELADVDFAT-------LAEYDKLYGRLKEEKRLLKILHEQAEEVVHRDLAMALSFAV
AGTILSLKGRHV------PVPEPLPAVLIAKIPGSGQFPWLLCLGMDNRWVVATTSDVVG
LHAELA-----RISAVDFLHPPAQL-HKPGQHH--KGDEATAWIAEKLWELSQRHHLALA
GSDLAEEVVQQAEQVEAVNTLLINHPVH-CWQNRKRLHKRQQQLQALEDEIGDRRARLEK
LGQR---HWQEFLSLMSILENFSCL---EDLKPTEMGQNVAALRGDNELWLGLVLMSGEL
DGLTPAEFAAASEALVTEVSRPDLWTRFDVPPAVEDALM---------------------
-------------------GVRGLRRQLQQQQSRRNVF-TPI----WLELDLTG---LVK
AWAEGMEWNELCAATSLDEGDIVRVLRRTIDFLAQIPHMPYLQGGVKNTASTALGLINRF
PVKDMEDEA--------------------------
>PromCC|33241070
-------------------------------------MSREVINTTFDDDL---------
-------DL---ENIFPFSLDDFQLEAIDALNQGHSVVVSAPTGSGKTLIGEYAIYRALS
HGQKVFYTTPLKALSNQKLRDFRNQFGYA-------------NVGLLTGDLSVNRGAAIT
VMTTEIFRNMLYAEV---------------------DERDDPLDEVETVVLDECHYMNDS
QRGTVWEESIIHCPSSVQLVALSATVANAGQLTDWIQKVH-----------------GPT
KLIFSDFRPVPLNFNFCSAKGLHPLLNESRTGLHPNCKVWRPPK---GQKRKS-RSNK--
PLQPDA------------------------------------------------------
-------------------------------------------------PPISFVIEKMA
EREMLPAIYFIFSRRGCDKAVK-------DLGKVDLV-SIKEKRIIE-------------
------------------TRLNTYLKEN-PE-----------------------------
--GVRHGIHVDALKRGIASHHAGVLPAWKELIEELFQKSLVKTVFATETLAAGINMPARS
TVISSLSKRTENGHRQLMGSEFLQMAGRAGRRGLDSQGDVVTVQSRFEGVREAGQLATSA
ANPLISQFTPSYGMVLNLLQRYDLEKSRELVQRSFGCYLASLDLFDDEELLDQLRDQLGK
LQSIAGDVPWRE-------FEVYEKQRSRLKEERRLLRILQKQAADTLMNELTLALQFVS
VGSLISFKISSL-------KGRVIPAVIIDKYEGISNLPLLLCLTDENIWILIPCKSVVA
LHTEM------SCLDVKSVVAPTLK--HIGEIV--YGDQYSHDISMVVAQTAKIHDMVTP
QYDLAGEVLVQANLVKELEEYLIKLPAH-QWGDRKKLKKHRRKMEELEFEIKERQQLIHH
RANR---HWDTFLLLMEILQYFGCL---DELDHTDIGKTVSALRGDNELWLGLALMSGHL
DELSPSSLAAVLQAISTETNRHDLWSGFSPSPESMEALN---------------------
-------------------DLSGIRRELLRSQEQLKLE-IPV----WSEPELMG---LVE
KWANGITWSDLIANTSLDEGDVVRIMRRTIDLLAQLPYCVAISKQLKRNAAIALKGLNRF
PVREAEDLLNKEMERE--NNLNPATERLSKDNR--
>Crow|67920852
-----------------------------------------MKQPLTSTEL---------
-------RI---EELFPFELDPFQQEAIAALHQGESVVVCAPTGSGKTVIGEFAIYRALH
LGQRVFYTTPLKALSNQKFRDFQDKFATTEAGVVEG------MVGLITGDTVINADASIV
VMTTEIFRNMLYETPI--------------------GQVGTSLENVATVILDECHYISNR
GRGTVWEESIIYCSPSIQLVALSATIGNSEDLTKWINQVRKTAP----NFDPDKTSISLC
KLINSDFRPVPLRFYFSQKNGLYPLLNQQQTGLNNRLKPKGNRK-----KRRRVKRSE--
-----C------------------------------------------------------
-------------------------------------------------PTPMMVIQQLY
EKDLLPAIYVIFSRRECDRAVQ-------KLEGVVLV-SPEEAHALQYNLLTFFLGENTN
LQ-VSLLEAVATENPPLYEPLKDFLSTLSPQ-----SNLFTYLGEDEESKVHLFEILANL
CQLVRSE-QLEPLTRGIAAHHAGILPLWKELVEQLFEVGLVKVVFATATLSAGINMPART
TVISALSKRIDTGHSMLNPSEFLQIAGRAGRRGMDEVGHVVTIQTPFEGATEAAYLATAE
SEPLKSCFTPSYGMVLNLLQKHSLREAKDLLERSFAEYLAQLKLEPEQQAIASLSTELAK
LDIELGGLQEKD-------ILAYEKLKARLKEEKRLLKVLEAQAQEKRKKEIAGQLSKLN
IGDLVYLKGKRL------KTSIPQLATIVAMVPGSGQGFDLLCLGDNNYWYLVKRGDIVD
FYGASL-----PLSFADNLTLPDLRRLSLGRGP--KGDENSRQITQQMSDRAFGRI----
---TPPEVIEQQQRIDHVQTLLDDHPLT-QSKDFKRLFKSHHRRLELREQLHNRQIKFQK
LQSNQSYYWQEFLNLIEILREFKAL---DNYTPTALGEAAATMRGENQLWLGMVLMSSTL
EHLEAPQLAAAVSAIITETLRPDTWTNYLPSPEVLSLFQESP------------------
---------------EDGVSIGEMRRLLNQTQRRYQVT-IPV----WLELELMG---LVE
QWALGGDWQELCENTSLDEGDLVRLLRRTVDILWQIPQTPGISGYLITTAKEAIALLKRF
PI---------------------------------
>Syn7335|254423688
-------------------------------------------------ML---------
-------AP---ETLFPFRLDDFQIDAIAALNQGQSIIVCAPTGSGKTLIGEYAIHRALE
MGRRVFYTTPLKALSNQKLRDFQQAFGEE-------------SVGLLTGDSSVNREAPVV
VMTTEIFRNMLYGTTI--------------------GEVGTSLRDVQAVILDECHYMNDR
QRGTVWEESVIYCPPEIQLVGLSATIENGGQLTDWINEVH-----------------GPT
RLIYSDYRPVPLNFHFAVEKGIFPLLNNQKTSIHPRLKNYRKPP----RRQRGQKKKA--
-----G------------------------------------------------------
-------------------------------------------------ATLPGVVSQLQ
AKDMLPAIYFIFSRKGCDKAVQ-------AVASMNLV-SAAEAELLK-------------
------------------RRIDRFVERN-PE-----------------------------
--AIRTN-QLEPLYRGVAAHHAGILPAWKSLVEELFQAGLIKVVFATETLAAGINMPART
TVIASLSKRTDSGHRLLHASEFLQMSGRAGRRGMDVEGHVVTVESPFEGAKEAASLALAP
PDPLVSQFTPSYGMVLNLLQVHTAEEAQELIERSFGQYLATLHLAPQKKAIAKLEQDIAV
LQDQLAYIDEAA-------LAEYEKLRGWLREEERLLKILQQQAEESIGTLEPVAISFAM
AGTVLSLKGKNI------KVATPLPAVLVSKVPGPGQFPFLVCLGANNRWYVATVKDVAA
LPERSAGTAGSRLRAADDLTPPVDLIYSPGKSR--KGNEVSAAVAAKIPEITAIET----
---QAPEVKEQQEKAAAVAQKLAQNPVA-QLENPKAVVKQQKRLLKLEEERRDRLQKYEN
YTHH---YWLEFVSLMQVLEDFECL---EENTPTEMGQLCAAIRGDNELWLGMALASGEF
DALEPQQFAAACAGILMENNRSDTWIRYHATRPVLEALG---------------------
-------------------GLRSLRRRIFQAQRRQDIQ-IPV----WLEEDLIA---LVE
QWALETEWQVLCDNTSLDEGDVVRLLRRTLDFLSQIPHVPYLSESVRSNARQAAYLINRF
PVNETPD----------------------------
>Syn307|148243022
------------------------------MNAATADSQDGGVALSSNSGL---------
-------DP---AALFPFPLDDFQLEAVAALNQGHSVVVSAPTGSGKTLIGEYAIHRALA
HGQRVFYTTPLKALSNQKLRDFREQFGAD-------------RVGLMTGDLTANREAPIV
VMTTEIFRNMLYAEI---------------------EDGDDPLEGVEAVVLDECHYMNDS
QRGTVWEESIIHCPPAIQLVGLSATVANAGQLTDWIEQVH-----------------GPA
DLIVSDFRPVPLQFSFCSAKGLHPLLNDKGTGLHPNCKVWRAPK---GHHRRG-KNPK--
PPQPEP------------------------------------------------------
-------------------------------------------------PSMGFMVAQLV
ERQMVPAIVFLFSRRGCDKAVR-------DLLKASLV-NEQEARELR-------------
------------------LALEAFAQTS-PE-----------------------------
--AVRDGVHAEALLRGVAAHHAGVLPAWKELIEQLFQRGLVKVVFATETLAAGINMPART
TVISALSKRTENGHRPLMASEFLQMAGRAGRRGLDTQGYVVTMQSRFEGVREAGQLATSP
PDPLVSQFTPSYGMVLNLLQRYELSKAKELVERSFGRYLATLDLAEDQSRIAELRQQLEL
LGETVPDVPWED-------FEDYEKQRGRLREERRLLRILQQQAEETLAHELTLALQFAS
PGTLVSLKAPQL-------RGGVAAAVIVDKLDGPGQFPLLQCLTEDNVWIVVPCNAVVG
LHAEL------SCLQVNDVASPDME--RPGELR--HGDQPSGGLALAVAAMAKRHDMHTP
QYDLAGEVSDQAELVRALEEELELHPAH-RWGDRKQLKKQRRRMEELEEEIAERQQLLHR
RANR---HWETFLSLIEILQHFGCL---DELDPTEVGRTVAALRGDNELWLGLALMSGHC
DELPPADLASVLEAISTEVSRPDLWSAYPPPPQAEETLH---------------------
-------------------DLRGLRRELLRQQEIHAVV-FPV----WWEPDLMG---LVK
AWAEGESWSDLIANTSLDEGDVVRLLRRTVDLLAQLPYCPAVSEELRSNGRRALQMINRF
PVKEAVVEGVVD------DSLNPATMRAASD----
>Syn9605|78213558
------------------------------MNQSTPATPRSEPDVDRSAPL---------
-------NP---SEIFPFPLDDFQLEAMDALNQGHSVVVSAPTGSGKTLIGEYAIHRALA
HDQKVFYTTPLKALSNQKLRDFRDQFGAE-------------NVGLMTGDLSVNREASIV
VMTTEIFRNMLYAEA---------------------DEHDDPLTDVEAVVLDECHYMNDS
QRGTVWEESIIHSPPTVQLVALSATVANAGQLTDWIDKVH-----------------GPT
TLVMSDHRPVPLQFSFCSAKGLHPLLNDAGTGLHPNCKVWRAPK---GHKRKG-RSQR--
PTQPEP------------------------------------------------------
-------------------------------------------------PPITFVVAQMA
ERQMLPGIYFIFSRRGCDKAVR-------DLGVQCLV-SKQEQARIK-------------
------------------ARLTAYSNDN-PE-----------------------------
--AVRDGIHADALLRGIAAHHAGVLPAWKELIEELFQQGLVKVVFATETLAAGINMPARS
TVIAAMSKRTERGHRPLMGSEFLQMAGRAGRRGLDSQGYVVTVQSRFEGVREAGQLATSP
SDPLVSQFTPSYGMVLNLLQRHDLAKARELVERSFGRYLAGLDLVEDEDNLSQLRLQLSQ
LEGVAGDIPWED-------FEDYEKMRGRLREERRLLRILQQQAEETLANELTMALQFAS
TGTLVSLKSPQL-------RGRVAPAVIVEKVKGPGQFPLLLCLTDENVWILVPCQAVVS
IHAEL------SCLQVDGLEVPELS--RSGELR--HGDQASGGLALAVAHMARRHDMTTP
QYDLAGEVLTQARLVRDLEQEQEQHPAH-RWGDRKQLKKHRRRMEDLELEIAERQQQLHQ
RANR---HWETFLALMDILQHFGCL---DELDPTEIGRTVAALRGDNELWLGLALMSGHL
DDLSPPDLAAVFEAISTEVNRPDLWSGFPPPAAAEEALQ---------------------
-------------------DLSGLRRELLRAQERAGVV-VPA----WWEPELMG---LVD
AWARGTSWSDLIANTSLDEGDVVRIMRRTVDLLAQVPYCEAISEQLRSHARQALKAINRF
PVAEAEDLVPAS------AALNPATERAA------
>Nosp|186682114
-----------------------------------------MNYPAPSPEL---------
-------DL---GAIFPFDLDQFQKDAIASLNAGRSVVVCAPTGSGKTLVGEYAIYRALS
RGKRVFYTTPLKALSNQKLRDFREKFGFD-------------QVGLLTGDASIHRDAPIL
VMTTEIFRNMLYGTPI--------------------GQVGISLVDVEAVILDECHYMNDR
QRGTVWEESIIYCPREVQLAALSATVANSDQLTDWLNRVH-----------------GPT
DLIYSDFRPVPLEFHFCNPKGLFPLLNDSKTKINPRLLQKKKRG---GERDRG-RSGR--
PE---A------------------------------------------------------
-------------------------------------------------PGIIYTLSQLE
QRDMLPAIYFIFSRRGCDKAVA-------EVGDLWLV-NNEESQILR-------------
------------------QQIDDFLARN-PE-----------------------------
--AGRSG-QIAPLYRGIAAHHAGILPAWKALVEELFQQGLIKVVFATETLAAGINMPART
TVISTLSKRTDTGHRLLNASEFLQMAGRAGRRGMDKQGHVVTVQTPFEGAKEAAYLGTSK
PDPLVSQFTPSYGMVLNLLQTHTLEQTRELIERSFGQYMATLHLRPEYDEIAELEKQLAQ
LHEQIAAVDENE-------LAIYEKLRQRLKVERQILKTLQEQAQEDRQEELGMMLDFAV
SGTLLSLKGKNI------TVSSPVTAVLVGKSPGSGQAPYLVCLGHDNRWYVATTGDVVD
LYAELP-----RIEVSPDVLPPPEMPLKPGQSR--RGNEETFAIATRIPNPIESLH----
---LAPEVAEQLSRTAAVQEQLEAHPLH-QSGNAATLFKRRAKYVELEAELEQLQGQVEQ
QSQR---HWEEFLNLILILQHFGAL---DNLVPTQLGRIAAAIRGENELWLGLVFASGEL
DNLDPHHLAAAAAGLVMETPRPDSKVNFELSNEVAEALA---------------------
-------------------KLRGIRRQMFQLQRRYNVA-LPI----WLEFELIA---IVE
QWALGMEWTELCENTTLDEGDVVRILRRTLDLLSQIPHVPHLPDSFQRNAYRAMQLIDRF
PVNEVVE----------------------------
>PromAS|123969201
-------------------------------------------------ML---------
-------NL---EEYFPFPLDDFQLEAIGAINSGNSLVLTAPTGSGKTLIGEFAIYRGLS
HDSRVFYTTPLKALSNQKFRDFTNQYGEN-------------KVGLLTGDISINREAPIL
VMTTEIFRNMLYGEF---------------------DEFDDPLENLESVILDECHYMNDP
QRGTVWEETIIHCPTRTQIIALSATIANADQLQNWIEKVH-----------------GPT
VLINSDKRPVPLDFIFCSVKGLHPLLNNKSNGIHPNCKIWRAPK---GQKIRG-KVGR--
IMQPKS------------------------------------------------------
-------------------------------------------------PSISFVISKLA
ERNMLPAIYFIFSRRGCDKAIE-------NIKDLTLV-SYSEASMIS-------------
------------------QKLEFYLKNN-QE-----------------------------
--AIKDKSQCEALKRGIASHHAGLLPAWKELVEELFQQGLLKVVFATETLAAGINMPART
TVISSLSKRTEDGHRLLFSSEFLQMSGRAGRRGKDTQGYVVTLQTRFEGAKEASALAISK
PNALESKFTPSYGMVLNLLQSYTLEKSKELIKRSFGSFLYLGESSGENIILENLDKDLIE
LKKITSNVSWKD-------FDAYEKLKNRLKEERRLLKILEKQSAEKLSEEITNALPYIK
DGSLISIKAPQI-------KRKIVPGLICKKIYESQKIKSLLCLTIDNLFILIKPSYIVS
IFNDL------DVIDVLGLEVPKMY--FSGEVF--RGDDMSQCYADQILEVSKKNDLQTP
QYDLTTEVLAQKQQINNLEETVTDHPAH-RFGDSKKLKKYRKRIIDVEEEINIRKKLLED
KENH---NWRTFTDLIKILNHFGCL---NDLDLTEVGQTVGAIRSENELWIGLVLVSGYL
DDLDPPELAAIIQAICVDVRRPNLWCNFKPSLKVIDVFN---------------------
-------------------ELDGLRKLVSFQQNKFHIE-IPI----YLETELTG---IIS
EWARGKKWKDLVFNTSLDEGDVVRIIRRSIDVLSQVQYCIGVSNKLKSKAKLALKAINRF
PVSESNDLIKVS------EDVNPATKRIDNNS---
>Rapb|282897088
MFNNPQIQDGYSYEFSGGESIRPDVTSRSCDSIILLRVEVLVNNHTPSPLE---------
----I--DL---QSIFPFELDQFQLDAIASLNGGRSVVVCAPTGSGKTLIGEYAIYRALS
QGKRVFYTTPLKALSNQKLRDFREKFGFE-------------QVGLLTGDASVNREAPII
VMTTEIFRNMLYGTPI--------------------GQIGVSLTNVEAVVLDECHYMNDQ
QRGTVWEESIIYCPQEVQLVALSATVDNSDQLTDWLNRVH-----------------GPT
DLIYSDFRPVPLEFHFCNPKGLFPLLNESRTKINSRLIKRGKK----GIGERG-YGNR--
PE---P------------------------------------------------------
-------------------------------------------------PTIVYTLSQLS
QRDMLPAIFFIFSRRGCDKAVS-------EVSDLWLV-NNEESQILR-------------
------------------VQIDEFLTRN-PE-----------------------------
--AGRSG-QIAPLYKGIAAHHAGILPAWKLLVEELFQQGLIKVVFATETLAAGINMPART
TVISTLSKRTDNGHRLLKASEFLQMSGRAGRRGMDRQGHVVTLQTPFEGAREAAYLATSP
ADPLVSQFTPSYGMVLNLLQTHTLEQAKELIERSFGQYMATLYLKPEYDEIEEIKAELTK
IEEELSVIDENE-------ITLYEKLKQILKVELHIFRTLQEQLREERESELYMMLEFAV
KGTLVSLRDKNT------TATLPITAILYSKVPDTGPSSYLICLGKNNRWYSATSSDILE
VHAHIS-----RVEVLESIIPPIELGLKKGYSW--RGDAQTAEIADIIPDATEFLY----
---MTPELANQLSRVVSIQSQMENNPVH-QSGKIGHIFKQKAKFLELKSYLEGLEKQVKQ
NSEQ---HWEQFLNLIRILQHFDAL---DNLVPTYLGQMAATIRGENELWLGLAIDSGEL
DNLDPHHLAAAIAALVTETPRPDSRVSFDLSDEVGSALS---------------------
-------------------NLRNIRRKLFQIQHRYHVA-LPI----WLEFELIA---IVE
QWALGTKWLQICAMTTLDEGDVVRLLRRTLDLLSQIPHAPFVSESLRKNAGRAMQLIDRF
PVNEVVE----------------------------
>YellA|86607265
-----------------------------------------MNPLLSPATD---------
----LLDEL---RRLFPFELDEFQIRAIQALAAGESVVVCAPTGSGKTLIGEYAIYRALS
QGKRVFYTTPLKALSNQKFRDFGQQFGPE-------------RVGLLTGDISINREAPIL
VMTTEIFRNMLYGTPLSLAVQQGAYASEMDAWEQAEALSRDPLQDVQAVILDECHYMNDQ
QRGTVWEEAIIYCPAHIQLVALSATLANSDQLTDWMNQVH-----------------GPT
RLIDSSHRPVPLQFHFANRKGLFPLLEQTESG------QWVCNR---RLKSKLPKSGQ--
SSYGGV------------------------------------------------------
-------------------------------------------------PDMVQVVENLR
QRDMLPAIYFIFSRKGCDLAVA-------SVGNLDLIASEAERQQLA-------------
------------------EQIDRFCRET-PE-----------------------------
--AVRRD-QLDALYRGIAAHHAGMLPAWKGLVEHLFQQGLVKLVFATETLAAGINMPART
TVISSLSKRTDNGHRLLTASEFMQMSGRAGRRGKDVIGHVVTLQSPFEGAQEAARLATAG
ADPLVSQFTPTYGMVLNLLQKHSLEAARDLINRSFGQYLLSLQKLPEQQELQHTRAELEE
IDRLLEGISDED-------IARYEKMQAQRREERRILRYLLKQREA--------------
-------------------EPDPTLRLL--------------------------------
------------------------------------------------------------
---AFPHIQAQEEKIRALEARIRANPAH-RVG--KKLLGLQEKRQRLRKRLQHLERQSDS
VQEL---RWQQFMALVGVLQEFDCL---REYQPTASGEVVAALRGDNELWLALALLSGEC
LGCAPHHFAGVIAALVAEPPRSGTYSRLRTSGLVEDVLH---------------------
-------------------GLRGLRRQLFRSQRQHQVFHVPI----GFEPGLAG---IVE
HWAQGIPWEQLEASTNLDAGDIVRLIRRTLDLLSQIPYIPHLPAELRENARKAQKLLDRF
PVSELI-----------------------------
>Prom9215|157414068
-------------------------------------------------ML---------
-------NL---EEYFPFPLDDFQLEAIRAINSGNSVVLTAPTGSGKTLIGEFAIYRGLS
HDSRVFYTTPLKALSNQKFRDFANQYGEN-------------KVGLLTGDISINREAPIL
VMTTEIFRNMLYGEF---------------------DEFDDPLENLESVILDECHYMNDP
QRGTVWEETIIHCPTRTQIIALSATIANADQLQNWIEKVH-----------------GPT
VLINSDKRPVPLDFIFCSVKGLHPLLNNKGNGIHPNCKIWRAPK---GQKMRG-KVGR--
IMQPKS------------------------------------------------------
-------------------------------------------------PSIGFVISKLA
ERNMLPAIYFIFSRRGCDKAIE-------NIKDLTLV-SYSEANMIS-------------
------------------KKLDVYLKNN-QE-----------------------------
--AIKDKFQCEALKRGIASHHAGLLPAWKELVEELFQQGLIKVVFATETLAAGINMPART
TVISSLSKRTEDGHRLLFSSEFLQMSGRAGRRGKDTQGYVVTLQTRFEGAKEASALAISK
PNSLESQFTPSYGMVLNLLQSYTLEKSKELIKRSFGSFLYLGESSGENIILENLDKDLIE
LKKITSNVSWQD-------FDAYEKLKNRLKEERRLLKILEKQAEEKLSEEITNALPYIK
DGSLISIKAPQI-------KRKIVPGLICKKIYESQKIKSLLCLTVDNLFILIKPSYIVS
IFNDL------DAIDVLGLEVPKMY--FSGEVF--RGDDMSQCYADRILEVSKKNDLQTP
QYDLTMEVLAQQQQINNLEETVNDHPAH-RFGDSKKLKKYRKRIVDVEQEIYMRKKLLED
KENH---NWRTFTDLIKILNHFGCL---SDLELTEVGQTVGAIRSENELWIGLVLVSGYL
DDLDPPELAAIIQAICVDIRRPNLWCNFKPSIKVIDVFN---------------------
-------------------ELDGLRKLVASQQNKFHIE-IPI----YLETELTG---IIS
EWARGKKWKDLVFNTSLDEGDVVRIIRRSIDVLSQVQYCIGVSNKLKSKAKLALKAINRF
PVSESNDLIQVS------EDINPATKRIDNNT---
>PromN2A|72382836
---------------------------------MASSERDTSENEILQNNL---------
-------NP---EQIFPFALDEFQLKAIDSLNQGHSVVVSAPTGSGKTLIGEYAIYRAIS
HGSKVFYTTPLKALSNQKLRDFRNQFGSS-------------NVGLLTGDLSLNREASIL
VMTTEIFRNMLYAAA---------------------DRNDDPLLDIETVVLDECHYMNDA
HRGTVWEESIIHCPKSVQFVALSATVANAGQLTDWIEQVH-----------------GPT
DLISSDLRPVPLEFNFCSAKGLHPLLNDKGTGLHPNCKIWRPTK---SHKKRG-RLSK--
PTQPEA------------------------------------------------------
-------------------------------------------------PSLGFVISKLA
ERNMLPAIYFIFSRRGCDKAVK-------TIASTCLV-NQEERKSIQ-------------
------------------DRFEKYVILN-SE-----------------------------
--GLRDDLHIQALFNGVASHHAGVLPAWKELIEELFQEGLIKVVFATETLAAGINMPART
TIISTLSKRSDNGHRQLMGSEFLQMAGRAGRRGLDSRGYVVTLQTRFEGVREAGQLATSP
ADPLISQFTPSYGMVLNLLQRYELDKSKELIERSFSRYLASLDLVEEEEELSRLKEEFKE
YKNFAEDIPWSD-------FERYEKIKSHLKEERRLLKILQKQSADTLSNELISALEFAN
NGTLISLKTSQL-------RGKVTPAVIIQKIQKRDRHTQLLCLTDENIWILIACKEVVS
LYADL------TCLDVSHLTTPEIS--RPGEIH--HGDSLSNEIASMISNLAQKNDMRTA
QYDLASEVLSQAKLVKSLDDELLIQPAH-RWGDKKKLKRHRRKMDELGIEIHEREEMLYD
RSNR---HWETFLSLIKVLNHFGCL---DDLNPTEIGRSIGSLRGENELWLGLVLMSGHL
DELTPTELAGVVQSIATEVNRPDLWSGFIPSAVADEAFN---------------------
-------------------DLSNIRRELFRVQERFGIE-IPI----LWSSELMG---LVE
AWARGSSWTDLISNTSLDEGDVVRILRRTNDLLSQIPYCESVSRQLRNNAKAAMKLMDRF
PVREAEDINQAKEKNH--ELTNPATERHNGD----
>Syns9917|87125389
----------------------------------MAEIDTLAAEPASVGSP---------
-------DP---AQIFPFPLDGFQLEAIEALNQGHSVVVSAPTGSGKTLVGEYAIYRAIA
HRQKVFYTTPLKALSNQKLRDFRAQFGAE-------------NVGLMTGDLSVNREASIV
VMTTEIFRNMLYAEA---------------------DAHRDPLADVEAVVLDECHYMNDS
QRGTVWEESIIHCPPSVQLVALSATVANAGQLTDWIERVH-----------------GPT
RLVLSDHRPVPLQFSFCSAKGLHPLLNDQGTGLHPNCKVWRAPK---GSKRKG-RSPK--
PPQPEP------------------------------------------------------
-------------------------------------------------PPISFVVAQMA
ERDMLPAIYFIFSRRGCDKAVR-------DLGAQCLV-NENEQARIR-------------
------------------ERFKAYASAN-PE-----------------------------
--AVRDGVHADALLRGIAAHHAGVLPAWKELIEELFQEGLVKVVFATETLAAGINMPARS
TVIAALSKRTERGHRPLMASEFLQMAGRAGRRGLDSQGYVVTVQSRFEGVREAGQLATSP
SDPLVSQFTPSYGMVLNLLQRHDLAKARELVERSFGRYLASLDLVEEEEILTQLRLQLGQ
LQGTAGDVPWED-------FEEYEKRRGRLREERRLLRILQQQAEETLAHELTLALQFAS
VGTLVSLKAPQL-------RGVVTPAVIVEKCDGPGQFPLLLCLTDDNAWLLLPCQAVVS
LHAEL------SCLQVEGVNPPELR--RAGELR--HGDQQSGGLALAVGHMAQRHDMTTP
QYDLAGEVLTQARLVQELEADLEAHPAH-RWGDRRQLKKHRRRMEELELEIRERQQMLHH
RANR---HWETFLALIEILQHFGCL---DDLEPTEIGRTVAALRGDNELWLGLALMSGHL
DELQPAELAAVFEAISTEVNRPDLWSGFPPPPRAEEALH---------------------
-------------------DLMGIRRELLRAQERAQVV-MPA----WWEPELMG---LVE
AWASGTAWNDLIANTSLDEGDVVRIMRRTVDLLAQVPYCEAISEQLRRHARQALKAINRF
PVAEAEDLLKAAAAEA--GGLNPATERAA------
>Prom9312|78779944
-------------------------------------------------ML---------
-------NL---EEYFPFPLDDFQLEAIQAINSGNSLVLTAPTGSGKTLIGEFAIYRGLS
HDSRVFYTTPLKALSNQKFRDFASQYGEN-------------KVGLLTGDISINREAPIL
VMTTEIFRNMLYGEF---------------------DEFDDPLENLESVILDECHYMNDP
QRGTVWEETIIHCPSRTQIIALSATIANADQLQNWIEKVH-----------------GPT
VLINSDKRPVPLDFIFCSVKGLHPLLNNKGNGIHPNCKIWRAPK---GQKKRG-KVGR--
IMQPKS------------------------------------------------------
-------------------------------------------------PSIGFLISKLA
ERNMLPAIYFIFSRRGCDKAIE-------NIKDLTLV-SYSEANMIS-------------
------------------QKLDLYLKNN-QE-----------------------------
--AIKDKSQCEALKRGIASHHAGLLPAWKELVEELFQQGLIKVVFATETLAAGINMPART
TVISSLSKRTEDGHRLLFSSEFLQMSGRAGRRGKDTQGYVVTLQTRFEGAKEASALAISK
PNSLESQFTPSYGMVLNLLQSYTLEKSKELIKRSFGSFLYLDESSGDNAILENLDKDLIE
LKKITSNVSWND-------FDAYEKLKNRLKEERRLLKILEKQAAEKLSEEITNALPYIK
DGSLISIKAPQI-------KRKIVPGLICKKIYESQKIKSLLCLTIDNLFILIKASYIVS
IFNDL------DAIDVLGLEAPKMY--FSGEVV--RGDDMSQCFADRILEVSKKNDLQTP
QYDLTTEVLAQRQQINALEEKVTDHTAH-RFGDSRKLKKYRKRIVDVEQEINIRKKLLRD
KENH---NWRTFTDLIQILNHFGCL---NDLELTEVGQTVCAIRSENELWIGLVLVSGYL
DDLDPPELAAIIQAICVDVRRPNLWCNFKPSLKVLDVFN---------------------
-------------------ELDGLRKLVASQQNKFHIE-IPI----YLEIELTG---IIS
AWARGEKWKDLVFNTSLDEGDVVRIIRRSIDVLSQVQYCIGVSNKLKSKAKLALKAINRF
PVSESNDLIKVS------EDINPATKRIDNNS---
>SynsBL|116071149
-----------------------------MTQAQPEPSTQASDAAASGSGL---------
-------DP---SQCFAFPLDDFQLEAVDALNQGHSVVVSAPTGSGKTLVGEYAIYRALA
HGQKVFYTTPLKALSNQKLRDFREQFGDE-------------NVGLLTGDLSVNREASIV
VMTTEIFRNMLYAEA---------------------DEHDDPLADVEAVVLDECHYMNDS
QRGTVWEESIIHCPPPVQLVALSATVANAGQLTDWIEKVH-----------------GPT
TLIVSDHRPVPLQFSFCSAKGLHPLLNEAGTGLHPNCKVWRAPK---GQKRKG-RSNK--
PPQPEA------------------------------------------------------
-------------------------------------------------PPISFVVAQMA
QRDMLPAIYFIFSRRNCDKSVR-------DLGAQCLV-TQDEQARIH-------------
------------------ARLSAYSVAN-PE-----------------------------
--AVRDGIHADALLRGIAAHHAGVLPAWKELIEELFQQGLVKVVFATETLAAGINMPARS
TVIASLSKRTERGHRPLMGSEFLQMAGRAGRRGLDSQGYVVTVQSRFEGVREAGQLATSP
ADPLVSQFTPSYGMVLNLLQRHSLEKARELVQRSFGRYLAGLDLVDDEEMLSQLRLQLSQ
LDGVAGDVPWED-------FEDYEKERGRLREERRLLRILQQQAEETLANELTQALQFAS
NGALVSLKSPQL-------RGRVTPAVIVEKVNGPGQFPRLLCLTDDNVWILLPCQGVVS
LHAEL------SCLQVDGVVPPVLQ--RSGEIR--HGDQISGQLALAVAHMARRHDMTTP
QYDLAGEVLTQARLVQQLESELEQHPAH-RWGDRKQLKKHRRRMEELEHEIAERQRLLHH
RSNR---HWDMFLALKDILQQFGCL---DDLDPTEVGRTVAALRGDNELWLGLALMSGHL
DELDPPNLAAVFEAISTEVNRPDLWSGFPPSGPAEEALQ---------------------
-------------------DLSGLRRELLRAQERASVV-VPA----WWEPELMG---LVE
AWAKGTSWSDLIANTSLDEGDVVRIMRRTVDLLAQVPYCEAISEQLRSHAKQALKAINRF
PVAELEDPRAGVA-----GGLNPATERAA------
>Prom9515|123966880
-------------------------------------------------ML---------
-------NL---EEYFPFPLDPFQIEAIKAINSGNSVVLTAPTGSGKTLIGEFAIYRALS
HESRVFYTTPLKALSNQKFRDFINQFGEK-------------KVGLLTGDISINRDAPIL
VMTTEIFRNMLYGEF---------------------EEFCDPLVNLESVILDECHYMNDP
QRGTVWEETIIHCPSRAQIIALSATISNADQLQNWIEKVH-----------------GPT
VLVNSDKRPVPLDFMFCSAKGLHPLLNNKGNGIHPNCKIWRAPK---GQKKKG-KVGR--
IMQPKV------------------------------------------------------
-------------------------------------------------PPIAFVVSKLS
ERNMLPAIYFIFSRRGCDKAVE-------YIKDLSLV-SYSEANLIS-------------
------------------QRLDVYLKNN-EE-----------------------------
--GVKDKFHCEALKRGIASHHAGLLPAWKELVEELFQKGLIKVVFATETLAAGINMPART
TVISSLSKRTDEGHRLLFSSEFLQMSGRAGRRGKDLQGYVVTLQTRFEGAKEASTLAISQ
PNPLVSQFTPSYGMVLNLLQNYSLDKSRELIKRSFGSFLYLGESSEEMVILDNLEKDLQE
LKKITTNISWQD-------FDLYEKMKSRLKEERRLLRILEKQSAEKLSEEITSALTYIK
DGSLISIKAPQI-------KRKVVPAMICKKIYESNKITSLLCLTIDNLFILIKPSYIVN
IFPDL------EEIKILKLEEPKMN--FSGEVV--RGNDESQTLAHKIFEISEKYDLRTP
QYDLTTEVLEQRKLITNLDEKISNQPAH-KFGDSKKLKRYRKRIIEIEQEIIRRNNLLED
KENH---NWKKFTNLTKILNHFGCL---NNLELTEVGQSVGAIRSENELWVGLVLLSGYL
DDLTPPDLAAIIQAICVDVRRPNVWCNFKPSIKVIEVFN---------------------
-------------------ELEGLGKLVASKQKNFNID-TPI----FLEIELTG---IIS
EWASGKKWKELIFNTSLDEGDVVRILRRSMDVLSQIQYCVGVSNKLKQKAKLALKAINRF
PVSESNDLLKVS------DNINPATKRIDNNY---
>Cya8802|257059185
-----------------------------------------MNQPLAQSQL---------
-------NL---ATLFPFELDGFQKDAIAALARGKSVVICAPTGSGKTVIGEYAIYHALE
QGKRVFYTTPLKALSNQKFRDFQDKFSQTEDNS---------LVGLITGDTVINANAAIV
IMTTEIFRNMLYETPI--------------------GQVGTSLENVATVILDECHYISDR
GRGTVWEESIIYCPPNIQLVALSATIGNPEQLTDWINQVRLTAP----GVDPKSDAVSLC
ELINSDFRPVPLRFFFSTKKGLAPLLNPKQTALNPRLKFKGNPN-----KKRRLKRED--
-----C------------------------------------------------------
-------------------------------------------------PSLLTVIKQLE
KQDLLPAIYVIFSRRGCDQSVQ-------RLEGITLV-NPEEAHALQYNLLTFFLAENPR
LQ-ESLLEAVKTENPPLYQPLLDFLSSPIPD-----ADLFDYLARDQETKLHLFQLLATT
SQLVRSD-QLEPLTRGIAVHHAGILPVWKELVEQLFEAGLVKVVFATATLSAGINMPART
TVISALSKRTDTGHGMLTPSEFLQIAGRAGRRGMDEVGYVVTVQTPFEGAQEAAFLATAG
SEPLKSCFTPSYGMVLNLLQKHTLNEAKHLLERSFAEYLAKLKIEPEQQAIAALTTELTQ
LDMALAGLSESE-------LFGYEKLKARLKEEQRLLKLLEEQAEETRKQQIFPLLAKLN
TGDLLYLKGKHL------KVATPQLAVLVGMVPGSGQAPDFLCLGEDNRWYLVKRADIVE
INSASL-----PRESLQSLNLPDLEACRLGKGP--KGDETSRQVCQQMGDRAVSLK----
---IAPEVMAQQQRLDEIQRTLEQHPLE-NRKNPARLLKLHHQRLRLREQLHISQVRFQK
LQSSQSYYWEEFLNLIEILREFEAL---EGYHPTPLGQACATIRAENELWLGLVMMSGAL
ERLESPQLAAAVSALITESLRPDTWTNYLPSPEIIALFTESH------------------
---------------PQGVSLQEIRRLLYQTQSRYHIT-IPV----WLELDLIG---MIE
QWALGADWQELCENTSLDEGDVVRLLRRTIDLLWQIPQIPGVSDYLKDTAKEAVTRLKRF
PL---------------------------------
>Prom9313|33863754
---------------------------------MSSVAHVTTAPDVAKLEP---------
-------DP---FAIFSFPLDEFQLEAIAALNHGHSVVVSAPTGSGKTLVGEYAIHRAIA
HGQKVFYTTPLKALSNQKLRDFREQFGSQ-------------NVGLMTGDLSVNREASIV
VMTTEIFRNMLYAEA---------------------DQADDPLADVEAVVLDECHYMNDS
QRGTVWEESIIHCPASVQLVALSATVANAGQLTDWIERVH-----------------GPT
QLVFSDYRPVPLQFSFCSAKGLHPLLNDAGKGLHPNSKVWRAPK---GHKRKG-RSPK--
PPQPEP------------------------------------------------------
-------------------------------------------------PPIKFVIAQMA
EREMLPAIYFIFSRRGCDKSVK-------DLGSQCLV-SPTQQEQIR-------------
------------------QRLRTYSETN-PE-----------------------------
--AVRDGIHADALLRGIAAHHAGVLPAWKELIEELFQQGLVKVVFATETLAAGINMPARS
TVISALSKRTERGHRPLMGSEFLQMAGRAGRRGLDSQGYVVTVQSRFEGVREAGQLATSP
ADPLVSQFTPSYGMVLNLLQRHDLKKARELVERSFGRYLASLDLVYEEESLEQLRLQLGQ
LQGVAGDVPWQD-------FEDYEKRRSRLREERRLLRILQQQAEETLANELTLALQFAS
VGTLVSLKAPQL-------RGRVTPAVIVDKLEGPGQFPLLLCLTDENVWLLLPCPAVVS
LHAEL------SCLQVTEMNEPDLQ--RSGELR--HGDQHSGSLALAVAHMAKRHDMTTP
QYDLAGEVLAQAQRVRGLEEELEQQPAH-RWGDRKQLKKHRRRMEELELEICERQQLLHQ
RANR---HWETFLSLIEILQHFGCL---DDLEPTEIGRTVAAMRGDNELWLGLSLMSGHL
DDLHPANLAAVFEAISTEVNRPDLWSGYPPPASAEEALH---------------------
-------------------DLAGIRRELLRAQERCQVV-VPA----WWEPELMG---LVD
AWARGTAWSDLIANTSLDEGDVVRILRRTVDLLAQVPYCEAISEQLRRNARLALKAINRF
PVCEAEDLLNAAAVD---EELNPATERVA------
>Cya7822|196256991
-----------------------------------------MNSKAANSTL---------
-------NL---ETLFPFELDQFQKKAITALEQGKSVVVCAPTGSGKTLVGEYAIYRALA
RGKRVFYTTPLKALSNQKCRDFQEKFGQTPFLAHRV------DVGLITGDIVINPDAPII
VMTTEIFRNMLYETPI--------------------GEVGTSLENVETVVLDECHYISDS
GRGTVWEESIIYCPPTIQLVALSATIGNPEELTDWINKVRQKRE----NKQFLEQKISTC
ELINSDFRPVPLSFYFSTKQGLFPLLNSKNTAINPRLLPKKNQK-----KQRRIRREE--
-----C------------------------------------------------------
-------------------------------------------------PTILEIVEQLQ
FGQMLPAIYVIFSRRGCDQAIQ-------SLGSLNLV-NREEEKELCWRLLVFFLAENAS
LQ-EQLLNYFAKNNPDLRDKIYSFLANN-PD---ATEQLLEILQTQPEIKSQLFQYLASE
SKFIRLD-HLEPLTRGIAAHHAGILPAWKELVEKLFELGLIKVVFATATLSAGINMPART
TVISALSKRTDEGHSMLTPSEFLQIAGRAGRRGMDQLGHVVTVQTPFEGAKEAAYLATAQ
PEPLKSCFTPSYGMVLNLLQKHSLEQAKDLLECSFAEYLARLKLAPEKQAIIELTTELTK
LNIELAGISEGQ-------INSYKKINETLREEKRLLKILRHQAQTNRKNEIVTRLEQLQ
AGKIVHLKGKHI------KVSEPVTAVLIGSIPGSGKSPDFVCLGEDNRWYIAAIADLLD
INPGSI-----PLSEIAEIPLPNLEKVQLGPWR--KGDEKTAKLSQQIKGYAQELV----
---EESYLIEQQQQVEILEAKLNNHPLQ-QYKNPGQILEKFEDRQQLQEELHAIQIRYQR
HQSKKSYYWEEFLHLIEILQQFNAL---DGYTPTLLGEAAATIRGDNELWVGLVLMSGEL
EQLEPPHLAAAVSALITETLRPDTMSYYPPSLQVIEVFQRQPKGEETLEILILRAHLAKE
AYWLWFFAVLYRLVKGGPVSLQETRRQLFQSQRQKMIT-IPV----WLEDELMG---LVE
AWARGTEWQDLCDATSLDEGDLVRLLRRTVDLLWQIPYIPGVSAMLRQNAKEAIIAMKRF
PV---------------------------------
>Cya7424|218437327
-----------------------------------------MNSKTPKSTL---------
-------NL---KTLFPFELDQFQKDAIAALDKGKSVVVCAPTGSGKTLVGEYAIYRALY
RGKRVFYTTPLKALSNQKCRDFQEKFGQTPFLDYPV------NVGLITGDIVINPDAPIV
VMTTEIFRNMLYETPI--------------------GEVGTSLEDVETVVLDECHYISDS
GRGTVWEESIIYCPPSIQLVALSATIGNPEELTDWINQVRMSTR----NRQFGSQSISTC
ELVNSDFRPVPLSFYFSTKQGLFPLLNNQKTAINSRLLPKKTNK-----KKQRVKRED--
-----C------------------------------------------------------
-------------------------------------------------PTILEIVEQLQ
SHQMLPAIYIIFSRRGCDQAVQ-------SLGSINLV-NSAEEKELCLRLLAFFLTELSY
EQVSQVLRDLAQMNPQLHDHLYSFLANN-PN---GAEQLVEFFGAYPQSKIQLFQHIATQ
SKFIRLD-HLEPLTRGIAAHHAGILPAWKELVEQLFELGLIKVVFATSTLSAGINMPART
TVISALSKRTDEGHSMLTPSEFLQIAGRAGRRGMDEVGHVVTVQTPFEGAKEAAYLGTAQ
PEPLKSCFTPSYGMVLNLLQKHSLEQAKDLLECSFAEYLARLKLAPEKQAIVDLTTEITK
LDIELAGISEAQ-------INSYKKLNERLKHEKRLLKILKHQAQTTKKQEIASQLEQLQ
LGNIVHLKGKHI------KVSQPVKAMFVTALPGSGKSPFLVCLGEDNRWYIAANADVLD
VNVESI-----PAEEISELSLPNLEKVQLGPWR--KGDEQTALMSQKISRYGEELL----
---EAPEVIEQQQQVDILEAKLNNHPLQ-EYKNPGSLVEKYHYRQHLQDELHAIQIKYQR
HQSRKSYYWEEFLNLIEILQEFNAL---EGYTPTALGEAAATIRGDNELWLGLVFMSGEL
DSLEPPHLAAAVSALITENLRPDTVSYYPPSLEVINLFQHQPQGDLCLETLIFRSHLIEK
AKWLWFFDQLYRM--GTAVSLQEIRRQLIQSQYKRMIT-IPV----WLEDELMG---LVE
AWARGTEWQELCEQTSLDEGDIVRLLRRTVDVLWQIPYIPRISEMLKQNAREAIRAMKRF
PV---------------------------------
>PromN1A|124026572
---------------------------------MTSSERDTSENEILQNNL---------
-------NP---EQIFPFALDEFQLKAIDSLNQGHSVVVSAPTGSGKTLIGEYAIYRAIS
HGSKVFYTTPLKALSNQKLRDFRNQFGSS-------------NVGLLTGDLSLNREASIL
VMTTEIFRNMLYAAA---------------------DRNDDPLLDIETVVLDECHYMNDA
HRGTVWEESIIHCPKSVQFVALSATVANAGQLTDWIEQVH-----------------GPT
DLISSDLRPVPLEFNFCSAKGLHPLLNDKGTGLHPNCKIWRPTK---SHKKRG-RLSK--
PTQPES------------------------------------------------------
-------------------------------------------------PSLGFVISKLA
ERNMLPAIYFIFSRRGCDKAVK-------TIASTCLV-NQEERKSIQ-------------
------------------DRFEKYVILN-SE-----------------------------
--GLRDDLHIQALFNGIASHHAGVLPAWKELIEELFQEGLIKVVFATETLAAGINMPART
TIISTLSKRSDNGHRQLMGSEFLQMAGRAGRRGLDSRGYVVTLQTRFEGVREAGQLATSP
ADPLISQFTPSYGMVLNLLQRYELDKSKELIERSFSRYLASLDLVEEEEELCRLKEEFKE
YKNFAEDIPWSD-------FEKYEKLKSHLKEERRLLKILQKQSADTLSNELISALEFAN
NGTLISLKTSQL-------RGKVTPAVIIQKIQKRERHTQLLCLTDENIWILIACKEVVS
LYADL------TCLDVSHLTTPEIS--RLGEIH--HGDLLSNEIASMISNLAQKNDMRTA
QYDLASEVLSQAKLVKSLDDELLIQPAH-RWGDKKKLKRHRRKMDELGIEIHEREEMLYD
RSNR---HWETFLSLIKVLNHFGCL---DDLNPTEIGRSIGSLRGENELWLGLVLMSGHL
DELTPTELAGVVQSIATEVNRPDLWSGFIPSAVADEAFN---------------------
-------------------DLSNIRRELFRVQERFGIE-IPI----LWSSELMG---LVE
AWARGSSWTDLISNTSLDEGDVVRILRRTNDLLSQIPYCESVSRQLRNNAKAAMKLMDRF
PVREAEDINQAKEKNH--ELTNPATERHNGD----
>Micc|254413640
-----------------------------------------MNVSTPKIEL---------
-------DP---KNLFPFPLDQFQLQAIAALNANHSVVVCAPTGSGKTLIGEYAIYRALS
RGGRVFYTTPLKALSNQKLRDFRATFGAD-------------NVGLVTGDVSINRDAPIL
VMTTEIFRNMLYGTRI--------------------GEIGTSLEGVEAVVLDECHYMNDR
QRGTVWEESIIYCPPEVQLVALSATVANSDQLTDWLNLVH-----------------GAT
ERIYSDFRPVPLQFSFANPKGIFPLLDSNQTKLNPRLKPKRNK-------GRG-RGGR--
PE---S------------------------------------------------------
-------------------------------------------------PSNAFVLAQLQ
QRDMLPAIYFIFSRRGCDRSVE-------ELGELSLV-NAKEAAELK-------------
------------------KRIDEFLRRN-PE-----------------------------
--AGRAG-QVAPLYRGIAAHHAGILPAWKGFVEELFQLGLVKVVFATETLAAGINMPART
TVISTLSKRTDRGHRLLTASEFLQMAGRAGRRGMDATGYVVTVQTPFEGAKEAAYLATSQ
ADPLVSQFTPNYGMVLNLLQTHTLPEAKELVERSFAQYLATLYLQPQQQAITELTTELAK
LDIQLAPVDLNA-------LGRYEKLKERLKEERRLLKTLQRQAQAAQVAEIAQIIPEAP
LGTLLSLKGKYI------PVPEPIPAILVAKEKGRGQSPYLVCLSADNRWYIATTADLVG
VHGWL------EMIDLTVLNPPAELTLKPGQTR--RGTPDTEAIAAQIPTDIEPM-----
---VAPEVEAQQHRMDAVKAQLEDHLVR-QWGNPSQLIKRHKRRLALQEEINNRQTLYRE
NQAM---HWQEFLNLIEILRTFGCL---EDVKPTSLGQAAAAIRGDNELWLGLALMSSAF
DQLDPHHLAACACALVTETPRPDSWTNYPPSEPVLAPLD---------------------
-------------------SLRQTRHQLFRVQRRYQVA-LPI----WLERDLIG---LVE
QWALGVEWTELCADTSLDEGDIVRLLRRTVDFLSQIPHVPFLSDGLKRNAIRAIQLLDRF
PVNELG-----------------------------
>Prom9202|254525983
-------------------------------------------------ML---------
-------NL---EEYFPFPLDDFQLEAIRAINSGNSVVLTAPTGSGKTLIGEFAIYRGLS
HDNRVFYTTPLKALSNQKFRDFANQYGEN-------------NVGLLTGDISINREAPIL
VMTTEIFRNMLYGEF---------------------DEFDDPLENLESVILDECHYMNDP
QRGTVWEETIIHCPSRTQIIALSATIANADQLQNWIEKVH-----------------GPT
VLINSDKRPVPLDFIFCSIKGLHPLLNNKGNGIHPNCKIWRAPK---GQKIRG-KVGR--
IMQPKS------------------------------------------------------
-------------------------------------------------PSIGFVISKLA
ERNMLPAIYFIFSRRGCDKAIE-------NIKDLTLV-SYSEASMIS-------------
------------------QKLDVYLKNN-QE-----------------------------
--AIKDKSQCEALKRGIASHHAGLLPAWKELVEELFQQGLIKVVFATETLAAGINMPART
TVISSLSKRTEDGHRLLFSSEFLQMSGRAGRRGKDTQGYVVTLQTRFEGAKEASALAISK
PNSLESQFTPSYGMVLNLLQSYTLEKSKELIKRSFGSFLYLGESSGENIILEKLDKDLIE
LKKITSNVSWKD-------FDAYEKLRNRLKEERRLLKILEKQSAEKLSEEITNALPYIE
DGSLISIKAPQM-------KRKIVPGLICKKIYESQKIKSLLCLTIDNLFILIKPSYIVS
IFNDL------HVIDVSGLEVPKMY--FSGEVF--RGDDISQCYADRIFEVSKKNDLQTP
QYDLTKEVLAQQQQINNLEETVTDHPAH-RFGDSKKLKKYRKRIIDVEQEINIRKKLLED
KENH---NWRTFTDLIQILNHFGCL---NDLELTEVGQTVGAIRSENELWIGLVLVSGYL
DDLDPPELAAIIQAICVDVRRPNLWCNFKPSVKVIDVFN---------------------
-------------------ELDGLRKLVSFQQNKFHIE-IPI----YLETELTG---IIS
EWARGKKWKDLVFNTSLDEGDVVRIIRRSIDVLSQVQYCIGVSNKLKSKAKLALKAINRF
PVSESNDLIKVS------EDINPATKRIDNNS---
>Nods|119513661
------------------------------------------------------------
-------------------MDQFQKDAIASLNSGRSVVVCAPTGSGKTLVGEYAIYRALS
RGKRVFYTTPLKALSNQKLRDFREQFGYD-------------QVGLLTGDISINRDAPIL
VMTTEIFRNMLYGTPI--------------------GQIGISLVDVEAVVLDECHYMNDR
QRGTVWEESIIYCPREIQLAALSATVANSDQLTDWLNRVH-----------------GPT
DLIYSDFRPVPLEFYYCNPKGLFPLLNESKTKINPRLANRGKRK----QGDRG-RNGR--
PE---A------------------------------------------------------
-------------------------------------------------PGIAYTLSQLQ
QRDMLPAIYFIFSRRGCDKAVA-------EVGDLWLV-NNDESQILR-------------
------------------EQIDNFLARN-PE-----------------------------
--AGRSG-QIAPLYRGIAAHHAGILPAWKGLVEELFQQGLIKVVFATETLAAGINMPART
TVISTLSKRTDSGHRLLNASEFLQMAGRAGRRGMDLQGHVVTVQTPFEGSKEAAYLATSK
PDPLVSQFTPSYGMVLNLLQIHTLEQAKELIERSFGQYMATVHLTPEYEEISELQTQLAQ
LHEQIAAVNEHE-------LAVYEKLRQRLKVERQLLSTLQEQAVENRQEEFVMMLSFAV
SGTLLSLKGKNI------AVSIPITAVLVGKIPG-GEAPYLICLGQDNRWYVVTTKDVVD
LYAELP-----RVDVPEHIVPPPELLLKPGQSL--RGSEETFAIAQRIPESGEGSIY---
---MPPEVAEQLSRVTAVQEQLEANPIH-QSGNVSKIFKRRARYVELEAELEELQSQVEE
HSQR---HWEEFVNLIAILQQFDAL---DNLVPTKLGQIAAAIRGENELWLGLVFESGEL
EHLDPHHLAAAAAALVIETPRPDSRVHFELSNEVVEALA---------------------
-------------------KLRNIRRKIFQLQRRYNVA-LPI----WLEFELIA---IVE
QWALGTPWTELCENTTLDEGDVVRILRRTLDLLSQIPHVPHLSKDFQRNAYRAMQLIDRF
PVNEQVLS---------------------------
>Cyab|254430185
------------------------------------------------------------
----------------------------------------------------------ME
HGQRVFYTTPLKALSNQKLRDFRQQFGAE-------------RVGLLTGDLSLNREAQVV
VMTTEIFRNMLYAEID--------------------NPDDDPLADVEAVVLDECHYMNDS
QRGTVWEESIIHCPPSIQLVALSATVANAGQLTDWIDRVH-----------------GPT
RLIYSDHRPVPLDFSFCSAKGLHPLLNDAGTDLHPNCKVWRAPK---GHRRKGPKTPK--
PPQPEA------------------------------------------------------
-------------------------------------------------PPLAFVIAQLA
ERDMLPAIYFIFSRRGCDRGVR-------DLGKVSLV-SAEEQERIR-------------
------------------AKLEAFTEVS-SE-----------------------------
--AVRDG-HAEPLLRGIASHHAGVLPAWKELIEDLFQQGLIKVVFATETLAAGINMPART
TVISALSKRTERGHRPLMGSEFLQMAGRAGRRGLDSQGYVVTVQSRFEGVREAGQLALAP
ADPLASQFTPSYGMVLNLLQRYDLPKARELVERSFGRYLATLDLAEDEARIRELRAQLAS
LEAGGGEVPWEE-------FEDYEKQRSRLREERRLLRTLQHQAEETVAHELTLALQFAS
EGTLVSLKAPQL-------RGRITPAVIVEKIQGSGQFPLLLCLTDENLWILLPCSAVVS
LHAEL------SCLQVQQLDVPTLR--HPGELR--HGDQASGGLALAVSSMARRHDMATP
QYDLAGEVQQQARQVRQLEEALELHPAH-RWGDRRQLKRHRRRMDEVAAELEERQRLLHF
RSNR---HWDTFMALIEVLRHFGALAGEDGLEPTDVGRTVAALRGDNELWLGLALMTGHL
DALTPAELASVLEAISTEVNRPDLWCAWAPPAAVEEALH---------------------
-------------------DLRSLRREIARQQDNAGVA-FPI----WWEPELTG---LVH
AWASGTSWSEVMANTSLDEGDVVRVMRRTVDLLSQVPYCEAVTQQLRDHARLALKSINRF
PVCELEDLLPTES----------------------
>Acam|158337176
---------------------------------------------MPISVP---------
-------EF---QQLFPYQLDEFQQQAINALDANQSVVVSAPTGSGKTMVGEYAIYRALQ
HGQRVFYTTPLKALSNQKLRDFQHMFGDQ-------------AVGLLTGDLSVNRSAPIL
VMTTEIFRNILYGTLT--------------------DVVNTSLEGVTSVILDECHYMNDR
QRGTVWEESIIYCPADIQLIALSATVANAQQLVDWMSWVH-----------------GPT
QLIESDWRPVPLAYFFANAKGLFPLLNQKHTALNPRLKAQAKKH----HGHRHQRRAD--
-----S------------------------------------------------------
-------------------------------------------------PDVIAVLQHLR
EREMLPAIYFIFSRKGCDRTVE-------STAHLNLL-TPAESAQMQ-------------
------------------IQIETFRQQH-PD-----------------------------
--VGRPQ-QFAAIAHGIAAHHAGLLPQWKTWVEELFQAGLIKVVFATETLAAGINMPART
TVIASLSKRTDLGHRLLTASEVLQMAGRAGRRGMDTQGYVITVQTPFEGAKEAAYLATIG
PDPLVSQFTPSYGMVLNLLQTRTLDESKRLIDQSFGQYIASVQLSPQKQAIADLQQELTL
LLQKLGTIDEGA-------LKSYQKLQQRLKEELRLLKILDQQAQETLASELTLILDHIE
SGAILSFTPPK--------SKTPIAGVFVANIPSPGHFPYLVCLSQNNHWFVIARGDVMH
LDGQLN-----RPTQAQQLTVPPSLT-KKGQTQ--QGDATSLQVAEQVPDSTWQ------
---PAPEVMHQQQRLQAVESQMQQHPAHASRQDHSKFARWQRRVTTLERQLHDRETKFNR
QFQH---QWQAFMALVEILQKFRGL---EDLRPTELGQITAAFRGENELWLGLACQSQAL
NTLDPHILAAVCAALVVDNTRPDVWLKFRPSATVQQAVK---------------------
-------------------PLRPIRRQLIQTQHRYEAP-FPV----CLDTDLVG---LVE
QWALGISWSDLCDATSLDAGDLVRILRRTVDLLSQIPYVPYLSEELKKNARRAEQPMNRF
PISDTSLLPDAAIEEDLAKDLLPEDSVPEPSELSN
>Prom9301|126696995
-------------------------------------------------ML---------
-------NL---EEYFPFPLDDFQLEAIRAINSGNSVVLTAPTGSGKTLIGEFAIYRGLS
HDSRVFYTTPLKALSNQKFRDFANQYGEN-------------KVGLLTGDVSINREAPIL
VMTTEIFRNMLYGEF---------------------DEFDDPLENLESVILDECHYMNDP
QRGTVWEETIIHCPFRTQIIALSATIANADQLQNWIEKVH-----------------GPT
VLINSDKRPVPLDFIFCSIKGLHPLLNNKGNGIHPNCKIWRAPK---GQKMRG-KVGR--
IMQPKS------------------------------------------------------
-------------------------------------------------PSIGFVISKLA
ERNMLPAIYFIFSRRGCDKAIE-------NIKDLTLV-SYSEANMIS-------------
------------------QKLDVYLKNN-QE-----------------------------
--AIKDKSQCEALKRGIASHHAGLLPAWKELVEELFQQGLIKVVFATETLAAGINMPART
TVISSLSKRTEDGHRLLFSSEFLQMSGRAGRRGKDTQGYVVTLQTRFEGAKEASALAISK
PNSLESQFTPSYGMVLNLLQSYTLEKSKELIKRSFGSFLYLGESSGENIILENLDKDLIE
LKKITSNVSWKD-------FDAYEKLKNRLKEERRLLKILERQAAEKLSEEITNALPYIK
DGSLISIKAPQI-------KRKIVPGLICKKIYESQKIKSLLCLTIDNLFILIKPSYIVS
IFNDL------DAIDVSGLEMPKMY--FSGEVF--RGDDMSQYYADRILEVSKKIDLQTP
QYDLTMEVLAQQQQINNLEETVTDHPAH-RFGDSRKLKKYRKRIIDVEQEINMRKKLLED
KENH---NWRTFTDLIKILNHFGCL---NNLELTEVGQTVGAIRSENELWIGLVLFSGYL
DDLDPPDLAAIIQAICVDVRRPNLWCNFKPSLKVIDVFN---------------------
-------------------ELDGLRKLVASQQNKFHIE-IPI----YLETELTG---IIS
EWARGKKWKDLVFNTSLDEGDVVRIIRRSIDVLSQVQYCIGVSNKLKSKAKLALKAINRF
PVSESNDLIKVS------EDINPATKRIENNS---
>Artm|209524293
----------------------------------------MSNPIQNSPKL---------
-------DL---SDLFPFELDDFQKEAIAALDEGKSVVVCAPTGAGKTLIGEYSIHRALA
NGRRVFYTTPLKALSNQKLRDFREQFGDE-------------MVGLLTGDISFHRDAPIL
VMTTEIFRNMLYGTPI--------------------GQVGTSLEGVEAVVLDECHYMNDR
QRGTVWEESIIYCPRNIQLLALSATVDNQQQLTDWIRRVH-----------------GPT
ELISSDSRPVPVEFYFCNSKGMFPLLDGSKRRISPSLAKSSRA------RQRGSYNRK--
ST---V------------------------------------------------------
-------------------------------------------------PELADIVSRLQ
QRDMLPAIYFIFSRRGCDRAVG-------DVSHLSLV-NRKEAAILR-------------
------------------DRIDRFIKDT-PG-----------------------------
--AARPK-QLEPLAKGIASHHAGLLPAWKMFVEELFQEGLIKVVFATETLAAGINMPART
TVISSLSKRTDDGHRLLRASEFLQMSGRAGRRGMDTIGHVVTVETPFEGAQEAAYLATSK
PNPLVSQFSPSYGMVLNLLQTHSLEEAKNLVESSFGQYTSTIHLVPAEQYIKNLEAKLAE
VEAELGLGEDLDINTLEETLADYEKQQQRLKQEKRLLKTLQKQAREAHTQKMAEALDLAE
VGTLVSLRGKHV-PTARKSDSEPISAVLVAQTPSPGQAPYFIVLGRDNRWYIVGAMDVVS
LQAELP-----RLTWADHLEMPEMQ-FKLGQSR--RGDEITEALAVQIPELLVED-----
---TAPEVANQITRIEQVEEILATHPAE-KFGKPQKILKRLRRRKAIQKEIVDYQEELRQ
YLER---NWREFLNLIDILQEFEAL---DDLQPTKLGQATAALRGDNELWLGLVLMSGEF
DNLEPYNLAGACSALVTEVSRSDSWTHYQLSEVVQETLN---------------------
-------------------RLWSLRRSLIKVQGRHHVE-FLVLPERREHQRLSA---ILE
QWAGGVEWAELVKNTTLDEGDIVRIIRRTRDFLSQIPHVPHLSSTLKDNAIEAKNLIDRF
PVNEGVQ----------------------------
>Syne6301|56750238
----------------------MSEAEWVTIEGSPSILDVLVSQTETAFSL---------
-------DV---ATLFPFELDDFQKEAIAALDQGRSVVVCAPTGSGKTLIGEYAIYRALA
RGKRVFYTTPLKALSNQKLRDFREQFGSD-------------RVGLLTGDTSIARDAPIV
VMTTEIFRNMLYGTRI--------------------GEVGTSMIDVETVVLDECHYMNDQ
QRGTVWEESIIYCPPTVQLVALSATVANGGQLTDWIDQVH-----------------GPT
DLIYSDYRPIPLAFSFCGNNGLFPLLDETGKSIHPSFKVRRKTK-----GAKHDRKGR--
-EIPEI------------------------------------------------------
-------------------------------------------------PSLGFVVGQLQ
QRQMLPAIYFIFSRRGCDKAVR-------DLGPISLV-NADEAARLK-------------
------------------QRVNAFLAQS-PE-----------------------------
--AARSG-HVEPLLRGIASHHAGVLPAWKGLIEELFQEGLVKVVFATETLAAGINMPART
TVIASLSKRTDSGHRLLLPSEFLQMSGRAGRRGLDDQGYVVTVQSRFEGSQEAAHLATVG
PDPLVSQFTPSYGMVLNLLQKHSLEEAKELVERSFGRYLATLSLKPEQEKIAAIAAERDR
LQAELADVDFAT-------LAEYDKLYGRLKEEKRLLKILHEQAEEVVHRDLAMALSFAV
AGTILSLKGRHV------PVPEPLPAVLIAKIPGSGQFPWLLCLGMDNRWVVATTSDVVG
LHAELA-----RISAVDFLHPPAQL-HKPGQHH--KGDEATAWIAEKLWELSQRHHLALA
GSDLAEEVVQQAEQVEAVNTLLINHPVH-CWQNRKRLHKRQQQLQALEDEIGDRRARLEK
LGQR---HWQEFLSLMSILENFSCL---EDLKPTEMGQNVAALRGDNELWLGLVLMSGEL
DGLTPAEFAAASEALVTEVSRPDLWTRFDVPPAVEDALM---------------------
-------------------GVRGLRRQLQQQQSRRNVF-TPI----WLELDLTG---LVK
AWAEGMEWNELCAATSLDEGDIVRVLRRTIDFLAQIPHMPYLQGGVKNTASTALGLINRF
PVKDMEDEA--------------------------
>Anav|75909112
-----------------------------------------MNYPAPSPEL---------
-------DL---GLIFPFDLDQFQKDAIASLNAGRSVVVCAPTGSGKTLVGEYAIYRALA
RGKRVFYTTPLKALSNQKLRDFREKFGFE-------------QVGLLTGDASINRDAPIL
VMTTEIFRNMLYGTPI--------------------GQVGISLVDVEAVVLDECHYMNDR
QRGTVWEESIIYCPRGVQLVALSATVANSDQLTDWLSRVH-----------------GPT
DLIYSDFRPVPLEFHYCNPKGLFPLLNDSKTKINPRLANRGKKR----QGDRG-KNGR--
PE---A------------------------------------------------------
-------------------------------------------------PSLIYTLNQLQ
QRDMLPAIYFIFSRRGCDKAVA-------EVGDLWLV-NNEESQILR-------------
------------------RQIDDFLARN-PE-----------------------------
--AGRSG-QIAPLYRGVAAHHAGILPAWKVLVEELFQQGLIKVVFATETLAAGINMPART
TVISTLSKRTDTGHRLLNASEFLQMAGRAGRRGMDKQGHVVTVQTPFEGSKEAAYLATSK
PDPLVSQFTPSYGMVLNLLQTHTIDEAKELIERSFGQYMATLHLRPDYEEIAALEGELAK
LQEQINAVDESD-------ILIYEKLRQRLKVERQLLKTLQEQAQEERQEQIKMLLDFAI
SGTLLSLKGKNI------TASTPITAVLVGKTSGSTQSACLVCLGQDNRWYVASTADVVD
LYAELP-----RVDVPPDILPPPELILKPGQSS--RGAKETMAIAQSIPDPQQSLH----
---LSPEVAEQLSRTAAIQAQLEANPLH-QSGNVSTVFKARARYVELEAELEEIQAQVEQ
QSQR---YWEEFLNLITILQQFDCL---DNLVPTALGQIAAAIRGENELWLGLALASGEL
NNLDPHHLAATIAALVTETPRPDSRVNFNLSPEIDDAWS---------------------
-------------------RLQKTRRAVLKVQYRHGVA-LPV----GLENRYIGLIALVE
QWALGIEWVELCQNTTLDEGDVVRILRRSLDLLSQIPHVPNLPDVLQRNAYRAMQLIDRF
PVNEVVE----------------------------
>Artp|284053847
---------------------------------MFILKIIPVSNPIQNSPQ---------
----L--DL---SYLFPFELDDFQKEAIAALEEGKSVVVCAPTGAGKTLIGEYSIHRALA
NGRRVFYTTPLKALSNQKLRDFREQFGDE-------------MVGLLTGDISFHRDAPIL
VMTTEIFRNMLYGTPI--------------------GEVGTSLEGVEAVVLDECHYMNDR
QRGTVWEESIIYCPRNIQLLALSATVDNQQQLTDWIRRVH-----------------GPT
ELISSDSRPVPVEFYFCNSKGMFPLLDGSKRRISPSLAKSSRAR------QRGSYNRK--
---SGV------------------------------------------------------
-------------------------------------------------PELADIVLRLK
QRDMLPAIYFIFSRRGCDRAVG-------DISHLSLV-SPKEAQILR-------------
------------------DRINRFIKET-PG-----------------------------
--AARPK-QLEPLAKGIASHHAGLLPAWKIFVEELFQEGLIKVVFATETLAAGINMPART
TVISSLSKRTDDGHRLLRASEFLQMSGRAGRRGMDTIGHVVTVETPFEGAEEAAYLATSK
PNPLVSQFSPSYGMVLNLLQTHSLEKAKNLVERSFGQYISTLSLVPAEQHIKNLETKLAQ
VEAELGLGEDLDINTLEDTLAEYEKQQQRLKQEKRLLKTLQKQAREARTQKMAEALDLAA
FGTLVSLRGKHV-PTARKSDSPPISAVLVAQTPSPGQAPYFLCLGRDNRWYIVAAMDVVN
LHAELP-----RLTWVDHLEMPEMQ-FKLGQSR--RGDEITEALAVQIPELLVAD-----
---TAPEVVNQITRIEQVEEILATHPAQ-KFGKPQKILKRLSRRSAIQKEIVDYQEELRQ
YLER---NWREFLNLIDILQEFEAL---DDLQPTKLGQATAALRGDNELWLGLVLMSGEF
DNLEPYNLAGACSALVTEVSRSDSWTHYQLSEVVQETLN---------------------
-------------------RLWSLRRSLIKVQGRHRVE-FLVLPERREHQRLSA---ILE
QWAGGVEWAELVKNTTLDEGDIVRIIRRTRDFLSQIPHVPHLSSTLKDNAIEAKNLIDRF
PVNEGVQ----------------------------
>Cya7425|220909112
------------------------------------------MTPLPLVAT---------
----L--NLPNFSTLFPFPLDTFQQEAIAALEADQSVVVCAPTGSGKTLIGEYAIYRALS
RQRRVFYTTPLKALSNQKLRDFRQQFGAE-------------QVGLLTGDVSINRDAPIL
VMTTEIFRNMLYGTPI--------------------GEVGTSLAGVEVVVLDECHYMNDR
QRGTVWEESIIYCPAAIQLVALSATIANSQQLTDWIDQVH-----------------GPT
RLIYSEQRPVPLRYHFCTSKGLFPLLNRERTKLNAQLSQQRGRQ-----GRQSHRSED--
-----I------------------------------------------------------
-------------------------------------------------PNLTFVLSQLK
ERDMLPAIYFIFSRRGCDQAIA-------EVSSIQLL-NPAETLQLQ-------------
------------------IQIDHFLQQH-PD-----------------------------
--QAASP-YVKPLYQGIAAHHAGILPLWKGLVEELFQQGLIKVVFATETLAAGINMPART
TVISSLSKRTDSGHRLLTPSEFLQMAGRAGRRGMDQLGHVVTQQTPFEGGREAAYLATAG
ADPLISQFSPSYGMVLNLLQTHTLEQAKELVERSFGQYLSTLHLAPQRQAIADLTAEFNQ
VQAKLATVDLNA-------LKQYQKLREQVREEERLLKILQHQAEETRRKQLALAIVYAP
PGTLLSLKPAVG------SPRTCLSAVVVSQVASSGQFPYLGCLGQDNHWYVVSLDQVVD
IHAAL------PLSRFAALPFPAELPHKPGSRQ--AGTAETTAIAAQIPDCEVE------
---VPAEVLAQQGRLEAIQAKLTSHPLH--LANPALLQRLQQRATRLQDQIRSRQEKLNQ
QSHH---HWEEFLCLLKILQTFRAL---EDLAPTPLGQTAAALRGDNELWLGLAIASGEL
DGLDPHHFAAACAALVTETPRSDSYTSYEPADAVDAALM---------------------
-------------------ALRPLRRQLFQAQRRYQVV-LPV----WLEPELVG---LVE
QWALGTEWSELCTHTNLDEGDIVRLLRRTLDFLSQLPHAPQISPELRQNALRAHQLLDRF
PVNDILQVS--------------------------
>Cya51142|172037250
-----------------------------------------MKESLTSPEL---------
-------NI---QNLFPFQLDSFQEEAIAALNQGKSVVVCAPTGSGKTVIGEFATYRALH
LGQRVFYTTPLKALSNQKFRDFQEKFATTEAGIQED------KVGLITGDMVINPNADIV
IMTTEIFRNMLYETPI--------------------GQVGTSLENVATVILDECHYISDR
GRGTVWEESIIYCPPTIQLVALSATIGNPEELTDWINQVRKTAP----NVDPEQTTVSLC
ELINSDFRPVPLRFYFSQKNGLYPLLNRKQTALNPRLKPKGNRQ-----KRKRIKRSE--
-----C------------------------------------------------------
-------------------------------------------------PTPMMVVEQLD
HKDLLPAIYVIFSRRECDRAVQ-------KLEGVVLV-SPEEAHALQYNLLTFFLGENPN
LQ-ESLLKAVSTENPPLYDPLKDFLSNLSPQ-----SELFPYLAADEDSKIHLFQILADL
CQLVRGE-QLEPLTRGIAAHHAGILPLWKELVEQLFEVGLVKVVFATATLSAGINMPART
TVISALSKRTDTGHSMLTPSEFLQIAGRAGRRGMDEVGYVVTIQTPFEGATEAAYLATAE
SEPLRSCFTPSYGMVLNLLQKHTIQEAKDLLERSFAEYLAQLKLEPEQQAIADLSTELAK
LDIELGGLQEKD-------ILEYEKLNARLKEEKRLIKILEDQAEEKRKKEISGQLGRLN
IGDLVYLKGKRL------RTASPQLAVIVAMVPGSGQSFDLLCLGDNNYWYLVKRGDIVD
FYGASL-----PLSLIDNLPRPDQRRLSLGRGP--KGDETSKTITQQISDRAFGRI----
---IPPEVVEQQKRIDHVQGLLNNHPLT-KGREFKRLLKSHHQRLELREQLHNRQIKFQK
LQSNQSYYWQEFLNLIDILREFDAL---DDYTPTKLGKAAATMRGENELWLGLVFMSGIL
NPLEPHQLAAAVSAIITETLRPDTWTNYLPSPEVLRLFRESP------------------
---------------EQGVSIGEMRRLLNQTQRRYQIT-IPV----WLELELIG---LVE
QWALGGDWQELCENTSLDEGDLVRLLRRTIDLLWQIPQTPGISNYLAATAKEAIVLLKRF
PI---------------------------------
>Lyns|119488898
-----------------------------------------MSYSTPNSQP---------
----L--EL---DKLFPFQLDPFQQDAIDALKAGKSVVVCAPTGSGKTLIGEYAIYHALS
RGRRVFYTTPLKALSNQKLRDFQERFGVE-------------NVGLLTGDLSMNREAAVV
VMTTEIFRNMLYGTPI--------------------GEVGTSLEGVEAVVLDECHYMNDR
TRGTVWEESIIYCPPEIKLLALSATIANSDQLTDWLCKVH-----------------GPT
ELIYSSFRPVPLQFHFCNTQGLYPLLNESGTEINRHLEPKKRRNNRFDNRRSRFHNKHKQ
QGQSLASALKQLQKQGTLPTIYFISSRKGCDRAVTDPKIERISFVNSSEADRLNTAINAF
LNANPKLKQFKSLDSLSRGIATYHLELPPAWRIFVAELFQQGLVKVLFVPETLYVLYELQ
EEEMLPAIYFIFSRRGCDLAVEECFYAVHELGFISLV-NEAEATLLR-------------
------------------EKIDIFCAHN-TD-----------------------------
--VSPSR-SIEPLYLGIAAHHAGILPAWKVLVEELFTLGLIKVVYATETLAAGINMPART
TVISSLSKRTDEGIRLLKPSEFLQMSGRAGRRGMDLLGHVVTVQTPFEGATEAAYLATTE
PDPLVSQFTPSYGMVLNLLQTHSLEQAKALIERSFGQYLSTASLQPQEVEMQQLKAELAD
IEANLGLEGDQTIEDLETVIANYEKLQARLREERRLLKLLQDQAEETLTAGMSQALVSAV
LGTLVSLRGKHVSPNARNPEDQPLGAVLVAQTPSPGQAPYFLCLGQDNRWYVVGASDVVG
LHGDLP-----RLTAVDYMDIPDIP-YKLGQKR--KGDTLSEAVAQQISEVPMPE-----
---VPPEVQHQMQQVREIEEQLETHPLY-EWGKPQKLLKRRERWTDLNYEVRLLQAEIEA
DQGH---YWQKFLDLILILQQFEAL---DELQPTVLGQATAALRGDNELWLGIALMSGEF
YQLEPSQLAAACAALVTEISRSDTWTDYQLSEPVQSALE---------------------
-------------------RLWGLRKMLIKVQSHYQVE-FLVLPERWEHQNMSA---IIE
QWGQGVDWLQLVEHTSLDEGDLVRMIRRTLDFLSQIPHVPHLNGSFKQKAMDAKKLLDRY
PINEDVE----------------------------
>Prom9211|159904128
---------------------------------MSTERSDTTSDDVASMDL---------
-------DP---KGIFPFQLDDFQLEAIDALNQGHSVVVSAPTGSGKTLIGEYAIYRAIA
HGQKVFYTTPLKALSNQKLRDFRNQFGSK-------------NVGLMTGDLSVNREASIV
VMTTEIFRNMLYAEV---------------------DENDDPLIDVETVVLDECHYMNDS
QRGTVWEESIIHCPSSIQLVALSATVANAGQLTDWIQEVH-----------------GPT
ELVFSDFRPVPLEFSFCSAKGLHPLLNDAGTGLHPNCKVWRPPK---GHRRKG-RSVK--
PLQPEA------------------------------------------------------
-------------------------------------------------PSIKFVVSNIA
ERSMLPAIYFIFSRRGCDKAVN-------DLGSVCLV-NPEEKQRIQ-------------
------------------ARLRSYIQLN-SE-----------------------------
--AVRDGIHVDSLTRGIASHHAGVLPAWKELIEELFQQGLIKVVFATETLSAGINMPARS
TVISVLSKRTENGHRQLMGSEFLQMAGRAGRRGLDSKGYVVTVQSRFEGVREAGQLATSA
ADPLISQFTPSYGMVLNLLQRYDMEKSRELIERSFGRYLASLDLVDDEELVDQLRDQLGK
LQGIAGDIPWND-------FEDYEKRKGRLKEERRLLRILQQQAAETLAHELTLALQFAS
IGTLVSLKASPL-------HGRITPAVIVAKQDGPGQYPMLLCLTDENIWILVSCKAVVS
LHAEL------SCLDIESYKVPSLT--RSNELA--HGSEETKELSLAICAMSNANNMTTP
QYDLAGEVLGQAKLVKELEDVLETLPAH-KWGDRKKLKKHRRRMDELELEILHRQQLIHH
RANK---HWETFVSLLEILQYFGCL---DEVDATEIGRTIASIRGDNELWIGLALMSGHL
DELQPAALAGVLEGISTEVNRPDLWSGFISSPQSTEAFN---------------------
-------------------DLSGIRRELNSHQERCQID-IPI----CWSPELMG---LVE
AWGHGVSWSELIANTSLDEGDVVRIIRRTIDLLSQIPHCEAISKQLRDNARLALKAINRF
PVCEAEDLVKEAQASK---KSNPATERIS------
>Noss|17227985
-----------------------------------------MNYPAPSPEL---------
-------DL---GLIFPFDLDQFQKDAIASLNAGRSVVVCAPTGSGKTLVGEYAIYRALT
RGKRVFYTTPLKALSNQKLRDFREKFGFE-------------QVGLLTGDASINRDAPIL
VMTTEIFRNMLYGTPI--------------------GQVGISLVDVEAVVLDECHYMNDR
QRGTVWEESIIYCPRGVQLVALSATVANSDQLTDWLSRVH-----------------GPT
DLIYSDFRPVPLEFHYCNPKGLFPLLNDSKTKINPRLANRGKKR----QGDRG-KNGR--
PE---A------------------------------------------------------
-------------------------------------------------PSLIYTLNHLQ
QRDMLPAIYFIFSRRGCDKAVA-------EVGDLWLV-NNEESQILR-------------
------------------RQIDDFLARN-PE-----------------------------
--AGRSG-QIAPLYRGVAAHHAGILPAWKVLVEELFQQGLIKVVFATETLAAGINMPART
TVISTLSKRTDTGHRLLNASEFLQMAGRAGRRGMDKQGHVVTVQTPFEGSKEAAYLATSK
PDPLVSQFTPSYGMVLNLLQTHTIDEAKELIERSFGQYMATLHLRPDYEEIAALEGELAK
LQEQINAVDEND-------ILIYEKLRQRLKVERQLLKTLQEQAQEERQEQIKMLLDFAV
LGTLLSLKGQNF------KVSTPITAVLVGKTSGSTQSACLVCLGQDNRWYVAATADVVD
LYAELP-----RVDVPPDILPPPELMLKPGQSS--RGAKETMAIAQSIPDPQQSLH----
---LSPEVAEQLSRTAAIQAQLEANPLH-QSGNVSMVFKARARYVELEAELEEIQAQVEQ
QSQR---YWEEFLNLITILQQFDCL---DNLVPTALGQIAAAIRGENELWLGLALASGEL
NNLDPHHLAATIAALVTETPRPDSRVNFNLSPEIDDAWS---------------------
-------------------RLQKTRRAVLKVQYRHGVA-LPV----GLENRYIGLIALVE
QWALGIEWVELCQNTTLDEGDVVRILRRSLDLLSQIPHVPNLPDVLQRNAYRAMQLIDRF
PVNEVVE----------------------------
>Cya8801|218246136
-----------------------------------------MNQPLAQSQL---------
-------NL---ATLFPFELDGFQKDAIAALARGKSVVICAPTGSGKTVIGEYAIYHALE
QGKRVFYTTPLKALSNQKFRDFQDKFSQTEDNS---------LVGLITGDTVINANAAIV
IMTTEIFRNMLYETPI--------------------GQVGTSLENVATVILDECHYISDR
GRGTVWEESIIYCPPNIQLVALSATIGNPEQLTDWINQVRLTAP----GVDPKSDAVSLC
ELINSDFRPVPLRFFFSTKKGLAPLLNPKQTALNPRLKFKGNPN-----KKRRLKRED--
-----C------------------------------------------------------
-------------------------------------------------PSLLTVIKQLE
KQDLLPAIYVIFSRRGCDQSVQ-------RLEGITLV-NPEEAHALQYNLLTFFLAENPR
LQ-ESLLEAVKTENPPLYQPLLDFLSSPIPD-----ADLFDYLARDQETKLHLFQLLATT
SQLVRSD-QLEPLTRGIAVHHAGILPVWKELVEQLFEAGLVKVVFATATLSAGINMPART
TVISALSKRTDTGHGMLTPSEFLQIAGRAGRRGMDEVGYVVTVQTPFEGAQEAAFLATAG
SEPLKSCFTPSYGMVLNLLQKHTLNEAKHLLERSFAEYLAKLKIEPEQQAIAALTTELTQ
LDMALAGLSESE-------LFGYEKLKARLKEEQRLLKLLEEQAEETRKQQILPLLAKLN
TGDLLYLKGKHL------KVATPQLAVLVGMVPGSGQVPDFLCLGEDNRWYLVKRADIVE
INSASL-----PRESLQSLNLPDLEACRLGKGP--KGDETSRQICQQMGDRAVSLK----
---IAPEVMAQQQRLDEIQRTLEQHPLE-NRKNPARLLKLHHQRLRLREQLHISQVRFQK
LQSSQSYYWEEFLNLIEILREFEAL---EGYHPTPLGQACATIRAENELWLGLVMMSGAL
ERLESPQLAAAVSALITESLRPDTWTNYLPSPEIIALFTESH------------------
---------------PQGVSLQEIRRLLYQTQSRYHIT-IPV----WLELDLIG---MIE
QWALGADWQELCENTSLDEGDVVRLLRRTIDLLWQIPQIPAVSDYLKDTAKEAVTRLKRF
PL---------------------------------
>Glov|37522164
--------------------------------------------MVASAQL---------
-------DL---LQLFPFDLDDFQREAIAALDENESVVVCAPTGSGKTVIAEYMVYRALA
REKRVFYTTPLKALSNQKFRDFCSQFGPE-------------QVGLLTGDISLNRDAPVV
VMTTEIFRNMLYGMPL--------------------GEMGTTLAQVEAVILDECHYMNDS
QRGTVWEESIIYCPANIQLVALSATIANAGQLTDWITRVH-----------------GPT
RLIYSDFRPVPLEIHFCSPKGLFPLLDRGNQRINPHFKNIKKH-------LRGERNLQ--
AD---A------------------------------------------------------
-------------------------------------------------PSHKYVIGQLA
RRDMLPAIYFIFSRRGCDQALE-------ELGDLCLL-DAHEQEQLA-------------
------------------RQVDDFVREH-PE-----------------------------
--AVRTH-QLSQIYNGLAVHHAGVLPAWKALIEELFQQGLIKVVFATETLAAGINMPART
TVISMLSKRTDSGHRPLNASEFLQMAGRAGRRGMDEVGHVVTLQSPFESAPEAAALALSQ
ADPLVSQFTPSYGMVLNLLERHSLETAQRLVGNSFGQYLATLHLEPVRREHAEVSAELEA
LAGGDAPVSEAE-------LAAYEKLRGQLREARRLQMILKEQADREREQALEGQLKFAL
VGSLVVLTDPL--------DRVAKTAVLVRKVPGP--PLMLVCLTADNRWVVTGVGGVLD
FQPHSG-----RFDEAEGLSIPTYLMLRPGGHI--AGGSESLDLSCRLPSLPVPE-----
---PPEAVTAQKNEVEQLRLAQENHPAH-RWSGRSAHQRAQHHREKLLKRHQRLAEQLSG
ESDR---YWQEFLRLVRVLEKVEFL---DNHKPNALGAVAAAIRGDNELWLALALLNPEV
EKLNAVQMAGLAAALVSEPPRPNTWATVTPSPQVEEAIA---------------------
-------------------ALQQTRRNLVRLQRRQQVL-ISV----WLEERLVG---LVE
LWAKGVDWQTLCGSTNLDEGDLVRLLRRTADLLRQVPHVPYLTDTVRQTCAESQRLLDRF
PVSEAV-----------------------------
>Syns8102|33865170
---------------------------------------------MAASGL---------
-------DP---SKIFPFPLDDFQLEAIDALNQGHSVVVSAPTGSGKTLVGEYAIHRALA
HGQKVFYTTPLKALSNQKLRDFREAYGDD-------------NVGLMTGDLSVNREASIV
VMTTEIFRNMLYAEA---------------------SEQDDPLADVEAVVLDECHYMNDS
QRGTVWEESIIHCPPSVQLVALSATVANAGQLTDWIQKVH-----------------GPT
TLVLSDYRPVPLQFSFCSAKGLHPLLNDAGTGLHPNCKVWRAPK---GHKRKG-RSAK--
PPQPEP------------------------------------------------------
-------------------------------------------------PPISFVVAQMA
ERDMLPAIYFIFSRRGCDKAVR-------DLGIQCLV-NKEEQARIR-------------
------------------ARLKAYSSEN-PE-----------------------------
--AVRDGIHADALLRGIAAHHAGVLPAWKELIEELFQQGLVKVVFATETLAAGINMPART
TVIAALSKRTERGHRPLMGSEFLQMAGRAGRRGLDSRGYVVTVQSRFEGVREAGQLATSP
ADPLVSQFTPSYGMVLNLLQRHDLNKARELVERSFGRYLASLDLVEEEDVLSQLRLQLGQ
LEGVAGDIPWED-------FEEYEKLRGRLREERRLLRILQQQAEETLANELTLALQFAS
TGTLVSLKSPQL-------RGRVTPAVIVDKIEGPGQFPLLLCLSDENLWLLLPCQSVVS
IHAEL------SCLQVDGVTAPDLH--KAGELR--HGDQASGGLALAVAHVARRHDMTMP
QYDLAGEVLTQARTVQALEQEQEAHPAH-RWGDRKQLKKHRRRMEELEQEIEERQRLLHH
RSNR---HWETFLALLEILQQFGCL---DELTPTEIGRTVAALRGDNELWLGLALMSGHL
DDLSAPDLAAVFEAISTEVNRPDLWSGFPPPPAAEEALH---------------------
-------------------DLSGLRRELLRAQERLGVV-LPA----WWEPELMG---LVE
SWARGTDWSDLIANTSLDEGDVVRIMRRTVDLLAQVPYCEAISEQLRSHARQALRAINRF
PVAEAEDLLKQA------GDQNPATERAA------
>Thee|22297893
-----------------------------------------MSERSPALA----------
-------DF---LAQLPFELDAFQAAAIAALDAGRSVVVCAPTGSGKTLIGEYAIHRALT
RQQRVFYTTPLKALSNQKWRDFQQQFGAA-------------QVGLLTGDISINRDAPIL
VMTTEIFRNMLYGTPI--------------------GEVGTSLAGVEVVVLDECHYMNDR
QRGTVWEESIIYCPKEIQLVALSATIANGEQLTDWIQSVH-----------------GDA
ELIYSDWRPIPLHFYFCNGKGLFPLLDGQRKRLNPKLHGQPEL------RRRGSKRDF--
------------------------------------------------------------
-------------------------------------------------LSIRYVVSQLQ
QRDMLPAIYFIFSRRGCDQAVQ-------EVLGMNLL-TKAEQQALA-------------
------------------ERVEAFLAQH-QD-----------------------------
--IVAPE-MIAPLYQGIAAHHAGVLPVVKTLVETLFQEGLIKLVFATETLAAGINMPART
TVISTLSKRTDSGHRLLTASEFLQMAGRAGRRGMDTVGHVVTLQTPFEGAHEAAFLATAA
PDPLMSQFTPSYGMVLNLLQRHTLEEARELVERSFGQYLATLQLTPQRQAIAQLEMELQT
VQQRLAGIDRQQ-------LAQYQKLRERLRQDQRLLKILEQQAEQERTQALLPLMMAVP
PGTWLHIKSPLR-------EHPPLAAVLCQPVAGSGQLPHWLCLAADGRLRVVGIDDILG
VYPDRP-----PCDPLP--PLPEAMKLRRGESYPCHGADHYLGCLPNLPPVL--------
---AAPEVAAQAAKIADLEAKLSQLQGS-LPQNVHSLLRLVRREERLQTELRDRQQKLHQ
QSQR---HWEQFLALIAALQDFGGL---NDLTPTPLGEMAAALRGENELWLALALASGEL
NDLPPHLLAAAVAALVTETPRSDSWCNYPIPSEVEERLA---------------------
-------------------ALSPIRRRLFQVQRRYQII-FPL----WYEWDLIG---LVE
QWALGTPWHELCAQTNLDAGDIVRLLRRTLDFLSQIPHAPHTSPQLRQSAQQARYLLDRF
PVNDLLEGVELEVATL-------------------
>Syns9916|116073712
----------------------------------MADRDSPSTEQQADGVI---------
-------DL---NQLFPFPLDDFQLEAIDALNQGHSVVVSAPTGSGKTLVGEYAIHRAIA
HGQKVFYTTPLKALSNQKLRDFREQFGAE-------------NVGLMTGDLSVNREARVV
VMTTEIFRNMLYAEA---------------------EEGNDPLADVEAVVLDECHYMNDS
QRGTVWEESIIHCPPSVQLVALSATVANAGQLTDWIERVH-----------------GPT
RLVLSDFRPVPLQFSFCSAKGLHPLLNEAGTGLHPNCKVWRAPK---GHKRKG-RSPK--
PPQPEA------------------------------------------------------
-------------------------------------------------PPISFVVAQMA
ERAMLPAIYFIFSRRGCDKAVR-------DLGVQCLV-TAEEQARIA-------------
------------------ARLKAYTAAN-PE-----------------------------
--AVRDGLHADALLRGIAAHHAGVLPAWKELIEELFQQGLVKVVFATETLAAGINMPARS
TVIASLSKRTERGHRPLMASEFLQMAGRAGRRGLDSKGYVVTVQSRFEGVREAGQLATSP
ADPLVSQFTPSYGMVLNLLARHDLAKARELVERSFGRYLASLDLVEEEEILTQLRLQLGQ
LQGTSGDVPWED-------FEDYEKRRGRLREERRLLRILQQQAEETLANELTLALQFAS
VGTLVSLKAPQL-------RGGVTPAVIVDKLDGPGQFPLLLCLTQENVWLLVPCQAVVS
LHAEL------SCLQVDGVTTPDLH--RAGELR--HGDQQSGGLALAVAHMAQRHDMTTP
QYDLAGEVLSQARLVKELEDDLETHPAH-RWGDRRQLKKHRRRMEELEIEISERQQLLHH
RANR---HWEIFLALIEILQHFGCL---DELQPTEIGRTVAALRGDNELWLGLALMSGHL
DDLPPAELAAVFEAISTEVNRPDLWSGFPPPPRAEEALH---------------------
-------------------DLMGIRRELLRAQERCNVV-VPA----WWEPELMG---LVE
AWANGCAWNDLIANTSLDEGDVVRIMRRTVDLLAQVPYCEAISEQLRSHARQALRAINRF
PVAEADDLLKAAAAEA--AGLNPATERAA------
>PromMED|33862023
-------------------------------------------------ML---------
-------NL---EEYFPFPLDPFQIEAIKAINSGNSVVLTAPTGSGKTLIGEFAIYRGLS
HESRVFYTTPLKALSNQKFRDFINQFGEK-------------KVGLLTGDISINRDAPIL
VMTTEIFRNMLYGEF---------------------EEFDDPLVNLESVILDECHYMNDP
QRGTVWEETIIHCPSRAQIIALSATISNADQLQNWIEKVH-----------------GPT
VLVNSNKRPVPLDFIFCSAKGLHPLLNNKGNGIHPNCKIWRAPK---GQKKKG-KVGR--
IMQPKA------------------------------------------------------
-------------------------------------------------PPIAFVVSKLA
ERNMLPAIYFIFSRRGCDKAVE-------YIKDLSLV-SYSEANLIS-------------
------------------QRLDVYLKNN-EE-----------------------------
--GIKDKFHCEALKRGIASHHAGLLPAWKELVEELFQQGLIKVVFATETLAAGINMPART
TVISTLSKRTDEGHRLLFSSEFLQMSGRAGRRGKDLQGYVVTLQTRFEGAKEASSLAISE
PNPLVSQFTPSYGMVLNLLQNYSLDKSRELIKRSFGSFLYLGESSEETAILYNLGRDLKE
LKKITSNISWQD-------FDSYEKLKSRLKEERRLLRILEKQAAEKLSEEITSALTFIK
DGSLISIKAPQI-------NRKVVPALICKKIYESKKIKSLLCLTIDNLFILIKPSYIVN
IFPDL--------EEIEILRLEEPKMNFSGEVV--RGDNESQTFVDRIFDISEKYDLRTP
QYDLSTEVLAQKKLITNLEETITNQPAH-KFGDSKKLKRYRKRIIEIEQEIVMKNNLMEE
KENH---NWIKFTDLIKILNHFGCL---NDLELTEVGQSVGAIRSENELWVGLVLLSGYL
DDLAPPDLAAIIQAICVDVRRPNLWCNFKPSIKVIDVFN---------------------
-------------------ELESLRKLVASKQNKFNIN-TPI----FLETELTG---IIS
EWARGKKWKELIFNTSLDEGDVVRILRRSMDVLSQIQYCVGVSNKLKNKAKLALKAINRF
PVSESNDLLKVS------DNINPATKRIDNNS---
>Scys6803|16332264
--------------------------------------------MKTLAYA---------
-------NP---ADLFAFPLDDFQQEAIAALDQDQSVVVCAPTGSGKTVVGEYAIYRAIA
RGKRVFYTTPLKALSNQKIRDFQEKLEKLGLENAAQ------LVGLITGDTVINADAPVV
VMTTEIFRNMLYETPI--------------------GEVGTSLEDVETVVFDEVHYISDR
GRGTVWEESIIYCPSTIQLVGLSATIGNPEQLTEWINQVRTGVSLKVLRQGEQRNDSPPC
VLVNSDFRPVPLTFHYSTRKGLFPLLNEKKTGVNTRLLPKAGNKNTRSGKNRRMRRED--
-----C------------------------------------------------------
-------------------------------------------------PYPLLVMQQLQ
ERNLLPVIYVIFSRRGCEQAAQ-------SLEDLSLV-EPAEQESIQLQLLDFFFGKNPL
LR-QKLERDLANGLPDLVQAVVAYL-DH-PQDSEAAQRLLTALAIDPEGMFKLWGWIAQS
SPMTRFE-QIEPLLRGIAVHHAGILPDMKTLVEKLFEQGLIKVVFATATLSAGINMPART
TVISALSKRTNEGHAMLSPSEFLQIAGRAGRRGMDTEGHVITVQTPFEGANEASYLALAE
AEPLKSWFTPSYGMVLNLLQKHDLEEVKSLLERSFAEYLAQFALEPTKVAIAETVKKLSQ
LDIKLAGIGEKD-------LRSYEKFRGRLREEQRLLKILEEQAEKERKQQLKDQLKTLA
PGQLLYLKGRHV------KIHQPRLAVIVAPLAPAHNLPQWCCLGSDNRWYHVTVGDIYA
VPIGNL-----SPAQWQHLTPPPAELLAPGKSV--KGDEETLAIAAGLDPQTYPLE----
---PSPELVEQQARVDHVEKLLAVHPLA-SQKHPGKLLEQFHQRQELRKTLSKRQQEYDR
LQSRQSYYWQEFLDLIDILQEMEAL---EEYTPTLLGEVAATLRGENELWLGLALISGKF
NDLEPEQLAAAASALITETPRSDAWTDFKPSPVVLAALRPSN----DLFGLLFCLKHPQP
PLALWQAMTVADH--LQRLNLWDLRRKLIKAQNQRAIA-IPL----WLEVDFMG---LVE
QWALGMEWENLCRQTSLDEGDLVRLFRRTVDLLWQIPQVPHLSPRLKRNARIAVQQMKRF
PL---------------------------------
>Syn9902|78184204
-----------------------------MTKAQPEPSTQASDAAASGSGL---------
-------DP---SQCFAFPLDDFQLEAIDALNQGHSVVVSAPTGSGKTLVGEYAIYRALA
HGQKVFYTTPLKALSNQKLRDFREQFGDE-------------NVGLLTGDLSVNREASIV
VMTTEIFRNMLYAEA---------------------DEHDDPLADVEAVVLDECHYMNDS
QRGTVWEESIIHCPPPIQLVALSATVANAGQLTDWIEKVH-----------------GPT
TLIVSDHRPVPLQFSFCSAKGLHPLLNEAGTGLHPNCKVWRAPK---GQKRKG-RSNK--
PPQPEA------------------------------------------------------
-------------------------------------------------PPISFVVAQMA
QRDMLPAIYFIFSRRNCDKSVR-------DLGAQCLV-TQDEQARIQ-------------
------------------ARFAAYSAAN-PE-----------------------------
--AVRDGIHADALMRGIAAHHAGVLPAWKELIEELFQQGLVKVVFATETLAAGINMPARS
TVIASLSKRTERGHRPLMGSEFLQMAGRAGRRGLDSQGYVVTVQSRFEGVREAGQLATSP
ADPLVSQFTPSYGMVLNLLQRHSLEKARELVQRSFGRYLAGLDLVDDEEMLSQLRLQLSQ
LDGVAGDVPWED-------FEDYEKERGRLREERRLLRILQQQAEETLANELTQALQFAS
NGALVSLKSAQL-------RGRVTPAVIVEKVNGPGQFPRLLCLTDDNVWILLPCQGVVS
LHAEL------SCLQVDGVVPPMLQ--RSGEIR--HGDQASGQLALAVSHMAKRHDMTTP
QYDLAGEVLTQARLVQQLELDLEQHPAH-RWGDRKQLKKHRRRMEELEHEIAERQRLLHH
RSNR---HWDMFLALKDILQQFGCL---DDLDPTEVGRTVAALRGDNELWLGLALMSGHL
DELDPPNLAAVFEAISTEVNRPDLWSGFPPSGPAEEALQ---------------------
-------------------DLSGLRRELLRAQERASVV-VPA----WWEPELMG---LVE
AWAKGTSWVDLIANTSLDEGDVVRIMRRTVDLLAQVPYCEAISEQLRSHAKQALKAINRF
PVAELEDPRAAVS-----GGLNPATERAA------
>Trie|113476965
-----------------------------------------MSYSTQNSQE---------
----L--AL---KTLFPFQLDEFQKQAIAALNAGKSVVVCAPTGSGKTLIGEYAIYRALS
RGQRVFYTTPLKALSNQKLRDFRKLFGPE-------------KVGLVTGDTSVNREASVL
VMTTEIFRNMLYGTHI--------------------GEVGASLEKVEAVVLDECHYMNDR
QRGTVWEESIIYCPPEIQLLALSATVANSDQLTDWILRVH-----------------GPT
ELIYSDFRPVPLKFNFSNSKGLFSLLNSNQKRINPQLKPKSRQP----KTDKKDKKEE--
------------------------------------------------------------
-------------------------------------------------PALSTVLSQLQ
ERDMLPAIYFIFSRRGCARAVAEIA----QLSNLTLV-NPEEAAKLQ-------------
------------------KLVQKFLQRN-PD-----------------------------
--LGKSQ-QLEPLTRGIAAHHAGMLPVWKGLVEELFQQGLIKVVFATETLAAGINMPART
TVISSLSKRTDDGHRLLKPSEFLQMAGRAGRRGMDIQGYVVTVQTRFEGVKEAAYLATSG
ADPLVSQFTPSYGMVLNLLQTHTLQEAKDLVERSFGQYLSTLSLLPERKEIELKEKELKA
LENKLGIYEDNDWINLEQLLASYEKLRGKVKEEKRLLRILQRQAEETRIREMSLSLSFAI
LGTVLSLKGKHV-PTAKKSTAEPIPAVLVAKVPGSGQSSYSLCLGKDNRWYIVGAMDVMT
LQADFP-----RLAAVDYMEVPEEMGSRLGQCR--KGDEISLVLAQQIPAVPLPVD----
----PPEVLAQMQKLAICEAEAEAHPLK-EWGNPRTLIKGWRRVEMLRAEIEDRQRELED
KLAR---HWQEFLHLIEILQYFGCL---HGVEPTEVGQACAAIRGDNELWLGLVLMSGSF
DELDPHHLATACAGLVTEITRPDSWTRYELSVEVKEAMA---------------------
-------------------SLRNLRHQLFQVQHRHQVA-LPV----WLERDLIA---LVE
QWALGVEWEELVNNASLDEGDVVRMLRRTLDFLSQIPHVPCLSDALRRNAHRAMQLIDRF
PVNEVVEPE--------------------------
>Syn9311|113954669
------------------------------------------------MSP---------
-------DV---SQLFPFPLDGFQLESIDALNQGHSVVVSAPTGSGKTLVGEYAIHRAIA
HGQKVFYTTPLKALSNQKLRDFREQFGAE-------------NVGLMTGDLSVNREARVV
VMTTEIFRNMLYAEA---------------------DEHDDPLADVESVVLDECHYMNDS
QRGTVWEESIIHCPPSVQLVALSATVANAGQLTDWIEKVH-----------------GPT
RLVLSDFRPVPLQFSFCSAKGLHPLLNEQGTGIHPNCKVWRAPK---GHKRKG-RSPR--
PPQPEA------------------------------------------------------
-------------------------------------------------PPISFVVAQMA
QREMLPAIYFIFSRRGCDKAVR-------DLGVQCLV-TEAEQSIIR-------------
------------------ERLEAYTVAN-PE-----------------------------
--AVRDGQHADALLRGIASHHAGVLPAWKELIEELFQQGLVKVVFATETLAAGINMPARS
TVIASLSKRTERGHRPLMASEFLQMAGRAGRRGLDTQGYVVTVQSRFEGVREAAQLATSP
SDPLVSQFTPSYGMVLNLLQRHDLAKARELVERSFGRYLASLDLVEEEEHLGELRMQLAQ
LQGTAGDVPWED-------FEDYEKQRGRLREERRLLRILQQQAEETLAHELTIALQFAS
VGTLVSLKSPRL-------RGGVTPAVIVEKCDGPGQFPLLLCLTLDNVWMMLPCQGVVS
LHAEL------SCLQVDGVKSPDLS--RSGELR--HGDQDSGRLALAVAHMARRHDMTTA
QYDLAGEVLSQVRLVQELEDQLEGHPAH-RWGDRKQLKKHRRRMEDLQHEIRERQQLLHH
RSNR---HWEIFLALIEILRHFGCL---DDLEPTEIGRTVAALRGDNELWLGLALMSGHL
DELPPAELAAVFEAISTEVNRPDLWSAFPAPPLAEEALH---------------------
-------------------DLSGIRRELLRAQERFKVV-VPA----WWEPELMG---LVE
AWAKGTSWNDLIANTSLDEGDVVRIMRRTVDLLAQVPYCEAISEQLRKNARAALIAINRF
PVAEADQVLKAAAAES--SGLNAATERAA------
>NoAz|298492674
-----------------------------------------MNYPAPSSEI---------
-------NL---GSIFPFELDQFQQEAIASLNAGRSVVVCAPTGSGKTLIGEYAIYRALA
RGKRVFYTTPLKALSNQKLRDFREKFGFD-------------QVGLLTGDASINRDAPIL
VMTTEIFRNMLYGTPI--------------------GQIGISLVDVEAVVLDECHYMNDR
QRGTVWEESIIYCPHEVQLVALSATVANSDQLTDWLNRVH-----------------GPT
DLIYSDFRPVPLEFNFCNPKGLFPLLNESKTKINPRLIKRGKK----GPGEKG-KGGR--
PE---A------------------------------------------------------
-------------------------------------------------LSIIYTISQLE
QRDMLPAIFFIFSRRGCDKAVA-------EVGDLWLV-NNDESQILR-------------
------------------RQIDEFLARN-PE-----------------------------
--AGRSG-QIAPLYRGVAAHHAGILPAWKVLVEELFQQGLIKVVFATETLAAGINMPART
TVISTLSKRTDNGHRLLKASEFLQMSGRAGRRGMDLQGYVVTLQTPFEGAKEAAYLATSP
ADPLVSQFTPSYGMVLNLLQTHTLEQARELIERSFGQYMATLYLKPEYDEMGEIKAELAK
IQAEFAAIDENE-------LALYEKLRQRLKVERHILKTLQEQAQTDRQEQLSMMLDFAV
SGTLLSLKDKSM------IATLPITAVLVEKAPDVGQASYFVCLGQDNRWYVATVADVVD
LYAELP-----RVEVSHDILPPAELALKRGQCV--CGNQETAAIAQSIPDPGEFMY----
---MPPEVVEQLARFNAVQAQLENHPLH-QSGNIAKIFKDRARCVELEAELEELQEQVEQ
QSQR---HWEQFLNLIQILQQFGGL---DNLVPTTLGQMAAAIRGENELWLGLAIASGEL
DSLDPHHLAAAAAALVTETPRPDSKVHFDLSSEVADALA---------------------
-------------------KLRGIRRQLFQIQRRYNVA-LPI----WLEFELIA---IIE
QWALGMDWVQLCANTTLDEGDVVRLLRRTLDLLSQIPHVPLVPDSLRKNAQRAMQLIDRF
PVNEAME----------------------------
>Ucyn|284928620
--------------------------------------------MLDSLQQ---------
-------NI---KTLFPFQLDKFQQDSINALNQGKSLVVCAPTGSGKTLIGEYAIYRALN
LKQRVFYTTPLKALSNQKFRDFREKFAIQNEKIDES------MVGLITGDTVLNANASIV
IMTTEIFRNMLYETLI--------------------GQVGTSLDNVATVILDECHYISNR
SRGTVWEESIIYCPPNIQLVALSATIGNPGELTEWINQVRTSFP----NRNSEKNLISLC
ELVNSNFRPVPLRFYFSQKNGLFPLLNSQKSALNALLKSQEPKD-----KLKRIKRED--
-----C------------------------------------------------------
-------------------------------------------------PDPLTVVKQLY
QRKLLPSIYIIFSRRECDKAVQ-------KLHDLNLV-SPEEAHALQYNLLIFFLADSPN
LQ-ENLLRITASKNLALHKVLKDFL-KN-FN---THSLLFSYLAKNKDAKNYLFDILASL
CNLVRED-HLEPLTRGIAAHHAGILPAWKELVEQLFEAGLVKVVFATATLSAGINMPART
TVISALSKRTDNGHNMLTPSEFLQIAGRAGRRGMDKVGHVIINQTVFEGPSEAAYLATAK
PESLKSCFTPSYGMVLNLLQKHTIQETKNLLEKSFAEYLAKLKFKPEEQAIAYLNTEIKE
LDIKLKNFKEED-------VLKYEALDTLLKKEKRLLKNLYDQDKNLCKKEVATQIKKIG
PGKLLYLKSQRL------NISSPCLST-VTLVLNLDQNINLLCLGENNYWYLAKKEEIIS
ICKFSV-----PVTLVNKLKLPNIERFTSGKGP--KEDYVCNEVHEVMNKYKASKI----
---TSQEINKQQDKIYGIEKSLKSIFPF-NEEDTKQLFKFHYEKLKLNEKLDFKQIKIQR
LQSNHLYYWQEFLNLIEVLQDLGAL---ENYVPTLLGQATAALRGENELWLGIVFMSGIL
DNLCSHHLAALVSAIVTETLRPDTWTNYLPSSELLNIVSNCS------------------
---------------KDEMNINKIYHLLNKIQKRYQII-IPI----YLEFKFIG---LVE
QWALGEDWKNLCKNTSLDEGDLVRLLRRTIDLLSQIPQIPGLSDSLIRNAEKTVIQLKRF
PV---------------------------------
>Syns5701|87301273
-----------------------------------MQTAGSDAPPDPAAVAAAVKDLAVG
PSEVP--PL---DQLFPFPLDPFQLEAIDALNQGHSVVVSAPTGSGKTLVGEYAIHRALA
HGQKVFYTTPLKALSNQKLRDFREQFGAE-------------RVGLMTGDLSVNREAPIV
VMTTEIFRNMLYAEV---------------------DRGDDPLADVEAVVLDECHYMNDS
QRGTVWEESIIHCPPPVQLVALSATVANAGQLTDWIERVH-----------------GPT
TLVVSDHRPVPLAFSFCSAKGLHPLLNDQGTGLHPNCKVWRAPK---GERRKG-RSPK--
PPQPEA------------------------------------------------------
-------------------------------------------------APLPFVVAQMA
ERDMLPAIYFIFSRRACDKAVR-------DLGRVCLV-NEAEQALIV-------------
------------------ARLDAFVAAT-PE-----------------------------
--AVREGGHAEALTRGIAAHHAGVLPAWKELIEELFQQGLIKVVFATETLAAGINMPART
TVISALSKRTERGHRPLMGSEFLQMAGRAGRRGLDVQGYVVTVQSRFEGVREAGQLATSP
ADPLVSQFTPSYGMVLNLLQRYDLAKAKQLVERSFGRYLATLDLVEDETNIASLRAQLAQ
LAGPTADIPWDD-------FEAYEKQRERLREERRIQRILQQQAEETLAHELTLALQFAS
EGTLVSLKAPQL-------RGRVTPAVIVAKQKGSGQFPLLLCLTDENVWILVPCHGVVS
LHAEL------SCLQVDSIAAPHLE--HAGEIR--HGDNASGGLALAVASMARRHDMHTP
QYDLAGEVRSQAELVQQLEEELEQHPAH-RWGDRRQLKKQRRRMEELGEEIEERQRLLHH
RANR---HWDTFLALIEILRAFGALAGADGLEPTEVGRTVAALRGDNELWLGLALMSGHL
DELNPAELAAVFEAISTEVNRPDLWSGFPPPPRSEEALH---------------------
-------------------DLSGLRRELLRHQERAHVV-VPA----WWEPELMG---LVH
AWARGSSWNDVIANTSLDEGDIVRILRRTVDLLAQVPYAEAISEQLRSNARKALQAINRF
PVSEFIDLRAEVAPVSPPAPATPAMERPAAAPQTA
>YellB|86609851
-----------------------------------------MSALLPPATD---------
----LLDEL---RQLFPFELDDFQIRAIQVLAAGESVVVCAPTGSGKTLIGEYAIYRALS
QGKRVFYTTPLKALSNQKFRDFGQQFGPE-------------RVGLLTGDISINRDAPVL
VMTTEIFRNMLYGTPISLAVQRYAYGERDDGTEFSEGEV-DPLRDVQAVILDECHYMNDQ
QRGTVWEEAIIYCPPTIQLIALSATLANSDQLTDWMNQVH-----------------GPT
HLIDSNHRPVPLQFHFANRKGLFPLLEQTESG------QWVRNR---RLKSKRPNSHE--
PSWAGV------------------------------------------------------
-------------------------------------------------PDIAQVLENLR
QRDMLPAIYFIFSRKGCDMAVA-------SVRDLDLVASEEERQQLA-------------
------------------EQIDRFCRET-PE-----------------------------
--AVRRD-QLDALYRGIAAHHAGMLPAWKGLVEHLFQQGLVKLVFATETLAAGINMPART
TVISSLSKRTDNGHRLLTASEFMQMSGRAGRRGKDIIGHVVTVQSPFEGAQEAARLATSG
ADPLVSQFTPTYGMVLNLLQKHSLEAARDLINRSFGQYLLSLQKLPEQQEILHTRAELEE
IDRLLGGIADED-------IARYEKMQAQRREERRILRYLLKQREA--------------
-------------------EPDPTLRLL--------------------------------
------------------------------------------------------------
---AFPHIHAQEEKIRALEAQIRENPAH-QVG--KKLLGLREKRQRLLKRLEHLERQSDS
VQEL---RWQQFMALVGVLQDFNCL---QEYQPTDSGEVVAALRGDNELWLALALLSGEC
QGCAPHHLAGVVAALVSEAPRSGTYSRLRTSGLVEDVLH---------------------
-------------------GLRGLRRQLFRSQRQHQVFHVPI----GFEPSLAG---IVE
HWAQGIPWETLEASTNLDAGDLVRLIRRTLDLLSQIPYVPHLPAELRENARQAQKMLDRF
PVSELI-----------------------------
>Syn7002|170078848
------------------------------------------------MQV---------
-------DL---NQVFPFQLDQFQKQAIAALDADRSVVVCAPTGSGKTVIGEYAIHRALA
MGQRVFYTTPLKALSNQKFRDFGETFGEK-------------QVGLITGDIIINAQATIV
VMTTEIFRNMLYETPI--------------------GQVGTSLENVLTVVLDECHYISDR
GRGTVWEESIIYCPSEIQIVGLSATIGNPEIFTAWINKTRQAA-----HEDHPNSKEHRC
ELVDSDHRPVPLEFLYSNKKGLYPLLDQGGEKMNTRLRSRTNAP---QGKRKKRQRED--
-----C------------------------------------------------------
-------------------------------------------------PSLFAIVRQLR
QKDLLPAIYIIFSRRGCDRSVT-------QLNDITLV-SPEEAKLLEATLLHFFLDNQGK
LQ-EKLLNQ-CDDTPEFKALVLDFIAKN-PF---STEKLVDYLQENLPLREQLWQYLAQQ
SKFARPE-QVEPLLRGIAAHHAGILPAWKELVEKLFEMGLVKLVFATATLAAGINMPART
TVISALSKRTDEGHRMLTPSEFLQMAGRAGRRGMDKVGYVVTVETPFEGAKEASRLALSS
AEPLRSWFTPSYGMVLNLLQKHSLEESKELLSRSFAEYQVQQQLSPEQEAIAELTTEIAR
LDIDLAAFDERQ-------FERYSKLKERLKEEERLLGILREQAELENRKLLAPLLDQLP
LGSILHLKGKNL------RVKEAVPAVLVEQTEEQ----QFLCLGTDKRWYLIKETDVVA
LNEGLF-----PADQLAQIPLPIDQNLTLGKNG--KIDAEAFPLVAAIADYLLPLT----
---EAPEVEAQKQCFAAVQAKFAASPLS-QQDKPGKLLKRHQRRKDLRKELNRRQTLYRQ
HANKRSYYWQDFLNLIEVLQEFRAL---DGYTPTVLGRTAATIRGENELWLALCLLSGQL
DHLAPEHLAAAICAIISEPPRGDSWTDYSQPNAVLEVLGIRKKDQG--------------
---------------HNPVSLWELRRQLYQVQKHCGVT-MPV----WLESKFIG---LVE
QWALGVEWTELCENTSLDEGDIVRMLRRTVDVLWQIPQIPEIKPVLMRTAKEAIAKMKRF
PV---------------------------------
>Cylr|282899895
MFNNPQIQDGYSYEFSGGESIRPDFTSRPCDSILLLRVEVLVNNHTPSPLE---------
----I--DL---QSIFPFELDQFQLDAIASLNAGRSVVVCAPTGSGKTLIGEYAIYRALS
QGKRVFYTTPLKALSNQKLRDFREKFGFD-------------QVGLLTGDASVNREAPII
VMTTEIFRNMLYGTPI--------------------GQIGVSLTNVEAVVLDECHYMNDQ
QRGTVWEESIIYCPQEVQLVALSATVDNSDQLTDWLNRVH-----------------GPT
DLIYSDFRPVPLEFHFCNPKGLFPLLNENKTKINSRLIKRGKK----GIGERG-YGNR--
PE---P------------------------------------------------------
-------------------------------------------------PTIVYTLSQLS
ERDMLPAIFFIFSRRGCDKAVS-------EVSDLWLV-NNEESQILR-------------
------------------VQIDEFLTRN-PE-----------------------------
--AGRSG-QIAPLYKGIAAHHAGILPAWKLLVEELFQQGLIKVVFATETLAAGINMPART
TVISTLSKRTDNGHRLLKASEFLQMSGRAGRRGMDKQGHVVTLQTPFEGAREAAYLATSP
ADPLVSQFTPSYGMVLNLLQTHTLEQAKELIERSFGQYMATLYLKPEYDEIEEIKAELAK
IEEELSAIDENE-------ITLYEKLKQILKVELHIFRTLQEQLREERESELYMMLEFAV
KGTVLSLRDKNT------TATLPMTAILYSKVPETGPSSFIICLGKNNRWYSATNSDVIE
VHAHIS-----RVEVPESIIPPIELGLKKGYSW--RGDAQTAEIADLIPDTTEFLY----
---MTPELANQLNRVVSIQSQMEKNSVH-QSGKIGHIFKQKAEFVGLKSYLEGLEKKVKR
NSEE---HWEQFLNLIRILQHFDAL---DNLAPTHLGQMASTIRGENELWLGLAIDSGEL
DNLDPHHLAAAVAALVTETPRPDSRVSFNLSNEVGSALS---------------------
-------------------KLRNIRRKLFQIQHRYHVA-LPI----WLEFELIA---IVE
QWALGTKWLQLCAMTTLDEGDVVRLLRRTLDLLSQIPHAPFVSESLRKNAGRAMQLIDRF
PVNEVAG----------------------------
>Prom9303|124022170
---------------------------------MSSVAHVTTASDVANLEL---------
-------DP---LAIFSFPLDEFQLEAIAALNHGHSVVISAPTGSGKTLVGEYAIHRAIA
HGQKVFYTTPLKALSNQKLRDFREQFGSQ-------------NVGLMTGDLSVNREASIV
VMTTEIFRNMLYAEA---------------------DQADDPLADVEAVVLDECHYMNDS
QRGTVWEESIIHCPASVQLVALSATVANAGQLTDWIERVH-----------------GPT
QLVFSDYRPVPLQFSFCSAKGLHPLLNDAGTGLHPNSKVWRAPK---GHKRKG-RSPK--
PPQPEP------------------------------------------------------
-------------------------------------------------PPIRFVIAQMA
EREMLPAIYFIFSRRGCDKSVK-------DLGSQCLV-SPTQQEQIR-------------
------------------QRLRTYSETN-PE-----------------------------
--AVRDGIHADALLRGIAAHHAGVLPAWKELIEELFQQGLVKVVFATETLAAGINMPARS
TVISALSKRTERGHRPLMGSEFLQMAGRAGRRGLDSQGYVVTVQSRFEGVREAGQLATSP
ADPLVSQFTPSYGMVLNLLQRHDLKKARELVERSFGRYLASLDLVYEEESLEQLRLQLGQ
LQGVAGDVPWQD-------FEDYEKRRSRLREERRLLRILQQQAEETLANELTLALQFAS
VGTLVSLKAPQL-------RGRVTPAVIVDKLEGPGQFPLLLCLTDENVWLLLPCPAVVS
LHAEL------SCLQVTEMIEPDLQ--RSGELR--HGDQHSGSLALAVAHMAKRHDMTTP
QYDLAGEVLAQAQRVRGLEDELEQQPAH-RWGDRKQLKKHRRRMEELELEICERQQSLHQ
RANR---HWETFLSLIEILQHFGCL---DDLDPTEIGRTVAAMRGDNELWLGLALMSGHL
DDLHPANLAAVFEAISTEVNRPDLWSGYPPPASAEEALH---------------------
-------------------DLAGIRRELLRAQEHCHVV-VPA----WWEPELMG---LVD
AWARGTAWSDLIANTSLDEGDVVRILRRTVDLLAQVPYCEAISEQLRRNARLALKAINRF
PVCEAEDLLDAAAVD---EELNPATERVA------
>Syns7805|88807355
----------------------------------MKDQAPQASQPASVGSP---------
-------DP---AQLFPFPLDDFQLEAIDALNQGHSVVVSAPTGSGKTLVGEYAIYRAIA
HGQKVFYTTPLKALSNQKLRDFREQFGAD-------------NVGLMTGDLSVNREASIV
VMTTEIFRNMLYAEA---------------------DESDDPLADVEAVVLDECHYMNDS
QRGTVWEESIIHCPLPVQLVALSATVANAGQLTDWIERVH-----------------GPT
HLVHSDFRPVPLQFSFCSAKGLHPLLNDQGTGLHPNCKVWRAPK---GNKRKG-RSQR--
PPQPEP------------------------------------------------------
-------------------------------------------------PPISFVVAQMA
EREMLPAIYFIFSRRGCDKAVR-------DLGVQCLV-NESEQACIR-------------
------------------ERFKAYAAAN-PE-----------------------------
--AVRDGLHADALLRGIAAHHAGVLPAWKELVEELFQQGLVKVVFATETLAAGINMPARS
TVIAALSKRTERGHRPLMASEFLQMAGRAGRRGLDSKGYVVTVQSRFEGVREAGQLATSP
ADPLVSQFTPSYGMVLNLLQRHDLAKARELVERSFGRYLASLDLVEEEEILQQLRLQLGQ
LQGTAGDVPWED-------FEDYEKLRGRLREERRLLRILQQQAEETLAHELTLALQFAS
VGTLVSLKSPQL-------RGGVTPAVIVEKCEGPGQFPLLLCLTNDNVWLLLPCQAVVS
LHAEL------SCLQVEGLRTPDLG--RAGELR--HGDQHSGGLALAVGHMAQRHDMTTP
QYDLAGEVLTQMQSVQELEAELETHPAH-RWGDRKQLKKHRRRMEELELEITERQQLLHH
RANR---HWETFLALMEILQHFGAL---DDLVPTEIGRTVAALRGDNELWLGLALMSGHL
DDLPPAELAAVFEAISTEVNRPDLWSGFPPPPRAEEALH---------------------
-------------------DLSGIRRELLRVQERHQVV-VPA----WWEPELMG---LVE
AWARGVAWNDLIANTSLDEGDVVRIMRRTIDLLAQVPYCEAISEQLRSHARQALKAINRF
PVAEADDLLKAAAAES--ESLNPATERAA------
>Syns7803|148240376
-----------------------------------------MKDQDPQAARP----ASEG
S---P--DP---AQLFPFQLDDFQLEAIDALNQGHSVVVSAPTGSGKTLVGEYAIYRAIA
HGLKVFYTTPLKALSNQKLRDFREQFGAD-------------NVGLMTGDLSVNREASIV
VMTTEIFRNMLYAEA---------------------DQSDDPLAGVEAVVLDECHYMNDS
QRGTVWEESIIHCPPPVQLVALSATVANAGQLTDWIERVH-----------------GPT
RLVVSDFRPVPLQFSFCSAKGLHPLLNDQGTGLHPNCKVWRAPK---GNKRKG-RSQR--
PPQPEP------------------------------------------------------
-------------------------------------------------PPISFVVAQMA
AREMLPAIYFIFSRRGCDKAVR-------DLGVQCLV-SESEQARIR-------------
------------------ERLKAYTEAN-PE-----------------------------
--AVRDGLHADALLRGIAAHHAGVLPAWKELIEELFQQGLVKVVFATETLAAGINMPARS
TVISSLSKRTERGHRPLMASEFLQMAGRAGRRGLDSKGYVVTVQSRFEGVREAGQLATSP
SDPLVSQFTPSYGMVLNLLQRHDLAKARELVERSFGRYLASLDLVEEEEILQQLRLQLGQ
LQGTAGDVPWED-------FEDYEKLRGRLREERRLLRILQQQAEETLAHELTLALQFAS
VGTLVSLKAPQL-------RGGVTPAVIVEKCEGPGQFPLLLCLTSDNVWLMLPCQAVVS
LHAEL------SCLQVDGLQAPELG--RAGELR--HGDQHSGGLALAVGHMAQRHDMTTP
QYDLAGEVLSQMQTVKELEAELEAHPAH-RWGDRKQLKKHRRRMEELELEITERQQLLHH
RANR---HWDTFLSLMEILQHFGAL---DDLVPTEIGRTVAALRGDNELWLGLALMSGHL
DDLPPAELAAVFEAISTEVNRPDLWSGFPPPPRAEEALH---------------------
-------------------DLSGLRRELLRAQERHQVV-VPA----WWEPELMG---LVE
AWARGVAWNDLIANTSLDEGDVVRIMRRTIDLLAQVPYCEAISEQLRSHARQALKAINRF
PVAEADDLLKAAAAES--EPLNPATERAA------
>Cya0110|126660004
-----------------------------------------MKQSLTSDEL---------
-------NI---QDLFPFQLDRFQVEAIAALNKGKSVVVCAPTGSGKTVIGEFATYRALH
LSKRVFYTTPLKALSNQKFRDFQEKFATTEEGIEED------KVGLITGDMVINPNADIV
IMTTEIFRNMLYETPI--------------------GQVGTSLENVATVILDECHYISNR
GRGTVWEESIIYCPPTIQLVALSATIGNPEELTDWINEVRKTAP----HVEAEETAISLC
ELINSDFRPVPLRFYFSQKNGLYPLLNQQQTALNPRLKPKGNRK-----KRRRIKRSE--
-----C------------------------------------------------------
-------------------------------------------------PTPMMVVTQLY
EKDLLPAIYVIFSRRECDRAVQ-------KLEGVVLV-SPEEAHALQYNLLTFFLAENPN
LQ-ETLLKAVATENPPLHDPLKDFLNTL-SA----QSRLFPYLAEDEDSKIHLFGILADL
CQLVRGE-QLEPLTRGIAAHHAGILPLWKELVEQLFEVGLVKVVFATATLSAGINMPART
TVISALSKRNDTGHSMLTPSEFLQIAGRAGRRGMDEVGHVVAIQTPFEGATEAAYLATAE
SEPLRSCFTPSYGMVLNLLQKHTIKEAKDLLERSFAEYLAQLKLEPEQQAIANLSTELAK
LDIELGGLQEKD-------IIEYEKLNARLKEEKRLLKILEDQAEEKRKKEISGQLGQLN
IGDLVYLKGKRL------RTSTPQLAVIVAMVPGSGQSFDLLCLGDNNYWYLVKRGDIVD
FYGASL-----PLSLIDPLVLPDLRRLSLGRGP--KGDETSKEITKQISDRAFGRI----
---TPPEVIEQQKRIDQVQDLLNNHPLT-KGRDFKRLLKSHHRRLELREQLHNRQIKFQK
LQSNQSYYWQEFLNLIEILREFNAL---DHYTPTNLGKAAATMRGENELWLGLVFMSGIL
NHLEPHQLAAAVSAIITETLRPDTWTNYLPSPEVLKLFRESP------------------
---------------EQGVSIGEMRRLLNQTQRRYQIT-IPV----WLELELIG---LVE
QWALGGDWQELCENTSLDEGDLVRLLRRTIDLLWQIPQTPGISNYLAGTAKEAIVLLKRF
PI---------------------------------
>Mica|166364041
-----------------------------------------MKESLNPTSL---------
-------NL---KTIFPFKLDDFQHSAIAALAAGKSVVVCAPTGSGKTLIGEYAIYRALE
RGKRVFYTTPLKALSNQKFRDFQEKFGRTPTDGDEDSPLLFAEVGLITGDVVINPSALIV
VMTTEIFRNMLYKTPI--------------------GQVGTSLENVETLVLDECHYISDR
GRGTVWEESIIYCPPSIQLVALSATIGNPGELTDWINWVRQLPQ----PGD--NQQTSSC
ELINSDFRPVPLRFYFANKEGLFPLLDPKQSKVNPKLRSKVGHG-----KPRRLKRED--
-----C------------------------------------------------------
-------------------------------------------------PTIASIVTTLR
DKDMLPAIYVIFSRKGCDQAIR-------ELKNLNLV-NPEEARAIYYRLLIFFLEDNPN
LQ-ELTISFFAVENPPLHQKLLAFFANN-PQ---SDEQLLSLLTADPETKNQLFEFLASA
SQLVRAD-QVEPLTRGCGVHHAGILPLWKELVEQLFEAGLIKVVFATATLSAGINMPART
TVISALSKRTDDGHSMLTPSEFVQIAGRAGRRGMDAVGHVVTVQTPFEGAKEAAFLATAQ
PEPLQSCFAPSYGMVLNLLQKHSLEEAKDLLERSFAEYLARLKLSPERQQITALTTELAK
LDMELAGIEREQ-------VFSYEKLRERLREEERLYKIIASQSEAQKRQEIHLKLPNIP
VGIILHLKGKHI------KVPVPVPAIFVNTLHGAGQVRTLVCLGSDNRWYLAAYADISE
IDRGFL-----APAELGELIPPSLAAVSLGGWR--KGEENTQAIADFIPQQVQGIP----
---PVVELETQAQKIEIINSQIAAHPLQ-KRKNPGRLMKLYYDREIARDKLHKTQIKYQK
QQSRKSYYWEEFLNLIEILREFQAL---EGYLPTPLGEAAATIRGENELWLGLAMMSGDL
DRLTPSQLAAAISAMITEPPRPDTWCNYPPVPEVIDILR---QGE---------------
---------------GNSPGLREVRRLLYQAQSRYDIT-IPV----WLETQLMG---IAS
RWAQGTSWPELCENTSLDEGDLVRLLRRTVDVLWQIPQIPRVSPVLKDNARLAVTAMKRF
PL---------------------------------
>Syns8109|260434531
-----------------------------------------MNQSTPATPRSEPDVDRSV
P---L--NP---SEIFPFPLDDFQLEAMDALNQGHSVVVSAPTGSGKTLIGEYAIHRALA
HGQKVFYTTPLKALSNQKLRDFRDQFGAE-------------NVGLMTGDLSVNREASIV
VMTTEIFRNMLYAEA---------------------DEHDDPLADVEAVVLDECHYMNDS
QRGTVWEESIIHCPPTVQLVALSATVANAGQLTDWIEKVH-----------------GPT
TLVMSDHRPVPLQFSFCSAKGLHPLLNEAGTGLHPNCKVWRAPK---GHKRKG-RSQR--
PPQPEP------------------------------------------------------
-------------------------------------------------PPISFVVAQMA
ERQMLPAIYFIFSRRSCDKAVR-------DLGVQCLV-TQEEQARIK-------------
------------------ERLTAYSHDN-PE-----------------------------
--AVRDGIHADALLRGIAAHHAGVLPAWKELIEELFQQGLVKVVFATETLAAGINMPARS
TVIAALSKRTERGHRPLMGSEFLQMAGRAGRRGLDSQGYVVTVQSRFEGVREAGQLATSP
ADPLVSQFTPSYGMVLNLLQRHDLAKARELVERSFGRYLAGLDLVEDEENLSQLRLQLSQ
LEGVAGDIPWED-------FEDYEKMRGRLREERRLLRILQQQAEETLANELTMALQFAS
TGTLVSLKSPQL-------RGRVAPAVIVEKVKGPGQFPLLLCLTDENVWILLPCQAVVS
IHAEL------SCLQVDGLDIPELS--RSGELR--HGDQASGGLALAVAHMARRHDMTTP
QYDLAGEVLTQARLVRGLEQEQEQHPAH-RWGDRKQLKKHRRRMEDLELEIAERQQLLHQ
RANR---HWETFLALMEILQHFGCL---DELDPTEIGRTVAALRGDNELWLGLALMSGHL
DDLSPP--------------RPGS------------------------------------
----------------------GVRGDQHRGQPPRPVE--------WL-PTACG------
-------------------G----------------------------------------
-----------------------------------
