# Supplementary material for: Genome fluctuations in cyanobacteria reflect evolutionary, developmental and adaptive traits
Source: BMC Evol Biol. 2011 Jun 30;11:187. doi: 10.1186/1471-2148-11-187 (PMC3141437; doi:10.1186/1471-2148-11-187)
Supplement: Additional file 8 — Individual and concatenated alignments for protein groups. Compressed file containing all alignments of individual groups (fasta format) and the concatenated alignment of 285 single-copy genes (phylip format). [file 1471-2148-11-187-S8.GZ › Cyanos1429.faa]

>Syne7942|81300135
-------------------------------------MTFSALIRTLARSPLSQDLLTKL
EKQSGLRLIGAGRLAQGLVTSALVQAQSRSLLVICATLEEAGRWAAQLEGMGWPTLHFYP
TSESSPYEAFDPESELVWGQLQVLADLL--------------EQSQ--------------
------PVAIVATERSLQPHLPPVEALRPFCQTL-------------------------Q
RGQEVN-LGELADRFAQFGYERVDTVETEGQWSRRGDIIDLFPVSAELPVRLELFGDELE
RLREFDPATQRS-------LDEIEVLRLTPTSYASVIAAALAD-------RSLDDWLTEA
EQEAWQEGQPPEGMRRFLGVAF-ERSASLLDYLPAGTVIAIDEPLQCRAHSDRWIEHVQD
HWQEQA---------------QVWPAI-HRDFQAAW-EEIRCFQR---------------
--------IELSQLNS---SSDSELPV------------LDLAARSLPVLPHQFGKLADF
IRTERD--------RHSIWLVSAQPSRMVALLQEHDCPSQFIPNPRDYPAIDRLSEKRVP
IALKHSGLAELEGFSLPTFRLTLITDRECFGQHVLASPTYVRKRRRAASKQVDRDRLKPG
DYVVHRSHGIGRFVKLESL--SLSGEM--REYLVLQYADGLLRVAADQMGSLSRYRGMGG
ERPELSSMTSKAWEKTKAKARKAVRKVAVDLLKLYAQRSQQEGHAYPPDQPWQQELEESF
PYQPTADQLKAVEAVKRDMESPQPMDRLVCGDVGFGKTEVAVRAIFKAVTAG-KQVALLA
PTTILTQQHYHTLKERFAPYPIQIGLLNRFRTASERQNIQQRLATGELDVVVGTHQLLSK
GTQFRDLGLLVVDEEQRFGVNQKEKIKALKTQVDVLTLSATPIPRTLYMALSGVREMSLI
TTPPPSRRPIKTHLMPYDLEAVRTAISQEIDRGGQVFYVVPRVEGIEAIATRLQEMLPSL
RIAVAHGQMPEGELEATMLAFNNNEADVMICTTIIESGLDIPRVNTILIEDAQRFGLSQL
YQLRGRVGRAGIQAHAWLFYP----GETVLSDQARQRLRAIQEFTQLGSGYQLAMRDLEI
RGVGNLLGVEQSGQMEAIGFDLYMEMLQESLQEIRGQDIPQVDDTQIDLSLTAFIPADYI
PDIDAKMSAYRAVASAQTPADLLQIAADWSDRYGSLPASAQQLLRVMELKQVAKSLGFAR
IRT--ESKQHVILETPMEAPAWKRLHEKLPSNLQGRFVYAAG-----RVTVRGLGLQSAD
QQVENLITWLTP-----LQGSLSEVAIAA------------------
>PromCC|33240450
-------------------------------------MALKSLITNVVESALTEEIVKRV
VKKGKLSINGGSTSAKAITISSLALKSNKPVLVIVPTLEEASRWNSIMQILGWNKVLLYP
SSEVSPYESIEISKEIEWAQLSVLSELL------------ANDYRD--------------
------PMAIICTERALQPHLPRPELMLENSVSI-------------------------I
KGNELN-LDNLSRNLIKIGYEKTTTTEQEGTWSRRGDIIDIFAVNNELPIRIELFGDNID
KIREFDPINQRS-------LDEINNIRISPVSINKITFNNLSN-------NELKR-----
-KDNNIKHEIEGTIEELLEITQ-AKDSTLMNYIHKDSLICIDEKKQCVSHNENWINHLRI
TFNELMRDNTLKDN-------NSINIL-NYNDKNQINSLLEDFKI---------------
--------IEMSNDSI----SINQDES------------FHLNSSKIVTYPNQFSKISEL
IREFQK-------KKYSIWLLSAQPSRASALLEEHECITKFVQNNLDISHINSLIEFKTP
VSLKLHGNIDIEGVDLSQWKVLLLTDKELFGQQIVSSTGFIRKRRSSSSRSVNPNKLKSG
DYVVHRNHGVGKFLKIEKF--IVNNES--RDYLLVQYSDGTLRVAADQLSSLGRYRNSSD
KSPRINKLGGNTWTKAKERAKKSISRVAIDLIKLYAERSNSQGFSFPKDGPWQRELEEAF
PYEATPDQIKAVSEIKSDMEKSFPMDRLVCGDVGFGKTEVAIRALFKAITAG-KQVAILA
PTTVLAQQHWRTLTDRFAPYPIKVSLLNRFKSSSEKKEIAKSLKNGTIDAIVGTHLLLSK
NIEYKDLGLLVVDEEQRFGVNQKEKIKSLKKNIDVLTLTATPIPRTLYMSLSGVREMSLI
TTPPPQRRAIKTHLVSKENEIIRSAICQEIGRGGQIFYVVPRIEGIEEVATEIKQMVPNI
KLIIAHGQMNEGELENAMIAFNAGEADLMLCTTIIESGLDIPRVNTILIEDAHKFGLSQL
YQLRGRVGRSGVQAHAWLFFP----QDKEVTNNASQRLKAIQEFSELGSGYQLAMRDMEI
RGVGNLIGIQQSGQMEIIGFDLYMEILHESIAEIQGQTIPVVEETKVDLPITAFIPNTWI
KSNEEKLTAYKQASECSTIDKLLELTAIWIDRYGVLPAPVEALILIMKLKIKSKACGFSR
IRL---NKPNIVLETMMNESTFSSLRDGLEGHLHGRVIYKAGQ-SFSEVTLRGLGILPLE
SHLETIIEWLEN-----MSNQLPYIDSSITNIIRDKLT---------
>Crow|67921537
-------------------------------------MVFSSLIRTLQKSPLTKELLGKL
KENNELGLKGINRLPKGLVSSALAQSKEDNLLVICATLEEAGRWTAQLEIMGWQTVNFYP
TSEASPYEPLNPESEMVWGQMQVLSNLN-----------RLKDNNN--------------
------NYAIVTTEKALQPHLIPPDIFHDYCLNI-------------------------Q
EEMTEK-SKEFDGKLVRLGYERVNLVEVEGQWSRRGDIVDIFPVSSEIPIRLEWFGDELE
KIREFDPSTQRS-------LDKLEQILLTPIGFNTIIANKIKE--NN---YNLDDYLSEQ
EKEGIDNYNYPPGMQRFLGIAF-EEPSSILDYLEPNTLCVFDEIEQCRSHSDRWLDYIEE
QWENNE---------------KSLPKV-HRSFDDSF-QLAEKLPK---------------
--------LYLYELSE-----VNNKNA------------LDLSSRPLPTTPHQFAKLAEI
LRGKREIYSGMSLNKYATWLISAQPSRTVSLLQEHDCQAQFIPNPRDYPAINKSHIQDTA
IALKYSGLAELEGFILPTFRIVVVTDKEFFGQHVLATAGYIRKRRRATSKKVDLQQLHQG
DYVVHKSHGIGKFLKLESL--AT------REYLVVQYEDGILRIPADSFDSVSRYRHTES
KPPKLHKMTGKTWQKSKQKVRKNIRKLAVDLINLYAKRAKNIGFTYPLDTPWQQELEDSF
PYQPTPDQLKAIQEVKIDLESDRPMDRLVCGDVGFGKTEVAVRAIFKAVTSGHKQVVFLA
PTTILTQQHYHTLKERFAPYPINIGLLNRFRTASEKKEIIQRLSTGELDIVVGTQQLLGK
SVKFNDLGLLVIDEEQRFGVNQKEKIKDMKSHIDVLTLSATPIPRTLYMSLSGIREMSLI
TTPPPSRRPIKTHLSRYNPDAVRNAIRNELDRGGQVFYVVPRVEGIEEVAAQIKRMVPSA
RMAIGHGQMDVNELEMTMLGFNNGDADILVCTTIVESGLDIPRVNTIIVEDAQKFGLAQL
YQLRGRVGRAGIQAHAWLLYP----SKSELTETARKRLRALQEFSQLGSGYQLATRDMEI
RGVGNLLGAEQSGQMESIGFELYMEMLQESIREIQGQEIPKVEDTQVDLQLTAFIPTDYI
PDMEQKMSAYRAIAVANSQKELSQIAAEWSDRYGKLPVPVQQLLQVIELKQLAKSLGFSR
IKP--EGKQHIVLETPMEEPAWKLLQEKIPEHLRSRFVYSPK-----KVTVRGLGVMKPQ
KQLESLLEWLEK-----MQDAIKVDSEK-------------------
>Syn7335|254422402
-------------------------------------MAFSSITRAIARSPLAQELVAKL
EKQQTLTITGAPRLPKGLVSSALAQTQNKPMLVVTATLEEAGRWSAQLEAMGWATVAFYP
TSESSPYDVFDPESELIWGQLQVLSDLI-----------NGKANPENMPLGSKHLG----
------TMAIVTTERALQPHLPPVEAFRPYCLEI-------------------------T
LGMELN-LKDLGLSLAKLGYEKVSSVEVEGQWSQRGDIIDVFPVAAELPVRMELFGDELE
RLREFDPANQRS-------LDKIEALLLTTTDYGPLILSALEE---K---ELLEDLLTEE
SQETFAATGKIEGARRFMGLAF-ESPASILDYLPDDTLVVIDEPAQCLAHAERWIETVED
RWQEALDAFEADVEIQLPS--GGLPKV-HRPFSQAL-EEIELFQR---------------
--------IEISELAE-------EGVG------------LNLASRPVPILPHQFGKLADI
LKEERD-------RKFFPWLISAQPSRSVALLQEHDCPAQFIPNPKDFPAIDKLQNQRIP
IAVKYSGLAELEGFVLPTFRIVVVTDREFFGQHTLATPSYVRKRRRAASKQVDPNKLRPK
DYIVHRNHGIGQFLKLESL--TVDKET--REYLVIQYADGLLRVPVDQMGSLSRYRTSVE
QRPQLNKMTGKAWEKTKGKARKAIKKVAVDLLKLYAQRSQMQGFTYPEDMPWQQELEDSF
PYNPTPDQLKATQDVKRDMESDRPMDRLVCGDVGFGKTEVALRAVFKAVTAG-KQVALLA
PTTILTQQHYHTLKERFAPYPIQIGLLNRFRTAKERKDILLRLISGELDVVVGTHQLLGK
TVKFKDLGLLVVDEEQRFGVNQKEKIKAMKAQVDVLTLSATPIPRTLYMALSGVREMSLI
TTPPPSRRPIKTHLSPYDPEKVRTAIRQELDRGGQIFYVVPRVEGIEEVAGRIREAVPGV
RLAIAHGQMPEGELEATMLTFSNGDADLMVCTTIIESGLDIPRVNTIIIEDSQKFGLSQL
YQLRGRVGRSGIQAHAWLLFP----KQNQLSDKARKRLRAIQEFTQLGSGYQLAMRDMEI
RGIGNLLGAQQSGQMEVIGFDLYMDMLEESIAEIRGQEIPQVDETQVDLKVTAFIPADYI
PELDQKMSVYRSLVGASTRRELIEIVADLNDHYGSLPSAVGQLVKVLELKQIAKPLGFSR
IRT--EDKQHVVLETPMEKPAWALLHEKVPAHLRSRFVYAPG-----KVTVRGLGAVKPE
KQIENLIEWLGH-----MQTALPEPAFSR------------------
>Syn307|148242564
-------------------------------------MPLTALVRQLQQVPLTGEVLERS
RRPDRLRLQGASRGARALLASAMARCEGAPLLVVVPTLEEAGRWAALLELMGWPTTQLYP
TSEGSPYEAFDPTSEITWGQLQVLSELV-----------DEQGDGW--------------
------QGVIVATERALQPHLPPPAVLADQCLTL-------------------------R
KGASID-LEELAANLARLGYERVSTIEQEGSWSRRGDIVDLFPVSAELPVRLEFFGEDLE
KLREFDPATQRS-------LDAVDLVRITPTGYGPLVADALRA-NLP---DQLDQLLNAE
AMEQLLAGDTPEGMRRLMGLAW-QQPSSLLDYLPEHTLLVLDERRQAMAHGQQWFDHAEQ
HHGDEVDG-------------LLPPTL-HRPISDTI-EALEAFAG---------------
--------FDLAELAE----TDQHPNS------------FDLNSRAVPAYPNQFGKLAGL
IKDFQR-------EKTRVWLLSAQPSRAVALLEEHDCITRFVPNPGDQPAIERLIEQNTP
VALKTKGTAELEGLQLPAWRLALITDREFFGQQNLTASGYVRRRRRAASRTVDPNRMRQG
DFVVHRNHGIGRFLKMEKL--AISGDA--RDYLVVQYLDGLLRVAADQLGSLGRFRASSD
APPQLNKMGGAAWAKTKARARKAVRKVAFDLVKLYAERTESPGFAFPVDGPWQNELEDSF
PYEPTPDQLKAITEVKRDMEQGKPMDRLVCGDVGFGKTEVALRAIFKAVTAG-RQTALLA
PTTVLAQQHWRTLSERFAPYPIKVALLNRFRTASERKEILKGLSDGAIDVVVGTHQLLGK
GTSFKQLGLLVVDEEQRFGVNQKEKIKVLRKDVDVLTLSATPIPRTLYMSLSGVREMSLI
TTPPPLRRPIKTHLASLDEEAVRSAIRQELDRGGQVFYVVPRVEGIEEVAGGLRQMLPGL
RLLVAHGQMPEGELESAMVAFNAGEADVMLCTTIVESGLDIPRVNTILIEDSQKFGLSQL
YQLRGRVGRSGIQAHAWLFYP----GDASLSDAARQRLRAIQEFAQLGSGYQLAMRDMEI
RGVGNLLGVEQSGQMETIGFDLYMEMLQEELAEIRGQDIPAVDDTQIDLSVTAFIPADWV
TEADEKMAAYRAAADCDSREGLLQLAADWVDRYGPLPAPVQSLLQLMEIKLLAKRCGFSR
IKP---EKPNLVLETPMEEPAFRRLRQGLATHLHGRLVYQAGSGTTAKVLARGLGVLAPD
KQLDELKSWLET-----MAAQIPDADGLSAAEREAKQQADNQAVLSI
>Syn9605|78212830
-------------------------------------MPLRSLVTKLQETALTGELDERS
IRAQRLLMRGAGRCSRALVASALAQRRGAPLLVVVPTLEEAGRWTALLELMGWSQAGLYP
TSEGSPYEPFDPTSEITWGQLQVLSDLL------------GDPDAL--------------
------SWAIVATERCLQPHLPPPDVLKTKTRTL-------------------------R
KGDQVD-LEALGETLAQLGYERVNTIEQEGSWSRRGDIVDIFPVSSELPVRLEFFGEELD
KLREFDPASQRS-------LDPVDALRLTPTGFGPLIADQLRE-TMP---DGLEPLLGAE
GTEQLLNGGTPEGMRRLMGLAW-GQPASLLDYLPDTTTVVIDERRQGLAHGQQWLSHVEE
HHHDMAAEAGLDEGDRD----RLWPAVLHREIEAAY-ALTEVFHG---------------
--------FDMAELLE----VDQHPNS------------FDLASRPVAAYPNQFGKLGEL
IKGFQT-------ERTAVWLVSAQPSRAVALLEEHDCISRFVPNAGDSNAISRLIEQNTP
VALKVRGTAELEGLQLPAWRIALVTDREFFGQQSLSSSGYVRRRRKAASRTVDPNKMRPG
DFVVHRNHGIGRFKAMEKL--AMSGDI--RDYLVVQYADGILRVAADQLGSLGRYRATSE
TPPQLNRMGGTAWNKAKERAKKAVRKVALDLVKLYAERQQAAGFAFPTDGPWQVEMEESF
PYDPTPDQLKATADVKRDMERQEPMDRLVCGDVGFGKTEVAIRAIFKAITAG-KQVAMLA
PTTVLAQQHWRTLSERFAPYPIKVALLNRFRTASERKSILDGLKQGTIDAVVGTHQLLSK
GASFQELGLLVVDEEQRFGVNQKEKIKVLRKDVDVLTLSATPIPRTLYMSLSGVREMSLI
TTPPPLRRPIKTHLASLDPEAMRSAIRQELDRGGQVFYVVPRVEGIEEVAAGLREMLPGL
KLLVAHGQMAEGELENAMVAFNAGEADVMLCTTIVESGLDIPRVNTILIEDAHRFGLAQL
YQLRGRVGRSGIQAHAWLFYP----GNASLSDTARQRLRAIQEFAQLGSGYQLAMRDMEI
RGVGNLLGVQQSGQMETIGFDLYMEMLQESLAEIQGQDIPSVEDTQVDLPVTAFVPADWI
TDPDEKIAAYRAAADCLTAEALVELAAGWADRYGALPAAVVSLLQLMELKLLAKRCGFSR
IKP---EKPNIVLETPMEEPAFRLLRQGLPQHLHGRLVYQAGNGIQHKVMARGLGVLPME
KQLEQLMEWLRL-----MAAQIPDADGKTEAQRQEELRAKNAVVVQV
>Nosp|186685547
-------------------------------------MSFSSIVRALARSPLTTEFISKL
NRQQELRLNGISRLPKGLVASALAQAQGKDLFVVCATLEEAGRVYAQLEAMGWQTVHFYP
TSEASPYEPFDPETEMSWGQMQVLADLV----------MGNGEENQIPSNSQLP------
------KMAIVATQGALQPHLPPPEAFGQFCLTL-------------------------K
RGMELD-LNAFSEKITILGYERVPLVETEGQWSRRGDIVDVFPVSSEFPVRLEWFGDEIE
QMREFDPATQRS------ALDKVDQLILTPTSFAPIVMAALNKSAEF---RVLSPELNPD
SELSTENSSLLEGSRRFLGLAF-EQPASLLNYLSKNTLIAIDEPEQCHAHSNRWVENAEE
QWRLGAAEES-----------SQVPKI-HRSFDDCL-ADIAKFKT---------------
--------LYLSELSE-------ENSG------------INLASRSLPVTPHQFAKLAET
IRQERD-------RNFSIWLLSAQPSRSVSLLQEHDCPAQFIPNPRDYQAIDKLQINHTP
IALKYSGLAELEGFILPTYRIVIVTDREFFGQHSLATPGYIRKRHKATSKQVDPNKLRPG
DYVVHRNHGVGKFVKLESL--TINDET--RDYLVVQYADGLLRVAADQVGALSRFRAGGD
KAPELNRMTGKAWENTKNKVRKAIKKLAVDLLKLYAARSQQQGFSFPSDMPWQEELEDSF
PYQPTTDQLKAVQDVKRDMESDRPMDRLVCGDVGFGKTEVAIRAVFKAVTAG-KQVALLA
PTTILTQQHYHTLKERFAPYPVNVGLLNRFRSAEERRDIQKRLATGELDVVVGTQQLLGK
GVMFRDLGLLVVDEEQRFGVNQKEKIKSLKTQVDVLTLSATPIPRTLYMSLSGIREMSLI
TTPPPTRRAIKTHLSPINSESIRSAIRQELDRGGQVFYVVPRVDGIEETTANLREVIPGA
RFAIAHGQMDESELESTMLTFSNGDADILVCTTIIESGLDIPRVNTILIEDAHRFGLAQL
YQLRGRVGRAGIQAHAWLFYP----KQRQLSDAARQRLRAIQEFTQLGSGYQLAMRDMEI
RGVGNLLGAEQSGQMDAIGFDLYMEMLEEAIREIRGQEIPKVEDTQIDLNLTAFIPADYI
TDLDQKMSAYRAVATAKSKSELNQIAAEWSDRYGTLPVSANQLLRVMELKQLAKKLGFSR
IKP--EQKQHVVLETPMEEPAWNLLAANLPDNLKTRFVYSPG-----KVTVRGLGVFKAD
QQLQNLIDAFGR-----MQGAIPEAAVV-------------------
>PromAS|123968563
-------------------------------------MSLNTLVDYISNSQITSELVKRI
SKNNELNIVGSSRYAKSIILDSIAKKEKKNILLICPNVEIAYKWIGYFESINDKAVLYYP
PKEHLPYSSINKSKEIEFSQLTVLSKLI------------KKEKNE--------------
------LNIVISTERSLQPHLINKNLLIENKLNL-------------------------Q
KGVQIE-IQELANKLSLLGYTKDNVTSTEGFWSRRGEIIDIYPVNNEFPIRLEFFDNVIE
KIREYDPHTQKT-------LESINNIEIIQAGFNLLIKDKLNN-------FSKNGIFNSE
DINK-------NNLDRYLGIIE-KTPSNIIDFIDRETILVIDELEDCTKFANNWYQDSES
NFDNCEYELNENLKNNDINL-QAKPNL-HLKFDEIL-NSLGNFNL---------------
--------IKFYEFES----KTNIDNK------------FLLNDKRINSYSKNIGKLSND
INKNIK-------NNEKVWILSAQPLRTRTLLFEHECNTNFLNNPNDIDEAFKSINNSTP
LILKNKNNYEIEGFYLPIWKVVLITDKELFSQQSLFHNVFIRRKKRSVNSNINVNKISPG
DFIVHKNHGIGKFLKIEKI--NITGDS--RDYLVIQYQDGKISVAADQLGSVNRYRSSGK
IKPKINKLGGTEWERIKDKNKKQIKKVAVDILKLYAKREKLKGYIYPEDGPWQDELEESF
PYQPTPDQITAVEEIKSDMESEKPMDRLVCGDVGFGKTEVAVRAIFKAITSG-KQVILLA
PTTILAQQHWRTISNRFSPYPIKVSLLNRFKTVNERKEIYAGLKNNKIDLVVATHQILGK
EIEIKNLGLLVIDEEQRFGVRQKEKIKKIKTSIDVLTLSATPIPRTLYMSLSGLRQMSLL
NTPPPSRRSIKTYLAEIDMDVIRTAINQELDRGGQIFYVLPRISDINQALNKLKNIFPSL
KFIVAHGQMNETELENAMIAFNNGEVDLMICTTIIESGLDIPKVNTIIIEDSHKFGLSQL
YQLRGRVGRSSVQAHAWLFYP----DINKINDAAKQRLKAIKDFSELGSGYQLAMKDMEI
RGVGSLLGEEQSGKVNAIGYDLYIEMLHEAISEISGQEIPEVNDTQIDLPINAFIPATWI
LNREEKLEAYKSATECSKNDELTELATDWVNRYGNLPKPVESLIMIMRLKLLAKKCGFSK
IKL---KKPNILIETKLKNSTFKILKNSLASSVQNKFNFNEGE-QLSIITIRGLGATEIQ
NQIDQLMLWFES-----FEREIKNFDKELLMKKE-------------
>Rapb|282896750
-------------------------------------MTFSSIVRSLMRSPLTTELNNQL
KKHQQLGLNGISRLPKNLIASALANQESRDLCIICATLEEAGRFYAQLETMGWNTVHFYP
TSEASPYQPFDPETELSWGQMQVLADLV------------SNSDHK--------------
------SMALITTIGALQPHLPPREHFKSFCLTL-------------------------Q
KDMAYS-LEQFGEKITALGYERVSLVETEGQWSRRGDIVDVFPVACELPVRLEWFGDDIE
KIREFDPSTQRS------ALDKVNQITLTPTSFAPIVLSALKDNAPF---WQFSSQL--D
LNSEVIENSGLEGSRRFLGFAF-DQPASILDYLPTNTLVAIDEIEQCHAHGDRWVENADE
QWLLINDQLS-----------TTFPKI-HINFEECLGEKVSNFST---------------
--------LYLSEIAEENSGNITDKDASQPTSSHRFVPSYNLAGRPLPIHPHQFAKLAAT
IRQERD-------HKFAVWIISAQPSRSVALLQEHDCAAQFIPNPRDYQAIDKLQINQTP
VALKYSGLAELEGVILPSYRLVIITDREFYGQHALANFGYVRKRRKAASKQVDPNKLRAG
DFVVHRSHGIGKFVKLESL--TINDET--RDYLVIQYADGVLRVAADQVGSLSRFRTNLD
RPPQLHKMTGKAWDNTKNKVKKAIKKLAVDLLQLYAARSQQEGFSYPQDMPWQEEMEDSF
PYQPTIDQLKAVQDVKRDMESPRPMDRLVCGDVGFGKTEVAIRAIFKAVTAG-KQVALLA
PTTILTQQHYHTIKERFAPYPIHVGLLNRFRSPEEKRNIQKRLLTGELDIVVGTHQLLGK
GVQFKDLGLLVIDEEQRFGVNQKEKIKTLKTHLDVLTLSATPIPRTLYMSLSGIREMSLI
TTPPPTRRPIQTHLAPLNPQIVSSAIRQELDRGGQVFYVVPRVEGIEETTTRLREMIPSG
RFVIAHGQMDESQLESTMLTFSNHEADILVCTTIIESGLDIPRVNTILIEDAHRFGLSQL
YQLRGRVGRAGIQAHAWLFYP----KQRELSDAARQRLRAIQEFTQLGSGYQLAMRDMEI
RGVGNLLGAEQSGQMNAIGFDLYMEMLEEAIREIRGQEIPKVDDTQIDLNLTAFIPATYI
TDIDQKMSAYRAVATAKSKEELKAIAAEWNDRYGIIPPPANQMLRVMELKQLAKNLGFSR
IKP--ENKQHIVLETPMEEPAWNLLAQRLTENMKNRFVYSPG-----KVTARGLAVFKAE
QQLETLIDVLAKCNYAQKYRGEPRKTIHEVGLVFSSSKRNLIQADWE
>YellA|86606417
-------------------------------------MSFIPLVRFLAQSGLMQELAARL
RSQRQADLQGAGRIPKGLIASALAQQEGRSLLVVTATLEEAGRWTAQLEGMGWESVQLYP
TSEASPYEPFDLEPELVWGQFQVLADGL--------------QGKK--------------
------GMAIVATERALQPHLPPPEVFRAFCLKL-------------------------E
PGLEMS-PQQLGQQLARLGYRRVSLVESEGEWSQRGDILDVFPVACEWPVRLEWFGNELE
RLREFDPVSQRS-------QDGIPYVWLTPTGYGPILWPALQE--KA---DQLSQGLRQQ
LE---QSPTPPEGLRRFLGLLY-TPPANLLSYLDPTTLILIDEPEQCQAHSQQWLYHAQE
QWKQAQVAE------------PALQPF-HRPFDLHA-PDWDPFPC---------------
--------LLARTFAP----AGEAEAA------------LDLKSRAVPAIPHQFGSLAKT
LREYRK-------QQLQVWILSAQPSRTVALLQEHDCPAQYVPNPKDFPAIERQLQSYTP
VALKYSSLADLEGFLLPTLGWVVLTDREFFGQHSLATPTYVRKRRQASSRQVDPNLLKPG
DFVVHKAHGIGQFLRLESL--TIGGET--REYLVIQYSDGLLRVAADQVNSLSRYRASSD
GPPALHKMSGSTWEKTKQKVKKSLKKVAFDLLQLYAKRAEQEGYAFPPDSPWQQEFEESF
PYPLTPDQIRAVQEIKRDMESPRPMDRLLCGDVGFGKTEVAIRAIFKAVTAG-KQVALLA
PTTILTQQHYHTLKERFAPYPIQVGLLNRFRTPEEKKEILARLKSGELDVIVGTHQLLGK
DVQFRDLGLLVIDEEQRFGVNQKEKIKLLKTQVDVLTLTATPIPRTLYMALSGLREMSLI
QTPPPSRRPIKTHLSPYNPEVIRTAIRQELDRGGQVFYVVNRIEGIEETSAKLREWVPGA
RIAIAHGQMPEGELEATMLAFNNGEIDILVCTTIIESGLDIPRVNTILIENAQEFGLAQL
YQLRGRVGRAGIQAHAWLFYR----EDGILTEEARKRLQAIQEFTQLGSGYQLALRDMEI
RGIGNLLGTQQSGQLNAVGFDLYLEMLQEAIREIRGQEIPQVEDTQIDLNITAMIPQSYI
PDEDQKMQAYRQLAAAGSRVELLQIAQEWQDRFGPLPKPTQELLRVMELKILARTLGFSR
IRP---AKEHVLLETPMEEPAWNRLKEALPAHLQSRFVYQPG-----KVTVRGLGMVPAA
QQLENLLQWLDKMSLALMEARIPTAT---------------------
>Prom9215|157413397
-------------------------------------MSLNTLVNYISNSQITSELTKRI
SKNNELNVIGSSRYAKSIIIASIAKKEEKNILLICPNVEIAYKWIGYFESINDKAVLYYP
PTEHLPYASINKSKEIEFSQLTVLSKLI------------KKKKNE--------------
------LNIIISTERSLQPHLINKNLLIENKLDL-------------------------Q
KGVRIE-IQELANKLTMLGYKKDNVTSTEGFWSRRGEIIDIYPVNNEFPVRLEFFDNIIE
KIREYDPHTQKT-------LESINNIEIIQAGVDLLIREKLNN-------LSKNSFFNSE
DINK-------NNLDRYLGIIE-KKPSNIIDFLNKETILVIDELEDCKKFANNWFLDSES
NFDNCAYELNENLKNNYIKL-EAKPNL-HLKFDDIL-NSLGNFNL---------------
--------IKFYEFES----KVNIDNR------------FLLNDKRLNSYSKNIGKLSND
INKNIK-------NNEKVWILSAQPLRTRTLLFEHECNTNFLNNSNDIDEAFKSISNSTP
LILKNKNNYEIEGFYLPIWKVVLITDKELFSQQSLFNNVFIRRKQRSVNSNINVNKISPG
DFIVHKNHGIGKFLKIEKI--NITGDS--RDYLVIQYQDGKISVAADQLGSVNRYRSSGK
IKPKINKLGGTEWERIKDKNKKQIKKVAVDILKLYAKREKLKGYIYPEDGPWQDELEESF
PYQPTPDQITAVEEIKSDMESDKPMDRLVCGDVGFGKTEVAVRAIFKAITSG-KQVILLA
PTTILAQQHWRTINNRFSPYPIKVSLLNRFKTVNERKEIYAGLKNNKIDLVVATHQILGK
EIEIKNLGLLVIDEEQRFGVRQKEKIKKIKTNIDVLTLSATPIPRTLYMSLSGLRQMSLL
NTPPPSRRSIKTYLSEIDMDVIRTAINQELDRGGQIFYVLPRISDIDQAVNKLKIMFPSL
KFIVAHGQMNETDLENAMIAFNNGEVDLMICTTIIESGLDIPKVNTIIIEDSHKFGLSQL
YQLRGRVGRSGVQAHAWLFYP----NINKINDAAKQRLKAIKDFSELGSGYQLAMKDMEI
RGVGSLLGEEQSGKVNAIGYDLYIEMLHEAISEISGQEIPEVNDTQIDLPINAFIPATWI
LNREEKLEAYKSATECSNNDELTELATDWVNRYGNLPKPVESLIMIMRLKLLAKKCGFNK
IKL---KKPNIVIETKLKNSTFKILKNSLASSVQNKFNFNEGE-QFSIITIRGLGATEIQ
NQIDQLMLWFGS-----FEKEIKNFDKELLKKG--------------
>PromN2A|72382209
-------------------------------------MSLESIAKYLENHHLTTELIERT
NREERLILTGASRTAKALITTSLAKNESKRLLVIVPTLEDATRWYPLVKDCGWTKTCLYP
TSEVSPYETTQVTSEIIWGQLQVLSDIL------------ELKDDE--------------
------NIAIIATERSLQPHLPPFEHLREKCIKL-------------------------N
VGDEIN-LSDLSLKLSESGYIKSNNIDQEGTWTRRGDIIDIYPVSSELPIRLELFGDLLD
KIKEFDPISQRS-------LDQINNVCITPTGFDPLIINKLIS-TDN---KDISSLFTND
EFSELVDSNKLDSAKKYLGVAF-DKPSSLLDYLDDKTFIVVDERFQGISHGKAWYNIVND
NYTDVITTIKGSEATKT----IFKPNL-HKDINDIY-DSLNNYKG---------------
--------IDITDLED----TTKKTNV------------FSISSKVHNWLPNQYGKISLS
LKDYIK-------NKYSIWIISAQPSRAVSLLEEHECISKFIPNNTDLNGIKNIIDDNIP
VAIKNKNEGEIEGFYLPAWKIALLTDKEFFGQQNISTTGYIRRRKQSQSKKIDPNKMKPG
DYVVHRNHGIGLFQKIEKL--NINGES--RDYLVIKYMDGKLSVAADQLGSLGRYRSSNA
KTPTISKLGGANWNKIKEKAKKSVKKVAIDLIKLYAERSKEKGYKFPCDGPWQNELEDSF
PYALTPDQATATSQVKSDMESEKPMDRLVCGDVGFGKTEVAIRAIFKAITSG-KQIALLA
PTTVLSQQHWRTISDRFAPYPIKVSLLNRFKTNSEKKHIVSGLKDGQIDAVVGTHQLLNK
KLVYKDLGLLVIDEEQRFGVNQKEKIKELKKSVDVLTLSATPIPRTLYMSLSGVREMSLI
TTPPPLRRPIKTHLAPLDNEIIRSAISQEIDRGGQIFYIVPRIKGIEDVAEKLKIMIPNV
KLLIAHGQMEEGALENAMLAFNAGEADILLCTTIVESGLDIPRVNTILIEDSHKFGLSQL
YQLRGRVGRSGVQAHAWLFYP----SDEKLNETSRQRLKAIKEFSDLGSGYQLAMRDMEI
RGVGNILGIEQSGQMETIGFDLYMELLQETIAEIQGQDIPSVDDTQIDLPVTAFIPGDWI
TDPDEKINAYRLATQCENNDSLVQFASNLVDRYGTLPKAVESLIEVMKLKIIAKKCGFSR
IKL---SKPNVELETMMDEPAFKLLRKGLANHLHGRFIYKKGD-KCSTVTIRGLGILDSD
KLLDQLTEWLKL-----MNSEINA-----------------------
>Syns9917|87125795
-------------------------------------MPLSSLVRLLQSSALTGELLERR
CRDQRLLLRGGHRAARALVATALARRADQPLLVVVPTLEEAGRWTALLELMGWSSTQLYP
TSEGSPYEPFDPTTEITWGQLQVLSELQ------------SGSDRP--------------
------DLAIVATERCLQPHLPPPQALAERCRSL-------------------------R
KGDTVD-LEELASCLSQLGYERVSSIDQEGTWSRRGDIVDIFPVSSELPVRLEFFGDDLD
KLREFDPASQRS-------LDAIESLRLTPTGFSPLIAEQLRE-RMP---DGLEGLLSEQ
ALQELLEGGTPEGMRRLMGLAW-EAPASLLDYLPAHCCVAIDERRHGRAHGQQWLDHAEE
QHGELAAELS-----------QPLPLL-HRPIEAAM-ALAEAFDG---------------
--------FDLAELQE----NDGHANA------------FDLTSRPVPAYPNQFGKLGEL
VKGYQA-------EKQSVWLLSAQPSRAVALLEEHDCISRFVPNAADAPAIERLVEQGTP
VALKTKGTAELEGLQLPAWRVVLITDREFFGQHNLGSSGYVRRRRKAASRTVDPNKMRPG
DYVVHRNHGIGRFQKLEKL--AISGEV--RDYLVVQYADGLLRVAADQLGSLGRFRANSD
TPPQLSKMGGSAWVKAKERASKAVRKVALDLVKLYAERHQAPGFAFPGDGPWQEELEDSF
PYEPTPDQLKATADVKRDMEQPQPMDRLVCGDVGFGKTEVAIRAIFKAITAG-KQVAMLA
PTTVLAQQHWRTLSERFAPYPIKVALLNRFRTASERKAILEGLKQGTIDAVVGTHQLLSK
STSFDKLGLLVVDEEQRFGVNQKEKIKALRKDVDVLTLSATPIPRTLYMSLSGVREMSLI
TTPPPLRRPIKTHLAALDEEAVRSAIRQELDRGGQVFYVVPRVEGIEEVAAQLRQMLPGL
KLLVAHGQMAEGELESAMVAFNGGEADVMLCTTIVESGLDIPRVNTILIEDAHRFGLAQL
YQLRGRVGRSGIQAHAWLFYP----GDASLSDAARQRLRAIQEFAQLGSGYQLAMRDMEI
RGVGNLLGVEQSGQMEAIGFDLYMEMLQESLAEIQGQDIPAVDDTQVDLQVTAFLPADWI
TDSDEKMAAYRAAAECTSAEALVDLAATWADRYGALPGPVQSLLQLMDLKLLAKRCGFSR
IRP---EKPNIALETPMEEPAFRLLRQGLPQHLHGRLVYQAGTGTSAKVLARGLGVLPME
KQLEELKGWLEL-----MAAQIPDAEGFTAEQRQEQDKARNEAVLSV
>Prom9312|78779345
-------------------------------------MNLNTLVNYISNSQITSELIKKI
SKNKELNIVGSSRYAKSIILNSIAKKEYKNILLICPNTEIAYKWIGYFESINDKAVLYYP
PTEHLPYASINKSKEIEFTQLTVLSKLI------------KKEKKE--------------
------LNIVISTERSLQPHLINKNLLTENKLAL-------------------------Q
KGVQIE-LQDLANKLTLLGYTKENITSTEGYWSRRGEIIDIYPVNNEFPIRLEFFDNVIE
KIREYDPHTQKT-------LENINNIEIIHAGFGLLIKDKLKN-------LSKNHIFNSE
DVNK-------NNLDRYLGIIE-KKPSNIIDFIDKETILVIDELEDCKKFTNNWYIDSEI
NFDNFANELNENLKNNNINL-KAKPNL-HLKFDEIL-NSLGNFNL---------------
--------IKLYEFES----KANIHNR------------FLLNDKRLNSYSKNIGKLAKD
INKNIK-------NKEKVWILSAQPLRTKTLLFEHECNTNFLNNPNDIDEAFKSINNSTP
LIIKNKNNYEIEGFYLPIWKVVLITDKELFSQQYLFNNVFIRRKKRSVNSNINVNKISPG
DFIVHKNHGIGKFLKIEKI--NITGDS--RDYLVIQYQDGKISVAADQLGSVNRYRSSGK
IKPKINKLGGTEWERIKDKNKKQIKKVAVDILKLYAKREKLKGHIYPEDGPWQDELEESF
PYQPTPDQITAVKEIKSDMESDKPMDRLVCGDVGFGKTEVAVRAIFKAITSG-KQVILLA
PTTILAQQHWRTINNRFSPYPIKVSLLNRFKTVNERKEIYAGLKNNKIDLVVATHQILGK
EIEIKNLGLLVIDEEQRFGVRQKEKIKKIKTNIDVLTLSATPIPRTLYMSLSGLRQMSLL
NTPPPSRRSIKTYLSEIDMDVIRTAINQELDRGGQIFYVLPRISDIDQAVNKLKNMFPNL
KFIIAHGQMNETELENSMISFNNGEVDLMICTTIIESGLDIPKVNTIIIEDSHKFGLSQL
YQLRGRVGRSGIQAHAWLFYP----NLNKINDSAKQRLKAIKDFSELGSGYQLAMKDMEI
RGVGSLLGEEQSGKVNAIGYDLYIEMLHEAISEISGQEIPEVSDTQIDLQINAFIPATWI
LNREEKLDAYKSATECSNNKELTELAKDWINRYGTLPKPVESLIMLMKLKLIAKKCGFNK
IKL---KKPNIIIETKLRKSTFKILKNSLPNSVQNKFNFNEGE-LCSFITIRGLGVTDIQ
NQIDQLMYWFGL-----FIEEINNFEKDLNIKKEKIIK---------
>SynsBL|116070624
-------------------------------------MPLRSLVHQLRDGALTGELLERS
RRSERLLMRGAGRNCRALVASAMAQRDGSPLLVVVPTLEEAGRWTALLELMGWSIASLYP
TSEGSPYEPFDPTSEIIWGQLQVLSDLL------------NDPESS--------------
------GRAIVATERSLQPHLPPPDALKTTCRVL-------------------------T
RGDEVD-LDSLAETLAKLGYERVSTIDQEGTWSRRGDIVDIFSVSSELPVRLEFFGEELV
KLREFDPSTQRS-------LDPIDQLRLTPTGFNPLIADQLRA-TMP---DGLSALLGDQ
ATDELLEGGTPEGMRRLMGLAW-NEPASLLDYLPDVTTVVIDERRQGLAHGQLWLDHAIE
HHKEMAIEAGLSEQDRD----LLWPGVLHRDVGAAY-GFAEVFDG---------------
--------FDLAELLE----EDNHPNS------------FDFASRPVPAYPNQFGKLGEL
IKGFQT-------DRMAVWLISAQPSRAVALLEEHDCISRFIPNAGDLPAIGRLIEQNTP
VALKAKGNAELEGVLLPAWRIALVTDREFFGQQTLTSTGYVRRRRKAASRTVDPNKMRPG
DFVVHRNHGIGRFKAMDKL--ALSGDV--RDYLVVQYADGILRVAADQLGSLGRYRATSE
SPPQLSRMGGAAWTKAKDRAKKAVRKVALDLVKLYAERQQSNGFAFPPDGPWQTELEESF
PYEPTPDQLKSTTDVKRDMERAEPMDRLVCGDVGFGKTEVAIRAIFKAITAG-KQVAMLA
PTTVLAQQHWRTLSERFAPYPIKVALLNRFRTTTERKSILEGLKQGTIDAVVGTHQLLSK
GTSFQQLGLLVVDEEQRFGVNQKEKIKVLRKDVDVLTLSATPIPRTLYMSLSGVREMSLI
TTPPPLRRPIKTHLASLDPEAVRSAIRQELDRGGQVFYVVPRVEGIEDVATGLRAMLPGL
KLLVAHGQMAEGELESAMVAFNAGEADVMLCTTIVESGLDIPRVNTILIEDAHRFGLAQL
YQLRGRVGRSGIQAHAWLFYP----GNASLSDNARQRLRAIQEFAQLGSGYQLAMRDMEI
RGVGNLLGVEQSGQMETIGFDLYMEMLQESLAEIQGQDIPSVDDTQVDLPVTAFVPADWI
TDPDEKIAAYRAAADCASSEALVELAAGWADRYGAIPAAVQSLLQLMELKMLAKRCGFSR
IKP---EKPNIVLETPMEEPAFRLLRQGLPQHLHGRFVYQAGSGLQHKALARGLGALPME
KQLEQLMDWLKL-----MSAQIPDTEGLTADQRERKRAEKNDQVLRV
>Prom9515|123966148
-------------------------------------MSLNSLISYISNSQIITELVKRI
EKNKELNIIGSSRYAKSIIINSLAKKENKNIILVSPNEEIAYKWYGYFNSIGNRNILYYP
PSKNLPYGSINKSKETEYSQLSVISKLI------------NNDKEE--------------
------KNIIITTERSLQPHLIKKNIFKQKIITL-------------------------N
KGLAIE-IKELTSQLVSLGYNKENLTSQEGSWSRRGEIIDIYPVNNELPIRIEFFDNIID
KIREYDPVTQRT-------LDSINKVEIVQVGYNSLIREKLEL-------------LSDE
GVFNSEEITTKNNLDRYLGIIE-EYPSNLINYINEDSIIVIDEIDDCTKFANNWYIESVN
NFDHFKDEITQNLRSNNINI-KVKPNL-HEKFEYIL-KTFSDFIV---------------
--------INLYEFES----KRNLDNR------------FLLSDKRINSSSKNIGKLSKE
INKFIL-------NKDKVWILSAQPLRTRSLLFEHDCNTNYLEKPNDLDNAYKLIDIPTP
VIIKNKNNYEIEGFYLPIWKIILITDKELFSQQALFNNVFIRRRKRSVNSNINVNKINPG
DYIVHKNHGIGQFLKLEKI--NITGES--RDYLVIKYLDGKISVAADQLGSINRYRSTGK
IMPKINKLGGAEWLKIKDKNRKIIKKVAYDILKLYAKREKLKGHIYPEDGPWQKELEESF
PYQPTPDQLTAVKEIKIDMESDKPMDRLVCGDVGFGKTEVAVRAIFKAITSG-KQVILLA
PTTILAQQHWRTFNNRFSPYPIKVSLLNRFKTSSEKKDIYAGLKNNKIDLVVATHQILGK
EIEIKNLGLLVIDEEQRFGVRQKEKIKNIKTNIDVLTLSATPIPRTLYMSLSGLRQMSLL
NTPPPSRRSIKTYLSEIDMDVIRTAISQELDRGGQIFYVLPRISDIDQAVNKLTNMFNDL
KFIVAHGQMNEIDLENAMIAFNNGEVDLMICTTIIESGLDIPKVNTIIIEDSHKFGLSQL
YQLRGRVGRSGIQAHAWLFYP----NLNNINEASKQRLKAIKDFSELGSGYQLAMKDMEI
RGVGSLLGEEQSGKVNAIGYDLYIEMLHEAISEINGQEIPEVKDTQVDLPINAFIPATWI
LNREEKLDAYKEATECNTHKELTELATDWSNRYGVLPKPVESLILLMKLKLLAKKCGFNK
IKL---KKPNIIIETRLKISTFKLIKKALPTNIQNKFSFEEDD-QFSKITIRGIGITDIQ
NQIDQLIYWLGL-----FVNEINNFDKNTVESKNLNIK---------
>Cya8802|257062106
-------------------------------------MTLSSLIRNLQKSPLTKELLEKL
NKTGSLGLKGVPRLPKGLVSSALAQSLDNNLLVICATLEEAGRWAAQLEMMGWKSVNFYP
TSEASPYEAFNPESEMIWGQMQVLSILN--------------SQQN--------------
------GLAIVTTEKALQPHLPPSTVFETYCFNL-------------------------Q
IGITKT-SQEIDETLVRLGYERVALVETEGQWSRRGDIVDIFPVSSELPIRLEWFGDELE
KIRELDPATQRS-------LDKLEQVILTPTSFNPIIANTLKN--KN---INLQNYLSDE
EKEGLDNANFPEGMARLLGIAF-EQPASLLDYLRENTLCVFDEVEQCQSHSDRWLDYVED
NWQELD---------------PPLPKI-HRPFSESL-ELAKKFPI---------------
--------LYLSELSE-----VTDKNA------------LDLSSRPIPTTPHQFAKIAEI
LRGKREIYSGITLNKYSTWLISAQPTRTVSLLEEHDCPAQFIPNKKDYPGIEKCHIQGTA
VALKYSGVAELEGFILPTFRIVVITDREFFGQHVLAPSGYIRKRRRAASKQVDLNQLNPG
DYVIHKNHGLGKFLKLESL--AT------REYLVIQYEDGLLRVPADSFDSLSRYRHTGS
HPPELHKMTGKIWEKTKQRVRKSIKKLAVDLLNLYAKRAKKEGFIYPPDTPWQEELEDSF
PYQPTPDQLKAVQDVKMDLESDRPMDRLVCGDVGFGKTEVAVRAIFKAVTSGHKQVALLA
PTTILTQQHYHTLKERFAPYPINIGLLNRFRTTSEKKDIVQRLATGELDIVVGTHQLLGQ
SVKFKNLGLLVIDEEQRFGVNQKEKIKALKTEVDVLTLTATPIPRTLYMSLSGIREISLI
TTPPPSRRPIKTHLSSYNPDVVRTAIRNELDRGGQIFYVVPRVEGIEEVAGQIQQMVPSA
RIVIAHGQMDVNDLEMTMLGFNNGEADILVCTTIIESGLDIPRVNTIIVEDAQKFGLSQL
YQLRGRVGRSGIQAHAWLLYP----NKGQLSETARQRLRALQEFSQLGSGYQLATRDMEI
RGVGNLLGAEQSGQMMAIGFELYMEMLQEAIKEIQGQEIPKVDEIQIDLQLTAFIPSDYI
PDLQQKMDAYRRIAMANSKEQLEEIVKDWTDRYGTIPSPVRQLLQVIELKQIGKSLGFSR
IKV--EGKQNVVLETPMEEPAWKLLQENLPNHLRSRFVYSPK-----KVTVRGLGIVKPQ
QQLENLIEWLGK-----MKGALPEGKIED------------------
>Prom9313|33863047
-------------------------------------MPLSSLVRQLQKSTLTGELVDRS
NRNDRLLMRGAGRVGRALIASAIARKQNRPLVVIVPTLEEANRWSSLLAMMGWSHNHLYP
TSEGSPYEPFDPTTEIVWGQLQVLSELL-----------GESSRSW--------------
------DRAIVATERALQPHLPPVDALASQCEIL-------------------------C
RGEHID-LESLANTLSKLGYDRVTTVDQEATWSRRGDIVDIFPVSSELPVRLELFGDELD
KLKEFDPISQRS-------LDEVNELCLTPSGFSPLIAHQLRE-SMP---DGLDRLVSEK
TLDQLLEGSTPDGIRRLMGIAW-NKPASLLDYIPANSFIAIDEKRHGSAHGKLWLEHAEE
HHIDVGQSMGLSTDEQK----KYWPPLLHRSIKESY-ATTDRFAG---------------
--------IDLAELHE----DDGYANS------------FDLASRPIPANPNQFGRLGEQ
IKNYQK-------EHHPVWLLSAQPSRAVALLEEHDCITRFVPNAKDHPAIERLLEQNTP
VALKTTGSVDLEGLILPAWRVVLMTDREFFGQKTLGSTGYVRRRRRAASRTVDPNKMCSG
DFVVHRNHGIGRFLKLEKL--AISGEV--RDYLVIEYLDGTLSVAADQLGSLGRYRSTSE
SPPKLNRMGGTTWQKVKERTRKLVRKVAMDLVKLYAERLQAPGYAFPPDGPWQIELEESF
PYEPTPDQVKAVVDVKRDMEAAQPMDRLVCGDVGFGKTEVAIRAIFKAITSG-RQIAMLA
PTTVLAQQHWRTLSDRFAPYPIKVALLNRFRTSSERKSILNGLKEGTIDAVVGTHQLLSK
NTTFQKLGLLVVDEEQRFGVNQKEKIKALRKDVDVLTLSATPIPRTLYMSLSGVREMSLI
TTPPPLRRPIKTHLAAFDEEAVRSSIRQELDRGGQVFYVVPRVEGIEDVARQLQQMLPDL
KLLVAHGQMAEGELESSMVAFNAGEADLMLCTTIVESGLDIPRVNTILIEDAHKFGLAQL
YQLRGRVGRSGVQAHAWLFYP----GDASLSDTARQRLRAIQEFAQLGSGYQLAMRDMEI
RGVGNLLGVEQSGQMETIGFDLYMEMLQESLAEIQGQGIPSVDDTQIDLPVTAFVPAEWI
VDGDEKIAAYRAAANCASHESLIELAASWTDRYGAIPGPVQSLLQLMELKLLARRCGISR
IKP---EKPNIAMETPMEEPAFRLLRQGLPQHLHGRLIYQTGSGNKAKVLARGLSVLPME
KQLEQLMEWLRL-----MATQIPCEDGLTAIQQKQQAIERDEAVITP
>Cya7822|196257765
-------------------------------------MSFDSIIRAIGRSPLTTELLGKL
KRHQALQLSGIPRLPKGLIASSLAQTENHNLLIICPTLEEAGRWATQLEAMGWKTVHFYP
TSEGSPYDPLNPESEMIWGQLQVLSGIN---NPEAFVQGERENSKQ--------------
------QYALVTTEKALQPHLPPPQQLYAYCLNF-------------------------Q
QGMTQE-VKTLDTALTRLGYERVNLVETEGQWSRRGDIVDIFPVSAELPVRLEWFGDELE
QLREFDPATQRS-------LDQITQLTLTPISYFPIIADSILN--PE---KVLSPYLSAE
QLEGIENRNFPEGMQRFLGLAY-EKPASLLDYLPPNTFCVFDEVEQCQAHSDRWIEYIEE
QWQDLD---------------PPLPKI-HRIFRESL-ELSQQFPI---------------
--------LYLSEIAE----EVPKTEI----------PNLDLSSRPLPVTPNQFARLAEI
LRGKREIYSGINLNKYAIWLVSAQPSRTVSLLEEHDCPAQYIPNPRDYPAIDKYQTQDTA
IALKYSGLAELEGFILPTYRIVVVTDKEFFGQQTLVTGAYVRKRRRAASKQVNLDKLRPG
DYVVHRHHGIGKFIKLEIL------ES--REYVLIQYADGTLRIPSDSLDSLSRYRQTGN
HPPELHRMAGKAWEQTKQKVRKSVKKLAVDLINLYAKRAQQEGFSFPTDSPWQQELEDSF
PYQPTPDQLKAVQEVKRDLESDRPMDRLVCGDVGFGKTEVAVRAIFKAVTSGNKQVAFLA
PTTILTQQHYHTLKERFAPYPINIGLLNRFRTPSENKDILQRLSTGELDIVVGTHQLLSN
KIKFKDLGLLVIDEEQRFGVNQKEKIKTLKTQVDVLTLTATPIPRTLYMSLSGVREMSLI
TTPPPSRRPIKTHLSPYNSDVIRTAIRNELDRGGQIFYVVPRVEGIEEVAAEIRQMVPTA
RIAIAHGQMDVSELETTMLAFNNGEADVLVCTTIIESGLDIPRVNTIIVEDAQKFGLSQL
YQLRGRVGRSGIQAHAWLVYP----HKAALTETARQRLRALQEFTQLGSGYQLATRDMEI
RGVGNLLGAEQSGQMEAIGFDLYMEMLQDAIREIQGQEIPKVEDTQIDLKLTAFIPADYI
SDINQKMDAYRTIATANSPADLKQIAADLCDRYGALPSPVEQLLQVIELKQLAKSLGFSR
IKP--DGKQHVVLETPMEEPAWKLLEENLPKHLQGRFVYSPK-----KVTVRGLGVVKPK
KQLESLIEWLEK-----MKGALPEII---------------------
>Cya7424|218440658
-------------------------------------MTFDSVIRAIGRSPLTTELLSKL
QRHQTLQLSGIPRLPKGLIASSLAQIQSHNLLIICPTLEEAGRWATQLEAMGWKTVHFYP
TSEGSPYDTLNPESEMIWGQLQVLSGIQ---TPEAIATSEPETTKQ--------------
------LYAIVTTEKALQPHLPPPNKLYSYCLNF-------------------------Q
QGMTLE-AKTLDQNLTQLGYERVNLVETEGQWSRRGDIVDIFPVSAELPVRLEWFGDELE
QLREFDPSTQRS-------LDHITQLTLTPISFFPIITDEILR--SE---NLLSSYLSSE
ELEGLDNRNFPEGMQRFLGLAF-PQPASLLNYLPSNTLCVFDEIERCQAHSDRWIEYIEE
QWQDLD---------------PPLPKI-HRIFRDSL-EIAKEFSN---------------
--------LYLTEITE----ESSASSI----------PNIDLSSRPLPVTPNQFAKLAEI
LRGKREIYSGISLNKYAIWLVSAQPSRTVSLLEEHDCPAQFIPNPKDYLAIDKYQTQTTA
VALKYSGLAELEGFILPTFRIVVVTDKEFFGQQSLVTGSYIRKRRRAASKQVNLDKLRPG
DYVVHRNHGIGKFIKLEIL------ES--REYILIQYADGTLRIPSDSLDSLSRYRHTSN
TPPQLDKMTGKTWEQTKQKVRKTVKKLAVDLINLYAKRAQQEGFAYPDDSPWQQELEDSF
PYQPTPDQIKAIQEVKRDMMNERPMDRLVCGDVGFGKTEVAVRAIFKAVTSGNKQVAFLA
PTTILTQQHYHTLKERFAPYPINIGLLNRFRTPSENRDILQRLATGELDIVVGTHQLLSN
KVKFKDLGLLVIDEEQRFGVNQKEKIKTLKTQVDVLTLTATPIPRTLYMSLSGVREMSLI
TTPPPSRRPIKTHLTPYNPDALRTAIRNELDRGGQIFYVVPRVEGIEEVAAEIRDMIPTA
RIAIAHGQMSVSELEPTMLAFNNGEADILVCTTIIESGLDIPRVNTIIVEDAQKFGLSQL
YQLRGRVGRSGIQAHAWLVYP----HKAALTETARQRLRALQEFTQLGSGYQLATRDMEI
RGVGNLLGAEQSGQMEAIGFDLYMEMLQEAIREIQGQEIPKVEDTQIDLKLTAFIPTDYI
TDANQKMDAYRTIATANSPAELKQIATDLCDRYGALPSPVEQLLQVIELKQLAKSLGFSR
IKP--DGKQHVILETPMEEPAWKLLEENLPKHLRSRFVYSLK-----KVTVRGLGVLKPK
KQLESLIEWLGK-----MKGALPEG----------------------
>PromN1A|124025758
-------------------------------------MSLESIAKYLEKHHLTTELIERT
NREERLTLTGASRTAKALITTSLAKNESKRLLVIVPTLEEATRWYPLVKDCGWTKTCLYP
TSEVSPYETTQVTSEIIWGQLQVLSDIL------------ELKDDE--------------
------NIAIIATERSLQPHLPPFEYLKEKCIKL-------------------------N
VGDEIN-LSDLSLKLSESGYIKSNNIDQEGTWTRRGDIIDIYPVSSELPIRLELFGDLLD
KIKEFDPISQRS-------LDQINNVCITPTGFDPLIINKLIS-TDN---KDISSLFTND
EFSELVNSNKLDSAKKYLGVAF-DKPSSLLDYLDDKTFIVVDERLQGISHGKAWYNIVNE
NYTDVITTIKGSEGIKT----IFKPNL-HKDINDIY-DSLNNYKG---------------
--------IDITDLED----TTKKTNV------------FSISSKVHNWLPNQYGKISLS
LKDYIK-------DKYSIWIISAQPSRAVSLLEEHECISKFIPNNTDLNGIKNIIDDNIP
VAIKNKNEGEIEGFYLPAWKIALLTDKEFFGQQNISTTGYIRRRKQSQSKKIDPNKMKPG
DYVVHRNHGIGLFQKIEKL--NINGES--RDYLVIKYMDGKLSVAADQLGSLGRYRSSNA
KTPTISKLGGANWNKIKEKAKKSVKKVAIDLIKLYAERSKEKGYKFPCDGPWQSELEDSF
PYALTPDQATATSQVKSDMESEKPMDRLVCGDVGFGKTEVAIRAIFKAITSG-KQIALLA
PTTVLSQQHWRTISDRFAPYPIKVSLLNRFKTNSEKKHIVSGLKAGQIDAVVGTHQLLNK
KLVYKDLGLLVIDEEQRFGVNQKEKIKELKKSVDVLTLSATPIPRTLYMSLSGVREMSLI
TTPPPLRRPIKTHLAPLDNEIIRSAISQEIDRGGQIFYIVPRIKGIEDVAEKLKIMIPNV
KLLIAHGQMEEGALENAMLAFNAGEADILLCTTIVESGLDIPRVNTILIEDSHKFGLSQL
YQLRGRVGRSGVQAHAWLFYP----SDEKLNETSRQRLKAIKEFSDLGSGYQLAMRDMEI
RGVGNILGIEQSGQMETIGFDLYMELLQETIAEIQGQDIPSVDDTQIDLPVTAFIPGDWI
TDPDEKINAYRLATQCENNDSLVQFASNLVDRYGTLPKAVESLIEVMKLKIIAKKCGFSR
IKL---SKPNVELETMMDEPAFKLLRKGLANHLHGRFIYKKGD-RCSTVTIRGLGILDSD
KLLDQLTEWLKL-----MNSEINA-----------------------
>Micc|254412667
-------------------------------------MAFSSIIRTLERSPLTGELLSKL
NRQSSLHLNGIARLPKGLVSSAIAKASDRNLLVICATLEEASRWAAQLEAMNWQTVHFYP
TSEASPYEPFNPESEMTWGQMQVLADLV-----RHSSTPDSGDTEENHS-----VTVN--
------GLAIVATHAALQPHLPPVKAFAPYCLTI-------------------------N
QGMTRD-IKDIDNQLARLGYDRVPLVEMEGQWSRRGDIVDVFPVAAELPVRLEWFGDELE
QLREFDPGSQRS-------LDKIEQLVLTPTDFSPIITDALSD-AQA---QQVQLHLGEE
EQALWQAGGHLEGSRRFLGIAF-EQPASLLDYLPDNTVIAIDEPEQCRAHCDRWVEHAQD
HLDTLA---------------HPLPPL-HRQYAESFNTQTAVRAGFDETLSSTPKQQSLN
PPLHTQTLLYLSELAE-----ATNETA------------VNLASRPIPATPHQFAKLAEI
VRSERD-------RKFSVWLVSAQPSRSVSLLQEHDCPAQFVPNPRDYPAIDKLQIQKTP
VAVKYSGLAELEGFILPTFRLVVMTDREFFGQHTLATPSYVRKRRRAASKQVDPNKLTPG
DYVVHKNHGIGQFVKLESL--TLNHQT--REYLVIKYADGLLRVAADQVGVLSRYRRADS
RAPQLNKMSSKAWEKTKNRVRKTIKKLAVDLLKLYAQRSQRSGYAFPEDSSWQDELEESF
PYQPTPDQLKAVQDVKRDLESDRPMDRLVCGDVGFGKTEVALRAIFKVITSG-KQVAFLA
PTTILTQQHYHTLKERFAPYPIHVGLLNRFRTAQERKEIQRRLSTGELDVVVGTHQVLGK
TVKFRDLGMLVVDEEQRFGVNQKEKIKTLKTQVDVLTLTATPIPRTLYMSLSGVREMSLI
TTPPPSRRSIKTHLAPYNPEAVRTAIRTELDRGGQVFYVVPRVEGIEEVATKLREMIPSA
RLAIAHGQMPEGELEATMLTFSSGEADILICTTIIESGLDIPRVNTILIEDAQRFGLAQL
YQLRGRVGRSGVQAHAWLFYP----KQDTLSDAARKRLRAIQEFTQLGSGYQLATRDMEI
RGVGNLLGAEQSGQMDVIGFDLYMEMLQEAIREIQGQEIPQVDDTQIDLNLTAFIPADYI
PDLDQKMSAYRTVAAANSHSELVQIAADWHDRYGPLPAPIEQLLRIVELKQVAKSLGFSR
IKP--EGKQHIALETPMEEPAWKLLKENLPEHLRSRFVYSPG-----KVTVRGLGVLKAN
KQLENLIDWLSK-----MKGALPEAV---------------------
>Prom9202|254527187
-------------------------------------MSLNTLVNYISNSQITSELIKRI
SKNNELNVIGSSRYAKSIILASIAKKEEKNILLICPNVEIAYKWIGYFESINDKSVLYYP
PTEHLPYASINKSKEIEFSQLTVLSKLI------------KKKKNE--------------
------LNIVISTERSLQPHLINKNLLIENKLDL-------------------------Q
KGVRIE-IQELANKLTLLGYKKDNVTSTEGFWSRRGEIIDIYPVNNEFPVRLEFFDNIIE
KIREYDPQTQKT-------LESINNIEIIQAGVDLLIRDKLNN-------LSKNSIFNSE
DINK-------NNLDRYLGIIE-KKPSNIIDFLNRETILVIDELEDCKKFANNWFLDSES
NFDNCAYELNENLKNNEIKL-EAKPNL-HLKFDYIL-NSLRNFNL---------------
--------IKFYEFES----KVNIDNR------------FLLNDKRLNSYSKNIGKLSND
INKNIK-------NNEKVWILSAQPLRTRTLLFEHECNTNFLNNSNDMDEAFKSISNSTP
LILKNKNNYEIEGFYLPIWKVVLITDKELFSQQSLFNNVFIRRKKRSVNSNINVNKINPG
DFIVHKNHGIGKFLKIEKI--NITGDS--RDYLVIQYQDGKISVAADQLGSVNRYRSSGK
IKPKINKLGGTEWERIKDKNKKQIKKVAVDILKLYAKREKLKGYIYPEDGPWQDELEESF
PYQPTPDQITAVEEIKSDMESDKPMDRLVCGDVGFGKTEVAVRAIFKAITSG-KQVILLA
PTTILAQQHWRTINNRFSPYPIKVSLLNRFKTVNERNEIYAGLKNNEIDLVVATHQILGK
ETEIKNLGLLVIDEEQRFGVRQKEKIKKIKTNIDVLTLSATPIPRTLYMSLSGLRQMSLL
NTPPPSRRSIKTYLSEIDMDVIRTAINQELDRGGQIFYVLPRISDIDQAVNKLKIMFPSL
KFIVAHGQMNETELENAMIAFNNGEVDLMICTTIIESGLDIPKVNTIIIEDSHKFGLSQL
YQLRGRVGRSGVQAHAWLFYP----NINKINDAAKQRLKAIKDFSELGSGYQLAMKDMEI
RGVGSLLGEEQSGKVNAIGYDLYIEMLHEAISEISGQEIPEVNDTQIDLPINAFIPATWI
LNREEKLEAYKSATECSNNDELTELATDWVNRYGNLPKPVESLIMIMRLKLLAKKCGFNK
IKL---KKPNIVIETKLKNSTFKILKNSLASSVQNKFNFNEGE-QFSIITIRGLGATEIQ
NQIDQLMLWFGS-----FEKEIKNFDKELLKKG--------------
>Nods|119512690
-------------------------------------MAFSSIVRALARSPLSTELLSKL
NRQQELRLNGISRLPKGLVASALAQNSGNNLLVVVPTLEEAGRAFAQLEAMGWHTVHFYP
TSEASPYEPFDPETEMTWGQMQVLADLM----NENGESSQNPTTKR--------------
------SLAIVATAGALQPHLPPPDAFIPFCLTV-------------------------K
RGMEFD-LDTFGEKITTLGYERVPLVETEGQWSRRGDIVDVYPVSSEMPVRLEWFGDEIE
KIREFDAATQRS------ALDKVDQVTLTPTSFAPIVSEALKD-----------------
-NADFTDSELLEGSRRFLGLAF-AKPASLLDYLGENTLIAVDEPEQCHAHSDRWVENAEE
QWGVGSREWGVGSGEESSSISLELPKI-HRSFDECL-VDVTKFPT---------------
--------IYLSELAE-------ENSG------------INLASRSLPVTPHQFNKLAQT
LRQERD-------RNFSIWLISAQPSRSVSLLQEHDCPAQFIPNPRDYQAIDKLQINHTP
VALKYSGLAELEGFILPTYRLVVVTDREFYGQHSLATPGYIRKRRQASSKQVDPNKLRQG
DYVVHRSHGVGKFVKLESL--TINHET--RDYLVVQYADGILRVAADQVGSLSRFRRTGD
KAPELHKMTGKAWENTKNRVRKAIKKLAVDLLKLYAARSKQEGYTYPQDMPWQEEMEDSF
PYQATTDQLKAVQDVKRDMESDRPMDRLVCGDVGFGKTEVAIRAIFKAVTSG-KQVALLA
PTTILTQQHYHTLKERFAPYPVNIGLLNRFRSAEERRTIQKRLATGELDIVVGTHQLLGK
NVSFRDLGLLVVDEEQRFGVNQKEKIKSLKTQVDVLTLSATPIPRTLYMSLSGIREMSLI
TTPPPTRRPIKTHLAPLSPEIVRSAIRQELDRGGQVFYVVPRVEGIEELTANLREMIPGG
KFAIAHGRLDESELESTMLTFSNGDADILVCTTIIESGLDIPRVNTILIEDAHRFGLSQL
YQLRGRVGRAGIQAHAWLFYP----KQRTLSDAARQRLRAIQEFTQLGSGYQLAMRDMEI
RGVGNLLGAEQSGQMEAIGFDLYMEMLEEAIREIRGQEIPKVDETQIDLNLTAFIPSDYI
PDVDQKMSAYRAVAAAKSSEELKYITAEWGDRYGALPVPANQLLRVMQLKQLAKKLGFSR
IKP--ENKQHIVLETPMEEPAWNLLAANLPEHLKTRFVYSPG-----KVTVRGLAVLKAD
QQLQSLLDAMNK-----MQGAVAEAVVV-------------------
>Cyab|254430155
-------------------------------------MPLSALVRQLQQASLTGEVLERS
RRGDRLRLSGAGRAARALISSALAGAAHAPLLVIVPTLEEAGRWAALLELMGWPSSQLYP
TSEGSPYEGFDPTSEITWGQLQVLSELL--------DRSEDGASRN--------------
------RLAIVATERALQPHLPPPAALEARCLSL-------------------------R
KGQSVD-LEELAGTLTQLGYARVPSIDQEGTWSRRGDIVDVFPVSAELPVRLEFFGEELE
KLREFDPTSQRS-------LDATEVVRLTPTGYTPLIADALRE-SMP---EGLEQLLSPE
AQEQLLEGGTPEGLRRLMGLAW-AEPASLLDYLPAGTVIAVDERRHCLAHGQQWYEHAVE
HHAEVTRELG-----------AALPAVLHRPASAVL-AAVEAFPG---------------
--------FDLAELHE----SDSHPNS------------FDLASRSVPAHPNAFGKLAAL
IKGFQQ-------ERARVWLLSAQPSRAVALLEEHDCITRFVPNPADTPAIERLIEQNTP
VALKTRGTAELEGLQLPAWKLVLITDREFFGQHSLAATGYVRRRRKAASRTVDPNKMQPG
DFVVHRNHGIGRFLRLEKL--AIGGEE--RDYLVVQYADGLLRVAADQLGSLGRYRATSD
SPPDLNRMGGTAWSKAKERARKAVRRVALDLVKLYAERHKTPGFPFPPDGPWQNELEDSF
PYEPTPDQVKAIADVKRDMEQAQPMDRLVCGDVGFGKTEVAIRAIFKAVTAG-RQVAMLA
PTTVLAQQHWRSLSERFAPYPVKVSLLNRFRTAAERKLIQEGLAAGTVDVVVGTHQLLGK
GTRFKQLGLLVVDEEQRFGVNQKEKIKALRKDVDVLTLSATPIPRTLYMSLSGVREMSLI
TTPPPLRRPIKTHLAALDEEAVRSAIRQELDRGGQIFYVVPRVEGIEEVAERLRQMLPGL
QLLVAHGQMAEGELESAMVAFNAGEADLMLCTTIVESGLDIPRVNTILIEDAHRFGLAQL
YQLRGRVGRSGIQAHAWLFYP----GDASLSEAARQRLRAIQEFAQLGSGYQLAMRDMEI
RGVGNLLGVEQSGQMEAIGFDLYMEMLQESLAEIQGQDIPKVDDTQIDLPITAFIPGDWI
TENDEKMAAYRAAADCTSKEALVELAAAWVDRYGAIPAPVTALLQLMELKLVARRCGFSR
IKP---EKPNIALDTPMEEPAFRLLRQGLPQHLHGRLVYQAGSGSTAKVLARGLGVLPVE
RQLEELMGWLNQ-----MADQIPGADGLTEAQRAEAQRARNAEVLRV
>Acam|158337270
-------------------------------------MSFSAIVQALGRSRLSEELLLKL
KEQRVLELCGVPRLPKGLVASALAQQRQQHLFVVTATLEEAGRWATQLEAMGWQTVYFYP
TSEASPYESLDRESEMIWGQLQVLAETL---------KLNANPEAA--------------
------PLAIVTTERALQPHLPPVQIFEPYCLSL-------------------------E
AGIELD-LKTLSDKLARLGYERVSLVETEGQWSRRGDIVDIFPVASELPIRLEWFGDELD
KMREFDPTSQRS-------LDSSEKLTLTPTSFAPITLASLSE-AQQ---AQVKAYLTEE
EL-ALLETGTLEGSQRFLGMAF-ETPASLLDYLPENTLVVVDEPMQCRPHSNRWVEHAQE
QWESVSLPE------------APLPKL-HQDFEAAL-DQIEVFER---------------
--------VFLSELAE-------EKGG------------LNLSSRTVPAVPHQFGKLAET
IREERD-------RKFSIWLISAQPSRSVALLQEHDCPAQFVPNPKDYLAIDKLQEYHTP
VALKYSGLAELEGFVLPTFRTVVITDREFFGQHTLATPTYIRKRRRATSKKVDPNKLQPG
DFVVHRNHGIGKFLKLESL--TLNHET--REYLVLQYADGTLRVAADQLGSLSRFRNTGE
GRPQLNKMSGKAWEKTKNKVRKSIKKLAVDLLKLYAQRAQQEGFTFPLDQPWQEEMEDSF
PYQPTADQLKAAQDVKRDMENPRPMDRLVCGDVGFGKTEVATRAVFKAVTAG-KQVAFLA
PTTILTQQHYHTLKERFAPYPIQIGLLNRFRSAEERKDIQNRLKTGELDIVVGTHQLLGK
SVNFRDLGLLVIDEEQRFGVNQKEKIKTLKTQVDVLTLSATPIPRTLYMALSGVREMSLI
TTPPPSRRPIKTHLSPYDPESIRSAVRQELDRGGQIFYVVPRVEGIEEVAGKLREMVPSA
RIAIAHGQMVEGELEATMLTFSNGDAEILVCTTIIESGLDIPRVNTILIEDAQKFGLSQL
YQLRGRVGRAGIQAHAWLFYP----NQSSLTEKARKRLRALQEFSQLGSGYQLAVRDMEI
RGVGNLLGAEQSGQMEAIGFDLYMEMLDESINEIRGQEIPQVDEAQVDLNLTAFIPADYI
TDLDQKMSAYRAVASAETKADLTQTAVDWNDRYGPIPDSAQQLLRIMELKQLAKSLGFSR
IKP--EDKQHVMLETPMEEPAFKLLKENLPEHLRSRFVYFPG-----KVTVRGLGVMKAD
RQLESLIDWLGK-----MKGALPEVEKALVEAG--------------
>Prom9301|126696368
-------------------------------------MSLNTLVDYISNSQITSELIKRI
SKNNELNIIGSSRYAKSIILNSIAKTEGKNILLICPNEEIAYKWIGYFESINNKAVLYYP
PTEHLPYSSINKSKEIEFSQLTVLSKLI------------EKEKNE--------------
------LNIVISTERSLQPHLVNKNLLIENKLNL-------------------------Q
KGVQIE-IKELANKLTLLGYTKENVTSSEGFWSRRGEIIDIYPVNNEFPVRLEFFDNVIE
KIREYDPHTQKT-------LESINNIEIIQAGFDLLIKDKLNN-------LSKNSIFNSE
DINK-------NNLDRYLGIIE-EEPRNIIDFINKETILVIDELEDCKKFANNWYLDSES
NFDNCVYELNENLKNNDINL-EAKPNL-HLKFEEIL-NSLRNFNL---------------
--------IKFYEFES----KVNIDNR------------FLLNDKRLNSYSKNIGKLSND
INKNIK-------NNEKVWILSAQPLRTRTLLFEHECNTNFLNNPNDIDEAFKSINNSTP
LILKNKNNYEIEGFSLPIWKVVLITDKELFSQQSLFNNVFIRRKKRSVNSNINVNKISPG
DFIVHKNHGIGKFLKIEKI--NLTGDS--RDYLVIQYQDGKISVAADQLGSVNRYRSSGK
IKPKINKLGGTEWERIKDKNKKQIKKVAVDILKLYAKREKLKGHIYPEDGPWQDELEESF
PYQPTPDQITAVKEIKSDMESDKPMDRLVCGDVGFGKTEVAVRAIFKAITSG-KQVIFLA
PTTILAQQHWRTINNRFSPYPIKVSLLNRFKSINERREIYAGLKNNKIDLVVATHQILGK
EIEIKNLGLLVIDEEQRFGVRQKEKIKKIKTNIDVLTLSATPIPRTLYMSLSGLRQMSLL
NTPPPSRRSIKTYLSEIDMDVIRTAINKELDRGGQIFYVLPRISDIDQAIDKLKNMIPNL
KFIVAHGQMNETELENAMIAFNNGEVDLMICTTIIESGLDIPKVNTIIIEDSHKFGLSQL
YQLRGRVGRSGVQAHAWLFYP----NINKINDAAKQRLKAIKDFSELGSGYQLAMKDMEI
RGVGSLLGEEQSGKVNAIGYDLYIEMLHEAISEISGQEIPEVNDTQIDLPINAFIPATWI
LNREEKLEAYKSATECSNNYELTELATDWVNRYGNLPKPVESLIMIMRLKLLAKKCGFNK
IKL---KKPNILIETKLKNSTFKILKNSLASSVQNKFNFNEGE-QLSIITIRGLGATEIQ
NQIDQLMLWFGS-----FEKEINNFDKELIKRE--------------
>Artm|209525598
-------------------------------------MTFSAVVRTLGRSPLTAELLTKL
NQQQALHLNGLPRVPKGLTASALAQEAGLNLLVITATLEEAGRWSAQLEVMGWQTVHFYP
TSEASPYEPSYSE-EMVWGQMQVLADLV----------ARNTGKAD--------------
------PVAVVATERSLQPHLPPVSDFQSYCLTL-------------------------K
LGMTWE-GKTIDEKLAQLGYQRVAVVETEGQWSRRGDIVDVFPVASELPVRLEWFGDELE
RIRELDPVTQRS-------LDRVEQLILTPTNFAPIIEANLSL--ST---ETLETLKSAQ
ISE------TKTGLSHLLGLAY-HKPASLIDYLPELTLAVIDEPDQCAGHGDRWFEHIDE
QWQNEQGKLVTAEGIS-----VEIPAI-HQCFRESLATVENRFDR---------------
--------LYLSELADYKSPLIQASTA-----------SINLASRPVPVTPHQFGKIAEV
IRQQRD-------RQFTVFLISAQPSRSVALLSEHDCPSKFIPNPRDYPAIDSLI-RNTP
IALKYTGLAELEGFILPTFRLVIITDREFYGQHALATSGYIRKRRRAASKQVDPNRLQPG
DYVVHRQHGIGKFVKLESL--TINQEI--RDYLVLQYADGTLRVAADQVGTLSRLRRSES
KVPQLNKLTGKAWEKSREKVGKSIKKLAVDLLKLYAERSQKTGFSYPQDTPWQQEMEDSF
PYQPTPDQLKCSQDVKRDMESDRPMDRLVCGDVGFGKTEVAIRAIFKAVTAG-KQVAFLA
PTTILTQQHYHTLKERFAPYPIEIGLLNRFRSASEKKLIQQKLTTGEIDIIVGTHSVLSK
HIKFRDLGLLVVDEEQRFGVNQKEKIKALKTHVDVLTLTATPIPRTLYMALSGIREMSLI
TTPPPSRRPIQTHLGPLNQETIRAAICQELDRGGQVFYVVPRIEGIEEKSAAIREMVPSA
RLAIAHGQMEAGELESIMLTFSAGEADILVCTTIIESGLDIPRVNTILVEDAHKFGLGQL
YQLRGRVGRAGVQAHAWLFYPVKGDGQAALTEDAVKRLRAIKEFTQLGSGYQLAMRDLEI
RGAGDILGAQQSGQMNAIGFDLYTEMLQEAIQEVRGQEIPQVDDTQVDLILTAFIPSDYI
TDLDQKMSAYRAVASCQDSEELSRIEEDWSDRYGKIPAPAQQLLRVMELKQIAKKLGFAR
IRPD-DSKQNIVLETPMEEPAWNLLKQNLPEHLQPRFIYGRK-----QVKIRGLGALPPS
KQLDCLIQWLQT-----MQEGIQS-----------------------
>Syne6301|56750236
-------------------------------------MTFSALIRTLARSPLSQDLLTKL
EKQSGLRLIGAGRLAQGLVTSALVQAQSRSLLVICATLEEAGRWAAQLEGMGWPTLHFYP
TSESSPYEAFDPESELVWGQLQVLADLL--------------EQSQ--------------
------PVAIVATERSLQPHLPPVEALRPFCQTL-------------------------Q
RGQEVN-LGELADRFAQFGYERVDTVETEGQWSRRGDIIDLFPVSAELPVRLELFGDELE
RLREFDPATQRS-------LDEIEVLRLTPTSYASVIAAALAD-------RSLDDWLTEA
EQEAWQEGQPPEGMRRFLGVAF-ERSASLLDYLPAGTVIAIDEPLQCRAHSDRWIEHVQD
HWQEQA---------------QVWPAI-HRDFQAAW-EEIRCFQR---------------
--------IELSQLNS---SSDSELPV------------LDLAARSLPVLPHQFGKLADF
IRTERD--------RHSIWLVSAQPSRMVALLQEHDCPSQFIPNPRDYPAIDRLSEKRVP
IALKHSGLAELEGFSLPTFRLTLITDRECFGQHVLASPTYVRKRRRAASKQVDRDRLKPG
DYVVHRSHGIGRFVKLESL--SLSGEM--REYLVLQYADGLLRVAADQMGSLSRYRGMGG
ERPELSSMTSKAWEKTKAKARKAVRKVAVDLLKLYAQRSQQEGHAYPPDQPWQQELEESF
PYQPTADQLKAVEAVKRDMESPQPMDRLVCGDVGFGKTEVAVRAIFKAVTAG-KQVALLA
PTTILTQQHYHTLKERFAPYPIQIGLLNRFRTASERQNIQQRLATGELDVVVGTQQLLSK
GTQFRDLGLLVVDEEQRFGVNQKEKIKALKTQVDVLTLSATPIPRTLYMALSGVREMSLI
TTPPPSRRPIKTHLMPYDLEAVRTAISQEIDRGGQVFYVVPRVEGIEAIATRLQEMLPSL
RIAVAHGQMPEGELEATMLAFNNNEADVMICTTIIESGLDIPRVNTILIEDAQRFGLSQL
YQLRGRVGRAGIQAHAWLFYP----GETVLSDQARQRLRAIQEFTQLGSGYQLAMRDLEI
RGVGNLLGVEQSGQMEAIGFDLYMEMLQESLQEIRGQDIPQVDDTQIDLSLTAFIPADYI
PDIDAKMSAYRAVASAQTPADLLQIAADWSDRYGSLPASAQQLLRVMELKQVAKSLGFAR
TRT--ESKQHVILETPMEAPAWKRLHEKLPSNLQGRFVYAAG-----RVTVRGLGLQSAD
QQVENLITWLTP-----LQGSLSEVAIAA------------------
>Anav|75908979
-------------------------------------MAFSSIVRALARSPLTTELLSKL
NRQQDLRLNGIPRLPKGLVASALAQNSGNNLFVVCATLEEAGRAYAQLEAMGWQTVHFYP
TSEASPYEPFDPETEMTWGQMQVLADLVKSQPSGFGSSQSTVTAKTATASQSTVNSQQST
VNGQQNKIAVVATVGALQPHLPPPDAFIPFCLTL-------------------------K
RGLEFD-LETFSEKITILGYERVPLVETEGQWSRRGDIVDVFPVSSELPVRLEWFGDEIE
QIREFDPNTQRS------ALDKITEIVLTPTSFTPIITTALEE-------SAEYQVLSAD
SE---INSALIEGSRRFLGLAF-ERPASVLDYLPENTLITIDEPEQCHAHSDRWVENAEE
QWSLGTGETDLGS--------VQLPKI-HRSFEECL-ADATRFKT---------------
--------LYLSELSE-------ENSG------------VNLASRSVPVTPHQFAKLADT
LRQERD-------RNFSIWLISAQPSRSVSLLQEHDCPAQFIPNPRDYQAIDKLQINHTP
VALKYSGLAELEGFILPTYRLAVITDREFYGQHSLATPNFVRKRRQAASKQVDPNKLRPG
DYVVHRSHGIGKFVKLESL--TINDET--RDYIVVQYADGLLRVAADQVGALSRFRATGD
KPPELHKMTGKAWDNTKNRVRKAIKKLAVDLLKLYAARSQQQGFAYPQDMPWQEEMEDSF
PYQATTDQLKAVQDVKRDMESDRPMDRLVCGDVGFGKTEVAIRAIFKAVTSG-KQVALLA
PTTILTQQHYHTIKERFAPYPVNVGLLNRFRTAEERRNIQKRLATGELDIVVGTHQLLGK
SVNFKDLGLLVIDEEQRFGVNQKEKIKSLKTQVDVLTLSATPIPRTLYMSLSGIREMSLI
TTPPPTRRPIKTHLSPRNPESVRSAIRQELDRGGQVFYVVPRVDGIEEITANLREMVPGA
RFAIAHGQMDESELESTMLTFSNGDADILVCTTIIESGLDIPRVNTILIEDAHRFGLSQL
YQLRGRVGRAGIQAHAWLFYP----KQRELSDAARQRLRAIQEFTQLGSGYQLAMRDMEI
RGVGNLLGAEQSGQMEAIGFDLYMEMLEESIREIRGQEIPKVDDTQIDLNLTAFIPADYI
TDIDQKMSAYRAVAAAKSKDELTQIAAEWSDRYGTLPVSANQLLRVMELKQLAKKLGFSR
IKP--ESKQHVVLETPMEEPAWNLLAANLPEHLKTRFVYSPG-----KVTVRGLAVLKAD
QQLQSLIDALGR-----MQGAIAEAAIV-------------------
>Artp|284054183
----------------------------------------------------MAELITKL
NQQQALHLNGLPRVPKGLVASALAQEAGLNLLVVTATLEEAGRWSAQLEVMGWQTVHFYP
TSEASPYEPSYSE-EMVWGQMQVLADLV----------TRNGGKAD--------------
------RVAVVATERSLQPYLPPVSDFQSYCLPL-------------------------K
LGMTCA-GKTIDQKLAQLGYQRVTVVETEGQWSRRGDIVDVFPVASELPVRLEWFGDELE
RMRELDPVTQRS-------LDRVDQLILTPTHFSPIIEGNLSLST-----ETLETLKSED
ISDS------KTGLSHLLGLAY-QKPASLIDYLPELTLAVIDEPDQCAGHGDRWFEHIDE
QWQNEQGKLVTAEGIS-----LEIPAI-HQCFQESLAAVEHRFDR---------------
--------LYLSELSDYKSSLISPSTA-----------SINLASRPVPVTPHQFGKIAEM
IREQRD-------RQFNVFLISAQPSRSVALLSEHDCPSKFIPNPRDYPAIDSLI-RNTP
IALKYTGLAELEGFILPTFRLVIVTDREFYGQHALATSGYIRKRRRAASKQVDPNRLQPG
DYVVHRQHGIGKFVKLESL--TISQEI--RDYLVLQYADGTLRVAADQVGTLSRLRRSES
KVPQLNKLTGKAWEKNREKVRKSVKKLAVDLLKLYAERSQKTGFSYPHDTPWQQEMEDSF
PYKPTPDQLKCSQDVKRDMESDRPMDRLVCGDVGFGKTEVAIRAIFKAVTGG-KQVAFLA
PTTILTQQHYHTLKERFAPYPIEIGLLNRFRSASEKKLIQQKLITGEIDIIVGTHSVLSK
HIKFRDLGLLVVDEEQRFGVNQKEKIKALKTHVDVLTLTATPIPRTLYMALSGIREMSLI
TTPPPSRRPIKTHLGPLNQETIRAAICQELDRGGQVFYVVPRIEGIEEKSAAIREMVPSA
RLAIAHGQMEAGELESIMLTFSAGEADILVCTTIIESGLDIPRVNTILVEDAHKFGLGQL
YQLRGRVGRAGAQAHAWLFYPIKGDGQAALTEDAVKRLRAIKEFTQLGSGYQLAMRDLEI
RGAGDILGAQQSGQMNAIGFDLYTEMLQEAIQEVRGQEIPQVDDTQVDLILTAFIPSDYI
TDLDQKMSAYRAVASCQDSEELSRIEEDWSDRYGTIPAPAQQLLRVMELKQIAKKLGFAR
IKPD-DSKQNIILETPMEEPAWNLLKQNLPEHLQPRFIYGRK-----QVKIRGLGALHPS
KQLDCLIQWLQI-----MQEGLQS-----------------------
>Cya7425|220907244
-------------------------------------MTLAAIVRALVKAPLTTELLNKL
QQQHVLDLKGAARLPKGLVASALAQGQQHNLLVITPTLEEAGRWAAQMEALGWSTVHFYP
TSEASPYEPFDLEAEMTWGQLQVLADLL-----------KAQQNDKQAG-----QP----
------GLAIVATERALQPHLPPVAAFQPDCLTL-------------------------T
QGMEME-LKPLSDRLAQLGYERVALVETEGQWSRRGDIIDVFPVACELPVRLEWFGDELD
KIREFDPATQRS-------LDSIDQLILTPTSFSPIILSALQE-AQR---QQLKTVLAPE
EQEKLATGQTPEGMRRFLGLAF-AHPASLLDYLPDNTLIAIDEVDQCRAHSDRWVEAAAE
HWQQIQS--------------PLLIPI-HRPFNETL-APAEVFQR---------------
--------LLLSELVETVASSTSSPAT------------LNLASRPVPAIPHQFGKLAET
LRTERE-------RNFAIWLVSAQPSRSVALLQEHDCPAQFVPNPNDFPAIDKLQIQRTP
IALKYSGLAELEGFILPTFRLVVVTDREFFGQHLLATPSYVRKRRRAASKQVDPNKLQPG
DYVVHRQHGIGKFLKLESL--TINRET--REYLVLQYADGLLRVAVDQLGSLSRFRATAE
QAPELNKMTGKAWERTKSKVRKAIRKIAVDLLQLYAQRSQQQGFAFPLDQPWQEELEESF
PYQPTPDQVKAIQDVKRDMESDRPMDRLVCGDVGFGKTEVAVRAIFKAITAG-KQVAFLA
PTTILTQQHYHTLKERFAPYPIQIGLLNRFRSADERKNILQRLKTGELDVVVGTHQLLGK
GVVFRDLGLLVIDEEQRFGVNQKEKIKTLKTQVDVLTLSATPIPRTLYMALSGVREMSLI
TTPPPSRRPIKTHLAPYDPETIRSALRQELDRGGQVFYVVPRVEGIEEVAAKLREMVPSA
RIAIAHGQMEEGELEATMLTFNNGEAEILVCTTIIESGLDIPRVNTILIEDAQKFGLSQL
YQLRGRVGRAGIQAHAWLFYP----KLNMLTEAARQRLRALQEFTQLGSGYQLAMRDMEI
RGVGNLLGAEQHGQMDTVGFDLYMEMLDEAIAEIRGQEIPKVDDTQIDLNLTAFIPADYI
PDLDQKMSAYRAVASADSTVELAQIKTDWNDRYGPIPSAALQLIRVVELKQIAKKLGFSR
IKP--EGTQHIILETPMEEPAWNLLKANLPEHLHTRFVYSPG-----KVTVRGLGVVPAD
RQLENLIDWLSK-----MQGALPENILTT------------------
>Cya51142|172038623
-------------------------------------MVFSSLINTLQKSPLTKELLDKL
KGNNELGLKGINRLPKGLISSALAQANQQNLLVICATLEEAGRWTAQLEIMGWKTVNFYP
TTEASPYEPFNPESEMIWGQMQVLSNLN-----------ISENNNN--------------
------NYAIVTTEKALQPHLPPPDIFHTHCLKL-------------------------Q
AGMTEK-SKKFDEGLVKLGYERVNLVEVEGQWSRRGDIVDIFPVSSEVPIRLEWFGDELE
KIREFDPATQRS-------LDSIENILLTPISFNTIIANTIKE--NN---NNLDDYLSEE
ETEDLKNYNYPPGMQRFLGLAF-DEPACILDYLSPNTLCVFDEIEQCESHSDRWLDYIEE
NWQDQE---------------KNLPKI-HRSFNDSF-QLTQELPK---------------
--------LYLSELSE-----VNNTNA------------LDLSSRPLPTTPHQFAKLAEI
LRGKREIYSGITLDKYATWLISAQPSRTVSLLQEHDCPAQFIPNPRDYPAINKSHIQGTA
IALKYSGLAELEGFILPTFRIVVVTDKEFFGQHVLATAGYIRKRRRATSKKVDLQQLHPG
DYVVHKSHGIGKFLKLESL--AT------REYLVVQYADGILRIPADSFDSLSRYRHTGS
TPPQLHKMTGKTWQKSKQKVRKNIKKLAVDLINLYAKRAKNTGFTYPLDTPWQQELEDSF
PYQPTPDQLKAIQDVKIDLESDRPMDRLVCGDVGFGKTEVAVRAIFKAVTSGHKQVAFLA
PTTILTQQHYHTLKERFAPYPINIGLLNRFRTTSEKKEIIQRLATGELDIVVGTQQLLGK
SVKFKDLGLLVVDEEQRFGVNQKEKIKEIKSHVDVLTLTATPIPRTLYMSLSGIREMSLI
TTPPPSRRPIKTHLSRYNPDVVRTAIRNELDRGGQVFYVVPRVEGIEEVAAQIKTMVPSA
RMAIAHGQMDVNELEITMLSFNNGDADILVCTTIVESGLDIPRVNTIIVEDAQKFGLAQL
YQLRGRVGRSGIQAHAWLLYP----SKAQLTETARQRLRALQEFSQLGSGYQLATRDMEI
RGVGNLLGAEQSGQMESIGFELYMEMLQEAIREIQGQEIPKVEDTQIDLQLTAFIPTEYI
PDMEQKMSAYRGIAVANSKKELAQIAAEWNDRYGNLPVPVEQLLQVMELKQLAKSLGFSR
IKP--EGKQHIVLETPMEEPAWKLLQEKLPEHLRSRFVYTPK-----KVTVRGLGVMKPQ
KQLESLIEWFGR-----MQDAIINGEQ--------------------
>Lyns|119484480
-------------------------------------MTFSAIVRATARSPLTRELLTKL
NQHQSLYLNGVSRLPKGLVASALAQEAGLNLFVVTATLEEAGRWSAQLEAMGWSLVHFYP
TSEGSPYDPSNSE-EMIWGQMQVLADLV------NPDAREKSAENG--------------
------KIAIVATERSLQPHLPPVEAFKPYCLTL-------------------------K
QGTTQD-SKQLDEQLATLGYERVSLVETEGQWSRRGDIVDIFPVAAELPVRLEWFGDELE
RIREFDPTTQRS-------LDKIPQLVLTPTDFTPW------------------------
-------GIGTENWKI-------DQPASLLDYLSELTLVAVDEPDQCAAHGDRWYDHIEQ
SLSEESTS-------------NPYPKL-HRPFSDSLADISAHFDR---------------
--------LYLSELTEVNPSPLVAGSP-----------SLNLSSRPVPITPHQFAKLADL
IRQERN-------RHFSIFLVSAQPSRSVALLSEHDCPSKFVPNPRDYPAIDGLI-KDTP
VALKYTGLAELEGFILPTLRVVVITDREFYGQHSLATPSYIRKRRRAASKQVDPNKLRPG
DYVVHRQHGIGKFLKLESL--TINNET--RDYLVVQYGDGLLRVAADQVGTLSRFRSTGA
KVPQLNKLSGKSWEKTKNKVQKAIKKLAVDLLKLYAQRAQQTGYNYPIDTPWQQELEDSF
PYQPTPDQLKSTQDVKRDMEAERPMDRLVCGDVGFGKTEVGIRAIFKAVTAG-KQVAFLA
PTTILTQQHYHTLKERFAPYPIEIALLNRFRTTSEKREIQQRLTTGEIDIIVGTHSILSK
TIQFKDLGLLVVDEEQRFGVNQKEKIKTLKTHVDVLTLTATPIPRTLYMALSGIREMSLI
TTPPPSRRPIKTHLSPYNDETIRTAIRQELDRGGQVFYVVPRIEGIEEKSSKIREMVPSA
RIAVAHGQMNAAELESIMLTFNAGEAEILVCTTIIESGLDIPRVNTILIEDAHRFGLAQL
YQLRGRVGRSGVQAHAWLFYPVNADGRAALSDDARKRLRAIQEFTQLGSGYQLAMRDLEI
RGAGDILGAEQSGQMDVIGFDLYTEMLEESIREIKGQEIPQVDDTQIDLNLTAFIPSDYI
PDIDQKMSAYREVASCSSRDELARLEEDWCDRYGPIPTPAQQLIRVMELKQIAKKLGFSR
IKPDTESKQHILLETPMEEPAWNLLKEKLPSHLHSRFVYSKG-----KVTVRGLGVMNAT
KQLESLIEWFDK-----MQDVLSEKQEEVLTVG--------------
>Prom9211|159903468
-------------------------------------MSLEPIIDKLKESSLTSQLIERI
QRNNRLILTGGSKTAKTIISTTISKAEKLPLIVIVPTLEETTRWYSILNNFSWDSLYIYP
TSENSPYESIPPTTEILWGQLQVLTELC-------------SNDTN--------------
------NIAIVTTERALQPHLPPKDSFLTSCLSL-------------------------V
KENIFD-LDKLAINLTNLGYSKTTTTEEEGQWSRRGDILDIYPVNYESPIRLEFYGDNID
KIKEFDPVSQRS-------LDEINQVIISPVNFDILIANKLSS-FTP---EILAKYFDAD
SIDKLKNNIIPSGIRRYLGLAW-TSPSSLIDFIDNSSLIITDEPNQCNSHSTAWTEHVSE
TYHQLETNLELNDNNLA----LPPNNL-HSTFTTNY-DLLNGFYG---------------
--------LDTTDFID----QYNRENI------------FDISSKQILTYPNQFGRLSEM
LKKYQN-------DKFKIFIYSAQPSRTSSLLNEHDCISVFVENSKDSLRIKTLLDQNTP
VALRSSSNFDLEGINFLPWKILLLTDKEFYGQQLVSHSGYVRRRKRSASKSIDHNKLRTG
DYVVHRNHGIGKFIKIEKF--VISQES--RDYLLVQYQDGTLRVAADQLGSLGRYRSSSD
KSPRIGKLGGTAWLNAKEKARKSINKVAIDLIRLYAERNKTEGYSFPPDAPWQSELEDAF
QYEPTHDQLTAIKDVKNDMEKPKPMDRLVCGDVGYGKTEVAIRALFKAIISG-KQAALLA
PTTILSQQHWRTLSDRFAPYPIKIALLNRFKTSREKNAIVEELKSGTIDLVVGTHLILSN
KVCFKDLGLLVVDEEQRFGVKQKERIKQFKKNIDVLTLTATPIPRTLYMSLSGVREMSLI
TTPPPLRRAIKTHLIPYEEEAIRSAICQEIDRGGQIFYVVPRIEGITDIATKLSNMIPKI
RILIAHGQMDEGELESSMIAFNDWEADLMLCTTIVESGLDIPRVNTILIEDAQQFGLSQL
YQLRGRVGRSGVQAHAWLLYP----SNTTINDKAKQRLQAIQEFSQLGSGYQLSMRDMEI
RGVGNLIGLQQSGQMEAIGFDMYMEMLQECISDLEGHEIPKVDETLIDLPINAFIPGNWI
VDNQEKISAYKAATDCHTSGKLIELGLAWSDRYGALPKPVSSLMQVMQIKLVGKSLGFSR
IRQ---IKPNIILETKMKESTFKVLRNGIDKSLHSRILYKKGN-SSSEVLLRGLANQPIE
KQLDILFEWLSK-----MKDATTNLEL--------------------
>Noss|17232707
-------------------------------------MAFSSIVRALARSPLTTELISKL
NRQQDLRLNGISRLPKGLVTSALAQNSGNNLFVVCATLEEAGRAYAQLEAMGWQTVHFYP
TSEASPYEPFDPETEMTWGQMQVLADLVKSQQSTVNSQQSTVNSQQSTV-----NGQQST
VNGQQNKIAVVATVGALQPHLPPPDAFIPFSLTL-------------------------T
RGLEFD-LDTFSEKITILGYERVPLVETEGQWSRRGDIVDVFPVSSELPVRLEWFGDEIE
QIREFDPNTQRS------ALDKITQIVLTPTSFAPIITTALEN-------SAEYQVLSSE
LS---SDSTLTEGSRRFLGLAF-ERPASVLDYLSENTLIAIDEPEQCHAHSDRWVENAEE
QWSLGTGEADLGS--------VQLPKI-HRSFEECL-ADVTRFKT---------------
--------LYLSELSE-------ENSG------------VNLASRSVPVTPHQFAKLADT
LRQERD-------RNFSIWLISAQPSRSVSLLQEHDCPAQFIPNPRDYQAIDKLQINHTP
VALKYSGLAELEGFILPTYRLVVITDREFYGQHSLATPSFVRKRRQAASKQVDPNKLRQG
DYVVHRSHGIGKFVKLESL--TINDET--RDYIVVQYADGLLRVAADQVGSLSRFRTTGD
KAPELHKMTGKAWDNTKNRVRKAIKKLAVDLLKLYAARSQQQGFAYPQDMPWQEEMEDSF
PYQATTDQLKAVQDVKRDMESDRPMDRLVCGDVGFGKTEVAIRAIFKAVTSG-KQVALLA
PTTILTQQHYHTLKERFSPYPVNVGLLNRFRTAEERRNIQKRLATGELDIVVGTHQLLGK
SVSFKDLGLLVIDEEQRFGVNQKEKIKSLKTQVDVLTLSATPIPRTLYMSLSGIREMSLI
TTPPPTRRPIKTHLSPRNPESVRSAIRQELDRGGQVFYVVPRVDGIEEITANLREMVPGA
RFAIAHGQMDESELESTMLTFSNGDADILVCTTIIESGLDIPRVNTILIEDAHRFGLSQL
YQLRGRVGRAGIQAHAWLFYP----KQRELSDAARQRLRAIQEFTQLGSGYQLAMRDMEI
RGVGNLLGAEQSGQMEAIGFDLYMEMLEESIREIRGQEIPKVDDTQIDLNLTAFIPADYI
TDIDQKMSAYRAVAAAKSKDELTQIAAEWSDRYGTLPVSANQLLRVMELKQLAKKLGFSR
IKP--ESKQHVVLETPMEEPAWNLLAANLPEHLKTRFVYSPG-----KVTVRGLAVLKAD
QQLQSLIDALGR-----MQGAIADTADYTA-----------------
>Cya8801|218249019
-------------------------------------MTLSSLIRNLQKSPLTKELLEKL
NKTGSLGLKGVPRLPKGLVSSALAQSLDNNLLVICATLEEAGRWAAQLEMMGWKSVNFYP
TSEASPYEAFNPESEMIWGQMQVLSILN--------------SQQN--------------
------GLAIVTTEKALQPHLPPSTVFETYCFNL-------------------------Q
IGITKT-SQEIDETLVRLGYERVALVETEGQWSRRGDIVDIFPVSSELPIRLEWFGDALE
KIRELDPATQRS-------LDKLEQVILTPTSFNPIIANTLKN--KN---INLQNYLSDE
EKEGLDNANFPEGMARLLGIAF-EQPASLLDYLRENTLCVFDEVEQCQSHSDRWLDYVED
NWQELD---------------PPLPKI-HRPFSESL-KLAKKFPI---------------
--------LYLSELSE-----VTDKNA------------LDLSSRPIPTTPHQFAKIAEI
LRGKREIYSGITLNKYSTWLISAQPTRTVSLLEEHDCPAQFIPNKKDYPGIEKCHIQGTA
VALKYSGVAELEGFILPTFRIVVITDREFFGQHVLAPSGYIRKRRRAASKQVDLNQLNPG
DYVIHKNHGLGKFLKLESL--AT------REYLVIQYEDGLLRVPADSFDSLSRYRHTGS
HPPELHKMTGKIWEKTKQRVRKSIKKLAVDLLNLYAKRAKKEGFIYPPDTPWQEELEDSF
PYQPTPDQLKAVQDVKMDLESDRPMDRLVCGDVGFGKTEVAVRAIFKAVTSGHKQVALLA
PTTILTQQHYHTLKERFAPYPINIGLLNRFRTTSEKKDIVQRLATGELDIVVGTHQLLGQ
SVKFKNLGLLVIDEEQRFGVNQKEKIKVLKTEVDVLTLTATPIPRTLYMSLSGIREISLI
TTPPPSRRPIKTHLSSYNPDVVRTAIRNELDRGGQIFYVVPRVEGIEEVAGQIQQMVPSA
RIVIAHGQMDVNDLEMTMLGFNNGEADILVCTTIIESGLDIPRVNTIIVEDAQKFGLSQL
YQLRGRVGRSGIQAHAWLLYP----NKGQLSETARQRLRALQEFSQLGSGYQLATRDMEI
RGVGNLLGAEQSGQMMAIGFELYMEMLQEAIKEIQGQEIPKVDETQIDLQLTAFIPSDYI
PDLQQKMDAYRRIAMANSKEQLEEIVKDWTDRYGTIPSPVRQLLQVIELKQIGKSLGFSR
IKV--EGKQNVVLETPMEEPAWKLLQENLPNHLRSRFVYSPK-----KVTVRGLGILKPQ
QQLENLIEWLGK-----MKGALPEEKIGD------------------
>Glov|37523406
-------------------------------------MPLTALIQSLRGSPFLEEMSQRL
GKALPVRLQGGNRVARGIAASALARRQGTPLLVVTANLEEAARWSAQLEAMGWGSVYLYP
SSEATPYEPFDPEEEVTWGQLQVLAELT-------------GRSSA--------------
------HWAIVCTSRALHPHLPPPEYLAEYCLSL-------------------------E
AGAGLS-IEKLTGELVRLGYLRVPQVEAEGQFSRRGDILDFFPVSAEIPVRAEWFGDELE
RLREFDPATQRS-------LDAVQQVAITPVGFGPVVLPELQLRLTPARVAELPNSWQEV
VRTQIQQGQAPEGLRRWLGLAF-DQPASLVDYLPDALTVCVDEPEQVRSAEHRWCEQAEE
QWSHQP---------------VGPGPL-HTDFAAIT-ASLGRYAL---------------
--------IEMRELVA-------EGEA------------FGLGGRPLPSVPHQFGNLAEH
LRQYRA-------QGLQIWMLSAQPSRAVALLGDHDCPAQFIPNPQDLPAIEKARSTRTP
IALKYSGLAEMEGSILATLRVVLVTDREFFGQRVLATPNFVRKRRRAASKQIDLDKLNPG
DFVVHRSHGIGRFAKLEKL--TVSGSA--REYLVIEYADGILRVAADQMNSLSRYRSTGG
TV-QLSRMGSKSWEKTKQKVKKAIQKIAFDLLDLYARRAQESRIPFPPDQPWQREMEESF
PYPLTPDQARAIQEVKIDMESERPMDRLVCGDVGFGKTEVAIRAAFKALTSG-VQCAVLV
PTTVLASQHYHTFKERFAPYPISIGLLNRFRTASEKKDLLARLATGELDLVIGTHQLLGA
GVRFQNLGLLVIDEEQRFGVAQKEKIKTLKTQVDVLTLTATPIPRTLYMSLSGVREMSLI
TTPPPSRRPIKTHLAPYDPEHVRTAILQELGRGGQIFYVYNRIEDIQDVAARLQAMIPTA
RVCVGHGQMEEGELESTMLAFSGGEFDILVCTTIIESGLDIPRVNTILVENAHQFGLSQL
YQLRGRVGRSGVQAHAWMFYK----QEEALTDEARKRLRAIQEFTQLGSGYQLAMRDMEI
RGVGNLLGAEQSGQLNAIGFDLYMELLEEAIQEIRGRKLPKVEDTQIDLRVTAFIPADYI
PDLEQKMRAYRQVAAAPDRAQLQAAALEWTERYGPVPPAAQQLLRVMELKQVARALGFAR
IRP---EGTNIVLETPMEAPAWEQIHQALPAEVRGRFFFQPG-----KVTVRNLGVLPSA
QQLENLVQWLDK-------VQLPSLEMAG------------------
>Syns8102|33865711
-------------------------------------MPLRSLVTQLRSAALTGELLQRT
ERDARLLLRGAGRISRALVASALAQKEGRPLLLVVPTLEEAGRWTALLELMGWSSASLYP
TSEGSPYEPFDPTSEIIWGQLQVLSDLI------------GTDDPA--------------
------GKAIVATERCLQPHLPPRQALEATCRTL-------------------------K
KGDELD-LDELAETLARLGYERMSTIDQEGTWSRRGDIVDIYPVSSELPVRLEFFGEELD
KLREFDPATQRS-------LDPVDRLQLTPTGFSPLVADQLRE-SMP---EGLDRLLGDE
ATEELLEGGTPEGLRRLMGLAW-GQPACLLDYLPASAAVVIDERRHGVAHGQQWLDHAID
HYSDMASELGLSEEERD----LLWPAVLQRTIDKAY-GLAEAFHG---------------
--------FDMAELLE----EDGHPNS------------FDLASRPMPAYPNQFGKLGEL
IKGFQK-------EKTAVWLISAQPSRAVALLEEHDCIGRFVPNPADAPAIERLIEQNTP
VALKSAGTAELEGLQLPAWRLALVTDREFFGQQTLGSSGYVRRRRKAASRTVDPNKMRPG
DFVVHRNHGIGRFKAMEKL--AVSGDV--RDYLVVQYADGLLRVAADQLGSLGRYRATSE
TPPQLSKMGGAAWTKAKERAKKAVRKVAMDLVKLYAERHQANGFAFPSDGPWQNELEESF
PYEPTPDQLKATADVKRDMEKAEPMDRLVCGDVGFGKTEVAIRAIFKAITAG-KQVAMLA
PTTVLAQQHWRTLSERFAPYPIKVALLNRFRTASERKTILEGLKGGTIDAVVGTHQLLGK
GASFQQLGLLVVDEEQRFGVNQKEKIKVLRKDVDVLTLSATPIPRTLYMSLSGVREMSLI
TTPPPLRRPIKTHLAALDPEAVRSAIRQELDRGGQVFYVVPRVEGIEDVAAGLREMLPGL
KLLVAHGQMAEGELESAMVAFNAGEADVMLCTTIVESGLDIPRVNTILIEDAHRFGLAQL
YQLRGRVGRSGIQAHAWLFYP----GNGSLSDNARQRLRAIQEFAQLGSGYQLAMRDMEI
RGVGNLLGVEQSGQMETIGFDLYMEMLQESLAEIQGQDIPSVDDTQVDLPVTAFVPADWI
TDPDEKIAAYRAAADCRSGEALVELAAGWADRYGALPAAVQSLLQLMELKLLAKRCGVAR
IKP---EKPNIVLETPMEEPAFRLLRQGLPQHLHGRLVYQSGKALQHKVMARGLGVLPMD
KQLEQLMEWLRL-----MAAQIPDADGTTEAQRLEAEGQRNEAVLQV
>Thee|22298495
-------------------------------------MSLMAIPRSWGKLPLTAELLSKL
QHQRELVLTGMPRLVKGLVATTLAQESRQSLCVITSTLEEGGRWAAQLELMGWDAVFFYP
TSEASPYDLFDLEGEMVWGQLQVLVE----------------SDRP--------------
------NIAIVTTERALQPHLPPPEQFRAACLTL-------------------------Q
VGQAYS-LGEVATTLAALGYERVSLVETEGQWSRRGDIVDIFPVSAELPVRLQWFGDEIE
SIREFDPASQRSLHTEGDRLDVLEQVTLTPISFTPLIAQALRA-------ADHAHLIPED
Q----------EGLRRYLGLAF-PEPASLLDYLPAQTLIAVDEPPLCVAHGDRWYEHTHT
YWQSLE---------------TPPPPI-HRPWSASA-QALERFQR---------------
--------LHLYELAS-------EGLG------------LNLSARAVPAIPHQFGRLAAT
LREERD-------KGYTVWLVSAQPSRSVALLQEHDCPAQFVPNPKDFPAIDKLQQQRLP
IALKASGLAEISGFILPTFRTVLVSDREFFGQHNLVNLGYVRKRRRAAAKQVDLNKLQPG
DYVVHRQHGIGQFLRLETL--TINNET--REYLVLQYADGILRVAADQLNSLSRYRTQED
RAPQLNKLTGNTWERTKARVRKAIKKVAVDLLQLYAQRAQQRGFAFPPDTPWQREMEDSF
PYQPTPDQLKAIQEVKADMESDRPMDRLVCGDVGFGKTEVAIRAIFKAVMAG-KQVAVLA
PTTILTQQHYHTLKERFAPYPIQVGLLNRFRSERERQDLLQKLKIGEIDVVVGTHQLLSN
SVKFRDLGLLVVDEEQRFGVNQKEKIKALKTQVDVLTLSATPIPRTLYMALSGVREMSLI
TTPPPSRRPIQTHLAPYDPETVRSAIRQELDRGGQVFYVVPRVEGIEAVAAKLQGMVVGA
RILIAHGQMAEGELESTMLGFSNGEADILVCTTIIESGLDIPRVNTILVEDAQRFGLAQL
YQLRGRVGRAGIQAHAWLFYP----RQEVLTDAARQRLRAIQEFTQLGSGYQLAIRDMEI
RGVGNLLGAQQHGQLDSVGFDLYVELLEEAIAEIRGQEIPTVDDTQIDLNVTAFIPADYM
PDLAQKMAAYRAVSAATTKEDLMQLAAEWSDRYGALPKSVQQLLRVVELKQLARQCGISR
IRP--EGKQHVILETSMAEPAWKLLLEQLPTHLQSRFVYSQG-----KITVRGLGTQPVE
KQLEQLIDWFSQ-----MKTTVATAP---------------------
>Syns9916|116074923
----------------------MQSLAKITSHVTELSMPLSSLVRLLQTSALTGELLERS
QRSERLLLRGANRAARALVTTALARRADQSLLVVVPTLEEAGRWTALLELMGWRSAQLYP
TSEGSPYEPFDPTTEITWGQLQVLSELQ-------------DKGSE--------------
------GLAIVATERCLQPHLPPPQALASRCRTL-------------------------R
KGDSLD-LEELAINLSQLGYERVSTIDQEGTWSRRGDIVDIFPVSSELPVRLEFFGDELD
KLREFDPASQRS-------LDPVEHLRLTPTGFSPLIAEQLRD-SMP---EGLDQLLSEE
QLGALLDGQTPEGMRRLMGLAW-EQPASLLDYLPNHCSVVIDERRHGQAHGQQWLDHAEE
HHSELA---------------LKVPPL-HRSIAEAM-EQAEAFSG---------------
--------FDLAELLE----DDNHSNG------------FDLSSRPVAAYPNQFGKLGEL
IKGYQR-------ERQAVWLVSAQPSRAVALLEEHDCISRFVPNAADHQAIDRLIEQGTP
VALKSKGTAELEGLQLPAWRVVLVTDREFFGQQNLTSTGYVRRRRKAASRTVDPNKMQPG
DFVVHRNHGIGRFQKLEKL--AISGEV--RDYLVVQYADGILRVAADQLGSLGRYRANSD
SPPQLSKMGGSAWVKAKERASKAVRKVALDLVKLYAERHQAPGFAFPIDGPWQTELEDSF
PYEPTPDQLKATAEVKRDMEKSQPMDRLVCGDVGFGKTEVAIRAIFKAITAG-KQVAMLA
PTTVLAQQHWRTLSERFAPYPIKVALLNRFRTAGERKTILEGLKKGTIDAVVGTHQLLSK
STAFDKLGLLVVDEEQRFGVNQKEKIKALRKDVDVLTLSATPIPRTLYMSLSGVREMSLI
TTPPPLRRPIKTHLAALDEEAVRSAIRQELDRGGQVFYVVPRVQGIEEVAGKLREMLPGL
KLLVAHGQMAEGELESAMVAFNGGEADVMLCTTIVESGLDIPRVNTILIEDAHRFGLAQL
YQLRGRVGRSGIQAHAWLFYP----GDASLSDAARQRLRAIQEFAQLGSGYQLAMRDMEI
RGVGNLLGVEQSGQMEAIGFDLYMEMLQESLAEIQGQDIPAVDDTQVDLQVTAFIPADWI
TDADEKMGAYRSAGECQSAEALVELAADWADRFGALPGPVQSLLQLMELKLLAKRCGFAR
IRP---EKPNIALETPMEEPAFRLLRQGLPQHLHGRLVYQGGSGSTAKVLARGLGVLPMD
KQLEELKTWLSQ-----MAAQIPGGDGLTDAQRADQDKQRNDAVLSV
>PromMED|33861396
-------------------------------------MSLNSLISYISNSQIIIELVKRI
KHNNELNIIGSSRYAKSIIINSIANKENKDILLISPNEEIAYKWYGYFDSIDNRNVLYYP
PSENLPYASINRSKETEYSQLSVISKII------------KKERKE--------------
------LNIIITTERSLQPHLIKINQFKENIFTL-------------------------I
KGNELD-IKELTKKLVLLGYNKENLTSQEGSWSRRGEIIDIYPVNNELPVRIEYFDNIID
KIREYDPVSQRT-------LDSVNKVEIVQVGFNLLIRKSLEN-------------LSEQ
GTFNSEEITTKNNLDRYLGVIE-EHPSNLLDYINKETLIVIDEKEECNKFSNNWCLESDN
NFELHKDEIANNLKSNNINI-KVKSNL-HEKFESII-KTFSNYNV---------------
--------INLYEFES----KRNLDNR------------FLLSDKRINTSSKHIGKLSKE
INKFIL-------NKDKVWILSAQPLRTKSLFFEHECNTTYLDKPNDLESAHKLIENSTP
VIIKNKNNYEIEGFYLPIWKVILITDKELFSQQALFNNVFIRKRKRSVNSNINVNKINPG
DYIVHKNHGIGQFLKIEKI--NITGES--RDYLVIRYLDGKISVAADQLGSINRYRSSGK
IKPRINKLGGTEWLKIKDKNRKIIKKVALDILKLYAKREKLKGHIFPEDGPWQKELEESF
PYQATPDQITAVKEVKIDMESDKPMDRLVCGDVGFGKTEVAVRAIFKAITSG-KQVILLA
PTTILAQQHWRTFYNRFSPYPIKVSLLNRFKTNTEKKDIYNGLKNNKIDLVVATHQILGK
EIEIKNLGLLVIDEEQRFGVRQKEKIKNIKTNIDVLTLSATPIPRTLYMSLSGLRQMSLL
NTPPPSRRSIKTYLSEIDMDVIRTAISQELDRGGQIFYVLPRISDIDQAVNKLKNMFKDL
KYIVAHGQMNEIDLENAMIAFNNGEVDLMICTTIIESGLDIPRVNTIVIEDSHKFGLSQL
YQLRGRVGRSGIQAHAWLFYP----NINKINEASKQRLKAIKDFSELGSGYQLAMKDMEI
RGVGSLLGEEQSGKVNAIGYDLYIEMLHEAISEINGQEVPEVNDTQVDLPINAFIPGTWI
LNREEKLDAYKYATECTNHKELTELATDWTNRYGVLPKPVESLILLMKLKLLAKKCGFNK
IKL---KKPNVIIETRLKNSTFKLIKKGLPSNIQSKFNYEEDD-QFSKIIIRGLGVTDIQ
NQIDQLIYWLGL-----FVKEINNFDKETSVTKI-------------
>Scys6803|16331597
MAEPRAVLKQGNRNRDKDSVGLGNRLRFVSISSALNPMTFSSILRHLQTLPLSKDLREKL
QKRGHVQLSGLPRLPKGLIVSSLAQSLEKNLLVITATLEEAGRWTAQLELMGWQTVNFYP
TSEASPYDPGRLESEMVWGQMQVLAELI------------QGHQVK--------------
------GKAIVATEKALQPHLPPVATLREYCLAL-------------------------R
RGQEMD-SKSLELTLARLGYERGSTVETEGQWSRRGDIVDIFPVSAELPVRLEWFGDELE
KIREFDPASQRS-------LDDLTGLVLTPTSFDQVIEPALNA--QA---IDLSAWGEDA
ETEQLFGK---EGLQRFLGLAF-TEPACLLDYLPTETVCVLDEPEQCAAHSERWFEAVAQ
DWSALQL--------------PNLPQL-HRNFSALGDRLKTDFQY---------------
--------ITLSEIHE------ANGDS------------LDISARPIPTMPHQFAKLAEI
LRGKREIYSGLTLGQYSTWLISAQPSRTVSLLQEHDCAVQFIANPRDYPAIEKSQIQRTA
VTLKYSGLAELEGFILPTFRLVLVTDRELFGQHALATPEYVRKRRRATSKQVDINKLSPG
DYVVHKSHGIGKFLKLDAL--AN------REYLMIQYADGILRVPADSLDSLSRFRHTGT
RPPELHKMGGKVWEATKNKVRKAVKKLAVDLLNLYAKRAKQVGYAYPPDSPWQQELEDSF
PYQPTPDQLKAVQDVKRDLEGDRPMDRLVCGDVGFGKTEVAVRAIFKAVTSGNKQVALLA
PTTVLTQQHYHTLKERFAPYPITIGLLNRFRTASEKKEILAKLKSGELDIVVGTQQVLGT
SVKFKDLGLLVIDEEQRFGVNQKEKIKTLKTEVDVLTLTATPIPRTLYMSLSGIREMSLI
TTPPPSRRPIKTHLSPYNPEVIRTAIRNELDRGGQVFYVVPRIEGIEELGGQLRQMVPSA
RIAIGHGQMEESELESTMLAFNDGEADILVCTTIIEAGLDIPRVNTIIVEDAQKFGLAQL
YQLRGRVGRSGIQAHAWLLYP----NQKQLTEKARLRLRALQEFSQLGSGYQLATRDMEI
RGVGNLLGAEQSGQMEAIGYEFYMEMLQDAIKEIQGQEIPKVEDTQIDLPLTAFIPSDYI
PDLEEKMAAYRRITSIESTDELPKIALDWGDRYGMLPSPVEELFKVVKLKHLAKSLGFSR
IKV--EGKQNLVLETPMEEPAWKLLAENLPNHLQSRFVYSAK-----KVVVRGLGVLAPA
KQMDNLIDWFGK-----MQGALPETKMETLVGK--------------
>Syn9902|78184749
-------------------------------------MPLRSLVRQLRDGALTGELLERS
RRSERLLMRGAGRNCRALIASAMAQRDGSPLLVVVPTLEEAGRWTALLELMGWSLASLYP
TSEGSPYEPFDPTSEIIWGQLQVLSDLL------------NDPESS--------------
------GRAIVATERCLQPHLPPPDALKATCRVL-------------------------T
RGDEVE-LESLAETLAKLGYERVSTIDQEGTWSRRGDIVDIFSVSSELPVRLEFFGEELV
KLREFDPSTQRS-------LDPIDQLRLTPTGFNPLIADQLRA-TMP---DGLSSLLGEQ
ATDELLEGGTPEGMRRLMGLAW-NEPASLLDYLPDVTTVVIDERRQGLAHGQLWLDHAIE
HHKEMAIEVGLSEQDRD----LLWPGVLHRDVVAAY-GLAEVFDG---------------
--------FDLAELLE----EDNHPNS------------FDFASRPVPAYPNQFGKLGEL
IKGFQR-------DRMSVWLISAQPSRAVALLEEHDCISRFIPNAGDLPAIERLIEQNTP
VALKAKGNAELEGVLLPAWRVALVTDREFFGQQTLTSTGYVRRRRKAASRTVDPNKMRPG
DFVVHRNHGIGRFKAMDKL--ALSGDV--RDYLVVQYADGILRVAADQLGSLGRYRATSE
SPPQLSRMGGAAWTKAKDRAKKAVRKVALDLVKLYAERQQSNGFAFPPDGPWQTELEESF
PYEPTPDQLKSTTDVKRDMERAEPMDRLVCGDVGFGKTEVAIRAIFKAITAG-KQVAMLA
PTTVLAQQHWRTLSERFAPYPIKVALLNRFRTTTERKSILEGLKQGTIDAVVGTHQLLSK
STSFQQLGLLVVDEEQRFGVNQKEKIKVLRKDVDVLTLSATPIPRTLYMSLSGVREMSLI
TTPPPLRRPIKTHLASLDPEAVRSAIRQELDRGGQVFYVVPRVEGIEDVANGLRTMLPGL
KLLVAHGQMAEGELESAMVAFNAGEADVMLCTTIVESGLDIPRVNTILIEDAHRFGLAQL
YQLRGRVGRSGIQAHAWLFYP----GNASLSDNARQRLRAIQEFAQLGSGYQLAMRDMEI
RGVGNLLGVEQSGQMETIGFDLYMEMLQESLAEIQGQDIPSVDDTQVDLPVTAFVPADWI
TDPDEKIAAYRAAADCTSSEALVELAAGWADRFGAIPAAVQSLLQLMELKMLAKRCGFSR
IKP---EKPNIVLETPMEEPAFRLLRQGLPQHLHGRFVYQPGSGLQHKALARGLGVLPME
KQLEQLMDWLKL-----MAAQIPDTDGLTADQRDRQKAEKNDSVIRV
>Trie|113475354
-------------------------------------MTLSSIIRLLGRSPLTTELLNKL
QQYQCLGLNGASRLPKGLLTSTLAQQQEQNLLIVTATLEEAGRWAVQLEAIGWPKVHFYP
TSEAFPYEPSNSE-EMIWGQMQVLADLISENVPENVTSNGNSSNKA--------------
------KMAVVATERSLQPHLPTVKKFQPYCLTLMASIASSSKTLGSTKISNTDIEINHS
ESDSLE-RPSLEEKLVQMGYELVPLVETEGQWSRRGDIIDVFPVASELPVRLEWFGDELR
QIREFDPSTQRS-------LDKIAQIVLTPRDFSQWALGNLES-----------------
-------------------ITD-STFVSLLDYLPENTLIAIDEPDQCAAHGDRWFELVEE
NWQQLKRS-------------QALPKI-HRTFADSL-AEAELFPR---------------
--------LYLSELTKETKSDITTSVP----------YTINLASRPLPVIPHQYAKLAEN
LRQQRE-------RKHSVFLISAQPSRSVSLLQEHDCPAQFIPNSHDYPAIDKLQTQYTP
VALKYSGLAELEGFILPTFRLSVITDREFYGQHTLATPTYIRKRRQATSKQVNPNKLQPG
DHVVHRQHGIGKFVKLESL--TLNNET--RDYLTIQYADGLLRVAADQLSSLSRLRSTDH
KKPQLNKLTGKTWESTKNKVRKSIKKLAVDLLKLYAQRAQQTGYSFPPDTPWQEEMEDSF
PYQPTPDQLKATQDVKRDMESERAMDRLVCGDVGFGKTEVAIRAIFKAVIAE-KQVAFLA
PTTVLTQQHYHTLKERFAPYPIEIGLLNRFRTPNEKKEIQHRLATGELDIIVGTHSILSK
TIQFRELGLLVVDEEQRFGVNQKEKIKALKAEVDVLTLTATPIPRTLYMALSGIREMSVI
TTPPPLRRPIKTHLAPYDLETARTAIRQELNRGGQVFYVVPRIEGIEELAGKLREMIPGA
RINIGHGKMDAAELESIMLTFSAGEADILVCTTIIESGLDIPRVNTILIEDAQKFGLSQL
YQLRGRVGRAGVQAHAWLFYPTTSSGGIALTDDAQKRLRAIQEFTQLGSGYHLAIRDLEI
RGAGDILGAEQSGQVNAIGFDLYTEMLEEAIREIKGQEIPQVDDTKIDLSLTAFIPADYI
LDLDQKISAYRSVAAANTREELSQIEVDWSDRYGAIPKAGLQLLRMMELKQVAKKIGFSR
IKV--EGKQHVILETPMEEPGWNLLKEKLPGHLQSRFVFSKG-----KVIVRGLGVLSAD
KQLESLIEWLSK-----MEGAIPKSQFREQGEGGS------------
>Syn9311|113954991
-------------------------------------MPLSSLVRLLQTSALSGELCERA
QRDQRLLMRGAGRAARALVASALARRMDQPLLVVVPTLEEAGRWTALLELMGWSRAQLYP
TSEGSPYEPFDSTTEITWGQLQVLSELQ------------TDRSKS--------------
------DLAIVATERCLQPHLPPPQTLAEHCRAL-------------------------K
KGDLVD-LEELSTYLSQLGYERVSTIDQEGTWSRRGDIVDVYPVSSELPVRLEFFGNELD
KLREFDPASQRS-------LDAVDTLKLTPTGFSPLIAEGLRE-QVP---DDLDQLLSEA
QITELLEGGTPEGMRRLMGLAW-DAPASLLDYLPAECCIAIDERRHGSAHGQQWLDHAEE
QHAELP---------------VSIPPL-HRPIKEAM-ELAESFAG---------------
--------FDLAELQE----HDSHPNA------------FDLASRPVPSYPNQFGKLGEL
IKQHQR-------ERQAVWLLSAQPSRAVALLEEHDCITRFVPNAADTQAIDRLIEQGTP
VALKTRGTAELEGLQLPAWRVVLLTDREFFGQQSLTSSGYVRRRRKAASRTVDPNKMQQG
DFVVHRNHGIGRFKKLEKL--AISGEV--RDYLVVQYSDGILRVAADQLGSLGRFRANSD
TPPQLSKMGGSAWVKAKERATKAVRKVALDLVKLYAERHQAAGFAFPIDGPWQVELEDSF
PYEPTSDQLKATVDVKRDMEKPEPMDRLVCGDVGFGKTEVAIRAIFKAITAG-KQVAMLA
PTTVLAQQHWRTLSERFAPYPIKVALLNRFRTAGERKTILEELKTGTIDAVVGTHQLLSK
NTAFDKLGLLVVDEEQRFGVNQKEKIKALRKDVDVLTLSATPIPRTLYMSLSGVREMSLI
TTPPPLRRPIKTHLAALDDEAVRSSIRQELDRGGQVFYVVPRVEGIEEVAGKLREMLPGL
KLLVAHGQMAEGELESAMVAFNGGEADVMLCTTIVESGLDIPRVNTILIEDAHRFGLAQL
YQLRGRVGRSGVQAHAWLFYP----GDASLSEAARQRLRAIQEFAQLGSGYQLAMRDMEI
RGVGNLLGVEQSGQMEAIGFDLYMEMLQESLAEIQGQDIPAVDDTQVDLQVTAFIPADWI
VDADEKMSAYRAASECLSSEALVELAAGWADRYGALPGPVQSLLQLMELKLLAKRCGFAR
IRP---EKPNIAFETPMEEPAFRLLRQGLPQHLHGRLVYQAGTGSVAKVLVRGLGVLPME
RQLDELKGWLEQ-----MAAQIPDTDGLTREQRDQQQKDRNEAVLTV
>NoAz|298492665
-------------------------------------MAFSSIVRALARSPLTAELITKL
KKYQELRLNGISRLPKGLVASALANNEGRDLCVVCATLEEAGRVYAQMEAMGWKTVHFYP
AAEASPYEPFDPETELSWGQMQVLADLV----NGQWSVVSSQLPNR--------------
------NTAIIATVGALQPHLPPLEVFRSFCLSL-------------------------K
KGLEYD-LDEFSEKITSLGYERVPLVETEGQWSRRGDIVDVFPVSSELPVRLEWFGDEIK
QIREFDPATQRS------ALDKVEQIFLTPTSFSGIVLAALKQSSEF---RVLSADLNSD
VDD--LENLGLEGSRRFLGLAF-AKPASLLDYLSANTLIAIDEVEQCHAHSARWVENADS
QWRLGTGEES-----------QQVPKI-HRTFNECL-DEAGNFQK---------------
--------LYLSELAE-------ENSG------------TNLASRPLPVTPHQFAKLAEK
IRQERD-------RKFAVWLISAQPSRSVSLLQEHDCPAQFIPNPRDYQAIGKLQINHTP
IALKYSGLAELEGFILPSFRLVIVTDREFYGQHSLADFGYVRKRRKAISKQVDTNKLRPG
DFVVHRSHGIGKFVELESL--TINNET--RDYLVIQYADGLLKVAADKVGSLSRFRTSGD
QTPALHKMTGKAWDNTKNKVRKAIKKLAVDLLKLYAARSQQQGFAYPADMPWQEEMEDSF
PYQATTDQLKAVQDVKRDMESERPMDRLVCGDVGFGKTEVAIRAIFKAVTAG-KQVAVLA
PTTILTQQHYHTIKERFSPYPVNVGLLNRFRSAEEKRNIQKRLATGELDIVVGTHQLLGK
GVQFRDLGLLVIDEEQRFGVNQKEKIKSLKTQVDVLTLSATPIPRTLYMSLSGIREMSLI
TTPPPTRRPIQTHLAPLNPEIVRSAIRQELDRGGQVFYVVPRVEGIEETTANLREMIPGG
RFAIAHGQMEESELESTMLTFGNNDADILVCTTIIESGLDIPRVNTILIEDAHRFGLAQL
YQLRGRVGRAGIQAHAWLFYH----KQRELSDAARLRLRAIQEFTQLGSGYQLAMRDMEI
RGVGNLLGAEQSGQMDAIGFDLYMEMLEEAIREIRGQEIPKVDDTQIDLNLTAFIPSTYI
TDIDQKMSAYRAVATAKSKEELKSIAAEWTDRYGTIPVPANQLLRVMELKQLARNIGFSR
IKP--ENKQHIVLETPMEEPAWNLLAENLTETMRNRFVYSSG-----KVTARGLGVLKAE
QQLQTLIDAFGK-----MQGAIPEAVLV-------------------
>Ucyn|284928643
-------------------------------------MVFSSLIHTLQSSSLIKNLSQQL
KVKNELRLQGINRLSKGLISSVISQTNYQNLLVICATSEEAGRWTKQLEIMGWKDINFYF
VPDTSPYEELNIENEIIWTQMQVLSNLF----------RAKQSKDT--------------
------NFAIVTTERSLQPHLPSPSIFYDYCLNF-------------------------K
VGVTVY-SKDFAQTLSELGYKKVNLVEKEGEWSRRGDILDIFPVSSEIPIRLEWLGDELE
KIREFDISTQRS-------LNEIEEALLTPINFNIIAKDIIQK--NP---FSSEQYVVEE
KPKTLKNSSPKDQLPL-------SKSSSLFDYLPSDTLCAFDEIDQCKSHNHKWLEYVEK
SWHETQ---------------NKEPKV-HRSFEESF-SSIEEMPK---------------
--------LYLSELSD-----VNETDS------------IDILSRSIPVNPHQFSKLAEI
LRGKREIFNEINISKYSIWLISAQPSRTVTLLQEHDYSAQFIPNIRDYPAIKKSHAQGMA
VALKHSGLVGLEGFILPIFRIAVITDKEFFGQSTLGSSEFFKKRRRSNAKKVNLQKLNSG
DHVVHKSHGIGKFLRLENL--SN------REYLVVQYSDGVLRVPADSLDNLLRYSCTDS
TPPKLHKMTGKDWGKLKQKIRKNIKKLAFNLLHLYAERAQKKGYSYPADSLWQQELEDSF
PYQATPDQVQAIREVKIDLESNRPMDRLICGDVGFGKTEVAIRAIFKVVTSGHKQVVFLA
PTTILTQQHYNTLRTRFAPYPISIGLLNRFRTTSEKKDIIERLTTGELDIVVGTQQLLGK
NIKFKDLGLLVIDEEQRFGVNHKEKIRTIKANVDVLTLTATPIPRTLHMSLSGIREMSLI
STPPPSRRSIKTHLSSYDPNLVKAAVRAELDRGGQVFYVVPRIEHIDELVLQLKRMIPDA
KILVAHGQMDVNNLELTMLSFNNGDADILVCTTIIESGLDIPKVNTIIIEDAQKFGLSQL
YQLRGRVGRSGIQAHAWLFYP----SRSELTDNALKRLNALQEFSELGSGYHLATRDLEI
RGAGNLLGAEQSGQMEAIGFELYMDMLQEAIKEVQGEKIPEVEDTQIDLKLTAFIPNDYI
ADIEQKIIAYRTVAVASSKKELDLIVAEWSERYGSIPDPVKQLLKTIELKQLSKSLGFSH
IKI--EGKNSVVLKTPMEEPAWIILQNKLPEHLQTRFVYNSK-----KIIIRGLGSLSPQ
KQLESLLVWFKI-----MQENEKV-----------------------
>Syns5701|87302159
-------------------------------------MPLTALVRQLEQVPLTGEVLERS
GRPERLRLSGAGRAARALITSALARRGGRPLVVIVPTLEEAGRWAALLELMGWPTAQLYP
TSEGSPYEPFDPTSEITWGQLQVLGELI-----------DGSGRSW--------------
------AGAIVATERALQPHLPPPAALAARCLSL-------------------------R
KGSSVD-LEELADTLTRLGYERVPTIEQEGSWSRRGDIVDVFPVSAELPVRLEFFGEDLE
KLREFDPATQRS-------LDAIEAVRLTPTGYGPLIADALRE-SMP---EALTELLASE
ALEQLLEGGTPEGMRRLMGLAW-EQPASLLDYLPGATLIAVDERRQGLAHGQQWFDHASD
HHAEVSAPLPAD---------TLPPSL-HRPVAAAL-AEADRFAG---------------
--------FDLAELHE----SDRHPNA------------FDLSSRPVPAHPNAFGRLAAL
VKGYQQ-------EKARVWLVSAQPSRAVALLEEHDCPARFVPNPHDFPAIERLIEQATP
VALKLRGTAELEGLQLPAWRLVLLTDREFFGQHSLAASGYVRRRRKAASRTVDPNKMRPG
DFVVHRNHGIGRFLRLEKL--AISGES--RDYLVVQYADGLLRVAADQLGSLGRFRASTD
SPPELNRMAGVAWTRAKERARKAVRKVAMDLVKLYAERQQAAGFPFPADGPWQGELEDSF
PYEPTPDQVKAIAEVKRDMEKPEPMDRLVCGDVGFGKTEVAIRAVFKAVTAG-KQCALLA
PTTVLAQQHWRTLSERFAPYPLKVALLNRFRTTAERKTILDGLRDGTVDVVVGTHQLLSK
GTSFEKLGLLVVDEEQRFGVNQKEKIKALRKDVDVLTLSATPIPRTLYMSLSGVREMSLI
TTPPPLRRPIKTHLAALDEEAVRSAIRQELDRGGQVFYVVPRVEGIEEVAGQLREMLPGL
KLLVAHGQMGEGELESAMVAFNAGEADVMLCTTIIESGLDIPRVNTILVEDAHKFGLAQL
YQLRGRVGRSGVQAHAWLFYP----GDASLSEAARQRLRAIQEFAQLGSGYQLAMRDMEI
RGVGNLLGVEQSGQMETIGFDLYMEMLQESLAEIQGQDIPVVEETQIDLPITAFIPADWI
PESDEKMAAYRAAADCRTREELVQLAADWVDRYGALPSPVASLLQLMELKLLARRCGFSR
IRL---EKPNIVLETPMEEPAFRLLRQGLPQHLHGRLVYQGGGGSTAKVLARGLNVLAAE
RQLDMLKEWLAA-----MAEQIPGADGLTDAQRMEQAAAKNAAVLSV
>YellB|86608683
-------------------------------------MSFIPLVRFLAQSGLMQELAARL
RSRRQADLQGAGRIPKGLIASALAQQEGRSLLVVTATLEEAGRWTAQLEGMGWESVQLYP
TSEASPYEPFDLEPELVWGQFQVLADCL-------------QGKK---------------
------GMAIVATERALQPHLPPPEVLRAFCLQL-------------------------E
PGLEMF-PQQLGQQLTRLGYQRVSLVESEGQWSQRGDILDVFPVACEWPVRLEWFGNELE
RLREFDPVSQRS-------QDGIPHVWLTPTGYGPILWPALQE--KA---DQLSQGLRQQ
LE---QSPTPPEGLRRFLGLLY-DPPANLLSYLDPEALILIDEPEQCQAHSQQWLYHAQE
QWKQAQVAE------------PALQPF-HRPFDLHA-PDWDPFPC---------------
--------LLARTFAP----AGEAEAA------------LDLKSRPVPTAPHQFGSLAKT
LREYRK-------QQLQVWILSAQPSRTVALLQEHDCPAQYVPNPKDFPAIERQLQSYTP
VALKYSGLAELEGVLLPTLGWVVLTDREFFGQHSLATPTYVRKRRQASSRQVDPNLLKPG
DFVVHKAHGIGQFLRLETL--TIGGET--REYLVIQYSDGLLRVAADQVNSLSRYRASGD
GPPALHKMSGSTWEKTKQKVKKSLRKVAFDLLQLYAKRAEQEGYAFPPDSPWQQELEDSF
PYPLTPDQLRAVQEIKRDMESPRPMDRLLCGDVGFGKTEVAIRAIFKAVTAG-KQVALLA
PTTILTQQHYHTLKERFAPYPIQVGLLNRFRTSEEKKEILSRLKSGELDVVVGTHQLLGK
DVQFRDLGLLVIDEEQRFGVNQKEKIKLLKTQVDVLTLTATPIPRTLYMALSGLREMSLI
QTPPPSRRPIKTYLSPYNPEVIRTAIRQELDRGGQVFYVVNRIEGIEEASAKLREWVPGA
RIAIAHGQMPEGELEATMLAFNNGEIDILVCTTIIESGLDIPRVNTILIENAQEFGLAQL
YQLRGRVGRAGIQAHAWLFYR----EDGILTEEARKRLQAIQEFTQLGSGYQLAMRDMEI
RGIGNLLGTEQSGQVNAVGFDLYLEMLQEAIREIRGQEIPQVEDTQIDLNVTAMIPQSYI
PDEDQKMQAYRHLAAAGSRVELLQIAQEWQDRFGPLPKPTQELLRVMELKILARTLGFSR
IKP---AKEHVLLETPMEEPAWNRLKEALPTHLQPRFVYQPG-----KVTVRGLGMVPAA
QQLENLLQWLDK-----MSLALSRMEAGIPMTP--------------
>Syn7002|170077902
-------------------------------------MTFSSVVRFLSRAALTAELNQKL
QTQGELALSGLPRLPKGLLASSLAQLQEKNLLVVCATLEEAGRWAAQLEAMGWGQVLFYP
TSEASPYEAFDPESEMIWGQMQTLGAIA------------QGQSSNVGK-----------
------GMVVVTTERALQPHLPPQTVFQDYCLTL-------------------------T
PGEELDHAGAIATQLTRLGYERVNIVETEGQWTRRGDIVDIFPVSGELPIRLDFFGDQLE
SIREFDPNSQRS-------LDKVDQLVLTPTAWAPLIGQQILD--------PADLPLTPE
EKEQWADGVYPEGMQRFLGIAFADQVASILEYLPENTLVAIDELSQCLAHGDRTYETSEA
QWQLLNGD-------------FPLPKI-HRRVQENFDQVSQRYQK---------------
--------ITLAELDD------VSETS------------VNLSSRPVPITPHQFGKLAEI
LRGKREIYSTITLDKYNAWLVSAQPSRSVSLLQEHDCAAQFIPNPRDYPAIEKHQRQGTA
IALKYKGQAELEGFILPTFRIAVVTDREFYGQHALTTFGYIRKRRRAASKTVDVNKLNPG
DYIVHKSHGIGRFIKIETL--QS------REYLVLKYADGILRIPADSLDTLSRYRHTAK
GRPELHRMGGKTWEKTKAKVRKSVKKLAVDLLKIYAQRAEMKGITYPSDAPWQQEMEDSF
PYQATPDQLKAVQDIKRDLESDRPMDRLVCGDVGFGKTEVAIRAIFKVVTGGHKQVALLA
PTTILTQQHYHTLKERFSPYPINIGLLNRFRTASERKDILERLHKGELDIVVGTQQLLGK
DVQFKDLGLLVVDEEQRFGVNQKEKIKALKTKVDVLTLSATPIPRTLYMSLSGIREMSLI
TTPPPSRRPIQTHVSRHNPEIIRTAIRNELDRGGQIFYVVPRVEGIETIATQLQEMIPSA
RVAIAHGQMNEADLETTMLTFNNGEADILLCTTIVESGLDIPRVNTIIVEDAQKFGLSQL
YQLRGRVGRSGIQAHAWLLYP----SKGELTEKARKRLRALQEFSQLGSGYQLAMRDMEI
RGVGNLLGAEQSGQMEAIGFDLYMEMLQDCISEIRGQEIPQVDDCQVDLRLTAFIPSNYI
TDGDQKLDAYRLITQANSKLELMQIAADWGDRYGKLPPSVEQLLQVIELKMIAKSLGFAR
IKP--EGKQNIVLETPMEEPAWQRFAEKLPSHLQSRFVYTSK-----KVTVRGLGAMKPQ
QQLDSLIEWLGR-----MQGVLEEARV--------------------
>Cylr|282900454
-------------------------------------MTFSSIVRSLMRSPLTTELNNQL
KKHQQLGLNGISRLPKNLIASALASQESRDLCIICATLEEAGRFYAQLEAMGWNTVHFYP
TSEASPYQPFDPETELSWGQMQVLADLV------------SNSDHK--------------
------SMAIITTIGALQPHLPPRETFKSFCLTL-------------------------Q
KDMGYS-LEQFGEKITALGYERVSLVETEGQWSRRGDIVDVFPVACELPVRLEWFGDDIE
KIREFDPSTQRS------ALDKINQITLTPTSFAPIVLSALKDNALF---WQFSSQL--D
LNSEVIENSGLEGSRRFLGFAF-DQPASILDYLPANTLVAIDEIEQCHAHGDRWVENADE
QWLLINDQLS-----------TTFPKI-HINFEECLAKKVSNFST---------------
--------LYLSEIAEENSGNITYKNAREQTSSESFIPSYNLGGRPLPIHPHQFAKLADT
IRQERD-------HKFAVWIISAQPSRSVALLQEHDCPAQFIPNPRDYQAIDKLQINQTP
VALKYSGLAELEGVILPSYRLVIITDREFYGQHALANFGYVRKRRKAASKQVDPNKLRAG
DFVVHRSHGIGKFVKLESL--TINDET--RDYLVIQYADGVLRVAADQVGSLSRFRTNLD
RPPQLHKMTSKAWDNTKSKVKKAIKKLAVDLLQLYAARSQQEGFSYPQDMPWQEEMEDSF
PYQPTTDQLKAVQDVKRDMESPRPMDRLVCGDVGFGKTEVAIRAIFKAVTAG-KQVALLA
PTTILTQQHYHTIKERFAPYPIHVGLLNRFRSHEEKRNIQKRLLTGELDIVVGTHQLLGK
GVQFKDLGLLVIDEEQRFGVNQKEKIKTLKTHLDVLTLSATPIPRTLYMSLSGIREMSLI
TTPPPTRRPIQTHLAPLNPQIVSSAIRQELDRGGQVFYVVPRVEGIEETTTRLREMIPSG
RFVIAHGQMDESQLESTMLTFSNHEADILVCTTIIESGLDIPRVNTILIEDAHRFGLSQL
YQLRGRVGRAGIQAHAWLFYP----KQRELSDAARQRLRAIQEFTQLGSGYQLAMRDMEI
RGVGNLLGAEQSGQMDAIGFDLYMEMLEEAIREIRGQEIPKVDDTQIDLNLTAFIPATYI
TDIDQKMSAYRAVATAKSKEELRAIAAEWNDRYGIVPPPANQMLRVMELKQLAKNLGFSR
IKP--ENKQHIVLETPMEEPAWNLLAQRLTENMKNRFVYSPG-----KVTARGLAIFKAE
QQLETLIDVFGK-----MQVD--------------------------
>Prom9303|124023141
-------------------------------------MPLSSLVRQLQMSTLTGELVDRS
NRSDRLLMRGAGRVGRALIASAIARHQSRPLVVIVPTLEEANRWSSLLALMGWSHNHLYP
TSEGSPYEPFDPTTEIVWGQLQVLSELL-----------GESTRRW--------------
------DRAIVATERALQPHLPPVEALASQCEIL-------------------------S
RGENID-LESLASTLTKLGYDRVTAVDQEATWSRRGDIVDIFPVSSELPVRLELFGDELD
KLREFDPVTQRS-------LDEVNELCLTPSGFSPLIAHQLRQ-SMP---DGLDRLVSEE
TLDQLFEGSTPDGIRRLMGIAW-NKPASLLDYIPANSFIAIDEKRHGSAHGKLWLQHAEE
HHNDVGQSMGLSIDEQK----KYWPPLLHRSIGESY-ANTDGFAG---------------
--------IDLAELHE----DDGYANS------------FDLASRPIPANPNQFGRLGEQ
IKNYQK-------AHHPVWLLSAQPSRAVALLEEHDCITRFVPNAKDHPAIERLLEQNTP
VALKTSGSVDLEGLILPAWRVVLMTDHEFFGQKNLGSTGYVRRRRRAASRTVDPNKMCSG
DFVVHRNHGIGRFLKLEKL--AISGEV--RDYLVIQYLDGTLSVAADQLGSLGRYRSTSE
SPPKLNRMGGTAWQKIKERTRKLVRKVAMDLVKLYAERLQAPGYAFPPDGPWQIELEESF
PYEPTPDQVKAVVDVKRDMEAAQPMDRLVCGDVGFGKTEVAIRAIFKAITSG-RQIAMLA
PTTVLAQQHWRTLSDRFAPYPIKVALLNRFRTSSERKSILNGLKEGTIDAVVGTHQLLSK
NTTFQKLGLLVVDEEQRFGVNQKEKIKVLRKDVDVLTLSATPIPRTLYMSLSGVREMSLI
TTPPPLRRPIKTHLAAFDEEAVRSSIRQELDRGGQVFYVVPRVEGIEDVASQLQQMLPDL
KLLVAHGQMAEGELESSMVAFNAGEADLMLCTTIVESGLDIPRVNTILIEDAHKFGLAQL
YQLRGRVGRSGVQAHAWLFYP----GDASLSDAARQRLRAIQEFAQLGSGYQLAMRDMEI
RGVGNLLGVEQSGQMETIGFDLYMEMLQESLAEIQGQGIPSVDDTQIDLPVTAFVPAEWI
VDGDEKIAAYRAAANCASHESLIELAASWTDRYGAIPGPVQSLLQLMELKLLARRCGISR
IKP---EKPNIAMETPMEEPAFRLLRQGLPQHLHGRLIYQTGSGNKAKVLARGLSVLPME
KQLEQLMEWLRL-----MATQIPCEDGLTASQQKQQAVERDEAVITP
>Syns7805|88808865
-------------------------------------MPLSSLVRLLQTSALSGELCDRL
DRSDRLLLRGAGRAARALVASAMARHQDRPLLVVVPTLEEAGRWTALLDLMGWRSAQLYP
TSEGSPYEPFDPTSEITWGQLQVLSELQ------------VEGQSN--------------
------DLAIVATERCLQPHLPPPQVLADRCRTL-------------------------R
KGDTLD-LEVLALSLSQLGYERVSTIDQEGTWSRRGDIVDVFPVSSELPVRLEFFGDELD
KLREFDPASQRS-------LDPIDSLRLTPTGFSPLIAEALRE-SMP---DGLDQLLNEQ
ALNELLDGGTPEGMRRLLGLAW-QEPASLLDYLPAACCVAIDERRHGRSHGDQWFDHAEE
HHGDLG---------------LPLPKL-HRPIDEAM-ALADAFRG---------------
--------FDLAELQE----KDDHPNA------------FDLNSRPVSAYPNQFGKLGEL
IKGYQK-------EKQAVWLLSAQPSRAVALLEEHDCVSRFVPNAADAAAIERLVEQSTP
VALKTRGTADLEGLQLPAWRVVLITDREFFGQQTLTSTGYVRRRRKAASRTVDPNKMRPG
DFVVHRNHGIGRFQKLEKL--AISGEV--RDYLVVQYADGILRVAADQLGSLGRYRANSD
APPQLSKMGGSAWVKAKERASKALRKVALDLVKLYAERHQAPGFAFPVDGPWQTELEESF
PYEPTPDQLKATAEVKRDMEKSQPMDRLVCGDVGFGKTEVAIRAIFKAITAG-RQVAMLA
PTTVLAQQHWRTLSERFAPYPIKVALLNRFRTAGERKSILEGLKKGTIDAVVGTHQLLSK
STAFDKLGLLVVDEEQRFGVNQKEKIKALRKDVDVLTLSATPIPRTLYMSLSGVREMSLI
TTPPPLRRPIKTHLAALDEEAIRSAIRQELDRGGQVFYVVPRVEGIEDVAGQLRQMLPGL
KLLVAHGQMAEGELESAMVAFNGGEADVMLCTTIVESGLDIPRVNTILIEDAHRFGLAQL
YQLRGRVGRSGIQAHAWLFYP----GNASLSEAARQRLRAIQEFAQLGSGYQLAMRDMEI
RGVGNLLGVEQSGQMEAIGFDLYMEMLQESLAEIQGQDIPSVDDTQVDLQVTAFIPADWI
TDADEKMAAYRAAAECLSSDELVELAALWADRYGALPGPVQSLLQLMNLKLLAKRCGFSR
IRP---EKPNIVLETPMEEPAFRLLRQGLPQHLHGRLVYQAGPGAAAKVLARGLGVLPME
KQLDELKGWLEQ-----MAAQIPDADGLTAEQREQQQKDRNEAVLSV
>Syns7803|148239816
-------------------------------------MPLSSLVRLLQTSALSGELCERI
ERSDRLLLRGAGRAARALVASAMARHQDRPLLVVVPTLEEAGRWTALLELMGWRSAQLYP
TSEGSPYEPFDPTSEITWGQLQVLSELQ------------VEGQSR--------------
------DLAIVATERCLQPHLPPPQVLADRCRTL-------------------------R
KGDSID-LEALAVSLSQLGYERVSTIDQEGTWSRRGDIVDVFPVSSELPVRLEFFGDELD
KLREFDPASQRS-------LDPIDSLRLTPTGFSPLIAEALRE-SMP---DGLDQLLSDQ
ALNELLEGGTPEGMRRLLGLAW-QEPASLLDYLPAACCVAIDERRHGRSHGEQWFDHAEE
HRGDLG---------------LPLPRL-HRSIDQAM-ALASAFHG---------------
--------FDLAELQE----QDDHPNA------------FDLNSRPVPAYPNQFGKLGEL
IKGYQQ-------QKQAVWLLSAQPSRAVALLEEHDCISRFVPNAADAGAIERLVEQSTP
VALKTRGTADLEGLQLPAWRVVLITDREFFGQQTLTSTGYVRRRRKAASRTVDPNKMRPG
DFVVHRNHGIGRFQKLEKL--AISGEV--RDYLVVQYADGILRVAADQLGSLGRYRANSD
APPQLSKMGGSAWVKAKERASKALRKVALDLVKLYAERHQAPGFAFPVDGPWQSELEESF
PYEPTPDQLKATAEVKKDMEKSQPMDRLVCGDVGFGKTEVAIRAIFKAITAG-RQVAMLA
PTTVLAQQHWRTLSERFAPYPIKVALLNRFRTAGERKSILEGLKKGTIDAVVGTHQLLSK
STAFDKLGLLVVDEEQRFGVNQKEKIKALRKDVDVLTLSATPIPRTLYMSLSGVREMSLI
TTPPPLRRPIKTHLAALDEEAIRSAIRQELDRGGQVFYVVPRVEGIEDVAAQLRQMLPGL
KLLVAHGQMAEGELESAMVAFNGGEADVMLCTTIVESGLDIPRVNTILIEDAHRFGLAQL
YQLRGRVGRSGIQAHAWLFYP----GNASLSEAARQRLRAIQEFAQLGSGYQLAMRDMEI
RGVGNLLGVEQSGQMEAIGFDLYMEMLQESLAEIQGQDIPSVDDTQVDLQVTAFIPADWI
TDADEKMAAYRAAAECLSGDELVELAALWADRYGALPGPVQSLLQLMNLKLLAKRCGFSR
IRP---EKPNIALETPMEEPAFRLLRQGLPQHLHGRLVYQTGTGASAKVLARGLGVLPMD
KQLDELKGWLEQ-----MAAQIPGVDGLTTEQREQQQKERNEAVLSV
>Cya0110|126657369
-------------------------------------MVFSSLIRTLQKSTLTKELLDKL
KGNKELGLKGINRLPKGLISSALAQANQQNLLVICATLEEAGRWTAQLEIMGWKTVSFYP
TTEASPYEPLNPESEMIWGQMQVLSNLN-----------LSVTENN--------------
------NYAIVTTEKALQPHLPPPESFHKYCLNL-------------------------Q
TGITEK-SKIFDEALVKLGYERVNLVEVEGQWSRRGDIVDIFPVSSEVPIRLEWFGDELE
KIREFDPATQRS-------LDSIESILLTPVSFNTIIANTIKE--ND---YNLDNYLSKE
EKEGLENYNYPSGMQRFLGIAF-DEPACILDYVNLNTLCVFDEIEQCKSHSDRWLDYIEE
NWQDQE---------------KSVPKI-HRSFDDSL-QLTQEFSK---------------
--------LYLSELSE-----VNNKNA------------LDLSSRPLPTTPHQFAKLAEI
LRGKREIYSGITLDKYATWLISAQPSRTVSLLQEHDCPAQFIPNLRDYPAINKSHIQGTA
IALKYSGLAELEGFILPTFRIVVVTDKEFFGQHVLATAGYIRKRRRATSKKVDLQQLHPG
DYVVHKSHGIGKFLKLESL--AT------REYLVVQYADGILRIPADSFDSLSRYRHTGS
TPPQLHKMTGKMWQKSKQRVRKNIKKLAVDLINLYAKRAKNVGFTYPLDTPWQQELEDSF
PYQPTPDQLKAIQDVKIDLESDRPMDRLVCGDVGFGKTEVAVRAIFKAVTSGHKQVAFLA
PTTILTQQHYHTLKERFAPYPINIGLLNRFRTNSEKKEIIDRLATGELDIVVGTQQLLGK
SIKFKDLGLLVVDEEQRFGVNQKEKIKDMKSHVDVLTLTATPIPRTLYMSLSGIREMSLI
TTPPPSRRPIKTHLSRYNPDVVRTAIRNELDRGGQVFYVVPRVEGIEEVAAELKKMVPSA
RIAIGHGQMNVNDLEMTMLSFNNGDADILVCTTIVESGLDIPRVNTIIIEDAQKFGLAQL
YQLRGRVGRAGIQAHAWLLYP----SKAQLTETARKRLRALQEFSQLGSGYQLATRDMEI
RGVGNLLGAEQSGQMESIGFELYMDMLQEAIKEIQGQEIPKVEDTQVDLQLTAFIPTDYI
PDMEQKMSAYRAIAVANSKKELAQIAAEWNDRYGKLPIPVQQLLQVIELKQLAKSLGFSR
IKP--EGKQNIVLETPMEEPAWKLLEENLPAHLRSRFVYTPK-----KVTVRGLGVMKPQ
KQLESLLEWLGK-----MQDAIPVTSEY-------------------
>Mica|166364821
-------------------------------------MTFASVIRNIEKSPLTAELIQKL
EKNGNLTLTGLARLPKGLIGTAFARCQGKNLLIICANLEEAARWAAQLEAMTWKGVFFYP
TSEACPYERFNRESEMIWGQMQVLSAIS--------------HQEA--------------
------GIAIVTTEKALQPHLPPREVFEQYSDNF-------------------------A
VGRVIE-AKNLDLTLARLGYERVSLVETEGQWSRRGDIVDIFPVSAELPVRLEFFGDELE
KLREFDPATQRS-------LDSIPNLLLTPTSFAAMIAPSLPP--------TVADYLEAE
EREKLANGIYPEGIERFLGLSF-RQPASLLDYLPENTLIAFDELESCQARSDRWIEYIGE
RWQEIE---------------PALPQI-HRSFGESL-QISVKFPH---------------
--------LYLSEIDD-----HLSENS------------LNLSSRPIPTNPGQFAKLAEI
LRGKREIYSGIKVNKYATWLISAQPSRTVSLLQEHDCPAQFIPNPLDFGAIERLIIQNTA
TALKYSGLAELEGFILPTYRIVVVSDREFFGQHLLNTAGYVRKRRQAASVQVDVNKLRPL
DFVVHKHHGIGQFIKLEKQESTISGVVQGRDYLVIKYADGLLRVPADSVDNLSRYRHTGN
QEPELHKISGKAWEATKARVRKSVKKLAVDLINIYAQRAQKSGFAYPMDNPWQRELEDSF
PYQPTADQLKAIQDVKRDLESDRPMDRLVCGDVGFGKTEVAIRAIFKAVTTGHKQVALLA
PTTILTQQHYHTLKERFAPYPINVGLLNRFRTNSEKKDIVQRLKTGELDIVVGTQLLLSK
AVEFKDLGLLVIDEEQRFGVNQKEKIKAFKSNIDVLTLTATPIPRTLYMSLSGVREMSLI
TTPPPSRRPIQTHLSSYNSDVIRTAIRNELDRGGQIFYVVPRIEGIEEKAAAIQGMIPGA
RIAIGHGRMDEAELETTMLAFNNGEADILVCTTIVESGLDIPRVNTIIIEDAQKFGLAQL
YQLRGRVGRSGVQAHAWLLYP----AKAELTETARERLKAIQEFTQLGSGYQLATRDLEI
RGAGNLLGAEQSGQMEAIGFDLYMEMLQEALREIQGQEIPQVEDTQIDLKLTAFIPNDYI
SDPEQKMDVYRAIATANSQKNLGQIAADLVDRYGAIPSPVAQLFKVIELKHLAKSLGFSR
IKP--DGKQHIILETPMEEPAWKLLQEHLPQHIQSRFVYSPK-----QVTVRGLGLVKPP
QQLDSLLDWLAK-----CKDGLPMGN---------------------
>Syns8109|260435284
--------------------------MRRSWIAEACSMPLRSLVTKLQETALTGELDERS
SRPERLLMRGAGRCSRALVASALSKRRGAPLLMVVPTLEEAGRWTALLELMGWSQASLYP
TSEGSPYEPFDPTSEITWGQLQVLSDLL------------GEPNAA--------------
------SWAIVATERCLQPHLPPPDVLKTKTRTL-------------------------R
KGDEVD-LEALGETLAQLGYERVTTIEQEGSWSRRGDIVDIFPVSSELPVRLEFFGEELD
KLREFDPASQRS-------LDPVDALRLTPTGFGPLIADQLRE-TMP---DGLEQLLGAE
GTEQILNGGTPEGMRRLMGLAW-GHPASLLDYLPDTTTVVIDERRQGLAHGQQWLSHVEE
HHHDMAAEAGLDEADRD----RLWPAVLHREIEAAY-ALAEVFHG---------------
--------FDMAELLE----VDQHPNS------------FDLASRPVAAYPNQFGKLGEL
IKGFQT-------ERTAVWLVSAQPSRAVALLEEHDCISRFVPNAGDSNAITRLIEQNTP
VALKVRGTAELEGLQLPAWRIALVTDREFFGQQSLSSSGYVRRRRKAASRTVDPNKMRPG
DFVVHRNHGIGRFKAMEKL--AMSGDI--RDYLVVQYADGILRVAADQLGSLGRYRATSE
TPPQLNRMGGTAWNKAKERAKKAVRKVALDLVKLYAERQQAAGFAFPTDGPWQVEMEESF
PYDPTPDQLKATADVKRDMERQEPMDRLVCGDVGFGKTEVAIRAIFKAITAG-KQVAMLA
PTTVLAQQHWRTLSERFAPYPIKVALLNRFRTASERKSILDGLKQGTIDAVVGTHQLLSK
GASFQELGLLVVDEEQRFGVNQKEKIKVLRKDVDVLTLSATPIPRTLYMSLSGVREMSLI
TTPPPLRRPIKTHLASLDPEAVRSAIRQELDRGGQVFYVVPRVEGIDEVAAGLRAMLPGL
KLLVAHGQMAEGELENAMVAFNAGEADVMLCTTIVESGLDIPRVNTILIEDAHRFGLAQL
YQLRGRVGRSGIQAHAWLFYP----GNASLSDTARQRLRAIQEFAQLGSGYQLAMRDMEI
RGVGNLLGVQQSGQMETIGFDLYMEMLQESLAEIQGQDIPSVEDTQVDLPVTAFVPADWI
TDPDEKIAAYRAASDCLSAEALVELAASWADRYGALPAAVVSLLQLMELKLLAKQCGFSR
IKP---EKPNILLETPMEEPAFRLLRQGLPKHLHGRLIYQAGSGIQHKVMARGIGVLPME
KQLEQLMEWLRL-----MAAQIPDADGKTEAQLQEELRAKNAEVVRV
