# Supplementary material for: Genome fluctuations in cyanobacteria reflect evolutionary, developmental and adaptive traits
Source: BMC Evol Biol. 2011 Jun 30;11:187. doi: 10.1186/1471-2148-11-187 (PMC3141437; doi:10.1186/1471-2148-11-187)
Supplement: Additional file 8 — Individual and concatenated alignments for protein groups. Compressed file containing all alignments of individual groups (fasta format) and the concatenated alignment of 285 single-copy genes (phylip format). [file 1471-2148-11-187-S8.GZ › Cyanos1430.faa]

>Syne7942|81300149
------------M--------------TAAVAIRVAKKKLAKPPLDLHYLGDRVLRQPAK
RVSRIDDELRQTIRQMLQTMYSADGIGLAAPQVGINKQLIVIDLELEDEQAPPLVLINPK
IERTAGDLEQCQEGCLSIPGVYLDVERPEIVEVSYKDENGRPQRLVADGLLARCIQHEMD
HLNGVLFVDRVENRLELNEALDKKGFAVQAVRPVAAAS--------
>PromCC|33239533
MARSFSQLAINAE--------------KQRTSLAVSKKPTDQPELEIHTLGNSALRQSAK
RISKVDKNIRDLVKKMLHSMYAAKGIGLAAPQIGSQQQLLVIDLDIENSATPPIILINPE
ITEFSATIDTYEEGCLSIPGVYLDVIRPSSIKVNFRDEMGRPKKINADGLLARCIQHEMD
HLNGVLFVDRAINEEALNKELKEHGFKKKDVLRLCSD---------
>Crow|67923097
----------------------------MTSLITVEKEKLENPPLDIHFLGDRALRQPAK
RIAKVDDSIRKLAKEMLQTMYSSQGIGLAAPQVAIQKQLIVVDCEPDNPANSPLILINPK
ITVFSKELCVVEEGCLSIPGVYLDVTRPKAIEVSFKDEQGKPRKIQATELLARVIQHEMD
HLNGVMFVDRVDNDLALTEQLQKKGFSRGAVKPVKS----------
>Syn7335|254424040
----------------------------MAAVIDVEKKKLKKPPLTVHQMGDRVLRQPAK
RVAKIDNALRDLVRKMLQTMYSEDGIGLAAPQVGVNKQLLVIDADPENEAASALVLVNPK
IIRYSDELAAGQEGCLSIPGVYLDVIRPAAIEVSFKDENGRPRKLKADDLLARVIQHEMD
HLNGVLFVDRVENTIALNQELQKNGFAIKHVQKVK-----------
>Syn307|148241454
MSLNFAAMARQSE--------------RQASTVMVPKGEEQPESPKIHTLGSNELRKPAK
RISKVNEQVRELAREMLRSMYAAHGIGLAAPQVGVHQQLLVIDLDPEEAANPPLVLINPE
IVATSGALDTYEEGCLSIPGVYLNVVRPSQVDVKYRDELGRPQRRKADGLMARCILHEMD
HLNGVLFVDRVSDELSLSGELQRLGFDRNDVKPVA-----------
>Syn9605|78213784
MAGSFAELARQAD--------------KSRDTMLVPKTALETPPLEIHTLGDEVLRQPAR
RIGKVNEQVRELARDMLRSMYTAKGIGLAAPQVGIHQQLLVIDLDLENAATPPLVLINPE
ITAASAGLDTYEEGCLSIPGVYLDVVRPTAIELSFRDEMGRPRKMKADGLMARCIQHEMD
HLNGVLFVDRVTDQDGLQKELKEKGFERQDVRSVA-----------
>Nosp|186684172
----------------------------MPSEIAVEKKKLKNPPLELHYLGDRVLRQAAK
RISKVDDELRQMVREMLQTMYSKDGIGLAAPQVGIHKQLIVIDLEPENAANPPLVLINPT
IKQVSRDISVAEEGCLSIPNVYLDVKRPEVVEIAYKDEYGRPRTLKANDLLGRCIQHEMD
HLNGVVFVDRVENSLTLAQELSKNGFSYQAVKPIA-----------
>PromAS|123967617
MANHFSQLAKKSR--------------TNGNAEKIAKEQSGKPFLDIYKLGDDVLRQNSK
RITKVDESIRKLAREMLQSMYAAKGIGLAAPQIGINKELLVIDVNFEDSAAEPLILINPE
ITDFGTTLNSYEEGCLSIPGVYLNVVRPSTIKLKFRDEMGRPRKMKADGLLARCIQHEMD
HLNGILFVDRVTSKDDLNKELLKEGFNEKDVISIN-----------
>Rapb|282896056
MVKNPPSFRIRIELIRYLLVVHLIINLTMSSGIAVEKKKLKKPPLKLHYLGDRVLRQPAK
RITKIDDELRQLIRDMLQTMYSEDGIGLAAPQVGVNKQLVVIDCNPDKPEIPPLVLINPV
IKQVSSELCVAQEGCLSIPKVFLEVKRPKIVEIAYKDEYGRPQTLKADNLLARCILHEMD
HLNGVVFVDRVENSLSLTEELSKNGFSHQAVKPLVEVI--------
>YellA|86604850
----------------------------MVATLSVPKAKLKNPPLRIHRMGDKVLRQPAK
RVSQVNDEIRQLARHMLQTMYSADGIGLAAPQVGIPKRLIVVDLYPDKPEVPPLVLINPE
IREYLGEVVAGQEGCLSIPGVFCEVMRPQGVVVSFKDETGRPRTLQADDLLARVIQHEID
HLNGVLFVDHVENELLLDQELRKHGFQMQDVQRKNSTLATPPPKPR
>Prom9215|157412419
MANHFSHLARKSR--------------NNVSTTKVIKEAIDNPPLEIYKLGSKTLRTTAK
RISKVDIDTRKLAKEMLQSMYSAKGIGLAAPQVGISKELLVIDINFEDSAAEPLILINPE
ITAYGSTLNSYEEGCLSIPGVYLNVIRPSTIKLKFRDEMGRPRKMNADGLLARCIQHEVD
HLKGVLFVDRVTSKEDLKKELIKEGYKMKDVLPIN-----------
>PromN2A|72383267
MAGSFAQLAKNAE--------------KKKPSISVSKEPVENPPLKVYQLGDEALRTPAN
RIVKVDDAIRKLAKDMLITMYSSKGIGLAAPQVGIQKRLLVIDLKFEDPNSPPMVFINPE
IISSSATLDTYEEGCLSIPGVYLNVLRPSSIKLSYRDEMGRPKKMNADGLMARCIQHEID
HLNGVCFVDKVTDEEELKKQLNENNFKRSDVIKETN----------
>Syns9917|87125300
MARSFAQLARTAE--------------RSGTAVAVTKEPLDVPPLEIHTLGDRVLRQPAK
RISKVDAAVRDLARDMLRSMYTARGIGLAAPQVGVHKQLLVIDLDIENAAAPPLVLINPE
ITSASASVDTYEEGCLSIPGVYLDVVRPSAIQLSYRDEMGRPRTMKADGLMARCIQHEMD
HLKGVLFVDRVTDEGNRNRELNEHGFKAVDVRPLA-----------
>Prom9312|78778455
MANHFSQLAKKSK--------------TNGNSEKIAKEQTGKPSLEIYKLGDDVLRQNSK
RITKVDESIRKLTREMIQSMYAAKGIGLAAPQIGINKELLVIDVNFEDSAAEPLILINPE
ITDYGTTLNSYEEGCLSIPGVYLNVVRPSTIKLKFRDEMGRPRKMKADGLLARCIQHEMD
HLNGILFVDRVTSKDDLKKELIKEGFHEKDVISIT-----------
>SynsBL|116071395
MAGSFAQLARAAD--------------KARDTMLVPKTALETPPLEIHTLGADALRQPAQ
RIGKVNDQVRELARDMLRSMYTAKGIGLAAPQVAVYQQLLVIDLDLENAATPPLVLINPE
ITAASAGLDTYEEGCLSIPGVYLDVVRPTAIELSYRDEMGRPRKMKADGLMARCIQHEMD
HLNGVLFVDRVTDQDGLQKELKDNGFQSKYVQSVS-----------
>Prom9515|123965312
MANNFSQLAKKSR--------------NELSSSKVKKEVIENPPLEIFKLGNDVLRTNAK
RIGKVDLDTRNLAKDMLKSMYSAKGIGLAAPQVGISKELLVIDINFEDSAAEPLILINPE
ITAFGNTLNSYEEGCLSIPGVYLNVVRPSTIKLRFSDEMGRPRKMNADGLLARCIQHEVD
HLRGVLFVDRVTSKEDLKTELKKEGFQMKDVFPISQS---------
>Cya8802|257061756
----------------------------MTAVIAVEKEKLENPPLEIHFLGDRVLRQPAK
RIAKVDDTIRQLAKEMLQTMYSSNGIGLAAPQVGVHKQLIVVDCDPNDPANQPIILINPQ
ITRFSQELCVVEEGCLSIPGVYLDVTRPKAIEVSFRDEQGKPRKLQATDLLARVIQHEMD
HLNGVMFVDRVNNGLALTESLQKNGFSVQAVKPVK-----------
>Prom9313|33863868
MARSFAQLARTAE--------------KTKGSVAVPKEPLDHPPLQIHTLGNGVLRQSTR
RIGKVDESVRDLVRDMLRSMYAAKGIGLAAPQVGIHKQLLVLDLDLETPTTPPVVLINPE
IISSSATVETYEEGCLSIPGVYLNVVRPSEIVLSFRDEMGRPRKMKADGLMARCIQHEMD
HLEGVLFVDRVTDENELSLELKEHGFKRADVRPLV-----------
>Cya7822|196256628
----------------------------MTSLVTVDKQKLENPPLEIHYLGDRVLRQPAK
RIAKVDDAVRQLAKEMLQTMYSANGIGLAAPQVAVNKQLLVVDCEPDNATNQPIILINPQ
ITHFSRDLCQFEEGCLSIPGVYLDVVRPKAIEVSFKDESGRPKKLKATGLLARVIQHEMD
HLNGVMFVDRVGNNLALTEELKKHGFSLQAVKPIA-----------
>Cya7424|218439032
----------------------------MSSLVIVDKQKLENPPLEIHYLGDRVLRQPAK
RIAKVDESVRQLAKEMLQTMYSSNGIGLAAPQVAVNKQLLVIDCEPDNPANPPLILINPQ
ITQSSQELCQFEEGCLSIPGVYLDVVRPKVIEVSYKDESGRPKKLKATDLLARVIQHEMD
HLNGIMFVDRVGNNLALTTELKKHGFNVQAVKPIA-----------
>PromN1A|124024845
MAGSFAQLAKNAE--------------KKKPSISVSKEPVENPPLKVYQLGDEALRTPAN
RIVKVDDAIRKLAKDMLITMYSSKGIGLAAPQVGIQKRLLVIDLNFEDPNSPPMVFINPE
IISSSATVDTYEEGCLSIPGVYLNVLRPSSIKLSYRDEMGRPKKMNADGLMARCIQHEID
HLNGVCFVDKVTDEEELKKQLNENNFKRSDVIKATN----------
>Micc|254409726
------------M--------------PMTAQVIVEKKKLDNPPLEIHYLGDRVLRQPAK
RVAKVDQSIRQLAHQMLQTMYSADGIGLAAPQVGVNKQIIVIDCEPDNPENPPLILINPT
IKRFGQSICDAQEGCLSVPGVYLDVKRPVEVEVAYKDENGRPQRLKADGLLSRAIQHEMD
HLTGVMFVDRVENGLVLAEELQKYGFSTQAVKPFKS----------
>Prom9202|254526876
MANHFSHLARKSR--------------NNVSTTKVIKEAIDNPPLEIYKLGSKALRTTAK
RISKVDIDIRKLAKEMLQSMYSAKGIGLAAPQVGISKELLVIDINFEDSAAEPLILINPE
ITAYGSTLNSYEEGCLSIPGVYLNVIRPSTIKLKFRDEMGRPRKMNADGLLARCIQHEVD
HLKGVLFVDRVTSKEDLKKELIKEGYKMKDVIPIN-----------
>Nods|119510121
----------------------------MPSEIAVEKKKLKNPPLTLHYLGDRVLRQDAK
RIAKVDDEIRQLAREMLQTMYSSDGIGLAAPQVGIHKQLIVIDCEPDNPDHPPLVLINPT
IKQMSKEVCVAQEGCLSIPKVYLDVKRPEAVEIAYKDEYGRPKTLKATDLLARCIQHEMD
HLKGVVFVDRVENSLALSQELSKNGFSYQAVKPVA-----------
>Cyab|254431727
--------------------------------MQVPKEPVDQPPLEIHTLGDAVLRTPAR
RISKVDEAVRELARDMLRSMYTAKGIGLAAPQVGVHKQLLVIDLDPDNPATPPMVLINPE
IRSFGGSLDTYEEGCLSIPGVYLNVVRPTAVEVSFRDEMGRPQKLRTDGLLARCIQHEMD
HLNGVLFVDRVTDEISLNEELKQQGFDRNAVHTIR-----------
>Acam|158337779
----------------------------MSSEVLVEKRKLKNPPLNIHTLGDRVLRQSAK
RVSKVDDEIRELARQMLQTMYSADGIGLAAPQVAVGKQLIVVDTDPEEPANQPIILLNPK
IRRHSDDLALGQEGCLSIPGVYLDVRRPAQIEVAYKDEQGRPQVIVATDLLARVIQHEMD
HLTGVMFVDRVENSLLLNQELTKQGFSKQAVKPVEAA---------
>Prom9301|126695417
MANHFSQLAKKSR--------------TNGNAEKIAKEQPGKPSLDIYKLGDDVLRQNSK
RITKVDESIRKLAREMLQSMYAAKGIGLAAPQIGINKELLVIDVNFEDSAAEPLILINPE
ITDFGTTLNSYEEGCLSIPGVYLNVVRPSTIKLKFRDEMGRPRKMKADGLLARCIQHEMD
HLNGILFVDRVTSKDDLNKELLKEGFNEKDVISIN-----------
>Artm|209526681
----------------------------MTSQVLVEKQKLEKPPLDIHYLGDRVLRQPAK
RVSRIDDEIRQLVREMLQTMYSADGIGLAAPQVGVHKQVIVIDCEPDNAATPPLVLINPT
IKKSSRELSPFQEGCLSIPGVYMDVVRPEEVEVTFKDENGRPRSILATELLCRAIQHEID
HLQGVLFVDRVDNQLALNEELAKYKFSPKAVKPVK-----------
>Syne6301|56750222
------------M--------------TAAVAIRVAKKKLAKPPLDLHYLGDRVLRQPAK
RVSRIDDELRQTIRQMLQTMYSADGIGLAAPQVGINKQLIVIDLELEDEQAPPLVLINPK
IERTAGDLEQCQEGCLSIPGVYLDVERPEIVEVSYKDENGRPQRLVADGLLARCIQHEMD
HLNGVLFVDRVENRLELNEALDKKGFAVQAVRPVAAAS--------
>Anav|75907053
----------------------------MPSEIAVEKKKLKNPPLQLHYLGDRVLRQPAK
RITKVDDETRQLIRDMLQTMYSNDGIGLAAPQVGINKQLIVIDCEPDNPANPPLVLINPT
IKQVSREICSAQEGCLSIPGVYMDVKRPEVVEVAYKDENGRPQTLKATDLLGRCIQHEMD
HLNGVVFVDRVDNSLTLAQELSKNGFSYQAVKPVA-----------
>Artp|284054434
----------------------------MTSQVLVEKQKLEKTPLDIHYLGDRVLRQPAK
RVSRIDDEIRQLVREMLQTMYSADGIGLAAPQVGVHKQVIVIDCEPDNAATPPLVLINPT
IKKSSRELSPFQEGCLSIPGVYMDVVRPEEVEVTFKDENGRPRTILATELLCRAIQHEID
HLQGVLFVDRVDNQLALNEELAKYKFSPKAVKPVK-----------
>Cya7425|220907940
----------------------------MAPAVLVEKRKLKEPPLTIHYLGDRVLRQPCK
RISQVNNETRELARTMLQTMYSADGIGLAAPQVGVNKQLIVVDIHPDEAANPPLILVNPV
IREFSPEVSLGQEGCLSIPGVYLDVKRPEMIEVAYKDEQGRPQVLYASGLLSRAIQHEID
HLGGVMFVDRVENMLLLNQELKEHGFSRQAVKPIAS----------
>Cya51142|172039521
----------------------------MTSVITVEKEKLDNPPLDIHVLGDRVLRQPAK
RIAKVDDSVRQLAKEMLQTMYSSHGIGLAAPQVAIHKQLIVIDCEPDNPANPPLILINPK
ITRVSQELCVVEEGCLSIPGVYLDVTRPKTIEVSFKDEQGKPRKIQATDLLARVIQHEMD
HLNGVMFVDRVDNDLALTEKLQEKGFSRGAVKPIK-----------
>Lyns|119494635
----------------------------MTSQVIVEKQKLDNPPFQIHYLGDRVLRQSAK
RISRVDDDTRRLIREMLQTMYSADGIGLAAPQVGVQKQLIVIDCEPDNAATPPLILINPT
IKKSSQEISPFQEGCLSIPGVYMDVTRPEVIEVSFKDETGRPRTIRANELL---------
----------------------------------------------
>Prom9211|159902617
MARSFAQLAKNAE--------------KGSNSIAVSKEPTEKPSLKIHTLGNLELRQTAQ
RVSKVDNSIRTLIKKMLHSMYSAKGIGLAAPQVGIHKQLLVIDLDIENSTTPPIVLINPQ
ITDFSAAIETYEEGCLSIPGVYLNVIRPSSIKLNFRDEMGRPKKMNADGLLSRCIQHEMD
HLNGVLFVDRVTNENDLSKELQEHGFNSEDVISII-----------
>Noss|17230571
----------------------------MPSEIAVEKKKLKNPPLQLHYLGDRVLRQPAK
RITKVDDETRQLIRDMLQTMYSSDGIGLAAPQVGINKQLIVIDCEPDNPANPPLILINPT
IKQVSREICSAQEGCLSIPGVYMDVKRPEVVEVAYKDENGRPQTLKATDLLGRCIQHEMD
HLNGVVFVDRVDNSLTLAQELSKNGFSYQAVKPVA-----------
>Cya8801|218248691
----------------------------MTAVIAVEKEKLENPPLEIHFLGDRVLRQPAK
RIAKVDDTIRQLAKEMLQTMYSSNGIGLAAPQVGVHKQLIVVDCDPNDPANQPIILINPQ
ITRFSQELCVVEEGCLSIPGVYLDVTRPKAIEVSFRDEQGKPRKLQATDLLARVIQHEMD
HLNGVMFVDRVNNGLALTESLQKNGFSVQAVKPVK-----------
>Glov|37521797
----------------------------MANQLQVPKQKLAKPPLAIHTLGDRVLRQGSK
QISGINDEVRKLAQQMLQTMYSADGIGLAAPQVGVNKRMIVVDIDPENAARPPLVLINPL
IKQFSSDLAVDQEGCLSVPSIYADVRRPERVVATYRDLNGRPVTLEATGLLARCIQHEID
HLDGVLFVDRVENQIALAPQLVEKGFAVRDVQVRA-----------
>Syns8102|33864860
MAGSFAQLARAAE--------------QSRDTMLVPKTALETPPLEIHTLGAEVLRQSAR
RIGKVTEQTRELARDMLRSMYTAKGIGLAAPQVGIHQQLLVIDLDLENAATPPLVLINPE
ISAASASIDTYEEGCLSIPGVYLDVVRPTAIELSFRDEMGRPRKMKADGLMARCIQHEMD
HLNGVLFVDRVTDEAGLQKELKDHGFQRQHVQSVS-----------
>Thee|22299219
----------------------------MAASLAVEKKKLKNPPLQLHYLGDRVLRQPAK
RVSKVDDSIRDIARKMLQTMYSADGIGLAAPQVGINKQILVIDIHPDDPEAEPLVMINPV
IKDFSEELEVCQEGCLSIPGVYLEVRRPAMVEVSYKDEWGRPQVIMAGGLLARAIQHEID
HLTGVMFVDRVENQALLRHELKEHGFTASAVRPIAA----------
>Syns9916|116073817
MARSFAQLARSAE--------------RSSSSVAVAKEALDVSPLDIHKLGDEVLRQEAR
RISKVDESVRELARDMLRSMYTAKGIGLAAPQVGVHKQLLVIDLDLETPSSPPLVLINPE
ITTASATVDTYEEGCLSIPGVYLDVVRPTAIQLSYRDEMGRPKTMKADGLMARCIQHEMD
HLKGVLFVDRVTDSGGLNKELKDHGFQAADVRSLV-----------
>PromMED|33860628
MANNFSQLARKSK--------------TNSPIEKVSKEQTGTPSLEIYKLGDDVLRENAK
RISKVDNSIRNLAKDMLQSMYAAKGIGLAAPQIGIKKELLVIDVNFEDAAAEPLILINPE
ITDYGTTLNSYEEGCLSIPGVYLNVVRPSTIKLRFRDEMGRPRKMKADGLLARCIQHEMD
HLNGVLFVDRVTSKEDLNKELIKEGFHQKDVIPIK-----------
>Scys6803|16330073
----------------------------MTATILVEKQKVDRPPLELHYLGDKVLRQPAK
RIAKVDDSIRKLAKEMLQTMYSANGIGLAAPQVGINKQLLVVDCEQDKPDEPPLIMINPQ
ITRTSEELCVVEEGCLSVPNVYMDVTRPRAIEVTYKDEHGRPQKRLFAELTARVIQHEMD
HLNGVMFVDRVDNPLALAESLKKEGFSMQAVKPVA-----------
>Syn9902|78183988
MAGSFAQLARAAD--------------KARDTMLVPKTALETPPLEIHTLGADALRQPAQ
RIGKVNDQVRELARDMLRSMYTAKGIGLAAPQVAVYQQLLVIDLDLENAATPPLVLINPE
ITAASAGLDTYEEGCLSIPGVYLDVVRPTAIELSYRDEMGRPRKMKADGLMARCIQHEMD
HLNGVLFVDRVTDQAGLQKELKENGFQSKHVQSVS-----------
>Trie|113474637
----------------------------MDSEIIVNKEKLENSPLEIYYLGDRSLRQSAK
RVAKVDSDMRKLVREMLQTMYTADGIGLAAPQVNVQKQVIVIDCEPTNSATPPLVLINPT
IKKYSNDICLFQEGCLSIPGVYLDVQRPSEIEVAYKDENGRPQTLQAQELLSRAIQHEMD
HLQGILFVDRVENKLALNEELAKYKFSAKDVRSIA-----------
>Syn9311|113955292
MARSFAQLARSAE--------------KSSSSIAVPKEPLETAPLDIHTLGDDALRGDAR
RIGKVDERVRDLARDMLRSMYTASGIGLAAPQVGVHQQLLVIDLDFETPSTPPLVLINPE
ITTCSASVDTYEEGCLSIPGVYLDVVRPTAIQLSFRDEMGRPRTMKADGLMARCIQHEMD
HLRGVLFVDRVTDAGGLKKELKDHGFLATDVRPITP----------
>NoAz|298491536
----------------------------MPSDIAVEKKKLKNPPLRLHYLGDRVLRQPAK
RVTKIDDELRQLVREMLQTMYSEDGIGLAAPQVGINKQLIVIDCEPDKPEAPALVLINPV
IKQVSSELCVAEEGCLSIPKVYLDVKRPQVVEIAYKDEYGRPKTLKAGDLLGRCILHEMD
HLNGVLFVDRVENSLSLAQELSKNGFSYQAVKPVA-----------
>Ucyn|284929247
--------------------------------MTIEQQKPDDSLLDIHYLGDKDLRKSAK
RVSKIDDSIRELARDMLQTMYSSNGIGLASTQVGIHKQLIVIDCEPELSTNAPLILINPK
INYYSQELCVMEEGCLSIPGVYFDVIRPEMIQVSFKNENGRPCQISATDLLARVIQHEID
HLNGVMFVDRVTNDLDLTTKLQEKGFTRESVKSLK-----------
>Syns5701|87301353
MASSFAKMARQAE--------------QSSRTVQVPKQVLDAPPLTIHRLGDQVLRQSAK
RISKVDESVRELARNMLRSMYSAHGIGLAAPQVGVHKQVLVIDLDPENPATPPMVLVNPE
INATSAALNTYEEGCLSIPGVYLSVVRPSEAEVSYRDEQGRPRRIKADGLLARCILHEMD
HLKGVLFVDLVSDELSLNEELKDHGFRRDDVHSQR-----------
>YellB|86610195
------------M--------------VATLSVAVPKVKLKHPPLRIYRMGDKVLRQPAK
RISQVNDEIRQLARDMLQTMYSFDGIGLAAPQVGIPKRMIVVDLYPDKPEVPPLVLINPE
IREYIGEAVAGQEGCLSIPGVFCEVMRPEGIVVSFKDETGRPRTLRADDLLARVIQHEID
HLNGVLFVDHVENELVLDQELRKHGFQMQDVQRKGKPSAVPR----
>Syn7002|170078943
----------------------------MTVGISVEKGKQDTPPLELHYLGDKVLRQKAK
RIAKVDDEIRTLAKEMLQTMYSSQGIGLAAPQVGVNKRLIVIDTDPENPANAPLVLINPE
IKKFGQQLCPFEEGCLSIPGVHLDVIRPDEIEVSYRDEQGKPKRIKASGLLSRVIQHEID
HLDGVMFVDRVENEIALSSQLKQRGFALKSVQRIA-----------
>Cylr|282900896
----------------------------MSSGIIVEKKKLTKPPLKLHYLGDRVLRQPAK
RITKIDDELRQLIRDMLQTMYSEDGIGLAAPQVGVNKQLVVIDCNPDKPEMPPLILINPV
IKQVSSELCVAQEGCLSIPKVFLEVKRPKIVEIAYKDEYGRPQTLKADNLLARCILHEMD
HLNGVVFVDRVENSLSLTEELSKNGFSHQAVKPLVEVI--------
>Prom9303|124022020
MARSFAQLARTAE--------------KTKGSVAVPKEPLDHPPLQIHTLGNGVLRQSTR
RIGKVDESVRDLVRDMLRSMYAAKGIGLAAPQVGIHKQLLVLDLDLETPTTPPVVLINPE
IISSSATVETYEEGCLSIPGVYLNVVRPSEIVLSFRDEMGRPRKMKADGLMARCIQHEMD
HLEGVLFVDRVTDENELSLELKEHGFKRADVRPLV-----------
>Syns7805|88807213
--------------------------------MAVPKEPLETAPLQIHTLGDDVLRLDAR
RIGKVDETVRDLARDMLRSMYTARGIGLAAPQVGVHQQLLVIDLDPETASSPPLVLINPE
IISASASLDTYEEGCLSIPGVYLDVVRPSAVQVSFRDEMGRPKTLKADGLMARCIQHEMD
HLTGVLFVDRVTDAGGLTKELKDHGFQPNDVRSLA-----------
>Syns7803|148240477
MARSFAQLARSAE--------------KAGSPVAVPKEPLDTAPLQIHTLGDDVLRLDAR
RIGKVDETVRDLARDMLRSMYTARGIGLAAPQVGVHQQLLVIDLDPETASSPPLVLINPE
ITSASASLETYEEGCLSIPGVYLDVVRPSAVQVSFRDEMGRPRTMKADGLMARCIQHEMD
HLTGVLFVDRVTDAGGLTKELKDHGFQPNDVRSLA-----------
>Cya0110|126661353
----------------------------MTSVITVEKEKLDNPPLDIHVLGDRALRQPAK
RITKVDDSIRKLAKEMLQTMYSSHGIGLAAPQVAIHKQLIVIDCEPDNPENPPLILINPK
ITRVSEELCVVEEGCLSIPGVYLDVTRPKTIEVSFKDEQGKPRKIQATDLLARVIQHEMD
HLNGVMFVDRVENDLALTEKLQEKGFSRGAVKPVK-----------
>Mica|166364192
----------------------------MSATITVEKRKLEKPPLELHYLGDRVLRQPAK
RIAKVDDSIRQLAREMLQTMYSSNGIGLAAPQVAVNKQLIVIDCEHDKPENPPLILINPQ
IIGYSRELCKAEEGCLSIPDVFLDVIRPQAIEVSYKDEQGKPRKLQANGLLARVIQHEMD
HLNGVMFVDRVDNDLALNEELKKHGFSVQAVKPVEKVTK-------
>Syns8109|260434658
MAGSFAELARQAD--------------KSRDTMLVPKTALETPPLEIHTLGDEVLRQSAR
RIGKVNEQVRELARDMLRSMYTAKGIGLAAPQVGIHQQLLVIDLDLENAATPPLVLINPE
ITAASAGLDTYEEGCLSIPGVYLDVVRPTAIELSFRDEMGRPRKMKADGLMARCIQHEMD
HLNGVLFVDRVTDEDGLQKELKEKGFERQDVRSVA-----------
