# Supplementary material for: Genome fluctuations in cyanobacteria reflect evolutionary, developmental and adaptive traits
Source: BMC Evol Biol. 2011 Jun 30;11:187. doi: 10.1186/1471-2148-11-187 (PMC3141437; doi:10.1186/1471-2148-11-187)
Supplement: Additional file 8 — Individual and concatenated alignments for protein groups. Compressed file containing all alignments of individual groups (fasta format) and the concatenated alignment of 285 single-copy genes (phylip format). [file 1471-2148-11-187-S8.GZ › Cyanos1431.faa]

>Syne7942|81300152
--------------MDRGIDLQGTFIQSLESLGLSPGLSKVLWMPLPMLLMIIAATVGVL
VTVWLERKISAAVQQRIGPEYAGPLGVLQSAADGLKLILKEDIIPAKADAFLFTIGPALV
VIPVFLSYLIVPFGQELIITNVGAGVFLWIALSSIQPIGLLMSGYASNNKYSLLGGLRAA
AQSISYEIPLALAVLAVVMMSNSLSTIDIVDQQSGYGILG---WNIWRQPVGFIIFWIAA
LAECERLPFDLPEAEEELVAGYQTEYAGMKFALFYVGSYVNLILSALLVSILYLGGWEFP
IPLDRVADWIGVDPANPILQITTAALGITMTVLKAYLLVFTAILLRWTVPRVRIDQLLDL
GWKFLLPISLVNLLVTAA-------LKLTFP-----VAFGG-------------------
--
>PromCC|33239636
--MFTTLKTVLVAEVNTGLDLEVSFNHLLQDMGLSSTISHLLWLPLPMLLVLTAALIGVL
VTVWLERKISAAAQQRIGPEYAGALGILQPMADGLKLLVKEDIIPDKADNLLFTLGPVLV
LIPVILSWLIIPFGQNLLISNVGIGIFLWIALSSIQPIGLLMSGYASNNKYSLLGGLRAA
AQSISYEIPLALAVLAIVMMSNSLSTIDIVNQQNTLGFLS---WNIWRQPVGFLIFWICA
LAECERLPFDLPEAEEELVAGYQTEYAGMKFALFYLGSYINLVLSSLLVSVLYLGGWGFP
IPVELIANTLHQSINSPVIQIITASLGIVMTVFKTYLLVFLAILLRWTTPRVRIDQLLDL
GWKFLLPISLVNLLFTAA-------LKLVFP-----FAFGG-------------------
--
>Crow|67920415
--------------MNSGIDLQARFIESLTALGIPNGAAKALWIPLPSFLMIIAATVGVL
VVVWLERKISAAAQQRIGPEYAGPLGVLQPVADGIKLVFKEDIIPAKADPWLFTLGPVLV
VLPVFVSYLIVPFGQNLVVTDLNVGIFFWITLSSVVPIGLLMAGYASNNKYSLLGGLRAA
AQSISYEIPLALSVLAVVMMSNSLSTIDIVEQQSGYGILG---WNIWRQPVGFFIFWIAA
LAECERLPFDLPEAEEEIVAGYQTEYAGMKFALFYLGSYVNLVLSALVFAILYLGGWESP
IPLDKLAGWLGVSQDSSWLQVITASLGITMTVLKAYFLIFIAILMRWTVPRVRIDQLLDL
GWKFLLPVSLVNLLLTAA-------LKLAFP-----VAFGG-------------------
--
>Syn7335|254423095
--------------MTPGIDLQGTFVQALIDLGLPTGAAKTVWIPLPMLLMLIVATVSIF
ICVWLERKISAAAQQRVGPEYIGPLGALQAVADGVKLIFKADITPAKADPWLFIIGPAVV
VIPVFLSFLIVPFGQNLVITDLGIGIFLWISLSSITPIGLLMAGYSSNNKYSLLGGLRAA
AQSISYEIPLALAVLAVVMMSNGLSTIDIVNQQSGYGILS---WNIWRQPVGFVIFWISA
LAECERLPFDLPEAEEELVAGYQTEYTGMKFGLFYVGSYVNLMLSALIVSVLYLGGWSFP
VPVESITALLGIDANVAWVQILTAALGIVMTMIKAYLLVFLTILLRWTVPRVRIDQLLDL
GWKFLLPIALVNLLATAG-------LKLTFP-----GAFGG-------------------
--
>Syn307|148243376
------------MSTAFTLDLETGFRGLLEAGGVSPGLSRLIWLPLPMLLVLVAAVVGVL
VTVWLERKISAAVQQRIGPEYAGALGILQPLADGLKLLVKEDIVPARADGLLFTLGPVLV
VVPVILSWLIVPFGQNLLISNVGVGIFLWVALSSIQPIGLLMSGYSSNNKYSLLGGLRAA
AQSISYEIPLALAVLAVVMMTNSLSTVDIVDQQTGAGILS---WNIWRQPVGFLIFWICA
LAECERLPFDLPEAEEELVAGYQTEYAGMKFALFYLGSYINLVLSALLVAVLYLGGWGFP
LPVETLAGWLSQPIDAPLVQVITGSVGIVMTVLKAYVLVFTAILLRWTVPRVRIDQLLDF
GWKFLLPIALVNLLVTAA-------LKLAFP-----AVFGG-------------------
--
>Syn9605|78213920
-------------MVSPGLDLELSFSQALQGFGFSPEVARLLWLPLPMLLVLVAAVVGVL
VSVWLERKISAAVQQRIGPEYAGALGVLQPLADGLKLLVKEDIIPARADSLLFTLGPVLV
VVPVIISWLIIPFGQNLLISNVGVGIFLWISFSSIQPIGLLMSGYASNNKYSLLGGLRAA
AQSISYEIPLALAVLAIVMMTNSLSTVDIVGQQTGAGILS---WNIWRQPVGFLIFWICA
LAECERLPFDLPEAEEELVAGYQTEYAGMKFALFYLAGYINLVLSAVLVSVLYLGGWGFP
IPVEWLAGWLNQPIDAPLVQVITGTVGIVMTVLKAYLLVFVAILLRWTTPRVRIDQLLDL
GWKFLLPLSLVNLLVTAA-------LKLAFP-----VAFGG-------------------
--
>Nosp|186685676
--------------MNSGIDLQGTFIESLRDLGIPAGTAKAIWMPLPMILMLIGATVGVL
VATWLERKISASAQQRIGPEYQGPFGLLVPVADGLKLVFKEDIVPAKSDPWLFTLGPIIV
VIPVFLSFLIVPFGQNIVISNVGMGVFLWIALSSIQPIGLLMAGYASNNKYSLLGGLRAA
AQSISYEIPLALAVLAIAMMSNSLSTVDIVNQQSGYGILG---WNIWRQPIGFLIFWIAA
LAECERLPFDLPEAEEEIVAGYQTEYSGMKFGLFYLGSYVNLILSSLLVAILYLGGWDFP
IPLNLIAGWLGVSELNPVFQIITASLGITMTVFKAYLLVFVAILLRWTVPRVRIDQLLDL
GWKFLLPVGLVNLLLTAA-------LKLAFP-----FAFGG-------------------
--
>PromAS|123967715
--------------MEYGLDLEYSFNEFLKGFGLSSEIAHIIWLPLPMLLVLVAAVVGVL
VTVWLERKISAAAQQRIGPEYAGALGVLQPIADGLKLLVKEDIIPAKADGILFTAGPILV
LVPVILSWLIVPFGQNLLISNVGIGIFLWIALSSIQPIGLLMSGYASNNKYSLLGGLRAA
AQSISYEIPLALSVLAIVLMTNSLSTIDIVNQQSGAGILS---WNIWRQPVGFIVFWICA
LAECERLPFDLPEAEEELVAGYQTEYAGMKFALFYLGSYINLILSALLVSILYLGGWGFP
VPVELIAKFLNLPINAPFLQVFTASIGIVMTVLKAYLLVFIAILLRWTTPRVRIDQLLDL
GWKFLLPISLANLLITAG-------LKLAFP-----QFFGG-------------------
--
>Rapb|282897413
--------------MNVGIDLQGTFIQSVKDLGIPAGVAKAIWMPLPMILMLIGATVGVL
VATWLERKISAAVQQRIGPEYQGPFGLLVPVADGLKLIFKEDIVPAKADAWLFTLGPIIV
VIPVFLSFLIVPFGENIVITNVGLGVFLWIALSSIQPIGLLMAGYASNNKYSLLGGLRAA
AQSISYEIPLALSVLAIVMMSNSLSTIDIVNQQSHLGILG---WNVWRQPLGFIIFWIAA
LAECERLPFDLPEAEEELVAGYQTEYAGMKFGLFYLGSYINLILSSLLVAILYLGGWHLP
IPVSLLGQWLGLSETSSILQVITAALGITMTVLKAYFLVFLAILIRWTVPRVRIDQLLDL
GWKFLLPIGLVNLLLTAG-------LKLAFP-----SVFGG-------------------
--
>YellA|86605455
-------------MTTAGIDLQLGFETALQNLGLSPGAAHALWVPLPMLLMVIAATLGVM
VMTWLERKISAAAQQRIGPNMAGPQGVLIPIADGIKLLTKEDVLPSLADPVLFTLGPILV
FLPVFLCYLVVPFGQNLLISNIAIGVFFLIATSSVQPIGLLMSGYGSNNKYSLLGGLRAA
AQSISYELPLALSVLAVVLMSNGLDTVGIVEQQSGLGILS---WNVWRQPIGFVIFLISA
LAETERIPFDLPEAEEELVAGYQTEYSGMKFALFYLGSYANLLLASLIAAVLYLGGWSFV
VPVETIAAWLGIPLDNPFLQIGAAVLGILMTMVKAFIFVFLAILLRWTLPRVRIDQLLDL
GWKFLLPVSFVNLLLTAA-------LKLAFP-----TFFGG-------------------
--
>Prom9215|157412517
--------------MDYGLDLEYSFNEFLKGFGLSSEIAHIIWLPLPMLLVLVAAVVGVL
VTVWLERKISAAAQQRIGPEYAGALGVLQPIADGLKLLVKEDIIPAKADGILFTAGPILV
LVPVILSWLIVPFGQNLLISNVGIGIFLWIALSSIQPIGLLMSGYASNNKYSLLGGLRAA
AQSISYEIPLALSVLAIVLMTNSLSTIDIVNQQSGAGILS---WNIWRQPVGFIVFWICA
LAECERLPFDLPEAEEELVAGYQTEYAGMKFALFYLGSYINLILSALLVSILYLGGWGFP
IPVELIAKFLNLPINAPLIQVFTASIGIVMTVLKAYLLVFIAILLRWTTPRVRIDQLLDL
GWKFLLPISLANLLITAG-------LKLAFP-----QFFGG-------------------
--
>PromN2A|72383363
--------------MNSGIDLEMSFTQGVQNLGLSHELAHLLWIPLPMLLVLVSAVIGVL
VTVWLERKISAAAQQRIGPEYAGALGILQPMADGLKLLVKEDIIPARADSVLFTVGPILV
LVPVILSWLIVPFGQNLLISNVGIGIFLWIALSSIQPIGLLMSGYSSNNKYSLLGGLRAA
AQSISYEIPLALAVLAIVMMSNSLSTVDIVEQQNTAGFLS---WNIWRQPVGFIIFWICA
LAECERLPFDLPEAEEELVAGYQTEYSGMKFALFYLAGYINLVLSALLVSVLYLGGWGFP
ISIDWFSSFIGLSIDNPLVQIIAASLGIVMTILKAYLLVFLAILLRWTTPRVRIDQLLDL
GWKFLLPISLVNLLVTAS-------LKLAFP-----MTFGG-------------------
--
>Syns9917|87123592
MIMVTPFATAAPALVSPGLDLELSFSEALQGFGLSPQAAHLLWLPLPMLLVLVAAVVGVL
VTVWLERKISAAVQQRIGPEYAGALGVLQPLADGLKLLVKEDVIPARADGLLFTLGPVLV
VVPVILSWLIVPFGQNLLISNVGVGIFLWISLSSVQPIGLLMSGYASNNKYSLLGGLRAA
AQSISYEIPLALSVLAIVMMSNSLSTIDIVDQQTGAGLLS---WNVWRQPVGFLIFWICA
LAECERLPFDLPEAEEELVAGYQTEYAGMKFALFYLGSYINLVLSALLVSVLYLGGWGFP
IPVEWLAGWLGQSVDAPVVQVITGTVGIVMTVLKAYLLVFLAILLRWTTPRVRIDQLLDL
GWKFLLPLSLVNLLVTAA-------LKLAFP-----VAFGG-------------------
--
>Prom9312|78778548
--------------MEYGLDLEYSFNEFFKGFGLSSEIAHIIWLPIPMLLVLVAAVVGVL
VTVWLERKISAAAQQRIGPEYAGALGVLQPIADGLKLLVKEDIIPAKADGILFTAGPILV
LVPVILSWLIVPFGQNLLISNVGIGIFLWIALSSIQPIGLLMSGYASNNKYSLLGGLRAA
AQSISYEIPLALSVLAIVLMTNSLSTIDIVNQQSGAGILS---WNIWRQPVGFIVFWICA
LAECERLPFDLPEAEEELVAGYQTEYAGMKFALFYLGSYINLILSALLVSILYLGGWGFP
IPVELIAKFLHLPINAPVIQVFTASIGIVMTVLKAYLLVFIAILLRWTTPRVRIDQLLDL
GWKFLLPISLANLLITAG-------LKLAFP-----QFFGG-------------------
--
>SynsBL|116071526
-------------MVSPGLDLELSFSQAMQGFGLSPEVARLLWLPLPMLLVLVAAVVGVL
VSVWLERKISAAVQQRVGPEYAGALGVLQPLADGLKLLVKEDIIPARADSILFTLGPILV
VVPVIVSWLIIPFGQNLLISNVGVGIFLWIAFSSVQPIGLLMSGYASNNKYSLLGGLRAA
AQSISYEIPLALAVLAIVMMSNSLSTVDIVNQQTGAGILS---WNIWRQPVGFLIFWICA
LAECERLPFDLPEAEEELVAGYQTEYAGMKFALFYLAGYINLVLSAVLVSVLYLGGWGFP
IPVEWLADWLHQPIDAPVVQVITGSVGIMMTILKAYLLVFVAILLRWTTPRVRIDQLLDL
GWKFLLPLALVNLLVTAA-------LKLAFP-----VAFGG-------------------
--
>Prom9515|123965424
--------------MNTGLDLEYSFNEILKGFGLSSEIAHIIWLPLPMLIVLVSAVVGVL
VTVWLERKISAAAQQRIGPEYAGALGVLQPIADGLKLLVKEDIIPAKADSILFTTGPILV
LVPVILSWLIVPFGQNLLISNVGIGIFLWIALSSIQPIGLLMSGYASNNKYSLLGGLRAA
AQSISYEIPLALSVLAVVLMTNSLSTIDIVNQQSGAGILS---WNIWRQPVGFIIFWICA
LAECERLPFDLPEAEEELVAGYQTEYAGMKFALFYLGSYINLILSALLVSILYLGGWGFP
IPVEIIAKVLNLPINAPVIQVFTASIGIIMTVLKAYLLVFIAILLRWTTPRVRIDQLLDL
GWKFLLPISLANLLLTAG-------LKLALP-----QFFGG-------------------
--
>Cya8802|257058919
--------------MNTGIDLQGSFIESLKQLGLPDGVAKALWIPLPSFLMIIGATVGVL
VVVWLERKISAAAQQRIGPEYAGPLGVLQPVADGIKLVFKEDIIPAKADPWLFTLGPVLV
VLPVFVSYLIVPFGQNLVITDLNVGIFLWISLSSIAPIGLLMSGYASNNKYSLLGGLRAA
AQSISYEIPLAFSVLAIAMMSNSLSTIDIVQQQSGYGILG---WNVWRQPVGLIIFWIAA
LAECERLPFDLPEAEEEIVAGYQTEYSGMKFGLFYVGSYVNLVLSALVFAILYLGGWEFP
VPLDKLAGWLGVNDNSPWLQVITASLGITMTVLKAYFLVFIAVLLRWTVPRVRIDQLLNL
GWKFLLPVSLVNLLLTAA-------LKLAFP-----VAFGG-------------------
--
>Prom9313|33864285
--MVTTFATTTSGLVSSGLDLELSFSQSLQGLGLSPQVAHLIWLPLPMLLVLTAAMVGVL
VTVWLERKISAAVQQRIGPEYAGALGVLQPMADGLKLLVKEDVIPVRADGLLFTLGPVLV
LVPVILSWLIVPFGQNLLISNVGIGIFLWISLSSIQPIGLLMSGYASNNKYSLLGGLRAA
AQSISYEIPLALAVLAVVMMSNSLSTVDIVAQQNGAGLLS---WNVWRQPVGFLIFWICA
LAECERLPFDLPEAEEELVAGYQTEYAGMKFALFYLGSYINLVLSSLLVAVLYLGGWGFP
IPVEWLAGWLGQSVDAPLVQVITGSVGIVMTVLKAYLLVFLAILLRWTTPRVRIDQLLDL
GWKFLLPIALGNLLITAA-------LKLAFP-----VAFGG-------------------
--
>Cya7822|196254374
--------------MNGGIDLQGTFIESLTDLGLAPDVAKVLWMPLPMVLMIIGATVGVL
VVVWLERKISAGAQQRIGPEYAGPLGVLQPVADGLKLVFKEDIIPTKADPWLFTLGPVLV
VLPVFVSYLIVPFGQNLVITDLNVGIFLWISLSSIAPIGLLMSGYASNNKYSLLGGLRAA
AQSISYEIPLALSVLAIAMMSNSLSTIDIVQQQSGYGILG---WNIWRQPAGFLIFWISA
LAECERLPFDLPEAEEELVAGYQTEYSGMKFGLFYVGSYVNLVLSALVFAVLYLGGWESP
VPLDKLASWLGVNEDNAILQVITASLGIIMTLLKAYFLIFIAVLLRWTVPRVRIDQLLDL
GWKFLLPVSLVNLLLTAA-------LKLAFP-----IAFGG-------------------
--
>Cya7424|218439485
--------------MNGGIDLQGSFIDTLKDLGLPPGVAKVIWMPLPMILMIIGATVGVL
VVVWLERKISAAAQQRIGPEYAGPLGVLQPVADGLKLVFKEDVVPAKADPWLFTLGPVLV
VLPVFVSYLIVPFGQNLVITDLNVGIFLWISLSSIAPIGLLMSGYASNNKYSLLGGLRAA
AQSISYEIPLALSVLAIAMMSNSLSTIDIVDQQSGYGILG---WNIWRQPVGFLIFWIAA
LAECERLPFDLPEAEEEIVAGYQTEYAGMKFGLFYVGSYVNLVLSALVFAVLYLGGWEFP
VPLDSLAGWLGVSPDSAWLQVITASLGITMMLLKAYFLIFIAVLLRWTVPRVRIDQLLDL
GWKFLLPVSLVNLLLTAA-------LKLAFP-----VAFGG-------------------
--
>PromN1A|124024946
--------------MNSGIDLEMSFTQGVQNLGLSHELAHLLWIPLPMLLVLVSAVIGVL
VTVWLERKISAAAQQRIGPEYAGALGILQPMADGLKLLVKEDIIPARADSVLFTVGPILV
LVPVILSWLIVPFGQNLLISNVGIGIFLWIALSSIQPIGLLMSGYSSNNKYSLLGGLRAA
AQSISYEIPLALAVLAIVMMSNSLSTVDIVEQQNTAGLLS---WNIWRQPVGFIIFWICA
LAECERLPFDLPEAEEELVAGYQTEYSGMKFALFYLAGYINLVLSALLVSVLYLGGWGFP
ISIDWFSSLIGLSIDNPLVQIIAASLGIVMTILKAYLLVFLAILLRWTTPRVRIDQLLDL
GWKFLLPISLVNLLVTAS-------LKLAFP-----ITFGG-------------------
--
>Micc|254416291
--------------MNAGIDLQGSFIESLKDFGIPSGAAKAMWMPLPMFLMIIGATVGVL
VIVWLERKISAAAQQRIGPEYAGPLGVLQAVADGLKLVFKEDIVPAKADRWLFTLGPILV
VIPVFLSYLIIPFGQNLIITNVGLGIFLWIALSSIQPIGLLMSGYASNNKYSLLGGLRAA
AQSISYEIPLALAVLAVVMMSNSLSTIDIVEQQSGYGILG---WNIWRQPVGFLIFWIAA
LAECERLPFDLPEAEEELVAGYQTEYAGMKFGLFYIGSYVNLILSAILVAVLYLGGWEFP
IPLDRLATWLGVSETSSWLQVITASLGITMTLLKAYFLLFIAVLLRWTVPRVRIDQLLNL
GWKFLLPIGLVNLLLTAA-------LKLTFP-----VAFGG-------------------
--
>Prom9202|254526788
--------------MDYGLDLEYSFNEFLKGFGLSSEIAHIIWLPLPMLLVLVAAVVGVL
VTVWLERKISAAAQQRIGPEYAGALGVLQPIADGLKLLVKEDIIPAKADGILFTAGPILV
LVPVILSWLIVPFGQNLLISNVGIGIFLWIALSSIQPIGLLMSGYASNNKYSLLGGLRAA
AQSISYEIPLALSVLAIVLMTNSLSTIDIVNQQSGAGILS---WNIWRQPVGFIVFWICA
LAECERLPFDLPEAEEELVAGYQTEYAGMKFALFYLGSYINLILSALLVSILYLGGWGFP
IPVELIAKFLNLPINAPLIQVFTASIGIVMTVLKAYLLVFIAILLRWTTPRVRIDQLLDL
GWKFLLPISLANLLITAG-------LKLAFP-----QFFGG-------------------
--
>Nods|119513557
--------------MNSGIDLQGTFIKSVMDLGIPAGTAKAIWMPLPMILMLIGATVGVL
VCVWLERKISASVQQRIGPEFIGPFGLLAPVADGLKLVFKEDIVPAKADAWLFTIGPILV
VLPVFLSYLIVPFGQNIVITNVGMGIFLWIAFSSIAPIGLLMAGYASNNKYSLIGGLRAA
AQSISYEIPLSLSVLAVVMMSNSLSTIDIVNQQSGYGILG---WNIWRQPVGFLIFWIAA
LAECERLPFDLPEAEEEIVAGYQTEYSGMKFALFYLSSYVNLVLSALLVAVLYLGGWDFP
IPVNVIANWVGVSEFNPVLQVATASLGIVMTLIKAYLLVFIAILLRWTVPRVRIDQLLDL
GWKFLLPLALVNLLVTAA-------LKLAFP-----FAFGG-------------------
--
>Cyab|254431874
-----MLSSATGLDTAVGLDLESSFVSALQGLGLSPGTAHLLWLPLPMLLVLVAAVVGVL
VNVWLERKISAAVQQRIGPEYAGALGVLQPMADGLKLLFKEDVIPARADGLLFTLGPVLV
LIPVILSWLVVPFGQHLLISNVGIGIFLWIALSSIQPIGLLMSGYASNNKYSLLGGLRAA
AQSISYEIPLALAVLAVVMMSNSLSTVDIVDQQTGAGILS---WNIWRQPVGFVIFWICA
LAECERLPFDLPEAEEELVAGYQTEYAGMKFALFYLGSYINLVLSALLVSVLYLGGWGFP
LPVEWLASWLGQPIDAPVVQVITASVGIVMTVLKAYLLVFLAILLRWTTPRVRIDQLLDL
GWKFLLPIALVNLLVTAG-------LKLAFP-----AFFGG-------------------
--
>Acam|158335314
--------------MNPGIDLEQRFVETLMELGLTPGVAKTIWLPIPMLLMIIGATVGVL
VSVWLERKISAAAQQRIGPEYIGPLGILAPVADGIKLVFKEDIVPANTDPWLFTLGPILV
VIPVFFSYLIVPFGQNILITDLGIGIFFWIALSSIAPIGLLMAGYSSNNKYSLLGGLRAA
AQSISYEIPLALAVLAVVMMSNSLSTIDIVNQQSGYGILG---WNVIRQPIGFMLFWIAA
LAECERLPFDLPEAEEELVAGYQTEYAGMKFALFYLGSYVNLVLSSILVAVLYFGGWDLP
IPATMIADWINVDPNNAIFELVTAGLGLVMTLLKAYFFLFLAILLRWTVPRVRIDQLLDF
GWKFLLPVGLVNLLLTAG-------LKLAFP-----FAFGG-------------------
--
>Prom9301|126695518
--------------MEYGLDLEYSFNEFLKGFGLSSEIAHIIWLPLPMLLVLVAAVVGVL
VTVWLERKISAAAQQRIGPEYAGALGVLQPIADGLKLLVKEDIIPAKADGILFTAGPILV
LVPVILSWLIVPFGQNLLISNVGIGIFLWIALSSIQPIGLLMSGYASNNKYSLLGGLRAA
AQSISYEIPLALSVLAIVLMTNSLSTIDIVNQQSGAGILS---WNIWRQPVGFIVFWICA
LAECERLPFDLPEAEEELVAGYQTEYAGMKFALFYLGSYINLILSALLVSILYLGGWGFP
IPVELIAKFLNLPINAPLIQVFTASIGIVMTVLKAYLLVFIAILLRWTTPRVRIDQLLDL
GWKFLLPISLANLLITAG-------LKLAFP-----QFFGG-------------------
--
>Artm|209522712
--------------MNPGIDIQGSFIQVLLDLGIPTGVAKILWMPFPMGLMLVGATVGVL
GSVWLERKISAAAQQRIGPEYIGPMGSLAPLADGLKLLLKEDIVPFKADPLLFTLGPIIV
SIPVFLSYLIVPFGQNLAIANLGTAIFLWIALSSIQPIGLLMSGYASNNKYSLLGGLRAA
AQSISYEIPLALAVLAVVMMSNSLSTLDIVQQQSGYGILG---WNVWRQPVGFAIFCIAA
LAECERLPFDLPEAEEELIAGYQTEYSGMKFALYYLASYVNLVLSALLVSVLYLGGWNFP
IPVVAIAGLLGVSETTPWLQVLTASLGITMTILKAYLLVFTAILIRWTVPRVRIDQLLNL
GWKFLLPVALVNLLLTAA-------LKLAFP-----IAFGG-------------------
--
>Syne6301|56750219
--------------MDRGIDLQGTFIQSLESLGLSPGLSKVLWMPLPMLLMIIAATVGVL
VTVWLERKISAAVQQRIGPEYAGPLGVLQSAADGLKLILKEDIIPAKADAFLFTIGPALV
VIPVFLSYLIVPFGQELIITNVGAGVFLWIALSSIQPIGLLMSGYASNNKYSLLGGLRAA
AQSISYEIPLALAVLAVVMMSNSLSTIDIVDQQSGYGILG---WNIWRQPVGFIIFWIAA
LAECERLPFDLPEAEEELVAGYQTEYAGMKFALFYVGSYVNLILSALLVSILYLGGWEFP
IPLDRVADWIGVDPANPILQITTAALGITMTVLKAYLLVFTAILLRWTVPRVRIDQLLDL
GWKFLLPISLVNLLVTAA-------LKLTFP-----VAFGG-------------------
--
>Anav|75908926
--------------MNSGIDLQGTFIKSLMDLGIPPGTAKAIWMPLPMILMLIGATVGVL
VCVWLERKISAAAQQRIGPEYIGPLGLLAPVADGLKLVFKEDIVPAQADPWLFTLGPILV
VLPVFLSYLIVPFGQNIVITNIGTGIFLWIALSSIQPIGLLMAGYSSNNKYSLLGGLRAA
AQSISYEIPLALSVLAIVMMSNSLSTVDIVNQQSGYGILG---WNIWRQPLGFLIFWIAA
LAECERLPFDLPEAEEELVAGYQTEYSGMKFALFYLSSYVNLVLSALLVAVLYLGGWDFP
IPINVLANLVGVSEANPVLQVVSAALGITMTLVKAYFLVFIAILLRWTVPRVRIDQLLDL
GWKFLLPVGLVNLLLTAA-------LKLAFP-----VAFGG-------------------
--
>Artp|284050279
--------------MNPGIDIQGSFIQVLLDLGIPTGVAKILWMPFPMGLMLVGATVGVL
GSVWLERKISAAAQQRIGPEYIGPMGSLAPLADGLKLLLKEDIVPFKADPLLFTLGPIIV
SIPVFLSYLIVPFGQNLAIANLGTAIFLWIALSSIQPIGLLMSGYASNNKYSLLGGLRAA
AQSISYEIPLALAVLAVVMMSNSLSTLDIVQQQSGYGILG---WNVWRQPVGFVIFCIAA
LAECERLPFDLPEAEEELIAGYQTEYSGMKFALYYLASYVNLVLSALLVSVLYLGGWNFP
IPVEAIAGLLGVSETTPWLQVLTASLGITMTILKAYLLVFTAILIRWTVPRVRIDQLLNL
GWKFLLPVALVNLLLTAA-------LKLAFP-----IAFGG-------------------
--
>Cya7425|220907085
--------------MNPGIDLQGSFIELLTNVGLPPGVAKAVWMPLPMLLMLVGATIGVL
ISVWLERKISAAAQQRIGPEYIGPLGVLAPVADGLKLLFKEDIVPANADAALFTLGPILV
VIPVFLSYLIVPFGQNLLISDLGIGVFLWISLSSIAPIGLLMAGYASNNKYSLLGGLRAA
AQSISYEIPLALAVLAIAMMSNSLSTVDIVNQQSGLGILG---WNVWRQPVGLILFWIAA
LAECERLPFDLPEAEEELVAGYQTEYAGMKFALFYLGSYVNLVLSALMVAILYLGGWDFP
IPLNLVASWVGVSETNALFQVIAGAVGITMVLLKAYFFIFLAILLRWTVPRVRIDQLLDL
GWKFLLPVGLVNLLLTAG-------LKLTFP-----IAFGG-------------------
--
>Cya51142|172037139
--------------MNSGIDLQASFIESLNQLGIPSGAAKALWIPFPSFLMIIGATVGVL
VVVWLERKISAAAQQRIGPEYAGPLGVLQPVADGIKLVFKEDVIPAKADPWLFTLGPVLV
VLPVFVSYLIVPFGQNLVITDLNVGIFFWIALSSIAPIGLLMAGYASNNKYSLLGGLRAA
AQSISYEIPLALSVLAIVMMSNSLSTIDIVEQQSGYGILG---WNIWRQPVGFFIFWIAA
LAECERLPFDLPEAEEEIVAGYQTEYAGMKFALFYLGSYVNLVLSALVFAILYLGGWEFP
VPLDKLAEWLGVSEDSSWLQVITASLGITMTVLKAYFLVFIAVLMRWTVPRVRIDQLLDL
GWKFLLPVSLVNLLLTAA-------LKLAFP-----VAFGG-------------------
--
>Lyns|119485495
--------------MNPGIDLQGSFVQALMDFGIPPGTAKLIWMPLPMGLMLVAATVGVL
GSVWLERKISAAAQQRIGPEFIGPLGTLAPAADGLKLLFKEDIVPALADPWLFTLGPIIV
MIPVFLSYLIVPFGQNLIISDLGTAIFLWIALSSIQPIGLLMSGYASNNKYSLLGGLRAA
AQSISYEIPLALAVLAIVMMSNSLSTIDIVEQQSGYGILG---WNIWRQPVGFLIFWIAA
LAECERLPFDLPEAEEELVAGYQTEYSGMKFALYYLASYVNLLLSSLLVAVLYLGGWDFP
IPVEAIAGWLNLSETTPWLQVITGSLGITMTLLKAYVLVFTAILLRWTLPRVRIDQLLNL
GWKFLLPVALVNLLLTAA-------LKLAFP-----IAFGG-------------------
--
>Prom9211|159902718
--MFTTLGIVLGTVLNTELDLEVGFNSILQGFGLSKELAHILWLPLPMLLVLTAALIGVL
VTVWLERKISAAAQQRIGPEYAGALGILQPMADGLKLLVKEDVIPAKADSLLFTLGPILV
LVPVILSWLIIPFGQNLLISNVGIGIFLWIALSSIQPIGLLMSGYASNNKYSLLGGLRAA
AQSISYEIPLALSVLAVVMMSNSLSTIDIVNQQNSFGFLS---WNIWRQPIGFLIFWICA
LAECERLPFDLPEAEEELVAGYQTEYAGMKFALFYLGSYINLVLSALLVSVLYLGGWGFP
IPVEWVAKFLGQNIDAPLIQVFTGSIGIVMTILKTYLLVFLAILLRWTTPRVRIDQLLDL
GWKFLLPIGLVNLLVTAG-------LKLAFP-----IAFGG-------------------
--
>Noss|17227719
--------------MNSGIDLQGTFIKSLIDLGIPPGTAKAIWMPLPMILMLIGATVGVL
VCVWLERKISAAAQQRIGPEYIGPLGLLAPVADGLKLVFKEDIVPAQADPWLFTLGPILV
VLPVFLSYLIVPFGQNIVITNVGTGIFLWIALSSIQPIGLLMAGYSSNNKYSLLGGLRAA
AQSISYEIPLALSVLAIVMMSNSLSTVDIVNQQSDYGILG---WNIWRQPLGFMIFWIAA
LAECERLPFDLPEAEEELVAGYQTEYSGMKFALFYLSSYVNLILSALLVAVLYLGGWDFP
IPINVLANLVGVSEANPVLQVVSAALGITMTLVKAYFLVFIAILLRWTVPRVRIDQLLDL
GWKFLLPVGLVNLLLTAA-------LKLAFP-----VAFGG-------------------
--
>Cya8801|218245871
--------------MNTGIDLQGSFIESLKQLGLPDGVAKALWIPLPSFLMIIGATVGVL
VVVWLERKISAAAQQRIGPEYAGPLGVLQPVADGIKLVFKEDIIPAKADPWLFTLGPVLV
VLPVFVSYLIVPFGQNLVITDLNVGIFLWISLSSIAPIGLLMSGYASNNKYSLLGGLRAA
AQSISYEIPLAFSVLAIAMMSNSLSTIDIVQQQSGYGILG---WNVWRQPVGLIIFWIAA
LAECERLPFDLPEAEEEIVAGYQTEYSGMKFGLFYVGSYVNLVLSALVFAILYLGGWEFP
VPLDKLAGWLGVNDNSPWLQVITASLGITMTVLKAYFLVFIAVLLRWTVPRVRIDQLLNL
GWKFLLPVSLVNLLLTAA-------LKLAFP-----VAFGG-------------------
--
>Glov|37521153
---------------MEGIDLGNAFAQSLSGLGVPADVARALWLPLPMIVILLTVTVGVI
AAVWGERKWSGMMQQRMGPTIIGLGGSIQGAADGVKLLVKEDIIPVKADPWLFTLGPAIV
IIPVFFSYLVIPFGQGLVLSDITIGIFFIIAVASISPIGALMAGYASNNKYALLGGLRAA
AQSISYEIPLALSVLAIVMMSSSLSTVDIVEQQETLGLFSFFSWNIWRQPIGFVIFLISA
LAETERAPFDLPEAESELVAGHHTEYTGMKFALFYLSEYANLILASLIASVLFLGGWSFI
VPLEPLAALFGIEASNPIFQVVNALVGISVTILKATFFVFLAILARWTLPRVRIDQLLDL
GWKFLLPVSLFNLLLTAALVLLSNTLKTTLPLYLPLIIFVGLVFVAMSLQKRPAAKPTAA
RA
>Syns8102|33866804
-------------MVSPGLDLELSFSQALQGFGLSEQAARLLWLPLPMLLVLVAAVVGVL
VSVWLERKISAAVQQRIGPEYAGALGVLQPLADGLKLLVKEDIIPARADSLLFTLGPVLV
VIPVIISWLIIPFGQNLLISNVGVGIFLWIAFSSIQPIGLLMSGYASNNKYSLLGGLRAA
AQSISYEIPLALAVLAIVMMSNSLSTVDIVGQQTGAGILS---WNIWRQPVGFLIFWICA
LAECERLPFDLPEAEEELVAGYQTEYAGMKFALFYLAGYINLVLSAVLVSVLYLGGWGFP
IPVEWLAGWLNQPIDAPVIQVITGSVGIVMTVLKAYLLVFVAILLRWTTPRVRIDQLLDL
GWKFLLPLSLVNLLVTAA-------LKLAFP-----VAFGG-------------------
--
>Thee|22298209
-------MGRDRIAMESGIDLQGQFISALQSLGLSHDLAKLLWLPLPMLMMLIVATVGVL
VAVWLERKISAAVQQRIGPEYIGPLGILAPLADGLKLIFKEDVLPANSDRWLFTLGPAVV
VIPVFLSYIIVPFGQNLLISNLAMGVFLWIALSSIAPIGLLMAGYASNNKYSLLGGLRAA
AQSISYEIPLALAVLAVAMMSNGLGTVEIVEQQSQYGILS---WNVWRQPIGFLVFWIAA
LAECERLPFDLPEAEEELVAGYQTEYAGMKFALFYLGAYVNLVLSALLVSVLYFGGWSFP
IPLETIANLLGVSETNPFLQIAFAVLGITMTLIKAYFFVFLAILLRWTVPRVRIDQLLDL
GWKFLLPVGLVNLLLTAG-------LKLAFP-----VAFGG-------------------
--
>Syns9916|116073964
--MVPPFATTTTALVTPGLDLERSFSEALQGFGLSSDLAHLIWLPLPMLLVLVAAVVGVL
VTVWLERKISAAVQQRIGPEYAGALGVLQPLADGLKLLVKEDIIPARADSLLFTLGPVLV
VVPVILSWLIVPFGQNLLVSNVGIGIFLWISLSSIQPIGLLMSGYASNNKYSLLGGLRAA
AQSISYEIPLALAVLAIVMMSNSLSTIDIVNQQTGAGLLS---WNIWRQPVGFLIFWICA
LAECERLPFDLPEAEEELVAGYQTEYAGMKFALFYLGSYINLVLSALLVSVLYLGGWGFP
IPVEWLAGWLGQSVDAPLVQVITGTVGIVMTVLKAYLLVFFAILLRWTTPRVRIDQLLNL
GWKFLLPLALVNLLVTAA-------LKLAFP-----VAFGG-------------------
--
>PromMED|33860720
--------------MNSGLDLEYSFNEILKGFGLSSELAHIIWLPLPMLLVLVSAVVGVL
VTVWLERKISAAAQQRIGPEYAGALGVLQPIADGLKLLVKEDIIPAKADSILFTAGPILV
LVPVILSWLIVPFGQNLLISNVGIGIFLWIALSSIQPIGLLMSGYASNNKYSLLGGLRAA
AQSISYEIPLALSVLAIVLMTNSLSTIDIVNQQSGAGILS---WNIWRQPVGFIIFWICA
LAECERLPFDLPEAEEELVAGYQTEYAGMKFALFYLGSYINLILSALLVSILYLGGWGFP
IPVEIIAKALNLPIDAPVIQVFTASIGIIMTVLKAYLLVFVAILLRWTTPRVRIDQLLDL
GWKFLLPISLANLLVTAG-------LKLAFP-----QFFGG-------------------
--
>Scys6803|16332086
--------------MTSGIDLQNSFLQSLQGFGLPPGLAKLFWIPLPSILMIIGATVGVL
VVVWLERKISAAAQQRIGPEYAGPLGVLQPVADGIKLVFKEDVVPAKADPWLFTLGPVLV
VLPVFLSYLIVPFGQNLVITDINVGIFLWIALSSIAPIGLLMSGYASNNKYSLLGGLRAA
AQSISYEIPLSLAVLAIVMMSNSLSTIDIVDQQSGYGILG---WNIWRQPVGFLIFWIAA
LAECERLPFDLPEAEEELVAGYQTEYAGMKFALFYLGSYVNLVLSALVFSVLYLGGWDFP
IPLENVANWLGVAPTTSWLQVLMAALGITMTVLKSYFLIFIAILLRWTVPRVRIDQLLNL
GWKFLLPVALANLLITAA-------LKLTFP-----MAFGG-------------------
--
>Syn9902|78183862
-------------MVSPGLDLELSFSQAMQGFGLSPEVARLLWLPLPMLLVLVAAVVGVL
VSVWLERKISAAVQQRVGPEYAGALGVLQPLADGLKLLVKEDIIPARADSILFTLGPILV
VVPVIVSWLIIPFGQNLLISNVGVGIFLWIAFSSVQPIGLLMSGYASNNKYSLLGGLRAA
AQSISYEIPLALAVLAIVMMSNSLSTVDIVNQQTGAGILS---WNIWRQPVGFLIFWICA
LAECERLPFDLPEAEEELVAGYQTEYAGMKFALFYLAGYINLVLSAVLVSVLYLGGWGFP
IPVEWLADWLHQPIDAPVVQVITGSVGIMMTILKAYLLVFIAILLRWTTPRVRIDQLLDL
GWKFLLPLALVNLLVTAA-------LKLAFP-----VAFGG-------------------
--
>Trie|113475271
--------------MNSGIDLQRTFIQALVDLGLSSEIAKTLWLPFPMLLMIVVATVGVL
VTVWLERKISAAAQQRIGPEFMGPLGTLAPLADGLKLLFKEDVVPAKADPLLFTLGPVIV
AVPVFLSYLVVPFGQNLVITDLGVAIFLWIALSSIQPIGLLMSGYASNNKYSLLGGLRAA
AQSISYEIPLALAVLAVAMMSNSLSTIDIVEQQSSYGILG---WNIWRQPLGFIIFWIAV
LAECERLPFDLPEAEEELVAGYQTEYTGMKFALYYLASYVNLVLSSLLVAVLYLGGWESP
LPVELISNWFGVSETTPWLQITNATLGIIMTLLKTYLLVFIAVLLRWTLPRVRIDQLLDL
GWKFLLPVALVNLLLTAA-------LKLTFP-----FAFGG-------------------
--
>Syn9311|113953130
--------------MSPGLDLEQSFSQALEGLGLSAQAARMLWLPFPMLLVLVAAVVGVL
VTVWLERKISAAVQQRVGPEYAGALGVLQPLADGLKLLVKEDIIPDRADSILFTLGPVLV
VVPVILSWLIVPFGQNLLISDVGVGIFLWISLSSVQPIGLLMSGYASNNKYSLLGGLRAA
AQSISYEIPLALAVLAVVMMSNSLSTVDIVNQQTGAGVLS---WNIWRQPVGFLIFWICA
LAECERLPFDLPEAEEELVAGYQTEYSGMKFALFYLGSYINLVLSALLVSILYLGGWGFP
IPVEWLASWLGQPIDAPLVQLITGTVGIVMTVLKAYLLVFIAILLRWTTPRVRIDQLLDL
GWKFLLPLALVNLLVTAA-------LKLAFP-----VAFGG-------------------
--
>NoAz|298489905
--------------MNAGIDLQGTFIQSVRDLGIPPGVAKAIWMPLPMVLMLIGATVGVL
VATWLERKISAAAQQRIGPEYQGPFGLLVPVADGLKLIFKEDIVPAKADRWLFTLGPVIV
VIPVFLSFLIVPFGENIVITNVGMGVFLWIALSSIQPIGLLMAGYASNNKYSLLGGLRAA
AQSISYEIPLALSVLAIAMMSNSLSTVDIVNQQSNFGILG---WNIWRQPLGFIIFWIAA
LAECERLPFDLPEAEEELVAGYQTEYSGMKFGLFYLGSYINLILSSLLVAILYLGGWHFP
VPIDLLGNVLGVSPNNPVLQVVTAALGITMTVLKAYFLVFLAILIRWTVPRVRIDQLLDL
GWKFLLPVGLVNLLLTAA-------LKLAFP-----FAFGG-------------------
--
>Ucyn|284929389
--------------MNTGIDLKTNFIESLKQFGIPSGAAKALWIPLPSLLMIIAATVGVL
VVVWLERKISAAVQQRIGPEYAGPLGVLQPVADGIKLVFKEDIIPAKADSWLFTIGPILV
VVPVFISYLIVPFGEDLIVADLNVGIFLWITLSSVVPIGLLMSGYASNNKYSLLGGLRAA
AQSISYEIPLALSVLAVVMMSNSLSTIDIVHQQSGYGILG---WNIWRQPFGFVIFWIAA
LAECERLPFDLPEAEEEIVAGYQTEYSGMKFALFYLGSYVNLVLSALIFAVLYLGGWGFP
IPLEKLAEWSGLNANSYWLQIIMASVGIFMTVMKAYLLVFFAILMRWTVPRVRIDQLLDL
GWKFLLPISLVNLLLTAA-------FKLVFP-----FAFGG-------------------
--
>Syns5701|87301844
----MTTSWPALAVVGPGLDLQSSFTSTLEGFGLSQGTAHLLWLPLPMLLVLVAAVIGVL
VNVWLERKISAAVQQRIGPEYAGALGVLQPMADGLKLLFKEDVIPHRADGLLFTLGPVLV
LVPVILSWLVVPFGQNLLISDVGIGVFLWIALSSIQPIGLLMSGYASNNKYSLLGGLRAA
AQSISYEIPLALAVLAVVMMSNSLSTVDIVNQQSGAGILS---WNIWRQPVGFLIFWICA
LAECERLPFDLPEAEEELVAGYQTEYAGMKFALFYLGSYINLVLSALLVAVLYLGGWGFP
LPVEWLAGALGQSVDAPLVQVITGSLGIVMTVLKAYLLVFIAILLRWTLPRVRIDQLLDL
GWKFLLPIALVNLLVTAG-------LKLAFP-----AFFGG-------------------
--
>YellB|86608351
---------------------------------MGAGAAHALWMPLPMLLLIIAATLGVM
VMTWLERKISAAAQQRIGPNMAGPQGVLIPIADGIKLLTKEDVLPILADPVLFTLGPILV
FLPVFLCYLVVPFGQNLLISNIAIGVFFLIAISSVQPIGLLMSGYGSNNKYSLLGGLRAA
AQSISYELPLALSVLAVVLMSNGLDTVGIVEQQSGLGILS---WNVWRQPIGFVIFLISA
LAETERIPFDLPEAEEELVAGYQTEYSGMKFALFYLGSYANLLLASLIAAVLYLGGWSFV
VPVETIAALAGIPLDNPFLQIGAAALGIVMTMVKAFIFIFLAILLRWTLPRVRIDQLLDL
GWKFLLPVSFVNLLLTAA-------LKLAFP-----TFFGG-------------------
--
>Syn7002|170077548
--------------MNSGIDLQGSFIETLQSFGLSHEIAKTIWLPLPLLLMIIGATVGVL
VVVWLERKISAAAQQRVGPEYAGPLGVLQPVADGLKLVFKEDVVPAKTDPWLFTLGPALV
VIPVFLSYLIVPFGQNLVITDLNVGIFLWISLSSIAPIGLLMSGYSSNNKYALLGGLRAA
AQSISYEIPLALAVLAIAMMSNSLSTIDIVEQQSGYGILG---WNIWRQPVGFLIFWIAA
LAECERLPFDLPEAEEELVAGYQTEYAGMKFGLFYVGSYVNLVLSALIVSILYLGGWEFP
IPLDKLAGWLNVAPSTPWLQVITASLGIIMTLVKTYALVFIAVLLRWTLPRVRIDQLLNF
GWKFLLPVALVNLLLTAA-------LKLAFP-----IAFGG-------------------
--
>Cylr|282900716
--------------MNAGIDLQGTFIQSVKDLGIPAGVAKAIWMPLPMILMLIGATVGVL
VATWLERKISAAVQQRIGPEYQGPFGLLVPVADGLKLIFKEDIVPAKADAWLFTLGPIIV
VIPVFLSFLIVPFGENIVITNVGLGVFLWIALSSIQPIGLLMAGYASNNKYSLLGGLRAA
AQSISYEIPLALSVLAIVMMSNSLSTIDIVNQQSHLGILG---WNVWRQPLGFIIFWIAA
LAECERLPFDLPEAEEELVAGYQTEYAGMKFGLFYLGSYINLILSALLVAILYLGGWHLP
IPVSLLGQWLGLSETSSILQVITAALGITMTVLKAYFLVFLAILIRWTVPRVRIDQLLDL
GWKFLLPIGLVNLLLTAA-------LKLAFP-----SVFGG-------------------
--
>Prom9303|124024379
--MVTTFATATSGLVSSGLDLELSFSQSLQGLGLSPQMAHLIWLPLPMLLVLTAAMVGVL
VTVWLERKISAAVQQRIGPEYAGALGVLQPMADGLKLLVKEDVIPVRADGLLFTLGPVLV
LVPVILSWLIVPFGQNLLISNVGIGIFLWISLSSIQPIGLLMSGYASNNKYSLLGGLRAA
AQSISYEIPLALAVLAVVMMSNSLSTVDIVAQQNGAGLLS---WNVWRQPVGFLIFWICA
LAECERLPFDLPEAEEELVAGYQTEYAGMKFALFYLGSYINLVLSSLLVAVLYLGGWGFP
IPVEWLAGWLGQSVDAPLVQVITGSVGIVMTVLKAYLLVFLAILLRWTTPRVRIDQLLDL
GWKFLLPIALGNLLITAA-------LKLAFP-----VAFGG-------------------
--
>Syns7805|88809898
--MVTFFATNASALVSPGLDLEQSFSQTLEGFGLSDQAARLIWLPLPMLLVLVAAVVGVL
VTVWLERKISAAVQQRIGPEYAGALGVLQPLADGLKLLVKEDIIPARADGLLFTLGPVLV
VVPVILSWLIVPFGQNLLISNVGVGIFLWISLSSVQPIGLLMSGYASNNKYSLLGGLRAA
AQSISYEIPLALAVLAVVMMSNSLSTVDIVSQQTGAGILS---WNIWRQPVGFLIFWICA
LAECERLPFDLPEAEEELVAGYQTEYAGMKFALFYLGSYINLVLSALLVSVLYLGGWGFP
VPVEWLAGWLGQSVDAPLVQVITGATGIVMTVLKAYLLVFIAILLRWTTPRVRIDQLLDL
GWKFLLPLALVNLLVTAA-------LKLAFP-----VAFGG-------------------
--
>Syns7803|148240627
--MVTFFATNAPALVSPGLDLEQSFSQTLEGFGLSDQAARLIWLPLPMLLVLVAAVVGVL
VTVWLERKISAAVQQRIGPEYAGALGVLQPLADGLKLLVKEDIIPARADGLLFTLGPVLV
VVPVILSWLIVPFGQNLLISNVGVGIFLWISLSSVQPIGLLMSGYASNNKYSLLGGLRAA
AQSISYEIPLALAVLAVVMMSNSLSTVDIVSQQTGAGILS---WNIWRQPVGFLIFWICA
LAECERLPFDLPEAEEELVAGYQTEYAGMKFALFYLGSYINLVLSALLVSVLYLGGWGFP
VPVEWLAGWLGQSVDAPLVQVITGATGIVMTVLKAYLLVFIAILLRWTTPRVRIDQLLDL
GWKFLLPLALVNLLVTAA-------LKLAFP-----VAFGG-------------------
--
>Cya0110|126659016
--------------MNSGIDLQASFIESLNQLGIPSGAAKALWIPFPSFLMIIGATVGVL
VVVWLERKISAAAQQRIGPEYAGPLGVLQPVADGIKLVFKEDIIPAKADPWLFTLGPVLV
VLPVFVSYLIVPFGQNLVITDLDVGIFFWIALSSIAPIGLLMAGYASNNKYSLLGGLRAA
AQSISYEIPLALSVLAIVMMSNSLSTIDIVEQQSGYGILG---WNIWRQPVGFFIFWIAA
LAECERLPFDLPEAEEEIVAGYQTEYAGMKFALFYLGSYVNLVLSALVFAILYLGGWEFP
VPLDKLAGWLGVSEDSSWLQVITASLGITMTVLKAYFLVFIAVLMRWTVPRVRIDQLLDL
GWKFLLPISLVNLLLTAA-------LKLAFP-----MAFGG-------------------
--
>Mica|166368386
--------------MNQGIDLQESFIKSLTDLGLSGGLAKAIWMPLPMFLMIIAATVGVL
VCVWLERKISAAVQQRIGPEYAGPLGVLQPVADGLKLVFKEDVVPAKADPWLFLFGPILV
VMPVFVSYLIVPFGQNLLITDLNVGIFLWISLSSIAPIGLLMAGYASNNKYSLLGGLRAA
AQSISYEIPLALSVLAIVMMSNSLSTIDIVEQQSGYGILG---WNIWRQPVGFLIFWIAA
LAECERLPFDLPEAEEELVAGYQTEYAGMKFALFYVGSYVNLVLSALVFAVLYLGGWEFP
IPVNALAGWLGVSETNPWLQIITASLGITMTVLKAYFLIFIAILLRWTVPRVRIDQLLDL
GWKFLLPVSLVNLLLTAA-------LKLAFP-----FAFGG-------------------
--
>Syns8109|260436618
-------------MVSPGLDLELSFSQALQGFGFSPEVARLLWLPLPMLLVLVAAVVGVL
VSVWLERKISAAVQQRIGPEYAGALGVLQPLADGLKLLVKEDIIPARADSLLFTLGPVLV
VVPVIISWLIIPFGQNLLISNVGVGIFLWISFSSIQPIGLLMSGYASNNKYSLLGGLRAA
AQSISYEIPLALAVLAIVMMTNSLSTVDIVGQQTGAGILS---WNIWRQPVGFLIFWICA
LAECERLPFDLPEAEEELVAGYQTEYAGMKFALFYLAGYINLVLSAVLVSVLYLGGWGFP
IPVEWLAGWLNQPIDAPVVQVITGTVGIVMTVLKAYLLVFVAILLRWTTPRVRIDQLLDL
GWKFLLPLSLVNLLVTAA-------LKLAFP-----VAFGG-------------------
--
