# Supplementary material for: Genome fluctuations in cyanobacteria reflect evolutionary, developmental and adaptive traits
Source: BMC Evol Biol. 2011 Jun 30;11:187. doi: 10.1186/1471-2148-11-187 (PMC3141437; doi:10.1186/1471-2148-11-187)
Supplement: Additional file 8 — Individual and concatenated alignments for protein groups. Compressed file containing all alignments of individual groups (fasta format) and the concatenated alignment of 285 single-copy genes (phylip format). [file 1471-2148-11-187-S8.GZ › Cyanos1433.faa]

>Syne7942|81300154
----------------------------MTLAEGVQLVTFIILTAGVVLAALGVVLSSNI
VYSAFLLGGVFISIAGLYLLLNASFVAFAQVLIYVGAVNVLILFAIMLVNKREDFRPLKF
NWLRKGLTVLVCGGLFALLSLTVISTPW-AVTPTPGASGDEAIYLIGEHFFSDYLLPFEL
ASVLLLMAMIGAIVLARRDFEPEDLIT--G-----AAADLQL---PERSREELLTGAGKK
--------
>PromCC|33239634
----------------------------MNIANSTEQICFLILASVIISGSLGVVLIENI
VYSAFLLGGVFMSVAGLYLLLNASFVAAAQVLVYVGAVNVLILFAIMLVNKREELKPIAG
LQIRRFFSGCVCAGLLALLFRVNLTTKW-AT-PGPQAIGEEATERIGEHLFTDYLLPFEL
ASVLLLMAMIGAIVLARRDVFLTEEEK-LG-----ERAGNII----DNKSKAILIDQSTE
--------
>Crow|67920417
MRTCTELFEVCLCYRCIHYSLKKGESISVNLAEGVQIISFAILAGLVIITALGVVLLENI
VYSAFLLGGVFISISGIYILLNADFVAAAQVLIYVGAVNVLILFAIMLVNKKQDYSSIPT
PWIRRGATALVCAGLFALLGTMVLITPW-SIESNAPGLIENTVVEIGKHFFSDFLLPFEL
ASVLLLMAMVGAIVLARRDFIPDTLPT--E-----DGVITSL-QLPEKLSELESRELSAS
KSSES---
>Syn7335|254424929
------------------------------MAEGVQVVSFGLLGLIMVVGALGVVLLSSI
VYSAFLLGLVFISIAGFYILLNAGFVAAAQVLIYVGAVNVLILFGIMLVNKQEDFIEVKN
AWIGKAATGAVCAGLFGLLSTMVLSHPW-AI-SSAPAAGDKAIEVIGQHFFSDYLLPFEL
ASVLLLIALVGAIILARREYIPDELIA----------PTEAL-TLPEKPRELVAAGRPNE
--------
>Syn307|148243378
---------------------------MPPLAEITQLIVFGVLALAVVVGALGVVMLPNI
VYAAFLLGGVFLSVAGLYLMLNASFIAAAQILIYVGAVNVLILFAIMLVNKKEAMGASPG
VGLRRVLSTGVCIGLFALLLRVAFSTPW-AT-PGPAAIGEDAVIRLGEHFFSDYLLPFEL
ASVLLLMAMIGAIVLARRDVLATDIGT--G-----ESVDQGL---IEKARTPLLMEKP--
--------
>Syn9605|78213918
----------------------------MTIATTTELICFLVLSAVVVIGALGVVLLSNI
VYSAFLLGGVFTAVAGLYLLLNASFVAMAQILVYVGAINVLILFAIMLVNKREDLKAIAN
LTTRRVVSAGVCAGLMALLVRVVVTTPW-SL-PGPVAVGEEATARIGEHLFTDYLLPFEV
ASVLLLMAMIGAIVLARRDVLATDVVT--G-----EVANQGL---IEKARTPLLMNRAD-
--------
>Nosp|186685675
----------------------------MNLAEGVQLISLGILGVMMIGAAIGVVLFSSI
VYSAFMLGGVFISMAGIYLLLNGDFVAAAQILIYVGAVNVLILFAIMLVNKRQDFVAFPN
SWVRKLLTGLVSVGLFGLLSTMVLATPW-AYSTTPVVGGESSIVVIGEHFFTDFLLPFEL
ASILLLIAMVGAIILARREYLPDQLTR--S-----NVGQTVL-TLQERPRELVSTTSETK
E-------
>PromAS|123967713
----------------------------MSIAITTQIICFTVLSLVILIGALGVVLLESI
VYSAFLLGGVFMSVAGLYLLLNASFVAAAQVLVYVGAVNVLIIFAIMLVNKKEDLKPISD
IKSRRIISTSICLTLLSLLIRVDLTNVW-RLSNPQNSIGEESTIRIGEHLFSDYLLPFEV
ASVLLLMAMIGAIVLARRDVMSKDIST--G-----LPVDQEL---IEKSSEPLLTNKN--
--------
>Rapb|282897415
----------------MVICQISKGSKTVNLGEGVQSVSFGILGAMMIGAALGVVLFSNI
VYSAFLLGGVFISMAGLYLLLNGDFVAAAQVLIYVGAINVLILFAIMLVNKRQDFAAIPS
AGLRKIVTGVVSLGLFALLSTMVLATPW-GN-TTTPPATQNSVVVIGEHLFSDFLLPFEL
ASILLLIAMVGAIILARREYLPDQVTP--S-----ELPQTIL-TLPERPRELVSSTGNQE
--------
>YellA|86606291
----------------------------MTLAEGVQLVTFGVLSAMAIGFALGVVWAPNI
VYSGFLLGGVFLSMAGLYLLLNADFVAAAQVLIYVGAVNVLILFAIMLVNRRYTFAPLKL
GWLRNGVTAAVCLGLFALLTAMALNTPW----QLEPIQPTSSALVMGGHFFSDYLLPFEL
ASVLLLMALIGAIVLARREFVVPQAQE--GDLSLLERARPQLESESERPAELVSTR----
--------
>Prom9215|157412515
----------------------------MSIAITTQFICFTVLSLVVLIGALGVVLLESI
VYSAFLLGGVFMSVAGLYLLLNASFVAAAQVLVYVGAVNVLIIFAIMLVNKKEDLKPIND
IKSRRIISTSICLTLLSLLIRVDLTNVW-NLSIPENSIGEESTIRIGEHLFSDYLLPFEV
ASVLLLMAMIGAIVLARRDVMSKDIST--G-----LPVDQEL---IEKSPEPLLTNKN--
--------
>PromN2A|72383361
----------------------------MNIAYSTELICFLILSAVIVSGSLAVVLLENI
VYSAFLLGGVFMAVAGLYLLLNASFVAAAQILVYVGAVNVLILFAIMLVNNKEKLKPIKG
LRTRKLISGGVCGGLLILLLRVSITTKW-NL-PGPTSIGEEATERIGEHLFTDYLLPFEL
ASILLLMAMIGAIVLARRDVSIPRADM--N-----DIKNQKS---LSDRKVPLLSENSIK
--------
>Syns9917|87123594
----------------------------MTIAASTQLICFVALAAVVVIGALGVVLLSNI
VYSAFLLGGVFLAVAGLYLLLNASFVAAAQVLVYVGAVNVLILFAIMLVNKREDLAPIQG
LPIRRLLSAGVCAGLFALLVRVVITTPW-AV-PGPAAIGEGATERIGEHLFTDYLLPFEL
ASVLLLMAMIGAIVLARRDVQSTDLGT--G-----AVADQGL---IEKARTPLLVDQGPS
--------
>Prom9312|78778546
----------------------------MTIAVTTQIICFIVLSLVVLIGALGVVLLESI
VYSAFLLGGVFMSVAGLYLLLNASFVAAAQVLVYVGAVNVLIIFAIMLVNKKEDLKPINN
IKSRRIISTSICLTLLSLLIRVDLTNVW-RLASPENSIGEESTIRIGEHLFSDYLLPFEL
ASVLLLMAMIGAIVLARRDVMNKDIST--G-----LPVDQEL---IEKSSEPLLTNKN--
--------
>SynsBL|116071524
----------------------------MTIATSTELICFLVLSAVVVTGALGVVLLSNI
VYSAFLLGGVFMAVAGLYLLLNASFVAAAQVMIYVGAINVLILFAIMLVNKREDLKAIAN
LTTRRIVSGGVCLGLLALLVRVVVTTPW-SL-PGPAAVGEEATARIGEHLFTDYLLPFEL
ASVLLLMAMIGAIVLARRDVLANDVVT--G-----EAADQGL---IEKARTPLLLERRSS
--------
>Prom9515|123965422
----------------------------MSIAVTTQIICFSVLSLVVIVGALGVILLDSI
VYSAFLLGGVFMSVAGLYLLLNASFVAAAQVLVYVGAVNVLIIFAIMLVNKKEDLKPINN
INSRRIISTSICLTLLSLLIRVDLSNVW-SLADPNSSIGEESTIRIGEHLFSDYLLPFEV
ASVLLLMAMIGAIVLARRDVFNKDIST--G-----LPVDQEL---IEKPSEPLLIKKN--
--------
>Cya8802|257058921
----------------------------MNLAEGVQIVSFAILSVLVIAAALGVVLLSNI
VYSAFLLGGVFISISGIYILLNADFVAAAQILIYVGAVNVLILFGIMLVNKQEDFSTLPR
RWIRQGATALVCVGIFILLSTMILVTPW-SISTTSPGVIENTIIELGKHFFSDFLLPFEL
ASVLLLMAMVGAIILARRDLIPDTLPT--Q-----EGVTTAL-ELPERPSELEARQLAMS
KEK-----
>Prom9313|33864283
----------------------------MTIATSTELICFLVLGAVVVLGSLGVVLLGNI
VYSAFLLGGVFMAVAGLYLLLNASFVAAAQVLVYVGAVNVLILFAIMLVNKREDLKPIEG
LPIRRLLSGGVCAGLFVLFFRVVITTPW-AV-PGPAAIGVGATERIGEHLFTDYLLPFEL
ASVLLLMAMIGAIVLARRDVLETDVGT--G-----DAVNQGL---IEKAQTPLLVDKSTP
--------
>Cya7822|196254372
----------------------------MHIAEGVQIVSFLILAGFLITAALGVVLLSNI
VYSAFLLAGVFLSIAGIYILLNADFVAAAQILIYVGAVNVLILFAIMLVNKQEDFKTVPR
RWIRQIATGLVCLGLFALLGTMILITPW-SINSTSPAVVENTLVEIGKHFFSDFLLPFEL
ASILLLMAMVGAIILARRDFIP-ELKS--S-----EPGTTAL-TLPERPRELISLESGSA
QE------
>Cya7424|218439483
----------------------------MNLAEGVQIVSFGILAALVLAAALGVVLLSNI
VYSAFLLGGVFLSIAGIYILLNADFVAAAQILIYVGAVNVLILFAIMLVNKQEDFKVLPR
RWIRKIATGVVCFGLFALLGTMILITPW-SLNSTSPAVVENTLVEIGKHFFSDFLLPFEL
ASVLLLMAMVGAIIIARRDFIP-EMQP--S-----EPTATAL-TLPERPRELISLESGTS
QK------
>PromN1A|124024944
----------------------------MNIAYSTELICFLILSAIIVSGSLAVVLLENI
VYSAFLLGGVFMAVAGLYLLLNASFVAAAQILVYVGAVNVLILFAIMLVNNKEKLKPIKG
LRTRKLISGGVCGGLLILLLRVSITTKW-NL-PGPTSIGEEATEIIGEHLFTDYLLPFEL
ASILLLMAMIGAIVLARRDVSISTADI--N-----DLKNQNS---LSDRKVPLLSENSIK
--------
>Micc|254416218
----------------------------MDLAQGVQFVSFVILSVMMIGSALGVVLLNNI
VYSAFLLGGVFISMAGFYLLLNADFVAAAQILVYVGAVNVLILFAIMLVNKREDFKPITN
RWIRQGATALVCLGLFALLGTMVLVTPW-SIYSGTAVLGEGSVVEIGKHFFSDFLLPFEL
ASVLLLMAMVGAIILARRDFIPESLVP--R-----DTSETEYSTLPERQRQLTSVGGESQ
KSTR----
>Prom9202|254525620
----------------------------MSIAITTQFICFTVLSLVVLIGALGVVLLESI
VYSAFLLGGVFMSVAGLYLLLNASFVAAAQVLVYVGAVNVLIIFAIMLVNKKEDLKPIND
IKSRRIISTSICLTLLSLLIRVDLTNVW-NLSIPENSIGEESTIRIGEHLFSDYLLPFEV
ASVLLLMAMIGAIVLARRDVMSKDIST--G-----LPVDQEL---IEKSPEPLLTNKN--
--------
>Nods|119513555
-----------MSDYQLRFIGNQKGSEKVNLAEGVQFVALGILGVMMIGAALGVVLFSNV
VYSAFMLGGVFISMAAIYLLLNGDFVAAAQVLVYVGAVNVLILFAIMLVNKREDFAPFPS
TGLRKVLTAVVSLGLFGLLSVMVLGTPW-AYSTPAAVAPESSIVVIGEHFFTDFLLPFEL
ASVLLLIAMVGAIILARREYLPEQPTS--S-----ELQQSVL-TLPERPRDLVSAGSETK
E-------
>Cyab|254431361
----------------------------MTIASTTQFICFAALSATLVLGALGVVLLPNI
VYSAFLLAGVFLSVAGLYLMLNASFVAAAQILVYVGAVNVLILFAIMLVNKREDLSVIKG
LALRRALSGLVCGGLFVLLIRVAVTTPW-AL-PGPTPVGEEATIRIGEHLFSDYLLPFEL
ASVLLLMAMIGAIVLARRDVFSADIAT--G-----ESVDQGL---IEKARTPLLLDTSGR
--------
>Acam|158335316
----------------------------MNLAEGVQLVSLILLSVMMLGAALGVVLFESI
VYSAFTLGAVFISIAGLYILLNADFVSAAQILIYVGAVNVLILFAIMLVNKTEDFKPLPR
RWIRKVSTAFVSLALFTLLATMVLQTNW-PV-DVALAPPASSVETIGIHFFTDYLLPFEL
ASILLLMALVGAVVLARRETIIGEETAIVG-----EEPAPVL-ELPERPKEPVA------
--------
>Prom9301|126695516
----------------------------MSIAITTQIICFTILSLVILIGALGVVLLESI
VYSAFLLGGVFMSVAGLYLLLNASFVAAAQVLVYVGAVNVLIIFAIMLVNKKEDLKPIND
IKSRRIISTSICLTLLSLLIRVDLTNTW-SLSSTQNSIGEESTIRIGEHLFSDYLLPFEV
ASVLLLMAMIGAIVLARRDVMSKDIST--G-----LPVDQEL---IEKSSEPLLTNKN--
--------
>Artm|209522710
--------------------------MPVNLAEGVQVVSFGLLTIMMIGSALGVVLLKNI
VYSAFLLGGVFMSMAGLYLLLNADFVAAAQVLIYVGSVNVLILFGIMLVNKQQDFRVLPN
AGLRQIATAVVCVGLFALLSTMVLSTPW-SV-TTTVVTIESSAIAIGEHFFTDFLLPFEL
ASVFLLMAMVGAIVLARRDFLPDASNA--P-----TTTTPLL-MLTERPRELVSVSGSSE
DSSE----
>Syne6301|56750217
----------------------------MTLAEGVQLVTFIILTAGVVLAALGVVLSSNI
VYSAFLLGGAFISIAGLYLLLNASFVAFAQVLIYVGAVNVLILFAIMLVNKREDFRPLKF
NWLRKGLTVLVCGGLFALLSLTVISTPW-AVTPTPGASGDEAIYLIGEHFFSDYLLPFEL
ASVLLLMAMIGAIVLARRDFEPEDLIT--G-----AAADLQL---PERSREELLTGAGKK
--------
>Anav|75908928
----------------------------MNLAEGVQVVSFGILATMLIGTALGVVLASSI
VYSAFLLGGVFISIAGMYLLLNGDFVAAAQVLVYVGAVNVLILFAIMLVNKRQDFIPYPS
AGIRKILTAIVSVGLFALLSTMVLATPW-AY-STTPKVGDGSIIVIGEHFFSDFLLPFEL
ASVLLLMAMVGAIILARREYLPEVTPS--------DLPQTVL-TLPERPRELVGAGSETQ
E-------
>Artp|284050277
----------------------------MNLAEGVQVVSFGLLTIMMISSALGVVLLKNI
VYSAFLLGGVFMSMAGLYLLLNADFVAAAQVLIYVGSVNVLILFGIMLVNKQQDFRVLPN
AGLRQIATAVVCVGLFALLSTMVLSTPW-SV-TAAVVSIESSAIAIGEHFFTDFLLPFEL
ASVFLLMAMVGAIVLARRDFIPDASNT--P-----TTTTSLL-MLTERPRELISVSGSSD
ESPE----
>Cya7425|220907087
----------------------------MNLAEGVQTVSVVLLGLMMIGSALGVVLLNNI
VYSAFLLGGVFISMAGFYLLLNADFVSAAQVLIYVGAVNVLILFAIMLVNKREDFAPVAG
RWIRQGAAALVSLGLFALLGTMVVQTPW-PI-PSVASTVTSTLVVIGEHFFSDFLLPFEL
ASVLLLMALVGAVVLARREYALDEEPA-VG-----ETPQLPL-QLPERPREPVALTGNPD
IYRL----
>Cya51142|172037137
----------------------------MNLAEGVQVISFAILAALVIIAALGVVLLENI
VYSAFLLGGVFISISGIYVLLNADFVAAAQVLIYVGAVNVLILFAIMLVNKKQDYSNLPG
RWIKRGATALVCGGLFALLATMVLITPW-SLESNAPGLIENTVVEIGKHFFSDFLLPFEL
ASVLLLMAMVGAIVLARRDFIPDTLPT--E-----DGIVTSL-QLPERLSELESRELSAS
KSSEV---
>Lyns|119485497
----MDLVSLVFSIFPLSIQHRNKEKRIVNLAEGVQIISFGLLTVMMLGGALGVVLLENI
VYSAFLLGGVFMSMAGLYILLNADFVAAAQVLIYVGSVNVLILFGIMLVNKQESFKALPN
PWVRKGATALVCSGLFALLSTMVLSTPWMSQATVSVPPEESSIMIIGQHFFTDFLLPFEL
ASVFLLMAMVGAIILARRDFIPDLIPE--E-----KIQTPGW-TLQERPRELLSVSSQQS
SSER----
>Prom9211|159902716
----------------------------MSISTSTEQICFLILGLIVIGGSLGVVLLNNI
VYSAFLLGGVFMGVAGLYLLLNASFVAAAQILVYVGAVNVLILFAIMLVNKKEELKPIKA
LRTRKILSAGVCTGLLILLFRVDITTPW-IF-PGPNSIGELSTERIGEHLFTDYLLPFEL
ASVLLLMAMIGAIVLARRDVLISDIGT--G-----DSVNQSL---IEKSNEQILLDQSSE
--------
>Noss|17227721
----------------------------MNLAEGVQVVSFGILATMLIGTALGVVLATSI
VYSAFLLGGVFISIAGMYLLLNGDFVAAAQVLVYVGAVNVLILFAIMLVNKRQDFTPYPS
AGIRKVLTAIVSVGLFALLSTMVLATPW-AY-STTPKVGDGSIIVIGEHFFSDFLLPFEL
ASVLLLMAMVGAIILARREYLPEVTPS--G-----LP-QTVL-TLPERPRELVGAGSETQ
E-------
>Cya8801|218245873
----------------------------MNLAEGVQIVSFAILSVLVIAAALGVVLLSNI
VYSAFLLGGVFISISGIYILLNADFVAAAQILIYVGAVNVLILFGIMLVNKQEDFSTLPR
RWIRQGATALVCVGIFILLSTMILVTPW-SISTTSPGVIENTIIELGKHFFSDFLLPFEL
ASVLLLMAMVGAIILARRDLIPDTLPT--Q-----EGVTTAL-ELPERPSELEARQLAMS
KEK-----
>Glov|37520222
----------------------------MTFSEGVQLVSFIILTAIVLGGAAGVVLLRSM
VHSAFLLGLVFIGAAGLYVLLNADFVAAAQILIYVGAVNVLILFAIMLVNKRIP-TDRPA
FSPRNAVTGLVCAGLFALLAVCIFQVPW----QIQEPVAMNTVVEIGKRFFSEFLLPFEV
ASVLLLLAMVGAIILAQREYVPDRVE---G-----EPEPLAL---PERPREEVDTTPTGR
R-------
>Syns8102|33866802
----------------------------MSIATTTELICFLVLSAVVVTGALGVVLLSNI
VYSAFLLGGVFMAVAGLYLLLNASFVAAAQVLVYVGAINVLILFAIMLVNKREDLKAIAG
LNVRRAVSGGVCLGLLALLVRVVLTTPW-SL-PGPAAVGEEATARIGEHLFTDYLLPFEV
ASVLLLMAMIGAIVLARRDVLATDVVT--G-----EVADQGL---IEKSRTPLLVERPSS
--------
>Thee|22298211
----------------------------MDLATLTQTITFFALAAAVIIAALGVVLLDNV
VYSAFLLGGVFLSIAGLYILMNADFVSAAQILIYVGAVNVLILFAIMLVNKRETYTPVPG
RWLRQGGAAVVSLGVFALLTKMILQTPW-QLSSVPPTP--DSITTIGQHFFSDFLLPFEL
ASVLLLMALIGAVVLARRELVLEPEPI-LG-----EEVVPPL-ELPERPREPVALSEK--
--------
>Syns9916|116073962
----------------------------MTIAASTQLICFLVLASVVAIGALGVVLLSNI
VYSAFLLGGVFMAVAGLYLLLNASFVAAAQVLVYVGAVNVLILFAIMLVNKREDLAPIKG
LQTRRLISGGVCAGLFALLVRVALTTPW-AV-PGPAAVGEDATVRIGEHLFTDYLLPFEL
ASVLLLMAMIGAIVLARRDVQATDLGT--G-----QAADQGL---IEKSRTPLLVDQPPA
--------
>PromMED|33860718
----------------------------MSLAVTTQIICFSVLSLVVIIGALGVILLENI
VYSAFLLGGVFMSVAGLYLLLNASFVAAAQVLVYVGAVNVLIIFAIMLVNKKEDLKAIAN
IKSRRIISTSICLTLLSLLIRVDLSNTW-GLAEPNASIGEESTVRIGEHLFSDYLLPFEV
ASVLLLMAMIGAIVLARRDVMNEDIST--G-----LPVDQEL---IEKPNEPLLIKKN--
--------
>Scys6803|16332084
----------------------------MNLAEGVQYISFLILAFLVIGAALGVVLLSNI
VYSAFLLGGVFLSISGIYILLNADFVAAAQVLVYVGAVSVLILFAIMLVNKREDFSKIPG
RWLRNVSTALVCTGIFALLSTMVLITPW-QI-NETGPFVENTLVTIGKHFFSDYLLPFEL
ASVLLLMAMVGAIILARRDLIP-ELSE--E-----NKTATAL-TLPERPRELTSASK---
--------
>Syn9902|78183864
----------------------------MTIATSTELICFLVLSAVVVTGALGVVLLSNI
VYSAFLLGGVFMAVAGLYLLLNASFVAAAQVMIYVGAINVLILFAIMLVNKREDLKAIAN
LTTRRIVSGGVCLGLLALLVRVVVTTPW-SL-PGPAAVGEEATARIGEHLFTDYLLPFEL
ASVLLLMAMIGAIVLARRDVLANDVVT--G-----EAADQGL---IEKARTPLLLERRSS
--------
>Trie|113475269
----------------------------MDLAQGVQFVSFVILAVMMIAAALGVVLFSNI
VHSAFLLGGVFMSISGLYLLLNADFVATAQVLIYVGAVNVLILFAIMLVNKREDFKALPN
AWFRKVATGLVCFGLFALLSTMVLSSSW-SIPVVGNATRESSIVLIGKHFFTDFLLPFEL
ASVCLLIAMVGAIILARRDILPDEVPT--N-----VSQTPVL-SLPERPRELVSSLGESS
AQIK----
>Syn9311|113953515
----------------------------MTIAASTQLICFLALSAVIVLGALGVVLLSNI
VYSAFLLGGVFLAVAGLYLLLNASFVAAAQVLVYVGAVNVLILFAIMLVNKKEDLAPIPG
LPIRRLLSGGVCVGLFALLTRVVVTTPW-T--EGPTPIGEDATVRIGEHLFTDYLLPFEL
ASVLLLMAMIGAIVLARRDVQSVDPVT--G-----QEVDQGL---IEKARTPLLVDQPRA
--------
>NoAz|298489903
----------------------------MNLAEGVQVISFGILGVMMIGAALGVVLFSNI
VYSAFLLGGVFISMAGLYLLLNGDFVAAAQILIYVGAINVLILFAIMLVNKRQDFSPLPS
AGLRKIITSLVSIGLFGLLSTMVVATPW-AY-SSVPVAGESSIVLIGEHFFTDFLLPFEL
ASILLLMAMVGAIILARREYLPDEVPS--S-----DMPQTIL-TLPERPRELVSTGSGAG
TEE-----
>Ucyn|284929387
----------------------------MNLAEGVQLVSFAILAGLVIISALGVVLLSNI
VYSAFLLGGVFIGISGLYILLNADFIAAAQVLIYVGAINVLILFAIMLVNKKGDYSNSSK
SWINRVATMMVCGGIFALLSTVVYMTPW-NVEAVVPEVLESTVIKIGRHLFSDYLLPFEL
ASVLLLIAMVGAIVLARRDLIP-EIYD--S-----EGISTAL-ELPERLTEEKLQELSSS
KSLDL---
>Syns5701|87301842
----------------------------MTIASVTQLVCFIALSLTLVLGSLGVVLLPNI
VYSAFLLAGVFLSVAGLYLLLNASFVAAAQVLVYVGAVNVLILFAIMLVNKKEAMAEIPG
LLLRRLLSGAVCLGLFLLILRVDLTTPW-AV-PGPTPLGDDATVLIGIHLFSDYLLPFEL
ASVLLLMAMIGAIVLARRDVFSSDVIT--G-----EAADQGL---IEKERTPLLLENSAG
DTTLLEKV
>YellB|86608754
----------------------------MTLGEGVQLVTFVVLSAMAIGFALGVVWAPSI
VYSGFLLGGVFLSMAGLYLLLNADFVAAAQVLIYVGAVNVLILFAIMLVNRRYNFAPLKL
GWLRNGVTAVVCLGLFALLAAMALNTPW----PLQPIQPLSSVLVIGGHFFSDYLLPFEL
ASVLLLMALIGAIVLARREFVLPQAGE--GDLSLLERARPQLESESERPAELVSTR----
--------
>Syn7002|170077546
----------------------------MNLAEGVQIVSFVILTVMMLGSALGVVLFENI
VYSAFLLGGVFISISGFYILLNADFVAAAQVLIYVGAINVLILFAIMLVNKKEDFSQMPG
RLLRQGATALVCLGLFALLGTMVLVTPW-ELSTISPAAVGNSVVAIAKHFFSDFLLPFEL
ASVLLLIAMVGAIILARRDIIP-EITT--T-----EEGSTGL-QLPERPRELAGANSPKS
KQN-----
>Cylr|282900718
----------------------------MNLGEGVQSVSFGILGAMMIGAALGVVLFSNI
VYSAFLLGGVFISMAGLYLLLNGDFVAAAQVLIYVGAINVLILFAIMLVNKRQDFAVIPS
AGLRKIVTGVVSLGLFALLSAMVLATPW-GN-TTTPPATQNSVVVIGEHLFSDFLLPFEL
ASILLLIAMVGAIILARREYLPDQVTP--S-----ELPQTIL-TLPERPRELVSTTGNQE
--------
>Prom9303|124024376
----------------------------MTIATSTELICFLVLGAVVVLGSLGVVLLGNI
VYSAFLLGGVFMAVAGLYLLLNASFVAAAQVLVYVGAVNVLILFAIMLVNKREDLKPIEG
LPIRRLLSGGVCAGLFVLFFRVVITTPW-AV-PGPAAIGVGATERIGEHLFTDYLLPFEL
ASVLLLMAMIGAIVLARRDVLETDVGT--G-----DAVNQGL---IEKARTPLLVDKSTP
--------
>Syns7805|88809900
----------------------------MTIAASTQLISFLVLSAVIVLGALGVVLLSNI
VYSAFLLGGVFLAVAGLYLLLNASFVAAAQVLVYVGAVNVLILFAIMLVNKREDLAPIPG
IAVRRLLSGGVCAGLFVLLTRVVLTTPW-A--EGPEPIGEGATIRIGEHLFTDYLLPFEL
ASVLLLMAMIGAIVLARRDVQAVDPGT--G-----EAVDQGL---IEKARTPLLVDQPPA
--------
>Syns7803|148240625
----------------------------MTIAASTQLISFLVLSAVIVLGALGVVLLSNI
VYSAFLLGGVFLAVAGLYLLLNASFVAAAQVLVYVGAVNVLILFAIMLVNKREDLAPIPG
IAVRRLLSGGVCAGLFVLLTRVVLTTPW-A--QGPEPIGEGATIRIGEHLFTDYLLPFEL
ASVLLLMAMIGAIVLARRDVQAVDPGT--G-----EAVDQGL---IEKARTPLLVDQPPA
--------
>Cya0110|126659018
----------------------------MNLAEGVQVISFAILAALVIIAALGVVLLENI
VYSAFLLGGVFISISGIYILLNADFVAAAQVLIYVGAVNVLILFAIMLVNKKQDYSNLPG
RWLKRSATALVCGGLFALLATMVLITPW-SLETNAPGLIENTVVEIGKHFFSDFLLPFEL
ASVLLLMAMVGAIVLARRDFIPDTLPT--E-----DGVVTSL-QLPERLSELESRQLSSS
KSPNS---
>Mica|166368384
----------------------------MNLAEGVQIVSFGILAALVIGTALGVVLLSNI
VYSAFLLGGVFISISGLYLLLNADFVAAAQILIYVGAINVLILFAIMLVNKQEDFSDIPK
RWIRQASTALVCVGLFVLLSTMVLITPW-SISTTSPAVVTNTLVEIGKHFFSDFLLPFEL
ASVLLLMAMVGAIILARRDLIP-TLKA--E-----EPTATAL-TLPERPRELTAPK----
--------
>Syns8109|260436292
----------------------------MTIATTTELICFLVLSAVVVIGALGVVLLSNI
VYSAFLLGGVFTAVAGLYLLLNASFVAMAQILVYVGAINVLILFAIMLVNKREDLKAIAN
LTTRRVVSAGVCVGLLALLVRVVVTTPW-SL-PGPAAVGEEATARIGEHLFTDYLLPFEV
ASVLLLMAMIGAIVLARRDVLATDVVT--G-----EVADQGL---IEKARTPLLMNRAD-
--------
