# Supplementary material for: Genome fluctuations in cyanobacteria reflect evolutionary, developmental and adaptive traits
Source: BMC Evol Biol. 2011 Jun 30;11:187. doi: 10.1186/1471-2148-11-187 (PMC3141437; doi:10.1186/1471-2148-11-187)
Supplement: Additional file 8 — Individual and concatenated alignments for protein groups. Compressed file containing all alignments of individual groups (fasta format) and the concatenated alignment of 285 single-copy genes (phylip format). [file 1471-2148-11-187-S8.GZ › Cyanos1434.faa]

>Syne7942|81300155
--------------MTVPLEYFLVLAAALFCIGVYGLVTSRNAVRVLMSIELMLNAVNLN
LMAFSNYLDGTLIRGQVFTVFVITVAAAEAAVGLAILLAIYRNRNTVDMEQFNLLKW
>PromCC|33239633
---------MNPNTVPIPLEAYLLIASMLFCIGVWGLINSRNAVRVLMSIELMLNAVNIN
LMAFSSYIDGNLIRGQVFTVFVITVAAAEAAVGLAILLSLYRNRTTVDMESFNLLKW
>Crow|67920418
--------------MEISLEFCLLLAAALFCIGIYGLVTSRNAVRVLMSIELLLNAVNLN
LMGFSNFLDPVGIKGQIFTIFVITVAAAEAAVGLAIVLTIYRNRETTDMEQFNLLKW
>Syn7335|254422200
------------------------MAAALFCIGVYGLVISRNVIRVLMSIELMLNAVNIN
LMAFSNYLDPDGIKGQVFAVFVITIAAAEAAVGLAIVLSIYRNRDTVDMEQFNLLKW
>Syn307|148243379
-----------MSSIDIPLEAYLTIAAALFCIGVWGLINSRNAVRVLMSIELMLNGVNIN
LMAFSSYLDGTEIRGQVYAIFVITVAAAEAAVGLAILLSLYRNRDTVDMERFNLLRW
>Syn9605|78213917
--------MSDLLATLPSLQAYLLVAAMLFCIGVWGLINSRNAVRVLMSIELMLNAVNIN
LMAFSSFVDGDLIRGQVFAVFVITVAAAEAAVGLAILLSLYRNRVTVDMEQFNLLRW
>Nosp|186685674
----------------MQLQYFLLLAAALFCIGIYGLITSRNAVRVLMSIELLLNAVNLN
LMAFSNFLDSTLIKGQVFTVFVITVAAAEAAVGLAIVLAIYRNRDTVDMEQFNLLKW
>PromAS|123967712
----------MMNLESIPIQAFLIVSSALFCIGIWGLLNSRNAVRVLMSIELMLNAVNIN
LMTFSSYVDNNLIQGQVFTIFVITVAAAEAAVGLAILLSLYRNRVTVDMESFNLLKW
>Rapb|282897416
----------------MQLQSFLLLAAALFCIGIYGLITSRNAVRVLMSIELLLNAVNLN
LMAFSNFLDSNLIKGQVFTVFVITVAAAEAAVGLAIVLTIYRNRNTVDMEQFNLLKW
>YellA|86606290
---------------MLQLQFFLVVAAILFCIGIYGLIVSRNAIRVLMSIELMLNAVNLN
FMAFSNFVDSGLIRGQVFSVFVITVAAAEAAVGLAIVLGIYRNRATIDMESFNLLRW
>Prom9215|157412514
----------MMNLESIPLQAFLIVSSALFCIGIWGLLNSRNAVRVLMSIELMLNAVNIN
LMAFSSYIDNNLIQGQVFTIFVITVAAAEAAVGLAILLSLYRNRVTVDMESFNLLKW
>PromN2A|72383360
--------MLENSIGPVPLQAYLIVAAFLFCTGVWGLINSRNAVRVLMSIELMLNAVNIN
LMSFSSYVDGSVIRGQVFSIFVITVAAAEAAVGLAILLSLYRNRVTIDMESFNLLKW
>Syns9917|87123595
--------MSDLLSGSVPLEAYLLLAAVLFCTGVWGLINSRNAVRVLMSIELMLNAVNIN
LMAFSSYVDGDLIRGQVFAVFVITVAAAEAAVGLAILLSLYRNRVTVDMERFNLLRW
>Prom9312|78778545
----------MMNLESIPIQAFLIVSSVLFCIGIWGLLNSRNAVRVLMSIELMLNAVNIN
LMAFSSYIDNNVIQGQVFTIFVITVAAAEAAVGLAILLSLYRNRVTVDMESFNLLKW
>SynsBL|116071523
--------MNDLLSTLPSLQAYLLVAAMLFCIGVWGLINSRNAVRVLMSIELMLNGVNIN
LMAFSSYVDGDLIRGQVFAVFVITVAAAEAAVGLAILLSLYRNRVTVDMEQFNLLRW
>Prom9515|123965421
-----------MNLESIPLQAFLIVSSILFCIGIWGLLNSRNAVRVLMSIELMLNAVNIN
LMAFSSYIDNNLIQGQVFTIFVITVAAAEAAVGLAILLSLYRNRVTVDMESFNLLKW
>Cya8802|257058922
--------------MQVQLEFCLLLAAALFCIGIYGLVTSRNAVRVLMSIELLLNAVNLN
LMAFSNFLDPVGIKGQVFTVFVITVAASEAAVGLAIILAIYRNRDTIDMEQFNLLKW
>Prom9313|33864282
MLFPLIDPMLESSSGLVPLQAYLLLAAMLFCIGVWGLINSRNAVRVLMSIELMLNAVNIN
LMAFSSYIDGDLIRGQVFAVFVITVAAAEAAVGLAILLSLYRNRVTVDMERFNLLRW
>Cya7822|196254371
--------------MHLQLEYCLLLAAALFGIGIYGLVTSRNAVRVLMSIELLFNAVNLN
LMGFSNFLDPAGIKGQVFTVFVITVAAAEAAVGLAIILAIYRNRETIDMEQFNLLKW
>Cya7424|218439482
--------------MHLQLEYCLLLAAALFGIGIYGLVTSRNAVRVLMSIELLFNAVNIN
LMGFSNFLDPAGIKGQVFTVFVITVAAAEAAVGLAIILAIYRNRETIDMEQFNLLKW
>PromN1A|124024943
--------MLENTIGPVPLQAYLIVAAFLFCTGVWGLINSRNAVRVLMSIELMLNAVNIN
LMSFSSYVDGSVIRGQVFSIFVITVAAAEAAVGLAILLSLYRNRVTIDMESFNLLKW
>Micc|254416244
--------------MELQLQYFLLLAAALFCLGIYGLITSRNAVRVLMSIELLLNAVNLN
LMGFSNFIDPIGIKGQVFTVFVITVAAAEAAVGLAIVLSIYRNRDTIDMEQFNLLKW
>Prom9202|254526658
-----------MNLESIPLQAFLIVSSALFCIGIWGLLNSRNAVRVLMSIELMLNAVNIN
LMAFSSYIDNNLIQGQVFTIFVITVAAAEAAVGLAILLSLYRNRVTVDMESFNLLKW
>Nods|119513554
----------------MQLQYFLLLAAALFCIGIYGLITSRNAVRVLMSIELLLNAVNLN
LMAFSNFLDSTLIKGQVFTVFVITVAAAEAAVGLAIVLAIYRNRDTVDMEQFNLLKW
>Cyab|254432202
--------MELDLSATIPLQAYLVLAAVLFCTGVWGLINSRNAVRVLMSIELMLNAVNIN
LMAFSSYLDGELVRGQVFAIFVITVAAAEAAVGLAILLSLYRNRETVDMERFNLLRW
>Acam|158335317
----------------MNLEFFLLLAAALFCIGIYGLVTSRNAVRVLMSVELLLNAVNLN
LVSFSNFLDGQNINGQVFTVFVITIAAAEAAVGLAIILSIYRNRDTVDMEQFNLLKW
>Prom9301|126695515
-----------MSLESIPIQAFLIVSSSLFCIGIWGLLNSRNAVRVLMSIELMLNAVNIN
LMAFSSYIDNNLIQGQVFTIFVITVAAAEAAVGLAILLSLYRNRVTVDMESFNLLKW
>Artm|209522709
--------------MELQLQYFLLVAAALFCIGIYGLITSRNAVRVLMSIELLLNAVNLN
LMGFSNYLDSGSIKGQVFAVFVITVAAAEAAVGLAIVLTIYRNRDTVDMEEFNLLKW
>Syne6301|56750216
--------------MTVPLEYFLVLAAALFCIGVYGLVTSRNAVRVLMSIELMLNAVNLN
LMAFSNYLDGTLIRGQVFTVFVITVAAAEAAVGLAILLAIYRNRNTVDMEQFNLLKW
>Anav|75908929
----------------MQLQYFLLLAAALFCIGIYGLITSRNAVRVLMSIELLLNAVNLN
LMAFSNYLDSTLIKGQVFTVFVITVAAAEAAVGLAIVLAIYRNRDTVDMEQFNLLKW
>Artp|284050276
--------------MELQLQYFLLVAAALFCIGIYGLITSRNAVRVLMSIELLLNAVNLN
LMGFSNYLDSGSIKGQVFTVFVITVAAAEAAVGLAIVLTIYRNRDTVDMEEFNLLKW
>Cya7425|220907088
----------------MQLDWFLLLAALLFCIGIFGLITSRNAVRVLMSIELLLNAVNLN
LMAFSNFLDSQSIKGQVFTVFVITVAAAEAAVGLAIILSIYRNRETVDMEQFNLLKW
>Cya51142|172037136
--------------MEIQLEFCLLLAAALFCIGIYGLVISRNAVRVLMSIELLLNAVNLN
LMGFSNFLDPVGIKGQIFTVFVITVAAAEAAVGLAIVLTIYRNRETTDMEQFNLLKW
>Lyns|119493682
------------------------------------------------------------
--------DGTNIKGQVFTVFVITVAAAEAAVGLAIVLTIYRNRNTVDMEEFNLLKW
>Prom9211|159902715
----------MFTSDSIPLQDYLIIASVLFCIGVWGLINSRNAVRVLMSIELMLNAVNIN
LMAFSAYIDGNLIRGQVFTVFVITVAAAEAAVGLAILISLYRNRTTVDMESFNLLKW
>Noss|17227722
----------------MQLRYFLLLAAALFCIGIYGLITSRNAVRVLMSIELLLNAVNLN
LMAFSNYLDSTLIKGQVFTVFVITVAAAEAAVGLAIVLAIYRNRDTVDMEQFNLLKW
>Cya8801|218245874
--------------MQVQLEFCLLLAAALFCIGIYGLVTSRNAVRVLMSIELLLNAVNLN
LMAFSNFLDPVGIKGQVFTVFVITVAASEAAVGLAIILAIYRNRDTIDMEQFNLLKW
>Glov|37520221
---------------MPSLNAFLLVGAALFCIGFYGLVTSRNAVRVLMSIELLLNAVNIN
LIAFSNFLDPNNIRGQLFAIFVITVAAAEAAVGLAIVLAIYRNRDTIDMENFNLLKW
>Syns8102|33866801
--------MTELLSQLPSLQAYLLLAAMLFCIGVWGLINSRNAVRVLMSIELMLNAVNIN
LMAFSSYVDGDLIRGQVFAVFVITVAAAEAAVGLAILLSLYRNRVTVDMEQFNLLRW
>Thee|22298212
----------------MQLTYVLILAALLFCIGIYGLVTSRNAVRVLMSIELLLNAVNLN
LIGFANYLDGQQIKGQVFAVFVITVAAAEAAVGLAIILAIYRNRDTVDMEKFNLLKW
>Syns9916|116073961
--------MSELLSGSVPLEAFLLLAAVLFCTGVWGLINSRNAVRVLMSIELMLNAVNIN
LMAFSSYVDGDLIRGQVFAVFVITVAAAEAAVGLAILLSLYRNRVTVDMERFNLLRW
>PromMED|33860717
-----------MNLESIPLQAFLIVSSVLFCIGIWGLLNSRNAVRVLMSIELMLNAVNIN
LMAFSSYVDNNLIQGQVFTIFVITVAAAEAAVGLAILLSLYRNRVTVDMESFNLLKW
>Scys6803|16332083
--------------MHLQLQYCLILAAALFCIGIYGLITSRNAVRVLMSIELLLNAVNLN
LMGFSNYLDPSNIRGQVFAIFVITIAAAEAAVGLAIVLAIYRNRETTDMEQFNLLKW
>Syn9902|78183865
--------MNDLLSTLPSLQAYLLVAAMLFCIGVWGLINSRNAVRVLMSIELMLNGVNIN
LMAFSSYVDGDLIRGQVFAVFVITVAAAEAAVGLAILLSLYRNRVTVDMEQFNLLRW
>Trie|113475268
---------MVDKFMQLQLEYFLLLAAALFCIGIYGLVTSRNAVRVLMSIELLLNAVNLN
LMGFSNFLDSQNIKGQVFTVFVMTVAAAEAAVGLAIVLAIYRNRDTVDMEEFNLLKW
>Syn9311|113953933
------MMLSELLSGSVPLQAYLLLAAVLFCTGVWGLINSRNAVRVLMSIELMLNAVNIN
LMAFSSYVDGQLIRGQVFSVFVITVAAAEAAVGLAILLSLYRNRVTVDMERFNLLRW
>NoAz|298489902
----------------MQLQYFLLLAAALFCIGIYGLITSRNAVRVLMSIELLLNAVNLN
LMAFSNFLDSTLIKGQVFTVFVITVAAAEAAVGLAIVLAIYRNRDTVDMEQFNLLKW
>Ucyn|284929386
--------------MAVQLEFYVLLAAFLFCIGIFGLISSRNAVRVLMSIELMLNAVNIN
LMAFSNALDSEEIKGQIFTIFVLTVAAAEAAVGLAIILSIYRNRETIDMEQFNLLKW
>Syns5701|87301841
---------MSATSIDIPLQAYLVLAAILFCTGVWGLINSRNAVRVLMSIELMLNAVNIN
LMAFSSYIDGQQIRGQVFAIFVITVAAAEAAVGLAILLSLYRNRETVDMERFNLLRW
>YellB|86608753
---------------MLQLQFFLVVAAVLFCIGIYGLIVSRNAIRVLMSIELMLNAVNLN
FMAFSNFVDSAMIRGQVFSVFVITVAAAEAAVGLAIVLGIYRNRATIDMESFNLLKW
>Syn7002|170077545
--------------MQIQLEYILVLAAALFCIGIYGLVTSRNAVRVLMSIELLLNSVNLN
FMGFSNFLDPGEIKGQVFTVFVLTVAAAEAAVGLAIILAIYRNRNTIDMEQFNLLKW
>Cylr|282900719
----------------MQLQYFLLLAAALFCIGIYGLITSRNAVRVLMSIELLLNAVNLN
LMAFSNFLDSTLIKGQVFTVFVITVAAAEAAVGLAIVLTIYRNRNTVDMEQFNLLKW
>Prom9303|124024375
--------MLESSSGLVPLQAYLLLAAMLFCIGVWGLINSRNAVRVLMSIELMLNAVNIN
LMAFSSYIDGDLIRGQVFAVFVITVAAAEAAVGLAILLSLYRNRVTVDMERFNLLRW
>Syns7805|88809901
-------MVSELLSGSVPLEAYLLVAAVLFCTGVWGLINSRNAVRVLMSIELMLNAVNIN
LMAFSSYVDGQLIRGQVFSVFVITVAAAEAAVGLAILLSLYRNRVTVDMERFNLLRW
>Syns7803|148240624
-------MASELLSGSVPLEAYLLVAAVLFCTGVWGLINSRNAVRVLMSIELMLNAVNIN
LMAFSSYVDGQLIRGQVFSVFVITVAAAEAAVGLAILLSLYRNRVTVDMERFNLLRW
>Cya0110|126659019
--------------MEIQLEFCLLLAAALFCIGIYGLVISRNAVRVLMSIELLLNAVNLN
LMGFSNFLDPVGIKGQIFTVFVITVAAAEAAVGLAIVLTIYRNRETTDMEQFNLLKW
>Mica|166368383
--------------MQIQLEYYLLLAAALFCIGIYGLVTSRNAVRVLMSIELMLNSVNIN
LMGFSNYLDPANIRGQIFTIFVITVAAAEAAVGLAIILTIYRNRDTIDMEQFNLLKW
>Syns8109|260436636
--------MSDLLATLPSLQAYLLVAAMLFCIGVWGLINSRNAVRVLMSIELMLNAVNIN
LMAFSSFVDGDLIRGQVFAVFVITVAAAEAAVGLAILLSLYRNRVTVDMEQFNLLRW
