# Supplementary material for: Genome fluctuations in cyanobacteria reflect evolutionary, developmental and adaptive traits
Source: BMC Evol Biol. 2011 Jun 30;11:187. doi: 10.1186/1471-2148-11-187 (PMC3141437; doi:10.1186/1471-2148-11-187)
Supplement: Additional file 8 — Individual and concatenated alignments for protein groups. Compressed file containing all alignments of individual groups (fasta format) and the concatenated alignment of 285 single-copy genes (phylip format). [file 1471-2148-11-187-S8.GZ › Cyanos1436.faa]

>Syne7942|81300178
------------------------------------MGLRSKNCVNAIVSVYTRPLARLI
EHLQKLPGVGPKTAQRLALHLIQRPEAEIAAFAEALLAAKQQVGHCQRCFHLSSEDLCNI
CRDPKR-DAQTICVVADPRDVIALEKTREYKGLYHVLGGLISPMDGIGPEQLTVQALVRR
VAQEQTQEVIMAISPSVEGETTTLYVGQLLKPF-----TRVTRIAFGLPMGGDLEYADEV
TLARALEGRRDLT--
>PromCC|33240548
------------------------------------------------------------
------------------MHLLRQPEEKIKAFSNALLNARTKVGQCKKCFHLTAEIECEI
CLNPKR-DKSLLCVVADSRDLIALERTREYKGLYHVLGGLISPMDGIGPELLNISALVQR
VSNESTAEVILALTPSVEGDTTSLYIARLLKVF-----VKVTRIAYGLPVGSELEYADEV
TLTRAIEGRREVE--
>Crow|67921773
---------------------------------------------MEKSLIYTPPLARLI
EQLQRLPGVGPKTAQRLALHILKRPDNEIQALAKALIDAKKRVGLCKVCFHFSEQPICDI
CRNPNR-DSQTICVVADARDVIALEKTREYRGKYHVLGGVMSPMDGIGPEQLYIQPLVRR
VTQEGVKEVILAISPTVEGETTSLYIGQLLKPF-----TKVTRIAFGLPMGGDLEYADEV
TLARALEGRQELN--
>Syn7335|254421279
----------------------------------------------------------MI
EEFQRLPGIGPKSAQRLAMHMLKRPEAEVRALANALIDAKNQVGQCSQCFHLSAEPVCNI
CRSQSR-DRNTICVVAESKDVIALEKTREYKGRYHVLGGLISPMDGIGPEQLNVGQLVHR
VNREGISEAILAISPSIEGDTTTLYVGQLLKPF-----TKVTRIAFGLPMGGDLEYADEV
TLARALEGRRELDA-
>Syn307|148241900
--------------------------------MWRDDLPRFQPSHCRPLTVFTRPLARLI
EQFERLPGIGPRTAQRLALHLLRQPEEQSRAFADALLAARQQVGQCQRCGHLSADPICDI
CRNPER-NIGVICVVADSRDLLALERTREFSGSYHVLGGLISPMDGIGPEALGIQPLLQR
LDPEQVEEVILALTPSVEGDTTSLYLARLLKPF-----CRVTRIAYGLPVGSELEYADDV
TLARALEGRRIVE--
>Syn9605|78213164
---------------------------MTTVAADDLRNSYISRIGGRSLSGFTKPLARLI
DQFERLPGIGPRTAQRLALHLLNQPQEQIHQFADALLAARTQVGQCQTCFHLSADPECEI
CRNPER-RNGVICVVADSRDLLALERTREFHGRYHVLGGLISPMDGIGPELLRVTELVQR
ISNEEISEVILALTPSVEGDTTSLYLGRLLKPF-----CSVSRIAYGLPMGSELEYADEV
TLSRALEGRRPV---
>Nosp|186684245
MSVSKRSHLTVNLANLIGSKASIINAIPDRWKYLKNVIIVKVKHSGDKTTVYARPLARLI
EQLQRLPGVGPKSAQRLALHILKRPEAEVEALAQALIEAKKQIGLCSVCFHLSAEPVCEI
CRNANR-DNNTICVVADPRDVIALEKTREYKGKYHVLGGVISPIDGIGPEQLNILALQRR
VNQQKPQEVILAISPSVEGETTTLYIGQLLKPF-----TKVTRIAFGLPVGGDLEYADEV
TLARALEGRRELD--
>PromAS|123968736
------------------------------------------------MITYTKPLSKLI
GHFEKFPGIGPRTAQRLALFILKQPESTIRDFSKALLEAHNNVGRCKKCFNLTSEDECEI
CRNTER-NQKLICVVSETKDLLALERAREFKGVYHVIGGLISPMDSVGPELLEIRSLVER
VSKSEIDEIILALTPSVEGDTTSLYIGKLLSPF-----TKVTRIAYGLPMGSELEYVDEV
TLARALEGRTKLN--
>Rapb|282897322
------------------------------------------------------------
--------MGPKSAQRLALYILKRPESEIEALAQTLIDAKKQVGLCQVCYHLTAEPVCEI
CRNPHR-DSQTICVVADSRDVIALEKTREYRGKYHVLGGVISPMDGMGPEQLTLQALVRR
VSQQKPQEVIMAISPSVEGETTTLYIAGLLKPF-----TRVTRIAFGLPMGGDLEYADEI
TLAKALEGRRELD--
>YellA|86606039
--------------------------------------------------MYTRPLARLI
EELQRLPGIGSKTAQRLALHLLNRPAGEVEALAKALLEAKQTVKHCSICFNWSAEDPCEI
CRSPQR-DPSTWCVVADVKDLIAMERTREFKGLYHVLGGLISPMNGIGAEQLRIRELVAR
VAREKPQELIFALSPSVEGEVTMHVVKDYLKPV--APGLRMTRLAFGLPMGSELEYADEV
TLARALEARQEF---
>Prom9215|157413568
----------------------------------------------MILITYTKPLSKLI
GHFEKFPGIGPRTAQRLALFILKQPESTIRDFSEALLEAHSNVGRCKKCFNLTSEDECEI
CKNTQR-NQKLICVVAETKDLLALERAREFKGVYHVIGGLISPMDSVGPELLEIRSLVER
VSKSEIDEIILALTPSVEGDTTSLYIGKLLAPF-----TKVTRIAYGLPMGSELEYVDEV
TLARALEGRTNLN--
>PromN2A|72382490
------------------------------------------------------------
-----MPGIGPRTAQRLALHLLRQPEYKIRLFSEALLNAKSQVGQCKTCFHLTAGEQCEI
CLNKQR-NQELICVVSESRDLLALERTREYKGLYHVIGGLISPMDGIGPEMLEISSLIKR
VDKANIKEVILALTPSIEGDTTSLYVGRLLKPF-----TKVTRIAYGLPVGSELEYADEV
TLSRALEGRRDLD--
>Syns9917|87124741
----------------------------------------------------------MI
EQFERLPGIGPRTAQRLALHLLRQPEEQIQSFAEALLAARRQVGQCQTCFHLSAEPTCEI
CRNPERGTSGLLCVVADSRDLLALERTREYAGRYHVLGGLISPMDGIGPEMLQVSSLVQR
VERESTAEVILALTPSVEGDTTSLYLARLLRPF-----TRVSRIAYGLPVGSELEYADDV
TLSRALEGRREVV--
>Prom9312|78779491
------------------------------------------------MITYTKPLSKLI
GHFEKFPGIGPRTAQRLALFVLKQPESTIRDFSKALLEAHSNVGRCKKCFNFTSEDECEI
CKNTER-NQKLICVVAETKDLLALERAREFKGVYHVIGGLISPMDSVGPELLEIRSLVER
VSKSEIDEIILALTPSVEGDTTSLYIGKLLAPF-----TKVTRIAYGLPMGSELEYVDEV
TLARALEGRTKLN--
>SynsBL|116072458
-------------------------------------------------------MARLI
DQFQRLPGIGPRTAQRLALHLLNQPEDQVQQFADALLAARSQVGQCQSCFHLSADPLCEI
CSKPER-NNGLICVVADSRDLLALERTREFKGRYHVLGGLISPMDGIGPELLHIKPLIER
IAKDGITEVILALTPSVEGDTTSLYLARLIKPF-----CPVSRIAYGLPMGSELEYADEV
TLSRALEGRRPMD--
>Prom9515|123966421
------------------------------------------------MTTFTKPLSKLI
GHFEKFPGIGPRTAQRLALFILKQSESSIRDFSKALLEAHSNVGHCKKCFNLTSEEECDI
CRNAER-NQNIICVVAETKDLLALERAREFKGVYHVIGGLISPMDSIGPEILEIRSLVER
VSKSEIDEIILALTPSVEGDTTSLYIGKLLTPF-----TKVTRIAYGLPMGSELEYVDEV
TLARALEGRTNLI--
>Cya8802|257059083
--------------------------------------------------MYTPPLARLI
EQLQRLPGVGPKTAQRLALHILKRPENEIQALATALIEAKKKVGLCNVCFHFSADPICEI
CRNPNR-DKQTICVVADSRDVIALEKTREYKGRYHVLGGVMSPMDGIGPEQLYIQPLVRR
VTQDGVKEVILAISPTVEGETTTLYIGQLLKPF-----TKVTRIAFGLPMGGDLEYADEV
TLARALEGRRELD--
>Prom9313|33863348
----------------------------------------------------------MI
DQFERLPGIGPRTAQRLALHLLRQPEDQIRAFADALLAARSQVGQCQTCFHLSAEPLCDI
CRDGKR-CDQLLCVVADSRDLLALERTREYKGRYHVLGGLISPMDGIGPDMLQIPSLIQR
VDRDGISEVILALTPSVEGDTTSLYLARLLKPF-----TQVSRIAYGLPVGSELEYADEV
TLTRALEGRRAMQ--
>Cya7822|196255202
------------------------------------------------------------
--MQRLPGVGPKTAQRLALHILKRPEEEVNTLAKAIIEAKKQVGLCQVCFHLSAESVCEI
CRNPNR-NNNIICVVADSRDVIALEKTREYGGKYHVLGGVISPMDGIGPEQLNISALVRR
VSQQKVQEVILAISPSVEGETTTLYVGQLLKPF-----TLVTRIAFGLPMGGDLEYADEV
TLARALEGRRELD--
>Cya7424|218437593
--------------------------------------------------MFTPPLARLI
EQLQRLPGVGPKTAQRLALHILKRPEEEVNTLAKAIVEAKKQVGLCQVCFHLSAESTCEI
CRNPNR-DNQTLCVVADSRDVIALEKTREYQGKYHVLGGVISPMDGIGPEQLNISPLVRR
VSQHQIKEVILAISPSVEGETTTLYVGQLLKPF-----TKVTRIAFGLPMGGDLEYADEV
TLARALEGRRELDYN
>PromN1A|124026189
------------------------------------------------------------
-----MPGIGPRTAQRLALHLLRQPEDKIRLFSEALLNAKSQVGQCKTCFHLTAGEQCEI
CLNKQR-NQELICVVSESRDLLALERTREYKGLYHVIGGLISPMDGIGPEMLEISSLIKR
VDKANIKEVILALTPSIEGDTTSLYVGRLLKPF-----TKVTRIAYGLPVGSELEYADEV
TLSRALEGRRDLD--
>Micc|254412067
----------------------------------------------------------MI
EQLQRLPGVGPKTAQRLALHIIKRSEDEVKALAQALIEAKKQVGLCQVCFHLSAESVCDI
CRNPNR-DKTTLCVVADSRDVIALEKTREYRGNYHVLGGVISPMDGIGPEQLHVEQLVRR
VSQQKIQEVILAISPSVEGETTTLYVGQLLKPF-----TKVTRIAFGLPMGGDLEYADEV
TLARALEGRRELD--
>Prom9202|254526541
------------------------------------------------MITYTKPLSKLI
GHFEKFPGIGPRTAQRLALFILKQPESTIRDFSKALLEAHSNVGRCKKCFNLTSEDECEI
CKNTQR-NQKLICVVSETKDLLALERAREFKGVYHVIGGLISPMDSVGPELLEIRSLVER
VSKSEIDEIILALTPSVEGDTTSLYIGKLLAPF-----TKVTRIAYGLPMGSELEYVDEV
TLARALEGRTNLN--
>Nods|119510774
------------------------------------------------------------
--MQRLPGVGPKSAQRLALHILKRPEAEVEALAQALIDAKKQIGLCSVCFHLSADPVCEI
CRHPNR-DDTSICVVADSRDLIALEKTREYKGKYHVLGGVISPMDGIGPEQLTIQALVRR
VSQQKTQEVIMAISPTIEGETTTLYIGQLLKPF-----TKVTRIAFGLPVGGDLEYADEV
TLARALEGRRELD--
>Cyab|254431560
------------------------------------------------------------
------------------------------------------MGQCQRCFHLSAEPLCEI
CRNEER-RNGQLCVVADSRDLLAMERTREFRGGYHVLGGLISPMDGIGPELLQIQPLVQR
VAADGVEEVILALTPSVEGDTTSLYLARLLKPF-----TTVSRIAYGLPVGSELEYADEV
TLARAFEGRRQVE--
>Acam|158337044
-----------------------------------------------MSTVYTRPLARLV
EQLQRLPGIGPKSAQRLALHLLKRPTAEVEALANALIEAKQQVGFCSVCFHLSADPVCDI
CRAPSR-DKTVICVVADSRDVIALEKTREFKGQYHVLGGLISPMDGIGPDQLNVQPLIRR
VHQTKTQEVILAINPSVEGETTTLYVGQLLKPF-----TRVTRIAFGLPMGGDLEYADEV
TLARALEGRRDLD--
>Prom9301|126696542
------------------------------------------------MITYTKPLSKLI
GHFEKFPGIGPRTAQRLALFILKQPESTIREFSKALLEAHSNVGRCKKCFNLTSEDECEI
CRNTER-NQKLICVVAETKDLLALERAREFKGVYHVIGGLISPMDSVGPELLEIRSLVER
VSKSEIDEIILALTPSVEGDTTSLYIGKLLAPF-----TKVTRIAYGLPMGSELEYVDEV
TLARALEGRTKLN--
>Artm|209522777
---------------------------------------MCERINGGKTTVYTRPLARLI
EQFQRLPGIGPKTAQRLALHIIKRPEEEVQALARALLEAKKQVGLCQVCFHLSAEPVCEI
CRNPQR-DRETICVVSDSRDVIALEKTREYRGLYHVLGGVISPMDGIGPEQLTVQPLVRR
VSQQQVKEVIIAVNPSVEGETTTLYLGQLLKPF-----TRVTRIAFGLPVGGDLEYADEV
TLARALEGRRELD--
>Syne6301|56750195
------------------------------------------------MSVYTRPLARLI
EHLQKLPGVGPKTAQRLALHLIQRPEAEIAAFAEALLAAKQQVGHCQRCFHLSSEDLCNI
CRDPKR-DAQTICVVADPRDVIALEKTREYKGLYHVLGGLISPMDGIGPEQLTVQALVRR
VAQEQTQEVIMAISPSVEGETTTLYVGQLLKPF-----TRVTRIAFGLPMGGDLEYADEV
TLARALEGRRDLT--
>Anav|75908470
------------------------------------------------------------
--MQRLPGVGPKTAQRLALHILKRPESEVEALAQALVEAKKQIGLCSVCFHLSSEPVCEI
CRNPNR-ENNTICVVADSRDVIALEKTREFKGKYHVLGGVISPMDGIGPEQLTITPLLRR
VSQQQPKEVILAISPSVEGETTTLYVGQLLKPF-----TKVTRIAFGLPVGGDLEYADEI
TLARALEGRRELD--
>Artp|284053205
---------------------------------------MYERISGGKTTVYTRPLARLI
EQFQRLPGIGPKTAQRLALHIIKRPEEEVQALARALLEAKKQVGLCQVCFHLSAEPVCEI
CRNPQR-DRETICVVSDSRDVIALEKTREYRGLYHVLGGVISPMDGIGPEQLTVQPLVRR
VSQQKFKEVIIAVNPSVEGETTTLYLGQLLKPF-----TRVTRIAFGLPVGGDLEYADEV
TLARALEGRRELD--
>Cya7425|220909545
-----------------------------------------------MSTVYTRPLARLI
EQLQRLPGVGPKTAQRLALHLLKRPDSEVQALAQALLEAKQQVGLCSVCFHLSAEPVCEV
CRAPSR-DEGTLCVVADSRDVIALEKTREYHGKYHVLGGLISPMEGIGPEQLHIQPLIQR
VSQTAVEEVIMAISPSIEGETTTLYIAQLLKPLTKLKGAKVTRIAFGLPMGGDLEYADEV
TLARALEGRRELD--
>Cya51142|172037739
---------------------------------------------MEKSPIYTPPLARLI
EQLQRLPGVGPKTAQRLALHILKRPDNEIQALAKALIDAKKRVGLCKVCFHFSEQPVCDI
CRNPNR-DSQTVCVVADSRDVIALEKTREYRGKYHVLGGVMSPMDGIGPEQLYIQPLVRR
VTQEGVKEIILAISPTVEGETTTLYIGQLLKPF-----TKVTRIAFGLPMGGDLEYADEV
TLARALEGRRELE--
>Lyns|119485345
----------------------------------------------------------MI
EQLQRLPGVGPKTAQRLAMYIIKRSETEVEALAQALLDAKKQVGLCKVCFHLSAEPICDI
CRHPQR-DNETICVVSDSRDVIAIEKTREYRGKYHVLGGVISPMDGIGPEQLTIEPLVRR
VSQNQVKEVIIAISPSVEGETTTLYLGQLIKPF-----TRVTRIAFGLPMGGDLEYADEI
TLARALEGRRELN--
>Prom9211|159903630
------------------------------------------------------------
-----MPGIGPRTAQRLALHLLRQPEERIKAFANALLNARNQVGQCQQCFHLTEGNECEI
CLNQNR-QRNLICVVADSRDLLALERTREYKGLYHVLGGLISPMDGIGPELLNISPLVKR
ITSEETTEVILALTPSVEGDTTSLYLAKLLNAF-----VKVTRIAYGLPVGSELEYADEV
TLARALEGRRTVE--
>Noss|17232469
------------------------------------------------------------
------------------------------------------------------------
--------------------MIALEKTREFKGKYHVLGGVISPMDGIGPEQLTITPLLRR
VSQQQPKEVILAISPSVEGETTTLYVGQLLKPF-----TKVTRIAFGLPVGGDLEYADEI
TLARALEGRRELD--
>Cya8801|218246033
--------------------------------------------------MYTPPLARLI
EQLQRLPGVGPKTAQRLALHILKRPENEIQALASALIEAKKKVGLCNVCFHFSADPICEI
CRNPNR-DKQTICVVADSRDVIALEKTREYKGRYHVLGGVMSPMDGIGPEQLYIQPLVRR
VTQDGVKEVILAISPTVEGETTTLYIGQLLKPF-----TKVTRIAFGLPMGGDLEYADEV
TLARALEGRRELD--
>Glov|37523068
--------------------------------------------------MYTRPLARLI
EHLQRLPGIGPKTAQRLAFHLLRRPKSEALQLAQALVEATEQIGVCSRCFNLSAEDPCDI
CRQPGR-QGETICVVAEPRDLVAIERTREFKGHYHVLGGLINPMEGIGPEQLRIKELLQR
VGADTVKEVILAINPSTEGEMTTMYLSKYVKVL----GPRVTRIAFGLPVGGDLEYADEM
TLARALEGRREI---
>Syns8102|33865462
-------------------------------------------------------MARLI
DQFERLPGIGPRTAQRLALHLLNQPEEQIRQFADALLAARTQVGQCQTCFHLSADPECEI
CRNPER-RNGLICVVADSRDLLALERTREFQGRYHVLGGLISPMDGIGPELLHVTPLVAR
INQEDITEVILALTPSVEGDTTSLYLARLLKPF-----CPVSRIAYGLPMGSELEYADEV
TLSRALEGRRPLD--
>Thee|22299747
-----------------------------------------------MSSVYTRPLARLI
EQLQRLPGIGPKTAQRLALHLIKRPEADIQALAQALLEAKQQVGLCSVCFHLSAEPVCEI
CASPQR-DNHTICVVADSRDVIAIEKTREYHGKYHVLGGLISPLEGITPEHLHIQPLIQR
ASQPQVEEVILAINPSIEGETTTLYVGQLLRPF-----VKVTRIAFGLPVGGDLDYADEM
TLARALAGRREIEWQ
>Syns9916|116073035
------------------------------------------------------------
--------------------MLRQPEEQIQSFAEALLAARSQVGQCQTCFHLSAEPTCEI
CRNPER-STGMICVVADSRDLLALERTREYSGRYHVLGGLISPMDGIGPDMLQITSLVRR
VEQEGVQEVILALTPSVEGDTTSLYLARLLKPF-----TVVSRIAYGLPVGSELEYADDV
TLTRALEGRRAVE--
>PromMED|33861653
------------------------------------------------MITFTKPLSKLI
GHFEKFPGIGPRTAQRLALFILKQPESSIRDFSKALLEAHSNVGHCKKCFNLTSEEECEI
CRNTER-NQKIICVVAETKDLLALERSREFKGTYHVIGGLISPMDSISPELLEIRSLVER
VSKSDIDEIILALTPSVEGDTTSLYIGKLLTPF-----TKVTRIAYGLPMGSELEYVDEV
TLARALEGRTNLI--
>Scys6803|16332099
--------------MGKVAVNSPAHRPLVSTAVYLAPSVKFPLQKRGLGTIYTPPLARLI
EQLQRLPSVGPKTAQRLALHLLKRPDAEVENLAQALLDAKKRVGQCQVCFHLSAEPVCDI
CRHPQR-DNSVICVVSDPRDVIALEKTREFRGKYHVLGGVISPMDGIGPEQLTIQPLLHR
VSQPEIKEVILAISPSVEGETTTLYLGKLLQPF-----TKVTRIAFGLPMGGDLEYADEV
TLARALEGRREL---
>Syn9902|78184972
-------------------------------------------------------MARLI
DQFQRLPGIGPRTAQRLALHLLNQPEDQVQQFADALLAARSQVGQCQSCFHLSADPLCEI
CSKPER-NNGLICVVADSRDLLALERTREFKGQYHVLGGLISPMDGIGPELLHIKPLIER
IAKDGISEVILALTPSVEGDTTSLYLARLMKPF-----CPVSRIAYGLPMGSELEYADEV
TLSRALEGRRPMD--
>Trie|113475124
------------------------------------------------------------
-----MPGVGPKTAQRLALYIIKRPEAEIQALAEALVDARKKIGLCQKCFHLSAEPICEI
CRNPQR-DKEVICVVCDSRDLIALEKTREYKGQYHVLGGVISPMDGIGPEQLSIQPLVRR
VSQENIQEVIIAISPSVEGETTTLYVGQLLRPF-----TKVTRIAFGLPMGGDLEYADEL
TLARALEGRQELE--
>Syn9311|113955202
----------------------------------------------------------MI
DQFERLPGIGPRTAQRLALHLLRQPEEQIHSFADALLAARSQVGQCQTCFHLSAEPTCEI
CRNPER-SIGMLCVVADSRDLLALERTREYAGRYHVLGGLISPMDGIGPEMLQISNLVKR
VAADEINEVILALTPSVEGDTTSLYLARLLKPF-----TEVSRIAYGLPVGSELEYADDV
TLSRALEGRRAVE--
>NoAz|298492185
----------------------------------------------------------MI
EQLQRLPGVGPKSAQRLALHILKRPEAEVEALAQALIDAKKQVGLCQVCYHLSSEPVCDI
CRNPNR-DNTTICVVADSRDVIALEKTREYKGKYHVLGGVISPMDGIGPEQLTAQALVRR
VSQQQPQEVIMAISPSVEGETTTLYIGELLKPF-----TKVTRIAFGLPVGGDLEYADEV
TLVRALEGRRELD--
>Ucyn|284928920
------------------------------------------------------------
--MQRLPGIGPKSAQRLAFYILKLPESEVQAFAKALINAKQRTGLCTKCFHFSEKPICEI
CSNTNR-DSNLICVVADSRDVIALEKTREYKGMYHVLGGIMSPIDGIGPEQLNVEPLVRR
VSQENIKEVILAISPTVEGETMTLYLCQVLKAF-----TKVTRIAFGLPVGGDLEYTDEI
TLARALAGRQELS--
>Syns5701|87302304
------------------------------------------------------------
----------------------------MQAFADALIAARRQVGQCSRCFHLSADRLCDI
CRNEER-RNGQLCVVADSRDLLALERTREYKGSYHVLGGLISPMDGIGPELLQIQPLVNR
VDQETMTEVILALPPSVEGDTTSLYLARLLRPF-----CLVSRIAYGLPVGSELEYADEV
TLARALEGRRRME--
>YellB|86610315
--------------------------------------------------MYTRPLARLI
EELQRLPGIGSKTAQRLALHLINRPAGEIEALAKALLEAKQTVRHCSICFNWSAEDPCEI
CRSPQR-DPSLWCVVADVKDLIAMERTREFKGLYHVLGGLISPMNGIGVDQLHIRELVAR
VAREKPQELIFAISPSVEGEVTMHVVKDYLKPV--APTLRMTRLAFGLPMGSELEYADEV
TLARALEARQEL---
>Syn7002|170078351
----------------------------------------------------------MI
EQFQRLPGIGPKTAQRLALYVIKRPEKDVEAFAQALLNAKKQVGVCQKCFHLSATSVCDI
CRNPQR-EPDVICVVADSRDVIALEKTREYRGKYHVLGGVISPMDGIGPEQLTIQALVQR
VSAEKTKEVILAINPSVEGETTTLYLAQLLRPF-----TKVTRIAFGLPMGGDLEYADEV
TLARALEGRRELD--
>Cylr|282899916
------------------------------------------------------------
----------------MALYILKRPESEIEALAQTLIDAKKQVGLCQVCYHLTAEPVCEI
CRNPHR-DSQTICVVADSRDVIALEKTREYRGKYHVLGGVISPMDGIGPEQLTLQALVRR
VSQQKPQEVIMAISPSVEGETTTLYIAGLLKPF-----TRVTRIAFGLPMGGDLEYADEI
TLAKALEGRRELD--
>Prom9303|124022680
----------------------------------------------------------MI
DQFERLPGIGPRTAQRLALHLLRQPEDQIRAFAEALLAARSQVGQCQTCFHLSAEPLCDI
CRDGTR-CDQLLCVVADSRDLLALERTREYKGRYHVLGGLISPMDGIGPDMLQIPSLIQR
VDRDGISEVILALTPSVEGDTTSLYLARLLKPF-----TQVSRIAYGLPVGSELEYADEV
TLTRALEGRRAMQ--
>Syns7805|88808903
------------------------------------------------------------
-----MPGIGPRTAQRLALHLLRQPEEQIHSFANALLAARTEVGQCQTCHHLSAEPICEI
CRNPER-SNGQICVVADSRDLLALERTREFSGHYHVLGGLISPMDGIGPDLLQISSLVKR
VAASNTEEVILALTPSVEGDTTSLYVARLLKPF-----TTVSRIAYGLPVGSELEYADEV
TLSRALEGRRAVE--
>Syns7803|148239861
------------------------------------------------MSGFTRPLARLI
DQFERLPGIGPRTAQRLALHLLRQPEEQIRSFADALLAARTEVGHCQTCHHLSAEPTCEI
CRNPER-ANGQICVVADSRDLLALERTREFSGHYHVLGGLISPMDGIGPDLLQISSLVKR
VAANNTEEVILALTPSVEGDTTSLYVARLLKPF-----TRVSRIAYGLPVGSELEYADDV
TLSRALEGRRAVE--
>Cya0110|126656915
---------------------------------------------MEKSPIYTPPLARLI
EQLQRLPGVGPKTAQRLALHILKRPDNEIQALAKALIDAKKRVGLCKVCFHFSEQPICDI
CRNPNR-DSQTVCVVADSRDVIALEKTREYRGKYHVLGGVMSPMDGIGPEQLYIQALVRR
VTQEGIKEIILAISPTVEGETTTLYIGQLLKPF-----TKVTRIAFGLPMGGDLEYADEV
TLARALEGRRELE--
>Mica|166367420
----------------------------------------------------------MI
EQLQKLPGVGPKSAQRLALYILKRPEQDAIELAQAIVAAKKQVGLCQVCFHLSAEPICEI
CRNPNR-ETGTICVVADSRDVIALEKTREYSGKYHVLGGVISPMDGIGPDQLNIQSLVTR
VSQKKIQEVILAISPSVEGETTTLYIGGLLKPF-----TKVTRIAFGLPMGGDLEYADEV
TLARALEGRREL---
>Syns8109|260435450
---------------------------MTTVAADDLCNSYISCIGGRSLSGFTKPLARLI
DQFERLPGIGPRTAQRLALHLLNQPQEQIHQFADALLAARTQVGQCQTCFHLSADPECEI
CRNPER-RNGVICVVADSRDLLALERTREFQGRYHVLGGLISPMDGIGPELLHVTELVQR
ITNEEISEVILALTPSVEGDTTSLYLGRLLKPF-----CSVSRIAYGLPMGSELEYADEV
TLSRALEGRRPV---
