# Supplementary material for: Genome fluctuations in cyanobacteria reflect evolutionary, developmental and adaptive traits
Source: BMC Evol Biol. 2011 Jun 30;11:187. doi: 10.1186/1471-2148-11-187 (PMC3141437; doi:10.1186/1471-2148-11-187)
Supplement: Additional file 8 — Individual and concatenated alignments for protein groups. Compressed file containing all alignments of individual groups (fasta format) and the concatenated alignment of 285 single-copy genes (phylip format). [file 1471-2148-11-187-S8.GZ › Cyanos1437.faa]

>Syne7942|81300186
-----------------------------------------MPSAGLPAVPFSADAMNVA
APAA------------NFPSTFAVELPAWLEQSL--------------------SHEEQQ
SEESPD---GSDHCLIARAFRFAYSLHEGQYRASGEPYIAHPVAVAGLLRDLGGSAAVIC
AGFLHDVVEDTEVTPEEIEERFGAEVRQLVEGVTKLSKFNFSSKTEQQAENFRRMFLAMA
QDIRVILVKLADRLHNMRTLEHLASTKQKRIAKETMDIFAPLANRLGIGRVKWELEDLSF
KYLDAEQYRSIQGHVAEKRADREARLEQSVQILRDRLSQIGIEPVDVSGRPKHLYSIYRK
MQMQQKEFHEIFDVAALRIIVNSNDECYRALAVVHDAFRPIPGRFKDYIGLPKPNRYQSL
HTTVIGLSGRPLEIQIRTLEMHRIAEYGIAAHWKYKESGGSAG--KFSTEDEKFTWLRQL
LEWQHD--LKDAKEYLENIKDNLFDEDVYVFTPGGDVIALAQRSTPVDFAYRIHTEVGNR
CAGAKVNGRIVPLETRLNNGDIVEILTQKNARPSLDWLNFVVTSAAKNRIRQWYKRSHRD
ENIARGREMLEKELGKPGFEALLKSEPMQKVAERCNYPSPDDLLAAIGYGEMTITLVVNR
IRDAVRSQQPALLEGTDTALSDADLAATLSQATQ---RHDAQRPVS-RSPIIGVEGLVYR
LAGCCNPLPGESILAVVSRGNHGIAVHRQSCPNVEGIAGDRLIPVCWNPD-EVKAPRPQT
YPVNVQITVLDRVGVLRDILTRLSDNNINVRNAQVKTTPGKPAIIDLCIDLASADQLGRT
FSQIRQMSDVLHIRRLSSGSDDEL
>PromCC|33239669
-----------------------------------------MFKATSASNETQASLAWNA
DMPD---EPQLRPEIVSSSDDYAIPLPVWLKNCI--------------------DQAPNA
IGESCP---ADSDTLLASAFDLAFRLHKGQFRVSGDPYISHPIAVADLLRDIGASPTVIA
AGFLHDVVEDTSITLPELEAYFGSEVRGLVEGVTKLGGIHFTNRTEAQAENLRKMFLAMA
RDIRVVLVKLADRLHNMRTIEVLQPAKQQRIALETREIYAPLANRLGIGRFKWELEDLAF
KLLEPESYKKIQQEVATKRSEREKRLHLTIELLKNRLINAGLNDCNIDGRPKHLFGIWSK
MEKQDKEFHEIYDVAALRIIVPNLETCYRALAVVHDTFRPIPGRFKDYIGLPKPNGYQSL
HTAVIGRH-RPIEVQIRTQEMHQVAEFGIAAHWKYKEGGSPA-----SGNTERFNWLRQL
VDWQQEEGSSDHNDYLSSIKEDLFDEEVFVFTPKGDVVGLRKGSTAIDFAYRIHSEIGNH
CHGVRINDKLCPLATALNNGDFVEVVTSNTAHPSLDWLNFVATPTARNRIRQWYKVSHRD
ETIQRGKDLLERDLGRQGFDTLLNSEAMTKVATRCNLKSTDDLLAALGFGAVTLHQILNR
LQEEIRLQNMNQVS----PETNAKVAQDISDRRDT--LSPNKTSTK-ASPIMGLEGLDYR
LGGCCSPLPGEDILGTVALGNHGITIHRQDCINVENIPIARQLTVKWNE---KSIQQETK
FSAKLRIEVIDRVGVLKDILMRLSDSGINVSDARVQTAYGKPACIDLKVEVKNSNQLTMT
INKIRAMADVLDIARTGIN-----
>Crow|67921546
--------------------------------------------------------MNAV
TFPD--------------SKPQNLTLPDWLNQCL--------------------LSHESD
KT-------NSDVDLICRAFNFAYQLHEGQTRKSGEPYIAHPVAVAGILRELGGDKAMIA
AGFLHDVVEDTDVTVEDIEQRFGQEVALLVEGVTKLSKFNFSNKTEQQAENFRRMFLAMA
KDIRVIVVKLSDRLHNMRTLEPLRPDKQRRIALETKEIFAPLANRLGIWRVKWELEDLSF
KYLESEDYRKIQNFVSEKRIDRETRIETVKKLLSKRLDTMGIQVEELQGRPKHLYGIYCK
MQRQNKGFHEIYDLAALRIIVKTNEECYRSLAVVHDLFKPMPGRFKDYIGLPKPNLYQSL
HTTVVGLNGRPLEIQIRTLEMHHIAEYGIAAHWKYKETGGSDHT-QFSDEDEKFTWLRQL
LDWQND--LKDDQEYVDNLKDNLFDDDVYVFTPNGDVIALARGATAVDFAYRIHTEVGNQ
MKGARINGRWSVLDQPLQNGDIVEIITQKNCHPSLDWLNFVVTPTARNRIRQWFKRSRRE
ENMARGREILEKELGKNGFEALLKSEPMLTVAQKCNYQSVDDLLAGLGYGGITLNQVVNR
VREVTVTQQKE-------EDSDIALPTASP-------SPSCPTKPN-KSPILGVEGLVYH
IAGCCTPLPGDPIIGVVTRGNRGISIHSQSCSNIENIPGEQFIPVRWNT--LDDNGGAAT
YPVDVQIEVLDRVGVFKDILLRLSDHHVNVCDAGVKTGRNKPATINLRIEIRNRQQLEYI
INRISNMSDVLHIHRVNGVDF---
>Syn7335|254424339
--------------------------------------------------------MSVT
STTD---------------LPKDCSLPAWLSSCLLEDSAGEVASAERQAIAPERVSGQPA
ELSPTP---ASGNRLVCQAFEYAYQLHKGQMRASGEPYIAHPVAVAGLLRSLGGDSAMIA
AGFLHDVVEDTEVTADEIGAIFGAEVRHLVEGVTKLSKFEFDSKTEQQAENFRRMFLAMA
KDIRVIVVKLADRLHNMRTLQHLRPDKQVRIARETLEIFAPLANRLGIGRFKWELEDLCF
KYLEPEAYKELTQLIVDKRTDREARLQQVSHVLKEGISKLGIKCKDVSSRPKHLYSIYKK
MQRQQKEFQEIYDIAAIRLLVNTKDECYRALAVAHDLYRPIPGRFKDYIGLPKPNRYQSL
HTVVMGPHGRPIEVQIRTVEMHHIAEYGIAAHWKYKESGNSHT--TITQDDEKFTWLRQL
LDWQNE--LKDAQEYLSDVKNNLFDEEVYAFTPNGDVVPLSRGATPVDFAYRIHTEVGNH
CAGAKVSGRIVPLNTELQNGDIVEIITQKNSHPSLDWLNFVVSTGAKNRIRQWYKKFHKD
ENRDRGHAMLEKVMGKSGLDAMLKTEPARAVAERCNYSSVNDLLAGLGHGEITLNAVVNR
LQEAIKEAQPAT------VEEPASLEDEIPAVKP---PANRRTALD-HAPIAGLEGLLHY
IAGCCHPIPGESILGVVSTGGRGIAVHRQDCPNVKSIPGERLIPLRWNNA-ESTAGQPDT
YPVQLRIEVIDRVGVLKDILTRLSDLKINVHKAGVKTHPDQIAEIDLGIDIRDHAHLNQT
FAHIRKLSDVLNLKRVTAVD----
>Syn307|148243334
-----------------------------------------MLDAAERFATSTASTLPGR
AECD----APQLRQEIAGPDDYAIDLPAWLRQCI--------------------EHVPPG
QGETCP---TDPEGLLASAFDFAYQLHRQQVRATGEPYIIHPVAVADLLRDIGASAAVIA
AGFLHDVVEDTDVSLEEIEGHFGAEVRQLVEGVTKLGGIHFTNRTEAQAENLRKMFLAMA
SDIRVVLVKLADRLHNMRTLGALRPEKQQRIATETRDIYAPLANRLGIGRFKWELEDLAF
KVLEPDDFRSISQQVASKRSDREERLGVTVQLLRDRLENSGVHECEVVGRPKHLYGIWSK
MQRQEKEFHEIFDVAAVRIVAPSVETCYRALAVVHDTFRPIPGRFKDYIGLPKPNGYQSL
HTAVIGRH-RPIEVQIRTGEMHEVAEYGIAAHWKYKEGGSP----ADGDEMARFNWLRQL
VDWQKEEGGQDHNDYLRSIKEDLFDDEVFVFTPNGDVIGLRKGSTAVDFAYRIHSEVGNH
CQGVRINDRLCPLATLLQNGDFVQIVTAKTAHPSLDWLNFVATPTARERIRQWYKRSHRD
DNITRGREMLERELGRDGFDALLSSDPILRVARRCNLTGVDDLLASLGFGGVTVHQVTNR
LREEMRLEEESSNE----APSNEELARNLSDQ-----ANTSTADPS-GSPILGVEGLEYR
LGGCCSPLPGEPIVGAVALGNHGITIHRQDCANVAQTPVERRLPVRWNP---VVREHRRR
YPVLLRIEVLDRVGILKDILTRLSDSSINVSDARVRTAYGKPARIDLRIELSSADQLQAT
MNQIRSMADVLDLARCGSA-----
>Syn9605|78213963
--------------------------------------------------------MGCA
LPEV-------RRHPIRHPDDYGIALPEWLRECI--------------------ANVPPG
IGQSCP---TDAEALLVSAFDFGFQLHEGQFRASGDPYIVHPVAVADLLRDIGASAPVIA
AGFLHDVVEDTDVTPDQIELHFGSEVRELVEGVTKLGGIHFNDRTEAQAENLRRMFLAMA
SDIRVVLVKLADRLHNMRTLGALKEEKRQRIARETREIYAPLANRLGIGRFKWELEDLAF
KLLEPEAFREIQEEVATKRSEREQRLGVTVGLLNERLERAGLDHCEVSGRPKHLFGIWSK
MQRQQKEFHEIYDVAALRILTPNVESCYRALAVVHDTFRPIPGRFKDYIGLPKPNGYQSL
HTAVIGRH-RPIEVQIRTLEMHHVAEFGIAAHWKYKEGGSPA---SSSSDAERFNWLRQL
VDWQQEGGNDDHNDYLSSIKEDLFDEEVFVFTPKGDVLGLRKGATAVDFAYRIHSEVGNH
CHGVRINDRLCPLPTPLQNGDFVRVLTSKTAHPSLDWLNFVATPTARNRIRQWYKRSHRD
ETIERGKDLLERELGRDGFDALLNSEAMQRVAQRCNVPTTEDLLASLGFGDVTLQQALNR
LREEMRLLAEQQQA----PPSNEDVAAALVPSR----DPAADRSVG-AGAILGLEGLDYR
LGGCCSPLPGELIVGTVALGNHGITIHRQDCSNVETIPRERRLPVRWNT--AHAEQEKQR
FPVQLRIEVIDRVGILKDILLRLSDGAINVSDARVTTAAGKPARIDLRVELEGADQLSRT
MDQIRSMADVIGIARVGTS-----
>Nosp|186685647
--------------------------------------------------------MSSL
AINS----------------SVDLAIPEWLKKCL------------------KESSTSNG
EVEDDRR--HSDAVLIGRAFEFAYQLHQGQYRKSGEPYIAHPIAVADLLHDLGGSAAMIA
AGFLHDVVEDTEVTSQEIEERFGAEVRQLVEGVTKLSKINFTSKTESQAENFRRMFLAMA
QDIRVIVVKLADRLHNMRTLQYMSEASRRRSAQETRDIFAPLANRLGIWRIKWELEDLAF
KYLEPEAFRQMQELVSEKRTAREEKLARATNMLQERLQQAGIRFQDISGRPKHLYSIYQK
MHRQQKEFHEIYDLAALRIIVQSNEECYRALAVVHDAFRPIPGRFKDYIGLPKPNRYQSL
HTGVIGLTGRPLEVQIRTIEMHHIAEYGIAAHWKYKETGGSSIS-HLTGTDDKFTWLRQL
LEWQTD--LKDAQEYLDSVKDNLFEDDVYVFTPKGDVVPLSPGSTTVDFAYRIHTEVGNH
CSGARVNGRMVSLSTRLQNGDIVEVLTQKNCHPSLDWLNFVRSSAAKYRIKQWYKRSRRE
ENVARGRELLEKELGKTGFDSLLKSDAMQIVAEKCNYHSVDDLLAGLGYGEVTLNLVLNR
WREVAKGQQPVST-----VPPFIPKEPPTTSKALRD-APPTTSRAS-DSPIVGVEGLVYH
LAGCCTPIPGEPIIGVVTRG-RGISIHRQGCHNLETVEYERLVPVRWNPS-AENSGRPHT
YPVDVQIEALDRVGVLKDILSRLSDQGINVRHAQVKTSVGQPALMDLGIDIRDRSQLEQV
FVQIKKMSDILNIRRVGQIDE---
>PromAS|123967746
-----------------------------------------MSEAAANSKEKNEIEVSKT
ILPE-------NKKYESESLNYQINIPDWLLKDI--------------------HNFEKS
NKEN-----DQNQNLIVKAFKLAYKAHDGQFRASGEPYIIHPVAVANLLKEIGASSSVIA
AGLLHDVVEDTGIDLSEIETNFGLEVKILVEGVTKLGGIHFNNRTEAQAENLRKMFLAMA
SDFRVVLVKLADRLHNMRTIEWLNDEKKLRIARETREIYAPLANRLGINRFKWELEDLAF
KFLEPKEYLDLKDQIAVKRSDREKRLKVTLNLMKENLISAGLKNFEITGRPKHLYGIWSK
MERQQKHFHEIYDVAALRIIVDNSDSCYRALAVVHDTFKPIPGRFKDYIGLPKPNGYQSL
HTSVIGRH-RPIEVQIRTTSMHQIAEYGIAAHWQYKEGGSPA-----KSNAERFNWLRQL
VEWQQEGNERDHNDYLASIKEDLFDEEVFVITPKGDVVGLRKGSTAIDFAYRIHSEVGNH
CNGIRINEKLSPLSTALQNGDFIEILTSNNATPSLDWLNFVVTPTAKNRIRQWYKKSHRD
ETIKRGRDLLEKEVGRNGFEALLSSEAMKKVANRCNLKTTEDLLASLGFGGLTLHQVLNR
LREEIKLQTEDVK-----NDSDSEIAKSLKSNNNL--STNQSNTAA-KSPISGIEGLDYR
IGKCCSPLPGEDIIGTVSLGNHGITIHREDCENVIPIPIERRLPVGWNQ---DNKTGDNK
FPIQLRIEVIDRVGVLKDILMRLSDKGINVSDANVKTAYGKPAIINLCVGLESYNQLHKT
IEQIKSMADVLDIARVGQS-----
>Rapb|282897317
--------------------------------------------------------MTSS
IDCS-----------------TKINLPQWLKTCL------------------QENTSNSG
SGEDDRR--CNDNSLVCNALKFAYELHEGQHRKSGEPYIAHPVAVADLLKDLGGNAPMIA
AGFLHDVVEDTEVTIEEIEQKFGHEVRQLVEGVTKLSKINFTSKTESQAENFRRMFLSMA
QDIRVIVVKLADRLHNMRTLQYMSETSRRRSAQETRDIFAPLANRLGIWHIKWELEDLAF
KYLEPDAYREIQEHVAEKRTAREEKLNKAKEVLRERIEQAGIKCLDISGRPKHLYSIYQK
MQRQQKEFHEIYDLAALRIIVETNEECYRALAVVHDAFCPIPGRFKDYIGLPKPNRYQSL
HTGVIGLTGRPLEVQIRTMEMHQVAEYGIAAHWKYKETGGSTA--QATGTDEKFAWLGQL
LDWQSD--LKDAEEYLDSVKDNLFEDDVYVFTPKGDVVALSPGSTSIDFAYRIHTEVGNH
CAGSRVNGRIVPLSTRLQNGDIVDIITQKNSHPSLDWLNFVRTSAAKYRIKQWYKRSRRE
ENITRGKELLEKELGKTGFDHLLKSNPMQTIAEKCNYHNVEDLLAGLGYGEITLNLVLNR
WRDIIKSQQPV-------ADIISFLPKDLSPKTSKD-SFPTTSKSS-DSPILGVEGLVYH
VAGCCTPIPGEAIIGVVTRG-RGISIHRQACHNLEQVEYERLVPVQWNTA-MEHRHRPQT
YPVDIQIETLDRVGVLKDVLSRLSDQGINVRHADVKTTSGQPALMNFGIEVRDRSQLEHL
FVQIKKMSDILNIRRVGEMERSPT
>YellA|86606590
--------------------------------------------------------MGQP
AVAA-------SLEGGFDLNSLDFEVPGWLRALL-------------------SGAEDLG
DGLRSYT--AEEADLLRRAFEFAYCLHKGQKRKSGDPYIAHPVAVASLLRELGGDAVTVA
AGLLHDVVEDTEVTLEALEAEFGPEVRLLVEGVTKLSQFNFSSKTEQQAENFRRMFVAMA
KDIRVIVVKLADRLHNMRTLQYLPPHKQKQIAAETMEIFAPLANRLGIWHFKWELEDLAF
KYLDYEAYRQIQELVNAKRSEREAEIQAFIEELRKHLIQGGLEHFEISGRPKHLYGIYRK
MQQQRKEFHEIYDLLAVRVIVQTVSECYRVLAVVHNCFRPIPGRFKDYIGLPKANRYQSL
HTAVIGLQGRPVEVQIRTEEMHRVAEYGIAAHWKYKEAGST----PVKPEEERFTWLRQL
LEWQND--LKDDKEYLDTIRENLFESEVYVFTPKGDLLALPQGSCPVDFAYRIHSEIGDH
CAGARVNNKIVPLNTRLRNGDIVQIITHKNAHPSLDWINFVATSSARNRIRQWFKRCNRE
QNIARGRDLLERELGKTGFDALLKSERMQKVAEKLNYTSVDDLLAALGYGEVTPTQVLHR
LQEVSKPAVSPPP-----EEGSLEEAKLLLPRA----NGSRGSSRS-QSPILGVEGLKHQ
LAKCCNPLPGDPILGVVTRF-KGITIHHRDCPRVAQVPGERLVPVRWNE--EQLRQSTQI
YPVELRLEVIDRVGVLRDILSRLSDQSINVRNARVQTFANRTALIDLCIDVRDKKQLDQV
QSQLRQLSDVLVLRSRHYQNGSR-
>Prom9215|157412548
-----------------------------------------MSEAAANSKEKNEIEVSKT
ILPE-------NKKYESEFLNYQINIPDWLLKDI--------------------HNFEKS
NTEN-----DENQNLIAKAFKLAYKAHDGQFRASGEPYIIHPVAVANLLKEIGASSSVIA
AGLLHDVVEDTGIDLYEIETNFGLEVKILVEGVTKLGGIHFNNRTEAQAENLRKMFLAMA
SDIRVVLVKLADRLHNMRTIEWLNDEKKLRIARETREIYAPLANRLGINRFKWELEDLAF
KFLEPKEYLDLKDQIAVKRSDREKRLKLTLNLMKENLISAGLKNFEITGRPKHLYGIWSK
MERQQKHFHEIYDVAALRIIVDNSDSCYRALAVVHDTFKPIPGRFKDYIGLPKPNGYQSL
HTSVIGRH-RPIEVQIRTTSMHQIAEYGIAAHWQYKEGGSPA-----KSNAERFNWLRQL
VEWQQEGNERDHNDYLASIKEDLFDEEVFVITPKGDVVGLRKGSTAIDFAYRIHSEVGNH
CNGIRINEKLSPLSTALQNGDFIEILTSNNATPSLDWLNFVVTPTAKNRIRQWYKKSHRD
ETIKRGRDLLEKEVGRNGFEALLSSEAMKKVANRCNLKTTEDLLASLGFGGLTLHQVLNR
LREEIKLQTEDVR-----NDSDSEIAKSLKSNSNL--STNQSNTAA-KSPISGIEGLDYR
IGKCCAPLPGEDIIGTVSLGNHGITIHREDCENVIPIPIERRLPVSWNQ---DNKTGDNK
FPIQLRIEVIDRVGVLKDILMRLSDKGINVSDANVKTAYGKPAIINLCVGLESYNQLHKT
IEQIKSMADVLDIARVGQS-----
>PromN2A|72383394
-----------------------------------------MPKVTSSQNSNQTNTVCDQ
FFDG---QPRLRTHQIKHIDDYEIILPEWLKNCI--------------------ENIPPG
IGASCP---RDSEALLVAAFDLAYQLHKGQFRKSGEPYITHPVAVADLLREIGASASVIA
AGFLHDVVEDTDITPEQLEGYFGSEVRYLVEGVTKLGGIHFNNRTEAQAENLRKMFLAMS
SDIRVVLVKLADRLHNMRTISYLGEEKQTRIARETREIYAPLANRLGIGRLKWELEDLAF
KLLEPDPFREIQQQIASKRSEREERLNTTVQLLKDRLNSAGLHQCEVSGRPKHLYGIWSK
MQRQKKEFHEIFDVAALRIIVSDVETCYRALAVVHDTFRPIPGRFKDYIGLPKPNGYQSL
HTAVIGRH-RPIEVQIRTPEMHRVSEFGIAAHWKYKEGGSPA-----NPDSEKFNWLRQL
VEWQQEDGVNDHNDYLASIKEDLFDEEVFVFTPKGDVLGLRNGSTAIDFAYRIHSEVGNH
CNGARINDRLCVLSTPLENGDFVEILTHKSSHPSLDWLNYVATPTARNRIRQWYKKSHRQ
ETISRGKELLEQEFGRKGIDNLLKGHAITKVAERCNLKSTEDLLAALGFGALTLHQVINR
FREEIKILNQVPET----ELSDLELATQIGTQANLASNKSKVSQTK-YSPIVGLEGLDYR
IGGCCSPLPGEAILGTVALGNHGITIHRTNCVNIESIPNSRRLSVQWNT---NARIKEEK
FPIQLRIEVIDRVGVLKDILMRLSDRGINVIDARVQTSHGKPECIDLKVELESVNQLEIT
INQIRSMVDVLDIART--------
>Syns9917|87123541
-----------------------------------------MLNVTSAPEQPQTDAVRAA
EPCD---QPVQRVHPIRTIEDYGIDLPDWLRECL--------------------THVPPG
EGYSCP---TDPEALLAAAFDFAFQLHQGQFRASGDPYIVHPVAVADLLRDIGASAPVIA
AGFLHDVVEDTDLTPAQLESHFGAEVRELVEGVTKLGGLHFTNRTEAQAENLRKMFLAMA
SDIRVVLVKLADRLHNMRTLGALKEEKRQRIARETREIYAPLANRLGIGRFKWELEDLAF
KLLEPDAFREIQQEVATKRSEREERLGVTVKLLSDRLAAVGLDSCEVSGRPKHLYGIWSK
MQRQQKAFHEIYDVAALRILTPNVESCYRALAVVHDTFRPIPGRFKDYIGLPKPNGYQSL
HTAVIGRH-RPIEVQIRTLEMHQVAEFGIAAHWKYKEGGSP----AAGGDTERFNWLRQL
VDWQQEGGADDHNDYLASIKEDLFDEEVFVFTPKGDVVGLRKGSTAVDFAYRIHSEVGNQ
CHGVRINDRLSPLSTPLQNGDFITILTSKTAHPSLDWLNFVATPTARNRIRQWYKRSHRD
ETIQRGKDLLEKELGRNGFDALLHSDAMTRVAERCNLHSTDDLLAALGFGAVTLHQVLNR
LREEIRLQTAAAAQ----PLSNEDVARRLVEQAEA--SSPRPSQGS-TVPILGVEGLDYR
LGGCCSPLPGEAIVGTVALGNHGITIHRQECANVEAIPSERRLPVSWNP---AVTRHGLR
FPAQLRIEVIDRVGILKDILMRLSDGSINVSDARVKTAYDKPARIDLRVEISSVEQLQRT
MAQIRSMADVLDIARTGQS-----
>Prom9312|78778579
-----------------------------------------MSEAAANSKEKNEIEVSKT
ILPE-------NKKYESESLNYQIKIPDWLLKDI--------------------HNFEKS
NKEN-----DENQNLLVKAFKLAYKAHDGQFRASGEPYIIHPVAVANLLKEIGASTSVIA
AGLLHDVVEDTGIDLSEIETNFGLEVKILVEGVTKLGGIHFNNRTEAQAENLRKMFLAMA
SDIRVVLVKLADRLHNMRTIEWLNDEKKLRIARETREIYAPLANRLGINRFKWELEDLAF
KFLEPKEYKDLKDQIAVKRSDREKRLKVTLNLMKENLVSAGLKNFEITGRPKHLYGIWSK
MERQQKHFHEIYDVAALRIIVDNSDSCYRALAVVHDTFKPIPGRFKDYIGLPKPNGYQSL
HTSVIGRH-RPIEVQIRTTSMHQIAEYGIAAHWQYKEGGSPA-----KSNAERFNWLRQL
VEWQQEGNEGDHNDYLASIKEDLFDEEVFVITPKGDVVGLRKGSTAIDFAYRIHSEVGNH
CNGIRINEKLSPLSTALQNGDFIEILTSNNATPSLDWLNFVVTPTAKNRIRQWYKKSHRD
ETIKRGRDLLEKEVGRNGFEALISSEAMKKVANRCNLKTSEDLLASLGFGGLTLHQVLNR
LREEIKLQTEDVK-----NDSDSEIAKSLKSNSNL--STNKSNTAA-RSPISGIEGLDYR
IGKCCSPLPGEDIVGTVSLGNHGITIHREDCENVIPIPIERRLPVGWNQ---DNKTGDNK
FPIQLRIEVIDRVGVLKDILMRLSDKGINVSDANVKTAYGKPAIINLCVGLESFNQLHKT
IEQIKSMADVLDIARVGQS-----
>SynsBL|116072003
-----------------------------------------MRHAASTPDEQRASQGSAL
FTRG---LPELRQRPIRNPEDYQIVLPEWLRQCI--------------------ANVPPG
AGQSCP---TDPEALLVSAFDFSFQLHEGQFRASGDPYIVHPVAVADLLRDIGASAPVIA
AGFLHDVVEDTDVSLEEIQAHFGSEVRELVEGVTKLGGIHFNDRTEAQAENLRRMFMAMA
SDIRVVLVKLADRVHNMRTIGALKEEKRQRIARETREIYAPLANRLGIGRFKWELEDLAF
KLLEPEAFREIQQEVATKRSEREQRLGVTVGLLNERLQRAGLEGCEVSGRPKHLYGIWSK
MERQQKAFHEIYDVAALRITTPSVETCYRALAVVHDTFRPIPGRFKDYIGLPKPNGYQSL
HTAVIGRH-RPIEVQIRTLEMHQVAEFGIAAHWKYKEGGSPA---SCGSDAERFNWLRQL
VDWQQEGGNDDHNDYLSSIKEDLFDEEVFVFTPKGDVVGLRKGATAVDFAYRIHSEVGNH
CNGVRVNDRLCPLATPLQNGDFVQVLTSKTAHPSLDWLNFVATPTARNRIRQWYKRSHRD
ETIERGKDLLERELGRDGFDLLLNGDTMVRVAQRCNVVTTEDLLASLGFGAVTLQQVLNR
FREEIRLQAQEEEE----PLSNEEVALALVAPK----ESAQPHRRG-AGAILGIEGLDYR
LGGCCSPLPGEAIVGTVALGNHGITIHRQDCTNVESIPRERRLPVRWNP---KPDGDRQN
FPVQLRIEAIDRVGILKDILMRLSDGGINVSDARVKTATGRPACIDLRVELQGADQLSRT
LSQIRSMADVIDIARIGVS-----
>Prom9515|123965455
-----------------------------------------MSEATADSKERKEIEVSTI
IVPE-------NKNYESESLKYEIKIPNWLLENI--------------------QNYELS
NNKN-----DSNQDLIVKAFKLAYQAHNGQLRASGEPYIIHPIAVADLLKEIGASSSVIA
AGLLHDVVEDTGIALSEIEINFGLEVKVLVEGVTKLGGIHFNNRTEAQAENLRKMFLAMA
SDIRVVLVKLADRLHNMRTIQWLNEERKERIARETREIYAPLANRLGINRFKWELEDLAF
KFLEPDEYKNLKDQIVVKRSDREKRLDNTLNLMKENLVSSGLKNFEITGRPKHLYGIWSK
MERQQKQFSEIYDVAALRIIVSNLDSCYKALAVVHDTFRPIPGRFKDYIGLPKPNGYQSL
HTSVIGKH-RPIEVQIRTTSMHQIAEFGIAAHWQYKEGGSPA-----SSNAERFNWLRQL
VEWQQEGNEKDHNDYLASIKEDLFDEEVFVITPKGDVVGLRKGSTAIDFAYRIHSEIGNH
CNGIRINEKLSPLSTSLQNGDFIEILTNNNSTPSLDWLNFVVTPTAKNRIRQWYKKSHRD
ETIKRGKDLLEKEIGRNGFESLLSSDAMQKVAHRCNLKTTEDLLASLGFGGLTLHQVLNR
LREEIKIQTEEIK-----NESNAEIAKTLVNKNNS--ITTKSHATN-KSPISGVEGLDYR
IGKCCSPLPGEEIIGTVSLGNHGITIHRRDCENVLPIPIERRLPVAWNQ---ENKVLDNK
FPIQLRIEVIDRVGVLKDILMRLSDKGINVSDANVKTAFGKPAIINLCVGLESYSQLHKT
IDQIKSMADVLDIARVGIS-----
>Cya8802|257059322
--------------------------------------------------------MNVV
TYPE--------------SKPVTLPLPDWLNQCL--------------------IAYQSD
SN-------SEEISLICRAFNFAYQLHEGQYRKSGEPYIAHPIAVAGLLRDLGGDKAMIA
AGFLHDVVEDTDVTVEQIEENFGSEVRQLVEGVTKLSKFNFSSKTEHQAENFRRMFLAMA
KDIRVIVVKLADRLHNMRTLEHLKPEKQERIARETKEIFAPLANRLGIWRFKWELEDLSF
KYLEPEAYREIQSLVAEKRSDRETRLETIKEMLRQRLQKIGVQVVELQGRPKHLYGIYHK
MQRQQKGFNQIYDIAALRIIVKNNEDCYRALAVVHDAFKPIPGRFKDYIGLPKPNRYQSL
HTTVVGLTGRPLEVQIRTLEMHHIAEYGIAAHWKYKETGGSDHT-ELSEEDEKFTWLRQL
LEWQKD--LQDAQEYVDTLKDNLFDDDVYVFTPQGDVVALARGSTPVDFAYRIHTEVGNH
MKGARINEKWSVLDTPLHNGDIVEIITQKNCHPSLDWLNFAVTPSARNRIRQWYKRSRRE
ENVARGREMLEKELGKSGLDALLKSDPMQMVAERCNYQSVEDLLAALGYGEITLNQVIKR
WREVTAKTQE--------NQTVEGFSNPCP-------PSSCPGKQS-KSPIMGVEGLVYN
MAGCCHPLPGEAIIGIVTLGAKGISIHRQGCPNIETIPSDRLVPVRWNP--TENQTCLTT
YPVDIAIEALDRVGVLKDILSRLSDNNINVRNAGVKTGRNKPAMISLRIDIRDRQQLECV
INQIRNMSDILSIHRVNSLEA---
>Prom9313|33864375
-----------------------------------------MPNVTTAPKSTQANAGCGS
EVCG---LPEIRTHPFSSVDDYGIALPEWLKDCI--------------------KHIPPG
LGQSCP---IDSEALLAAAFDLAFQLHEGQFRASGDPYIVHPVAVADLLRDIGASASVIA
AGFLHDVVEDTDLTPEQLEDYFGAEVRELVEGVTKLGGINFTNHTEAQAENLRKMFLAMA
SDIRVVLVKLADRLHNMRTLGSLQADKQQRIARETREIYAPLANRLGIGRFKWELEDLAF
KLLEPEAFREIQQEVATKRSERENRLANTVELLTERLASAGLDTCEVSGRPKHLYGIWSK
MQRQQKAFHEIFDVAALRIIAPSVETCYRALAVVHDTFRPIPGRFKDYIGLPKPNGYQSL
HTAVIGKH-RPIEVQIRTPGMHRVSEFGIAAHWEYKEGGSPA-----AANKERFNWLRQL
VEWQQEGGNDDHNDYLASIKEDLFDEEVFVFTPKGDVVGLRKDSTVVDFAYRIHSEVGNH
CHGARINDRLCPLSTSLQNGDFVQVLTSKTAHPSLDWLNFVATPTARNRIRQWYKRSHRN
ETIQRGKDLLERELGRNGFDALLNSEAMTRVAERCNLTVTEDLLAALGFGALTLQQVLNR
LREEIRLQTIEPEQ----PLSNVNVAKRLVAQVES--SPARLPTSD-GVPILGVEGLDYR
LGGCCSPLPGEAILGTVALGNHGITIHRQDCVNIGSVPSERRLPVRWNQ---GAFIENER
FPVQLRIEVIDRVGILKDILMRLSDNHINVSDARVKTSYGKPACIDLRVELNSAAQLVSM
MDQIRSMADVLDIARTGLS-----
>Cya7822|196257429
--------------------------------------------------------MNVI
TVAQ----------PNSADISFDIPLPKWLSECI--------------------IAHSTN
EQ-------AEEIGLICRAFNFAYELHKGQYRKSGEPYIAHPIAVAGLLRDLGGDSTMIA
AGFLHDVVEDTEVTLEDIEQRFGDEVRQLVEGVTKLSKFNFSSKTERQAENFRRMFLAMA
KDIRVIVVKLADRLHNMRTLEHLATEKQRSIALETREIFAPLANRLGIGRFKWELEDLCF
KYLEPEAYREIQALVAEKRIDRETRIEQITETIREGLHQIGVNVLEIQGRPKHLYGIYHK
MQRQRKEFHEIYDIAALRIIVETKDECYRALAIVHDVFKPIPGRFKDYIGLPKSNRYQSL
HTTVVGFTGRPLEVQIRTLEMHHIAEYGIAAHWKYKESGGSNY--NLTSEDEKFTWLRQL
IEWQND--LKDAQEYIENLKDNLFEDDVYVFTPQGDVIVLARGATPVDFAYRIHTEVGHH
MKGARINGRWSVLDTPLHNGDIVEIITSKNSHPSLDWLNFVVTPSARHRIRQWFKRSRRE
ENIIRGRDLLEKELGKTGFDALLKSEPMLKVAKICNYQVVEDLLVGLGYGEVTLNQVVNR
LREINKVQPE--------STAPLTLQSEIPSQTVI--RQPSPTETN-KSPIAGVEGLLYH
IAGCCHPLPGEGIIGVVTRSARGISIHRQGCPNVENVPGERIIPVSWNP----VNGRSQT
YPVDIVIETIDRVGVLRDILSRLSDENINVRNAEVKTSMGKPALIALSIDIRDHDQLEYI
TQKIKNMSDILEIRRVGQVHEE--
>Cya7424|218441725
--------------------------------------------------------MNLI
TVAQ----------SNPTEIAVEVPLPQWLTECL--------------------LTYQSS
QE-------QEDLSLICRAFNFAYELHRGQYRKSGEPYIAHPVAVAGLLRDLGGDSTMIA
AGFLHDVVEDTEVTLEEIEERFGLEVRQLVEGVTKLSKFNFSSKTERQAENFRRMFLAMA
KDIRVIVVKLADRLHNMRTLEHLAPEKQCRIALETREIFAPLANRLGIGRFKWELEDLCF
KYLEPEAYREIQTLVAEKRVDRETRIDKISETLRERLYQIGVKVLEIQGRPKHLYGIYDK
MQRQHKEFHEIYDIAALRILVETKEECYRALAIVHDVFKPIPGRFKDYIGLPKPNRYQSL
HTTVVGLNCRPLEVQIRTLEMHHIAEYGIAAHWKYKETGGSTY--NITSEDEKFTWLRQL
IEWQND--LKDAQEYIESLKDNLFEDDVYVFTPQGDVIALARGATAVDFAYRIHTEVGHH
MKGARINGRWSVLDTPLHNGDIVEIITSKNSHPSLDWLNFVVTPSARHRIRQWFKRSRRE
ENILRGRDLLEKELGKTGFDALLKSEPMLKVAKISNYQSVEELLVGLGYGEVTLNQVVNR
LREVNKAQ----------PETTPTLKSEIPSQTQSS-RPSAPLDTH-KSPIAGVEGMLYH
IAGCCHPLPGESIIGVVTRGAKGISIHRQGCPNVENVSPERIIPVNWNP----INGRSQT
YPIDIVIETIDRVGVLRDILTRLSDENINVRNAQVKTSLGKPALIALSIDIRDHEQLEYA
IKRIKNLSDILEIRRVGQVYED--
>PromN1A|124024980
-----------------------------------------MPKVTSAQNSNQTNTVCDE
FFDG---QPRLRTHQIKHIDDYEIILPEWLKNCI--------------------ENIPPG
IGASCP---RDSEALLVAAFDLAYQLHKGQFRKSGEPYITHPVAVADLLREIGASASVIA
AGFLHDVVEDTDITPEQLEGYFGSEVRYLVEGVTKLGGIHFNNRTEAQAENLRKMFLAMS
SDIRVVLVKLADRLHNMRTISYLGEEKQIRIARETREIYAPLANRLGIGRLKWELEDLAF
KLLEPDPFREIQQQIASKRSEREERLNTTVQLLKDRLNSAGLHQCEVSGRPKHLYGIWSK
MQRQKKEFHEIFDVAALRIIVLDVETCYRALAVVHDTFRPIPGRFKDYIGLPKPNGYQSL
HTAVIGRH-RPIEVQIRTPEMHRVSEFGIAAHWKYKEGGSPA-----NPDSEKFNWLRQL
VEWQQEDGVNDHNDYLASIKEDLFDEEVFVFTPKGDVLGLRNRSTAIDFAYRIHSEVGNH
CNGARINDRLCVLSTPLENGDFVEILTHKSSHPSLDWLNYVATPTARNRIRQWYKKSHRQ
ETISRGKELLEQEFGRKGIDNLLKGHAITKVAERCNLKSTEDLLAALGFGALTLHQVINR
FREEIKILNQVPET----ELSDLELATQIGTQANLASNKSKASQTK-YSPIVGLEGLDYR
LGGCCSPLPGEAILGTVALGNHGITIHRTNCVNIESIPNSRRLSVQWNT---NARIKEEK
FPIQLRIEVIDRVGVLKDILMRLSDRGINVIDARVQTSQGKPACIDLKVELESVNQLEIT
INQIRSMVDVLDIARTSFN-----
>Micc|254414928
--------------------------------------------------------MSAT
VLTT----------------TYNLDVPDWLQDCL--------------------STASTT
SDPSTP----DDAALVVRAFEFAYQLHSEQYRASGEPYIAHPVAVAGLLRDLGGNSTMMA
AGLLHDVVEDTDVTPDEIESIFGAEVRHLVEGVTKLSKFNFSSKTERQAENFRRMFLAMA
KDIRVIVVKLADRLHNMRTLEHLKPQKQRAIAQETREIFAPLANRLGIGRFKWELEDLSF
KYLEPNAYRKIQELVAERRQDREERLTQVSQILRGRLDEMGIRCVDLNSRPKHLYGIYQK
MQRRNKEFHEIYDLAAMRIIVETNEGCYRALAVVHDAFRPIPGRFKDYIGLPKPNRYQSL
HTGVIGFHGRPIEVQIRTLEMHRIAEYGIAAHWKYKETGTSDPT-QIGADDDKFTWLRQL
LEWQND--LKDAHEYIESVKDNLFDDDVYVFTPDGDVIPLSRDATPIDFAYRIHTEIGNH
CAGVRINGQWRVLDTPLKNGDIVEIITQKNSHPSLDWLNFVVTPSARNRIRQWYKRSHRD
ENVARGRDLLEKELGKNGFESLLKSEPMQSVAERCNYQNAEDLLAALGYGEVTLNLVVNR
LRDAVKATQPLETE----PVEIEDLLPSLPTAK----ETSDQWTIK-GEPIAGVEGLMHR
IAGCCNPVPGEPILGVVTRL-RGISIHRQGCPNVENIEGDRLVPVNWNPT-DQESGRPQT
YPVNIQIEVLDRVGVLKDILSRLSDHHINVRKAQVKTQDGKPALIDLCIDIRDYGQLQQS
FAQIKKMSDILNLRRISDINE---
>Prom9202|254527119
-----------------------------------------MSEAAANSKEKNEIEVSKT
ILPE-------NKKYESESLNYQINIPDWLLKDI--------------------YNFEKS
NTEN-----DENQNLIAKAFKLAYKAHDGQFRASGEPYIIHPVAVANLLKEIGASSSVIA
AGLLHDVVEDTGIDLCEIETNFGLEVKILVEGVTKLGGIHFNNRTEAQAENLRKMFLAMA
SDIRVVLVKLADRLHNMRTIEWLNDEKKLRIARETREIYAPLANRLGINRFKWELEDLAF
KFLEPKEYLDLKDQIAVKRSDREKRLKLTLNLMKENLISAGLKNFEITGRPKHLYGIWSK
MERQQKHFHEIYDVAALRIIVDDSDSCYRALAVVHDTFKPIPGRFKDYIGLPKPNGYQSL
HTSVIGRH-RPIEVQIRTTSMHQIAEYGIAAHWQYKEGGSPA-----KSNAERFNWLRQL
VEWQQEGNERDHNDYLASIKEDLFDEEVFVITPKGDVVGLRKGSTAIDFAYRIHSEVGNH
CNGIRINEKLSPLSKALQNGDFIEILTSNNATPSLDWLNFVVTPTAKNRIRQWYKKSHRD
ETIKRGRDLLEKEVGRNGFEALLSSEAMKKVANRCNLKTTEDLLASLGFGGLTLHQVLNR
LREEIKLQTEDVK-----NDSDSEIAKSLKSNSNL--STNQSNTAA-KSPISGIEGLDYR
IGKCCAPLPGEDIIGTVSLGNHGITIHREDCENVIPIPIERRLPVSWNQ---DNKTGDNK
FPIQLRIEVIDRVGVLKDILMRLSDKGINVSDANVKTAYGKPAIINLCVGLESYNQLHKT
IEQIKSMADVLDIARVGQS-----
>Nods|119509915
--------------------------------------------------------MSSI
LVNS----------------TTELALPEWLHKCL-----------------RESSAYKGE
AEADRR---YSDAVLIGKAFEFAYQLHEGQYRKSGELYISHPVAVAGLLRDLGGSPAMIA
AGFLHDVVEDTDVTSEQIEEHFGPEVRQLVEGVTKLSKINFTSKTESQAENFRRMFLAMA
QDIRVIVVKLADRLHNMRTLQYMSESSRRRSAQETRDIFAPLANRLGMWRIKWELEDLSF
KYLEPEAFRQIQDHVSEKRAAREEKLAKTTDMLRERLQQAGIHCQDISGRPKHLYSIYQK
MQRQQKEFHEIYDLAALRIIVQTNEECYRALAVVHDAFRPIPSRFKDYIGLPKPNRYQSL
HTGVIGLSGRPLEIQIRTVEMHHVAEYGIAAHWKYKETGGSTS--QLTNADEKFTWLRHL
LEWQSD--LKDAQEYLDSVKDNLFEDDVYVFTPKGDVVPLSPGATCIDFAYHIHTEVGNH
CAGARVNGRMVPLSTRLQNGAIVEIISQKNSHPSLDWLNFARSSAAKYRIKQWYKRSRRD
ENVARGRELLEKELGKTGFDNLLKSEAMQTVAEKCNYHSAEDLLAGLGYGEITLNLVLNR
WREVAKGQQPANV-----VPLFPGKELPTTSKTVRD-APPHSTRPC-DSPIIGVEGLVYH
IAGCCTPIPGEPIIGVVTRG-RGISIHRQGCNNLETVEYERLVPVSWNLA-TEHISRPLT
YPVNVQIEALDRVGVLKDILSRLSDQGINVRHAQVKTSIGQPALIDLGIDIRDRLQLEQV
FTQIKKMSDILNIRRLGQIDE---
>Cyab|254432294
MLRAVSDLNPSLQDPQLQGAAAGRPLASPGQGRAAMTAALDSEPLAEPVCEPLGDPDRSL
PVPPAASGSSIARRPIHTPADYGVPLPEWLQRCI--------------------EHVPPG
AGESCP---TDAEALLASAFDFAYQLHEGQYRASGEPYIVHPVAVADLLRDIGASASVIA
AGFLHDVVEDTEVTPDELEQHFGAEVRALVEGVTKLGGIHFTNKTEAQAENLRRMFLAMA
SDIRVVLVKLADRLHNMRTLAALKPEKQLRIARETREIYAPLANRLGIGRLKWELEDLAF
KILEPEAYRDVQQQVATKRCEREERLGVTVQLLRERLAAVGLSACEVSGRPKHLYGIWSK
MQRQQKAFHEIYDVAALRIICPSLDGCYRSLAVVHDTFRPIPGRFKDYIGLPKPNGYQSL
HTAVIGRH-RPIEVQIRTPEMHQVAEYGIAAHWKYKEGGSPA---AVGNDAERFNWLRQL
VDWQKDGGSQDSNDYLASIKEDLFDEEVFVFTPNGDVVGLRKGSTAVDFAYRIHSEVGNH
CQGVRINDRLCPLATPLQNGDFVQIITAKTAHPSLDWLNFVATPTARNRIRSWYKKSHRE
ANIQRGTEMLERELGRDGFDALLNGEAMAKVARRCNLVGTDDLLASLGFGGVTLHQVLNR
LREELRLANSAAAP----VLSNEELARNVSAQGEQSGAPVIPAGHGAASAILGLEGLDYR
LGGCCSPLPGEPILAAVALGNHGITIHRQDCANVEQVPAERRLPVRWNP--AAGAPEKRR
YPVQLRIEVLDRVGVLKDILMRLSDHRINVSDARVRTTPGKPARIDLRVELTSAGQLTST
INQIRSMADVLDICRTGIG-----
>Acam|158335664
--------------------------------------------------------MNLK
ATVS----------------PTDLELPIWLQECM--------------------LEVDGA
EDKDG----IPEQTLICRAFNFGYQLHEGQRRASGEPYIAHPVSVAELLRDLGGSAAMIA
AGFLHDVVEDTDVTPETIEAEFGLEVRQLVEGVTKLSKFNFSTKTEREAENFRRMFLAMA
QDIRVIVVKLADRLHNMRTLEHLPPVKQRRIAQETRDVFAPLANRLGIWRFKWELEDLAF
KYLEPDTYRRMQQLVADKRTDREDHIEQAITILHDRLEPICSKHLEISGRPKHLFSISQK
MERQQKEFHEIYDVAAVRVIVKTNEECYRALAVVHDCFRPIPGRFKDYIGLPKSNRYQSL
HTVVIGLGGRPLEVQIRTEAMHHIAEYGIAAHWKYKESSNQPGKAAWSPDDEKFTWLRQL
LEWQSD--LKDAQEYLDNVKDNLFDSEVYVFTPKGDLIDLTQGATPVDFAYRIHTEVGNH
CFGARVNGRMVTLDTPLDNGDIVEIMTQNSAHPSLDWLNFAASNAARNRIRQWYKRSHRE
ENILRGREMLEKALGKKGFDALLKSEPMQIVANRCNYQTPDDLLAALGYGEVTLNSVANR
LRETIRSQQAEAE-----PATSDLTDVNLPTQ-----ASPRPLPSSGDSPITGVEGLVYH
MAGCCHPVPGEPIIGAVTLSNRGISIHRQGCKNIGNIPGDRLIPVSWNPTHPSQQSRRYT
YPIEVQIEVIDRVGILKDILTRLTDSKVNVHNAQVKTFPGQTAVINLGLDIEHCNQLDQI
CAQIRKMSDVLKLRRLSQVED---
>Prom9301|126695549
-----------------------------------------MSEAAANSKEKNEIEVSKT
ILPE-------NKKYESESLNYQINIPDWLLKDI--------------------HNFEKS
NKEN-----DENQNLIVKAFKLAYKAHDGQFRASGEPYIIHPVAVANLLKEIGASSSVIA
AGLLHDVVEDTGIDLSEIETNFGLEVKILVEGVTKLGGIHFNNRTEAQAENLRKMFLAMA
SDIRVVLVKLADRLHNMRTIEWLNDEKKLRIARETREIYAPLANRLGINRFKWELEDLAF
KFLEPKEYLDLKDQIAVKRSDREKRLKVTLNLMKENLISAGLKNFEITGRPKHLYGIWSK
MERQQKHFHEIYDVAALRIIVDNSDSCYRALAVVHDTFKPIPGRFKDYIGLPKPNGYQSL
HTSVIGRH-RPIEVQIRTTSMHQIAEYGIAAHWQYKEGGSPA-----KSNAERFNWLRQL
VEWQQEGNERDHNDYLASIKEDLFDEEVFVITPKGDVVGLRKGSTAIDFAYRIHSEVGNH
CNGIRINEKLSPLSTALQNGDFIEILTSNNSTPSLDWLNFVVTPTAKNRIRQWYKKSHRD
ETIKRGRDLLEKEVGKNGFEALLSSEAMKKVANRCNLKTTEDLLASLGFGGLTLHQVLNR
LREEIKLQTEDVK-----NDSDSEIAKSLKSNNNL--STNQPNTAA-KSPISGIEGLDYR
IGKCCSPLPGEDIIGTVSLGNHGITIHREDCENVIPIPIERRLPVGWNQ---DNKTGDNK
FPIQLRIEVIDRVGVLKDILMRLSDKGINVSDANVKTAYGKPAIINLCVGLESYNQLHKT
IEQIKSMADVLDIARVGQS-----
>Artm|209522975
--------------------------------------------------------MNIK
TLSS--------------SNTYECSVPDWLQHCL--------------------DNSHSL
ESSDTPSF-SPDNDLISRAFLFAYQLHKGQYRKSGEPYINHPIAVAGILRFLGSDTAMVA
AGFLHDIIEDTDVTPEELESHFGPEVRHLVEGVTKLSKFNFSNTTERQAENFRRMFLAMA
QDIRVIVVKLADRLHNMRTLEFMSESKQRSIALETREIFAPLANRLGIGRLKWELEDLAF
KYIEPEAYREIQIRVADRRATREEKLAALADILRDRMEKSGIRCYEVTGRPKHLYGIYKK
MQERHKQFHEIYDIAALRLIVETNEECYRALAIVHDSYRPIPGRFKDYIGLPKPNRYQSL
HTGVIGNTGRPVEVQIRTVEMHHIAEYGIAAHWKYKETGGSEFG-KLTETDEKFTWLRQL
LEWQSD--LKDAQEYLDTVKNNLFDEDVYVFTPDGDVMALSNGATTVDFAYRVHSEVGNH
CKGAKVNERMVPLDTVLKNGDIVEILTNKNSHPSLDWLNFVRTSTAKNRIRQWYKRSHRD
ENIARGRELLEKEMGRNGLESLLKSAPMQTVVHRCNYHSVDDLLAALGYGEITLKQVVHR
LQDVVKANSPVPEVSME-QAANNLQMQNLAPRNTLHGSVPTSTSSS-KSPIAGVEGLMYH
IAGCCNPIPGEPIIGTVTRT-RGISIHRQGCHNVSKVSGDRLVPVSWNPT-PIDQGRPKT
YPVKIQIEVLDRVGVLNDILSRLKDNNINVCSAQVKTFRDAPALIELGIEICDRNQFEQT
CLQIKNISDVLNLRRMNRGDQS--
>Syne6301|56750188
--------------------------------------------------------MNVA
APAA------------NFPSTFAVELPAWLEQSL--------------------SHEEQQ
SEESPD---GSDHCLIARAFRFAYSLHEGQYRASGEPYIAHPVAVAGLLRDLGGSAAVIC
AGFLHDVVEDTEVTPEEIEERFGAEVRQLVEGVTKLSKFNFSSKTEQQAENFRRMFLAMA
QDIRVILVKLADRLHNMRTLEHLASTKQKRIAKETMDIFAPLANRLGIGRVKWELEDLSF
KYLDAEQYRSIQGHVAEKRADREARLEQSVQILRDRLSQIGIEPVDVSGRPKHLYSIYRK
MQMQQKEFHEIFDVAALRIIVNSNDECYRALAVVHDAFRPIPGRFKDYIGLPKPNRYQSL
HTTVIGLSGRPLEIQIRTLEMHRIAEYGIAAHWKYKESGGSAG--KFSTEDEKFTWLRQL
LEWQHD--LKDAKEYLENIKDNLFDEDVYVFTPGGDVIALAQRSTPVDFAYRIHTEVGNR
CAGAKVNGRIVPLETRLNNGDIVEILTQKNARPSLDWLNFVVTSAAKNRIRQWYKRSHRD
ENIARGREMLEKELGKPGFEALLKSEPMQKVAERCNYPSPDDLLAAIGYGEMTITLVVNR
IRDAVRSQQPALLEGTDTALSDADLAATLSQATQ---RHDAQRPVS-RSPIIGVEGLVYR
LAGCCNPLPGESILAVVSRGNHGIAVHRQSCPNVEGIAGDRLIPVCWNPD-EVKAPRPQT
YPVNVQITVLDRVGVLRDILTRLSDNNINVRNAQVKTTPGKPAIIDLCIDLASADQLGRT
FSQIRQMSDVLHIRRLSSGSDDEL
>Anav|75911185
--------------------------------------------------------MSSI
AISS----------------PTDLSLPEWLKQCL-----------------RDSSTYGSK
AENDRM---CSDNTLICRAFDFAYQLHHGQYRKSGELYISHPIAVAGLLRDLGGSPAMIA
AGFLHDVVEDTDVTIEEIEERFGPEVKQLVEGVTKLSKINFKSKTESQAENFRRMFLAMA
QDIRVIVVKLADRLHNMRTLQYMSEDSRRRSAQETRDIFAPLANRLGIWRIKWELEDLAF
KNLEPEAFRQMQKYVSEKRDAREEKLAKATAILRDRLQQAGIRCLDISGRPKHLYSIYQK
MHRQQKEFNEIYDLAALRIIVETNEECYRALAVVHDAFRPIPGRFKDYIGLPKPNRYQSL
HTGVIGLTGRPLEVQIRTMEMHRIAEYGIAAHWKYKETGGSNS--LITTSDEKFTWLRQL
LEWQSD--LKDAQEYLDSVKDNLFEDDVYVFTPKGDVIPLSPGATTIDFAYHIHTEVGNH
CAGARVNGRMVPLSTRLSNGDIVEIITQKNSHPSLDWLNFVRTSAAKYRIKQWYKRSRRE
ENVARGRELLEKELGKTGLDSLLKSDAMRTVSEKCNYHSAEDLLAGMGYGEVTLNLVLNR
WREVVKSQQPV-------VDTPILLPKEPSTAK----APTPITRAT-DSPIVGVEGLVYH
LAGCCTPIPGEPIIGAVTRG-RGISIHRQGCHNLETVECDRLVPVSWNPV-AENRGRPQT
YPVNVQIEALDRVGVLKDILSRLSDQGINVRYAQVKTAVNQPALIDLGIDIRDRPQLEQV
FIQIKKMSDILNIRRVGQIDE---
>Artp|284050030
------------------------------------------------------------
-------------------------MPDWLQHCL--------------------DNSQSL
ESSDTPSF-SPDNDLISRAFLFAYQLHKGQYRKSGEPYINHPIAVAGLLRFLGSDTAMVA
AGFLHDIIEDTDVTPEELESNFGPEVRHLVEGVTKLSKFNFSNTTERQAENFRRMFLAMA
QDIRVIVVKLADRLHNMRTLEFMSESKQRSIALETREIFAPLANRLGIGRLKWELEDLAF
KYIEPEAYREIQIRVADRRAIREEKLAALADILRDRMEKSGIRCYEVTGRPKHLYGIYKK
MQERHKQFHEIYDIAALRLIVETNEECYRALAIVHDSFRPIPGRFKDYIGLPKANRYQSL
HTGVIGNTGRPVEVQIRTVEMHHIAEYGIAAHWKYKETGGSEFG-KLTETDEKFTWLRQL
LEWQSD--LKDAQEYLDTVKNNLFDEDVYVFTPDGDVMALSNGATTVDFAYRVHSEVGNH
CKGAKVNERMVPLDTVLKNGDIVEILTNKNSHPSLDWLNFVRTSTAKNRIRQWYKRSHRD
ENIARGRELLEKEMGRNGLESLLKSAPMQTVVHRCNYHSVDDLLAALGYGEITLKQVVHR
LRDVVKANSPVPEVSME-QAANNLQMQNLAPRNTLHGSVPTSTSTS-KSPIAGVEGLMYH
IAGCCNPIPGEPIIGTVTRT-RGISIHRQGCHNVSKVSGDRLVPVSWNPT-PIDQGRRKT
YLVKIQIEVLDRVGVLNDILSRLKDNNINVRSAQVKTFRDAPALIELGIEICDRNQFEQT
CLQIKNISDVLNLRRMNRGDQS--
>Cya7425|220907977
--------------------------------------------------------MNVE
TPSP----------------PQDIAVPDWLQECM--------------------ISLQDS
EGKED----TSAAELVCRAFNFAYRLHQGQRRASGEPYIAHPVAVAGLLRDLGGSAAMVA
AGFLHDVIEDTTVTPEQLEAEFGPEVRQLVEGVTKLSKINFS-KTERQAESFRRMFLAMA
QDIRVIFVKLADRLHNMRTLEYLPEEKRRRIAQETRDVFAPLANRLGIWRFKWELEDLSF
KYLEPEAYRRMQDLVAEKRGIREAQLEDAIAILRQQLQPLNLKRCDLSGRPKHLYSIYQK
MERQQKEFHEIYDIAAIRVIVETKDECYRVLAIVHDCFKPVPNRFKDYIGLPKPNRYQSL
HTVVIDQGGRPLEVQIRTMEMHRVAEYGIAAHWKYKEVGHSLGQ-HLTTADEKFVWLRQL
LDTQND--LKDAQEYLDSLKDNLFDNDVYVFTPQGDVITLHQGATAVDFAYRIHTEVGNH
CAGVKVNDRMVTLDTPLHNGDIVEILTHKNAHPSLDWLNFAITTTARNRIRQWYKRSHRE
ENILRGRDMLEKELGKSGFDALLKSAPMQSTAERCNYQTVDDLLAGLGYGEVTLNHVVNR
LREIIKAQQ---------PLAQQETPLLLPSSPTP--RLLPPTKPS-DSPILGVEGLVYH
LAGCCSPVPGEQIIGVVTLSSRGISIHRQGCVNVDSVAGDRLIPVSWNPN-LASNGRPQT
YPIEIQVEVIDRVGVLKDVLTRLTDNRINVRNAQVETFPDQTAIIDMCIDIRDAEQLEQV
FAQIKKISDVLNLRRLHQMDS---
>Cya51142|172039304
--------------------------------------------------------MNAV
TFPD--------------SKPLDIALPDWLNQCL--------------------LSHESD
KS-------NQDLDLICRAFNFAYKLHEGQTRKSGEPYIAHPVAVAGILRDLGGDKAMIA
AGFLHDVVEDTDVTVEEIEEMFGQEVALLVEGVTKLSKFNFSNKTEQQAENFRRMFLAMA
RDIRVIVVKLADRLHNMRTLEPLRPEKQKRIARETKEIFAPLANRLGIWRVKWELEDLSF
KYLEPEDYREIQNFVSEKRIDRETRIETVKNILQKRLDDMGIQVLELQGRPKHLYGIYFK
MQRQNKGFHEIYDLAALRIIVKTNEECYRALAVVHDVFKPMPGRFKDYIGLPKPNRYQSL
HTTVVGLNGRPLEIQIRTLEMHHIAEYGIAAHWKYKETGGSNHT-HFSNEDEKFTWLRQL
LDWQKD--LKDDQEYVENLKDNLFDDDVYVFTPDGDVIALSRGATAVDFAYRIHTEVGNH
MKGARINGKWSVLDQPLHNGDIVEIITQKNCHPSLDWLNFVVTPTARNRIRQWFKRSRRE
ENMSRGRDILEKELGKNGFEALLKSQPMQTVAEKCNYQSVDDLLAGLGYGGITLNQVVNR
VREVTVTNQKE-------EVSEINLPSASP-------SPSCPTKPN-KSPILGVEGLVYH
IAGCCTPLPGDPIIGVVTRGNRGISIHAQSCSNIENVPGERFIPVRWNT--VDSKGCATT
YPVDVQIEALDRVGVLKDILLRVSDHHINVCNAGVKTGRNKPAIINLRIEIRDRQQLDYL
INSINNMSDILNIHRVNGVDF---
>Lyns|119493798
--------------------------------------------------------MNTR
TITT--------------PINSDCAIPDWLQQCL--------------------QQYHNN
NSCSDQS--CPDSEIVCRAFEFAYKLHEGQYRKSGEPYINHPIAVAGLLRYLGSEGTVIA
AGFLHDIIEDTEVTPDELESHFGSEVRQLVEGVTKLSKFNFSNKTERQAENFRRMFLAMA
KDIRVIVVKLADRLHNMRTLEFLPDHKRRSIALETREIFAPLAHRLGIGRFKWELEDLSF
KYLEPEAYREIQSLVADKRNIREEKLAEVADFLRTRLEKAGIKSYEVNGRPKHLHGIYRK
MHNHQKQFHEIYDLAALRVIVETNEECYRTLAIVHDAFRPIPGRFKDYIGLPKPNRYQSL
HTGVIGSTGRPIEVQIRTVEMHHIAEYGIAAHWKYKETGGSNYA-KMSNSDDKFTWLRQL
LEWQND--LKDANEYLESIKNNLFDEDVYVFTPEGDVMVLSQGATMVDFAYRIHTEIGNH
CKGAKVNDRIVPLDTVLKNGDIIEILTQKSSHPSLDWLNFVRSSTAKNRIRQWYKRSHRD
ENIDRGRNLLEKEMGRNGFESLLKSEAMQTVVQRCNYHSVDDLLAALGYGEVTLNHVVNR
LRDAVKGHTHIP------EASLEESQTNLQVANMV--PPATPASSS-KSPIAGVEGLLYG
IAGCCSPIPGEPIIGVVTRI-RGISIHRQGCENVNKVSGDRLVPVSWNPV-IQNGSRPQT
YRVKIQIEVFNRVGVLNDILSRLKDNNVNVCSAQVKTFRDAPALIELGIEICDRDQLEHT
CVQIKNISDVLNLRRLNKVLK---
>Prom9211|159902750
-----------------------------------------MLNATSKSNKEQVNLTSSL
TVDG---EPQLRTEPISSTEDYGIQLPDWLKTCI--------------------LKVPPG
LGDSCP---RDSEALIANAFDLAFRLHKGQFRASGDPYIVHPVAVADLLQEIGAGPTVIA
AGLLHDAIEDTDLTLEQLQSFFGNEVAGLVEGVTKLGGIHVTNRTEAQAENLRKMFLAMA
SDIRVVLVKLADRLHNMRTLDSLQSDKQQRIALETREIYAPLANRLGIGRFKWELEDLAF
KLLEPDSYREIQQEVVTKRSEREKRLDKTIELLRTKLLAAGLTEYEINGRPKHLFGIWGK
MERQQKEFHEIYDIAALRIIVPNLETCYRALAVVHDTFRPIPGRFKDYIGLPKPNGYQSL
HTAVIGRH-RPIEVQIRTPEMHQVAEFGIAAHWKYKEGGSPA-----SGNTERFNWLRQL
VEWQQEGGNDDHNDYLASIKEDLFDEEVFVFTPKGDVVGLRKGSTAIDFAYRIHSEVGNH
CHGTRINDRLCPLSTSLCNGDFVEILTNKTAHPSLDWLNFVATPTARNRIRQWYKKSHRD
ETIDRGKSLLERDLGRKGFDALLRSQAMQKVAERCNVKSIDDLLAALGFGAITLQQVLNR
LREEIRLQNISPEI----HPTNSDVAKHFSSQAGS--IPSKRSILN-SSPILGIEGLDYR
LGGCCSPLPGEEILGTVALGNHGITVHRENCVNLNSIPNSRRLPVKWNQ---SSYLQDQK
FTTQLRIEVIDRVGILKDILLRLSDSGINVSDARVKTAFGKPACIDLRIELKDAEQLKNT
MRQIRSMADVIDIARTGLN-----
>Noss|17229041
--------------------------------------------------------MSSI
AISS----------------PTDLSLPEWLKQCL------------------RDSSTHGS
KAEDDRM--CSDNTLICRAFDFAYQLHHGQYRKSGELYISHPIAVAGLLRDLGGSPAMIA
AGFLHDVVEDTDVTIEEIEERFGPEVKQLVEGVTKLSKINFTSKKESQAENFRRMFLAMA
QDIRVIVVKLADRLHNMRTLQYMSEDSRRRSAQETRDIFAPLANRLGIWRIKWELEDLAF
KNLEPEAFRQMQKYVSEKRDAREEKLAKATAILRDRLQQAGVRCLDISGRPKHLYSIYQK
MHRQQKEFNEIYDLAALRIIVETNEECYRALAVVHDAFRPIPGRFKDYIGLPKPNRYQSL
HTGVIGLTGRPLEVQIRTMEMHRIAEYGIAAHWKYKETGGSNS--LITTSDEKFTWLRQL
LEWQSD--LKDAQEYLDSVKDNLFEDDVYVFTPKGDVIPLSPGATTIDFAYHIHTEVGNH
CAGARVNGRMVPLSTRLHNGDIVEIITQKNSHPSLDWLNFVRTSAAKYRIKQWYKRSRRE
ENVARGRELLEKELGKTGLDSLLKSDAMRTVSEKCNYHSAEDLLAGMGYGEVTLNLVLNR
WREVVKSQQPV-------VDTPILLPKEPSAGK----APTPITRAT-DSPIVGVEGLVYH
LAGCCTPIPGEAIIGVVTRG-RGISIHRQGCHNLETVECDRLVPVSWNPG-AENRGRPQT
YPVNVQIEALDRVGVLKDILSRLSDQGINVRYAQVKTAVNQPALIDLGIDIRDRPQLEQV
FIQIKKMSDILNIRRVGQIDE---
>Cya8801|218246275
--------------------------------------------------------MNVV
TYPE--------------SKPVTLPLPDWLNQCL--------------------IAYQSD
SN-------SEEISLICRAFNFAYQLHEGQYRKSGEPYIAHPIAVAGLLRDLGGDKAMIA
AGFLHDVVEDTDVTVEQIEENFGSEVRQLVEGVTKLSKFNFSSKTEHQAENFRRMFLAMA
KDIRVIVVKLADRLHNMRTLEHLKPEKQERIARETKEIFAPLANRLGIWRFKWELEDLSF
KYLEPEAYREIQSLVAEKRSDRETRLETIKEMLRQRLQKIGVQVVELQGRPKHLYGIYHK
MQRQQKGFNQIYDIAALRIIVKNNEDCYRALAVVHDAFKPIPGRFKDYIGLPKPNRYQSL
HTTVVGLTGRPLEVQIRTLEMHHIAEYGIAAHWKYKETGGSDHT-ELSEEDEKFTWLRQL
LEWQKD--LQDAQEYVDTLKDNLFDDDVYVFTPQGDVVALARGSTPVDFAYRIHTEVGNH
MKGARINEKWSVLDTPLHNGDIVEIITQKNCHPSLDWLNFAVTPSARNRIRQWYKRSRRE
ENVARGREMLEKELGKSGLDALLKSDPMQMVAERCNYQSVEDLLAALGYGEITLNQVIKR
WREVTAKTQE--------NQTVEGFSNPCP-------PSSCPGKQS-KSPIMGVEGLVYN
MAGCCHPLPGEAIIGIVTLGAKGISIHRQGCPNIETIPSDRLVPVRWNP--TENQTCLTT
YPVDIAIEALDRVGVLKDILSRLSDNNINVRNAGVKTGRNKPAMISLRIDIRDRQQLECV
INQIRNMSDILSIHRVNSLEA---
>Glov|37522317
--------------------------------------------------------MRKG
VVGG---------MHLVSAEFETLQLPDWLKDCL-----------DHPHGTQEWTTANSE
TSLTTPRTVSLDRGLIARAFDFAYRLHTGQNRASGEPYILHPVQVAGMLRELGSDSAMVA
AGFLHDIIEDTATTSEDLEQLFGEQVRLLVEGVTKLSKFTFDSKEERQAENFRRMFLAMA
QDIRVIVVKLADRLHNMRTLDFLPTHKQRRIAQETMDIFAPLANRLGIWRFKWELEDLAF
KYLDPDAYRHMQKLVSQKRAEREQFIDQVVQTIRAEIDRQHIHG-EITGRPKHLWGIYQK
MQRQQKEFHEIYDVSAVRIIVEQQEECYRALSIVHNKFRPIPGRFKDYIGLPKPNRYQSL
HTAVVGPEGKPLEVQIRTVDMHRIAEYGIAAHWKYKEAGSV----VVASQEEKFTWLRQL
LDWQSD--LKDAGEYLETIKEDLFYSEVYVFTPKGDVVELPRGGTPVDFAYRIHTEVGNR
CVGAKVNDRMVPLDSQLKNGDIVEILTSKNSHPSLDWINFVVTSSAKNRIRQWFKRSTRE
QNIEQGRDMLARELGKGNLENLLKSDRMLKVAQRLNFTTVEDLLAALGYGEVTQASVLNK
LQEST-------------PTSTPAEMVELPTQKSAGMPTPS------DKPILGIEGIPYH
LAKCCNPLPGEPIIGVVTRINRSISIHHHGCPNATKVDPDQLIPVSWNRS-YTQPGRPHT
YPVEIQVEVIDRIGMLKDLLDRLASERINVRDARVSTYPNSTAIVDLKIDITGKQQLDQV
AAQMGKMADVLTVRCRHRHRE---
>Syns8102|33866854
-----------------------------------------MLDASSPQDSSRTDSAPAP
VVCG---RPELRRHPVRHPDEYNILLPEWLRQCI--------------------LNVPPG
LGQSCP---TDPEALLVAAFDFGFQLHEGQFRASGDPCIVHPVAVADLLRDIGASASVIA
AGFLHDVVEDTDVTPDQIELHFGSEVRELVEGVTKLGGIHFNNRTEAQAENLRRMFLAMA
SDIRVVLVKLADRLHNMRTLGALKEEKRQRIARETKEIYAPLANRLGIGRFKWELEDLAF
KLLEPEAFREIQQEVASKRSEREERLGVTVALLNDRLAQAGLEGCEVSGRPKHLFGIWSK
MQRQQKAFHEIYDVAALRIITPSVEACYRALAVVHDTFRPIPGRFKDYIGLPKPNGYQSL
HTAVIGRH-RPIEVQIRTIEMHRVAEFGIAAHWKYKEGGSPA---SSSSEAERFNWLRQL
VDWQQEGGNDDHNDYLSSIKEDLFDEEVFVFTPKGDVVGLRKGATPVDFAYRIHSEVGNH
CHGARINDRLCPLTTALHNGDFVQILTSNTAHPSLDWLNFVATPTARNRIRQWYKRSHRD
ETIERGKDLLERELGRDGFEALLKGEAMTRVAQRCNVGSTDDLLASLGFGAVTLQQVLNR
FREEIRLIAEQDSA----PPSNEEVARALVPSK----EPGSDQRHS-EDAILGLEGLDYR
LGGCCSPLPGEAIVGTVALGNHGITIHRQECANVESIPKDRRLPVRWN---VHGAQPLQR
FPVQLRIEVIDRVGILKDILMRLSDGAINVSDAQVKTAVGRPARIDLRVELRGSDQLNRT
MDQIRSMADVIGIARTGVS-----
>Thee|22298127
--------------------------------------------------------MLLS
RSPA-------AMNAFAPSLPTDIELPNWLATCL--------------------QNPNP-
---------ENGDDLVCRAFQFAYDLHQGQRRASGEPYIAHPVAVASILRDLGGGPALLA
AGLLHDVIEDTAVTAEELAANFGAEVRQLVEGVTKLSKFNFSSKTERQAESFRRMFLAMA
QDIRVIVVKLADRLHNMRTLEYLPEDRRRAIAQETRDVFAPLANRLGIWRIKWELEDLAF
KYLEPEAYRRIQELVAEKRANREAQLQQAIQILQERLSGMGFGYLEISGRPKHLYSIYQK
MMRQQKEFHEIYDIAGIRILVATKDECYRALAVVHDCFLSVPGRFKDYISLPKPNQYQSL
HTVVIGLGGRPLEVQIRTLAMHHVSEYGIAAHWKYKETGHSLPQ-QWSVQDQKFTWLRQL
LDWQND--LKDAQEYLDSIRDDLFDKEVYVFTPQGDVLALPQGATPLDFAYRIHTDVGNH
CAGARVNGRMVPLDTPLRNGDIVEVLTQKTAHPSLDWLNFVKTTTARNRIRQWYKRSRRD
ENLQRGRELLEKELGKAGLEALLKSPQMQQVAERSNYQSVDDLVAALGYGEITLNLVVNR
LRAMT-------------LARPEATPPELPSESAPVNRVPATTKPS-DSPILGVEGLVYH
IAGCCCPVPDEPIIGVVTLGSRGISIHRQGCSSLESVSSDRLIPVSWNT--KVNQHRPQT
YPVDVQIEVIDRVGILKDILTRLTDHQINVRRANVHTHPTGTATIDLCIDIVNAKQLDRL
LVQIRKITDVLNIRRRQSTEGSSP
>Syns9916|116074036
-----------------------------------------MLKGASTTEPTQTDAVGAG
PSTG---LPTVRAHPIRSIEDYGIDLPPWLQECL--------------------DHVPPG
AGYSCP---TDSEALLAAAFDFAFQLHEGQFRASGDPYIVHPVAVADLLRDIGASAPVIA
AGFLHDVVEDTDLTADQLEEHFGPEVRALVEGVTKLGGLHFTNRTEAQAENLRKMFLAMA
SDIRVVLVKLADRLHNMRTLGSLKREKQERIARETREIYAPLANRLGIGRFKWELEDLAF
KLLEPEAFREITEEVATKRSEREERLGVTLKLLGDRLAAVGLESCEVNGRPKHLYGIWSK
MQRQQKAFHEIYDVAAVRIITPNLETCYRALAVVHDTFRPIPGRFKDYIGLPKPNGYQSL
HTAVIGRH-RPIEVQIRTAEMHQVSEFGIAAHWKYKEGGSP----AAGGDTERFNWLRQL
VDWQQEGGSDDHNDYLASIKEDLFDEEVFVFTPKGEVVGLRKGSTAVDFAYRIHSEVGNH
CHGVRINDRLSPLSTPLQNGDFVNILTSKTAHPSLDWLNFVATPTARNRIRQWYKRSHRD
ETIQRGKELLERELGRSGFDALLSSEAMTRVAERCNLQSTDDLLAGLGFGAVTLHQVLNR
LREEVRLQTEAQAQ----PLSNEDVARKLVEQQADG-SPTRERHGD-SQPILGVEGLDYR
LGRCCGPLPGEAIVGTVALGNHGITIHCQDCPNIEAMPSERRLPVRWNP---AVSREGQR
FPVHLRIEVIDRVGILKDILMRLSDGSINVSDARVKTAYGKPARIELQVELGSAELLQRT
MNQIRSMADVLDIARTGQG-----
>PromMED|33860751
-----------------------------------------MAEATANSKEKNEIKVSTI
ILPE-------NKNYESESLKYEINIPNWLLEII--------------------QNYEVS
NKKN-----NSNQDLIVKAFKLAYEAHNGQLRASGEPYIIHPLAVADLLKEIGASSSVVA
AGLLHDVVEDTGIALSEIEVNFGLEVKVLVEGVTKLGGIHFNNRTEAQAENLRKMFLAMA
SDIRVVLVKLADRLHNMRTIQWLNEERKERIARETREIYAPLANRLGINRFKWELEDLAF
KFLEPEEYKNLKDQIAVKRSDREKRLNVTLNLMKENLVSSGLVNFEITGRPKHLYGIWSK
MERQQKQFGEIYDVAALRIIVSNTDSCYKALAVVHDTFRPIPGRFKDYIGLPKPNGYQSL
HTSVIGRH-RPIEVQIRTSSMHQIAEFGIAAHWQYKEGGSPA-----SSNAERFNWLRQL
VEWQQEGNEKDHNDYLASIKEDLFDEEVFVITPKGDVVGLRKGSTAIDFAYRIHSEIGNH
CNGIRINEKLSPLSTSLQNGDFIEILTNTNSTPSLDWLNFVVTPTAKNRIRQWYKKSHRD
ETIKRGKDLLEKEIGRNGFESLISSDAMKKVAHRCNLKSTEDLLASLGFGGLTLHQVLNR
LREEIKIQTEEIK-----NESNEELARSLINKNNSI--ATKSHATN-KSPITGVEGLDYR
IGKCCSPLPGEEIIGTVSLGNHGITIHRRDCENVIPIPIERRLPVAWNQ---ENKILDNK
FPIQLRIEVIDRVGVLKDILMRLSDKGINVSDANVKTAFGKPAIINLCVGLESYSQLHKT
IDQIKSMADVLDIARVGIS-----
>Scys6803|16330670
--------------------------------------------------------MNAV
AALP-----TPTIHTTCAQDIHDIELPQWLEDCL------------------QQWQREIE
QGQDET---TAPHCLICRAFCFAYDLHAQQRRKSGEPYIAHPVAVAGLLRDLGGDEAMIA
AGFLHDVVEDTDISIEQIEALFGEETASLVEGVTKLSKFNFSSTTEHQAENFRRMFLAMA
KDIRVIVVKLADRLHNMRTLDALSPEKQRRIARETKDIFAPLANRLGIWRFKWELEDLSF
KYLEPDSYRKIQSLVVEKRGDRESRLETVKDMLRFRLRDEGIEHFELQGRPKHLYGIYYK
MTSQDKAFEEIYDIAALRIIVESKGECYRALSVVHDVFKPIPGRFKDYIGLPKPNRYQSL
HTTVLGLTSRPLEIQIRTEEMHHVAEYGIAAHWKYKESGGSENA-TLTSTDEKFTWLRQL
LDWQSD--LKDAQEYVENLKQNLFDDDVYVFTPKGEVISLARGATPVDFAYRIHTEVGHH
MKGARVNGQWLGVDTRLKNGDIVEIVTQKNSHPSLDWLNFVVTPSARHRIRQWFKRSRRD
ENILRGRELLEKELGKTGLEALLKSEPMQKTAERCNYQNVEDLLAGLGYGEITSNSVVNR
LRENNVNNV---------KNSQSSQEVTLASSPQVHPPTPPATGKD-NSPIAGIEGLLYH
IAGCCHPLPGEPIMGVVTRGARGISIHRQGCHNLEQMDGDRLIPVRWNP----NTNNHQT
YPVDIVIEAIDRVGVLKDILSRLSDNHINVRNADVKTHLGRPAIISLKIDIHDYQQLLGI
MAKIKNMSDVMDLRRVISG-----
>Syn9902|78185706
-----------------------------------------MRHAASTSDEQRASRGSAQ
FTRG---LPELRQRPIRNPDDYQIELPEWLRQCI--------------------ANVPPG
AGQSCP---TDPEALLVSAFDFGFQLHEGQFRASGDPYIVHPVAVADLLRDIGASAPVIA
AGFLHDVVEDTDVSLDEIQEHFGSEVRELVEGVTKLGGIHFNDRTEAQAENLRRMFMAMA
SDIRVVLVKLADRVHNMRTLGALKEEKRQRIARETREIYAPLANRLGIGRFKWELEDLAF
KLLEPEAFREIQQEVATKRSEREQRLGVTVGLLNERLQRAGLEGCEVSGRPKHLYGIWSK
MERQQKAFHEIYDVAALRIITPSVETCYRALAVVHDTFRPIPGRFKDYIGLPKPNGYQSL
HTAVIGRH-RPIEVQIRTLEMHQVAEFGIAAHWKYKEGGSPA---SCSSDAERFNWLRQL
VDWQQKGGNDDHNDYLSSIKEDLFDEEVFVFTPKGDVVGLRKGATAIDFAYRIHSEVGNH
CNGVRVNDRLCPLATPLQNGDFVQVLTSKTAHPSLDWLNFVATPTARNRIRQWYKRSHRD
ETIERGKDLLERELGRDGFDLLLNGDTMVRVAQRCNVVTTEDLLASLGFGAVTLQQVLNR
FREEIRLQAQEEEE----PLSNEEVARALVAP-----KESAPSQRSGAGAILGIEGLDYR
LGGCCSPLPGEAIVGTVALGNHGITIHRQDCTNVESIPRERRLPVRWNP---KPDGDRQN
FPVQLRIETIDRVGILKDILMRLSDGGINVSDARVKTAVGRPACIDLRVELQGADQLTRT
LAQIRSMADVIGIARIGVS-----
>Trie|113476259
--------------------------------------------------------MKTK
TVTP--------------KAQISCVIPDWLQECL--------------------DNRNKG
NNVTSC---SVDTALICRAFEFAYKLHEGQYRKSGEPYICHPVAVAGLLKYLGGDSTMIA
AGLLHDIVEDTDVKIEEIEEKFGSEVTLLVEGVTKLSKFNFSNKTELQAENFRRMFLAMA
KDIRVIVVKLADRLHNMRTLQHLPSHKQLSKALETREIFAPLANRLGIGRIKWELEDLSF
KYLEPNAYREIQELVADKRVDREARLLKMTENLRQKLDRLGIECYDISGRPKHLYGIYRK
MYLKQKEFHEVYDISGLRIIVEKREDCYRTLAIVHDSYRPIPGRFKDYIGLPKPNRYQSL
HTGVIGITGRPVEVQIRTVEMHHVAEYGIAAHWKYKETGYSNTNVNITTEDEKFTWLRQL
LEWQSD--LKDDREYLETIKGDLFSEDVYAFTPKGDVISLKHGSTPIDFAYRIHTEVGNH
CTGAKVNERIVPLDTPLKNGDIVEILTHKNGHPSLDWLNSVVTGGARNRIRQWYKRSHRE
EILARGRELLEKELGKKGFESLLKSEQMRLVSEKFNYHNVDDLLAGLGYGEITLNLVVNR
LRDAFR------------EVTKVEENSDICSEKYLHKSTQISSPNN-YHPIAGVEGLMYH
LAGCCNPIPGEPIIGAVTRI-NGISIHRQGCSNIENVPGERLVPVSWNNA-NENNGRPKT
YPVNIYIEVIDRVGVLKDILSRLMDNNVNVKNAQVKTNPGHTAIINLCIEVSDCQQFERS
CTQIKNISDILNLRRVSQVE----
>Syn9311|113953676
-----------------------------------------MLNATSAPDPSQTQSGSTS
AACG---LTALRERPLRLPDGYDIELPDWLKQCL--------------------THVPPG
IGHSCP---TDPEALLAAAFDFAFQLHEGQFRASGDPYIVHPVAVADLLRDIGASASVIA
AGFLHDVVEDTDVTPDQIESHFGPEVRELVEGVTKLGGLHFTNRTEAQAENLRKMFLAMA
SDIRVVLVKLADRLHNMRTIGALKEEKQQRIARETREIYAPLANRLGIGRFKWELEDLSF
KLLEPEAFREMQQEVSTKRSEREDRLSVTVQLLCDRLAAVGLDSCEVSGRPKHLYGIWTK
MQRQQKEFHEIYDVAALRILTPNVESCYRALAVVHDTFRPIPGRFKDYIGLPKPNGYQSL
HTAVIGRH-RPIEVQIRTWDMHQVSEFGIAAHWKYKEGGSP----ATGGDTERFNWLRQL
VDWQQEGAADDHNDYLASIKEDLFDEEVFVFTPKGDVVGLRKGSTAVDFAFRIHSEVGNH
CHGVRINDRLLPLSTPLQNGDFIDILTSKNAHPSLDWLNFVATPTARNRIRQWYKRSHRD
ETIDRGKELLERELGRSGFDALLGSEAMLKVAERCNLQTTEDLLAGLGFGALTLHQVLNR
LREEIRLQTAAVEA----PLSNEDVAKQLVKQSEQ--PSNRDVPSVGAAPILGVEGLDHR
LGGCCSPLPGEPILGAVALGNHGITIHRQDCANLEAIPTERRLPVRWNP---SLQEVGSR
FPAHLRIEVIDRVGILKDILMRLSDGSINVSDAQVRTAYGKPARIDLMVELGSAAQLQRT
MNQIRSMADVIDIARTGQS-----
>NoAz|298491762
--------------------------------------------------------MSSL
LLDS----------------SVHVSLPEWLKKCL------------------RETPVKTS
TAEDNRM--HSDIALICHAFQFAYQLHQGQYRKSGEAYIAHPVAVAGLLRDLGGSPAMIG
AGFLHDVVEDTEVTIEEIEEHFGAEVRQLVEGVTKLSKINFTSKTESQAENFRRMFLAMA
QDIRVIVVKLADRLHNMRTLQYMSEASRRRSAQETRDIFAPLANRLGIWRVKWELEDLAF
KYLEPDAFREIQQHVSEKRTAREEKLARATEVLRKRMQQAGIQCLDVSGRPKHLYSIYQK
MHRQHKEFHEIYDLAALRIIVQTNEECYRALAVVHDAFRPIPGRFKDYIGLPKPNRYQSL
HTGVIGLTGRPLEVQIRTMEMHHVAEYGIAAHWKYKETGGSTNS-QLTGTDEKFTWLRQL
LEWQSD--LKDAQEYLDSVKDNLFEDDVYVFTPKGDVVPLSPGSTSIDFAYRIHTEVGNH
CAGARVNGRIVPLSTRLHNGDIVDIITQKNSHPSLDWLNFVRTSAAKYRIKQWYKRSRRE
ENVSRGRDLLEKELGKTGFDHLLKSNAMHTVAEKCNYHSVEDLLAGLGYGEITLNLVLNR
WRDVVKAQQPM-------ADVMSFILKESTSKTSRD-TPPITSRAS-DSPIIGVEGLLYH
IAGCCTPIPGEAIIGVVTRG-RGISIHRQGCHNVDNVECERLVPVRWNTA-IENSGRPYT
YPVDIQIETLDRVGILKDILSRLSDQGINVRHANVKTALGQPALMDLGIDICDRSQLEHL
FVQIKKMSDILNIRRIGQVEDSQV
>Ucyn|284928658
--------------------------------------------------------MNTV
TSLN--------------NKPLDFTLPDWLNQCL--------------------ISRKSD
IY-------NQNQDLICHAFDFAYQLHKGQYRKSGEPYIVHPVTVAGILRDLGGDKSMIA
AGFLHDVVEDTDITADNIEEMFGQEVRLLVEGVTKLSKFNFSNKTEQQAENFRRMFLAMA
KDIRVIVVKLADRLHNMRTLDALKPEKQKRIALETKEIFSPLANRLGIWRVKWELEDLSF
KYLETNAYWEIQGLVAEKRIDREARIENVKNILQKRLNSIGIQVLELQGRSKHLYGIYYK
MHSQNKGFHEIYDLAALRIIVQNKEECYRALAVVHDTFKPMPGRFKDYIGLPKPNRYQSL
HTTVVGFNGRPLEIQIRTLEMHHIAEYGIAAHWKYKETGVSHYT-QLSQEDEKFTWLRQL
LDWQKD--LKDAQEYVDNLKDNLFDDDVYVFTPDGDVIALARGATTVDFAYRIHTEVGNH
MKGARINGKWSVFGQPLHNGDIVEIITQKNCHPSLNWLNIVVTPTARNRIRQWYKRSCRE
ENMIRGRDMLEKELGKNGFEALLKSEPMKTVVERCNYHSVDDLLSGLGYGGITLNQVVNR
VREITVKTQ---------QKAAESHEINIPAPP----SSLGLKKPN-RSPILGVEGLLYH
IAGCCRPLPGEPIIGVVTRGDRGISIHTQNCSNIENIPGERFIPVRWNR--VDEKGCTIT
YPVDVQIEVIDRVGVLKDILLRVSNHNINVCNASVKTVQNKPAIVNLRIEIRDRQQLEYL
TNSICNMSDVLNIQRVNRVEF---
>Syns5701|87300813
----------------------------------------MLDTAVGIKDNVAGESLGAG
LVAG--LSPGLRRRPIRTPDDYGLNLPEWLRECI--------------------VHVPPG
EGETCP---TDPEALLASAFDFAFQLHDGQVRATGEPYIIHPVAVADLLRDIGASAGVIA
AGFLHDVVEDTDVTPEELEVHFGAEVRALVEGVTKLGGIHFTNHTEAQAENLRRMFLAMA
SDIRVVLVKLADRLHNMRTLGALKPEKQQRIARETREIYAPLANRLGIGRFKWELEDLAF
KILEPEAYGEIKQQVASKRSDREERLAATVALLMQRLQGAGLHDCEVTGRPKHLYGIWSK
MQMQQKAFHEIFDVAALRILTPNLEGCYRALAVVHDTFRPIPGRFKDYIGLPKPNGYQSL
HTAVIGRH-RPIEVQIRTTEMHQVAEYGIAAHWKYKEGGSP----ASAGAAERFNWLRQL
VDWQQDDGGEDSSDYLASIKEDLFDEEVFVFTPQGDVVGLRKGSTAVDFAFRIHSEVGNH
CQGVRINDRLCPLATPLRNGDFVQIITAKSAHPSLDWLNFVATPTARNRIRQWYKRSHRQ
DNIQRGTAMLERELGREGFDALLNGEAIAKVARRCNLVGTEDLLAALGFGGVTLQQVVNR
LREEVRLSTAAAAP----VLSNEDLARSVSDQPML--PPPSAAETG-GSPILGLEGLEYR
LGGCCCPLPGEAIVGSVALGNHGITIHRQDCSNVAAVPVERRLPVRWNP---AADQQHRR
YPVQIRIEVLDRVGVLKDILTRLSDSRINVSDARVRTAYGKPARIDLKVELASASQLGTT
MDQIRSMADVLDLCRTGIG-----
>YellB|86609008
--------------------------------------------------------MGQT
AVIA-------TSDGGLDLNSLGFEVPGWLRALL-------------------SGAEDPG
DGLRPYT--AEEADLLRRAFEFSYCLHQGQKRKSGDPYIAHPVAVATLLRELGGDAVTVA
AGLLHDVIEDTEVTPEALEAEFGSEVRLLVEGVTKLSKFNFSSKTEQQAENFRRMFVAMA
KDIRVIVVKLADRLHNMRTLQYLSPSKQRQIAAETMEIFAPLANRLGIWHFKWELEDLAF
KYLDYEAYRKIQELVNAKRAEREAEIQAFIEELRQNLLQAGLEHFEISGRPKHLYSIYRK
MQQQHKEFHEIYDLSAVRVIVHTNSECYRVLAVVHNCFRPIPGRFKDYIGLPKANRYQSL
HTAVIGLQGRPVEVQIRTEEMHRVAEYGIAAHWKYKEAGST----TVKPDEERFTWLRQL
LEWQND--LKDDKEYLDTLRENLFESEVYVFTPKGDLLALPQGSCPVDFAYRIHSEIGDH
CAGARVNNKIVPLDTRLRNGDIVQIITHKNAHPSLDWINFVATSSARNRIRQWFKRSNRE
QNIARGRHLLERELGKTGFDALLKSERMQKVAEKLNYASVEDLLAALGYGETTPTLVIHR
LQEVSRPAVSPPT-----EEESLEGSKLLLPRA----SVASSSVKS-QSPILGVEGLKHQ
LAKCCNPLPGDPILGVVTRF-KGISIHHQDCPRVAQVSGERLVPVRWNE--EQLRRSTQI
YPVELHLEVIDRVGVLRDILSRLSDQGINVRNAKVQTFANRTALIDLCIDVRDKKQLTQV
QSQLRQLSDVIVLRSRHHQNGSR-
>Syn7002|170079402
--------------------------------------------------------MTAS
PVQL---------TAASETEKFDVPLPAWLKNYL----------------------YQPE
QLVGVS---EGDRQLIGEAFRFAHALHEGQTRKSGEPYIAHPIAVAGLLLDLGGNGAMIA
AGFLHDVVEDTEVSPEEIEERFGAETRKLVEGVTKLTKFTFSSKTERQAENFRRMFLSMA
EDIRVIVVKLADRLHNMRTLEHLRPDKQERIALETREIFAPLANRLGIWRFKWELEDLCF
KYLEREAYRSMQKHISEKRTEREAKLEEAIEIIRDRLRHLGLHVWEIKGRPKHLYSIYHK
MQRQHKEFDEIFDIAGIRIIVETNDECYRALAVIHDAFKPIPGRFKDYIGLPKPNRYQSL
HTTVVGLNGRPLEVQIRTMEMHHIAEYGIAAHWKYKEAGHSAA--SFTSEDEKFTWLRQL
IEWQSD--LKDAEEYIDNLKDNLFEDDVYVFTPNGDVVALAKGATSIDFAYRIHTEVGNH
MKGARINGRWSVLEKKLRNGDIVEIITQKNAHPSLDWLNYVVTPSAKNRIRQWFKRSRRD
ENLARGRSLLEKELGKTGLDSILKSEAMQTVAHKCNYQNTEDLLAALGYGEVTLNQVVNR
WRDQVRDQEEE-------HLPQLELEASLNTAT----KPAKPLQDSHKYPIAGIEGLVYT
IASCCAPLPGEPIIGIVTRSHKGISIHHRSCANVQNFDGDRLIPVSWNP--SIDQKHAPV
YPVDLRIEVIDRVGVLRDILSRLSDQHINVRSTNVKTSHSQPAIISLRIEIRNAQQLAHS
INQIKNMSDTLNVRRVTQIEQE--
>Cylr|282899912
--------------------------------------------------------MTSF
IDP-----------------LTKINLPQWLKRCL------------------QENTSNSG
SGEDDRR--RNDNNLICSALKFAYELHEGQYRKSGEPYIAHPIAVADLLRDLGCSATMIA
AGFLHDVVEDTEVTIEDIEQKFGHEVRQLVEGVTKLSKINFTSKTESQAENFRRMFLSMA
QDIRVIVVKLADRLHNMRTLQYMSETSRRRSAQETRDIFAPLANRLGIWHIKWELEDLAF
KYLEPDAYREIQEHVAEKRTAREEKLNKAKEVLRERIEQAGIKCLDISGRPKHLYSIYQK
MQRQQKEFHEIYDLAALRIIVETNEECYRALAVVHDAFCPIPGRFKDYIGLPKPNRYQSL
HTCVIGLTGRPLEVQIRTMEMHHVAEYGIAAHWKYKETGGSTA--QVTGTDEKFAWLRQL
LDWQSD--LKDAQEYLDSVKDNLFEDDVYVFTPKGDVVALSPGSTSIDFAYRIHTEVGNH
CAGARVNGRIVPLSTRLQNGDIVDIITQKNSHPSLDWLNFVRTSAAKYRIKQWYKRSRRE
ENITRGKELLEKELGKTGFDHLLKSNPMQTIAEKCNYHNVEDLLAGLGYGEITLNLVLNR
WRDIIKSQQPV-------ADIIPFLPKDLSPKTFKD-SFPTTSKST-DSPILGVEGLVYH
VAGCCTPIPGEPIIGVVTRG-RGISIHRQSCHNLEQVEYERFVPVQWNTA-MEHHHRPQT
YPVAIQIETLDRVGILKDVLSRLTDQGINVRHADVKTTSGQPALMKLGIEVRDRNQLEHL
FVQIKKMSDILNIRRVGEMESSPT
>Prom9303|124024494
--------------------------------------------------------MPEI
RTHP-----------FSSVDDYGIALPEWLKDCI--------------------KHIPPG
IGQSCP---IDSEALLAAAFDLAFQLHEGQFRASGDPYIVHPVAVADLLRDIGASASVIA
AGFLHDVVEDTDLTPEQLEDYFGAEVRELVEGVTKLGGINFTNHTEAQAENLRKMFLAMA
SDIRVVLVKLADRLHNMRTLGSLQADKQQRIARETREIYAPLANRLGIGRFKWELEDLAF
KLLEPEAFREIQQEVATKRSERENRLATTVELLTERLAAAGLDACEVSGRPKHLYGIWSK
MQRQQKAFHEIFDVAALRIIAPSVETCYRALAVVHDTFRPIPGRFKDYIGLAKPNGYQSL
HTAVIGKH-RPIEVQIRTPGMHRVSEFGIAAHWEYKEGGSPA-----AANKERFNWLRQL
VEWQQEGGNDDHNDYLASIKEDLFDEEVFVFTPKGDVVGLRKDSTVVDFAYRIHSEVGNH
CHGARINDRLCPLSTSLQNGDFVQVLTSKTAHPSLDWLNFVATPTARNRIRQWYKRSHRD
ETIQRGKDLLERELGRNGFDALLSSEAMTRVAERCNLTVTEDLLAALGFGALTLQQVLNR
LREEIRLQTVEPEQ----PLSNVNVAKRLVAQVES--SPARLPTSD-GVPILGVEGLDYR
LGGCCSPLPGEAILGTVALGNHGITIHRQDCVNVGSIPSERRLPVRWNQ---GAFIEGER
FPVQLRIEVIDRVGILKDILMRLSDNHINVSDARVKTSYGKPACIDLRVELNSAAQLVSM
MDQIRSMADVLDIARTGLS-----
>Syns7805|88809826
-----------------------------------------MLNATSAPDVQPIDQRSAS
PACG---LVALRDRQIRSPDDYGIELPCWLRECI--------------------NHVPPG
IGHSCP---TDSEALLAAAFDFAFQLHEGQFRASGDPYIVHPVAVADLLRDIGASASVIA
AGFLHDVVEDTDVTPEQLESHFGPEVRGLVEGVTKLGGLHFTNRTEAQAENLRKMFLAMA
SDIRVVLVKLADRLHNMRTLGALREEKRQRIARETREIYAPLANRLGIGRFKWELEDLSF
KLLEPEAFREMQQEVATKRSEREERLGVTVQLLRDRLAAAGLENCDVNGRPKHLYGIWTK
MQRQQKAFHEIYDVAALRILTPSVEACYRALAVVHDTFRPIPGRFKDYIGLPKPNGYQSL
HTAVIGRH-RPIEVQIRTLEMHQVSEFGIAAHWKYKEGGSP----AAGGDTERFNWLRQL
VDWQQEGGSDDHNDYLASIKEDLFDEEVFVFTPKGDVLGLRKGSTAVDFAYRIHSEVGNH
CHGVRINDRLCPLSTPLQNGDFINILTSKTAHPSLDWLNFVATPTARNRIRQWYKRSHRD
ETIQRGKELLERELGRSGFDALLNSEAMTRVSERCNLHCTDDLLAALGFGAVTLHQVLNR
LREEIRLQADAETQ----PLSNEDVARKLVEQAES--APVRQDHAG-AVPILGVEGLDYR
LGGCCSPLPGEAIVGTVALGNHGITIHRQECANVEAIPSERRLPVRWNP---ANARNGQR
FPVQLRIEVIDRVGILKDILMRLSDGSINVSDARVKTTYGKPARIDLRVELAGADLLQRT
MDQIRSMADVLDIARTGQG-----
>Syns7803|148240678
---------------------MAEGGAGADGYIPWIHLPGRMLNATSAPDVQPIDPRPAH
PACG---LVALRDRQIRSPDDYGIELPHWLRECI--------------------NHVPPG
IGHSCP---TDSEALLAAAFDFAFQLHEGQFRASGDPYIVHPVAVADLLRDIGASASVIA
AGFLHDVVEDTDVTPEQLESHFGPEVRELVEGVTKLGGLHFTNRTEAQAENLRKMFLAMA
SDIRVVLVKLADRLHNMRTLGALREEKRQRIARETREIYAPLANRLGIGRFKWELEDLSF
KLLEPEAFREMQQEVATKRSEREERLGVTVQLLSDRLAAAGLENCEVNGRPKHLYGIWTK
MQRQQKAFHEIYDVAALRILTPSVEACYRALAVVHDTFRPIPGRFKDYIGLPKPNGYQSL
HTAVIGRH-RPIEVQIRTLEMHQVSEFGIAAHWKYKEGGSP----AAGGDTERFNWLRQL
VDWQQEGGSDDHNDYLASIKEDLFDEEVFVFTPKGDVVGLRKGSTAVDFAYRIHSEVGNH
CHGVRINDRLCPLSTPLQNGDFINILTSKTAHPSLDWLNFVATPTARNRIRQWYKRSHRD
ETIQRGKELLERELGRSGFDALLNSEAMTRVSERCNMHCTDDLLAALGFGALTLHQVLNR
LREEIRLQSDAAVK----PLSNEDVARKLVAQAES--APARQDPGD-TVPILGMEGLDYR
LGGCCSPLPGEAIVGTVALGNHGITIHRQECANVESIPSERRLPVRWNQ---ANAGSGQR
FPVQLRIEVIDRVGILKDILMRLSDGSINVSDARVKTAFGQPARIDLRVELASADLLQRT
MDQIRSMADVLDIARTGQS-----
>Cya0110|126660186
--------------------------------------------------------MNAV
TFPD--------------SKPLDIALPDWLNECL--------------------ISHESD
QN-------NQDLDLICRAFNFAYKLHEGQARKSGEPYIAHPVAVAGILRDLGGDKAMIA
AGFLHDVVEDTDVTVEEIEEMFGHEVALLVEGVTKLSKFNFSNKTEQQAENFRRMFLAMA
KDIRVIVVKLADRLHNMRTLEPLRPEKQRRIARETKEIFAPLANRLGIWRVKWELEDLSF
KYLEPEDYREIQNLISEKRIDRETRIETVKNTLQKRLDDMGISILELQGRPKHLYGIYFK
MQRQNKGFHEIYDLAALRIIVKTNEECYRALAVVHDVFKPMPGRFKDYIGLPKPNRYQSL
HTTVVGLNGRPLEIQIRTLEMHHIAEYGIAAHWKYKETGGSNHT-HFSNEDEKFTWLRQL
LDWQND--LKDDQEYVDNLKDNLFDDDVYVFTPNGDVISLSRGATAVDFAYRIHTEVGNH
MKGARINGKWSVLDQPLHNGDIVEIITQKNCHPSLDWLNFVVTPTARNRIRQWFKRSRRE
ENMARGKELLEKELGKNGFEALLKSQPMQTVAEKCNYQSVDDLLAGLGYGGITLNQVVNR
VREVTVTNQKE-------EVSETNLPSASP-------SPSCPTKPN-KSPILGVEGLVYH
IAGCCTPLPGDPIIGVVTRGNRGISIHAQSCSNIENVPGERFIPVRWNT--IDSKGCATT
YPVDVQIEALDRVGVLKDILLRVSDHHINVCNAGVKTGRNKPAIINLRIEIRDRQQLDYL
INSISNMSDILNIHRVNGVDF---
>Mica|166368056
--------------------------------------------------------MNAI
TAIQ---PETLTVLPRATEPKKALVLPDWLKECL--------------------ITYEND
PQ-------NPDIDLICRAFNFAHKLHEGQYRKSGEPYIAHPIAVAGLLRDLGGDGAMIA
AGFLHDVVEDTEVTPEEIEARFGVEVRNLVEAVTKLSKFNFSSKTERQAENFRRMFLAMA
QDIRVIVVKLADRLHNMQTLEHLNPQQQQRIALETREIFAPLANRLGIGRFKWELEDLCF
KYLEPDAYRAVQLLVSEKRIDREARIETVTNTLREKLPEIGIKVLDLQGRPKHLYGIYHK
MHNQGKEFEQIYDIAAVRIIVETKEECYRCLAIVHDQFTPIPNRFKDYIGLPKANRYQSL
HTTVVGLNARPLEVQIRTLEMHHVAEYGIAAHWKYKETGSSQT--TLTAADEKFAWLRNL
LDWQKD--LKDGQEYMDGLKNNFFEEDIYVFTPKGDVVALAQGATPVDFAYHIHSEVGNQ
MKGARINGKWSVLDAPLQNGDLVEILTSKNSHPSLDWLNFVVTPSARNRIRQWYKKSRRE
ENISRGRDLLEKELGKTGFDALLKSERMQSVAKQCNYVAVDDLLAALGYGEVTLKNVVNR
LQETVKNQQEILTAKNP-PDVLTDSQLILPPS-----PVQRALPVS-KSPIAGVEGLVYR
LAGCCCPLPGENITGIVAHAGEGIVIHRQGCSNVEKAEAERLIPVSWNP--IDDQGRYPT
YPVNIQIEVIDRVGVLKDILSRLSDQNINVRNAGVKTNFGKPALISLKIEVKDLQQFERC
VTQIKLMSDVLNVRRISQVKSDRE
>Syns8109|260434691
-----------------------------------------MLNAASTPKEPRTSMGSAK
VACA---LPEVRRHPVRHPDDYGIALPDWLRECI--------------------ANVPPG
IGQSCP---TDAEALLVSAFDFGFQLHEGQFRASGDPYIVHPVAVADLLRDIGASAPVIA
AGFLHDVVEDTDVTPDQIELHFGSEVRELVEGVTKLGGIHFNDRTEAQAENLRRMFLAMA
SNIRVVLVKLADRLHNMRTLGALKEEKRQRIARETREIYAPLANRLGIGRFKWELEDLAF
KLLEPEAFREIQEEVATKRSEREQRLGVTVGLLNERLERAGLEHCEVSGRPKHLFGIWSK
MQRQQKEFHEIYDVAALRILTPNVESCYRALAVVHDTFRPIPGRFKDYIGLPKPNGYQSL
HTAVIGRH-RPIEVQIRTLEMHHVAEFGIAAHWKYKEGGSPA---SSGSDAERFNWLRQL
VDWQQEGGNDDHNDYLSSIKEDLFDEEVFVFTPKGDVLGLRKGATAVDFAYRIHSEVGNH
CHGVRINDRLCPLATPLQNGDFVQVLTSKTAHPSLDWLNFVATPTARNRIRQWYKRSHRD
ETIERGKDLLERELGRDGFDALLSSEAMQRVAQRCNVPTTEDLLASLGFGDVTLQQALNR
LREEMRLLAEQQQA----PPSNEDVAAALLPSR----DMAPDRSVG-EGAILGLEGLDYR
LGGCCSPLPGELIVGTVALGNHGITIHRQDCSNVETIPRERRLPVRWNT--AHAEQEKQR
FPVQLRIEVIDRVGILKDILLRLSDGAINVSDARVTTASGKPARIDLRVELEGAEQLSRT
MDQIRSMADVIGIARLGTS-----
