# Supplementary material for: Genome fluctuations in cyanobacteria reflect evolutionary, developmental and adaptive traits
Source: BMC Evol Biol. 2011 Jun 30;11:187. doi: 10.1186/1471-2148-11-187 (PMC3141437; doi:10.1186/1471-2148-11-187)
Supplement: Additional file 8 — Individual and concatenated alignments for protein groups. Compressed file containing all alignments of individual groups (fasta format) and the concatenated alignment of 285 single-copy genes (phylip format). [file 1471-2148-11-187-S8.GZ › Cyanos1438.faa]

>Syne7942|81300187
--------------------------------------------MR------MDILILSN
GPGEVATWVRPVVKALRQQL----GDNRDRLRLSLVLAPCSNGTGQEAAAAARYPELDRI
QAVEHFWPFLLWGKTADNWDWRSQGLVIFLGGDQFFALWIARRLGYRCLIYAEWEARWTG
WADAFAVMTPQVIEK------APQKDRHKFQLVGDLMAEV--------------------
SAQAGSESTR--------------------------------------------------
---------------SR------------VGLLPGSKAAKLQIGLPFMLAAAEAIAAQQP
---EMEFILPLAPTVQPQQIARYADADQNPVIAMFRGSSARLEEQPT-------------
----GWV----------------------------------------LTTEKGLTVRLIT
EFPAYVELAQCQICLTTIGANTAELGALAVPMLVLLPTQKRDAMKA--WDGLPGLLVKVP
L-LGNAIASLIN----TLAL---RKV------------------------GL-LAWPNIW
AKRAIVPELIGEYYPEDIAAIALDYLQNPEKLSAMQAELRAVRGEAGAAQKLAAIAAQLL
TPAAQ----------
>PromCC|33239525
----------------------------------MTSITTAATKKPN-----LVVVMVSN
GPGELTTWVKPLAEKLHSSFSLHPSKPYSLVSLRLVLVPCPNATGKEKEVAEKWGIFETV
SKANNFWSLLINPQKYGFWP--SKGVVVFLGGDQFWSVLLAARLKYKNITYAEWVARWPF
WNDRIAAMSPKVKEN------LPKKLQKRCVVVGDLMADL--------------------
QKQRTHETLLP--KG---------------------------------------------
---------------KW------------IAIFPGSKKAKLCVGIPFFLQVVDELSALSP
---ECNFLMPIAPTTNLQEIINF-NSSKNPITKEYKSKIQSIELPNEQFS----------
----WKR----------------------------------------LKTKAGNEIHLIE
DYPAHGFVSQCNLALTTIGANTAELGALTIPMIVVVPTQHIHVMQA--WDGFLGIIARLP
I-FKWCFGILLS----IWRM---RSN------------------------RY-MAWPNIT
AKKMIVPERIGKILPSEIAKESNDWISSPERLQGQKEDLRSLRGNPGAIDSMAKEIINLL
YKSNI----------
>Crow|67920633
-------------------------------------------MKP------VDILILSN
GPGEITTWVRPVVKALRTEL----GTDPQQTRISVMLSPCPHSTGQEATIASRYPEVDRV
QSSEQFFSFLVGGKTRDDWNWREQGVVLFLGGDQFYALMIGKRLGYRTVIYAEWEARWYR
WLDYFAVMNQRVIES------IPGAYRHKLAVVGDLMADF--------------------
SPISLNFMEMA--TN---------------------------------------------
---------------PV------------IGILPGSKTGKLTQGVPLCLSIAEHIYQRKP
---QTRFILPIAPTINIETLVRFADPKYNPFVMKMGGVSGELKKENG-------------
----KYY----------------------------------------LQTKTGLNVELIS
QFPAHEILQQCCLTLTTVGANTAELGALGIPMIVLLPTQQLDAMRT--WDGIPGILANLP
F-VGSQLAKLIN----ARVV---KTG------------------------RL-FAWPNIW
AKEEIVPELRGELQGEKVADLVLDWLDNPSELNKIHYRLLEVRGKPGAAQKIAKIVHEQL
SHNN-----------
>Syn7335|254422209
--------------------------------------MSDPPSEP------VDVVILSN
GPGEVATWVKPVVRSLRQKA--------PNYRISVVLSPCPHASGKEPTILSKYPEVDRV
QSASHFFKFLLTGKTADSWDWFAKGIVVFLGGDQLYTVMVARRLGYRTLTYAEWDARWTG
LVNRFGIMQPKILDK------VPRARQHKFTVVGDLMGDV---Q----------------
AIADRTEITNI--LGC-----------------------------------------DPA
A--------------DI------------IGFLPGSKPIKLEMGVPMLLGIAQILHNQRP
FEQSLQYVVGVAPNLKLADLMAYADPALNDAMALLKAPSITLHEPKQG------------
----LPY----------------------------------------WQLKDGPKIYLWQ
RFPALDLFSQCQLCFTTVGANTAQLAALATPMIVLLPTQKLDAMKI--AEGWPRLVSQLP
G-LRAIARTIIG----PMLLKGLQKS-----------------------HKY-FSWPNIT
AKAQVVPELFGTITPQQAADVALDYLRYPEKLNQVRQALRNLRGPAGAADRMAELILETI
NYPE-----------
>Syn307|148241439
-----------------------------------MTSVLRVQVSPSASEPSRAIVLVCN
GPGELTTWVRPLAERLHQRA-------LPSTSLQLVLVPCPNATGTEADVARRMNLFDRV
LPASRFWWLLLRPQRHGPWP--AAGVVVFLGGDQFWTVLLSARLGYRHLTYAEWVARWPR
WNDRIAAMGPAAADR------LAKRWQPRCQVVGDLMADL--------------------
SSSARSSAPLP--SG---------------------------------------------
---------------EW------------VALLPGSKRAKLQVGMPFLLRCAEALRTLRP
---QTQFLLALAPTTTVAELQAFAGPS-NPLQRFYGTQEPELIEQDG-------------
----QRW----------------------------------------LVSSGGARILLVE
EHPAHGPLSQCALALTTVGANTAELGALGVPMLVLLPTQHLHVMQA--WDGWFGLVARLP
L-LRWLVGVALT----AWRL---RNR------------------------GF-LAWPNIS
AGRAVVPERVGAITPEQIASEARDWLAEPQRLRGMQDDLRSLRGQPGAVAALSSLVEELL
PSVGSNH--------
>Syn9605|78213771
-------------------------------------MARPRAAEPG-----PAVVLVSN
GPGELTTWVRPLAERLHSSLRLRPRSSEAPASLHLVLVPCPNATGQERAAAEPWGLFERI
VPAGRFWLLLLRPRRYGPWP--QKGVVVFLGGDQFWTVLLSARLGYHHITYAEWVARWPG
WNDRIAAMSDAVRRQ------LPVRYQPRCRVVGDLMADL--------------------
SSFARREDPLP--GG---------------------------------------------
---------------QW------------VGLLPGSKPAKLSVGMPFLLDTADRLARLQP
---GCRFLLPLAPTTSVDELLRFAGTS-NPIAARYSASVASVEQGES-------------
----VTE----------------------------------------LVTRAGTRIRLLE
QHPAHGPLSQCALALTTVGANTAELGALAVPMIVIVPTQHLEVMQA--WDGGLGLLARLP
G-LRRLIGVLLS----LWRL---RNN------------------------GL-MAWPNIS
AGRAVVPERVGAITPADIAKEACDWLDAPERLEGQRQDLQALRGEPGAVAALAAEVRGLL
PRELSGS--------
>Nosp|186683891
-------------------------------------------MTQ------VDILILSN
GPGEVTTWVRPVVRALRQQF----GDDRNQVRISVVLSPCSNASGKEAAIALSYPEVDRV
QAAEHFWQFLLWGKTIDNWDWRSRGVVVFLGGDQIFPVVIGKKLGYRTVVYAEWEARWHN
WIDRFGVMKPEVAAR------APHKYAHKFTVVGDLMVEA---NSHSSLVIGDLSNDKEL
MTNDIDASTTS--HSV-----------------------------------------GQK
T--------------EL------------IGLLPGSKAAKLAQGVPLCLSIAEYVHAKRP
---QTKFVIPVAPTLDLQTLASFADPQRNSIAEIFGFGGAALIVPEDDRD----------
----KAL----------------------------------------LKTAKGVTVELWQ
ENPAYHLLSQCCICLTTVGANTAELGALGVPMIVLLPTQQLDAMRA--WDGLPGLLANLP
G-VGTPFANTIN----WLFLRFVRRK------------------------GL-LAWPNIW
AQEEIVPELMGKLQPPEIGEMVVELLAHPEKLADIRAKLRNIRGESGAALKIAQIVCEEM
GK-------------
>PromAS|123967608
MLKTLCGRGGIGRRARLRSVWLRPCEFKSRRPHLMYSGLTAMKKKS------VAVVIISN
GPGELTTWVNPVIDELKKVNRSLRDYDKQDITLRLVLVPCPNATGKEFLVANSWNKFELI
TKSKSFWKLLINPHSFAYWP--KKGVVIFLGGDQFWSILLAKRLGYLNITYAEWVSRWPK
WTNAIAAMNVKVKES------IPKRYKYKCKIIGDLMADI--------------------
KLNSKISLRNK--EK---------------------------------------------
---------------HH------------IALLPGSKKAKLSVGIPFFLELADHIAEENQ
---NINFIIPIAPTTDKSEYLFF-QSNKNPIAKYYSSKIKTIKNFKDSLF----------
----DYV----------------------------------------IETSKNTKIYLIK
KHPCYEILKECDLAITTVGANTAELAAISLPMLVILPTQHLNMMNA--WDGIFGVIGKIS
L-INRLLTFIIK----NFYF---KKK------------------------KF-FAWPNIK
AKRMIVPERIGNISPIKIAREVLFLIKNRDQLKSIRDNLHKERGDKGAAKKLASIILNSI
KKL------------
>Rapb|282895507
-------------------------------------------MTD------IDILILSN
GPGEVTTWVRPVVTALREQL----GNDISQVRISVILSPCPHATGEEAKIAKSYPQVNRV
QAPQYFWRFLFLGKTAENWDWRKKGVVIFLGGDQVFPVIIGRKLGYKTLVYAEWEARWHN
LIDCFAVMNPQGMKN------VSPKHIHKFHVVGDLMLEA--------------------
ANKDYVTSQSPSLESGR-------------------------------------------
---------------EL------------VGLLPGSKPAKLIQGVPLELAIAEYIYAKRP
---HTKFFIPVAPTLNLLTLASFANPQKNKFAQSFGFQGAYLK-----------------
----DNY----------------------------------------LETSGGLMVELTQ
ENPAYHLLSSCAICLTTVGANTAELGALGVPMIVLLPTQQLDAMRS--WDGLPGILANLP
V-VGSSLAKLIN----WWFL---RNK------------------------GL-LAWPNIW
AGREIVPELVGKLAPHAVGEMVLNLLENPLKLAQMKHQLLTTRGESGAAKRLAQLVGTVL
S--------------
>YellA|86605575
---------------------------------------MNGGQPP------YDILILSN
GPGELLTWVRPVVLELRQQL--------PQARLSLVLSPCPHASGQEMKIAEEFIQVDRV
QDPDFFLAFLLTGQTEEAWDWAKRGVVLFLGGDQFFAVWIARRLGYRVVVYAERRPRWRP
WVDVFAVRTEEIKRRYDGGRILGHRWAAKMHVVGDLMADGVASAVYLPGIPLPGWLSSRS
LPPPTPSAAPKSTAGFSTLLQPL-------PDPIEELGSLRTAPEKVEPTSAD-------
-EALLPR--------GWQRLGDSIRTHYQVGLLPGSKPAKLSLGVPLVLAVADELRQLLP
---NVRFVIPVAPGQTPQSLAAYAHPRLNPDMAIIYGTSATLEQTNL-------------
----GSH----------------------------------------FVTPFGTTVQLWT
RFPAYSVLANCDLCLTTVGANTAELAYLGVPMVVAIPTNKLEAMRA--WDGIPGLLARLP
G-LGTWLARLIN----RIAL---QWL------------------------GH-LAWPNIW
AGHEVVPELRSHLRPAQVAEQMRALLVNPERRQQMQRELQRLGGSPGAAQAIVQLVAQQL
SKS------------
>Prom9215|157412410
----------------------------------MYSGLTAMKKKS------VAVVIVSN
GPGELTTWVNPVVDELNKINKSLYVNEKIDFTLRLVLVPCPNATGKEFLVANSWNKFELI
TKSKSFWKLLIKPHSFAHWP--KKGVVIFLGGDQFWSILLAKRLGYLNITYAEWVSRWPQ
WCNEIAAMNLKVKEL------IPKRYKYKCKVIGDLMADI--------------------
KLDSEISLKNK--DK---------------------------------------------
---------------HY------------VALLPGSKKAKLSVGIPFFLEVADHIAEENQ
---NINFIIPIAPTTDKREYLFF-QSNKNPIAKYYSSKIKTIRNLKDSRF----------
----DYV----------------------------------------IETSKNTKIYLIK
KHPCYEILKECDLAITTVGANTAELAAITLPMLVVLPTQHLNMMNA--WDGIFGVIGKIS
F-INRFLTFIIK----NFYF---KKK------------------------KF-FAWPNIK
AKRMIVPERVGNISPKKIAREVLFLITNRDQLNSIRNNLHRERGDKGAAEKLASIIINSI
KKLQ-----------
>PromN2A|72383258
-----------------------------------------MSHNH------LAIIFVSN
GPGELATWVNPLAKELHKQIKLKPRVHNSSKSLNLVLVPCPNATGNEIIAAKKWFQFEKI
IKAKNFWKLLLNPKKFGSWP--SNGLVIFLGGDQFWSVLLSARLGYLHMTYAEWIARWPF
WNNRIVAMSERIVDK------LPKRIQPRCSVIGDLTADL--------------------
TETAKIDNPLP--SG---------------------------------------------
---------------KW------------IALLPGSKSAKLKIGIPFFLEVADKISKSMP
---DCQFLIPLAPTTNINELKHFSSSK-NPISKQYKSGIKSITKANKKEG----------
----RGV----------------------------------------LITNNSTVILIQE
KHPAYSDLSQCDIALTTVGANTAELGSLNIPMIVVLPTQHISVMEA--WDGFIGLIARLP
I-LKWCIGLLIS----FIKL---KKR------------------------GY-MAWPNIY
AKKMIVPERVGHITPAQIAEETIDWLNSPTRLSGQREDLQLLRGSKGAVKKFCYQIINLL
EEKKLLN--------
>Syns9917|87125314
----------------------------------------------------MSIVLVSN
GPGELATWVRPLADALHRSLVLRPRAPWSPISLRLVLVPCPNATGTEAQVASRWGLFDRI
TAAEQFWPLLLRPGRYGAWP--SRGVVVFLGGDQFWSVLLSARLRYRHITYAEWVARWPR
WNDRVAAMGAAVRDQ------LPSRFQPRCRVIGDLMADL--------------------
SSHARQSSPLP--KG---------------------------------------------
---------------EW------------VALLPGSKRAKLCVGVPFLLETADRLAARRP
---ECRFLLPVAPTTSAEELVRYAGRA-NPIAAGYQAAVDALAAPAADGS----------
----GRR----------------------------------------LITRAGTVIELQE
DPPAHGALSQCALALTTVGANTAELGALGVPMIVLVPTQHLGVMQA--WDGWLGLIARLP
G-LRWCIGVLLS----AWRL---RHH------------------------GF-LAWPNIS
SGRMVVPERVGAITPEAIAAEAEAWLSAPDRLQGMRDDLRSLRGQPGAVAALAGEIRALL
PRALSD---------
>Prom9312|78778446
-----------------------------------------MKKKS------VAVVIVSN
GPGELATWVNPLVDELNKINKTLCDDDTLDLTLRLVLVPCPNATGKEYLVANSWNKFELI
TKSKSFWKLLIKPSSFANWP--KKGVVIFLGGDQFWSILLAKRLGYLNITYAEWIARWPQ
WTNKIAAMNLKVKEL------IPKRYKYKCQIIGDLMADI--------------------
KLNNEISLKNK--EK---------------------------------------------
---------------HY------------IALLPGSKKAKLSVGIPFFLEIADHVAEENQ
---NINFIIPMAPTTNKSEYLFF-QSENNPIAKYYSSKIKKIKNIKDSWF----------
----DYV----------------------------------------IETSKNTKIYLIK
KHPCYEILKECDLAITTVGANTAELAAIALPMLVVLPTQHLNMMNA--WDGIFGVIGKIS
F-INRFLTFIIQ----YFYV---KKK------------------------KF-FAWPNIK
AKRMIVPERIGNISPRKIAREVLFLIKNRDQLKSISNNLHKERGDKGAAEKLTSIIVNSI
KKL------------
>SynsBL|116071381
--------------------MWLRPCEFKSRHPHFILLASLQNADPG-----LAIVLVSN
GPGELSTWVRPLAERLHSLQPLRPRVPSSPASLQLVLVPCPNATGQEHRAAQPWQLFDRI
VPARSFWSLLLRPKRFGLWP--KKGIVVFLGGDQFWTVLLSARLGYRHITYAEWVARWPQ
WNDSIAAMSDAVRRQ------LPVRYQGRCRVVGDLMADL--------------------
SSFARREAPLP--DG---------------------------------------------
---------------EW------------VALLPGSKAAKLSVGMPFFLETADHIAKERP
---ECRFLLPLAPTTSVEELLRFAGPT-NPIAARYRSAVVDVD-----------------
----RDV----------------------------------------LITKAGTRIQLIQ
EHPAHGPLSQCDLALTTVGANTAELGALAVPMIVMVPTQHLDMMRA--WDGGFGLLARIP
G-LRRLLGALLT----FWRL---RNN------------------------GF-VAWPNIT
AGRGVVPERIGEITPQQIATEAIEWLSSPERLEGQREDLQALRGEPGAVMALAAEVRDLL
PRALPSV--------
>Prom9515|123965303
--------------------------------------MTAMKKKS------IAVVIISN
GPGELSTWVKPVVDYLNQINNCSKDIEKLNFSLRLVLVPCPNATGKEYSVAKSWKIFELI
TKSKSFWKLLIRPSKFAKWP--QKGIVIFLGGDQFWSVLLAKRLGYMNITYAEWISRWPR
WNNIIAAMNKNVKKN------IPSNHRYKCKVVGDLMADI--------------------
KKNKSDSLNTE--KK---------------------------------------------
---------------DW------------IALLPGSKKPKLSVGIPYFLEIADHIHKNNK
---NINLIIPIAPTTSTSEYLYF-QSYKNPITKHYSSRIKRIRNIKNSIF----------
----DSV----------------------------------------IETSNNTKIYLIN
KHPCYEVLKKCDLAITTVGANTAELASLALPMIVILPTQHLNVMNA--WDGILGIIGKIS
F-INKFFTFIIK----NWYL---KKK------------------------KF-FAWPNIK
ANKLIIPERIGNISPRQIANEALFLIKNKKYLKEQKNNLTKHRGKTGAVKKLAYIIFNSI
KKLS-----------
>Cya8802|257060536
-------------------------------------------MKP------TDILILSN
GPGEVTTWVRPVVKALREIF----GKDRSQVRISVMLSPCPHATGQEAAIARRYPEVDRV
QSSEHFFSFLLWGKTVDHWDWRKEGVVLFLGGDQFYPVLVGQRLGYRTMIYAEWEARWYR
WIDHFGVMNESVIEG------IPAAYRHKLTVVGDLMADV--------------------
NPPNTVNLAAL--AKT--------------------------------------------
---------------PQ------------IAILPGSKPGKLMQGVPLCLAIAQAVYHENP
---QTRFILPVAPTLDLPTLASFADPHQNPLVMKMGGVTAQLVIPSLDSHQ---------
----SPW----------------------------------------LETPEGLQVELIS
QFPAHDRLCQCCLALTTVGANTAELGALGIPMIVLLPTQQLDAMRT--WDGIPGILANLP
F-IGGTLAKAIN----AMVL---KQG------------------------RL-FAWPNLW
AQEEIVPELVGELQAADVAQLVLNWLNNPTQLQQIRDRLMQVRGKPGAAQQIATTLKKQL
ILSQSS---------
>Prom9313|33863854
------------------------------------MTSLPPAVIPDTS---LAVVLVSN
GPGELATWVRPIAESLHRSILMRPRAASSPIDLRLVLVPCPNATGQEADAARRWIQFEQI
TPANQFWNLLFFPRRYGPWP--RQGVVVFLGGDQFWSVLLSGRLGYRHLTYAEWVARWPR
WNDCIAAMSPKVRDQ------LPRRFRDRCTVVGDLMADL--------------------
SSLARAEAPLP--QG---------------------------------------------
---------------DW------------VALLPGSKRAKLCVGVPFLLEAADQLARLRP
---GCRFLLPVAPTTSVKELESFMSSS-NPIAAAYRSAIAMVRPAELDQP----------
----WRR----------------------------------------LITRAGTVIYLQE
DHPAHGPLSQCDLALTTVGANTAELGALGLPMIVIVPTQHLAVMQA--WDGWIGLLARLP
G-LRWCIGVLLS----AWRL---RRH------------------------GF-LAWPNIS
AGRMVVPERVGSISPQDIAHEASAWLESPERLRGLREDLRSLRGQPGAVSALVRQVRRLL
PKALGAF--------
>Cya7822|196257379
-------------------------------------------MPP------IDILILSN
GPGEVSTWVRPVVKALRQQL----GNDRTSVRISVILSPCTHAMGTEAAIARSYPEVDRV
QSPEHFLSFLLWGKTAENWDWHQKGVVLFLGGDQFFSLFIGKRLGYRTVIYAEWEARWYR
WIDHFAVMNASVKAK------IPAPYQDKMTVIGDLMEDI--------------------
KSKSSPAPLLNNTSD---------------------------------------------
---------------AL------------IALLPGSKPWKLDQGVPLCLAIAELIQAKRP
---HTRFIIPVAPTLNLETLAAFANREKNPIINQTGWVGACLITSDGN------------
----TPY----------------------------------------LKTDGGLKIELIS
QFPAHDILSQCHLALTTVGANTAELAALSIPMIVLLPTQRLDAMRT--WDGVPGILANLP
G-VGSVFAKMIN----LMVM---RKK------------------------RL-YAWPNIW
AKEEIVPELLGELQAEQVAQIVLNWLENPAELERIRERLKSVRGQAGAAWKMAQIIDEQI
SRELLPDPS------
>Cya7424|218439719
-------------------------------------------MQP------IDILILSN
GPGEVSTWVRPVVKALRQHL----GDDRTSVRISVILSPCTHAMGTESAIAQSYPEVDRV
QSPEHFFPFLLWGKTAENWDWHRKGIVLFLGGDQFFPLVIGKRLGYRTLIYAEWDARWYR
WIDHFAVMNASVMRK------IPPHYHDKMTVIGDLMEDI--------------------
---ISEFSPSPLKDGSSE------------------------------------------
---------------AL------------IALLPGSKPWKLDQGVPLCLAIAQQIQLKRP
---NTRFIIPVAPTLNLPTLAKFADRQQNPIINQFAWVGASLGTNEED------------
----KPY----------------------------------------FKTDGGLKIELIT
QFPAYDLLSQSHLALTTVGANTAELATLSVPMIVLLPTQRLDAMRT--WDGLPGMLANLP
G-VGSLFAKMIN----LMVM---RKK------------------------RL-YAWPNLW
AKEEIVPELLGELKAEEVAQIALNWLENPEQLETIRKRLQSVRGEPGAAYKMATLVKQLS
Y--------------
>PromN1A|124024836
-----------------------------------------MSHNH------LAIIFVSN
GPGELATWVNPLAKELHKQIKLKPRVHSSSKSLNLVLVPCPNATGNEIIAAKKWFQFEKI
IKAKNFWKLLLNPKKFGSWP--SNGLVIFLGGDQFWSVLLSARLGYLHMTYAEWIARWPF
WNNRIVAMSERIVDK------LPKRIQPRCSVIGDLTADL--------------------
TETAKIDNPLP--SG---------------------------------------------
---------------KW------------IALLPGSKSSKLKIGIPFFLEVADKISKSMP
---DCQFLIPLAPTTNINELKYFSSSK-NPISKQYKSGIKSITKANKKEG----------
----RGI----------------------------------------LITNNSTVILIQE
KHPAYSDLSQCDIALTTVGANTAELGSLNIPMIVVVPTQHISVMEA--WDGFIGLIARLP
I-LKWCIGLLIS----FIKL---KKR------------------------GY-MAWPNIY
AKKMIVPERVGHITPAQIAEETIDWLNSPTRLSGQKEDLQLLRGSKGAVKKFCYQIINLL
EEKKLLN--------
>Micc|254412560
--------------------------------------------MT------NDILILSN
GPGEVTTWVRPVVKALRQQL----GCDRAVFRISVILSPCPNATGKEAQIVQSYPEVDRV
QGAEHFFPFLLWGKTAGNWDWRDRGVVVFLGGDQFFPVVIGSRFKYRTVVYAEWDARWHR
WIDRFGVMKPDIIAK------APKNYRHKLTVVGDLMADVARGSWEAEELG---------
ELGEQGKLGKQGKLGKQGKLGKQRELGKLGEQRKQGKQRELTQNPVLEGSEGEEKDQNQV
PFERSEGSTLNTSPIEW------------IGLLPGSKPAKLIQGVPLGLAIAEHIHKVRP
---QTRFLIPVAPTLDLPTLARFADPYENPLIQKLGWGAARLVMLDGGDEGEFSNIRVTD
NDSSETHPYSQNQVSLSEVSTLFRAGFEPKLSSPTKQNSLNLPLHSRLQMASGVTVELTT
EFPAHEILSQCCLCLTTVGANTAELGSLGVPMIVLLPTQQLDAMRA--WDGLPGLLARLP
G-VGTSFAKLIN----WLIL---QQK------------------------RL-FAWPNIW
AKAEIVPEVVGQLKPQDVAQLVLEYLEHPQKLEDMRSRLRAVRGESGAAQKLAQLVQEEL
TNPQPPMTNDK----
>Prom9202|254526392
----------------------------------MYSGLTAMKKKS------VAVVIVSN
GPGELTTWVNPVVDELNKINKSLYVNEKIDFTLRLVLVPCPNATGKEFLVANSWNKFELI
TKSKSFWKLLIKPHSFAHWP--KKGVVIFLGGDQFWSILLAKRLGYLNITYAEWVSRWPQ
WSNEIAAMNLKVKEL------IPKRYKYKCKVIGDLMADI--------------------
KLDSEISLKNK--NK---------------------------------------------
---------------HY------------VALLPGSKKAKLSVGIPFFLEVADHIAEENQ
---NINFIIPIAPTTDKREYLFF-QSNKNPIAKYYSSKIKTIRNLKDSRF----------
----DYV----------------------------------------IETSKNTKIYLIK
KHPCYEILKECDLAITTVGANTAELAAISLPMLVVLPTQHLNMMNA--WDGIFGVIGKIS
F-INRFLTFIIK----NFYF---KKK------------------------KF-FAWPNIK
AKRMIVPERIGNISPKKIAREVLFLITNRDQLNSIRNNLHRERGDKGAAEKLASIIINSI
KKL------------
>Nods|119509080
------------------------------------------MTKP------VDIVILSN
GPGEVTTWVRPVVKALRQEL----GDNPAVVRISVVLSPCPNATGKEGAIALSYPEVDRV
QSAEHFWQFLLWGKTFDNWEWRDRGVVVFLGGDQIFPVVIGKKLGYRTVVYAEWDARWHN
LIDRFGVMQAKVAAK------VSRKYAHKFTVVGDLMLEA--------------------
QKFEQVLTPDSSPNT---------------------------------------------
---------------EI------------IGLLPGSKAAKLAQGVPLSLAIAEYIHTRRP
---EIRFVIPVAPTLDLQTLVNFADTQKNSFVKIFGGVSATLVESE--------------
----YPV----------------------------------------LKTETGLCLELCR
ENPAHELLSQCTICLTTVGANTAELGALAVPMIVLIPTQQLDAMRS--WDGLPGLLANLP
G-VGSTFAKVIN----WLVL---NRK------------------------GL-LAWPNIW
AKEEIVPELVGKLQPQDVAEMVLDFLDHPEKLAAIRAKLRGVRGESGAAKKMAQIVSEEI
VN-------------
>Cyab|254431819
-----------------------------------MHAVQPHAADPTPVPD-VGIVLVSN
GPGELTTWVRPVAQRLQRRLLT--PESQASLALYLVLVPCPNGTGREHRAAAPWGLFERI
TPANRFWSLLLRPGRFGPWP--RQGVVVFLGGDQFWSVLLSARLGYRHLTYAEWVARWPR
WNDRIAVMGPRAASR------LPARWRSRSRVVGDLMADL--------------------
SEAARSEQPLP--PG---------------------------------------------
---------------EW------------VALLPGSKPAKLRVGVPFLLETADRLAARRP
---QCRFLLPLAPTTTVEELLRQAGAA-NPIAARYGAGMPELSPD---------------
----GDA----------------------------------------LITPAGTRILLEL
RSPAHAVLSQCAMALTTVGANTAELAALGVPMLVLVPTQHLHVMQA--WDGLAGVLARLP
L-LRWCFGVVLT----LWRL---RHR------------------------GY-LASPNIS
AARAVVPERVGPITPAQIAAETADWLASPDRLQGMRDDLHSLRGRAGAVAALTDLVEELL
PAAAAVARPDS----
>Acam|158336303
-----------------------------------------MAEAL------ADLVILSN
GPGELSTWVRPVLQVLSRRP--------QFSRVSILLSPCPHAGGHEQAVAETFPGVDRV
LEPQQFFQFLLWGQTPDAWHWHPQGVVVFLGGDQFYAVAIGKRLGYRIVTYAEWTPRWLP
WIDYCGVAQPQTLQK------VPRRYRSKVTVVGNLMTDI---Q----------------
SSVGSDALLDQ--LGW-----------------------------------------APD
T--------------EI------------IGLLPGSKPAKLRIGVPFCLAVAERLQQHRP
---QSQFIIPLAPGLSYTTLSRYACASDNPLIATYLGNSATLVQSNEE------------
----LPY----------------------------------------LCTPRGTKVWLWL
PSPAYDVLMHCQICLTTLGANTAELTALMVPMMVILPTQHLAGAPI--GEGLLGVLARLS
F-VGAAMNRFIL-----------PQ-------------------------GF-KAWPNIW
ADQEIVPEWVGPLSSELVAHYLQALLASPSRLQAIKAALREVRGEVGAVARFAQLVSETL
IKERGAEALVIRDAP
>Prom9301|126695408
----------------------------------MYSGLTAMKKES------VAVVIISN
GPGELTTWVNPVVDELNKINKSLSDEDKQDFTLRLVLVPCPNATGKEFLVANSWNKFELI
TKSKSFWKLLIKPNSFADWP--KKGIVIFLGGDQFWSILLAKRLGYLNITYAEWVSRWPN
WTNEIAAMNEKVKEL------IPKRYKYKCKVIGDLMADI--------------------
KLNSKISLRNK--EK---------------------------------------------
---------------HY------------IALLPGSKKAKLSIGIPFFLEVADHIAKENQ
---NINFIIPIAPTTDKSEYLFF-QSNKNPIAKYYSSKIKTIKNFKDSSF----------
----DYV----------------------------------------IETSKKTKIYLIK
KHPCYEILKECDLAITTVGANTAELAAISLPMLVVLPTQHLNMMNA--WDGIFGVVGKIS
F-INRFLTFIIK----NFYF---KKK------------------------KF-FAWPNIK
AKKMIVPERIGNISTIKIAREVLFLIKNRDQLKSIRDNLNKERGNKGAAKKLASIIVDSI
KKL------------
>Artm|209527614
------------------------------------------MSTA------ADILILSN
GPGELTTWVRPVLEAIRSQN------SHLDLRTSLILSPCPNATGNEVEIGRSLLAIDRI
QGPQHFWKFLLSGKTAQNWDWREKGLVLFLGGDQAFTPIIARRLAYQSIVYAEWDIRWWR
WIDKFAVMKPETISR------IPHLYASKCTVIGDLMADV----S---------------
PPTQEPIQPYS--LLQ-----------------------------------------PPL
T--------------EL------------IALLPGSKMAKLVQGVPLTLAIAQYIHQRRP
---QTQFIIPVAPTVEVSTIAQLANPEYNPILSYFPGVAADLQQIGD-------------
----QFI----------------------------------------LQTKTGLNVSLYT
QNPAYPLLSRCCFAVTTVGANTAELGALAIPMVVLLPSYQLDAMRA--WDGIPGILANLP
G-VGGFLAKGINSLALSYIQ---RTG------------------------KL-LAWPNIW
AGSEIVPEFLGRLQPEFIGDRILEYLQNPHRLQTIRDRLRQVRGQPGASQKLANMVLETL
SQ-------------
>Syne6301|56750187
--------------------------------------------MR------MDILILSN
GPGEVATWVRPVVKALRQQL----GDNRDRLRLSLVLAPCSNGTGQEAAAAARYPELDRI
QAVEHFWPFLLWGKTADNWDWRSQGLVIFLGGDQFFALWIARRLGYRCLIYAEWEARWTG
WADAFAVMTPQVIEK------APQKDRHKFQLVGDLMAEV--------------------
SAQAGSESTR--------------------------------------------------
---------------SR------------VGLLPGSKAAKLQIGLPFMLAAAEAIAAQQP
---EMEFILPLAPTVQPQQIARYADADQNPVIAMFRGSSARLEEQPT-------------
----GWV----------------------------------------LTTEKGLTVRLIT
EFPAYVELAQCQICLTTIGANTAELGALAVPMLVLLPTQKRDAMKA--WDGLPGLLVKVP
L-LGNAIASLIN----TLAL---RKV------------------------GL-LAWPNIW
AKRAIVPELIGEYYPEDIAAIALDYLQNPEKLSAMQAELRAVRGEAGAAQKLAAIAAQLL
TPAAQ----------
>Anav|75907920
-------------------------------------------MNP------VDILILSN
GPGEVTTWVRPVVKALREKL----GDDRVQVRISVILSPCPNASGKEAAIALSYPEVDRV
QSAEHFWQFLLWGKTVDNWDWRSKGVVIFLGGDQFFPVVIGKKLNYRTVVYAEWEARWHN
LIDRFGVMKPIVAAK------ASPKYAHKFTVVGDLMLEA---N----------------
SQLPNSLHPRP--HT---------------------------------------------
---------------PI------------VGILPGSKAAKLTQGIPLMLSISEYIHSKMP
---QTKFVIPVAPTLDLETLASFADSQKNPFLKTFNFSGASLISSDNNHQ----------
----RSI----------------------------------------LKTDNGLGVELWQ
ENPAYELLSNCSLCLTTVGANTAELGALGVPMIVLLPTQQLDAMRS--WDGLPGLLANLP
G-VGSTFAKIIN----WLFL---RRK------------------------GL-LAWPNIW
AQEEIVPELVGKLQPQEVGEMVLDLLNHPEKLAQMQGKLRLVRGESGAAQKLANLVKEEI
DSF------------
>Artp|284052197
------------------------------------------MSTA------ADILILSN
GPGELTTWVRPVLEAIRSQN----SDRHKDLRISLILSPCPHATGKEVEIGRSLLGINRV
QGSQHFWKFLLLGKTAQNWDWREKGLVLFLGGDQAFTPIIARRLGYQSIVYGEWDIRWWR
WVDQFAVMKPEIISR------IPDLYASKCTVIGDLMADV---TS---------------
SPTPEEIKPYS--LLQ-----------------------------------------PPL
T--------------EL------------IALLPGSKMAKLAQGVPLTLAIAEYIHQRRP
---QTQFIIPVAPTVEVSTIAQLANPEYNPVVNYFPGVAADLQQIGD-------------
----QFM----------------------------------------LQTKTGLQVYLYT
PHPAYSLLSRCCFAVTTVGANTAQLGALAIPMAVLLPSYQLDAMRS--WDGIPGILANLP
G-VGGLMARGINSAALWYIQ---RTG------------------------KL-LAWPNIW
AGSEIVPEFSGRLRPEFIGDRILEYLQNPHRLETISDRLRQVRGQPGAAQKLANMVVEMF
ES-------------
>Cya7425|220905706
----------------------------------------MMHQTP------IDILILSN
GPGELTTWVRPVVQALRSKL----GEDRQQVRISLVLSPCSNATGEEVTIARSYAQIDRV
QGADSFFAFLLWGKTRDNWDWRSQGAVLFLGGDQFFAVLLGKRLGYKILVYAEWQARWQQ
WVDRFAAARPLVQTQ------VSPAYQDKVVVVGDLMVEA--------------------
SSSEGEAEQSQ--FERSDL--------------------------------------ATA
P--------------EL------------IGILPGSKSIKLGMGMPLMLGIAQALHRLRP
---QTQFVIPVAPTLDLHTLARYADPTQNRVYSLIKGAPAQLVTPADQ------------
----LPY----------------------------------------LETAEGLRVFLWT
PTPAYDLLSHCQICLTTIGANTAELTALGVPMLVLLPFQQRDVMRA--WDGLPGLLANLP
I-VGKFWAIVIL----WLVI---QQGLGWRTWLQIWSGKEINWQLVKQGLGL-RAWPNIW
AGREIVPELVGDLETEPIADLMLDYLQHPEKLEQIRTELMQVGGEQGASRKIAELVQALL
EP-------------
>Cya51142|172038303
---------------------------------------MARAMKP------IDILILSN
GPGEITTWVRPVVRALRKQL----GDDPAQTRISVMLSPCPHSTGQEATIARRYPEVNRV
QSSEHFFSFLLWGNTVDNWDWRDKGVVLFLGGDQFYPLMIGKRLGYRTIIYAEWEARWYR
WLDCFAVMNQRVMEG------IPGSYRNKLNIVGDLMADF--------------------
SPTSLNFVEMS--AN---------------------------------------------
---------------PV------------IGILPGSKAGKLTQGVPLCLAIAEKIYQHKP
---HAHFILPIAPTINRETLVRFADPDSNPFVMKMGGVSGQLIVENKGKKE---------
----NYY----------------------------------------LKTKTGLKIQLIS
QFPAHKHLQECCLALTTVGANTAELGALGIPMIVLLPTQQLDAMRT--WDGIPGILANLP
L-LGSQLAKLIN----ARVV---KMG------------------------RL-FAWPNIW
AKEEIVPELKGELQAETVADLVLDWLDNPSKLNQIHHRLLQVRGQPGAAQKIAQIVEQQL
ENSDQ----------
>Lyns|119486017
------------------------------------------MVQS------IDILILSN
GPGELTTWVSPVVEALRKQL----GDQTEKVRISLILSPCPHATGKEVAIANSYPEIDRV
QSSDYFWQFLLSGKTAENWDWYPQGVVVFLGGDQFFTVITAKRLGYRSIIYAEWDARWWR
WIDRFAAMNSQVIAA------IPSEYSAKFKIVGDLMADV--------------------
QLRQNKQKGLEFLSDQNV------------------------------------------
---------------EL------------IGLLPGSKPAKLAQGVPLTLAIAQYLHHQRP
---QTRFIIPVAPTLELSTLAQFADPQFNPILSQIGDFKATLQDDN--------------
----PPY----------------------------------------FQLESGLKIYLCT
ETPAYGLLSQCRLCLTTIGANTAELGSLGVPMIVLLPTQQLDAMRA--WDGIPGLLANLP
L-VGSLFAKAIN----WIVL---KQG------------------------KR-FAWPNIW
AKSEIVPELVGKLEAKTVAELALDYLQNPEKLQQIRDRLVEVRGEPGAAEKLAKMVLEQV
F--------------
>Prom9211|159902608
------------------------------------------------------------
------------MERLHSKLLMQPKAIDSKICIRLVLVPCPNATGNEHKVANQWHYFESI
SPAKHFWTLLVNPHKYSYWP--KKGLVIFLGGDQFWSVLLSARLRYLHLTYAEWIARWPF
WNNRIAAMSEKIKQS------LPKHLRKRCTVVGDLMADL--------------------
TSQAKDINPLPNKQG---------------------------------------------
---------------EW------------VALLPGSKKAKLCVGIPFFLELADELSKLLP
---SCNFLLPIAPTTNIQELETFSNSRKNPIANNYQSGIKKIISLKNDQS----------
----LKV----------------------------------------MITKAGTEITLIE
EHPAHNALSQCDLALTTVGANTAELGALAVPMIVIIPTQHLNVMQA--WDGFLGIIGRLP
I-LKWFIGILIS----FWRL---RKK------------------------GY-MAWPNIS
ANRLIVPERIGTLYPKDLAQEAFDWLQSPNRLEGQKEDLRSLRGQPGATKRMTKEIINLI
SKEFLSSSDE-----
>Noss|17231497
-------------------------------------------MNP------VDILILSN
GPGEVTTWVRPVVKALREKL----SDDRVQVRISVILSPCPNASGKEAAIALSYPEVDRV
QSAEHFWQFLLWGRTVDNWDWRSKGVVIFLGGDQFFPVVIGRKLGYRTVVYAEWEARWHN
LIDRFGVMKPLVAAK------ASPKYAHKFTVVGDLMLE---------------------
ANAQLPNAPHPTPHT---------------------------------------------
---------------PI------------IGILPGSKAAKLTQGIPLMLSIGEYIHSKKP
---ETKFVIPVAPTLDLKTLASFADSQKNPFVETFSFSGASLISPDNNHQ----------
----RSI----------------------------------------LKTDNGLNVELWQ
ENPAYELLSQCSICLTTVGANTAELGALGVPMIVLLPTQQLDAMRS--WDGLPGLLANLP
G-VGSTFAKMIN----WLFL---RRK------------------------GL-LAWPNIW
AQEEIVPELVGKLQPQEVGEMVLDLLNHPEKLEQMRGKLRHVRGESGAAQKLAQIVSEEI
GN-------------
>Cya8801|218248137
-------------------------------------------MKP------TDILILSN
GPGEVTTWVRPVVKALREIF----GEDRSQVRISVMLSPCPHATGQEAAIARRYPEVDRV
QSSEHFFSFLLWGKTVDHWDWRKEGVVLFLGGDQFYPVLVGQRLGYRTMIYAEWEARWYR
WIDHFGVMNESVIEG------IPAAYRHKLTVVGDLMADV--------------------
NPPNTVNLAALAKT----------------------------------------------
---------------PQ------------IAILPGSKPGKLMQGVPLCLAIAQAVYHENP
---QTRFILPVAPTLDLPTLASFADPHQNPLVMKMGGVTAQLVIPSLDSHQ---------
----SPW----------------------------------------LETPEGLQVELIS
QFPAHDRLCQCCLALTTVGANTAELGALGIPMIVLLPTQQLDAMRT--WDGIPGILANLP
F-IGGTLAKAIN----AMVL---KQG------------------------RL-FAWPNLW
AQEEIVPELVGELQAADVAQLVLNWLNNPTQLQQIRDRLMQVRGKPGAAQQIATTLKKQL
ILSQSS---------
>Glov|37522281
------------------------------------------MSEP------LDIVLLSN
GPGELNTWVRPVVAELVRRW--------PQARLSVILAPDGNSSGKEEQMALSIPGVARV
QPARAYGRFLLTGRTAAGWDWSRRGLVLFLGGDQGLSVIVARRLGYPIVAYAEWQARWTR
FIDRFGLREEQVRARS-----GRERFAGQFQVVGDLMIDA---ARST-------------
GAGGRLQVRRA--LGL-----------------------------------------DDA
A--------------QL------------LALLPGSKPAKLSMGIPLMLGIVEGLARRRP
---GLHFVLPVAPGLAAADLERFARPG-NPDLSLVEGLSGRLVRDQGG------------
----VEY----------------------------------------LQSPGGAQVRLWF
ERPAYDLLAQSDLALTTVGANTAELGILGVPMIVIIPTNRLDAMRA--WDGVPGLLSGLP
GRLGASIAAAIN----KRLV---GRL------------------------GL-LAWPNIR
AGRMLVPELCRRLCPGDLLPIVEEWLDDPARRRAVACELRQAMGPDGAARAFVDLAAATL
AGSQPA---------
>Syns8102|33864873
-------------------------------------MARPATDDPG-----PAVVLVTN
GPGELTTWVRPLAERLHATLPLRPRTSGTAASLQLVLVPCPNATGQERAAAEPWGLFERI
TPAARFWDLLLRPGRYGPWP--RRGVVVFLGGDQFWTVLLSARLGYRHITYAEWVARWPG
WNDRVAAMSEAVLQQ------LPRRFQPRCRVVGDLMADL--------------------
STFARQATPLP--EG---------------------------------------------
---------------EW------------IGLLPGSKPAKLSIGMPFLLETADRLAQLRP
---GCRFLLPVAPTTSVGELLRFAGEA-NPIARAYSGAVMDVS-----------------
----DGV----------------------------------------LRTQAGTRIDLIE
QHPAHGPLSQCQLALTTVGANTAELGALGVPMIVIVPTQHLEVMQA--WDGGLGLLARLP
G-LRRIIGVLLS----LWRL---RNN------------------------GW-MAWPNIS
AGRAVVPERVGAITPQQIAAEAAEWLAAPERLQGQRADLQALRGRPGAVSALAEEVRQLL
PRQLDSA--------
>Thee|22299093
------------------------------------------MTSP------LEIVLLSN
GPGELATWVYPFVTRLRQRV-------KQGVRVSVVMVPCPHASGQEAEIARRYPGVDRV
LPATEFWHLLRTKTTRSNWDWFPQGVVVFLGGDQLFAVLLAKRLGYCCVLYCEWQARWQR
WVDGIGLRRPLPVGN------T----KAKVAVVGDLMTDV---QAL--------------
ALDCLPNVRQQ--LGV-----------------------------------------APD
A--------------PL------------VGLMVGSKPNKLKLGVPLSLGIADHLAAAHP
---PIHCVIPVAPTLTLNTLSCYADPRFNPELKYVEGTTATLNQPREG------------
----LPY----------------------------------------LETPRGTKIYLWQ
QLPHYPLLRQVALCVTTVGANTAELAALNVPMIVLLPAQQLRVQRAHPWDGLAGLLVGLP
A-IGRQWTVLVF----WTLV---AKGLGWWRFWQLWRSPEIDWDLVKQGLGY-KAWPNIW
AGREIVPELVGPIDPQTVAQQIIDLLNHPQKLDQMRQDLRQQVGSPGAAAKLVDLTLQVA
GWPASDPECP-----
>Syns9916|116073802
-------------------------------------MSEPRGPGPSRAPARLSIVFVSN
GPGELATWVRPLAEQLHRSLQLRPRAQQSLISLRLVLVPCPNATGQEADAASRWGQFDRI
TPARRFWRMLLNPRLEGPWA--PQGVVVFLGGDQFWSVLLSARLGYRHITYAEWVARWPR
WNDRLAAMGPAVLEQ------LPQRFRSRCTVVGDLMADL--------------------
SSHARAQAPLP--DG---------------------------------------------
---------------EW------------VALLPGSKAAKLAVGVPFLLDTADRLAARRP
---GCRFLLPVAPTTSAAALERFAGST-NPIAAAYTSGIARLEPPTERCP----------
----WRR----------------------------------------LITTAGTEIHLQE
DPPAHGPLSQCALALTTVGANTAELGALGVPMIVIVPTQHLGVMQA--WDGWLGLLARLP
G-LRWCIGALLS----AWRL---RNH------------------------GF-LAWPNIS
AGRAVVPERVGAIQPEAIAAEADDWLASPSRLQGQRDDLRSLRGQPGAVAALANEVRSLL
PKALAD---------
>PromMED|33860619
----------------------------------MYLGLTAMKEKS------IAVVIITN
GPGELSTWVRPVVDYLNKINDTSKNIDKLNYSIRLVLVPCPNATGKEYEVAKSWHKFELV
TEAKTFWKLLIRPAQYAKWP--KKGIVIFLGGDQFWSVLLAKRLGYINITYAEWISRWPR
WNNVIAAMNKNVKKS------IPSKYRYKCKIIGDLMADI--------------------
TNKKEIALNLE--EK---------------------------------------------
---------------KW------------IALLPGSKKAKLMVGIPFFLEMADHINKNNK
---NINFIIPIAPTTSTSEYLFF-QSNKNPISKYYSSKIKQIKQIKNSVF----------
----DYV----------------------------------------IETSNNTKIYLIN
KHPCYEVLKKCDLAITTVGANTAELASLTLPMIVVLPTQHLNVMNA--WDGIFGILGKIS
F-INKFFTFIIK----NWYL---KQK------------------------KF-FSWPNIK
ANKLIIPERIGNISPKQIANEAIFLIKNKNYLSEQKDNLSKQRGKTGAVKKLAYIIFNSI
KKFS-----------
>Scys6803|16330951
------------------------------------------------------------
----MTTWVRPVVQALRQLL----G--YSHLRISVMLSPCPHAMGREAEVVRSYPEVDRV
QSSEHFWNFLLWGKTAESWSWHSQGVVLFLGGDQFFALAIAKRLGYRSVVYAEWDARWPR
WIDAFGVMNEQVRQA------LPEIYRSKATVVGDLMVDV--------------------
DAADAPVGPSAK------------------------------------------------
---------------PL------------IGLLPGSKATKLTQGVPLEVAIAVELQKTHP
---QCRFVLFLAPTVDLEQLQSYGQVKTNPLVSSMGNIEIEVMEKEGQ------------
----ESY----------------------------------------LLAATGLRIDICR
QFPALTELKKLTFALTTVGANTAQLGALGIPMVILLPTQHTEALKH--LDGLPGLIARIP
W-VGQQSTRLIN----YLIA---KKK------------------------RL-FAWPNLW
AGREIVPELMGDLTPMGVASQLTPWLDHPEQLTQIRQQLQQVRGQSGAAIAMAELVAEQI
AVQQTPVRMSLTK--
>Syn9902|78184001
-------------------------------------MASPQNADPG-----LAIVLVSN
GPGELSTWVRPLAERLHSLQPLRPRVPSSPASLQLVLVPCPNATGQEHRAAQPWQLFDRI
VPARSFWSLLLRPQRFGLWP--QKGIVVFLGGDQFWTVLLSARLGYRHITYAEWVARWPQ
WNDSIAAMSDAVRRQ------LPVRYQGRCRVVGDLMADL--------------------
SSFARREAPLS--DG---------------------------------------------
---------------EW------------VALLPGSKAAKLSVGMPFFLETADLIAQERP
---ECRFLLPLAPTTSVEELLLFAGPT-NPIAARYRSAVVDVD-----------------
----HDV----------------------------------------LITKAGTRIQLIQ
EHPAHGPLSQCDLALTTVGANTAELGALAVPMIVMVPTQHLDKMQA--WDGGFGLLARIP
G-LRRLLGALLT----FWRL---RNN------------------------GF-VAWPNIT
AGRGVVPERIGEITPQQIATEAIEWLSSPERLEGQRDDLQALRGEPGAVMALAAEVRDLL
PRTLPSA--------
>Trie|113476757
---------------------------------------MPSIMEK------VDIVILSN
GPGELVTWVRPVVQELRQQA-------NIDMRISLVLSPCPHATGKEVAIARSYPEVDRV
QPPEFFWRFLLWGKTAENWHWYPQGVVLFLGGDQFFTVVVGKRLGYRTVIYAEWDARWWR
WVDKFGGMKPEVFAQ------VPPKYADKFTVVGDLMNEV---R----------------
SSNKLRAQDSE--FRTQNSELVINSELRTQNSEFRISNELASENLEVRSNFSNPSKGESS
V--------------EL------------IGLLPGSKPTKLSLGVPLTLAIAQHLHKIRP
---QTKFIIPVAPTLDLNTLANFADPEKNPAIEKMGGVGAKLLTPSLNRKKTDSRKQGAY
FEIQNSH----------------------------------------LVTTGGLKIELIT
RNPAYDLLSKCRLCLTTVGANTAELGSLAIPMIVLLPTQELDVMRA--WDGLPGLLANLP
V-VGAAFATGIN----WLVL---RKG------------------------QL-FAWPNIW
AKQEIVPELVGKLKPEVVAELVLEFLTHPEKLAEMRDRLCNVRGKPGAAQKLAEIVLSLS
YGSQI----------
>Syn9311|113955036
-------------------------------------MTLPTKDQT------LAVVFVSN
GPGELTTWVRPLAEQLHRRLLMRPRAPGSLLSLRLVLVPCPNATGTEAAAASRWGLFDRI
TLARQFWLLLLKPSRFGIWP--DRGVVVFLGGDQFWSVLLSARLGYRHITYAEWVARWPR
WNDRIAAMAPTVRDQ------LPRRFRSRCRVVGDLMADL--------------------
SSHAKEEAPLP--SG---------------------------------------------
---------------EW------------VALLPGSKPAKLSVGVPFLLETADRLAAQRP
---GCRFLLPVAPTTTVEDLERYASRS-NPIAASYDTDVASIEPARAGEG----------
----LRR----------------------------------------LITRNGTEIHLQE
NPPAHGALSQCKLALTTVGANTAELGALGVPMIVLVPTQHLGVMQA--WDGWLGLLARLP
G-LRRLIGLLLS----AWRL---RNH------------------------GF-MAWPNIS
AGRMVVPERVGPITPEQIALEAESWLATPDRLRGQRDDLRGLRGEPGAVRALAEEVQGLL
PLALSD---------
>NoAz|298489992
-------------------------------------------MTP------VDILILSN
GPGEVTTWVRPVVKALREQL----GNDRSHVRISVILSPCLHASGKEASIAKSYSEVDRV
QAPEFFWQFLIWGKTAKNWDWRNKGVVVFLGGDQFFPVIIGKKLGYKTVVYAEWEARWHK
LINRFGIMKAEVAKH------VSPKYADKFIIVGDLMLEA--------------------
AEYQDIKIARE--QGCREE-----------------------------------------
---------------EI------------IGILPGSKSAKLTQGVPLTLAIAEYIHEKRP
---RTKFFIPVAPTLDIPILLNFANPAINSFTKAFNFQGASLVETN--------------
-----------------------------------------------LVTSRGLNVELKQ
GSHAYHLLSQCSICLTTVGANTAELGALGVPMIVLLPTQQLDAMRS--WDGLPGLLANLP
G-VGSSFAKLIN----WWMA---KRK------------------------GL-LAWPNIW
AQKEIVPELVGKLQPSEVGEMVLELLKNPEKLENMRDKLRSARGETGAAKKLATLVKEEL
L--------------
>Ucyn|284929361
-------------------------------------------MKP------IDILILSN
GPGEITTWVRPVVVSLRNLF----GNDSSQVRISVMLSPCPHSTGQEYNIVKNYIGVDRV
QSSEFFFPFLLFGKTSDNWDWREKGIVLFLGGDQFYTLLISKRLGYKSVTYAEWEARWYR
WLDKFAVMNQSVIKK------VPQTYQNKCVVVGDLMADF--------------------
TSTPLDILKMV--DS---------------------------------------------
---------------PV------------IALLPGSKSGKLTQGVPLCLAIADYIYKKRP
---NIHFILPVAPTLNIQDLVYYSQSKSNPLVKEMGGVEANLIVKNFNKTE---------
----KYF----------------------------------------LQTNNGAEVELIN
DFPVHSHLRKCCLALTTVGANTAELGALGVPMIVLLPTQKLDAMRT--WDGVPGILSNLP
F-IGSKFAKFIN----KQVI---KEG------------------------RL-FAWPNIW
AKEKIVPELVGELQPDQVAQKVLDFINNPSKLQQIHCNLLKIRGESGAASKIAKVIKDQL
DLI------------
>Syns5701|87301339
------------------------------------MREPPLSRTPT-----TAIVLVCN
GPGELTTWVRPLAQRLHRQLELQPVVPGAACSLELVLVPCPNATGSEARVARDLGLFSRI
VPARKFWGLLLRPRRHGPWP--THGVVVFLGGDQFWTVLLSARLGYRHLTYAEWVARWPR
WNDRIAAMGPQAATR------LPPRWRQRCTVVGDLMADL--------------------
SEEARAVAPLP--EG---------------------------------------------
---------------EW------------VALLPGSKRAKLQVGVPFLLDTADRLARLRP
---GCRFMLPVAPTTSVADLLAY-GGSGNPIQRHYGGQPPRLLEPESGSG----------
----QRW----------------------------------------LISGAGTPVLLFE
QHPAHGPLSQCALALTTVGANTAELGALGVPMIVLVPTQHLEVMQA--WDGWLGLLARLP
L-LRWLLGLALT----AWRM---RQR------------------------GF-LAWPNIS
AGRAVVPERVGSITPAEIAAEANEWLAHPERLQGQRDDLRSLRGQPGAVAALAAMVQELL
PAA------------
>YellB|86610274
------------------------------------MAPLSSGEPP------YDILILSN
GPGELTTWVRPVVMELRQQL--------PQARLSLVLSPCPHASGQEMKIAQAFVDVDRV
QDPDFFLAFLLTGQTEEAWDWAKRGVVLFLGGDQFFAVWIARRLRYRLVVYAEHQPRWRP
WVHAFAVRTEAIKRRYDGGRLLGHPWAHKMHVVGDLMADGVASAVYLPGVPLSGW-----
LGSRSPAAASKPTAGFSSPTQAFGLLQDASPSSIGEGEPVRTAPERVGNRFTDRVSGPEA
FEELLPR--------GWQRLSDENRTHYQVGLLPGSKPAKLSLGVPLVLAVADELRQMLP
---NVRFVIPVAPGQTPQSLAAYAHPKLNPDMALIYGTSAILEQTNL-------------
----GSQ----------------------------------------FVTPFGSTVQLWT
SFPAYSVLANCDLCLTTIGANTAELAYLGVPMVVVIPTNKLEAMRA--WDGILGLLTRLP
G-LGTWLARAVN----RIAL---RWL------------------------GH-LAWPNIW
AGREVVPELRGHLRPVAVAAQMRVLLEDPQRRQQMQTELQWLGGRPGAAQAIGELVAQQL
SKG------------
>Syn7002|170076996
------------------------------------------MAQP------FDLIILTN
GPGEVTTWLRPVVQAVRAHW-------GSLPRISVVLAPCSHSTGQEAAIARSYPEVDRV
QAAKHFFPFLLWGKTAESWSWFSQGVVLFLGGDQFFPLVIGKRLGFKTLIYAEWEARWWR
WIDGFGVMNAQVLAK------IPPKYQAKFQVVGDLMVDI--------------------
-SQEAQQTSTP-------------------------------------------------
---------------PI------------IGLLPGSKGMKLAQGVPLLVATASVIRRQRP
---AVQFLLPVAPTITVQTLLHYGDRQRNPMVKRFAAPAIELCHTGD-------------
----QPY----------------------------------------LQVADGTQIQLIT
DFPAHQDLRQCQLCLTTVGANTAELGALGLPMLVLLPTQQLDAMRA--WDGIPGLIAKIP
W-LGTWFVRWLN----RRIITHARKH------------------------RVRYAWPNIW
AKKDIVPELLGELDPETLGALVLDYLDHPEKLEAMQASLQACRGEAGAAHKLTLMIGDLL
HLTTVDLGH------
>Cylr|282901223
---------------------------------------------M------TDILILSN
GPGEVTTWLRPVVIALREQL----GNDISQVRISVILSPCPHATGKEARIAKSYPQVNRV
QAPEHFWEFVFTGKTAENWDWRKKGVVIFLGGDQVFSVIVGRRLGYKTLVYAEWEARWHG
LIDCFAVMNSQVMKN------VSPKHIHKFHVVGDLMLEA--------------------
ANKDYVTSKSPSLDTGT-------------------------------------------
---------------PL------------VGLLPGSKPAKLTQGVPLELAIAEYIYAKRP
---HTRFFIPVAPTLDLLTLASFANPQKNKFAQSFGFQGAYLK-----------------
----DNY----------------------------------------LETSEGLMVELTQ
ENPAYHLLSSCAICLTTVGANTAELGALGVPMIVLLPTQQLDAMRS--WDGLPGLLANLP
V-VGSSLAKLIN----WWFL---RNK------------------------GL-LAWPNIW
AGREIVPELVGNLAPHTVGEMVLDLLENPLKLTQMKHQLLITRGESGAGKRLVQLVETLL
SA-------------
>Prom9303|124022034
------------------MASALRVQVSPSAFFPYNLTSLPPAVMPDTS---LAVVLVSN
GPGELATWVRPIAESLHRSILMRPRAASSPVDLRLVLVPCPNATGQEADAARRWIQFEQI
TPANQFWNLLLFPRRYGPWP--RQGVVVFLGGDQFWSVLLSGRLGYRHLTYAEWVARWPR
WNDCIAAMSPKVRDQ------LPRRFRERCTVVGDLMADL--------------------
SCLARAEAPLP--QG---------------------------------------------
---------------DW------------VALLPGSKRAKLCVGVPFLLEAADRLARLRP
---GCRFLLPVAPTTSVKELESFMSSS-NPIAAAYRSAIAMVRPAELDQP----------
----WRR----------------------------------------LITRAGTVIYLQE
DHPAHGPLSQCDLALTTVGANTAELGALGLPMIVIVPTQHLAVMQA--WDGWIGLLARLP
G-LRWCIGVLLS----AWRL---RRH------------------------GF-LAWPNIS
AGRMVVPERVGSISPQDIANEASAWLESPERLRGLREDLRSLRGQPGAVSALVQQVRRLL
PKALGAF--------
>Syns7805|88807227
-------------------------------------MTTRPTDQA------LSIVFVSN
GPGELATWVRPLAEQLHRRLLMRPRAPGSPVSLRLVLVPCPNATGTEAEAAARWGQFDRI
IPAGRFWTLLLNPIRYGPWP--SRGVVVFLGGDQFWTVLLSARLGYRHITYAEWVARWPR
WNDRIAAMAPAVLEQ------LPRRFRPRCRVVGDLMADL--------------------
TDDAKGRDPLP--EG---------------------------------------------
---------------LW------------VALMPGSKPAKLRVGMPFLVETADRLATQQP
---DCQFLLPVAPTTSPEELLRFSSAT-NPIASSYRGGIRSLLPADDDWP----------
----WRR----------------------------------------LLTHAGTVIHLQE
DPPAHGALSQCALALTTVGANTAELGALGVPMIVLVPTQHLGVMQA--WDGWLGLLARLP
V-LRRLIGLLLS----AWRM---RNH------------------------GL-LAWPNIA
AGRMVVPERVGPITPEDIAGEALEWLQAPERLDGQREDLRRLRGQPGAVAALAEEVRELL
PLALSD---------
>Syns7803|148240463
-------------------------------------MTTRPTDQT------LSIIFVSN
GPGELTTWVRPLAEQLHRRLLLRPRAPASPISLHLVLVPCPNATGTEAEAAARWGQFDRI
VPSRRFWSLLLNPRRYGPWP--SRGVVVFLGGDQFWTVLLSARLGYRHITYAEWVARWPR
WNDRIAAMAPAVLDQ------LPRRFRARCRVVGDLMADL--------------------
SDDAKDRDPLP--KG---------------------------------------------
---------------LW------------VALMPGSKPAKLQVGVPFLMEAADRLAAQQP
---DCQFLLPVAPTTNPEELLRFSGAT-NPIASSYHGGIHALLPADEHWP----------
----WRR----------------------------------------LLTHAGTVIHLQE
DPPAHAALSQCALALTTVGANTAELGALGVPMIVLVPTQHLGVMQA--WDGWLGLLARLP
G-LRRLIGLVLS----AWRM---RNH------------------------GL-LAWPNIA
AGRMVVPERVGPITPEQIALEALEWLRAPERLEGQREDLRRLRGQPGAVAALADEVRELL
PRALSD---------
>Cya0110|126659054
-------------------------------------------MKP------IDILILSN
GPGEITTWVRPVVKALRKQL----GDDTAQTRISVMLSPCPHSTGEEAAIARRYPEVDRV
QSSEHFFAFLLWGKTADHWDWREKGVVLFLGGDQFYPLMIGKRLGYRTVIYAEWEARWYR
WLDYFAVMNERVIEA------IPEFYRDKLSIVGDLMADF--------------------
SPKSLNFVEMS--AN---------------------------------------------
---------------PV------------IGILPGSKAGKLTQGVPLCLAIAEHIYQQKP
---QTRFILPIAPTIDRDTLVSFADPQFNPFVMKMGGVSGQLVVENKEEED---------
----QYY----------------------------------------LQTKTGLKIQLIS
QFPAHEHLRQCCLALTTVGANTAELGALGIPMVVLLPTQQLDAMRT--WDGIPGILANLP
L-MGSQLAKLIN----ARVV---KMG------------------------RL-FAWPNIW
AKEEIVPELKGELQAETVGNLVLDWLENPLKLNQIHQRLLKVRGQQGAAQKIANIVQKQL
---------------
>Mica|166367227
-----------------------------------------MFDSP------VDLLILSN
GPGEISTWVRPVVKRLRQNL----TEDRSLLRISVILSPCTHAMGAETEVVRKYPEVDRV
QSPENFFNFLFWGKTADNWDWHPKGIVLFLGGDQFFALTIGKRLGYRTVIYAEWEARWYR
GIDRFAVMNTSVLNN------IPQQYQHKFTVIGDLMVDL--------------------
PNAITPDDA---------------------------------------------------
---------------TL------------IALLPGSKPSKLAQGVPLTLAIAEKIHAQDP
---RTKFLIPVAPTLNLAYLAKFADPSSNPMITKTGWSAAKLKNGE--------------
----KPY----------------------------------------LETDKGVKVDLIT
DFPAHNQLSRCHLALTTVGANTAELGALAIPMIILLPTQQLDAMRT--WDGLPGLLAQLP
G-VGSLFAKIIN----LYML---RKK------------------------RL-YAWPNIW
AAAEIVPELLGELQPEEVANMAISWLENPQQLEAIRQKLRAVRGQAGAVDKLVSIIAEQL
SSF------------
>Syns8109|260435398
------------------------------------------------------------
--------------------------------MHLVLVPCPNATGQERAAAEPWGLFERI
VPAGRFWSLLLRPQRYGPWP--QKGVVVFLGGDQFWTVLLSARLGYRHITYAEWVARWPG
WNDRIAAMSDAVRRQ------LPIRYQPRCRVVGDLMADL--------------------
SSFARSEEPLP--EG---------------------------------------------
---------------QW------------VALLPGSKPAKLSVGMPFLLDTADRLARLQT
---GCRFLLPLAPTTSVDELLRFAGAS-NPIAARYSASVASVEQGES-------------
----VTE----------------------------------------LLTGAGTRILLLE
QHPAHGPLSQCALALTTVGANTAELGALAVPMIVIVPTQHLEVMQA--WDGGLGLLARLP
G-LRRLIGVLLT----LWRL---RNN------------------------GL-MAWPNIS
AGRAVVPERVGAITPEEIAKEACDWLNAPERLEGQRQDLQALRGEPGAVAALAAEVRGLL
PRELNAS--------
