# Supplementary material for: Genome fluctuations in cyanobacteria reflect evolutionary, developmental and adaptive traits
Source: BMC Evol Biol. 2011 Jun 30;11:187. doi: 10.1186/1471-2148-11-187 (PMC3141437; doi:10.1186/1471-2148-11-187)
Supplement: Additional file 8 — Individual and concatenated alignments for protein groups. Compressed file containing all alignments of individual groups (fasta format) and the concatenated alignment of 285 single-copy genes (phylip format). [file 1471-2148-11-187-S8.GZ › Cyanos1439.faa]

>Syne7942|81300188
-MRFNKILIANRGEIALRILRTCEELGIGTIAVHSTVDRNALHVQLADEAVCIGEAASSK
SYLNIPNIIAAALTRNASAIHPGYGFLAENARFAEICADHHLTFIGPSPDSIRAMGDKST
AKETMQRVGVPTIPGSDGLLTDVDSAAKVAAEIGYPVMIKATAGGGGRGMRLVREPADLE
KLFLAAQGEAEAAFGNPGLYLEKFIDRPRHVEFQILADAYGNVVHLGERDCSIQRRHQKL
LEEAPSPALSADLRQKMGDAAVKVAQAIGYIGAGTVEFLVDATGNFYFMEMNTRIQVEHP
VTEMITGLDLIAEQIRIAQGEALRFRQADIQLRGHAIECRINAEDPEYNFRPNPGRITGY
LPPGGPGVRVDSHVYTDYEIPPYYDSLIGKLIVWGATREEAIARMQRALRECAITGLPTT
LSFHQLMLQMPEFLRGELYTNFVEQVMLPRILKS-
>PromCC|33239526
-MSLGKVLIANRGEIALRILRSCRELGIATVAVYSTTDREALHVQLADEAVCVGDSPSSK
SYLNVPNIIAAATSRGVDAIHPGYGFLAENDRFAEICKDHGIVFIGPSPDSIRSMGDKST
AKSTMMGVGVPTVPGSKGLLANWEEASLLAKDMGYPVMIKATAGGGGRGMRLVNDQESIE
ELFKAAQGESEAAFGNAGLYMEKFIDKPRHVEVQILADSLGNVVHLGERDCSIQRRHQKL
LEESPSPALDEQLRMRMGEAAVSAAKSINYEGAGTVEFLLDRSGNFYFMEMNTRIQVEHP
VTEMVTGIDLVAEQLRIAGGEPISLTQDQIELRGHSIECRINAEDASHNFRPSPGRITGW
LPPGGPGVRVDSHVYTGYDIPPFYDSLIGKLIVWGNDRESALKRMKRALNECAVTGIPTT
IDFHLKLLERDEFLKGDVHTKFVEQEMLNK-----
>Crow|67923410
MMQFSKILIANRGEIALRILHTCEEMGIGTVAVHSTIDRQALHVQLADESVCIGPPASGK
SYLNIPNIISAALTRNATAIHPGYGFLAENARFAEICADHQIVFIGPSPESIRSMGDKST
AKKTMQKAGVPTVPGSWGLLQSEEEALNVARDIGYPVMIKATAGGGGRGMRLVREESEFS
RLFQAAQGEAEAAFGNGGVYLEKFIERPRHIEFQILADSHGNVIHLGERDCSIQRRHQKL
LEEAPSPVLTPQLRKKMGEAAVKAAKSIKYVGAGTVEFLVDNQGKFYFMEMNTRIQVEHP
VTEMVTGLDLITEQIRIAQGEKLQFKQSQIVLKGHAIECRINAEDPDLNFRPHPGKISGY
LPPGGPGVRMDSHVYTDYEIPPYYDSLIGKLIVWGPDRNTAIKRMKRALRECAITGVPTT
IDFHKRVLETPAFLAGDVYTNFVVEHLMPKSY---
>Syn7335|254422083
-MSFSKILIANRGEIALRIIRTCEEMGIATIAVHSTVDRSALHVQLADEAVCIGEASSSK
SYLNIPNIIAAALTRGATAIHPGYGFLAENARFAEICADHNLVFIGPTAAAMLAMGDKAT
AKATMQKVKVPTVPGSEGLLNSQEEAAKLAAEIGYPVIIKATAGGGGRGMRLVRAPHELG
KMFLAAQGEAEASFGNPGVYLEKFVENPRHIEFQILADSYGNVVHLGERDCSIQRRHQKL
LEEAPSAALDESLRQQMGAAAVRAAESINYVGAGTVEFLVDRTGEFYFMEMNTRIQVEHP
VTEMVTGIDLIAEQIRVAQGDRLLFTQADIQLRGHAIECRINAEDPEHNFRPNPGRISGY
LAPGGLGVRMDSHVYTDYEIPPYYDSLIGKLIVWGPNRDTAIRRMQRALREFAITGLPTT
IGFHQKVMAHPQFVKGEVFTDFVANMME-------
>Syn307|148241440
-MGIGKLLIANRGEIALRIIRTCREMGISTVAVYSTVDRNALHVQLADEAVCVGDPPSGR
SYLNIPNIIAAATSRGADAIHPGYGFLAENDRFAEICSAHGLIFVGPSPESIRSMGDKST
AKATMQRVGVPTIPGSEGLLASVDEAARLAGSMGYPVMIKATAGGGGRGMRLVRSADELE
NLFKAAQGEAEAAFGNPGLYMEKFITRPRHVEVQILADRFGNVVHLGERDCSIQRRHQKL
LEEAPSPGLDPETRRRMGEAAVAAAKTIGYEGAGTVEFLLDASGEFYFMEMNTRIQVEHP
VTEVVTGVDLIAQQLKIAAGETLELKQDSIKLHGHAIECRINAEDPRHGFRPSPGTISGW
LPPGGPGIRIDSHVYTGYDIPPFYDSLIGKLIVWAEDRPAALLRLRRALSECAVIGVPTT
IDFHLALLDRPEFQNAQVHTKFVEQEMLSD-----
>Syn9605|78213772
-MPIGKVLIANRGEIALRIIRSCRELGIATVAVYSSVDKDALHVQLADEAVCVGEALSSK
SYLNIPNILAAATSRGADAIHPGYGFLAENDKFAEMCRDHGLTFVGPSPHAIRSMGDKST
AKSTMQSVGVPTVPGSEGLLSSTSQAAALAEEMGYPVMIKATAGGGGRGMRLVPDASQLE
SLYKAAQGEAEAAFGNPGLYLEKFIDRPRHVEVQVLADRHGNVVHLGERDCSIQRRHQKL
LEEAPSPALDPDLRRRMGEAAVAAARSINYEGAGTVEFLLDRSGGFYFMEMNTRIQVEHP
VTEMVTGVDLIAEQLRIAGGEPISVRQDNIQLTGHAIECRINAEDARHNFRPAPGRITGW
LPPGGPGVRVDSHVYTGYDIPPFYDSLIGKLIVWGKDRDHAMTRMKRALNECAVTGIPTT
VEFHLEMLDRPEFVNGDVHTKFVEQEMLP------
>Nosp|186685989
-MKFDKILIANRGEIALRILRACEEMGIATVAVHSTVDRNALHVQLADEAVCIGEPASSK
SYLNIPNIIAAALTRNATAIHPGYGFLAENARFAEICADHHIAFIGPTPEAIKLMGDKST
AKETMQKAGVPTVPGSEGLVESEEEGLKFAKEIGYPVMIKATAGGGGRGMRLVRSEDEFV
KLFLAAQGEAGAAFGNSGVYIEKFIERPRHIEFQILADNYGNVIHLGERDCSIQRRNQKL
LEESPSPALDEDLREKMGQAAVKAAQFINYSGAGTIEFLLDRSGKFYFMEMNTRIQVEHP
VTEMVTGIDLVVEQIRIAQGERLKLSQEQVVLRGHSIECRINAEDPDHDFRPSPGRISGY
LPPGGPGVRIDSHVYTDYQIPPYYDSLIGKLIVWAPDRPTAINRMKRALRECAITGLPTT
IGFHQKIMETPQFLQGNVYTNFVQEMNG-------
>PromAS|123967609
--MVEKVLIANRGEIALRIVRSCRELGIATVAVFSTVDKKALHVQLADEAVCVGDSLSNK
SYLNIPNILAAATSRGVDAIHPGYGFLAENDKFAEMCNDHGIVFIGPSPKAIRSMGDKST
AKETMEAVGVPTVPGSKGLLSNVDEAYKLADDIGYPVIIKATAGGGGRGMRLVENSNNLE
KMFKAAQGEAEAAFGNDGLYMEKFIKKPRHVEIQILADRSGNVVHLGERDCSVQRRHQKL
LEESPSPAINPALRKKMGNAAIAAAKSIGYEGAGTVEFLVDDDDNFYFMEMNTRIQVEHP
VTEMVTGVDLIAEQIKIASGANLEFSQDDIHLNGHAIECRINAEDPSHNFRPSPGKITGW
LPPGGPGVRVDSHVYTGYEIPPFYDSLIGKLIVWGKDRNTAIKRMNRALNECAVTGIPTT
INFHLTLLNKSKFKQGKIHTKYVEEELLPNY----
>Rapb|282897930
------------------------------------------------------------
------------------------------------------------------MGDKST
AKETMQKAGVPTVPGSDGLVETETQGLAIAHQIGYPVMIKATAGGGGRGMRLVRSEDEFI
KLFHAAQGEAGAAFGNAGVYIEKFIERPRHIEFQILGDNYGNVIHLGERDCSIQRRNQKL
LEEAPSPALDEDLREKMGHAAVKAAQFINYTGAGTVEFLLDKSGHFYFMEMNTRIQVEHP
VTEMVTGVDLLVEQIRIAQGERLKFDQDKVTLQGHAIECRINAEDPDHDFRPSPGKISGY
LPPGGPGVRIDSHVYTDYQIPPYYDSLIGKLIVWGPDRHTAINRMKRALRECAITGLPTT
IAFHQRIMEHPQFLQGQVYTSFIQDMKLP------
>YellA|86605556
MPPITKILIANRGEIALRIIRTCQEMGIRTVAVYSTADQNSLHVQLADEAVCVGEAPVAK
SYLNIPNIISAALTRGATAIHPGYGFLAENAKFAEMCADHNLIFIGPSPEAMRKMADKAT
ARETMQAVGVPTVPGSRGLITSDEEAVRLAEKIGYPVIIKATAGGGGRGMRVARDAQELL
KMMRTAQGEAQAAFGDGGIYLEKYIERPRHVEFQILADSHGNVVHLYERDCSIQRRHQKL
LEEAPSPALTTSLRARMGAAAVKAAKAVNYVGAGTVEFLLDKNGQFYFIEMNTRIQVEHP
VTEMVTGLDLIAEQIRIAQGQPLTFRQKDVELRGHAIECRINAEDPKQQFRPCAGTISAY
LPPGGPGVRMDSHIYTDYTIPPYYDSLLGKLIVWGPNRAAAIRRMQRALGECAITGVPTT
IPFHQQILRHEAFLRGEVYTDFIAQHLLTGQ----
>Prom9215|157412411
--MVEKVLIANRGEIALRIVRSCRELGIATVAVFSTVDKKALHVQLADEAVCVGDSLSNK
SYLNIPNILAAATSRGVDAIHPGYGFLAENDKFAEMCNDHGIVFIGPSPKAIRSMGDKST
AKETMEAVGVPTVPGSKGLLSNIDEAYKLADDIGYPVIIKATAGGGGRGMRLVENSDNLE
KMFKAAQGEAEAAFGNDGLYMEKFIKKPRHVEIQILADRSGNVVHLGERDCSVQRRHQKL
LEESPSPAINAELRKKMGNAAIAAAKSIGYEGAGTVEFLVDDDDNFYFMEMNTRIQVEHP
VTEMVTGVDLIAEQIRIASGANLEFNQDDIHLNGHAIECRINAEDPSHNFRPSPGKITGW
LPPGGPGVRVDSHVYTGYEIPPFYDSLIGKLIVWGKDRNTAIKRMNRALNECAVTGIPTT
INFHLTLLNKDKFKEGKIHTKYVEEELLPNY----
>PromN2A|72383259
-MPIGKLLIANRGEIALRILRSCREMGIATVAVYSTIDKNALHVQLADEAVCVGDSPSSK
SYLNVPNILAAATSRGVDAIHPGYGFLAENDRFAEICGDHGLIFVGPSPHAIRSMGDKST
AKSTMQKVGVPTVPGSEGLLDSVSDASKLASEMGYPVMIKATAGGGGRGMRLVNHSDELE
NLFKAAQGEAEAAFGNPGLYMEKFIDRPRHVEVQILADRFGNVVHLGERDCSIQRRHQKL
LEESPSPALDDHLRIRMGEAAVAAAKSINYEGAGTVEFLLDRNGSFYFMEMNTRIQVEHP
VTELVTGMDLISEQLRIAGGEKLQYTQAEIKLEGHAIECRINAEDPSHNFRPSPGKITGW
LPPGGPGVRVDSHVYTGYDIPPFYDSLIGKLIVWGKDREAALKRMERALSECAVTGITTT
IDFHLKLLKRKEFIEGDVHTKFVEQEML-------
>Syns9917|87125313
-MPIGKVLIANRGEIALRILRSCRELGIATVAVYSTVDRNALHVQLADEAVCVGEPASSK
SYLNIPNILAAATSRGVDAIHPGYGFLAENDRFAEICRDHGITFVGPSPHAIRSMGDKAT
AKSTMQRVGVPTVPGSEGLLATPEEAAELAAEMGYPVMIKATAGGGGRGMRLVPGPNQLQ
SLFKAAQGEAEAAFGNPGLYMEKFIDRPRHVEVQVLADRHGNVVHLGERDCSIQRRHQKL
LEEAPSPALDPELRRRMGEAAVAAARSIQYEGAGTVEFLLDRNGGFYFMEMNTRIQVEHP
VTEMVTGIDLIAEQLRIAGGEAISVRQDAIVLRGHAIECRINAEDASHNFRPAPGRITGW
LPPGGPGVRVDSHVYTGYDIPPFYDSLIGKLIIWAPDRDSALKRMRRALNECAITGIPTT
VDFHLRLLDRPEFQRGDVHTKFVEQEML-------
>Prom9312|78778447
--MVEKVLIANRGEIALRIVRSCRELGIATVAVFSTVDKKALHVQLADEAVCVGDSLSNK
SYLNIPNILAAATSRGVDAIHPGYGFLAENDKFAEMCNDHGIVFIGPSPNAIRSMGDKST
AKETMEAVGVPTVPGSKGLLSNVDEAYKLADDIGYPVIIKATAGGGGRGMRLVENADNLE
KMFKAAQGEAEAAFGNDGLYMEKFIKKPRHVEIQILADRSGNVVHLGERDCSVQRRHQKL
LEESPSPAINTELRKKMGNAAIAAAKSIGYEGAGTVEFLVD-DDNFYFMEMNTRIQVEHP
VTEMVTGVDLIAEQIKIASGVNLEFNQDDINLNGHAIECRINAEDPSHNFRPSPGKITGW
LPPGGPGVRVDSHVYTGYEIPPFYDSLIGKLIVWGKDRNTAIKRMNRALNECAVTGIPTT
INFHLTLLNKAKFKEGKIHTKYVEEELLPNY----
>SynsBL|116071382
-MPIGKVLIANRGEIALRILRSCRELGIATVAVYSSVDKDALHVQLADEAVCVGEAQSNK
SYLNVPNILAAATSRGADAIHPGYGFLAENDKFAEMCNEHGLTFVGPSPHAIRSMGDKST
AKTTMQSVGVPTVPGSEGLLSNPQEAAQLAAEMGYPVMIKATAGGGGRGMRLVPSPDQLE
SLYKAAQGEAEAAFGNPGLYMEKFIDRPRHVEVQVLADRHGNVVHLGERDCSIQRRHQKL
LEEAPSPALDPELRRKMGEAAIAAARSINYEGAGTVEFLLDRTGGFYFMEMNTRIQVEHP
VTEMVTGVDLIAEQLRIAGGEPISVRQDEIQLNGHAIECRINAEDARHNFRPAPGRITGW
LPPGGPGVRVDSHVYTGYDIPPFYDSLIGKVIVWGKDRQHAMTRMKRALNECAVTGIPTT
VEFHLEMLDRPEFINGDIHTKFVEQEMLP------
>Prom9515|123965304
--MVEKVLIANRGEIALRIIRSCRELDIATVAVYSTIDKKALHVQLADEAVCVGDSLSNK
SYLNIPNILAAATSRGVDAIHPGYGFLAENDKFAEMCNDHGITFIGPSPNAIRSMGDKST
AKETMERVGVPTVPGSKGLLSSVEEAYQMAKEIGYPVIIKATAGGGGRGMRLVENKANLE
KMFKAAQGEAEAAFGNDGLYMEKFIKKPRHVEIQILADRSGNVVHLGERDCSVQRRHQKL
LEESPSPAINRSLREKMGNAAIAAAKSISYEGAGTVEFLVDDENNFYFMEMNTRIQVEHP
VTEMVTGVDLIAEQIKIAGGDNLGFTQDDIQLNGHAIECRINAEDPSHNFRPSPGKITGW
LPPGGPGVRVDSHVYTGYEIPPFYDSLIGKLIVWGKDRNTAIKRMNRALNECAVTGIPTT
INFHLNLLNKTKFMEGKIHTKYVEEELLPNY----
>Cya8802|257059318
-MQFSKILIANRGEIALRILHSCEELGIATVAVHSTIDRQALHVQLADESVCIGPPSSNK
SYLNIPNIISAALTRNATAIHPGYGFLAENAKFSEICADHQITFIGPSPEAIRAMGDKST
AKKTMQKAGVPTVPGSWGVIETEQEAQEIARDIGYPVMIKATAGGGGRGMRLVREDSEFS
RAFQSAQGEAEAAFGNKGVYLEKFIERPRHIEFQILADSQGNVVHLGERDCSIQRRHQKL
LEEAPSPFLTPELRLKMGEAAVKAAKSIDYVGAGTVEFLVDNQGNFYFMEMNTRIQVEHP
VTEMISGLDLIAEQIRIAQGEKLSFTQDQVNLQGHAIECRINAEDPDHNFRPHPGKISAY
LPPGGPGVRMDSHVYTDYEIPPYYDSLIGKLIVWAPDRQMAIKRMKRALRECAITGIPTT
LDFHQRILETPAFLAGEVYTNFVVEHLLNK-----
>Prom9313|33863855
-MTIGKVLIANRGEIALRILRSCRELNIPTVAVYSTVDRNALHVQLADEAVCVGEAPSSK
SYLNVPNILAAATSRGVDAIHPGYGFLAENDRFAEICRDHGITFVGPSPHAIRSMGDKST
AKATMQQVGVPTVPGSEGLLASPEAAAELAKGMGYPVMIKATAGGGGRGMRLVTTPDQLE
NLFKAAQGEAEAAFGNPGLYMEKFIDRPRHVEVQILSDRHGNVIHLGERDCSIQRRHQKL
LEESPSPALTPELRLRMGEAAVAAARSINYEGAGTVEFLLDRKGDFYFMEMNTRIQVEHP
VTEMVTGIDLIAEQLHIAGGDPISIKQEDIQLRGHAIECRINAEDSTHNFRPSPGQITGW
LPPGGPGVRIDSHVYTGYDIPPFYDSLIGKVIAWGHNRDAALKRMKRALNECAVTGIPTT
VEFHLELLNREEFLRGDVHTKFVEQDMLD------
>Cya7822|196256021
-MEFSKILIANRGEIALRILHSCEELGIATVAVHSTIDRQALHVQLADESVCIGPPPSGK
SYLNIPNIISAALTRNATAIHPGYGFLAENARFAEICADHKITFIGPSPEAILAMGDKST
AKKTMQRAGVPTIPGSGGLIDSEKQAKEIAAQIGYPVLIKATAGGGGRGMRLVRSESELP
ALLQAAQGEAGAAFGNSGVYLEKFIECPRHIEFQIFADQFGNVVHLGERDCSIQRRHQKL
LEEAPSPFLTPKLREKMGQAAVKAAQSIKYVGAGTVEFLVDKHGNFYFMEMNTRIQVEHP
VTEMITGLDLVTEQIRIAQGEKLSVTQKDIQLRGHAIECRINAEDPDYNFRPHPGKISAY
LPPGGPGVRMDSHVYTDYEIPPYYDSLIGKLIVWGPDRPTAIRRMKRALKECAITGVPTT
IGFHQRILETPAFIEGDVYTNFIEQHLMK------
>Cya7424|218439974
-MQFSKILIANRGEIALRILHSCEELGIPTVAVHSTIDRHALHVQLADESVCIGPPQSSK
SYLNIPNIIAAALTRNATAIHPGYGFLAENARFAEICADHQITFIGPSPEAILAMGDKST
AKKTMQRANVPTVPGSGGLIDSEKQAKAIAADIGYPVLIKATAGGGGRGMRLVRNESELP
SLLQAAQGEAGAAFGNSGVYLEKFIECPRHIEFQILADQYGNVIHLGERDCSIQRRHQKL
LEEAPSPFLTPQLREKMGQAAIKAAKSINYVGAGTVEFLVDIHGNFYFMEMNTRIQVEHP
VTEMITGLDLVTEQIRIAQGEKLSVTQKQIQFKGHAIECRINAEDPDHNFRPQPGKISGY
LPPGGPGVRMDSHVYTDYEIPPYYDSLIGKLIVWGADRDTAIRRMKRALKECAITGVPTT
IGFHQRILETPAFIEGNVYTNFIDQHMTK------
>PromN1A|124024837
-MPIGKLLIANRGEIALRILRSCREMGIATVAVYSTVDKNALHVQLADEAVCVGDSPSSK
SYLNVPNILAAATSRGVDAIHPGYGFLAENDRFAEICGDHGLIFVGPSPHAIRSMGDKST
AKSTMQKVGVPTVPGSEGLLDSVSDASKLASGMGYPVMIKATAGGGGRGMRLVTHSDELE
NLFKAAQGEAEAAFGNPGLYMEKFIDRPRHVEVQILADRFGNVVHLGERDCSIQRRHQKL
LEESPSPALDDHLRIRMGEAAVAAAKSINYEGAGTVEFLLDRHGSFYFMEMNTRIQVEHP
VTELVTGMDLISEQLRIAGGEKLQFAQAEIKLEGHAIECRINAEDPSHNFRPSPGKITGW
LPPGGPGVRVDSHVYTGYDIPPFYDSLIGKLIVWGKNREAALKRMERALSECAVTGITTT
IDFHLKLLKRKEFIEGDVHTKFVEKEML-------
>Micc|254412405
-MDFAKILIANRGEIALRILRTCEEMGIATVAVHSTIDQHALHVQLADEAICIGEAPSSK
SYLNIPNIIAAALTRNATAIHPGYGFLAENARFAEICADHQISFIGPSPEAMRAMGDKST
AKETMQRAGVPTVPGSEGLLSSEREAITLAKDIGYPVMIKATAGGGGRGMRLVPDESAMS
RLFQAAQGEADAAFGNPGLYLEKFIVRPRHIEFQILADSYGNVIHLGERDCSIQRRHQKL
LEEAPSPALTPELREKMGTAAVMAAKSINYVGAGTVEFLLDAMGNFYFMEMNTRIQVEHP
VTEMISGLDLIAEQIRIAQGEPLKLTQDQVKLQGHAIECRINAEDPDRNFRPQPGRISGY
LPPGGPGVRMDSHVYTDYEIPPYYDSLIGKLIVWAPNRDAAIRRMKRALRECAITGVATT
LSFHQKILETPAFLSGDVYTNFVEQMMATAQS---
>Prom9202|254526583
--MVEKVLIANRGEIALRIVRSCRELGIATVAVFSTVDKKALHVQLADEAVCVGDSLSNK
SYLNIPNILAAATSRGVDAIHPGYGFLAENDKFAEMCKDHGIVFIGPSPKAIRSMGDKST
AKETMEAVGVPTVPGSKGLLSNIDEAYKLADDIGYPVIIKATAGGGGRGMRLVENSDNLE
KMFKAAQGEAEAAFGNDGLYMEKFIKKPRHVEIQILADRSGNVVHLGERDCSVQRRHQKL
LEESPSPAINAELRKKMGNAAIAAAKSIGYEGAGTVEFLVDDDDNFYFMEMNTRIQVEHP
VTEMVTGVDLIAEQIRIASGENLEFNQDDIHLNGHAIECRINAEDPSHNFRPSPGKITGW
LPPGGPGVRVDSHVYTGYEIPPFYDSLIGKLIVWGKDRNTAIKRMNRALNECAVTGIPTT
INFHLTLLNKDKFKDGKIHTKYVEEELLPNY----
>Nods|119509012
-MKFDKILIANRGEIALRILRACEEMGIATVAVHSTVDRNALHVQLADEAVCIGEPASSK
SYLNIPNIIAAALTRNASAIHPGYGFLSENARFAEICADHHIAFIGPTPEAIRLMGDKST
AKETMQKALVPTVPGSDGLVESEQEGLLIAKDMDYPVMIKATAGGGGRGMRLVRSESEFV
KLFLAAQGEAGAAFGNSGVYVEKFIERPRHIEFQILADNYGNVIHLGERDCSIQRRNQKL
LEEAPSPALDPELRDKMGQAAVRAAQFINFTGAGTVEFLLDMSGKFYFMEMNTRIQVEHP
VTEMVTGIDLVAEQIRIAQGERLKITQDQVVLRGHAIECRINAEDPDHDFRPAPGRISGY
LPPGGPGVRIDSHVYTDYQIPPYYDSLIGKLIVWGPDRATAINRMKRALRECAITGLPTT
IGFHQKIMENSQFLQGNVYTNFVQEMKL-------
>Cyab|254431447
-MSIGKLLIANRGEIALRILRSCRELGIPTVAVYSTVDRNALHVQLADEAVCVGEAPSSK
SYLNIPNILAAATSRGADAIHPGYGFLAENDRFAEICADHGLIFVGPSPEAIRAMGDKST
AKATMQRVGVPTIPGSEGLLHSPEQAAGLAASMGYPVMIKATAGGGGRGMRLVPGPDQLE
GLFKAAQGEAEAAFGNPGLYMEKFIDRPRHVEVQVLADRHGNVVHLGERDCSIQRRHQKL
LEEAPSVAINADLRRQMGDAAVAAARTIGYEGAGTVEFLVDRSGNFYFMEMNTRIQVEHP
VTEMVTGVDLIAEQLRIAGGEPISVKQEEIQLRGHAIEVRINAEDPRQNFRPAPGKITGW
LPPGGPGVRVDSHVYTGYEIPPFYDSLIGKLIVWGVDRDHALRRLHRALSECAVTGIPTT
IDFHLQLLERPEFQAGDVHTKFVEQEMLPRN----
>Acam|158335279
-MRFSKILIANRGEIALRILRTCGEMGISTVAVHSTVDQQSLNVQLADEAVCIGEPASSK
SYLNIPNIISAALTRNATAIHPGYGFLAENARFAEICADHKIHFIGPTPEAMRAMGDKST
AKETMQKAGVPTVPGSDGLVPDEATAKKIADDMGYPVMVKATAGGGGRGMRLVREPENLG
KLYLAAQGEAEAAFGNPGVYIEKFIENPRHIEFQIFADSYGNVVHLGERDCSIQRRHQKL
LEESPSPALSPELREKMGSAAVRAAQSIGYVGAGTVEFLLSSTGEFYFMEMNTRIQVEHP
VTEVTTGLDLIAEQIRIAQGEKLSVTQDQVKLTGHAIECRINAEDPDHNFRPHPGRINGY
LPPGGPGVRVDSHVYTDYEIPPYYDSLIGKLIVWGRDRPTAIARMKRALQECAITGLPTT
IGFHQKILDTPEFVQGKVYTNFIQEVMGLQ-----
>Prom9301|126695409
--MVEKVLIANRGEIALRIVRSCRELGIATVAVFSTVDKKALHVQLADEAVCVGDSLSNK
SYLNIPNILAAATSRGVDAIHPGYGFLAENDKFAEMCNDHGIVFIGPSPKAIRSMGDKST
AKETMEAVGVPTVPGSKGLLSNVDEAYKLADDIGYPVIIKATAGGGGRGMRLVENSDNLE
KMFKAAQGEAEAAFGNDGLYMEKFIKKPRHVEIQILADRSGNVVHLGERDCSVQRRHQKL
LEESPSPAINTELRKKMGNAAIAAAKSIGYEGAGTVEFLVDDDDNFYFMEMNTRIQVEHP
VTEMVTGVDLIAEQIKIASGANLEFNQDDIHLNGHAIECRINAEDPSHNFRPSPGKITGW
LPPGGPGVRVDSHVYTGYEIPPFYDSLIGKLIVWGKDRNTAIKRMNRALNECAVTGIPTT
INFHLTLLNKSKFKQGKIHTKYVEEELLPNY----
>Artm|209523217
-MRFSKILIANRGEIALRILRSCEEMGIATVAVHSTVDRHALHVQLADEAVCIGEPSSSK
SYLNIPNIISAALTRNATAIHPGYGFLAENARFAEICADHDIAFIGPTPEAIRSMGDKST
AKETMQRFGVPTIPGSEGLVTNDKAAQKIAQKIGYPVIIKATAGGGGRGMRLVRSAEELP
KLFSAAQGEAEAAFGNPGLYIEKFIECPRHIEFQILADGFGNVIHLGERDCSIQRRHQKL
LEEAPSPALNPELRRKMGEAAVKAAASINYTGAGTVEFLLDRHGKFYFMEMNTRIQVEHP
VTEMITGLDLIAQQIRIAQGQKLHLTQDQIQLRGHAIECRINAEDPDRNFRPHPGRISGY
LPPGGNGVRIDSHVYTDYEIPPYYDSLIGKLIVWGPDRAAAIVRMKRALREFAITGVPTT
ISFHQKIMETPEFLEGKVYTNFVEQWMNKNLPSR-
>Syne6301|56750186
-MRFNKILIANRGEIALRILRTCEELGIGTIAVHSTVDRNALHVQLADEAVCIGEAASSK
SYLNIPNIIAAALTRNASAIHPGYGFLAENARFAEICADHHLTFIGPSPDSIRAMGDKST
AKETMQRVGVPTIPGSDGLLTDVDSAAKVAAEIGYPVMIKATAGGGGRGMRLVREPADLE
KLFLAAQGEAEAAFGNPGLYLEKFIDRPRHVEFQILADAYGNVVHLGERDCSIQRRHQKL
LEEAPSPALSADLRQKMGDAAVKVAQAIGYIGAGTVEFLVDATGNFYFMEMNTRIQVEHP
VTEMITGLDLIAEQIRIAQGEALRFRQADIQLRGHAIECRINAEDPEYNFRPNPGRITGY
LPPGGPGVRVDSHVYTDYEIPPYYDSLIGKLIVWGATREEAIARMQRALRECAITGLPTT
LSFHQLMLQMPEFLRGELYTNFVEQVMLPRILKS-
>Anav|75906739
-MKFDKILIANRGEIALRILRACEEMGIATIAVHSTVDRNALHVQLADEAVCIGEPASAK
SYLNIPNIIAAALTRNASAIHPGYGFLSENAKFAEICADHHIAFIGPTPEAIRLMGDKST
AKETMQKAGVPTVPGSEGLVETEQEGLELAKDIGYPVMIKATAGGGGRGMRLVRSPDEFV
KLFLAAQGEAGAAFGNAGVYIEKFIERPRHIEFQILADSYGNVIHLGERDCSIQRRNQKL
LEEAPSPALDSDLREKMGQAAVKAAQFINYTGAGTIEFLLDRSGQFYFMEMNTRIQVEHP
VTEMVTGVDLLVEQIRIAQGERLRLTQDQVVLRGHAIECRINAEDPDHDFRPAPGRISGY
LPPGGPGVRIDSHVYTDYQIPPYYDSLIGKLIVWGPDRATAINRMKRALRECAITGLPTT
IGFHQRIMENTQFLQGNVSTSFVQEMNK-------
>Artp|284051849
-MRFSKILIANRGEIALRILRSCEEMGIATVAVHSTVDRHALHVQLADEAVCIGEPSSSK
SYLNIPNIISAALTRNATAIHPGYGFLAENARFAEICADHDIAFIGPTPEAIRSMGDKST
AKETMQRFGVPTIPGSEGLVTNDKAAQKIAQKIGYPVIIKATAGGGGRGMRLVRSAEELP
KLFSAAQGEAEAAFGNPGLYIEKFIECPRHIEFQILADGFGNVIHLGERDCSIQRRHQKL
LEEAPSPALNPELRRKMGEAAVKAAASINYTGAGTVEFLLDRHGKFYFMEMNTRIQVEHP
VTEMITGLDLIAQQIRIAQGQKLHLTQDQIQLRGHAIECRINAEDPDRNFRPHPGRISGY
LPPGGNGVRIDSHVYTDYEIPPYYDSLIGKLIVWGPDRAAAIVRMKRALREFAITGVPTT
ISFHQKIMETPEFLEGEVYTNFMEQWMNKNLPSR-
>Cya7425|220906900
-MHFDKILIANRGEIALRILRTCEEMGIGTVAVHSTVDRHALHVQLADEAVCIGDPPSNR
SYLNIPNIIAAALTRNATAIHPGYGFLAENARFAEICADHQIVFIGPTPAAIRAMGDKST
AKATMQQAGVPTIPGSDGLVMDEQLAQTIANQIGYPLMIKATAGGGGRGMRLVREAEELS
RLFLAAQGEAEAAFGNPGLYLEKFIDQPRHIEFQILADSYGNVIHLGERDCSIQRRHQKL
LEEAPSPALTSQLREKMGQAAVMAAKSINYVGAGTVEFLLDSAGHFYFMEMNTRIQVEHP
VTEMITGLDLIAEQIRIARGEKLSLTQEQVILTGHAIECRINAEDPDHNFRPHPGRISGY
LPPGGPGVRMDSHVYTDYEIPPYYDSLIGKLIVWGRDRNTAITRMKRALRECAITGLPTT
ISFHQKVLESPEFLKGKVYTNFVEKLMQP------
>Cya51142|172038188
MMQFSKILIANRGEIALRILHTCEELGIGTVAVHSTIDRQALHVQLADESVCIGPPASGK
SYLNIPNIISAALTRNATAIHPGYGFLAENARFAEICADHQIVFIGPSPEAIRAMGDKST
AKKTMQKAGVPTVPGSAGLLDNEEEALKVARDVGYPVMIKATAGGGGRGMRLVREESEFS
RLFQAAQGEAEAAFANAGVYLEKFIERPRHIEFQILADSYGNVIHLGERDCSIQRRHQKL
LEEAPSPFLTPQLRKKMGEAAVKAAKSINYVGAGTVEFLVDNQGNFYFMEMNTRIQVEHP
VTEMITGLDLITEQIRIAQGEKLQFKQSEIALKGHAIECRINAEDPDLNFRPHPGKISGY
LPPGGPGVRMDSHVYTDYEIPPYYDSLIGKLIVWGPDRNTAIKRMKRALRECAITGVPTT
IDFHKRVLETPAFLAGDVYTNFVVEHLMPQS----
>Lyns|119489253
-MRFSKILIANRGEIALRILRTCEELGIATVAVHSTIDRHALHVQLADEAVCIGEPSSGK
SYLNIPNIISAALTRNATAIHPGYGFLAENARFAEICADHDIAFIGPTPEAIRSMGDKST
AKETMQKVGVPTVPGSDGLVTNEKEAAKIALQIGYPVIIKATAGGGGRGMRLVREPSELS
KQFSAAQGEAEAAFGNPGVYLEKFIELPRHIEFQILADGHGNVIHLGERDCSIQRRHQKL
LEESPSPALSSQLREKMGEAAVKAAQSINYTGAGTVEFLLDKTGNFYFMEMNTRIQVEHP
VTEMVTGLDLIAEQIRVAQGEKLRLTQQQVQLRGHAIECRINAEDPDHNFRPCPGRISAY
LPPGGNGVRIDSHVYTDYEIPPYYDSLIGKLIVWGPDRDSAIARMKRALREFAITGIPTT
IGFHQKILETSEFLQGEVYTNFVEQWMSRQSK---
>Prom9211|159902609
-MPIGKVLIANRGEIALRILRSCRELGISTVAVYSTIDRNALHVQLADEAVCVGDSPSNK
SYLNVPNILAAATSRGVDAIHPGYGFLAENDRFAEMCSDHGIVFVGPSANAIRSMGDKAT
AKSTMMKVGVPTVPGTDGLLSSSEEAAFLASEMGYPVMIKATAGGGGRGMRLVNGPDSIE
DLFKAAQGEAEAAFGNPGLYMEKFIDRPRHVEVQILADRHGNVVHLGERDCSIQRRHQKL
LEESPSPALDSQLRIKMGEAAVSAAKSIKYEGAGTVEFLLDRQGNFYFMEMNTRIQVEHP
VTEMVTGVDLIAEQLRIAGGDSISFQQDEIQLRGHAIECRINAEDSTHNFRPSPGRITGW
LPPGGPGVRVDSHVYTGYEIPPFYDSLIGKLIVWDHDRDSALKRMRRALNECAVTGIPTT
IDFHLKLLNRDDFLKGDVHTKYVEQEMLN------
>Noss|17228434
-MKFDKILIANRGEIALRILRACEEMGIATIAVHSTVDRNALHVQLADEAVCIGEPASAK
SYLNIPNIIAAALTRNASAIHPGYGFLSENAKFAEICADHHIAFIGPTPEAIRLMGDKST
AKETMQKAGVPTVPGSEGLVETEQEGLELAKDIGYPVMIKATAGGGGRGMRLVRSPDEFV
KLFLAAQGEAGAAFGNAGVYIEKFIERPRHIEFQILADNYGNVIHLGERDCSIQRRNQKL
LEEAPSPALDSDLREKMGQAAVKAAQFINYTGAGTIEFLLDRSGQFYFMEMNTRIQVEHP
VTEMVTGVDLLVEQIRIAQGERLRLTQDQVVLRGHAIECRINAEDPDHDFRPAPGRISGY
LPPGGPGVRIDSHVYTDYQIPPYYDSLIGKLIVWGPDRATAINRMKRALRECAITGLPTT
IGFHQRIMENPQFLQGNVSTSFVQEMNK-------
>Cya8801|218246268
-MQFSKILIANRGEIALRILHSCEELGIATVAVHSTIDRQALHVQLADESVCIGPPSSNK
SYLNIPNIISAALTRNATAIHPGYGFLAENAKFSEICADHQITFIGPSPEAIRAMGDKST
AKKTMQKAGVPTVPGSWGVIETEQEAQEIARDIGYPMMIKATAGGGGRGMRLVREDSEFS
RAFQSAQGEAEAAFGNKGVYLEKFIERPRHIEFQILADSQGNVVHLGERDCSIQRRHQKL
LEEAPSPFLTPELRLKMGEAAVKAAKSIDYVGAGTVEFLVDNQGNFYFMEMNTRIQVEHP
VTEMISGLDLIAEQIRIAQGEKLSFTQDQVNLQGHAIECRINAEDPDHNFRPHPGKISAY
LPPGGPGVRMDSHVYTDYEIPPYYDSLIGKLIVWAPDRQMAIKRMKRALRECAITGIPTT
LDFHQRILETPAFLAGEVYTNFVVEHLLNK-----
>Glov|37521581
MVYFRKILIANRGEVALRILRTCSELGIGTVAVHSTADALSLHVQLADQAVCIGEPMASK
SYLSIPNLISAALTRDCDAVHPGYGFLSENERFAEICADHGLTFIGPSPRAMVLMGDKST
ARDTMKAAGVPTVPGSEGLIDSEQEAYEAAKAIGYPVMIKATAGGGGRGMRIAGNERDLI
KMVQTAQREAEAAFGNRGVYIEKYLEEPRHIEFQILADQHGNVVHLGERDCSIQRRHQKL
LEESPSPFLTPAMRERMGEAALQAARSINYVGAGTIEFLVDKKGDFYFMEMNTRIQVEHP
VTEMRTGIDLIAEQIRIAAGEPLGYTQSDIRMEGHAIECRINCEDPNNDFRPTPGTISAY
LAPGGPGVRMDSHLYPGYKVPSHYDSLLGKLIVWGRNRDEAIRRMRRALAECAITGVPTT
IPFHLRVLDNAWFLRGDVYTNFVQRRMSE------
>Syns8102|33864872
-MPIGKVLIANRGEIALRILRSCRELGIATVAVYSTVDKDALHVQLADEAVCVGDALSSK
SYLNVPNILAAATSRGVDAIHPGYGFLAENDKFAEMCGDHGLTFIGPSPHAIRSMGDKST
AKATMQAVGVPTVPGSEGLLAGPQDAAVLAEQMGYPVMIKATAGGGGRGMRLVQSPDQLN
NLFKAAQGEAEAAFGNPGLYMEKFIDRPRHVEVQVLADRHGNVVHLGERDCSIQRRHQKL
LEEAPSPALDPDLRRRMGEAAVAAARSINYEGAGTVEFLLDRSGGFYFMEMNTRIQVEHP
VTEMVTGIDLIAEQLRIAGGEPISVQQGEINLSGHAIECRINAEDATHNFRPAPGRITGW
LPPGGPGVRVDSHVYTGYDIPPFYDSLIGKVIVWGRNRDVALSRMKRALNECAVTGIPTT
VEFHLALLDRPEFINGDVHTKFVEQDMLN------
>Thee|22299351
-MAFRKILIANRGEIALRILRTCEELGIATVAVYSTVDRHALHVQLADEAVCIGEAPSSR
SYLNIPNIIAAALTRHVSAIHPGYGFLAENARFAEICADHKITFIGPSPAAMRAMGDKST
AKATMQRVGVPTIPGSDGLVQDEETARAIARQIGYPLMIKATAGGGGRGMRLVRSEEELG
RSLSAAQGEAEAAFGNAGVYLERFIENPRHIEFQILADSYGNVIHLGERDCSVQRRHQKL
LEEAPSPALTPELRAKMGEAAVTAAKAINYVGAGTIEFLLDGQNNFYFMEMNTRIQVEHT
VTEMITGLDLIAEQIRIAQGEPLRLTQEQVQLQGHAIECRINAEDPERNFRPHPGRISGY
LPPGGPGVRMDSHVYTDYEIPPYYDSLIGKLVVWGSDRPAAIARMKRALRECAIMGVPTT
IPFHQQVMDTPEFRSGIVYTNFVDKLMTTLGWNA-
>Syns9916|116073803
-MTIGKVLIANRGEIALRIIRSCRELGIATVAVYSTVDRNALHVQLADEAVCVGEAASSK
SYLNIPNILAAATSRGADAIHPGYGFLAENDRFAEMCRDHGITFVGPSPHAIRSMGDKAT
AKSTMQRVGVPTVPGSEGLLSTPDDAAALAEEMGYPVMIKATAGGGGRGMRLVPGPDQLH
TLFKAAQGEAEAAFGNPGLYMEKFIDRPRHVEVQVLADRHGNVVHLGERDCSIQRRHQKL
LEEAPSPALDPELRRRMGEAAVAAARSIQYEGAGTVEFLLDRSGGFYFMEMNTRIQVEHP
VTEMVTGIDLIAEQLRIAGGEPISVSQDQIQLRGHAIECRINAEDAAHNFRPAPGKITGW
LPPGGPGIRVDSHVYTGYDIPPFYDSLIGKLIIWAPDRPSALKRMRRALNECAVTGIPTT
VEFHLRLLDRPEFQQGDVHTKFVEQDML-------
>PromMED|33860620
--MVEKVLIANRGEIALRIIRSCRELDIATVAVYSTVDKKALHVQLADEAVCVGDSLSNK
SYLNIPNILAAATSRGVDAIHPGYGFLAENDKFAEMCNDHGITFIGPSPNAIRSMGDKST
AKETMERVGVPTVPGSKGLLSSVEEAYEMAQEIGYPVIIKATAGGGGRGMRLVENKANLE
KMFKAAQGEAEAAFGNDGLYMEKFIKKPRHVEIQILADRSGNVVHLGERDCSVQRRHQKL
LEESPSPAINYSLRKKMGNAAIAAAKSISYEGAGTVEFLVDDDNNFYFMEMNTRIQVEHP
VTEMVTGVDLIAEQIKIAGGDNLGFTQDDIQLNGHAIECRINAEDPSHNFRPSPGKITGW
LPPGGPGVRVDSHVYTGYEIPPFYDSLIGKLIVWGKDRNTAIKRMNRALNECAVTGIPTT
INFHLSLLNKRKFMEGKIHTKYVEEELLPNY----
>Scys6803|16331500
-MQFAKILIANRGEIALRIIHSCEELGIPTVAVHSTIDRHALHVQLANESVCIGPPPSNK
SYLNIPNIIAAALTRNATAIHPGYGFLAENARFAEICADHQITFIGPSPEAITAMGDKST
AKKTMQKSGVPCVPGSPGLIESEATALKIAAEIGYPVIIKATAGGGGRGMRLVQEEKDFL
KLFHAAQGEAGAAFGNPGVYLEKFIEKPRHIEFQILADSHGNVVHLGERDCSIQRRHQKL
LEEAPSPFLTPHLRKKMGEAAVKAAKSINYVGAGTVEFLVDGNGNFYFMEMNTRIQVEHP
VTEMITGYDLISEQIRIAMGEKLRFRQSDVEIRGHAIECRINAEDPKQNFRPHPGKISAY
LPPGGPGVRIDSHVYTDYEIPPYYDSLIGKLIVWAGDRPSAIKRMQRALRECAITGVPTT
LEFHQRILQTPAFLAGDVYTNFIEEHLTP------
>Syn9902|78184000
-MPIGKVLIANRGEIALRILRSCRELGIATVAVYSSVDKDALHVQLADEAVCVGEAQSNK
SYLNVPNILAAATSRGADAIHPGYGFLAENDKFAEMCNEHGLTFVGPSPHAIRSMGDKST
AKTTMQKVGVPTVPGSEGLLSNPQEAAQLAAEMGYPVMIKATAGGGGRGMRLVPSPDQLE
SLYKAAQGEAEAAFGNPGLYMEKFIDRPRHVEVQVLADRHGNVVHLGERDCSIQRRHQKL
LEEAPSPALDPELRRKMGEAAIAAARSINYEGAGTVEFLLDRSGGFYFMEMNTRIQVEHP
VTEMVTGVDLIAEQLRIAGGEPISIRQDEIQLNGHAIECRINAEDARHNFRPAPGRITGW
LPPGGPGVRVDSHVYTGYDIPPFYDSLIGKVIVWGKDRQHAMTRMKRALNECAVTGIPTT
VEFHLEMLDRPEFINGDIHTKFVEQEMLP------
>Trie|113477178
-MRFSKILIANRGEIALRILRTCEEIGIATIAVHSTIDCHALHVQLADEAVCIGEPTSSK
SYLNIPNIISAALTRDATAIHPGYGFLAENARFAEICADHDITFIGPSPAGIRAMGDKST
AKETMQKAGVPTVPGSDGLLTDENEAVAIAEKIGFPLIIKATAGGGGRGMRLVRHPNDLS
KLFQAAQGEAEAAFGNPGVYMEKFIERPRHIEFQILADSYGNVIHLGERDCSIQRRHQKL
LEEAPSPALDPKLRQKMGEAAVKAAKSINYLGAGTVEFLLDQSGKFYFMEMNTRIQVEHP
VTEAITGLDLIAEQIRIAQGEKLQLTQKQVKFNGHAIECRINAEDPEHNFRPHPGRISGY
LPPGGPGVRMDSHVYTDYEIPPYYDSLIGKLIVWGHNRPTAIQRMKRALRECAVTGVPTT
IGFHQRILETPEFVDGEVYTNFVENIMNQDPK---
>Syn9311|113954487
-MPIGKVLIANRGEIALRILRSCRELGISTVAVYSTVDRTALHVQLADEAVCVGEGPSNK
SYLNIPNILAAATSRGVDAIHPGYGFLAENDRFAEMCRDHGITFIGPSPHAIRSMGDKST
AKSTMQAVGVPTVPGSEGLLPNPEAAAELAAAMGYPVMIKATAGGGGRGMRLVPSPDQLV
KLYKAAQGEADAAFGNPGLYMEKFIDRPRHVEVQILADRHGNVVHLGERDCSIQRRHQKL
LEEAPSPALDPELRRRMGEAAVAAARSINYEGAGTVEFLLDRSGGFYFMEMNTRIQVEHP
VTEMVTGIDLIAEQLRIAGGEPISVRQEDIQMRGHAIECRINAEDAQHNFRPAPGRITGW
LPPGGPGVRVDSHVYTGYDIPPFYDSLIGKLIIWAPNRPAALERMKRALNECAITGIPTT
VDFHLRMLDRPEFQRGDVHTKFVEEEML-------
>NoAz|298489651
-MKFDKILIANRGEIALRILRACEEMGIATVAIHSTVDRNALHVQLADEAVCIGEPASSK
SYLNIPNIIAAALTRGATAIHPGYGFLAENARFAEICADHQIVFIGPTPEAIRLMGDKST
AKETMQKAGVPTVPGSDGLVESDQEGKLIAKDIGYPVMIKATAGGGGRGMRLVLSEDEFV
KLFLAAQGEAGAAFGNAGVYIEKSIERPRHIEFQILADSYGNVIHLGERDCSIQRRNQKL
LEEAPSPALDEELRERMGQAAVKAARFINYTGAGTIEFLLDKSGKFYFMEMNTRIQVEHP
VTEMVTGIDLLVEQIRIAQGERLQLTQEQVILRGHAIECRINAEDPEHDFRPSPGKISGY
LPPGGPGVRIDSHVYTDYQIPPYYDSLIGKLIVWGPDRSTAINRMKRALRECAITGLPTT
IGFHQKIMETPQFLQGNVYTNFVQEMKEQ------
>Ucyn|284929034
-MQFSKILIANRGEIALRILHSCEELGIKTVAVHSTIDNQSLHVQLADESICIGPPSSSK
SYLNIPNIISAALIHNATAIHPGYGFLSENARFAEICADHKIVFIGPSPEVIDAMGDKST
AKKTMQKAGVPTIPGSWGLLESKENALSIARDIGYPVIIKATAGGGGKGMRLVREESEFP
RLFQIAQREAEAFFGNPSVYLEKFIENPRHIEFQILADSYGNVIHLGERDCSIQRRHQKL
LEEAPSPFLTLQLRKKMGDAAIKAAKSINYVGAGTIEFLVDSQSNFYFMEMNTRIQVEHP
ITEMITGLDLITEQISIAQGEKLKLKQSDIVLKGHSIECRINAEDPNLNFRPHPGKISGY
LPPGGPGVRMDSHIYTDYEVPPYYDSLIGKLIVWGPDRLTAIRRMKRALKECAITGVPTT
IDFHKKVIEVPAFLAGETYTNFIEENIINN-----
>Syns5701|87301340
-MPIGKLLIANRGEISLRILRSCRELGISTVAVYSTVDRNALHVQLADEAVCVGEAPSSK
SYLNIPNIIAAAISRGADAIHPGYGFLAENDRFAEICAAHGLTFVGPSPEAIRAMGDKST
AKATMQRVGVPTIPGSEGLLEDAQEASVLAARMGFPVMIKATAGGGGRGMRLVQEPEQLE
ALFKAAQGEAEAAFGNPGLYMEKFIERPRHVEVQILADRHGNVVHLGERDCSIQRRHQKL
LEEAPSPALDPELRRRMGEAAVAAARSITYEGAGTVEFLVDRSGSFYFMEMNTRIQVEHP
VTEMVTGFDLIAEQLRIAGGEPLSMRQEDVQLRGHAIECRINAEDPQQNFRPAPGRITGW
LPPGGPGVRVDSHVYTGYEIPPFYDSLIGKLIVWALDRDAAIKRMRRALSECAITGIPTT
IEFHLALLDRPEFQRGDVHTKFVEQEMLPPADPRT
>YellB|86608860
MPPITKILIANRGEIALRIIRTCQEMGIRTVAVYSTADQNSLHVQLADEAVCVGDAPVAK
SYLNIPNIISAALTRGATAIHPGYGFLAENAKFAEMCADHNLIFIGPSPEAMRKMGDKAT
ARETMQAVGVPTVPGSRGLITSEEEAVKLAEKIGYPVIIKATAGGGGRGMRVARDAQELL
KMLRTAQGEAQAAFGNGGVYLEKFIERPRHVEFQILADSQGNVVHLYERDCSIQRRHQKL
LEEAPSPALTASLRARMGAAAVKAAKVVNYVGAGTVEFLLDKNGQFYFIEMNTRIQVEHP
VTEMVTGLDLIAEQIRIAQGQPLTFRQKDVELRGHAIECRINAEDPKQQFRPCAGTISAY
LPPGGPGVRMDSHIYTDYTIPPYYDSLLGKLIVWGPNRAAAIRRMQRALGECAITGVPTT
IPFHQQILRHEAFLRGEVYTDFITQHLLPGQ----
>Syn7002|170078726
-MQFSKILIANRGEVALRIIHTCQELGIATVAVHSTVDRQALHVQLADESICIGPPQSSK
SYLNIPNIIAAALSSNADAIHPGYGFLAENAKFAEICADHQITFIGPSPEAMIAMGDKST
AKKTMQAAKVPTVPGSAGLVASEEQALEIAQQIGYPVMIKATAGGGGRGMRLVPSAEELP
RLYRAAQGEAEAAFGNGGVYIEKFIERPRHIEFQILADQYGNVIHLGERDCSIQRRHQKL
LEEAPSAILTPRLRDKMGKAAVKAAKSIDYVGAGTVEFLVDKNGDFYFMEMNTRIQVEHP
VTEMVTGLDLIAEQIKVAQGDRLSLNQNQVNLNGHAIECRINAEDPDHDFRPTPGKISGY
LPPGGPGVRMDSHVYTDYEISPYYDSLIGKLIVWGPDRDTAIRRMKRALRECAITGVSTT
ISFHQKILNHPAFLAADVDTNFIQQHMLP------
>Cylr|282898689
-MKFDKILIANRGEIALRILRACEEMGISTVAIHSTVDRNALHVQLADEAVCIGEPASAK
SYLNIPNIIAAALTRGATAIHPGYGFLAENARFAEICADHQIAFIGPTPEAIRLMGDKST
AKETMQKAGVPTVPGSDGLVETETQGLAIAHQIGYPVMIKATAGGGGRGMRLVRSEDEFI
KLFHAAQGEAGAAFGNAGVYIEKFIERPRHIEFQILADNYGNVIHLGERDCSIQRRNQKL
LEEAPSPALDEDLREKMGHAAVKAAQFINYTGAGTIEFLLDKSGHFYFMEMNTRIQVEHP
VTEMVTGVDLLVEQIRIAQGERLKFDQDKVTLQGHAIECRINAEDPDHDFRPSPGKISGY
LPPGGPGVRIDSHVYTDYQIPPYYDSLIGKLIVWGPDRHTAINRMKRALRECAITGLPTT
IGFHQRIMEHPQFLQGQVYTSFIQDMKLP------
>Prom9303|124022033
-MTIGKVLIANRGEIALRILRSCRELNIPTVAVYSTVDRNALHVQLADEAVCVGEAPSSK
SYLNIPNILAAATSRGVDAIHPGYGFLAENDRFAEICRDHGITFVGPSPHAIRSMGDKST
AKATMQQVGVPTVPGSEGLLASPEEAAELAKGMGYPVMIKATAGGGGRGMRLVTTPDQLE
NLFKAAQGEAEAAFGNPGLYMEKFIDRPRHVEVQILSDRHGNVIHLGERDCSIQRRHQKL
LEESPSPALTPELRLRMGEAAVAAARSINYEGAGTVEFLLDRKGDFYFMEMNTRIQVEHP
VTEMVTGIDLIAEQLHIAGGDPISIKQEDIQLRGHAIECRINAEDSTHNFRPSPGQITGW
LPPGGPGVRIDSHVYTGYDIPPFYDSLIGKVIAWGHNRDAALKRMKRALNECAVTGIPTT
VAFHLELLNREEFLRGDVHTKFVEQDMLD------
>Syns7805|88807226
-MSIGKVLIANRGEIALRILRSCREMGIATVAVYSTVDRNALHVQLADEAVCVGEGPSNR
SYLDIPNILAAATSRGADAIHPGYGFLAENDRFAEICRDHGITFVGPSPHAIRSMGDKST
AKTTMQNVGVPTVPGSEGLLSGPDEAADLAMAMGYPVMIKATAGGGGRGMRLVQSPDQLE
NLFKAAQGEAEAAFGNPGLYMEKFIDRPRHVEVQVLADRHGHVVHLGERDCSIQRRHQKL
LEEAPSPALDQNLRLRMGEAAVAAARSINYEGAGTVEFLLDRNGGFYFMEMNTRIQVEHP
VTEMVTGIDLIAEQLRIAGGEPISVSQDQIELRGHAIECRINAEDATHNFRPAPGRITGW
LPPGGPGVRVDSHVYTGYDIPPFYDSLIGKLIVWAPDREAAISRMRRALNECAITGIPTT
VDFHLRMLERPEFLQGDIHTKFVEQEML-------
>Syns7803|148240464
-MTIGKVLIANRGEIALRILRSCRELGIATVAVYSTVDRNALHVQLADEAVCVGEGPSNR
SYLDIPNILAAATSRGADAIHPGYGFLAENDRFAEICRDHGITFVGPSPHAIRSMGDKST
AKTTMQAVGVPTVPGSEGLLSGPDEAADLALAMGYPVMIKATAGGGGRGMRLVQSADQLE
TLYKAAQGEAEAAFGNPGLYMEKFIDKPRHVEVQVLADRHGNVVHLGERDCSIQRRHQKL
LEEAPSPALDKDLRMRMGEAAVAAARSINYEGAGTVEFLLDRSGGFYFMEMNTRIQVEHP
VTEMVTGIDLIAEQLRIAGGEPISVSQDQIELRGHAIECRINAEDASHNFRPAPGRITGW
LPPGGPGVRVDSHVYTGYDIPPFYDSLIGKLIVWGSDREAAISRMRRALNECAVTGIPTT
VDFHLRMLERPEFLQGEVHTKFVEQEML-------
>Cya0110|126657223
-MQFSKILIANRGEIALRILHTCEELGIGTVAVHSTIDRQALHVQLADESVCIGPPASGK
SYLNIPNIISAALTRNATAIHPGYGFLAENARFAEICADHQIVFIGPSPEAIRAMGDKST
AKKTMQKAGVPTVPGSAGLLDTEEEALNVARDIGYPVMIKATAGGGGRGMRLVREESEFS
RLFQAAQGEAEAAFGNAGVYLEKFIERPRHIEFQILADSYGNVIHLGERDCSIQRRHQKL
LEEAPSPVLTPQLRKKMGEAAVKAAKSINYVGAGTVEFLVDNQGNFYFMEMNTRIQVEHP
VTEMITGLDLITEQIRIAQGEKLQFKQSEISLKGHAIECRINAEDPDLNFRPHPGKISGY
LPPGGPGVRMDSHVYTDYEIPPYYDSLIGKLIVWGPDRNTAIKRMKRALRECAITGVPTT
IDFHKRVLETPAFLAGDVYTNFVAEHLMPQS----
>Mica|166364412
-MQFAKILIANRGEIALRILHSCEELGIRTVAVHSTIDRHALHVQLADESVCIGPPPSSK
SYLNIPNIISAALTRNATAIHPGYGFLAENARFAEICADHQLTFIGPSPSAILAMGDKST
AKKTMQKAGVPTIPGSGGLITSEAEAKRIADDIGYPVLIKATAGGGGRGMRLVKSADELG
NMLKAAQGEAEAAFGNSGVYLEKFIECPRHIEFQILADSHGNVIHLGERDCSIQRRHQKL
LEEAPSPFLTPHLRSKMGNAAVKAAKSINYVGVGTVEFLVDKHGNFYFMEMNTRIQVEHP
VTEMITGIDLIREQILVAQGEKLQIKQDQVIFRGHSIECRINAEDPDHNFRPHPGKISGY
LPPGGPGVRMDSHVYTDYEIPPYYDSLIGKLIVWGENRETAIKRMKRALRECAITGVPTT
IDFHRKILETPAFLAGDVYTNFIQEHLLP------
>Syns8109|260434771
-MPIGKVLIANRGEIALRIIRSCRELGIATVAVYSSVDKDALHVQLADEAVCVGEALSSK
SYLNIPNILAAATSRGADAIHPGYGFLAENDKFAEMCRDHGLTFVGPSPHAIRSMGDKST
AKSTMQSVGVPTVPGSEGLLSSTSQAAALAEEMGYPVMIKATAGGGGRGMRLVPDASQLE
SLYKAAQGEAEAAFGNPGLYMEKFIDRPRHVEVQVLADRHGNVVHLGERDCSIQRRHQKL
LEEAPSPALDPDLRRRMGDAAVAAARSINYEGAGTVEFLLDRSGGFYFMEMNTRIQVEHP
VTEMVTGVDLIAEQLRIAGGEPISVQQEEIQLTGHAIECRINAEDARHNFRPAPGRITGW
LPPGGPGVRVDSHVYTGYDIPPFYDSLIGKLIAWGKDRDHAMTRMKRALNECAVTGIPTT
VEFHLEMLDRPEFINGDVHTKFVEQEMLP------
