# Supplementary material for: Genome fluctuations in cyanobacteria reflect evolutionary, developmental and adaptive traits
Source: BMC Evol Biol. 2011 Jun 30;11:187. doi: 10.1186/1471-2148-11-187 (PMC3141437; doi:10.1186/1471-2148-11-187)
Supplement: Additional file 8 — Individual and concatenated alignments for protein groups. Compressed file containing all alignments of individual groups (fasta format) and the concatenated alignment of 285 single-copy genes (phylip format). [file 1471-2148-11-187-S8.GZ › Cyanos1441.faa]

>Syne7942|81300212
------------------------------------------------------------
---MRIDCLPALQDNYIFLLVDVEQRQAAVVDPAEAEPVLAALQAEGLTLTAILNTHHHG
DHVGGNRRLLRQFPEAAVSASAVD--RDRIPGQTVLLEAGDRLQICGQTAEVLFVPGHTR
GHIAYYFPEVA--EGNPRGALFCGDTLFAGGCGRLFEGTPAQMLDSLQQLRSLPDDTAIY
CAHEYTLNNLRFALT--VEPDN-----FDLQQRYQAVAIARQQGQATIPSRLDIEKATNP
FLRWDQAALQAAVSSQDPVQTLARLRSRKDQF---
>PromCC|33240012
--------------------------------------------------------MKKK
EEGFIIHPIPVLMDNIIWIWV--KEKQAIVVDPAISEPVINLLKGNGLSLHSVLQTHHHE
DHIGGTQELINVWPSASVIAAKSD--LDRIQFQTKSVVDNEELDILGQKIKVIEVPGHTS
NHICFFLQGSK--ESKIDPVLFCGDTLFGAGCGRLFEGTPEQMFNSLSRINNLPKNTKIY
CAHEYTEANLRWAKS--IFPED-----IYIEERLKEVILRKSKGFLSIPSKLSEERKTNL
FIRASNQR------------EFAQLRLHKDNWKS-
>Crow|67922175
------------------------------------------------------------
---MEIKRLPALSDNYIFLLHDPHNNTAAVVDPAEAKPVLKCLDELGAKLVAILNTHHHA
DHVGANKKLMKKFPDVCIYGGKED--QGRIPGQQVFLEEGDTVKFAEKMAKVYFVPGHTR
GHIAYYFPPHD--SEGK-GDLFCGDTIFAGGCGRLFEGTPAQMVNSLTKLRNLPDNTRVW
CAHEYTLSNLKFAVT--VEQDN-----NELQNRYQAIIKARKNQQATVPSLLGEEKKTNP
FLRWDQPALQSLTGMNDPARVFGQIRGMKDNF---
>Syn7335|254423476
------------------------------MYHGKIFAPRQDKKISAIQLESTSRLHVDA
LLKMKIYRLPARSDNYIFVLHNPADNTAAVVDPADAPPVLQKLDELGATLITIFNTHHHN
DHVGGNRELLDRFPKAEVYGGAQD--QGRIPGQRHFLGEGDRVSFADRTGRVIFVPGHTR
GHIAYYFLPIK--ANEP-GDLFCGDTLFAGGCGRLFEGTPTQMATSLAKLRNLPDTTHVW
CGHEYTLSNLKFAIT--VEGKN-----EELRSRLASVTTARQQNQPTIPSLLSTEKATNP
FLRWNSPELQSVANSQDPITVFAHIRKLKDRF---
>Syn307|148241938
------------MALKSRPAAAKRATESFSSAPLGRATVSMLFALQRWTLTSSLHTGERS
LVCVEIQRLPVLRDNYVFVLVDPDAAAAAVVDPAVAEPVIAALEAQQLRLSVVLQTHHHK
DHIGGTPALLSRWPGAQVWAAASD--RARIPFQTDGLRGGDQRLLFNRPVQVLEVPGHTR
DHIAFFFPASG----GEGPELFCGDTLFAGGCGRLFEGTAEQMLRSLDQLSGLPEATRIW
CAHEYTEANLRFAIT--QEPGN-----PALQERFQQVQAMRAAGEATVPSSVALERATNP
FLRCREASLQQVSGCCEPALVLAEIRRRKDVF---
>Syn9605|78212500
------------------------------------------------------------
-MHSSLHALPVLQDNVIWIWV--RGAEAVVIDPAVAPPVRAWLEKRQLSLAAVLQTHHHA
DHIGGTPELLQRWPEAEVIASADD--RERIPFQTMPVRGGDHVTVLGETVEVMDVAAHTR
AHIAFFLPNPK--GAEIRPLLFCGDTLFSGGCGRLFEGSAEQMHQALQKLAELPEATQVC
CAHEYTEANLQWAVA--QQPNN-----TVLVERYREVRSLRAKGELSLPSSIGLERRTNL
FMQASSAA------------ELGFLRSHKDQWRPT
>Nosp|186683109
------------------------------------------------------------
---MQVIRLEALSDNYIFLLYDDKRNIAAVVDPAEAQPVLKKLAELKADLVAIFNTHHHN
DHVGGNKQLIEKFPQLIVYGGAED--RGRIPGQKVFLQQGDRVEFADRIAEVIFVPGHTR
AHIAYYFPPQE--ASET-GDLFCGDTLFSGGCGRLFEGTPTQMVDSLSKLRSLPDNTRIW
CAHEYTLKNLQFALT--VDGDN-----ADLQRRFNEVKAYRSRGEATIPSLLGVEKHTNP
FLRWDQASLQSTVKSSDGVQTFARIREMKNNF---
>PromAS|123968150
MQFDSKVNDLLFSSNALEKSNPAFLKVEIESFNRAPFGKAIVIIDQFLPRILHSNLTMEF
NKARNIIGLRVLSDNVIWLMA--KDKSVVVIDPSVHEPVIRYINENNFHLEAILQTHHHS
DHIGGTKSLIEKWPNVKVIASSKE--KKRIPFQNVSVEDGETLNILGEEVKIIEVLGHTS
SHIAFFLNGEN-------PVLFIGDTLFSGGCGRIFEGTYQQMYSSLERIKSLPKNTLIY
CAHEYTKANILWALN--LKPKD-----QDIKNKLSEVEKKLSLNELTIPFLLDEEMKINL
FLRAKNLE------------EFTFLRANKDLWV--
>Rapb|282897994
------------------------------------------------------------
---MQIIQLSALSDNYIFLLYDSYHNIAAVVDPAQPEPVIEKLTELQCNLVAIFNTHHHH
DHVGGNQKLIEKFPQVTIYGGIQD--RGRIPGQQVFLQANDIVKFGDRQGIVLFIPGHTR
AHIAYYFPPVT--PGET-GELFCGDTLFAGGCGRLFEGTPAQMVGSLTQLRALPDNTRVW
CAHEYTWNNLRFALT--VDSEN-----QELQKRFTEVTALRQLQQPTVPSILGIEKQTNP
FLRWDQPSLQLAVKSSDPIQTFAKIRGMKDKY---
>YellA|86605820
------------------------------------------------------------
---MRILQLPALRDNYIYLLHDPETATAAVVDPTVAEPVLDKLAELGAELVAIFNTHHHH
DHVGGNLQLLARYPRAVVYGSQAD--RGRIPGQTVELQAGETVAFAGRQAKVLFVPGHTR
GHVAYYFPES--------GDLFCGDTLFAGGCGRLFEGTPEQMLGSLDQLRQLPEATRVW
CAHEYTLNNLKFALT--VDGDN-----PDLQARYQQVVALRQAGSPTVPSTIGEERRTNP
FLRWDQPALRAATGAQDPVRVFARLRGMKDQF---
>Prom9215|157412975
MQFDSKVNDLLFSSNALEKSNPALLKVEIESLNRAPFGKAIVNIDQFLPRILHSKLAMDF
NKARNIIGLRVLSDNLIWLWV--KDKSVVVVDPSIHEPVIRYIDENNLNLKAILQTHHHS
DHIGGTRSLIERWPNVKVIASSKE--KKRIPFQNLSVEDGETLDILGEEIKIIEVLGHTN
SHIAFFLNGEN-------PVLFVGDTLFSGGCGRIFEGTYQEMYSSLERIKSLPKNTLIY
CAHEYTKANILWALN--LRPKD-----QNIKNKFLEVEKKLSLNELTIPFLLDEEMKINL
FLRAKSLE------------EFTFLRANKDLWV--
>PromN2A|72383725
-------------------------------------------MKWTLITPLPKETMLGK
KSDFTIHPINVLQDNIVWVWV--HNCNAVVVDPSISGPVEKWLLEKNLSLKAILQTHHHD
DHIGGTQKLIKTWPEAKVVASKKE--HKRIPFQTFSVDDNDIFNLMDAEIKVIEVHGHTD
NHIAFYISKQN----AKCNILFPGDTLFGGGCGRLLEGSPVQMFESLYKLNSLPENTEIY
PAHEYTESNLKWALS--LEPGN-----ISIIERLKLIQKKLQKGMSSLPSTLSEERKTNL
FLIAENVE------------KFTMLRKHKDRWKC-
>Syns9917|87123963
-------------------------------------------------------MPPAA
EVRDGLHALPVLQDNIVWIWV--AGDRAVVVDPAVAAEVIAWLDARALRLDAVLQTHHHA
DHIGGTPALLQRWPEAAVLAAAND--RDRIPFQTLSVREGERIPLLDGELEVMEVPAHTR
AHIAFVLTPSD----GGPAALFCGDTLFSGGCGRLFEGTAADMHRALQRFSRLPSDTTVH
CAHEYTEANLRWAAA--LQPTN-----EAIQQRLRAVQALRREGGCSLPSTIAIERETNL
MLRAADAE------------ELGTLRQHKDHWRG-
>Prom9312|78778944
---------------------------------------------------------MEF
NKAQNIIGLRVLNDNVIWLWE--KDKSVVVIDPAIHEPVIRYIDENNLYIKAILQTHHHS
DHIGGTKYLIERWPNVQVIASSKD--KKRIPFQNISVEDGETLNILGEEIKIIEVLGHTN
SHIAFFVNGES-------PVLFIGDTLFSGGCGRIFEGTYQQMYSSLERIKSLPKNTLIY
CAHEYTKANLLWALN--LKPKD-----QDIKNKLLQVEKKLSINELTIPFLLDEEMKINL
FLRAKNLK------------EFTFLRENKDLWV--
>SynsBL|116070882
------------------------------------------------------------
---------------MIWIWV--RGRNAVVVDPAVAKPVSQWLNSHEMGLTAILQTHHHA
DHIGGTPELLSEWPQAEVVAATAD--RLRIPFQTRGVADGDVIKLLGRRLEVIDVAAHTS
AHIAFILRNDDDQDPRFGPLVFCGDTLFAGGCGRLFEGSAQDMYRALQRFAALPDETLVC
CAHEYTEANLRWATE--QHPHD-----VQITTRYRTVKQLRSRGDLSLPSSIGAEKRTNL
FMRAETAE------------QLAELRSHKDQWRSS
>Prom9515|123965858
---------------------------------------------------------MEF
NKEQTIIGIRVLSDNVIWLWR--KNNSAVVIDPALSQPVIEYLKTHNLYLKAILQTHHHH
DHIGGTRELIKEWPKVKVIASAKE--KDRIPFQNLSVKDGDKLKLLDEEVHVIEVIGHTR
SHLAFYIHNKV-------PILFIGDTLFSAGCGRIFEGTYKQMYNSLKKIKSLPKNTTIY
CAHEYTKSNLLWALD--LEPEN-----ENIKNKLIEVEKKIALKELTIPFLLEEELIINL
FLRADNLK------------RFSYLRANKDTWV--
>Cya8802|257061424
------------------------------------------------------------
---MEIKRLPALSDNYIFLLYDADTQTAAVVDPAEPTPVLECLNKLGAQLVAIFNTHHHY
DHVGANNQLQQYFPNLCIYGGSED--RGRIPGQQVFLKEGDRVEFGQRVGEVLFVPGHTR
AHIAYYFPPKF--PQQT-GELFCGDTLFGGGCGRLFEGTPTQMVNSLTKLRNLPDNTRVW
CAHEYTLKNLQFALT--VDTDN-----SVLKNRYDQVKEFRHQGQATVPSILGEEKLTNP
FLRWDNSAIQSTIGMTDPARVFGKLRGMKDTF---
>Prom9313|33863464
-------------------------------------------------MEATSTAATSD
KQRSSIHALPVLQDNIIWIWI--KGNQAVVVDPAIAEPVKTWLRTRKLSLAAVLQTHHHA
DHIGGTLELLRDWPNAAVVAAAED--RDRIPFQTISVRDRDKVSLLNSSVEVLAVAGHTR
AHIAYYLPTNK--EDLEDPAVFCGDTLFGAGCGRLFEGTAEDMFKALQRLSCLPAKTRVY
CAHEYTEANLRWASA--LHPED-----VAISERLADVSSRRQRGALSLPSSISEEQRTNL
FVRAQSSK------------ELAELRHHKDQWRN-
>Cya7822|196255534
------------------------------------------------------------
---MKILRLPALSDNYIFLLHDPQENIAAVVDPAQPQPVLECLKELGASLVAIFNTHHHQ
DHVGGNRELMQHFPDLTVYGGEQD--RGRIPGQQVFLTEGDRVKFAHREAEVFFVPGHTK
AHIAYYFPPTE--GQDT-GELFCGDTIFAGGCGRLFEGTPAQMVDSIGKLRALPDHTRVW
CAHEYTLNNLKFALT--VEPEN-----SDLQNRYSQVQMARSQGEATVPSLLGIEKLTNP
FLRWDSPAIQSAMNSDDAVQVFGRLRGKKDHF---
>Cya7424|218441771
------------------------------------------------------------
---MKIFRLPALSDNYIFLLHDPQRNIAAVVDPAEPEPVLTCLKKLGAELVTIFNTHHHG
DHVGANRALIEHFPNLTVYGGEED--RGRIPGQEVFLKEGDRVQFGDRSGEVFFVPGHTR
AHIAYYFPPQG--EEET-GELFCGDTIFAGGCGRLFEGTPAQMVNSLSKLRALPDNTRIW
CAHEYTLNNLKFALT--VEPEN-----IDLQNRFSDVKIARSEGEATVPSLLGIEKLTNP
FLRWDTQAIKSAMGSQDSVQVFGRLRGKKDNF---
>PromN1A|124025325
--------------------------------------------------------MLGE
KSDFTIHPINVLQDNIVWVWV--HNCNAVVVDPSISGPVEKWLLEKNLSLKAILQTHHHD
DHIGGTQKLIKTWPEAKVVASKKE--HKRIPFQTFSVDDNDIFNLMDAEIKVIEVHGHTD
NHIAFYISKQN----AKCNILFPGDTLFGGGCGRLLEGSPVQMFESLYKLNSLPENTEIY
PAHEYTESNLKWALS--LEPGN-----ISIIERLKLIQKKLQKGMSSLPSTLSEERKTNL
FLIAENVE------------KFTMLRKHKDRWKC-
>Micc|254414720
------------------------------------------------------------
---MQVHRLPALSDNYIFLLHEPKQNIAAVVDPAEAQPVLQHLEKLGAELVTIFNTHHHW
DHVGGNQELIQRYPDVCVYGGTQD--RGRIPGQQVFLQEGDEVQFSDRTAEIFFVPGHTS
GHIAYYFPPVT--SDEV-GELFCGDTIFAGGCGRLFEGTPKQMVDSLSKLRRLPDNTRVW
CAHEYTLKNLKFAQT--VDPNN-----PDLQSRYTDVEAARRRKEATVPSLLGVEKLTNP
FLRWEQPTLQEAVKSTEPVQTFARLRGMKDKF---
>Prom9202|254526273
---------------------------------------------------------MEF
NKARNIIGLRVLSDNLIWLWV--KDKSVVVVDPSIHEPVIRYIDENNLNLKAILQTHHHS
DHIGGTRSLIERWPNVKVIASSKE--KKRIPFQNLSVEDGETVDILGEEIKIIEVLGHTS
SHIAFFLNGEN-------PVLFVGDTLFSGGCGRIFEGTYQEMYSSLERIKSLPKNTLIY
CAHEYTKANILWALN--LKPKD-----QDIKNKFLEVEKKLSLNELTIPFLLDEEMKINL
FLRAKSLE------------EFTFLRANKDLWV--
>Nods|119510457
------------------------------------------------------------
---MQVIRLEALSDNYIFLLHDEEQNIAAVVDPAEAEPVLKKLAELQAELVAIFNTHHHN
DHVGGNKKLIQDFPNLTVYGGAED--RGRIPGQQVFLQQGDRIQFGDRTAEVFFIPGHTR
AHIAYYFFPVT--SDQT-GELFCGDTLFAGGCGRLFEGTPTQMVESLGKLRSLPDHTRVW
CAHEYTLKNLQFALT--VDSEN-----TELQRRYEEVKNYRSRQEATVPSFLGVEKLTNP
FLRWEQPSLQLVTKSSDPIQTFARLRGMKDRF---
>Cyab|254430761
------------------------------------------------------------
-----MSLIPVLQDNYVFLLE--RDGEAAVVDPAVAAPVDAALRQRHLQLRAILHTHHHS
DHIGGTPELLRRWPGCAVVAAAAD--RQRIPFQTRSVADGERFTLLGEPVEVIAVPGHTR
AHIAYWLPRS--------GHLFCGDTLFAGGCGRLFEGSAAEMHHSLQRLAALPADTRVW
CAHEYTAANLGWARA--VAPEEDPAAAAAIAERLQQVLEQRQRGIATVPSRIGVELATNL
FLRAPDAP------------ALARRRRHKDHWRG-
>Acam|158338875
------------------------------------------------------------
---MQIHRLPAFSDNYIFVLHDPGQNIAAVVDPADPQPVLKKLAELGAELVAIFNTHHHS
DHVGGNRTLLQAFPNTVVYGGEQD--RGRIPGQQHFLKEGDQVSFAHRRAEVYFVPGHTR
AHIAYYFPPTT--GEEW-GELFCGDTLFAGGCGRLFEGTPAQMVDSLSKLRNLPETTRVW
CAHEYTLKNLQFALT--VDSDN-----SHLKNRFKQVQNARNLSQPTVPSDIGLEKQTNP
FLRWDQPHLIIHTKSNTPVQCFARLRGMKDQF---
>Prom9301|126695923
MQFDSKVNDLLFFSNASEKSNPALLKVEIESFNRAPFGKAIVNIDQFLPRILHSKLTMEF
NKAQNIIGLRVLNDNVIWLWV--KDKSVVVIDPSVHEPVIRYIDENNLHLKAILQTHHHS
DHIGGTKPLIERWQNVKVIASSKE--KKRIPFQNVSVEDGETLNILGEEVKIIEVLGHTS
SHIAFFLNGEN-------PVLFIGDTLFSGGCGRIFEGTYQQMYSSLERIKSLPKDTLIY
CAHEYTKSNILWALN--LKPKD-----QDLKNKLSEVEKKLSLNKLTIPFLLDEEMKINL
FLRAKNLE------------EFTFLRANKDLWV--
>Artm|209525558
------------------------------------------------------------
---MDVYRLPALSDNYIFLLHDPEQNQAAVVDPAEADPVLAKLSELGAELIAIFNTHHHA
DHVGGNRELRKHFPNLTVYGGAED--RDRIPGQEVFLKEGDRVEFGGRKADVFFVPGHTR
GHIAYYFPATD----KEGGELFCGDTLFAGGCGRLFEGTPSQMVSSLSKLRSLPDDTRIW
CAHEYTLNNLKFALT--VDGDN-----INLRDRLEKVTIARSQNQPTIPSLIGVEKATNP
FLRWDEPALQLAVQGKDDIQTFARIRGMKDQF---
>Syne6301|56750161
------------------------------------------------------------
--------------------------------------MLAALQAEGLTLTAILNTHHHG
DHVGGNRRLLRQFPEAAVSASAVD--RDRIPGQTVLLEAGDRLQICGQTAEVLFVPGHTR
GHIAYYFPEVA--EGNPRGALFCGDTLFAGGCGRLFEGTPAQMLDSLQQLRSLPDDTAIY
CAHEYTLNNLRFALT--VEPDN-----FDLQQRYQAVAIARQQGQATIPSRLDIEKATNP
FLRWDQAALQAAVSSQDPVQTLARLRSRKDQF---
>Anav|75906553
------------------------------------------------------------
---MQVIRLAALSDNYIFLLHDSQKNIAAVVDPAEAEPVLKQLAQLNAELVAIFNTHHHN
DHVGGNQQLIQNFPQLKVYGGAED--KGRIPGQQVFLQPGDRVQFTDRVAEVIFVPGHTR
AHIAYYFPPQT--ADTP-GELFCGDTLFAGGCGRLFEGTPAQMVESLTKLRSLPENTRVW
CAHEYTLKNLQFALS--VDSEN-----TELQKRFDEVKTKRSQGIATVPSLLGVEKLTNP
FLRWEQPSLQSAVNSNDPVQTFARIRGLKDKF---
>Artp|284050643
------------------------------------------------------------
---MDVYRLPALSDNYIFLLHDPEQNQAAVVDPAEADPVLAKLSELGAELIAIFNTHHHA
DHVGGNRELRKHFPNLTVYGGAED--RDRIPGQEVFLKEGDRVEFGGRKADVFFVPGHTR
GHIAYYFPATD----KEGGELFCGDTLFAGGCGRLFEGTPSQMVSSLSKLRSLPDDTRIW
CAHEYTLNNLKFALT--VDGDN-----ISLRDRLEKVTIARSQNQPTIPSLIGVEKATNP
FLRWDEPALKLAVQGKDDIQTFARIRGMKDQF---
>Cya7425|220906664
------------------------------------------------------------
---MQIDRLPVLSDNYIFLVLDPERRQAAVVDPAVAAPVLERLRSLQFQLVAIFNTHHHH
DHVGGNQELLQHFPTAVVYGGAED--RGRIPGQQVFLQPGDRVNFAQRTAEVLFVPGHTR
AHIAYYFPPVN----HSSGELFCGDTLFAGGCGRLFEGTPAQMVNSLNQLRQLPDNTRVW
CAHEYTLKNLQFALT--IEPEN-----VELQTRLAQVYLARQHFQPTVPSELGLEKRTNP
FLRWDVPQVQQSVKGQDGIQTFTRLRGRKDQF---
>Cya51142|172036105
------------------------------------------------------------
---MEIKRLPALSDNYIFLLHDANNNTAAVVDPAVAEPVLNCLDQLGAKLIAIFNTHHHA
DHVGGNKKLMEQFPDLCVYGSKED--QGRIPGQQVFLEEGDTVEFAGKTGKVYFVPGHTR
GHIAYYFPPNE--NEEI-GDLFCGDTIFAGGCGRLFEGTPAQMVESIGKLRNLPDHTRIW
CAHEYTLNNLKFAVT--VDKDN-----SDLQIRYQDVIKARKNEEATVPSLLGEEKKTNP
FLRWDQPALQMITGMNDPARVFGKIRGMKDNF---
>Lyns|119484331
------------------------------------------------------------
---MQVERLPVLSDNYIFLLHDPTHNIAAVVDPAEAAPVVHRLRELNAELVTIFNTHHHS
DHVGGNRQLLQHFPQATVYGGAED--QDRIPGQQVFLSEGDQVKFSDRSGEVFFVPGHTR
AHIAYYFPAQT--EGET-GELFCGDTLFAGGCGRLFEGTPQQMVSSLTKLRSLPDNTRVW
CAHEYTLKNLKFALT--VDENN-----ADLKHRFEQVKVDRSRDQATVPSTIGLEKLTNP
FMRWDDVALQSKVKSQDPVQTFARLRGMKDQF---
>Prom9211|159903103
--------------------------------------------------------MTQE
KKDFTIHALPVLKDNIIWIWE--ASGQAVVVDPAVSEPVKEFLSQNNLALNSVLQTHHHD
DHIGGTRDLISNWPSASIIACKTD--LERIPFQTHSVTDQEVFTLFGYSVKVLEVPGHTR
GHVAYYLSDTN--ADNRNPALFCGDTLFAGGCGRLFEGTPHEMFKSLKLLNSLPSNTKIY
CAHEYTESNLHWANH--LYPED-----LLIKKRLEYVSSQRANGLLSLPSTIAEERKTNL
FFRARTLE------------QFSQFRKHKDNWMS-
>Noss|17228076
------------------------------------------------------------
---MQVIRLAALSDNYIFLLHDSHKNIAAVVDPAEAEPVLKQLAQLKAELVAIFNTHHHN
DHVGGNQKLIQKFPQVKVYGGAKD--QGRIPGQQVFLQPGDRVQFADRVAEVIFVPGHTR
AHIAYYFPPQT--DDTP-GELFCGDTLFAGGCGRLFEGTPAQMVESLTKLRSLPENTRVW
CAHEYTLKNLQFALS--VDSKN-----TELQKRLDEVKTKRSQGIATVPSLLGVEKLTNP
FLRWEQPSLQLAVNSNDPVQTFARIRGLKDKF---
>Cya8801|218247241
------------------------------------------------------------
---MEIKRLPALSDNYIFLLYDADTQTAAVVDPAEPTPVLECLNKLGAQLVAIFNTHHHY
DHVGANNQLQQYFPNLCIYGGSED--RGRIPGQQVFLKEGDRVEFGQRVGEVLFVPGHTR
AHIAYYFPPKL--SQET-GELFCGDTLFGGGCGRLFEGTPTQMVNSLTKLRNLPDNTRVW
CAHEYTLKNLQFALT--VDPDN-----LVLKNRYHQVKEFRHQGQATVPSILGEEKLTNP
FLRWDNSAIQLTIGMTDPARVFGKLRGMKDTF---
>Glov|37522908
------------------------------------------------------------
---MLVHRLNALKDNYVFVLEDEAARTAAVVDPAEARPVLEALVRLGLKLVAIFNTHHHH
DHVGGNRELLEAYPGIAVYASRRD--RGRIPGQTVELEDGDTVAFGCERARVIFVPGHTH
GHIAYHFAGC--------GHLFCGDTLFAGGCGRLFEGTARQMQHSLGRLRELPGETQVW
CAHEYTLGNLRFAHT--LEPDN-----AELAERLRTVEVLRARKIATVPSTMAAERATNP
FLRWESRQLQRAAGAIEPEEVFAHLRALKDRF---
>Syns8102|33866077
------------------------------------------------------------
-MQSSLHALPVLQDNVLWIWV--RGDEAAVVDPAVAEPVIDWLQQRQLQLSAVLQTHHHA
DHIGGTPGLLERWPDAAVVAAGAD--RSRIPFQTISVSDGDQVTVLGRSLQVLDVAAHTS
AHIAFVIPEQE--DPDLGPVVFCGDTLFSGGCGRLFEGTPADMHRALRRLSELPESTKVC
CAHEYTEGNLLWAIQ--QQPQD-----AAIRQRYDAVVDLRRRGELSLPSSIGEERRSNL
FMRAASAE------------ELGRLRRHKDHWRAA
>Thee|22299182
------------------------------------------------------------
---MMIYRLNALTDNYIFLLHDPQTGTAAVVDPAEPEPVLAKLAELGATLRAIFNTHHHW
DHVGANCALRSRFPDIAVYGSSED--QGRIPEQTVFLKAGDRVPFGQTYFDVLFVPGHTR
GHIAYYAPTT--------GDLFCGDTLFGGGCGRLFEGSPAQMLDSLNQLRQLPEETRVW
CAHEYTQKNLSFALT--VEADN-----PTLQERYAQVCRDRAQGKATIPSTIGLEKATNP
FLRCEVRSIQIAVGATTPLQTFTRLRGKRDQY---
>Syns9916|116075375
------------------------------------------------MPPTPANAPAPQ
TVADGIHQLPVLNDNIIWIWV--RGNQAVVVDPAVAGPVISWLTDRDLQLKAVLQTHHHA
DHIGGTPELLAQWPAAAVVAAAAD--RERIPFQTVSVRGGDRLPLLGQELEVIDVPAHTR
AHIAFLVPEGG--RAGEPAALFCGDTLFSAGCGRLFEGTATDMHRALQRLGSLPDSTTVH
CAHEYTEANLRWAMQ--RAPLN-----QQIKERLEQVQGLRRQGASSLPSTIKIEQATNL
FLQASTPD------------KLASLRADKDQWRG-
>PromMED|33861116
---------------------------------------------------------MEF
NKEHKIIGIRVLRDNIIWLWK--KNRSAVVIDPALSQPVKEYLKTNNLNLEAILQTHHHS
DHIGGTRELIKEWPNVKVIASCKE--KDRIPFQNSSVKDGDTLELLDEEVKVIEVIGHTR
SHIAFYINNNV-------PILFIGDTLFSAGCGRIFEGTYKQMYYSLKRIKSLPKNTLIY
CAHEYTKSNLLWALD--LEPEN-----QNIKNKLIEVEKKIALKELTIPCLLEEEMKINL
FLRADNLK------------GFSFLRANKDSWV--
>Scys6803|16329542
------------------------------------------------------------
---MDIHRLPALADNYIFLLHDRQRNQAAVVDPAEAKPVLDCLETLGADLVTIYNTHHHG
DHVGANRELLAKYPNLEVYGGVED--QGRIPGQTVFLRDGDRLSFADREATVYFVPGHTR
GHIAYYFAPGS--GETI-GDLFCGDTIFAGGCGRLFEGTPAQMVQSIGKLRQLPDQTRLW
CAHEYTLGNLKFALT--VDPSN-----KDLQERFQTVQGDRQRGQATIPSWLGTEKRTNP
FLRWDNPAIQARVGMTEPARVFGKLRGMKDNF---
>Syn9902|78184454
------------------------------------------------------------
-MHSTLHALPVLQDNVIWIWA--RGKNAVVVDPAVAEPVNQWLNAHGMCLRAILQTHHHA
DHIGGTPDLLREWPQAEVVAATAD--RLRIPLQTRGVADGDVINLLGRRLEVIDVAAHTS
AHIAFIIRNDDDQDPSFGPLAFCGDTLFAGGCGRLFEGSAQDMYRALQRFAALPDETLVC
CAHEYTEANLRWATE--QRPND-----VQITTRHQTVKALRSRGDLSLPSSIGAEKRTNL
FMQAETAE------------QLAELRSHKDHWRSS
>Trie|113477245
------------------------------------------------------------
---MDIYRLPALSDNYIFLLHDPNQNIGAVVDPAEVRPVIDKLESLGAELVTIFNTHHHF
DHVGANKQLIQKFPQLKVYGGVED--RGRIPGQQVFLQEGDRVHFADRVGEVLFVPGHTI
GHIAYYFPSVA--FGET-GELFCGDTLFAGGCGRLFEGTPAQMVDSLNKLRNLPDNTRIW
CAHEYTLKNLQFAIT--VDKDN-----TDLQSRWAEVKTARGRNEATVPSMIGVEKRTNP
FLRWEQPALQLAVQSQDPVQTFARLRGRKDRF---
>Syn9311|113954080
--------------------------------------------------MNRTLTMAMA
STIDGIHPVAVLNDNIVWVWV--RGNQAIVIDPAVAAPILDWLDRRGLQLVAVLQTHHHS
DHIGGTPGLLQRWSSAEVIAAADD--KERIPFQTLSVRDGDEIELLGRPVRVMDVRAHTR
AHIAYWLPQGE-ISTSLTSVLFCGDTLFSGGCGRLFEGTPADMHRALQRLGSLPPETLVC
CAHEYTEANLRWAAQ--QEPDD-----ALITNRLRVVEATRRSGSLTLPSSIAEEWRSNL
FLRATSSE------------ELGRLRQHKDSWRG-
>NoAz|298491671
------------------------------------------------------------
---MQVIRLSALSDNYIFLLYDSQQDIAVVVDPAESEPVLKHLQQIKAKLVAIFNTHHHD
DHVGGNQQLIQEFPELKVYGGIED--QGRIPRQQVFLQEGDHVPFANRTAKVFFVPGHTR
AHIAYYFPPVT--TGDT-GELFCGDTLFAGGCGRLFEGTPAQMLDSLSKLRALPDNTRIW
CAHEYTLNNLRFALT--VDGDN-----PDLGKRYKEVIAMRKRQEATVPSLLEVEKRTNP
FLRWDKPSLQLSAKSNEAVQTFAWIRSMKDKF---
>Ucyn|284929263
------------------------------------------------------------
---MYVRFLPALSDNYIFLLHNFKNKTAVVVDPAEYDVIINCLNKLGIRLTAILNTHHHQ
DHIGANKKLIEHFPHISVYGSEQD--KGRIPGQNHYLKEGDQFNFAGKNAEIFFIPGHTN
GHIAYYFPPSS--NQKI-GELFCGDTLFASGCGRLFEGTASQMYKSLMKLRNLPDTTRVW
CSHEYTLNNLKFALT--IEKNN-----HNLLLRYNKAISTRKNNKATIPSFLKEEKETNP
FLRCDSQSLQEIMGINDPVKVFQKIRELKDNFN--
>Syns5701|87302448
----------------------------------------------------------MG
ESHSEVELIPVLRDNYVMVLH--DGAQAVVVDPAVAEPVVQWLEQRGLELVAVLQTHHHS
DHIGGTPGLLRRWPAAAVLASGAD--RARIPFQTVALRDGDRLELLGRCVNVLAVPGHTR
WHLAFYLPPLL----GGQGELFCGDTLFAGGCGRLFEGSPTEMHQSLQRLGALPGDTRVW
CAHEYTLSNLRWAAANCQAPGEER---QAIQERLAAVEELRRVNQPTIPSTIALEWATNL
MLRASDAE------------AFASRRRSKDHWQG-
>YellB|86607653
------------------------------------------------------------
---MRVLQLPALRDNYIYLLHNPDTATAAVVDPAVAEPVLEKLAELGAELVAIFNTHHHH
DHVGGNRQLLERYPRARVYGSQVD--RGRIPGQTVELKAGETVEFAGRLAKVLFVPGHTR
GHIAYYFSES--------GDLFCGDTLFAGGCGRLFEGTPEQMVGSLDQLRQLPEATRVW
CAHEYTLNNLRFALT--VDGDN-----PDLQARYQQVAALRQTGSPTVPSTIGEERRTNP
FLRWDQPALQAATGLQDPVRVFARLRGMKDQF---
>Syn7002|170078470
------------------------------------------------------------
---MEIIRLPAFNDNYIFLLVDRATGDCAVVDPGDAKVVLEYLSKEDLTLKTILITHHHA
DHVGGNRQLLSHFPAAAVYGSEIDLQKRRIPGQTVSLKAGNHLDLFNRTVEILFVPGHTQ
GHIAYYFPPLQ--PEDS-GDLFCGDTLFANGCGRLLEGTPAQLFASLQQICDLPDNTNIW
CAHEYTLKNIKFSLT--VDPEN-----EALQRRFQQVQTQRQRQKPTIPTVLALEKQTNP
FLRCSDRQLQANLKTTDPLRVFTKLRGKRDLF---
>Cylr|282900670
------------------------------------------------------------
---MQIIQLSALSDNYIFLLYDSYHNIAAVVDPAQPEPVMEKLTELQCNLVAIFNTHHHH
DHVGGNQKLIEKFPQVTIYAGIQD--RGRIPGQQVFLQANDIVKFGDRQAIVLFIPGHTR
AHIAYYFPPVT--PGET-GELFCGDTLFAGGCGRLFEGTPAQMVESLTQLRALPDNTRVW
CAHEYTWNNLRFALT--VDSEN-----QELQKRLTEVTALRQLQQPTVPSLLGIEKQTNP
FLRWDQPSLQLAVNSSDPIQTFAKIRGMKDKY---
>Prom9303|124022531
-------------------------------------------------MEATSTAATSD
KQRSSIHALPVLQDNIIWIWI--KGDQAVVVDPAIAEPVKTWLQTRKLSLAAVLQTHHHA
DHIGGTLELLRDWPNAAVVAAADD--RDRIPFQTISVRDRDKISLLNSSVEVLAVAGHTR
AHIAYYLPTNK--EDREDPAVFCGDTLFGAGCGRLFEGTAEDMFKALQRLCCLPAKTRVY
CAHEYTEANLRWASA--LHPED-----IAISERLVDVSSRRQRGALSLPSSISEEQRTNL
FVRAQNSK------------ELAELRQHKDQWRN-
>Syns7805|88807743
--------------------------------------------------------MSLV
SERKAIQPLPVLQDNIIWIWS--RGSEAVVVDPAVAEPVIQTLQQQKLTLIAVLQTHHHA
DHIGGTPALLDQWPQAAVIASGQD--RRRIPFQTQSVSAGTRFHLLGMPVDVIDVRAHTN
AHLAFVLPDGC-SPAETTPALFCGDTLFSGGCGRLFEGSPDDMHRALQKLAALPESTRVY
CAHEYTEGNLHWARA--LKPDD-----QAIKARLRDVVELRSHGQLTVPSTIGEERRSNL
FLRAESAE------------ELGDLRKLKDAW---
>Syns7803|148239030
--------------------------------------------------------MSLT
LERGAIAPLPVLQDNIIWIWS--CGSEAVVVDPAVAEPVIEALQQKGLTLIAVLQTHHHA
DHIGGTPDLLRQWPDAAVIASGQD--RGRIPFQTQPVAAGTRFTLLGVPVDVIDVRAHTS
AHLAFFLPEGC-SPGGHPPALFCGDTLFSGGCGRLFEGTPDDMHRALQTLATLPESTRIY
CAHEYTEGNLRWAHA--LQPED-----RAIKARLEDVIALRTQHKLTIPSTLAEEHRSNL
FLRAQSAA------------ELGRLRQLKDDWKGF
>Cya0110|126656671
------------------------------------------------------------
---MEIKRLPALSDNYIFLLHDPDNNTAAVVDPAVAEPVLNCLDQLGAKLVAIFNTHHHA
DHVGGNQKLMEKFPDLCVYGSQED--KGRIPGQQVFLQEGDTVEFAGKTGKVYFVPGHTR
GHIAYYFPPND--SEEI-GDLFCGDTIFAGGCGRLFEGTPTQMVQSISKLRNLPDNTRIW
CAHEYTLNNLKFAVT--VDKDN-----SDLQTRYQAVIKARENEQATVPSLLGEEKKTNP
FLRWDQPALQMVTGMNDPARVFGKIRGMKDNF---
>Mica|166367672
------------------------------------------------------------
---MEIERLNALSDNYIFLLYDPAQKIAAVVDPAEPEPVFRRLEALQVDLVAIFNTHHHG
DHVGANQALINRYPHLCVYGGKED--RGRIPGQQLFLEEGDRVEFAGRWAEVFFVPGHTR
AHIAYYFPPVN--PGDY-GELFCGDTLFSGGCGRLFEGTPGQMVASLTKLRSLPDQTRVW
CAHEYTLNNLKFALT--VDPNN-----AALQQRYREVEKHRAEDLPTIPAILGTEKLTNP
FLRWDSPALAMTMDSSEPVQVFARLRGKKDNF---
>Syns8109|260436708
------------------------------------------------------------
-MHSSLHALPVLQDNVIWIWV--RGAEAVVIDPAVAPPVREWLDERQLSLAAVLQTHHHA
DHIGGTPELLKRWPRAAVIASAED--RERIPFQTMPVRDGDQIIVLGHEVEVLDVAAHTR
AHVAFFVPNQE--GGEIGPLLFCGDTLFSGGCGRLFEGSAEQMYHALQKLAELPEATRVC
CAHEYTEANLQWAVE--QRPSD-----TVLAERYREVRTLRAEGGLSLPSSIGMERRTNL
FMQAGSAA------------ELAVLRQHKDQWRPA
