# Supplementary material for: Genome fluctuations in cyanobacteria reflect evolutionary, developmental and adaptive traits
Source: BMC Evol Biol. 2011 Jun 30;11:187. doi: 10.1186/1471-2148-11-187 (PMC3141437; doi:10.1186/1471-2148-11-187)
Supplement: Additional file 8 — Individual and concatenated alignments for protein groups. Compressed file containing all alignments of individual groups (fasta format) and the concatenated alignment of 285 single-copy genes (phylip format). [file 1471-2148-11-187-S8.GZ › Cyanos1442.faa]

>Syne7942|81300225
--------------------------MPKLVIVESPTKARTIRNYLPKDYRVEASMGHVR
DLPQSASDIPTELKGEKWSNLGVDVENNFAPLYIVPKDKKKIVKTLKDALKDADELILAT
DEDREGESISWHLLQLLQ-PRVPTKRMVFHEITQEAIQAALKNCRDVDQRLVHAQETRRI
LDRLVGYTLSPLLWKKIA------WGLSAGRVQSVAVRLLVQRERARRAFRQGSYWDLKA
QLT------VEAGQFEAKLWTLAGQRLATGNDFDESTGQIIAGRQVCLLDQQEAEALRDR
LQT--QPWQVKSLEEKPTTRKPAPPFTTSTLQQESNRKLRLSARETMRVAQSLYER----
-----GFITYMRTDSVHLSQQAIEAARSCVEQMYGKNYLSPQPRQFTTKSKNAQEAHEAI
RPAGNTFRLPQ--ETGLSGAEFALYDLIWKRTIASQMAEARQTMLSVLLEV-----D-NA
EFRASGKRIDFPGFFRAYVEGSDDPDAALEDREILLPALKVGDRPTCQELAAIGHETQPP
ARYTEASLVKMLENEGIGRPSTYASIIGTIVDRGYAQLVSNTLTPTFTAFAVTALLEQHF
PDLVDTSFSARMEQSLDDISNGEVDWLPYLSQFYRGDRGLEEQVKLRESEIDPAAARTVA
LEGL-PA------KVRIGRFGAYLEAEA-----DGEPIKANLPKELTPADLDVQRVETLL
RQKTEGPDQLGTHPETDEPIYLLT-GAYGPYVQLGAATE---------------------
------------------------------------------EKPKPKRASLPKGMSLET
ISLEQAVGLLSLPRTLGEHPETGRRIQAGLGRFGPYVVCDLGGG-EK-DYRSLKADDDVL
TIDLDRALELLAQPKKSRGRG----KEPIREVGLHPDDQAPIQIFEGPYGLYLKHGKVNA
SLPEDEKPETISLETAVAALAAKAGQ---AKAKGGRRSTGTP------------------
KSGETKARTTKTTKKT----TTRRTTS--R------------------------------
--------
>PromCC|33239884
---------------------------------------------MPKGFQVIASMGHVR
DLPKGASEIPAAMKKEKWSRIGVNTAEDFEPLYVVPKDKKKVVRELKSALKDAKEVLLAT
DEDREGESISWHLLELLK-PKVPTKRMVFHEITKQAITKALQKTRDLDMELVHAQETRRI
LDRLVGYTLSPLLWKKVA------WGLSAGRVQSVSVRLLVKRERERRAFQRASYWDLKT
ILE------KNNVPIEARLINYADQKIAKGSDFDEKTGKLKVGNKSNLLKEKEAKELVTL
LAA--DKWIVKSVDKKPTIRKPVPPFTTSTLQQEANRKMRLSARETMRCAQGLYER----
-----GFITYMRTDSVNLSEQAIRASRKCVELRYGKDYLSEAPRQFASSTRNAQEAHEAI
RPAGETFRAPN--DTGLNGRDLALYELIWKRTVASQMAEARLTMLSVDISV-----R-DA
IFRASGKNIDFPGFFRAYVEGSDDPEVALEGQEIVLPVLNVGDVLSPKSVDAMGHETKPP
ARYSEASLVKTLEKEGIGRPSTYASIIGTIVDRGYASLSANSLAPTFTAFAVTSLLEEHF
PDLVDTTFTARMESSLDEISSGTVQWLPYLESFYKGRKGLAAQVDKREGDIDGKAYRKVD
LEGI-PC------TVRIGSNGPWLEGKRINEEGEEVDAKGNLPIDITPGDLDEEKVKQIL
----DGPSDLGNHPDTGEKVYLRF-GPWGPFVQLGEALD---------------------
------------------------------------------KKEKPRRASLPKNIKTQE
LSLDEAVKLLSLPRLLGEHPD-GGTIEARTGQFGPYVVWDKGNG-EKPDNRSLKKEDDVY
EIDLKRAIELLAIPKLGRGG-----RMALRDLGVPKGGEENIHVYNGPYGLYVKQGKINA
SLPKGKGAEEITIEEAIQLLEVKKSS----KTSSTTKKKS--------------------
TTTKKKSTTTKK--------KSTTTKT--------GRLRASQVKVIKPKDK---------
--------
>Crow|67922040
--------------------------MSTLVIVESPTKARTIRNYLPKGYQVEASMGHVR
DLPASASEIPASYKDKDWANLGVNVEDSFEPIYVIPKGKKKVVQGLKSALKSADELILAT
DEDREGESISWHLLQLLK-PKVPIKRMVFHEITREAIQKSLKNCRDIDENLVHAQETRRI
LDRLYGYTLSPLLWKKIA------WGLSAGRVQSVAVRLLVKRERERLAFQSGGYWDLKA
LLE------KEKSPFEAKLITLEGKKVATGADFDPDTGKIAQGRKVVLLNEEEANALKDK
LEG--KTWTVSKKEEKATTRKPYPPFTTSTLQQESNRKLGISARDTMRIAQKLYEE----
-----GYITYMRTDSVHLSDEAIKAARSCVEEKYGKQYLSPKPRQYTTKSKGAQEAHEAI
RPAGQRFRTPQ--ETGLSGQEFGLYDLIWKRTVASQMANAQLTQITVLLDV-----E-EA
GFRSSGKRIDFPGFFRAYVEGSDDPDAAIENQEVILPPLEEGDHPDCKELDVLGHETQPP
ARYTEASLVKMLEGEGVGRPSTYASIIGTIRDRGYAQMRGKALVPTFTAFAVVSLLETHF
PDLVDAKFTSKMEQTLDEIATGEAQWVPYLKKFYSGEEGLDSQVKVGIDQIDPGVAKAIN
LDNL-EA------TVKIGKFGPYVEVLQ-----EEEKITASIPTDLTPSDLDPEQINKLL
KQKTEGPQKLGLHPENGEAIYILI-GSYGPYVQLGEASE---------------------
------------------------------------------ENKKPKRASLPKGTNVDD
VTLDMAVGLLALPRLLGTHPETGAKIKASLGRFGPYVVHDQGKE-GK-DYRSLKKEDDVL
TITLERALELLAQPKRGRGGGR--TKKALKELGVHPEDQEAVNVYEGPYGIYVKHGKVNA
GLPEGETVETITLEKALELLAAKATT----KKKTTRKTTTK-------------------
KKTTTKRTTKSK--------TSTTKKT--DA-----------------------------
--------
>Syn7335|254421591
--------------------------MSTLVIVESPTKAKTIRNYLPKGYKVEASMGHVR
DLPKSAKEIPAKVKKEKWAQIGVNTEADFEPLYIVPTDKKKVVKTLKDALKGADELILAT
DEDREGESISWHLLQVLK-PKVPIKRMVFHEITQEAIQEALSSCRDIDDKLVHAQETRRI
LDRLVGYTVSPLLWKKIA------FGLSAGRVQSVSVRLLVERERARRAFRRGSYWDLKA
ALLETG---KKVDPFDAKLVSVGGTRVATGSDFDEATGQVKAGRNVLLLNEEEAIALRQR
LES--SAWTVSNIEERPNTRKPAPPFTTSTLQQEANRKLGLSARDTMRTAQSLYEK----
-----GFITYMRTDSTSLSQQAIAAARSCVENKYGKDYLSPKPRQFKAKSKGAQEAHEAI
RPSGEVFRIPQ--ETRLKERELKLYDLIWKRTVATQMAEARQTNITMQIEV-----D-DA
MFKATGKRIDFPGFFRAYVEGSDNPDAAIENQEIILPDVKAGDPLDCASLEAIGHETQPP
ARYTEASLVKTLEKEGIGRPSTYATVISTIVARRYAELIGNSLVPTFTAFAVTELLEKNF
PDLVDVHFTANMEKTLDDISVGNAEWLPYLKGFYGGDDGLAHQVEERQDNIDPTEARTVD
LDDL-AA------KVRIGKYGAYVELDK-----EEETVRASIPDGVSPADLDDEQVEVLL
KQKTEGPEKIDLHPETGEPMYLLI-GRYGPYVQLGDVTE---------------------
------------------------------------------ENKKPKRTSLPKGVKAED
VTPEMAVGLLSLPRLLGVHPKTGNNIKASLGRFGPYIVHSKGKEEGKDDYRSLKGDDDVL
TVTLDRALELLAQPKATRSRKA---ASPIHEIGKHPVDEEPINVYDGPYGPYIKHGKVNV
SVPEGKKPEEVTVEEAVALLKEKGGE---VKKKSTTKKTSSR------------------
KKTATKKGTTKKKTAA----SSTKTRT--AAAKKTTKKSTTKKISTGKNNP---------
--------
>Syn307|148241759
-------------------------MPNTLVIVESPTKARTIRGFLPRTFRVEASMGHVR
DLPNNASEIPASHKAEKWAKTGVNTEKDFEPLYVVPKDKKKIVKELKDALKVADELLLAT
DEDREGESISWHLLQLLN-PKVPVKRMVFHEITEEAIKRALGQTRELNMELVHAQETRRI
LDRLVGYTVSPLLWKKVA------WGLSAGRVQSVAVRLLVQRERARRAFRSGSYWDLKA
QLK------HEGISFEAKLSHLAGERIATGGDFDESTGAIKAGTKVKLLSEADAQGLLKA
IDG--KTWSVAEVEEKPTTRRPAPPFTTSTLQQEANRKLRLSAREAMRTAQGLYER----
-----GYITYMRTDSVHLSEQAITAARSCVSDKYGADHLSPQPRQYTTKSRNAQEAHEAI
RPAGSSFRTPA--ESGLKGLDLSLYELIWKRTVASQMADARLTMVSAQIEV-----E-NA
RFRASGKRIDFAGFFRAYVEGSDDPDAALEGQEVLLPTLRSGDHPSCQSCEPHGHQTQPP
ARFSEAALVKMLEKEGIGRPSTYASIIGTICDRGYATLQNNSLTPSFTAFAVTALLEEHF
PDLVDPSFTARMENTLDEISNGSAEWLPYLDHFFRGDKGLEQQVAKREGDIDPVASRTIE
LDGL-PC------VVRIGRFGAYLEAKRPGEDGEEELIKATLPQDLTPADLDSDQAELLL
KQKADGPESLGEDPATGEGIYLLF-GQYGPYVQRGQASE---------------------
------------------------------------------ETPKPKRASLPRGTKPED
VTLEMASGLLQLPRLLGEHPE-GGKVQAGLGRFGSYVVHDKGKG-EK-DYRSLKADDDVL
EVGFERAMELLSMPKRGRGG-----RTALKSLGTPDGSDEAIQLFDGPYGLYVKQGKVNA
SLPEGTTAETITLEQAIELLEAKAAT----KKSSR-------------------------
KSTAKKKPAAK---------KPAAKKPAAPRTTKTGRLRASAVRVIKAADS---------
--------
>Syn9605|78212147
-------------------------MAHTLVIVESPTKAKTIRGFLPKGFKVEASMGHVR
DLPNNASEIPASAKGQKWANLGVNIEADFEPLYVVPKDKKKTVRELKDALKGADQLLLAT
DEDREGESISWHLLQLLA-PKVPVKRMVFHEITKEAIGKALDQTRDLDMELVHAQETRRV
LDRLVGYTLSPLLWKKVA------WGLSAGRVQSVAVRLLVQRERARRAFRSGSYWDLKA
QLE------QSGSAFEAKLTHVGGQRIATGNDFDESTGGLKAGSAVRLLSESEAKALAES
VRS--SAWTVDAVEEKPTVRKPVPPFTTSTLQQEANRKLRLSARETMRCAQGLYER----
-----GFITYMRTDSVHLSDQAINASRNCVETLYGKEYLSKGPRQFSTKARNAQEAHEAI
RPSGESFRTPG--ETGLDGRDLAVYELIWKRTVASQMAEARLTMLSVDLSS-----G-EA
SFRASGKRIDFPGFFRAYVEGSDDPDAALEGQEVLLPALSVGDAPEPKTVEPLGHQTQPP
ARFSEASLVKMLEKEGIGRPSTYASIIGTIVDRGYATLLGNALTPSFTAFAVTALLEEHF
PELVDTSFTARMENTLDEISHGKVQWLPYLEGFYKGDEGLENQVQQREGDIDPGASRTID
LEGL-SS------VVRIGRFGAYLEAKRVSDDGEEELIKATLPREITPADLDEEQAELIL
KQKADGPEAIGEDPETGDLVYLLS-GQYGPYVQRGQVSD---------------------
------------------------------------------ENPKPKRASLPKGQKPED
LTLEDALGLLRLPRLLGEHPE-GGRIQAGLGRFGPYVVWDKGKG-DK-DYRSLKGDDDVL
AVGLSRAIELLAMPKRGRGG-----RTALKDLGKPEGSDETIQVYDGPYGLYVKQGKVNA
SLPEGKGADDVTLEEAVELLVAKAAS----KKGGRKTAA---------------------
KKPAAKKPAAK---------KPAAKKP--PATTKTGRLRASAVRVIKPADN---------
--------
>Nosp|186684678
--------------------------MSTLVIVESPTKARTIRNYLPAGYRVEASMGHVR
DLPQSASEIPAAVKGETWAQLGVNVDADFEPVYVVPKDKKKIVTQLKEALKDVDELILAT
DEDREGESISWHLYQLLK-PKVPTKRMVFHEITQEAIKKALKDCRQIDEQLVRAQETRRI
LDRLVGYTLSPLLWKKIA------WGLSAGRVQSVAVRLLVTRERQRRAFHEGTYWDLKA
SLS------KEKTPFAAQLVTLAGTKIANGSDFDATTGQITAGRNVLLLNEDQAVALKER
LTG--KTWSVTEMEERPVTRKPSPPFTTSTLQQESNRKLRLSARDTMRVAQNLYEQ----
-----GYITYMRTDSVHLSDQAIAAARSSVEKLYGQQYLSPQPRQYTTKSKGAQEAHEAI
RPAGSTFRTPQ--ETGLGGRELAVYDLIWKRTVACQMADSCQTQISVQLQV-----E-DA
GFRSSGKRIEFPGYLRAYVEGSDDPEAALEDQEVILPNLKVGDHPNCTDLEAVGHETQPP
ARYTEASLVKTLESEGIGRPSTYASIIGTIIDKGYAHLVSNALIPTFTAFAVTDLLEKHF
PDIVDPSFTSKMEQTLDDIATGEAKWLPYLQKFYLGEKGLETLVKERESQIDATTARTVE
LENL-DA------KVRIGKYGPYIEVTN-----GEGVITASIPKDLTPADLDPKQVEVLL
RQKITGPDQVGRHPETGEPIYVKI-GAYGPYVQLGDKTD---------------------
------------------------------------------ENPKPKQASLLKGVTPET
VTLEMAVGLLALPRTLGVHPVTGGKIQASLGRFGPYVVHDQGKE-GK-DYRSLKAADNVL
TISLERALELLSEPKKGRSSTNSKSKAALRELGPHPEDGETINIYDGPYGPYIKHGKTNV
SIPEGQTVEDITLTEALNLLAAKAST---AKSTRKTTKSTNS------------------
KSKSTGKSTAKS--------TTAAKKK--VTEG---------------------------
--------
>PromAS|123968028
-------------------------MDHTLVIVESPTKAKTIRKFLPSNYEVLASMGHVR
DLPKGAAEIPASVKKEKWSRIGVNTTEDFEPLYIVPKDKKKVVKELKDALKGATQLLLAT
DEDREGESISWHLLQILK-PKIPTKRMVFHEITKKAINKALDQTREIDMELVQAQETRRI
LDRLFGYELSPLLWKKVA------PRLSAGRVQSVSVRLLVRRERERRSFKKASYWGIKA
SLV------KDNITFETKLFSLKGQRICNGSDFDEQTGKLKEGNKSLIIGEEQVNDLLNT
FSS--EDWLVSKIEKKPSTRKPVPPFTTSTLQQEANRKLRLSSRETMRCAQGLYER----
-----GFITYMRTDSVHLSEQATRAARECVSSMYGKEYLSNSPRQFNSTARNAQEAHEAI
RPAGEVFKTPK--ETNLTGRDLSLYDLIWKRTVASQMAEARLTMINAEISV-----G-YG
LFKSSGKSIDFPGFFRAYVEGSDDPSSSLEQQEIILPNLTTGTCLEVTSKESTFHETKPP
ARYTEAALVKVLEKEGIGRPSTYASIIGTIVDRGYANISSNTLAPTFTAFAVTALLEEHF
PDLVDTTFTAKMESSLDEISSGNLEWLPYLETFYKGKNGLEIKVQKTEGNIDGKAYRQVD
FEDL-PC------VVRIGSNGPWLEGTKIDESGNEIQAKGNLPMDITPGDLDIKQVDQIL
----SGPSDLGTDPKTGEKVFLRF-GPYGPYVQLGNNDQ---------------------
------------------------------------------DKAKPRRASLPKELKTDD
LTLDEALVLLSLPRLLGAHPE-GGVVEADRGRFGPYIKWIKNEN-ES-ENRSLKKEDDVF
RVDIKRALEILAMPKMGRGG-----QEVLKDFGKPKEFKEKIQILNGRYGVYLKCGKTNV
SIAKDTDIEKFTIDEAVSLLEEKLKD---KKGAILKKTKISN------------------
KKTSRKKKS---------------------------------------------------
--------
>Rapb|282895902
--------------------------MSTLVIVESPTKARTIRNYLPKDYQVEASMGHVR
DLPQSASEIPPNVKGEKWARFGVNIEADFEPVYVVLKDKKKVVSQLKEALKTANELILAT
DEDREGESISWHLYQLLK-PKVPTKRMVFHEITQEAIKKALANCRTIDDQLVRAQETRRI
LDRLVGYTLSPLLWKKIS------WGLSAGRVQSVAVRLLVNKERQRRAFREGTYWDLKA
TLL------QAKSPFTSLLITLEGTKVATGSDFDPATGQIAVGRNVVLLNENQALALQER
LEG--KTWTVTDIEERPVIRKPAPPFTTSTLQQESNRKLRLSARDTMRIAQNLYEQ----
-----GYITYMRTDSVHLSEQAIAAARDCVTQKYGQEYLSPQPRQYTTKSKGAQEAHEAI
RPAGSTFRTPQ--ETGLSGREFAVYDLIWKRTIASQMADSRQTQIAVHLRV-----E-EA
GFRSSGKRIDFPGYLRAYVEGSDDPEAALEDQEVILPPLKVGDHPQCIELEAVGHETQPP
ARYTEATLVKTLESEGIGRPSTYASIIGTIVDKGYAQLVSNALIPTFTAFAVTSLLEQHF
PEIVDPSFTSKMEQTLDEIATGEAEWLPYLQKFYLGEKGLQALVQEQEDQIDPSKAKTVE
LENL-NA------KVRIGKFGPFIEVEN-----EGGIVTASIPKDITPADLDPEQVDMLL
RQKTVGPDQLGTHPDTGEPIYLKI-GAYGPYIQLGDKTD---------------------
------------------------------------------DTPKPKQVSLPKGVTQEN
LTLDMAVGLLSLPRHLGEHPETGAKIQASLGKFGPYIVHDQGKE-GK-DYRSLKVGDDVL
TISLERALELLAEPKKARSSRNSKSKTALRELGLHPEDDAPVNIYNGEYGYYINHGKINV
GLPEGQTVESITLNQALELLKVKTSS----KSKSKTTAKT--------------------
KSTTTKST------------SKSQKRG---------------------------------
--------
>YellA|86605277
--------------------------MPKLVIVESPTKARTIRGFLPAGYEVQASMGHVR
DLPESASDIPEEVKGEEWSRLGVNVHANFEPLYVIPKDKRKVVKQLKEALKKADELILAT
DEDREGESISWHLQQVLQ-PKVPTRRMVFHEITREAIQEALQNCREVDEQLVRAQETRRI
LDRLVGYTLSPLLWKKIA------PKLSAGRVQSVAVKLLVDRERERRAFKKATYWDLKA
DLQPRTA--SQAASFPAELVSLGGKRLASGQDFDPSTGQLIAGRDVVLLDQAQAEALRDR
LLG--KAWVVSSVEERPSTRKPAPPFTTSTLQQEANRKLRLSAQQTMRIAQKLYEE----
-----GYITYMRTDSVHLSEQAIRAARACVESMYGKEYLSPEPRQYTTKTKGAQEAHEAI
RPAGSEFRLPS--QTPLTGQELALYDLIWKRTVASQMAEARQTHTIVLIAV-----D-DA
VFRASGKRIDFPGFFRAYVEGSDDPEAALEDREVHLPLLRQGDPLSCLQLEPVGHETQPP
PRYTEASLVKVLESEGIGRPSTYATILNTIMSRGYVRSMGNALVPTYTAFAVTELLEKYF
PNLVNTRFTAEMEQTLDDIASGQADWLPYLRHFFLGEQGLEGQVKARELEIDSGLARSIY
LENL-PV------KIGIGPYGPYVSVET-----ESGEVRANLPEDIPPADLSAEHIEELI
RRKQEGPKPIAFHPETQEPVYVIPQGPYGPYVQLGEVSE---------------------
------------------------------------------ENKKPKRTSLPRGLKPEQ
VTPEIALGLLSLPRTLGEHPESGKKVQAGIGRFGPYVVCD-----G--DFRSLPADEDVL
TISLERALELLAQPKKGRGRGS---AKPLRELGSHPEDGEPVTLHDGPYGLYVKHGKVNA
SLPKDLSPEAVTLEMALELLAEKEGK----GQAKASRPAAAK------------------
RAKKAEAAPQKQQSHPTLLEAVSKARA---------------------------------
--------
>Prom9215|157412851
-------------------------MDHTLVIVESPTKAKTIRKFLPSNYEVLASMGHVR
DLPKGAAEIPAAVKKEKWSRIGVNTTEDFEPLYIVPKDKKKVVKELKDALKGATKLLLAT
DEDREGESISWHLLQILK-PKIPTKRMVFHEITKKAINKALDQTREIDMELVQAQETRRI
LDRLFGYELSPLLWKKVA------PRLSAGRVQSVSVRLLVRREKERRSFKKASYWGIKA
SLV------KDNVIFETKLFSLNGQRISNGSDFDEQTGKLKQGNKSLVIGEEKANDLLKA
FSS--KDWLVSKIEKKPSTRKPVPPFTTSTLQQEANRKLRLSARETMRCAQGLYER----
-----GFITYMRTDSVHLSEQAIRAARECVSSMYGKEYLSNAPRQFNSSTRNAQEAHEAI
RPAGELFKTPK--ETNLTGRDLSLYDLIWKRTVASQMAEARLTMINAEICV-----G-DG
LFKSSGKSIDFAGFFRAYVEGSDDPSSSLEQQEIILPNLTTGTCLEVTNKESTFHETKPP
ARYTEAALVKVLEKEGIGRPSTYASIIGTIVDRGYANISSNTLAPTFTAFAVTALLEEHF
PDLVDTTFTAKMESSLDEISSGNLEWLPYLETFYKGKNGLEVKVQKTEGDIDGKAYRQVD
FEDL-PC------VVRIGSNGPWLEGTKIDESGNEIQAKGNLPMDITPGDLDIKQVDQIL
----SGPSDLGTDPKTGEKVFLRF-GPYGPYVQLGNSDQ---------------------
------------------------------------------DKAKPRRASLPKELKTDD
LTLHDALILLSLPRLLGVHPE-GGVIEADRGRFGPYIKWIKNEN-ES-ENRSLKKGDDVF
KVDLKRALEILAMPKMGRGG-----QEVLKDFGKPKEFKEKIQILNGRYGVYLKCGKTNV
SIDRDTDLEKFSIDDALFLLEEKLKD---KKGSILKKTKISN------------------
KKTKSKKKS---------------------------------------------------
--------
>PromN2A|72383604
-----------------------MPTDHTLVIVESPTKAKTIRGFLPKDFQVLASMGHIR
DLPNNASEIPAKHKGEKWATIGVNTTADFDPLYVVPKDKKKIVKELKQSLKGASELLLAT
DEDREGESISWHLMNVLD-PKIPVKRMVFHEITKEAISKALSKTRAIDMELVHAQETRRI
LDRLVGYTLSPLLWKKVS------WGLSAGRVQSVAVRLLVLRERARRAFKSGSYWDLKA
KLE------KEGSEFEVKMTSIGGKRIATGSDFDESTGLLKSGRNVILLKEEESKELAQK
LTT--DKWKVVNVEEKPSIRKPVPPFTTSTLQQEANRKLRLSARETMRCAQGLYER----
-----GFITYMRTDSVHLSDQAINASRNCVESKYGVEYLSKKPRQFSNKTRNAQEAHEAI
RPSGESFKTPK--ESNLQGRDLSLYELIWKRTVASQMADARLTMLGVELKA-----S-DV
SFRASGKRIDFPGFFRAYVEGTDDPDSALEGQEVLLPKLEVGDSPTAKNVEALGHQTQPP
ARYSEASLVKTLEKEGIGRPSTYASIIGTIVDRGYSVLNNNSLTPSFTAFAVTALLEEHF
PDLVDTSFTARMESTLDEISTGKVSWLPYLKGFYKGDTGLENQVQQREGDIDGGEFRAVS
LEGL-SS------LVRLGKFGTYLESKQLGE--NGKPITATLPQEITPADLDEDIAEMIL
KQKAEGPESLGVDPDSGQNLYLLN-GRYGHFVQRGLVVELKDLGIPKGKKKLGNLRLFKS
SQYGLYLKQDSSKVQLLLPENIKEEEIDVEKALEYLDDKSLKKAPNPKRTSLPKSLKPED
LTFEEALGLIQLPRLLGEHPE-GGRIQSSLGRFGPYVVWSKNGG-EK-DYRSIKGDDDVL
QVSLERALELLSIPKRGRGG-----RTALKELGIPEGEKETIQLFDGPYGLYVKQGKVNA
SLPEGKTAEDITIEVAIELLAAKKSS----KKTTSKKRKSTQ------------------
KTTKSTKKDLNSSASK----KSSTQKA--PSTTKTGRLRASKVRVIKTK-----------
--------
>Syns9917|87123723
-------------------------MANTLVIVESPTKARTIRGFLPKGYRVEASMGHVR
DLPNNASEIPAAQKGQKWANLGVNTEADFEPLYVVPKDKKKVVRELKDALKGAEQLLLAT
DEDREGESISWHLLQLLA-PKVPVKRMVFHEITKEAISRALEQTRELDMELVHAQETRRI
LDRLVGYTLSPLLWKKVA------WGLSAGRVQSVAVRLLVQRERARRAFRSGSYWDLKA
QLE------QAGSAFDAKLTHLENQRIATGQDFDESTGGLKEGSKVRLLSETEARALVNT
VQT--SPWRVESVEEKPSVRRPVPPFTTSTLQQEANRKLRLSARETMRCAQGLYER----
-----GFITYMRTDSVHLSEQAISAARHCVEHRYGKDYLSKAPRQFSTKARNAQEAHEAI
RPSGETFRAPA--DTGLDGRDLALYELIWKRTVASQMAEARLTMLTVDLQV-----A-DA
RFRSTGKRIDFPGFFRAYVEGSDDPDAALEGQEVLLPALKSGDAPTPREVEALGHQTQPP
ARYSEASLVKMLEKEGIGRPSTYASIIGTIVDRGYASLQNNALTPSFTAFAVTALLEEHF
PDLVDTGFTARMESTLDEISTGKVQWLPYLEGFYKGEEGLESQVQKREGDIDAGASRTVD
LEGL-PC------VVRIGRFGAYLEAKRVGDDGEEELIKATLPQEITPADLDADKAELIL
KQKADGPEALGEDPETGDLVYLLF-GQYGPYVQRGQVSD---------------------
------------------------------------------ENPKPKRASLPKGVKPED
LSLDDALGLLRLPRLLGEHPE-GGRVQAGLGRFGPYVVWDKGKG-EK-DYRSLKGDDDVL
AVGLSRALELLAMPKRGRGG-----RTALKDLGKPEGSEETVQVFDGPYGLYVKQGKVNA
SLPEGKGADAITLAEAVELLEAKAAS----KKTSKRSST---------------------
RSSTAKSTTGSKAAAR----KPAAKKP--PATTKTGRLRASAVRVIKPGES---------
--------
>Prom9312|78778820
-------------------------MDHTLVIVESPTKAKTIRKFLPSNYEVLASMGHVR
DLPKGAAEIPAAVKKEKWSRIGVNTTEDFEPLYIVPKDKKKVVKELKNALKGATQLLLAT
DEDREGESISWHLLQILK-PKIPTKRMVFHEITKKAINKALDQTREIDMELVQAQETRRI
LDRLFGYELSPLLWKKVA------PRLSAGRVQSVSVRLLVRRERERRSFKKASYWGIKA
SLE------KDNITFETRLFSLKGQRISNGSDFDEQTGKLKRGNKSLIIREEKVNELLKD
FSS--EDWLVSKIEKKPSIRKPVPPFTTSTLQQEANRKLRLSARETMRCAQGLYER----
-----GFITYMRTDSVHLSEQATRAARECVSSMYGKEYLSNSPRQFNSTARNAQEAHEAI
RPAGEVFKTPK--ETNLTGRDLSLYDLVWKRTVASQMAEARLTMINAEISV-----G-DG
LFKSSGKSIDFAGFFRAYVEGSDDPSSSLEQQEIILPNLTTGTCLEVTDKEPTFHETKPP
ARYTEAALVKVLEKEGIGRPSTYASIIGTIVDRGYANISSNTLAPTFTAFAVTALLEEHF
PDLVDTTFTAKMESSLDEISSGNLEWLPYLETFYKGKNGLEVKVQKTEGDIDGKAYRQVD
FEDL-PC------VVRIGSNGPWLEGIKIDESGNEIQAKGNLPMDITPGDLDKKQVDQIL
----SGPSDLGTDPKTGEKVFLRF-GPYGPYVQLGNNDQ---------------------
------------------------------------------DKAKPRRASLPKELKTDD
LTLDEALVLLSLPRLLGVHPE-GGIVEADRGRFGPYIKWIKNEN-ES-ENRSLKKEDDVF
TVDLKRALEILAMPKMGRGG-----QEVLKDFGKPKEFKDKIQILNGRYGVYLKCGKTNV
SLAKDTDLEKISIDDAVLLLDEKLKD---KKGSISKKIKISN------------------
KKIARKKKS---------------------------------------------------
--------
>SynsBL|116072788
-------------------------MAHTLVIVESPTKARTIRGFLPKGFKVEASMGHVR
DLPNNASEIPAAAKGQKWANLGVNTEAEFEPLYVVPKDKKKIVRELKDALKGADQLLLAT
DEDREGESISWHLLQLLA-PKVPVKRMVFHEITKEAIGKALDQTRDLDMELVHAQETRRI
LDRLVGYTLSPLLWKKVA------WGLSAGRVQSVSVRLLVQRERARRAFCSGSYWDLKA
KLE------QGGRGFEAKLTHVAGRRIASGNDFDESTGGLKSGANVQLLQESEARALADK
VQG--SPWTVDAVEEKPTVRKPVPPFTTSTLQQESNRKLRLSARETMRCAQGLYER----
-----GFITYMRTDSVHLSDQAISASRTCVQSLYGKEYLSPGPRQFSTKARNAQEAHEAI
RPAGESFRTPG--DTGLDGRDLALYELIWKRTVASQMAEARLTMLSVDLSS-----A-DA
SFRANGKRIDFPGFFRAYVEGSDDPDAALEGQEVLLPSLAVGDKPQPKDVDALGHQTQPP
ARFSEASLVKMLEKEGIGRPSTYASIIGTIVDRGYATIQGNALTPSFTAFAVTALLEEHF
PDLVDTSFTARMENTLDEISHGKVQWLPYLEGFYKGEQGLETQVHQREGDIDPGASRTID
LEGL-TC------VVRIGRFGAYLESKRVSDDGEEELIKATLPREITPADLDQDQAELIL
KQKADGPEALGEDPETGDLVYLLF-GQYGPYVQRGQVSD---------------------
------------------------------------------ENPKPKRASLPKGVKPED
LKLDDALGLLRLPRLLGDHPD-GGRIQAGLGRFGPYVVWDKGKS-EK-DYRSLKGEDDVL
MVGLSRALELLAMPKRGRGG-----RTALKDLGKPEGSEETVQVYDGPYGLYVKQGKVNA
SLPEGKGAEDVTLEEAIELLAAKASA----KKASRKSTA---------------------
KKPAAKKPAAK---------KPAAKKA--PATTKTGRLRASAVRVIKPGNS---------
--------
>Prom9515|123965733
-------------------------MDHTLVIVESPTKAKTIRRFLPPNYEVLASMGHVR
DLPKGAAEIPASVKKEKWSRIGVNTTEDFEPLYIVPKEKKKVVKDLKNALKDATQLLLAT
DEDREGESISWHLMQILK-PKIPTKRMVFHEITKKAINKALDETREIDMELVQAQETRRI
LDRLFGYELSPLLWKKVA------PRLSAGRVQSVSVRLLVNKERERRAFKKATYWGLKA
TLL------KDNVFFDSKLSSLSGQKISNGSDFDEKTGKLKNGNKSLILNEERAKSLLKS
LSE--EKWRVIKIEKKPTTRKPVPPFTTSTLQQEANRKLRLSARETMRCAQGLYER----
-----GFITYMRTDSVHLSEQAIRAARECVQSRYGKEYLSSSVRQFNSKERNAQEAHEAI
RPAGEVFKTPS--DTDLAGRDLSLYELIWKRTVASQMAEARLTMVNAEIEV-----G-EG
LFKSSGKSIDFAGFFRAYVEGSDDPSASLEQQEVILPNLTLGSTLEVASKEATYHETKSP
ARYTEAALVKVLEKEGIGRPSTYASIIGTIVDRGYANISSNSLSPTFTAFAVTALLEEHF
PDLVDTTFTAKMESSLDEISSGNLEWLPYLETFYKGKNGLEVKVQKTEGDIDGKAYRQVD
FDDL-PC------VVRIGSNGPWLEGVKIDESGNEIQAKGNLPMDITPGDLDKKKVDQIL
----SGPSDLGTDPKTGEQVFLRF-GPYGPYVQLGNIEE---------------------
------------------------------------------GKAKPRRASLPKDLKTDD
LSLSEALELLSLPKLLGEHPE-GGIVEADRGRFGPYIKWIKDED-TS-ENRSLKKEDDVF
KVDLKRALEILAMPKLGRGG-----QEVIKDFGKPKELNDKVQVLNGKYGIYVKCGKINV
SLPKDTDLEKFTIENALILLEEKMKD---KKVSVFKKNKVIS------------------
KKTKKNKKIKK-------------------------------------------------
--------
>Cya8802|257058756
--------------------------MPTLVIVESPTKARTIRNYLPKGYRVEASMGHVR
DLPASADEVPAAYKDQSWSNLGINVENDFEPLYVIPKSKKKVVQDLKSALKETDELILAT
DEDREGESISWHLMELLN-PKVPIKRMVFHEITREAIQAALKNCRDIDQNLVRAQETRRI
LDRLVGYTVSPLLWKKIA------RGLSAGRVQSVAVRLLVQRERERLAFQSGGYWDLKA
LLE------KDKSNFEAKLITLADKKIAQGSDFDPNTGKIAQGRDVVLLNESEANALKER
LDG--KLWTVTKTEEKPTIRRPAPPFTTSTLQQESNRKLGISARDTMRIAQKLYEE----
-----GYITYMRTDSVHLSEQAITAARDCVTQKYGKEYLSPKPRQYTTKSKGAQEAHEAI
RPAGNQFRTPQ--ETGLGGQEFALYDLIWKRTVACQMADARLTQIIVNLLV-----E-DA
GFRSSGKRIDFPGFFRAYVEGSDDPEAALENQEVILPPLQEGDHPNCQQLDVLGHETQPP
ARYTEASLVKTLESEGVGRPSTYASIIGTIIDRGYAQMRSKALVPTFTAFAVVSLLEGHF
PDLVDTKFTSKMEQTLDEIATGEAQWLPYLKNFYLGDKGLDTQVKVKTEQIDPGVAKAVT
LENL-AA------TVKIGKFGPYIEVNQ-----GEEVVTASIPADLTPADLNPEQIATIL
KQKIEGPDKLGLHPETGEGIFILT-GTYGPYVQLGEVSD---------------------
------------------------------------------ENPKPKRASLPKGVKPED
VTLEIAVGLLSLPRLLGTHPETGAKIKASLGRFGPYVVHDQGKD-GK-DYRSLKAEDDIL
TVSLERALELLAQPKKTRGGGR-TAKKPLRELGAHPDDKEPVNIYEGPYGIYVKHGKVNA
GLPEGETAETLTLETALELLAAKAAT----KTKTTRKSTTT-------------------
KSTTTRKRTS----------KTTQSKG---------------------------------
--------
>Prom9313|33863620
-------MQLACRCDKDWNGYISS-VANTLVIVESPTKARTIRGFLPKDFRVEASMGHVR
DLPNNASEIPAAQKGQKWANLGVNTTADFEPLYVVPKDKKKVVKELKAALKEADQLLLAT
DEDREGESISWHLLQLLA-PKVPVKRMVFHEITKEAIAKALDQPRDLDMELVHAQETRRI
LDRLVGYTLSPLLWKKVA------WGLSAGRVQSVAVRLLVQRERARRAFRSGSYWDLKA
KLD------KGGGQFEARLTSLAGQKIATGSDFDETTGALKAGRNVRLLGESDARTLSES
VRS--SQWRVEAVEEKPTVRKPVPPFTTSTLQQEANRKLRFSARETMRCAQGLYER----
-----GFITYMRTDSVHLSDQAIQAARSCVGSRYGDDYLSKTPRQFSTKSRNAQEAHEAI
RPAGESFRSPS--GSGLEGRDMALYELIWKRTVASQMAEARLTMLAVDLRV-----A-DA
KFRATGKRIDFPGFFRAYVEGSDDPDAALEGQEVLLPDLAVDDSPTLQDVEALGHQTQPP
ARYSEASLVKMLEKEGIGRPSTYASIIGTIVDRGYAALQNNSLTPSFTAFAVTALLEEHF
PDLVDTSFTARMEFTLDEISTGKVQWLPYLEGFYKGEQGLESQVQQREGDIDSSVSRTVD
LEGL-PC------VVRIGRFGAYLEAKRVGDDGEEESLKATLPQEITPADLDAEKAELIL
KQKADGPESIGEDPETGDQVYLLF-GQYGPYVQRGQVGE---------------------
------------------------------------------DNPKPKRASLPKGKKPDE
LSLDEALGLLRLPRLLGEHPD-GGRIQAGLGRFGPYVVWDKSKG-EK-DYRSLKGEDDVL
AVGLSRALELLAMPKRGRGG-----RTALKDLGIPEGSEEKVQVFDGPYGLYVKQGKLNA
SLPEGKGVDDISLDVAVELLAAKALS----KKTSRRKKS---------------------
TSTTSKKTAAS---------KPKTRKP--PATTKTGRLRASAVRVIKPGEV---------
--------
>Cya7822|196257185
--------------------------MSTLVIVESPTKARTIRNYLPKDYRVEASMGHVR
DLPASADEVPPTFKDKDWANLGVNVDHNFEPLYVVPKNKKKVVKELQEALKEADQLILAT
DEDREGESISWHLMQLLK-PKVPIKRMVFHEITREAIQKALKNCRDINDNLVHAQETRRI
LDRLVGYTLSPLLWKKIA------KGLSAGRVQSVAVRLLVERERERRAFKTASYWDLKA
ILE------QDKSKFEAKLITLAAKKLATGADFDPKTGQLFPKRDVVLLNEAQATALKER
LKD--KTWTVINTEEKPTTRKPAPPFTTSTLQQESNRKMGMGAKETMQIAQKLYEE----
-----GYITYMRTDSVHLSDEAIAAARSCVEQMYGTEYLSPQPRQYTTKSKGAQEAHEAI
RPAGNEFRIPR--ETGLSGVALGLYDLIWKRTVASQMAEARLTQITVITQV-----E-DA
EFRSSGKQIDFPGFFRAYVEGTDDPEAALEDQEVILPPLKVGDHPSCKQLDALGHETQPP
ARYTEASLVKTLESEGVGRPSTYASIIGTIVERGYAQMRNKTLVPTFTAFAVVSLLEQHF
PDLVNTGFTSKMEQTLDDIASGEAKWLPYLQKFYLGEHGLENQVKLREHEIDPSNAKMVP
LENL-NA------TVKIGRFGPYVEVQN-----GEEVVTASIPTELTPADLDPEKVELLL
KQKTEGPEKVGFHPETGEPIYMLI-GTYGPYVQLGEVTE---------------------
------------------------------------------ENKKPKRGSLPKGVKPED
VTLEMAVNLLSLPRTLGSHPETGAKIQVNLGRFGPYVVHDQGKE-GK-DYRSLKASDDLF
TITLERALELLSEPKKGRGGGRSTTKKPLKELGLHPKDNEPVNIYDGPYGAYVKHGKTNA
KMPEGETPDTLTLEKALEALATKTTT----KKSTSTSTKKS-------------------
TSTSTKKTTTT---------RKKTTKL---------------------------------
--------
>Cya7424|218440371
--------------------------MSTLVIVESPTKARTIRNYLPSDYRVEASMGHVR
DLPASADEVPPTYKDKTWANLGVNVEENFEPLYVIPKNKKKIVKELQEALKAADELILAT
DEDREGESISWHLMQLLK-PKVPIKRMVFHEITREAIQSALKNCREINENLVHAQETRRI
LDRLVGYTLSPLLWKKIA------KGLSAGRVQSVAVRLLVERERERRAFHSASYWDLKA
TLE------QEKSPFEAKLMTLGGKKIATGSDFDPKTGQLFPKRDVVVLNEAGAEALKER
LTG--KLWTVTNTEAKPTTRKPAPPFTTSTLQQEGNRKLGIGSKETMRIAQKLYEE----
-----GYITYMRTDSVHLSDQAIAAARTCVEEMYGKQYLSPKPRQYSTKSKGAQEAHEAI
RPAGSEFRLPR--ETGLSGQEFALYDLIWKRTVASQMAEARLTQISVTIGV-----E-DA
EFRSSGKQIDFPGFFRAYVEGSDDPEAAIEDQEVILPPLKEGDHPDCKQLDVLGHETQPP
ARYTEASLVKTLETEGVGRPSTYASIIGTIVERGYAQLRNKALIPTFTAFAVVSLLENHF
PDLVNTGFTSKMEQTLDDIATGEAKWLPYLQKFYLGDKGLENQVKLRENEIEPGEARAVP
LENL-EA------TVKIGRYGPYIEVQN-----GEEVVTASIPADLTPADLDPQQVELLL
KQKTEGPEKVGLHPETGEPIYMLI-GSYGPYVQLGEVTE---------------------
------------------------------------------DNKKPKRASLPKGTKPED
VTLEMAVDLLSLPRTLGNHPATGAKIQVNLGRFGPYVVHDQGKE-GK-DYRSLKAEDNLF
TITLERALELLAQPKKGRGGGRSSTKKPLKELGVHPDDNEPVNIYDGPYGAYVKHGKTNA
KMPEGETVETITLEKALEALAEKKTG---GKKTTSTRKK---------------------
TTTTRKKTTTKK------------------------------------------------
--------
>PromN1A|124025202
-----------------------MPTDHTLVIVESPTKAKTIRGFLPKDFQVLASMGHIR
DLPNNASEIPAKHKGEKWATIGVNTTADFDPLYVVPKDKKKIVKELKQSLKGASELLLAT
DEDREGESISWHLMNVLD-PKIPVKRMVFHEITKEAISKALSKTRAIDMELVHAQETRRI
LDRLVGYTLSPLLWKKVS------WGLSAGRVQSVAVRLLVLRERARRAFKSGSYWDLKA
KLE------KEGSEFEVKMTSIGGKRIATGSDFDESTGLLKSGRNVILLKEEESKELAKN
LTT--DKWKVVNVEEKPSIRKPVPPFTTSTLQQEANRKLRLSARETMRCAQGLYER----
-----GFITYMRTDSVHLSDQAINASRNCVESKYGVEYLSKKPRQFSNKTRNAQEAHEAI
RPSGESFKTPK--ESNLQGRDLSLYELIWKRTVASQMADARLTMLGVELKA-----S-DV
SFRASGKRIDFPGFFRAYVEGTDDPDSALEGQEVLLPKLAVGDSPTAKNVEALGHQTQPP
ARYSEASLVKTLEKEGIGRPSTYASIIGTIVDRGYSVLNNNSLTPSFTAFAVTALLEEHF
PDLVDTSFTARMESTLDEISTGKVSWLPYLKGFYKGDTGLENQVQQREGDIDGGEFRAVS
LEGL-SS------LVRLGKFGTYLESKQLGE--NGKPITATLPQEITPADLDEDIAEMIL
KQKAEGPESLGVDPDSGQNLYLLN-GRYGHFVQRGLVVELKDLGIPKGKKKLGNLRLFKS
SQYGLYLKQDSSKVQVLLPENIKEEEIDVEKALEYLDDKSLKKAPNPKRTSLPKSLKPED
LTFEKALGLIQLPRLLGEHPE-GGKVQSSLGRFGPYVVWSKNGG-EK-DYRSIKGEDDVL
QVSLERALELLSIPKRGRGG-----RTALKELGIPDGEKETIQLFDGPYGLYVKQGKVNA
SLPEGKTAEDITIEVAIELLAAKKSS----KKTTSKKRKSTQ------------------
KTTKSTKKDLNSSASK----KSSTQKA--PSTTKTGRLRASKVRVIKTK-----------
--------
>Micc|254411644
--------------------------MTTLVIVESPTKARTIRNYLPSGYQVEASMGHIR
DLPQSASEIPEAVKGEKWAQLGVNVEADFEPIYVVPKDKKKVVKQLKDALKNAEELVLAT
DEDREGESISWHLLQVLK-PKVPCKRMVFHEITQEAIRDALQNCRDIDDQLVHAQETRRI
LDRLVGYTLSPLLWKKIA------WGLSAGRVQSVSVRLLVHRERQRRAFRQGSYWDLKA
LLD------QDNTPFESKLITLAGTKIATGSDFDANTGQIIEGRTVRLLNEAEARDLQAR
LTD--KTWTVTDLEERPVTRKPAPPFTTSTLQQEANRKLSLSARDTMRTAQNLYEQ----
-----GYITYMRTDSVHLSAQAIAAARSCVEQMYGQQYLSPKPRQYSTKSKAAQEAHEAI
RPAGSTFRTPR--DTGLSGRELQLYELIWKRTVASQMADSRQTHITVDLDV-----E-DA
GFRSTGKRIDFPGYLRAYVEGSDDPDAALEDQEVVLPALAVGDHPECKNLEAIGHETQPP
GRYTEASLVKTLESEGIGRPSTYASIIGTIIDRGYAQMQKKTLIPTFTAFAVTSLLEKHF
PDLVDTSFTAKMEQTLDEISTGEAEWLPYLEKFYRGDKGLETQVREREDQIDPNEARSIE
LENL-DV------KVRIGKFGPYIEAEN-----GEGSVTASIPQDLTPSELDAAQVEVIL
KQKTQGPEKLGLHPETGEPIYLLI-GSYGPYVQLGEVSE---------------------
------------------------------------------ENKKPKRMSLPKGVNMED
VTLDMALGLLSLPRTLGVHPATGGKVQAGLGRFGPYVVHNQGKE-GK-DYRSLKKGDDVL
TISMDRALEILSEPKKSKGGSRSKSKTPLKELGEHPEDKEPVNVYEGPYGTYIKHGKTNA
GIPDDQSVEDITLEKALELLAAKKSSSRSKKSSKSSKSSKSS------------------
KSSKSRKSTTK-------------------------------------------------
--------
>Prom9202|254525576
-------------------------MDHTLVIVESPTKAKTIRKFLPSNYEVLASMGHVR
DLPKGAAEIPAAVKKEKWSRIGVNTTEDFEPLYIVPKDKKKVVKELKDALKGATKLLLAT
DEDREGESISWHLMQILK-PKIPTKRMVFHEITKKAINKALDQTREIDMELVQAQETRRI
LDRLFGYELSPLLWKKVA------PRLSAGRVQSVSVRLLVRREKERRSFKKASYWGIKA
SLV------KDNVIFETKLFSLNGQRISNGSDFDEQTGKLKQGNKSLVIGEEKANDLLKA
FSS--EDWLVSKIEKKPSTRKPVPPFTTSTLQQEANRKLRLSARETMRCAQGLYER----
-----GFITYMRTDSVHLSEQATKAARECVSSMYGKEYLSNAPRQFNSSARNAQEAHEAI
RPAGELFKTPK--ETNLTGRDLSLYDLIWKRTVASQMAEARLTMINAEISV-----G-DG
LFKSSGKSIDFAGFFRAYVEGSDDPSSSLEQQEIILPNLTTGTCLEVTNKESTFHETKPP
ARYTEAALVKVLEKEGIGRPSTYASIIGTIVDRGYANISSNTLAPTFTAFAVTALLEEHF
PDLVDTTFTAKMESSLDEISSGNLEWLPYLETFYKGKNGLEVKVQKTEGDIDGKAYRQVD
FEDL-PC------VVRIGSNGPWLEGTKIDESGNEIQAKGNLPMDITPGDLDIKQVDQIL
----SGPSDLGTDPKTGEKVFLRF-GPYGPYVQLGNSDQ---------------------
------------------------------------------DKAKPRRASLPKELKTDD
LTLHDALILLSLPRLLGVHPE-GGVIEADRGRFGPYIKWIKNEN-ES-ENRSLKKGDDVF
KVDLKRALEILAMPKMGRGG-----QEVLKDFGKPKEFKEKIQILNGRYGVYLKCGKTNV
SIARDTDLEKFSIDDALFLLEEKLKD---KKGSILKKTKISN------------------
KKTKSKKKS---------------------------------------------------
--------
>Nods|119511891
--------------------------MSTLVIVESPTKARTIRNYLPKDYRVEASMGHVR
DLPQSASEIPAAVKAERWAQLGVNIDADFEPVYVVPKDKKKVVTQLKDALKGVDELILAT
DEDREGESISWHLYQLLK-PKVPIKRMVFHEITQEAIKKALTNCRNIDEQLVRAQETRRI
LDRLVGYTLSPLLWKKIA------WGLSAGRVQSVAVGLLVKKERQRRAFHEGTYWDLKA
SLV------QEKTAFAAQLTTLGGTKVATGSDFDAATGQITAGRNVLLLNEEQAHALQER
LTG--KTWNVNSIDERPVTRKPAPPFTTSTLQQESNRKLRLSARDTMRTAQNLYEQ----
-----GYITYMRTDSVHLSDQAIAAARSCVEQLYGKNYLSPQPRQYTTKSKGAQEAHEAI
RPAGSTFRTPQ--ETGLSGRELALYDLIWKRTVASQMADCRQTQITVQLQV-----E-DA
GFRSSGKRIDFPGFLRAYVEGSDDPDAALEDQEVILPSLKVGDHPNCTDLEAVGHETQPP
ARYTEATLVKTLESEGIGRPSTYASIIGTIIDKGYAQLVSNALIPTFTAFAVTNLLEKHF
PDVVDPSFTSKMEQTLDDIATGEAKWLPYLREFYLGDKGLETLVKEQESQIDASQARTVL
LENL-DA------KVRIGKYGPYIEVDN-----DGIVVTASIPKDLTPSDLDPKQVEVLL
RQKTVGPDQVGRHPETGEPIYLKI-GTYGPYVQLGDKTE---------------------
------------------------------------------ENPKPKQTSLPKGVTPEN
VTLEMAVGLLALPRTLGVHPDTGKKIQASLGRFGPYVVHDQGKE-GK-DYRSLKAADNVL
TVSLERALELLSEPKKGRGSSSSKSKAALRELGMHPEEGTPVNIYDGPYGPYIKHGKINV
SIPEGQSVEDITLSTALELLATKAST----KKSPSKTSK---------------------
STTSRRRTSPPGSKSTAKSSKTSAKKN--DAEG---------------------------
--------
>Cyab|254431223
-------------------------MGHTLVIVESPTKARTIRGFLPRDFRVEASMGHVR
DLPNNASEIPAAHKGEKWANLGVNTASAFEPLYVVPKDKKKVVKELKDALKGADQLLLAT
DEDREGESISWHLLQLLQ-PKVPVKRMVFHEITKEAIGRALDQTRDLDMELVHAQETRRI
LDRLVGYTLSPLLWKKVA------WGLSAGRVQSVAVRLLVQRERARRAFRSGSYWDLKA
QLE------QAGSGFEAKLTHLKGERIAGGSDFDETTGDLKAGSRVKLLAEEEARRLQSA
VQG--AHWAVAEVEAKPTTRRPVAPFTTSTLQQEANRKLRLSARETMRAAQGLYER----
-----GFITYMRTDSVHLSDQAIQAARSCVAQKYGQDYLSPSPRQFSTKARNAQEAHEAI
RPAGESFRAPA--DTGLEGRDLALYELIWKRTVASQMAEARLTMLAVDLDVDGGALG-TA
RFRATGKRIDFPGFFRAYVEGSDDPEAALEGQEVLLPSLAVGDAPACRGVEALGHQTQPP
ARYSEAALVKMLEKEGIGRPSTYASIIGTIVDRGYATLQNNSLTPSFTAFAVTALLEEHF
PDLVDTGFTARMEQTLDEISHGQVEWLPYLETFYKGEEGLETQVLRREGDIDPGVSRTVE
LEGL-PC------VVRIGRFGAYLETKRVADDGSEELLKATLPQEITPADLDADKAELLL
RQKAEGPESIGEDPETGEQVYLLF-GQYGPYVQRGQVSD---------------------
------------------------------------------DNPKPKRASLPKGQKPEE
LTLEDALGLLRLPRALGDHPD-GGRVEAGLGRFGPYVVHHKGKG-EK-DYRSLKAEDDVL
TVPLSRALELLAMPKRGRGG-----RTALKHLGVPDGADEPVQLFDGPYGLYVKQGKVNA
SLPEGTTADTITLEQAIELLAAKAAT---GKGKAGSRSSAA-------------------
RQSTAKKPAAKKPAAK----KPAAKKP--PATTKTGRLRASAVRVIKAADS---------
--------
>Acam|158335200
--------------------------MSTLVIVESPTKAKTIRNYLPSGYRVEASMGHVR
DLPRTASEIPAAVKGEKWSSLGVNVQSDFEPLYVVPKDKKKIVKELKEALKNSDELVLAT
DEDREGESISWHLLQLLK-PKVPTKRMVFHEITDEAIKAALTNCREVDQRLVRAQETRRI
LDRLVGYTLSPLLWKKIA------PSLSAGRVQSVAVRLLVKRERERRAFRQGSYWDLKA
ALS------KDKSSFESRLVTLADKRLATGNDFDENTGQIIAGRDVVLLNEEETLALQAR
LTD--KTWSVAGVDERPSTRKPAPPFITSTLQQEANRKLRLSARETMRVAQSLYEK----
-----GFITYMRTDSVNLSQQAIAAARSCVEDLYGKNYLSPEPRQYKTKSKGAQEAHEAI
RPAGQTFRTPK--ETDLQGAESKLYDLIWKRTVATQMAEARQTHITVHLEV-----E-DA
GFRSTGKRIDFPGFFRAYVEGSDDPDAALDDQEVLLPSLKQGDTPECTELSPIGHETQPP
ARFTEASLVKMLEKEGIGRPSTYASVIGTIIDRGYAQRQANALVPTFTAFAVTALLEQHF
PDLVDLSFTARMERRLDGISTGEVEWLPYLSDFYLGDEGLETLVKTRQDQIDPGEARTID
LDNL-EA------KVRIGRFGPYIETEH-----EEKPVKASLPKDMTPADLTPEQIEQLL
KQKLEGPEKLGFHPEKGEPIYILL-GAYGPYVQLGDVTE---------------------
------------------------------------------ENKKPKRASLPKGVAMES
VTLDMAVELLSLPRLLGQHPDTGCKVQVGLGRFGPYVVHDQGKE-GK-DYRSLKKEDNLF
TISFERALELLAMPKGTRGRRG--TKKALKELGSHPEDEAPVNVYDGPYGPYIKHNKTNV
SLPEGKKVEDVTLEMALPLLAEKAST---KGKKKTSRAKSTT------------------
KKKTTKKTTAKKTTTK----KTAAKKT--TAKKTTKS-----------------------
--------
>Prom9301|126695798
-------------------------MDHTLVIVESPTKAKTIRKFLPSNYEVLASMGHVR
DLPKGAAEIPAAVKKEKWSRIGVNTTEDFEPLYIVPKDKKKVVKELKDALKGATQLLLAT
DEDREGESISWHLLQILK-PKIPTKRMVFHEITKKAINKALDQTREIDMELVQAQETRRI
LDRLFGYELSPLLWKKVA------PRLSAGRVQSVSVRLLVRRERERRSFKKASYWGIKA
SLV------KDNITFETKLFSLNGQRISNGSDFDEQTGKLKEGNKSLIIGEEQVNDLLKT
FSS--EDWLVSKIEKKPSTRKPVPPFTTSTLQQEANRKLRLSARETMRCAQGLYER----
-----GFITYMRTDSVHLSEQATRAARECVSSMYGKEYLSNSPRQFNSTARNAQEAHEAI
RPAGEVFKTPK--ETNLTGRDLSLYDLIWKRTVASQMAEARLTMINAEISV-----G-DG
IFKSSGKSIDFAGFFRAYVEGSDDPSSSLEQQEIILPNLTTGTCLDVTKKESTFHETKPP
ARYTEAALVKVLEKEGIGRPSTYASIIGTIVDRGYANISSNTLAPTFTAFAVTALLEEHF
PDLVDTTFTAKMESSLDEISSGNLEWLPYLETFYKGKNGLEVKVQKTEGDIDGKAYRQVD
FEDL-PC------VVRIGSNGPWLEGTKIDESGNEIQAKGNLPMDITPGDLDIKQVDQIL
----SGPSDLGTDPKTGEKVFLRF-GPYGPYVQLGNNDQ---------------------
------------------------------------------NKAKPRRASLPKELKTDD
LTLDEALVLLSLPRLLGVHPE-GGVVEADRGRFGPYIKWIKNEN-ES-ENRSLKKEDDVF
TVDIERALEILAMPKMGRGG-----QEVLKDFGKPKEFKEKIQILNGRYGVYLKCGKTNV
SIAKDTDIEKFTIDDAVSLLEEKLKD---KKGSILKKTKISN------------------
KKTTRKKKS---------------------------------------------------
--------
>Artm|209525256
--------------------------MSTLVIVESPTKARTIRNFLPKDYQVEASMGHIR
DLPPSADEIPEEYKGKTWAGLGVNVEGNFEPIYVIPKDKQKVVKELKKALKQATELVLAT
DEDREGESISWHLLQVLK-PKIPTRRMVFHEITSEAILSALQHCRDLDEQLVHAQETRRI
LDRLYGYTLSPLLWKKIA------RGLSAGRVQSVAVRLIVNRERERRAFRQGGYWDLKA
LLE------QGKTEFEAKLITLNGVKVATGSDFDESTGRIAEGRNVVLLDSDQAQALKER
LRE--KLWSVSNIDQRSVTRKPAPPFTTSTLQQEANRKLRLSARQTMQVAQGLYER----
-----GYITYMRTDSVHLSEQAIVAARNCVEQKYGKEYLSPKPRQYTTKSKGAQEAHEAI
RPAGSYFRTPQ--ETELSGNDLKLYDLIWKRTVASQMADSRQTNISVDLQV-----E-DA
GFRATGKRIDFPGFLRAYVEGSDDPDAALENQEVPLPPLKVGQHPDCKDLEAVGHETQPP
ARFTEASLVKTLESEGVGRPSTYASVIGTIIDRGYAQIKGNALIPTFTAFAVNSLLEKHF
PDLVDIRFTARMENTLDEIATGQADQLPYLQQFYSGDGGLENQVKEQESQIDAKVARTIE
LENLGDATDGMTYRLCLGRFGPYIEAQK-----DEEIITASIPQDLTPADLTPELIQELI
GQKTEGPEKLGVHPEAGEPIFMLI-GPYGPYVQLGEESE---------------------
------------------------------------------TNKKPKRVSLPKGLEKDA
VTLDVAVSLLSLPRLLGQHPETGAKVKAAIGRFGPYVVHE-SKE-AK-DYRSIKAPDDVL
TITFERALELLAQPKVGRRGTK-KTLTPLRELGEHPEDGEPLNIYDGRYGPYIKHGKINA
SLPKEQAIETFTLEQALELLKAKAAS----GSKSKSRSKSTS------------------
STTAKKSTTAKK---S----TTAKKST--TAKKSTTAKKSTTRKKSSTKGETE-------
--------
>Syne6301|56750148
--------------------------MPKLVIVESPTKARTIRNYLPKDYRVEASMGHVR
DLPQSASDIPTELKGEKWSNLGVDVENNFAPLYIVPKDKKKIVKTLKDALKDADELILAT
DEDREGESISWHLLQLLQ-PRVPTKRMVFHEITQEAIQAALKNCRDVDQRLVHAQETRRI
LDRLVGYTLSPLLWKKIA------WGLSAGRVQSVAVRLLVQRERARRAFRQGSYWDLKA
QLT------VEAGQFEAKLWTLAGQRLATGNDFDESTGQIIAGRQVCLLDQQEAEALRDR
LQT--QPWQVKSLEEKPTTRKPAPPFTTSTLQQESNRKLRLSARETMRVAQSLYER----
-----GFITYMRTDSVHLSQQAIEAARSCVEQMYGKNYLSPQPRQFTTKSKNAQEAHEAI
RPAGNTFRLPQ--ETGLSGAEFALYDLIWKRTIASQMAEARQTMLSVLLEV-----D-NA
EFRASGKRIDFPGFFRAYVEGSDDPDAALEDREILLPALKVGDRPTCQELAAIGHETQPP
ARYTEASLVKMLENEGIGRPSTYASIIGTIVDRGYAQLVSNTLTPTFTAFAVTALLEQHF
PDLVDTSFSARMEQSLDDISNGEVDWLPYLSQFYRGDRGLEEQVKLRESEIDPAAARTVA
LEGL-PA------KVRIGRFGAYLEAEA-----DGEPIKANLPKELTPADLDVQRVETLL
RQKTEGPDQLGTHPETDEPIYLLT-GAYGPYVQLGAATE---------------------
------------------------------------------EKPKPKRASLPKGMSLET
ISLEQAVGLLSLPRTLGEHPETGRRIQAGLGRFGPYVVCDLGGG-EK-DYRSLKADDDVL
TIDLDRALELLAQPKKSRGRG----KEPIREVGLHPDDQAPIQIFEGPYGLYLKHGKVNA
SLPEDEKPETISLETAVAALAAKAGQ---AKAKGGRRSTGTP------------------
KSGETKARTTKTTKKT----TTRRTTS--R------------------------------
--------
>Anav|75906255
--------------------------MSTLVIVESPTKARTIRNYLPKDYRVEASMGHVR
DLPQSASEIPATVKGEAWAQLGVNVDADFEPVYVVPKDKKKVVTQLKEALKDADELILAT
DEDREGESISWHLYQLLK-PKVPTKRMVFHEITQEAIKKALKDCRNIDEQLVRAQETRRI
LDRLVGYTLSPLLWKKIA------WGLSAGRVQSVAVRLLVNKERQRRAFREGTYWDLKA
YLE------QSKSPFTAQLTTLAGTKVATGSDFDASTGRITAGRNVVLLTETEAVALQER
LTG--KTWNVSEVEERPVTRKPAPPFTTSTLQQESNRKLRLSARDTMRIAQNLYEQ----
-----GYITYMRTDSVHLSEQAIAAARNCVEQLYGKQYLSPQPRQYTTKSKGAQEAHEAI
RPAGSTFRTPQ--ETGLGGRELALYDLIWKRTVASQMADSRQTQITVQLQV-----E-DA
GFRASGKRIDFPGYLRAYVEGSDDPEAALEDQEVILPSLKVGDHPDCKNIEAVGHETQPP
ARYTEATLVKTLESEGIGRPSTYASIIGTIIDKGYSQLVNNALIPTFTAFAVTDLLEKHF
PDIVDPSFTSKMEQTLDDIAEGEAQWLPYLKKFYLGDQGLETLVRERESQIDAGKARTVE
LENL-DA------KVRIGKYGPYIEVEN-----GDGVVTASIPKDLTPADLDPKQVEIIL
RQKTVGPDQLGRHPETGEPIYVKI-GAYGPYVQLGDKSD---------------------
------------------------------------------ENPKPKQASLPKGVTPEN
ISLETAIGLLSLPRTLGTHPATGGKIQASLGRFGPYVVHDQGKE-GK-DYRSLKASDDVL
TISLERALELISEPKKTRGSTSSKSKAALRELGTHPEDDAPINIYDGPYGPYIKHGKTNV
GLPEGTSVEDVTLATALELLSAKAST----AKTTRKTSK---------------------
TSTTKSKSTAKSSST-----ATKKKGA---------------------------------
--------
>Artp|284052088
--------------------------MSTLVIVESPTKARTIRNFLPKDYQVEASMGHIR
DLPPSADEIPEEYKGKTWAGLGVNVEGNFEPIYVIPKDKQKVVKELKKALKQATELVLAT
DEDREGESISWHLLQVLK-PKIPTRRMVFHEITSEAILQALQHCRDLDEQLVHAQETRRI
LDRLYGYTLSPLLWKKIA------RGLSAGRVQSVAVRLIVNRERERRAFRQGGYWDLKA
LLE------QGKTEFEAKLITLNGVKVATGSDFDESTGQIAQGRNVVLLDSDQAQALKER
LRE--KLWSVRNIDERSVTRKPAPPFTTSTLQQEANRKLRLSARQTMQVAQGLYER----
-----GYITYMRTDSVHLSEQAIVAARNCVEQKYGKEYLSPKPRQYTTKSKGAQEAHEAI
RPAGNYFRTPQ--ETELSGNDLKLYDLIWKRTVASQMADSRQTNISVDLQV-----E-DA
GFRATGKRIDFPGFLRAYVEGSDDPDAALENQELPLPPLKVGQHPDCKDLEAIGHETQPP
ARFTEASLVKTLESEGVGRPSTYASVIGTIIDRGYAQIKGNALIPTFTAFAVNSLLEKHF
PDLVDIGFTARMENTLDEIATGQADQLPYLQKFYSGDGGLENQVKEQESQIDAKVARTIE
LENLGDATDGMTYRLCLGRFGPYIEAQK-----DEEIITASIPQDLTPADLTPELIQELI
GQKTEGPEKLGVHPEAGEPIFMLI-GPYGPYVQLGEESE---------------------
------------------------------------------TNKKPKRVSLPKGLEKDA
VTLDVAVSLLSLPRLLGLHPETGAKVKAAIGRFGPYVVHE-SKE-AK-DYRSIKAPDDVL
TITFERALELLAQPKVGRRGTK-KTLTPLRELGEHPEDGEPLNIYDGRYGPYIKHGKINA
SLPKDQAIETFTLEQALELLKAKAAS----GSKSKSKSKST-------------------
SSTTAKKSTT--------------------------------------------------
--------
>Cya7425|220908649
--------------------------MSTLVIVESPTKARTIRNYLPPEYRVEASMGHVR
DLPKAASEIPAEVKQEKWANLGVNVEADFEPLYVIPKDKKKIVKELQDALKNVDRLLLAT
DEDREGESISWHLLQLLR-PKVPAQRMVFHEITQEAIQAALQNCREIDERLVHAQETRRI
LDRLVGYTLSPLLWRKIPQAKETDRKLSAGRVQSVAVRLLVNREQQRRLFRKGSYWDLQA
TLA------QHQSPFEARLVNLNGKRLATGSDFDENTGQLFPDRDVVLLNETQAQELQAR
LQE--QTWRVTQLDERPQTRKPAPPFTTSTLQQEANRKLRLSAKDTMRIAQGLYER----
-----GFITYMRTDSVHLSEQAIAATRSCVEQMYGREYLSPQPRQYTTKSKGAQEAHEAI
RPAGSSFRAPQ--QTGLEGADLELYELIWKRTVATQMAEARQTLITVQIQV-----E-NA
GFRANGKRIDFPGFFRAYVEGSDDPDAALENREVILPPLQPGDTPTCRTLEAIAHETQPP
ARYTEATLVKTLESEGIGRPSTYASIISTIIDRGYAYRQGNALVPTFTAFAVTRLLEKHF
PDLVDVGFTARMEQTLDDISTGGVDWLPYLRDFYLGENGLEHQVKEREVQIDPVEARTVE
LPGL-EA------KVRIGRYGPFIEVDN-----GTEPVTASLPLDITPANLDADQVELLL
KQKLEGPDKLGIHPETGEPIYLLL-GPYGFYVQLGDVSE---------------------
------------------------------------------TNKKPKRAALPKGVDKAE
VNLGLALDLLSMPRALGLHPETGGKISVGLGRFGPYVLHDQGKD-NK-EYRSLKKEDDPF
TLSLERALALLAEPKTGRGRRS-KTKEPLRELGPHPADGEPIRLFNGPYGPYVNHGKVNA
SLSEGEAPETVTLETALQLLSSKEST---KKGTAKSKGTKTSKAAIAASTTTSKSSKASG
KTTKTTKTTSRKSSSS----QSTTSKN--S------------------------------
--------
>Cya51142|172036150
--------------------------MSTLVIVESPTKARTIRNYLPQGYQVEASMGHVR
DLPASADEIPPSYKDKDWANLGVNVENGFEPIYVIPKGKKKVVQGLKSALKSADELILAT
DEDREGESISWHLLQLLK-PKVPIKRMVFHEITREAIQKSLKNCRDIDENLVHAQETRRI
LDRLYGYTLSPLLWKKIA------WGLSAGRVQSVAVRLLVQRERERLAFQSGGYWDLKA
LLE------KENSPFEAKLITLGGKKIATGSDFDPNTGKIAQGRDVVLLNEQEANALKER
LDG--KTWTVTKKEEKATTRKPYAPFTTSTLQQESNRKLSISARDTMRIAQKLYEE----
-----GYITYMRTDSVHLSDEAIKAARNCVEEKYGKEYLSPKPRQYTTKSKGAQEAHEAI
RPAGNRFRTPQ--ETGLSGQEFALYDLIWKRTVASQMANAKLTQISVLLDV-----E-DA
GFRSSGKRIDFPGFFRAYVEGSDDPDAAIEDQEVILPPLAEGDHPDCKELDVLGHETQPP
ARYTEASLVKMLEGEGVGRPSTYASIIGTIRDRGYAQMRSKALVPTFTAFAVVNLLENHF
PDLVDTKFTSKMEQTLDEIATGEAQWVPYLQKFYSGEEGLDTQVKVRVDQIDPGVAKAIN
LDNL-DA------TVKIGKFGPYVEVLD-----GEEKITASIPADLTPSDLNPEQVNKLL
KQKTEGPEKLGLHPETGEPIYVLI-GSYGPYVQLGEATE---------------------
------------------------------------------ENKKPKRASLPKGTSVED
VTLEMAVGLLALPRLLGTHPETGAKIKASIGRFGPYVVHDQGKS-GK-DYRSLKKEDDVL
TVTLERALELLAQPKKGRGGGR--TKKPLKELGVHPDDQQAVNVYEGPYGVYVKHGKVNA
GLPEGETVETINLEKALELLAAKAST----KKKTTRKTTSQT------------------
KKTTTRRTTKSK--------TSTSKET--NS-----------------------------
--------
>Lyns|119483438
--------------------------MSTLVIVESPTKARTISNFLPRDYRVEASMGHVR
DLPPSAEEIPEKYKGEKWAQLGVNVEANFEPIYVVPKDKKKVVKELKDALKAADELVLAT
DEDREGESISWHLLQILK-PKIPTKRMVFHEITQEAIQSALNNCRDLDEQLVHAQETRRI
LDRLYGYTLSPLLWKKIA------RGLSAGRVQSVAVRLLVSRERERRAFRQGDYWDLKA
LLE------KDKTNFDTKLTTVDGVKVATGSDFDETTGKIAQGRNVVLLDEAQAMALKER
LTG--KPWTVSKIEERPSTRKPAPPFTTSTLQQEANRKLRLSARQTMQVAQGLYER----
-----GFITYMRTDSVHLSEQAIEAARTCVEEKYGKNYLSPKPRQYTTKSKGAQEAHEAI
RPAGNRFRTPQ--ETDLRANDLKLYDLIWKRTVACQMADSRQTNIAVELKV-----E-NA
GFRSSGKRIDFPGFLRAYVEGSDDPDAALENQEVLLPPLKEGDHPNCQELEAVSHETQPP
ARFTEASLVKTLESEGVGRPSTYASVIGTIIDRGYVQLKGNALTPTFTAFAVTNLLEKHF
PDLVDIGFTARMENTLDDIAAGEASWLPYLQKFYSGEAGLDTQVREQESQIEAKVARTIE
LEKLGGEADGILYRVCIGKFGPYIEAEN-----GDEVITASIPQDLTPADLTPELVQELL
LQKTEGPEKLGLHPETGEAILMLI-GPYGPYVQLGEESE---------------------
------------------------------------------ENKKPKRVSLPKGVEKDS
VTLDMAVGLLSLPRLLGVHPETGAKVKAAIGRFGPYVVHDQGKE-GK-DYRSIKAPDDVL
AITLERALEMLAQPKAGRGGRR--SATPLRELGAHPEDSEPVNVYNGPYGLYVKHGKTNA
SIPKEVTVEDVTLEKALEWLAAKASS----GSKTRKKSTKST------------------
GTTKKSSGTTKR---S----TSRKKTT--KSTPKD-------------------------
--------
>Prom9211|159902974
-------------------------MAQALVIVESPTKARTIKSFLPKDFEVVASMGHVR
DLPNSASEIPAAQKGEKWATLGVNTTADFEPLYVVPKDKKKIVRELKTALKGADQLLLAT
DEDREGESISWHLLQLLN-PKVPAKRMVFHEITKDAISHALTQTRDLDMELVHAQETRRI
LDRLVGYTLSPLLWKKVA------WGLSAGRVQSVAVRLLVLRERARRAFRSANYWDLKT
TLQ------NQGNSFEAKLATLGGQKIASGIDFDDSTGLMKDGNNARLVSEKEAKDLAKT
LQL--NEWKVSSIEEKPTVRRPVPPFTTSTLQQESNRKLRLSTRETMRCAQGLYER----
-----GFITYMRTDSVHLSEQAIKASRKCIESRYGADYLSNKVRQFSNKSRNAQEAHEAI
RPAGATFKMPD--QTGLEGRDLALYELIWKRTVASQMQEARLTMIGVEITV-----G-DA
VFRSSGKRIDFPGFFRAYVEGNDDPDAALEGQEVLLPSLEVGDTPIVEKIEPLAHQTQPP
ARYSEASLVKMLEKEGIGRPSTYSSIIGTIVDRGYSSIHNNSLIPSFTAFAVTALLEEHF
PDLVDTRFTARMELTLDEISTGKVEWLPYLSGFYKGEDGLENQVEKKEGDIDPGLSRTIA
LEGL-KC------VVRIGRFGAYLESRRLGDNGEEELIKATLPQETTPADLDEEKAELIL
KQKSDQPDPLGTDPETGEEIYLLF-GQYGPYVQRGQVTD---------------------
------------------------------------------EVPKPKRASVPKAVKPED
LTIEEALGLLKLPRALGEHPD-GGKIAAGLGRFGPYIVWNKGKG-EK-DYRSLKGADDVL
EVKIERALELLAMPKRGRGG-----RTALKDLGIPKGQKDKVEVYNGPYGLYVKQGKVNA
SLPKGKSAEEITIEEAVELLEAKLTSKKTKKKKVAKPKSSTK------------------
SKAKSNKATPKA-----------------PSTTKSGRLRASAVRVIKSGN----------
--------
>Noss|17230272
--------------------------MSTLVIVESPTKARTIRNYLPKDYRVEASMGHVR
DLPQSASEIPASVKGEAWAQLGVNVDADFEPVYVVPKDKKKVVTQLKEALKDADELILAT
DEDREGESISWHLFQLLK-PKVPTKRMVFHEITQEAIKKALKDCRNIDEQLVRAQETRRI
LDRLVGYTLSPLLWKKIA------WGLSAGRVQSVAVRLLVTKERQRRAFHEGTYWDLKA
YLE------QSKSPFTAQLTTLAGTKVATGSDFDASTGRITAGRNVVLLSETEAVALQER
LTG--KPWNVSEVEERPVTRKPAPPFTTSTLQQESNRKLRLSARDTMRIAQNLYEQ----
-----GYITYMRTDSVHLSEQAIAAARNCVEQLYGKQYLSPQKRQYTTKSKGAQEAHEAI
RPAGSTFRTPQ--ETGLGGRELALYDLIWKRTVACQMADSRQTQITVQLQV-----E-DA
GFRASGKRIDFPGYLRAYVEGSDDPEAALEDQEVILPSLKVGDHPDCQNIEAVGHETQPP
ARYTEATLVKTLESEGIGRPSTYASIIGTIIDKGYSQLVNNALIPTFTAFAVTDLLEKNF
PDIVDPSFTSKMEQTLDDIADGEVEWLPYLKKFYLGDKGLETLVRERESLIDASKARTVE
LENL-DA------KVRIGKYGPYIEVEN-----GDGVVTASIPKDLTPADLDPKQVEIIL
RQKTVGPDQLGRHPETGEPIYVKI-GAYGPYVQLGDKSD---------------------
------------------------------------------ENPKPKQASLPKGVTPEN
ITLEKAIGLLSLPRTLGTHPGTGGKIQASLGRFGPYVVHDQGKE-GK-DYRSLKASDDVL
TISLERALELISEPKKTRGSTSSKSKAALRELGTHPEDDAPINIYDGPYGPYIKHGKTNV
GLPEGTSMEDVTLATALELLSAKTAT----AKTTRKTSK---------------------
TSTTKSKSTAKSSNA-----ATKKKGA---------------------------------
--------
>Cya8801|218245711
--------------------------MPTLVIVESPTKARTIRNYLPKGYRVEASMGHVR
DLPASADEVPAAYKDQSWSNLGINVENDFEPLYVIPKSKKKVVQDLKSALKETDELILAT
DEDREGESISWHLMELLN-PKVPIKRMVFHEITREAIQAALKNCRDIDQNLVRAQETRRI
LDRLVGYTVSPLLWKKIA------RGLSAGRVQSVAVRLLVQRERERLAFQSGGYWDLKA
LLE------KDKSNFEAKLITLADKKIAQGSDFDPNTGKIAQGRDVVLLNESEANALKER
LDG--KPWTVTKTEEKPTIRRPAPPFTTSTLQQESNRKLGISARDTMRIAQKLYEE----
-----GYITYMRTDSVHLSEQAITAARDCVTQKYGKEYLSPKPRQYTTKSKGAQEAHEAI
RPAGNQFRTPQ--ETGLGGQEFALYDLIWKRTVACQMADARLTQIIVNLLV-----E-DA
GFRSSGKRIDFPGFFRAYVEGSDDPEAALENQEVILPPLQEGDHPNCQQLDVLGHETQPP
ARYTEASLVKTLESEGVGRPSTYASIIGTIIDRGYAQMRSKALVPTFTAFAVVSLLEGHF
PDLVDTKFTSKMEQTLDEIATGEAQWLPYLKNFYLGDKGLDTQVKVKTEQIDPGVAKAVT
LENL-AA------TVKIGKFGPYIEVNQ-----GEEVVTASIPADLTPADLNPEQIATIL
KQKIEGPDKLGLHPETGEGIFILT-GTYGPYVQLGEVSD---------------------
------------------------------------------ENPKPKRASLPKGVKPED
VTLEIAVGLLSLPRLLGTHPETGAKIKASLGRFGPYVVHDQGKD-GK-DYRSLKAEDDIL
TVSLERALELLAQPKKTRGGGR-TAKKPLRELGAHPDDKEPVNIYEGPYGIYVKHGKVNA
GLPEGETAETLTLETALELLAAKAAT----KTKTTRKSTTT-------------------
KSTTTRKRTS----------KTTQSKG---------------------------------
--------
>Glov|37522767
-------------------------MSKSLVIVESPAKAKTISKILGKNFVVKASAGHIR
DLPQK--------------EMGVNVKNDFEPKYVIIPKKEEVVEELKGAARNADRVYLAP
DPDREGEAIAWHLAQILDIPGDRLQRIEFHEITKQAIQNAVAHPRDIDINRVDAQQARRI
LDRLVGYKLSPLLWKKVQ------RGLSAGRVQSVAVRLLCDREKEIQAFVSEEYWTVHG
RFRQSAQ--VEATPFSADLVRWSGKKPDLG-------------------NETAARAVVEV
LTG--AASRVDSVKTRERQKEPQPPFITSTLQREGASALGLTVKRTMAIAQQLYEGIDLG
EEGPVGLITYMRTDSTRVAEEAQEAAREFILAAYGKSYYPSRRRQYGAK-KGAQDAHECV
RPT-DINRPPDAIKKSLTPDQFKLYRLIWQRFTASQMTAATLETRTVEIAATPTAGRPDA
LFRVSVTRTIFDGYTRVYEEAREEAATGDEEAAGAAPVLEEGEALTLLTVDPKQHFTQPP
ARFSEATLVKALEEQGIGRPSTYAPTIGTIQERGYVNKDGRTLIPTDLGMKVNDQLVQHF
PNIVDTEFTANMEAQLDEVEKGSQRWTQLLADFY---GPFVETLKAADEEMKRVVIVTDH
LCE--SC--GRPLLNRYGRFGNFLGCSGY----PECDFTHQLTRDNKPVPKDRP------
------AEGISCNQCGHAPMLITY-GRYGEYLKCPACGK---------------------
------------------------------------------SQPKSTGITCPKCSKGQ-
------------------------------------IVERRSKM-GK-NFYGCDQYPDCD
FVLWSRPIDKPACPECGSIL-----------LYKPRKRGDDM----------VACSACKF
TAPAQEMVGEEEVERQAELLTG--------------------------------------
------------------------------------------------------------
--------
>Syns8102|33866404
-------------------------MAHTLVIVESPTKARTIRGFLPKGFKVEASMGHVR
DLPNNASEIPASAKGQKWANLGVNTEADFDPLYVVPKDKKKVVRELKDALKGADQLLLAT
DEDREGESISWHLLQLLA-PKVPVKRMVFHEITKEAIGKALDQTRDLDMELVHAQETRRI
LDRLVGYSLSPLLWKKVA------WGLSAGRVQSVAVRLLVQRERARRAFCSGSYWDLKA
QLE------HSGSGFEAKLTHLVGRRIATGNDFDESTGGLKAGSEVRLLTEKEARALAET
VQA--ATWSVDAVEEKPTVRKPVPPFTTSTLQQEANRKLRLSARETMRCAQGLYER----
-----GFITYMRTDSVHLSDQAISASRSCVESLYGKEYLSKGPRQFSNKARNAQEAHEAI
RPSGESFRTPG--DTGLEGRDLAVYDLIWKRTVASQMAEARLTMLSIDLSS-----G-EA
SFRASGKRIDFPGFFRAYVEGSDDPDAALEGQELLLPALAVGDAPAPKQVEPLGHQTQPP
ARFSEASLVKMLEKEGIGRPSTYASIIGTIVDRGYSTLQGNALTPSFTAFAVTALLEEHF
PDLVDTSFTARMENTLDEISHGKVEWLPYLEGFFKGDQGLETQVQQREGDIDPGASRTVD
LEGL-SC------VVRIGRFGAYLESKRVGDDGEEELIKATLPREITPADLDADQAELIL
KQKADGPESIGEDPETGDLVYLLF-GQYGPYVQRGQVSD---------------------
------------------------------------------ENPKPKRASLPKGQKPED
LTLDDALGLLRLPRLLGEHPD-GGRVQAGLGRFGPYVVWDKGKS-EK-DYRSLKGDDDVL
AVGLSRALELLAMPKRGRGG-----RTALKDLGKPEGSEETIQVYDGPYGLYVKQGKVNA
SLPEGKGADDVTLEEAVELLAAKASA----KKSSRKTTAA--------------------
KKAPAKKAAAK---------KTAAKKP--PATTKSGRLRASAVRVIKPADS---------
--------
>Thee|22299424
--------------------------MSTLVIVESPAKARTIRKFLPPDYRVEASMGHVR
DLPRSAADVPPEFRGEEWATLGVNVAAGFEPLYIVPKEKQKVIKELKAALKTADELLLAT
DEDREGESISWHLLQLLE-PKVPVRRMVFHEITEEAIQEALHNCRDVNQQLVRAQETRRI
LDRLVGYTLSPLLWRKIA------PHLSAGRVQSVAVRLLVQRERERLAFRKGQFWDLKA
TLD------QRGTLFPARLVSVGGQRLATGNDFDPTTGQLRNPDAVLLLDEAAANALRDR
LLT--ETWTVTEQEERQQTRKPAPPFTTSTLQQEANRKLHLSAQETMRIAQKLYEE----
-----GYITYMRTDSVHLSDQAIAAARSCVEAMYGKAFLSPQPRQYTTKTKGAQEAHEAI
RPAGSQFRTPQ--ETGLRDRELELYELIWKRTVASQMADARVTLLTVSITA-----G-DA
LFRAHGKRIDFPGFFRAYVEGSDDPDAALESQEVMLPVMQVGDILRCQALESVRHETQPP
PRYTEASLVKALEQAGIGRPSTYATIISTIQDREYAIRRGNALEPTFTAFAVTALLEKYF
PDLVDINFTARMEQTLDDISTGEVQWQPYLESFYLGENGLEQQVKERERTIEATEARAIA
LPEL-NA------EVVVGRFGPFVVYQNGN---GSEPIKASLPQDATPGSLTREQVEQLI
RQKLEGPDKLGVHPETGEPIFLLT-GRFGPYVQLGEATE---------------------
------------------------------------------ANPKPKRASLPKGVSPDE
VTLDLAITLLSLPRTLGVHPETGKLIQANQGRFGPYIVHDPEGE--K-DYRSLKGEDDVY
TITLERALELLATPKSSRARAK---KQVLAVVGTHPEDGKLVQIFDGPYGPYVNHGKVNA
SLPEGVTPETMTLEQALLLLAEKAPK----KTRRSATATAPK------------------
PKSTIKRTSKKTATQT----ANTSRRK--STET---------------------------
--------
>Syns9916|116073493
---------MDPRCDKEGDG-YLPPVANTLVIVESPTKARTIRGFLPKGYRVEASMGHVR
DLPNNASEIPAAHKGQKWANLGVNTEADFEPLYVVPKDKKKVVRELKDALKGVDQLLLAT
DEDREGESISWHLLQLLA-PKVPVKRMVFHEITKEAISRALDDTRELDMELVHAQETRRI
LDRLVGYTLSPLLWKKVA------WGLSAGRVQSVAVRLLVQRERARRAFRSGSYWDLKA
HLA------HAGSNFDAKLSHLGGQKIATGNDFDETTGALKQGSAVRLLSEDEARKLADT
VRS--AEWQVESVEEKPTVRRPVPPFTTSTLQQEANRKLRLSARETMRCAQGLYER----
-----GFITYMRTDSVHLSDQAISAARSCVQSRYGKEYLSKTARQFSTKARNAQEAHEAI
RPAGESFRAPS--ETGLDGRDLSLYELIWKRTVASQMAEARLTMMSVDLAV-----A-DA
RFRANGKRIDFPGFFRAYVEGSDDPDAALEGQEVLLPALKAGDSPSPQEVEALGHQTQPP
ARFSEASLVKMLEKEGIGRPSTYASIIGTIVDRGYATLQSNALTPSFTAFAVTSLLEEHF
PDLVDPGFTARMENTLDEISHGQVQWLPYLEGFYKGDEGLEHQVQQREGDIDAGASRTVD
LEGL-PC------VVRIGRFGAYLESKRVGEDGEEELLKATLPREITPADLDAEKAELIL
KQKADGPEALGEDPETGDLVYLLF-GQYGPYVQRGQVSD---------------------
------------------------------------------ENPKPKRASLPKGVKPED
LSLDDALGLLRLPRLLGEHPD-GGKVQAGLGRFGPYVVWDKGKG-EK-DYRSLKGDDDVL
AVGLSRALELLAMPKRGRGG-----RTALKDLGKPEGSDETIQVYDGPYGLYVKQGKVNA
SLPEGKTADDITLAEAVELLEAKAAA----KKTSRKKSTTA-------------------
KKPAAKKPAAK---------KPAAKKP--PATTKTGRLRASAVRVIKPGDT---------
--------
>PromMED|33860993
-------------------------MDHTLVIVESPTKAKTIRRFLPPNYEVLASMGHVR
DLPKGAAEIPASVKKEKWSRIGVNTTEDFEPLYIVPKEKKKVVKDLKNALKDATQLLLAT
DEDREGESISWHLMQILK-PKIPTKRMVFHEITKKAINKALDETREIDMELVQAQETRRI
LDRLFGYELSPLLWKKVA------PRLSAGRVQSVSVRLLVNKERERRAFKKASYWGLKA
TLL------KDNISFESKLFSLNAQKISNGSDFDEKTGNLKKGNKSLILNEDRAKSLLKT
LSK--EKWKVLRVEKKPTIRKPVPPFTTSTLQQEANRKLRLSARETMRCAQGLYEK----
-----GFITYMRTDSVHLSEQAIRAARECVNSKYGKEYLSSSARQFNSNARNAQEAHEAI
RPAGEVFKTPN--DTDLSGRDLSLYELIWKRTVASQMAEAKLTMINAEIEV-----G-EG
LFKSSGKSIDFAGFFRAYVEGSDDPSASLEQQEVILPDLTQGSVLEVDSKEATYHETKSP
ARYTEAALVKVLEKEGIGRPSTYASIIGTIVDRGYANISSNSLSPTFTAFAVTALLEEHF
PDLVDTTFTAKMESSLDEISSGNLEWLPYLETFYKGKNGLEVKVQKTEGDIDGKAYRQVD
FDDL-PC------VVRIGSNGPWLEGVKIDESGNEIQAKGNLPMDITPGDLDKKKVDQIL
----SGPSDLGTDPKTGEQVFLRF-GPYGPYVQLGNTEE---------------------
------------------------------------------DKAKPRRASLPKELKTDD
LTLLEALELLSLPKLLGEHPE-GGIVEADRGRFGPYIKWIKNED-ES-ENRSLKKEDDVF
KVDLKRALEILAMPKLGRGG-----QEVIKDFGKPKELKDKIQILNGRYGLYIKCGKTNV
SLPKDTDLEKFTLDNALVLLEEKMKD---KNSSVFKKNKVIS------------------
KKTLKNKKSKK-------------------------------------------------
--------
>Scys6803|16330456
--------------------------MSKLVIVESPTKARTIRNYLPQDYRVEASMGHVR
DLPASAEEVPAAYKDKSWANLGVNVEDHFSPLYVIPKSKKKVVKELQTALKNADEVILAT
DEDREGESISWHLLQLLQ-PKVPIKRMVFHEITQEAIRSALENCRDIDENLVHAQETRRI
LDRLVGYTLSPLLWKKIA------WGLSAGRVQSVAVRLIVQRERARRAFKTAGYWDLKA
ELE------QNKNPFQAKLMTLGGTKLANGSDFDPNTGALLPDKQVVVLDEAQAIALKER
LTG--KPWAVVNTEEKPGVRKPSPPFTTSTLQQEANRKLGISARDTMRVAQKLYEE----
-----GYITYMRTDSVHLSDQAVTAARNCVQQMYGKEYLSPQPKQYTTKSKGAQEAHEAI
RPAGTEFRIPN--QTGLKDRELALYELIWKRTVACQMADARITQLSVLLKV-----E-DA
EFRAAGKRIDFPGYFRAYVEGSDDPDAALENQEVILPPLKVGDRPNCREIDTVGHETQPP
ARYTEASLVKTLESEGVGRPSTYASIIGTIIDRGYVQMRSKALTPTFTAFAVVSLLESHF
PDLVDTGFTSRMEQKLDEIAIGKTQWLPYLQGFFLGESGLENQVKVRQDQIDPAIAKAIE
LENL-AA------KVKIGKFGPYIEIPQ-----GEEIITASIPQDLTPADLNPEQVAVLL
KQKTEGPDKVGIHPETGEPIFILI-GAYGPYVQLGEATE---------------------
------------------------------------------ENKKPKRTSLPKGVKPED
VTLEMAVGLLALPRNLGEHPESGKNIKASLGRFGPYVVHDQGKD-GK-DYRSLKGDDDVL
TITLERALELLAEPKRGRGS-----RTPLKQLGLHPEDQEPVNLFKGPYGVYIKHGKVNA
SLPEGETEETITLEKALPLLAEKAGS---GKKTSRKKATTTAKGT---------------
KKTTSKKASATGTAKKTTTKRTTRKKAASPDQSSEAG-----------------------
--------
>Syn9902|78185331
-------------------------MAHTLVIVESPTKARTIRGFLPKGFKVEASMGHVR
DLPNNASEIPAAAKGQKWANLGVNTEAEFEPLYVVPKDKKKIVRELKDALKGADQLLLAT
DEDREGESISWHLLQLLA-PKVPVKRMVFHEITKEAIGKALDQTRDLDMELVHAQETRRI
LDRLVGYTLSPLLWKKVA------WGLSAGRVQSVSVRLLVQRERARRAFCSGSYWDLKA
KLE------QGGRGFEAKLTHVAGRRIASGSDFDESTGGLKSGANVQLLQESEARALADK
VQQ--SPWTVDAVEEKPTVRKPVPPFTTSTLQQESNRKLRLSARETMRCAQGLYER----
-----GFITYMRTDSVHLSDQAISASRSCVQSLYGKDYLSPGPRQFSTKARNAQEAHEAI
RPAGESFRTPG--DTGLDGRDLALYELIWKRTVASQMAEARLTMLSVDLSS-----A-DA
SFRANGKRIDFPGFFRAYVEGSDDPDAALEGQEVLLPSLAIGDKPQPKDVDALGHQTQPP
ARFSEASLVKMLEKEGIGRPSTYASIIGTIVDRGYATIQGNALTPSFTAFAVTALLEEHF
PDLVDTSFTARMENTLDEISHGKVQWLPYLEGFYKGEEGLETQVQQREGDIDPGASRTID
LEGL-TC------VVRIGRFGAYLESKRVSDDGEEELIKATLPREITPADLDQDQAELIL
KQKADGPEALGEDPETGDLVYLLF-GQYGPYVQRGQVSD---------------------
------------------------------------------ENPKPKRASLPKGVKPED
LKLDDALGLLRLPRLLGEHPD-GGRIQAGLGRFGPYVVWDKGKS-EK-DYRSLKGEDDVL
MVGLSRALELLAMPKRGRGG-----RTALKDLGKPEGSEETIQVYDGPYGLYVKQGKVNA
SLPEGKGAEDVTLEEAVELLAAKASA----KKASRKSTA---------------------
KKPAAKKPAAK---------KPAAKKA--PATTKTGRLRASAVRVIKPGNS---------
--------
>Trie|113473962
--------------------------MSTLVIVESPTKARTIRNYLPSDYRVEASMGHVR
DLPPSAEEIPEKFKGEKWAQLGVNVESDFEPIYVVPKDKKKTVKELKDALKEVDELLLAT
DEDREGESISWHLLQLLK-PKVPTKRMVFHEITPEAIRRAIDNCRNIDEQLVRAQETRRI
LDRLYGYTLSPVLWKKIA------RGLSAGRVQSVAVRLLVNRERQRQAFKRGGYWDLKA
SLE------QEKTPFESKLVTLGGTKIATGNDFDENTGKIVEGRNVILLDEAHAEALKEQ
LQH--KPWTVNSFDERAVRRKPSPPFTTSTLQQEANRKLRMGARQTMRTAQNLYEQ----
-----GFITYMRTDSVHLSDEAIAAARSCVEKMYGPEYLSSEPRQYTTKSKGAQEAHEAI
RPAGKTFRTPQ--ETGLKNQEFALYDLIWKRTVACQMADSRQTHITVNLQV-----E-DA
GFRSNGKRIDFPGFLRAYVEGSDDPEVSLENQEVPLPAIKQGDHPACTEIEVVGHETQPP
ARFTEASLVKTLESEGIGRPSTYATVIGTIVDRGYAKLQSNALVPTFTAFAVTTLLEKHF
PEFVDVKFTARMEQTLDDISMGEAQWVPYLKKFYFGESGLDTQIKEQENQIDPKLARTIE
LDNL-DANSEMTYRICIGKFGAYIEAEN-----GENIVKASIPEDLTPSDLDPEQIEKLL
KQKTEGPQELGIHPEEDKSIYIMT-GRYGPYVQLGDDSE---------------------
-----------------------------------------GSKRKPKRASLPKGVNMED
VTLDLAVGLLSLPRTLGTHPETGCKIQANLGRFGPYIVHDQGKEDGK-DYRSLKVKDDVL
TITLERALELLAQPKRSRRGSA-KAVLPLKDLGKHPEDGETVGVYDGRYGLYVKHGKVNA
SLPKDMSVEDVTWEKALELLHAKASS----------------------------------
KKSARGRKST----------KSKAENN---------------------------------
--------
>Syn9311|113954641
-------------------------MANTLVIVESPTKARTIRGFLPKGYRVEASMGHVR
DLPNNASEIPAAQKGQKWANLGVNTEADFEPLYVVPKDKKKIVRELKDALKGVDELLLAT
DEDREGESISWHLLQLLS-PKVPVKRMVFHEITKEAISRALDDTRELDMELVHAQETRRI
LDRLVGYTLSPLLWKKVA------WGLSAGRVQSVAVRLLVQRERARRAFRSGSYWDLKA
ALE------QQSIRFEAKLTHLDGTKVATGSDFDESTGGLKQGSKVRLLSEDDARSLSLA
LQS--SDWNVSSVEEKPTVRRPVPPFTTSTLQQESNRKLRLSARETMRCAQGLYER----
-----GYITYMRTDSVHLSDQAITAARSCVESRYGKDYLSNGPRQFSTKSRNAQEAHEAI
RPSGESFRAPS--ETGLEGRDLSLYELIWKRTVASQMAEARLTMLAVDLTV-----G-EA
VFRSNGKRIDFPGFFRAYVEGSDDPDAALEGQEVLLPALNVGDSPKIHDVEALGHQTQPP
ARFSEASLVKMLEKEGIGRPSTYASIIGTIVDRGYSSLNNNSLTPSFTAFAVTALLEEHF
PDLVDTGFTARMETTLDEISTGKVQWLPYLDGFFKGDEGLESLVQKREGDIDPGASRTID
LEGL-PC------VVRIGRFGAYLESKRVGDDGEEELIKATLPKEITPGELDQEQAELIL
KHKADGPEALGEDPETGDLVYLLF-GQYGPYVQKGQVSD---------------------
------------------------------------------ENPKPKRASLPKGVKPED
LKLDDALGLLRLPRLLGEHPE-SGKVQAGLGRFGPYVVWDKGKG-EK-DYRSLKGEDDVL
AIGLSRALELLAMPKRGRGG-----RTALKDLGKPEGSEETVQVFDGPYGLYVKQGKVNA
SLPEGKGADDITLKEAIELLEAKAAT----KKTTKRKTSTT-------------------
KSTSKAKSTTKSAKA-----KPAARKA--PATTKTGRLRASAVRIIRPGDA---------
--------
>NoAz|298491144
--------------------------MSTLVIVESPTKARTIRNYLPQDYRVEASMGHVR
DLPQSASEIPAAVKGEKWAQLGVNIEADFEAVYVVPKDKKKIVTQLKDALKGVDELILAT
DEDREGESISWHLYQLLK-PKIPTKRMVFHEITQEAIKKALQNCRIIDEQLVRAQETRRI
LDRLVGYTLSPLLWKKIA------WGLSAGRVQSVAVRLLVTKERQRRAFHEGTYWDLKA
SLL------QEKTPFRAQLVTLGGTKVATGSDFDPATGQITAGHNVVLLNKEQAVELQEQ
LTG--KTWNVNNIEERPVTRKPAPPFTTSTLQQESNRKLCLSARDTMRVAQNLYEQ----
-----GYITYMRTDSVHLSDQAIAAARSCVEKKYGKQYLSPQPRQYTTKSKGAQEAHEAI
RPAGSTFRTPQ--ETGLGGREFAVYDLIWKRTVASQMPDSRQTQITVQLQV-----E-EA
SFRSSGKRIDFPGYLRAYVEGSDDPEAALEDQEVILPPLKVGDHPTCTELEAVDHETQPP
ARYTEASLVKTLESEGIGRPSTYASIIGTIIDKGYAHLVSNALIPTFTAFAVTDLLEKHF
PDIVDPSFTSKMEQTLDDIATGEAKWLPYLKKFYLGEKGLETLVRERESQIDATTARTVE
LENL-DA------KVRIGKYGPYIEVEN-----GEGVVTASIPKDLTPADLDPKQVEVLL
RQKTTGPDQVGRHPETGEPIYVKI-GTYGPYVQLGDKTD---------------------
------------------------------------------ENPKAKQVSLPKGVTAEN
LTLDMAVGLLALPRTLGVHPATNSRIQASLGRFGPYVVHDQGKE-GK-DYRSLKAVDNVL
TISLERALELLAEPKKGRASSTSKSKAALRELGTHPEDDSPINIYDGPYGPYIKHGKTNV
SLPEGQTVETVTLSAALELLQAKAST----KSTTRKTTKS--------------------
TSSKTKSTTKSSMSRA----KKKEASN---------------------------------
--------
>Ucyn|284929069
--------------------------MSTLVIVESPTKARTIRNFLPSEYQVEASMGHIR
DLPASASEIPASYKGKSWANLGVDVENNFDPIYVIPKDKKKVVQGLKTALKSVDELILAT
DEDREGESISWHLLQILK-PKVPIKRMVFHEITKDAIQESLENCRDINENLVHAQETRRV
LDRLYGYTLSPLLWKKIA------WGLSAGRVQSVAVRLLVQKERERLSFQSGEYWNLKV
LLK------KEEIFFEAKLISISGKKIAIGSDFDPKTGGLAGNRNIILLDEQEANILKEQ
LKDTNKTWNVVKVEEKKVSNKPFPPFTTSTLQQESNRKLGISARDTMRIAQKLYEE----
-----GYITYMRTDSVNLSSEAINAARKCVKKKYGEEFLSPHPRKYTTVSKGAQEAHEAI
RPAGNIFLIPK--ETGLTDQRLSLYDLIWKRTVACQMADAQLTQVSVIIAV-----E-NA
EFRAYGKRIDFPGFFRAYVEGSDNPEIALENQEIILPYLQEGEHLKCEQVDAISHKTQPP
ARYTEASLVKILEKEGIGRPSTYASIIGTICDRGYSQMRSKALVPTFTAFAVVSLLETYF
PELVDPMFTSKMEQALDEIATGEVLRVPYLEKFYFGDKGLDTQVKVRTDEINPSLAKAIN
LHNL-DT------TIKIGKFGPYIEVEQ-----NEKIITASIPADLTPSDLNIDQVTKIL
KQKTEGPEKIGLHPDIGEPIYLLI-GSYGPYVQLGEITE---------------------
------------------------------------------ENKKPKRTSLPKSIKPED
VNLEIALGLLALPRLLGTHPDTQASIKVNIGRFGSYVVHDQGKE-GK-DYRSLKKEDDLL
TISFERALELLSQPKLTRGRRT---KKPLKELGLHPEDNEPINIYEGPYGVYINHKKINV
SLSKKDKIDDITLEKALKLLLKKTPA----KKTPAKKTPA--------------------
KKATAKKATAKKIN----------------------------------------------
--------
>Syns5701|87303038
-------------------------MAHTLVIVESPTKARTIRGYLPKDFRVEASMGHVR
DLPNNASEIPAAHKGEKWANLGVNTAHQFEPLYVVPKDKKKVVKELKEALKGADQLLLAT
DEDREGESISWHLQQLLN-PKVPVKRMVFHEITKEAIGRALEETRDLDMELVHAQETRRI
LDRLVGYTLSPLLWKKVA------WGLSAGRVQSVAVRLLVQRERARRAFRSGSYWDLKA
RLE------HDGSGFEARLTHVAGEKIAGGSDFDETTGALKAGSKVRLLEESEARSLREA
VLS--QPWRVAEVEAKPTTRKPVPPFTTSTLQQEANRKLRLSARDTMRTAQGLYER----
-----GFITYMRTDSVHLSDQAINAARACVSEKYGTEYLSPAPRQFTTKARNAQEAHEAI
RPSGDAFRTPR--DTGLDGKDLALYELIWKRTVASQMAEARLTMLSVELQV-----A-EA
SFRASGKRIDFPGFFRAYVEGSDDPDAALEGQEVLLPSLAVDDRPACAGVEALGHQTQPP
ARYSEAALVKMLEKEGIGRPSTYASIIGTIVDRGYATLAGHALTPSFTAFAVTALLEGHF
PDLVDTSFTARMESSLDEISTGKLEWLPYLTDFYKGEKGLETQVQQREDDIDPTVSRTIE
LEGL-PC------VVRIGRFGAYLEAKKVADDGSEELIKATLPQEITPAELDGEQAELIL
RQKSEGPESIGVDPETGEAIYLLF-GQYGPYLQRGQASD---------------------
------------------------------------------EIPKPKRASLPKGIKPDE
LSLEDALGLLRLPRLLGEHPE-GGKVQAGLGRFGPYVVHDKGKG-EK-DYRSLKAEDDVL
VVGLSRALELLAMPKRGRGG-----RTALKDLGTPEGASEAIQVFDGPYGLYVKQGKVNA
SLPEGMGAEAITIEQAVELLAAKAASGKGKTGKTAATKAAAS------------------
KASTTASKAKPKAQPKAKAKADAATKPKIPSTTKTGRPRASAVRIIQAGQS---------
--------
>YellB|86609798
--------------------------MPKLVIVESPTKARTIRGFLPAGYEVQASMGHVR
DLPDSASEIPEELKGEEWSRLGVNVHADFEPLYVIPKDKRKVVKELKEALKKADELILAT
DEDREGESISWHLQQVLQ-PKVPTRRMVFHEITREAIQEALQNCREVDEQLVRAQETRRI
LDRLVGYTLSPLLWKKIA------PKLSAGRVQSVAVKLLVDRERERRAFRKASYWDLKA
ELQPKTTVAGQQAVFPAELVSLGGKRLANGQDFDPSTGQLIAGRDVVLLDQAQAEALRDR
LLG--KAWIVSSVEERPSTRKPAPPFTTSTLQQEANRKLHLSAQQTMRIAQKLYEE----
-----GYITYMRTDSVHLSEQAIRAARACVESMYGREYLSPEPRQYTTKTKGAQEAHEAI
RPAGSEFRLPS--QTPLSGQELALYDLIWKRTVASQMAEARQTYTIVLIAV-----D-DA
VFRASGKRIDFPGFFRAYVEGSDDPEAALEDREVHLPLLRQGDPLRCQKLEPVAHETQPP
ARYTEASLVKVLESEGIGRPSTYATILNTIMSRGYVRPMGSALVPTYTAFAVTELLEKYF
PNLVNTRFTAEMEQTLDDIASGQAEWLPYLRHFFLGEQGLEGQVKARELEIDSGLARSIH
LENL-PV------KIGIGPYGPYVAVET-----ESGEVRANLPEDIPPADLSAEHIAELI
QRKQEGPKPIAFHPETQEPIYVIPQGPYGPYVQLGEVSE---------------------
------------------------------------------DNKKPKRTSLPKGLKPDQ
VTPEIALGLLSLPRTLGEHPESGKKVQAGIGRFGPYVVCD-----G--DFRSLPADEDVL
TISLERALELLAQPKKSRGRAS---AKPLRELGSHPEDGEPVNLHDGPYGLYVKHGKVNA
SLPKGIPAEAVTLEMALQVLAEKEGSSAEVKGKSRSTGKAGSSV----------------
SKTQAKTASSSHTAQQAGNAVPQKRRK--AQTTSTGSGMAKEPQAQANGSAQVGSRPTIV
RITPKARA
>Syn7002|170079140
--------------------------MSTLVIVESPTKARTIRNYLPKGYHVTASMGHIR
DLPSSAEEIPKEQKGQPWSQLGVNVENNFAPLYIVPKKKKKVVTELKQALKEADELILAT
DEDREGESISWHLLEVLK-PKVPIKRMVFHEITQEAIQKALTNCREIDENLVHAQETRRI
LDRLVGYTLSPLLWRKIA------KGLSAGRVQSVSVRLLVQRERERQAFQSANYWDLKA
ELL------QKKSKFEAKLITLGGKKLASGSDFDAATGKLSKGKKVVVLSQAEAIALKDR
LKD--QPWTVSKTEEKPSTRRPSPPFTTSTLQQEANRKLGISARDTMRTAQKLYEE----
-----GYITYMRTDSVHLSEQAIAAARSCVAEKYGTEYLSPKVRQYKTKSKGAQEAHEAI
RPAGNTFRTPQ--ETGLSGRELALYDLIWKRTVACQMADARLTQLSVILKV-----D-DA
EFRSAGKRIDFPGFFRAYVEGSDDPDAALENQEVVLPDLKEGDQPTCKKLEEVDHNTQPP
ARYTEASLVKALESKGIGRPSTYATIIGTIVDRGYVQIRDKALTPTFTAFAVTALLEEHF
PNLVDTDFTSQMEQTLDEIATGKAQWLPYLKNFYLGDDGLGTQVKVREENIDPATAKAIA
IENL-PV------KVKIGRFGPYIEAAN-----GEETITASLPADLTPADLDPEQVETIL
KQKTEGPEQLGTHPETGDPIYLLV-GSYGPYVQLGEVTE---------------------
------------------------------------------EKKKPKRASLPKTVKPEE
LTLQMAVDLLALPRLLGEHPETNKPVKVGLGRFGPYVVHDQGKE-GK-DYRSLKKEDNLF
TIDFERAMELLAQPKRSRGRGK--TKTPLKELGKHPADNEPVNVYEGPYGIYVNHLKVNA
GLPEGETVETITLEKALELIAEKAGS----KATKKRSTTK--------------------
KKTTTKKTTAKK---T----TSRKTKT--SS-----------------------------
--------
>Cylr|282898809
--------------------------MSTLVIVESPTKARTIRNYLPKDYQVEASMGHVR
DLPQSASEIPATVKGEKWARFGVNIEADFEPVYVVLKDKKKVVSQLKEALKTANELILAT
DEDREGESISWHLYQLLK-PKVPTKRMVFHEITQEAIKKALANCRTIDDQLVRAQETRRI
LDRLVGYTLSPLLWKKIS------WGLSAGRVQSVAVRLIVNKERQRRAFREGTYWDLKA
SLL------QAKSPFTSVLITLEGTKVATGSDFDPATGQIAAGRNVVLLNEEQALALQER
LEG--KTWTVTDIEERPVIRKPAPPFTTSTLQQESNRKLRLSARDTMRIAQNLYEQ----
-----GYITYMRTDSVHLSEQAIAAARACVTQKYGQEYLSPQPRQYTTKSKGAQEAHEAI
RPAGSTFRTPQ--ETGLSGREFAVYDLIWKRTIASQMADSRQTQIAVHLKV-----E-EA
GFRSSGKRIDFPGYLRAYVEGSDDPEAALEDQEVILPPLKVGDHPQCTELEAVGHETQPP
ARYTEATLVKTLESEGIGRPSTYASIIGTIVDKGYAQLVSNALIPTFTAFAVTSLLEQHF
PEIVDPSFTSKMEQTLDEIATGEAEWLPYLRKFYLGEKGLQTLVQEQEDQIDPSKAKTVE
LENL-NA------KVRIGKFGPFIEVEN-----EGGIVTASIPKDITPADLDPEQVDMLL
RQKTVGPDQLGTHPDTGEPIYLKI-GTYGPYIQLGDKTD---------------------
------------------------------------------ENPKPKQASLPKGVTQEN
LTLDMAVGLLSLPRHLGEHPETGAKIQASLGKFGPYVVHDQGKD-GK-DYRSLKVGDDVL
TISLERALELLAEPKKARSSRNSKSKTALRELGLHPEDDAPVNIYNGEYGYYINHGKANV
GLPEGQTVESVTLSQALELLKAKTSS----KSRSKTTSTTKK------------------
STTAKTKSTTTKST------SRSQKKG---------------------------------
--------
>Prom9303|124022340
-------MQLACRCDKDWNGYISS-VANTLVIVESPTKARTIRGFLPKDFRVEASMGHVR
DLPNNASEIPAAQKGQKWANLGVNTTADFEPLYVVPKDKKKVVKELKAALKEADQLLLAT
DEDREGESISWHLLQLLA-PKVPVKRMVFHEITKEAIAKALDQPRDLDMELVHAQETRRI
LDRLVGYTLSPLLWKKVA------WGLSAGRVQSVSVRLLVQRERARRAFRSGSYWDLKA
KLE------KGGGQFEAKLTSLDGQKIATGSDFDEATGALKAGRNVRLLGESDALTLSEA
VRS--SQWRVEAVEEKPTVRKPVPPFTTSTLQQEANRKLRFSARETMRCAQGLYER----
-----GFITYMRTDSVHLSEQAIQAARSCVGSRYGDDYLSKTPRQFSTKSRNAQEAHEAI
RPAGESFRSPS--ESGLEGRDMALYELIWKRTVASQMAEARLTMLAVDLRV-----A-DA
KFRATGKRIDFPGFFRAYVEGSDDPDAALEGQEVLLPDLAVDDSPTLQDVEALGHQTQPP
ARYSEASLVKMLEKEGIGRPSTYASIIGTIVDRGYAALQNNSLIPSFTAFAVTALLEEHF
PDLVDTSFTARMEFTLDEISTGKVQWLPYLEGFYKGEKGLESQVQQREGDIDSSVSRTVD
LEGL-PC------VVRIGRFGAYLEAKRVGDDGEEESLKATLPQEITPADLDAEKAELIL
KQKADGPESIGEDPETGDQVYLLF-GQYGPYVQRGQVGE---------------------
------------------------------------------DNPKPKRASLPKGKKPDE
LSLDEALGLLRLPRLLGEHPD-GGRIQAGLGRFGPYVVWDKSKG-EK-DYRSLKGEDDVL
AVGLSRALELLAMPKRGRGG-----RTALKDLGIPEGSEETVQVFDGPYGLYVKQGKLNA
SLPEGKGVDDISLDVAVELLAAKALS----KKTSRRKKS---------------------
TSTTSKKPAAS---------KPKTPKP--PATTKTGRLRASAVRVIKPGEV---------
--------
>Syns7805|88807568
MRSKGNSLQPERRCDKEGVGDFCPPVAHTLVIVESPTKARTIRGFLPKAFRVEASMGHVR
DLPNNASEIPAAHKGQKWANLGVNTDADFEPLYVVPKDKKKIVKELKDALKGADQLLLAT
DEDREGESISWHLLQLLA-PKVPVKRMVFHEITKEAIGRALDQTRELDMELVHAQETRRI
LDRLVGYTLSPLLWKKVA------WGLSAGRVQSVAVRLLVQRERARRAFRSGSYWDLKA
ALE------KAGTRFEAKLTHLEGQRIATGNDFDESTGGLKEGSKVRLLSEEDARNLSAA
VEA--ADWSVTAVEEKPTVRRPVPPFTTSTLQQESNRKLRLSARETMRCAQGLYER----
-----GFITYMRTDSVHLSDQAISAARSCVESRYGKEYLSKSVRQFSTKSRNAQEAHEAI
RPAGESFRAPQ--DTGLDGRDLALYELIWKRTVASQMAEARLTMLSVDLSA-----V-NA
VFRASGKRIDFPGFFRAYVEGSDDPDAALEGQEVLLPSLSVGDAPSLKDVEALGHQTQPP
ARFSEASLVKMLEKEGIGRPSTYASIIGTIVDRGYATLLNNSLTPSFTAFAVTSLLEEHF
PDLVDPGFTARMENTLDEISHGTVQWLPYLEGFYKGDKGLESQVHQREGDIDPGASRTID
LEGL-PC------VVRIGRFGAYLESKRVGEDGEEELIKATLPREITPADLDHDQAELIL
KQKADGPEALGEDPETGDLVYLLF-GQYGPYVQRGQVSD---------------------
------------------------------------------ENPKPKRASLPKGVKPED
LSLDDALGLLRLPRLLGEHPD-GGKVQAGLGRFGPYVVWDKGKG-EK-DYRSLKGDDDVL
SVGLTRAMELLAMPKRGRGG-----RTALKDLGKPDGSEETIQVYDGPYGLYVKQGKVNA
SLPEGKGAEDITLEEALELLAAKAST----KKSSSRKSAAT-------------------
KKPAAKKPAAKKPAA-----KPAAKKP--PATTKSGRLRASAVRVIRPGDS---------
--------
>Syns7803|148240219
-------------------------MAHTLVIVESPTKARTIRGFLPKAFRVEASMGHVR
DLPNNASEIPAAHKGQKWANLGVNTEADFEPLYVVPKDKKKIVRELKDALKGADQLLLAT
DEDREGESISWHLLQLLA-PKVPVKRMVFHEITKEAIGRALDQTRELDMELVHAQETRRI
LDRLVGYTLSPLLWKKVA------WGLSAGRVQSVAVRLLVQRERARRAFRSGSYWDLKA
ALE------KAGTRFEAKLTHLEGQRIATGNDFDESTGGLKEGSKVRLLSEEEARKLSAA
VEA--ADWSVTAVEEKPTVRRPVPPFTTSTLQQESNRKLRLSARETMRCAQGLYER----
-----GFITYMRTDSVHLSDQAISAARSCVESRYGKEYLSKSVRQFSTKSRNAQEAHEAI
RPAGESFRAPQ--ETGLDGRDLALYELIWKRTVASQMAEARLTMLSVDLNA-----A-DA
VFKASGKRIDFPGFFRAYVEGSDDPDAALEGQEVLLPSLSVGDAPSLKEVEALGHQTQPP
ARFSEASLVKMLEKEGIGRPSTYASIIGTIVDRGYATLLNNSLTPSFTAFAVTSLLEEHF
PDLVDPGFTARMENTLDEISHGTVQWLPYLEGFYKGDQGLESQVHQREGDIDPGASRTID
LEGL-PC------VVRIGRFGAYLESKRVGDDGEEELIKATLPREITPADLDADQAELIL
KQKADGPEALGEDPETGDLVYLLF-GQYGPYVQRGQVSD---------------------
------------------------------------------ENPKPKRASLPKGVKPED
LNLDDALGLLRLPRLLGEHPD-GGKVQAGLGRFGPYVVWDKGKG-EK-DYRSLKGDDDVL
AVGLTRALELLAMPKRGRGG-----RTALKDLGKPEGSEETIQVYDGPYGLYVKQGKVNA
SLPEGKGADDITLEEAVELLAAKAST----KKSSSRKSAAA-------------------
KKPAAKKPAAKKPAA-----KPAAKKP--PATTKSGRLRASAVRVIRPADS---------
--------
>Cya0110|126656660
--------------------------MSTLVIVESPTKARTIRNYLPQGYQVEASMGHVR
DLPASADEIPASYKDKDWANLGVNVENGFEPIYVIPKGKKKVVQGLKSALKSADELILAT
DEDREGESISWHLLQLLK-PKVPIKRMVFHEITREAIQKSLKNCRDIDENLVHAQETRRI
LDRLYGYTLSPLLWKKIA------WGLSAGRVQSVAVRLLVQRERDRLAFQSGGYWDLKA
LLE------KEKSPFEAKLITLGGKKIATGSDFDPNTGKIAQGRDVVLLNEQEANTLKER
LEG--KTWTVTKKEEKATTRKPYAPFTTSTLQQESNRKLSISARDTMRIAQKLYEE----
-----GYITYMRTDSVHLSDEAIKAARNCVEEKYGKEYLSPKPRQYTTKSKGAQEAHEAI
RPAGNRFRTPQ--ETGLSGQEFALYDLIWKRTVASQMANAKLTQISVLLDV-----E-DA
GFRSSGKRIDFPGFFRAYVEGSDDPDAAIEDQEVILPPLTEGDHPDCKELDVLGHETQPP
ARYTEASLVKMLEGEGVGRPSTYASIIGTIRDRGYAQMRSKALVPTFTAFAVVNLLENHF
PDLVDTKFTSKMEQTLDEIATGEAQWVPYLQKFYSGEEGLDTQVKVRVDQIDPGVAKAIN
LDNL-DA------TVKIGKFGPYVEIEQ-----GEEKITASIPADLTPSDLNPEQVNKLL
KQKTEGPEKLGLHPETGEPIYILI-GSYGPYVQLGEVSE---------------------
------------------------------------------ENKKPKRASLPKGTKIED
VTLDMAVGLLALPRLLGTHPDTEAKIKASLGRFGPYVVHDQGKN-GK-DYRSLKKEDDVL
TVTLERALELLAQPKKGRGGGR--TKKPLKELGVHPEDQEPVNVYEGPYGVYVKHGKVNA
GLPEGETVETITLEKALELLAAKAST----KKKTTRKTTSKT------------------
KKTTTKRTTKSKTN------TTKETKS---------------------------------
--------
>Mica|166368404
--------------------------MSTLVIVESPTKARTISNYLPSGYRVQASMGHIR
DLPASAEEIPPAHKDKSWANLGVDVENDFDPLYVVPKTKSKVVKELKEALKGASELILAT
DEDREGESISWHLLQVLN-PKIPTKRMVFHEITKEAIQAALKNCRSIDENLVHAQETRRI
LDRLYGYTLSPLLWKKIS------KGLSAGRVQSVAVRLLVQRERERRAFKTANYWDLKA
TLE------KDKNQFESKLVTLNGQKVANGSDFDADTGRLLPGRQVTLLDQATAAALKER
IED--KIWRVSHTEEKPTTRKPSPPFTTSTLQQEANRKLGISARDTMRIAQNLYEQ----
-----GYITYMRTDSVHLSDQAITAARNCVEQMYGKNYLSPQPRQYTTKSKGAQEAHEAI
RPAGSSFRLPR--ETGLSGLEFALYDLIWKRTVASQMADARITQIAVNIQV-----E-NA
GFRSSGKRIDFPGFFRAYVEGSDDPEAAIDDQEIILPALSVGDTPNCRQLEAISHDTQPP
ARYSEASLVKTLESEGIGRPSTYATILGTIIDRGYAQMRNKTLIPTFTAFAVVSLLENHF
PDLVDPKFTSKMEETLDDIATGSAQWLPYLDRFYRGEKGLESQVKERESQINSSTAKSVI
LEDL-QA------TIKIGKYGPYLEVSR-----GDQILTASIPADLTPADLNPEQVETLL
RQKTEGPDKLGLHPDSGEPIYLLV-GSYGPYVQLGDVSD---------------------
------------------------------------------DNPKPKRASLPKGVKPED
VTLEQAVGLLALPRLLGTHPLTGGKIKASLGRFGPYIVQEQGKE--K-EYRSLKAGDDVL
TITLDRALALLAEPKKTRSARG-STKPPLKELGKHPDDGESVGLYEGPYGVYIKHGKTNA
KIPEGETAETLTLEQALVALAAKTTT----AKKTTTKKT---------------------
TSSTTKKTTSPG---S----KTSKSKT--V------------------------------
--------
>Syns8109|260436720
-------------------------MAHTLVIVESPTKAKTIRGFLPKGFKVEASMGHVR
DLPNNASEIPASAKGQKWANLGVNTDADFEPLYVVPKDKKKTVRELKDALKGADQLLLAT
DEDREGESISWHLLQLLA-PKVPVKRMVFHEITKEAIGKALDQTRDLDMELVHAQETRRI
LDRLVGYTLSPLLWKKVA------WGLSAGRVQSVAVRLLVQRERARRAFRSGSYWDLKA
QLE------QSGSAFEAKLIHVGGQRIATGNDFDESTGGLKAGSAVRLLSESEAKTLAES
VRS--SAWTVDAVEQKPTVRKPVPPFTTSTLQQEANRKLRLSARETMRCAQGLYER----
-----GFITYMRTDSVHLSDQAINASRNCVESLYGKEYLSKGPRQFSTKARNAQEAHEAI
RPSGESFRTPG--ETGLDGRDLAVYELIWKRTVASQMAEARLTMLSVDLSS-----G-EA
SFRASGKRIDFPGFFRAYVEGSDDPDAAIEGQEVLLPALSVGDAPEPKTVEPLGHQTQPP
ARFSEASLVKMLEKEGIGRPSTYASIIGTIVDRGYATLLGNALTPSFTAFAVTALLEEHF
PELVDTSFTARMENTLDEISHGKVQWLPYLEGFYKGDEGLENQVQQREGDIDPGASRTID
LEGL-SS------VVRIGRFGAYLEAKRVSDDGEEELIKATLPQEITPADLDEEQAELIL
KQKADGPEAIGEDPETGDLVYLLF-GQYGPYVQRGQVSD---------------------
------------------------------------------ENPKPKRASLPKGQKPED
LTLEDALGLLRLPRLLGEHPD-GGRIQAGLGRFGPYVVWDKGKG-EK-DYRSLKGGDDVL
AVGLSRALELLAMPKRGRGG-----RTALKDLGKPEGSDETIQVYDGPYGLYVKQGKVNA
SLPEGKGADDMTLEEAVELLAAKAAS----KKGGRKTAA---------------------
KKTAAKKSAAK---------KPAAKKP--PATTKTGRLRASAVRVIKPADN---------
--------
