# Supplementary material for: Genome fluctuations in cyanobacteria reflect evolutionary, developmental and adaptive traits
Source: BMC Evol Biol. 2011 Jun 30;11:187. doi: 10.1186/1471-2148-11-187 (PMC3141437; doi:10.1186/1471-2148-11-187)
Supplement: Additional file 8 — Individual and concatenated alignments for protein groups. Compressed file containing all alignments of individual groups (fasta format) and the concatenated alignment of 285 single-copy genes (phylip format). [file 1471-2148-11-187-S8.GZ › Cyanos1443.faa]

>Syne7942|81300228
----------------------------------------------------MKLSVYGK
GGIGKSTTSCNISVALARRGKKVLQIGCDPKHDSTFTLTGFLIPTIIDTLQAKDYHYEDV
WPEDVIYRGYGGVDCVEAGGPPAGAGCGGYVVGETVKLLKELNAFDEYDVILFDVLGDVV
CGGFAAPLNYSDYCLIITDNGFDALFAANRIAASVREKARTHTLRLAGLIGNRTSKRDLI
DKYIEAVPMPVLEVLPLIEDIRISRVKGKTVFEMAETEPSLLTVCDYYLNIADQILARPE
GVVPKDAADRDLFSLLSDFYLNP--PKQTTEAIAPEALLV
>PromCC|33239995
---------MTTTLANRP--------------DGEGSVQVKLDPKVNIEEGALVIAVYGK
GGIGKSTTSSNLSAAFSKLGKKVLQIGCDPKHDSTFTLTHKMVPTVIDILEEVDFHSEEL
RPQDFMFEGFNGVQCVESGGPPAGTGCGGYVTGQTVKLLKEHHLLEDTDVVIFDVLGDVV
CGGFAAPLQHANYCLIVTANDFDSIFAMNRIVAAINAKAKNYKVRLGGVIANRSAELDQI
EKFNEKTGLKTMAHFRNVDAIRRSRLKKCTIFEMDPEEEGVLEVQNEYLSLAKKMIDNVE
PLEAEPLKDREIFDLLG-----------------FD----
>Crow|67922401
--------------------------------------------------MTLTLAVYGK
GGIGKSTTSCNISTALAKRGKKVLQIGCDPKHDSTFTLTGFLIPTIIDTLQEQDFHYENI
WPEDVIYKGYAGVDCVEAGGPPAGAGCGGYVVGETVKLLKELNAFDEYDVILFDVLGDVV
CGGFAAPLNYAQYCLIVTDNGFDALFAANRIAASVREKARTHPLRLAGLIGNRTSKRDLI
DKYVQRVPMPVLEILPLIEDIRVSRVKGQTLFEMADNDPSLDYVCNYYLNIADQLLALPE
GVVPNDAQDRELFSLLSDFYLNPQAPK--TEEEELDLMMV
>Syn7335|254421297
--------MVVSNDLRPN---VANKAVVNKGADGEGSVQVHQDESMKIDSGALVIAVYGK
GGIGKSTTSSNLSAAFSRLGKRVLQIGCDPKHDSTFTLTKKMVPTVIDVLESVDFHSEEL
QTNDFMFEGYNGVMCIESGGPPAGTGCGGYVTGQTVKLLKEHHLFEDTDVVIFDVLGDVV
CGGFAAPLQHAHYCLIVTANDFDSIFAMNRIVAAIQAKAKNYKVRLGGIIANRSEGTDQI
DKFNERVGLKTLAHFKTVDAIRRSRLKKCTVFEMDE-EPEVLEVQQEYLKLAKGMIEDAK
PLEVNPLKDRDIFDLLG-----------------FE----
>Syn307|148242665
MKRPLRSFHAMTTTLTPP---------SSRREDGDGSVQVHQDASLKIEEGALVIAVYGK
GGIGKSTTSSNLSAAFSKLGKRVLQIGCDPKHDSTFTLTHKMVPTVIDILEEVDFHSEEL
QPEDFVFEGFNGVMCVESGGPPAGTGCGGYVTGQTVKLLKEHHLLEDTDVVIFDVLGDVV
CGGFAAPLQHANYCLIVTANDFDSIFAMNRIVQAIQAKAKNYKVRLGGVVANRSAETDQI
DKFNERTGLRTMAHFRDVDAIRRSRLKKCTIFEMDKDEEGVEAVQNEYLLLAQNMLDHVE
PLEAESLKDREIFDLLG-----------------FD----
>Syn9605|78212289
----------MTTILTRP---------A----DGEGSVQVHQDPALNIQEETLVIAVYGK
GGIGKSTTSSNLSAAFSKLGKRVLQIGCDPKHDSTFTLTHKMVPTVIDILEEVDFHSEEL
RPEDFVFTGFNGVQCVESGGPPAGTGCGGYVTGQTVKLLKEHHLLEDTDVVIFDVLGDVV
CGGFAAPLQHANYCLIVTANDFDSIFAMNRIVQAIQAKAKNYKVRLGGVVANRSADTDQI
DKFNERTGLRTMAHFRDVDAIRRSRLKKCTIFEMDDADEAVQAVQNEYLRLAQNMLDKVE
PLEATSLKDREIFDLLG-----------------FD----
>Nosp|186684539
----------------------------------------------------MKLAVYGK
GGIGKSTTSCNISVALAKRGKKVLQIGCDPKHDSTFTLTGFLIPTIIDTLQEKDYHYEDV
WPEDVIYKGYGGVDCVEAGGPPAGAGCGGYVVGETVKLLKELNAFDEYDVILFDVLGDVV
CGGFAAPLNYADYCLIVTDNGFDALFAANRIAASVREKARTHPLRLAGLIGNRTSKRDLI
EKYIEAVPMPVLEVLPLIEDIRVSRVKGKTLFEMAEQDPSLDYVCDYYLNIADQILARPE
GVVPNDTPDRELFSLLSDFYLNPGKPQVPNSEEELDLMIV
>PromAS|123968134
----------MTSTINRP---------L----DGEGSVQVKQDPKINIEEGALVIAVYGK
GGIGKSTTSSNLSAAFSKLGKKVLQIGCDPKHDSTFTLTHKMVPTVIDILEEVDFHSEEL
RPTDFMFEGFNGVMCVESGGPPAGTGCGGYVTGQTVKLLKEHHLLEDTDVVIFDVLGDVV
CGGFAAPLQHANYCLIVTANDFDSIFAMNRIVSAIKAKAKNYKVRLGGVVANRSKDTDQI
DKFNERTGLKTMAHFKDVDAIRRSRLKKCTIFEMEPTEDVIEV-QNEYLSLAKNMLENVE
PLEGNPLKDREIFDLLG-----------------FD----
>Rapb|282896538
----------------------------------------------------MKLAVYGK
GGIGKSTTSCNISVALAKRGKKVLQIGCDPKHDSTFTLTGFLIPTIIDTLQEKDYHYEDV
WPEDVIYPGYGGVDCVEAGGPPAGAGCGGYVVGETVKLLKELNAFDEYDVILFDVLGDVV
CGGFAAPLNYADYCLIVTDNGFDALFAANRIAASVREKARTHPLRLAGLIGNRTAKRDLI
EKYVEAVPMPVLEVLPLIEDIRVSRVKGKTLFEMAESDPSLNYVCDYYLSIADQILAQPE
GVVPSDAPDRELFSLLSDFYLNPTKPQTNNQEQESKLMMV
>YellA|86607008
-----------------------------------------------MEERAVKLAVYGK
GGIGKSTTSCNLSVALAKRGKKVLQIGCDPKHDSTFTLTGFLIPTIIDTLEAKGYHYEDI
YPEDVIYRGYGGVDCVEAGGPPAGAGCGGYVVGETVKLLKELNAFDEYDVILFDVLGDVV
CGGFAAPLNYADYCVIVTDNGFDALFAANRIAASVREKAKTRKLRLAGLIGNRTSKRDLI
DQYVSAVPMPVLEVLPLVEDIRISRVKGKTLFEMAETDPSLEPVCQYYLNIADELLARPE
GIVPRPAEDRELFALLSDFYKTPV----------REPALV
>Prom9215|157412959
----------MTSTINKP---------L----DGEGSVQVKQDPKINIEEGALVIAVYGK
GGIGKSTTSSNLSAAFSKLGKKVLQIGCDPKHDSTFTLTHKMVPTVIDILEEVDFHSEEL
RPNDFMFEGFNGVMCVESGGPPAGTGCGGYVTGQTVKLLKEHHLLEDTDVVIFDVLGDVV
CGGFAAPLQHANYCLIVTANDFDSIFAMNRIVSAIKAKAKNYKVRLGGVVANRSKDTDQI
DKFNERTGLKTMAHFKDVDAIRRSRLKKCTIFEMEPTEDVIEV-QNEYLSLAKNMLENVE
PLEGNPLKDREIFDLLG-----------------FD----
>PromN2A|72383708
----------MTSTITRK---------E----DGEGSVQVKQDPKAQIQEGALVIAVYGK
GGIGKSTTSSNLSAAFSKLGKKVLQIGCDPKHDSTFTLTHKMVPTVIDILEEVDFHSEEL
RPEDFMFKGFNGVMCVESGGPPAGTGCGGYVTGQTVKLLKEHHLLEDTDVVIFDVLGDVV
CGGFAAPLQHANYCLIVTANDFDSIFAMNRIVAAINAKAKNYKVRLGGVIANRSAELDQI
EKFNERTGLKTMAHFRNVDAIRRSRLKKCTIFEMDSEEEGVVEVQNEYLSLAQKMIDNVE
PLEAEPLKDREIFDLLG-----------------FD----
>Syns9917|87123936
---------------------------------------MHQEAGLQIEEGALVIAVYGK
GGIGKSTTSSNLSAAFSKLGKRVLQIGCDPKHDSTFTLTHRMVPTVIDILEEVDFHSEEL
RPEDFVFPGYNGVQCVESGGPPAGTGCGGYVTGQTVKLLKEHHLLEDTDVVIFDVLGDVV
CGGFAAPLQHANYCLIVTANDFDSIFAMNRIVAAIQAKAKNYKVRLGGVVANRSADTDQI
DRFNSRTGLRTMAHFRDVDAIRRSRLKKCTIFEMDDDEPGVKDVRNEYLRLAQTLLDSVE
PLEASPLKDREIFDLLG-----------------FD----
>Prom9312|78778928
----------MTSTINKP---------L----DGEGSVQVKQDPKINIEEGALVIAVYGK
GGIGKSTTSSNLSAAFSKLGKKVLQIGCDPKHDSTFTLTHKMVPTVIDILEEVDFHSEEL
RPTDFMFEGFNGVMCVESGGPPAGTGCGGYVTGQTVKLLKEHHLLEDTDVVIFDVLGDVV
CGGFAAPLQHANYCLIVTANDFDSIFAMNRIVSAIKAKAKNYKVRLGGVVANRSKDTDQI
DKFNERTGLKTMAHFKDVDAIRRSRLKKCTIFEMEPTEDVIEV-QNEYLSLAKNMLENVE
PLEGNPLKDREIFDLLG-----------------FD----
>SynsBL|116072215
----------MTTTLSRP---------T----DGEGSVQVQQDPSMKIEEGALVIAVYGK
GGIGKSTTSSNLSAAFSKLGKRVLQIGCDPKHDSTFTLTHSMVPTVIDILEEVDFHSEEL
RPDDFVFTGYNGVKCVESGGPPAGTGCGGYVTGQTVKLLKEHHLLEDTDVVIFDVLGDVV
CGGFAAPLQHANYCLIVTANDFDSIFAMNRIVQAIQAKAKNYKVRLGGVVANRSADTDQI
DKFNERTGLRTMAHFKDVDAIRRSRLKKCTIFEMDDDDEAVEAVRNEYLRLAQNMLDKVE
PLEAVSLKDREIFDLLG-----------------FD----
>Prom9515|123965842
----------MTSTINKH---------L----DGEGSVQVKQDPKVNIEEGALVIAVYGK
GGIGKSTTSSNLSAAFSKLGKKVLQIGCDPKHDSTFTLTHKMVPTVIDILEEVDFHSEEL
RPTDFMFEGFNGVMCVESGGPPAGTGCGGYVTGQTVKLLKEHHLLEDTDVVIFDVLGDVV
CGGFAAPLQHANYCLIVTANDFDSIFAMNRIVSAIKAKAKNYKVRLGGVVANRSKDTDQI
DKFNDRTGLKTMAHFKDVDAIRRSRLKKCTIFEMEPTEDVIEV-QNEYLSLAKNMLENVE
PLEGTPLKDREIFDLLG-----------------FD----
>Cya8802|257058704
--------------------------------------------------MTLTLAVYGK
GGIGKSTTSCNISTALAKRGKKVLQIGCDPKHDSTFTLTGFLIPTIIDTLQEKDFHYEDI
WPEDVIYKGYAGVDCVEAGGPPAGAGCGGYVVGETVKLLKELNAFDEYDVILFDVLGDVV
CGGFAAPLNYADYCLIVTDNGFDALFAANRIAASVREKARTHPLRLAGLIGNRTSKRDLI
DKYIEAVPMPVLEILPLIEDIRVSRVKGKTLFEMTESDPSLDYVCNYYLNIADQLLAMPE
GVVPNDAPDRELFTLLSDFYLNPQTPVK-SQEEELDLMMV
>Prom9313|33863486
----------MTTTLTRP---------A----DGEGSVQVQQDASVRIQEGALVIAVYGK
GGIGKSTTSSNLSAAFSKLGKRVLQIGCDPKHDSTFTLTHRMVPTVIDILEEVDFHSEEL
RPDDFMFEGFNGVKCVESGGPPAGTGCGGYVTGQTVKLLKEHHLLEDTDVVIFDVLGDVV
CGGFAAPLQHANYCLIVTANDFDSIFAMNRIVAAINAKAKNYKVRLGGVIANRSAELDQI
EKFNQQTGLKTMAHFKNVDAIRRSRLKKCTIFEMDSSDEGVMECQNEYLSLAQKMLDNVE
PLEAEPLKDREIFDLLG-----------------FD----
>Cya7822|196257428
--------------------------------------------------MTLKLAVYGK
GGIGKSTTSCNISTALAKRGKKVLQIGCDPKHDSTFTLTGFLIPTIIDTLQEKSFHYEDI
WSEDVIYKGYAGVDCVEAGGPPAGAGCGGYVVGETVKLLKELNAFDEYDVILFDVLGDVV
CGGFAAPLNYADYCLIVTDNGFDALFAANRIAASVREKARTHPLRLAGLIGNRTSKRDLI
DKYIEAVPMPVLEILPLIEDIRVSRVKGKTLFEMADSDPSLNYVCDYYLNIADQLLALPE
GVIPNDAQDRELFTLLSDFYLNPTKPQV-TVQEELDLMMV
>Cya7424|218439335
----------------------------------MGDKKKLINSDTGETTLTLKLAVYGK
GGIGKSTTSCNISTALAKRGKKVLQIGCDPKHDSTFTLTGFLIPTIIDTLQEKDFHYEDI
WPEDVIYKGYAGVDCVEAGGPPAGAGCGGYVVGETVKLLKELNAFDEYDVILFDVLGDVV
CGGFAAPLNYADYCLIVTDNGFDALFAANRIAASVREKARTHPLRLAGLIGNRTSKRDLI
DKYVEAVPMPVLEILPLIEDIRVSRVKGKTLFEMADSDPSLNYVCNYYLNIADQILARPE
GVVPNDAQDRELFTLLSDFYLNPQKPQ--SQDEELDLMMV
>PromN1A|124025308
----------MTSTITRK---------E----DGEGSVQVKQDPKAQIQEGALVIAVYGK
GGIGKSTTSSNLSAAFSKLGKKVLQIGCDPKHDSTFTLTHKMVPTVIDILEEVDFHSEEL
RPEDFMFKGFNGVMCVESGGPPAGTGCGGYVTGQTVKLLKEHHLLEDTDVVIFDVLGDVV
CGGFAAPLQHANYCLIVTANDFDSIFAMNRIVAAINAKAKNYKVRLGGVIANRSAELDQI
EKFNERTGLKTMAHFRNVDAIRRSRLKKCTIFEMDSEEEGVVEVQNEYLSLAQKMIDNVE
PLEAEPLKDREIFDLLG-----------------FD----
>Micc|254416984
----------------------------------------------------MKLSVYGK
GGIGKSTTSCNISVALARRGKKVLQIGCDPKHDSTFTLTGFLIPTIIDTLQEKDYHYEDV
WPEDVIYKGYGGVDCVEAGGPPAGAGCGGYVVGETVKLLKELNAFDEYDVILFDVLGDVV
CGGFAAPLNYSDYCMIVTDNGFDALFAANRIAASVREKARTHPLRLAGLIGNRTSKRDLI
DKYIEAVPIPVLEILPLIEDIRISRVKGKTIFEMAETDPSLIPVCDYYLNIADQVLARPE
GVVPNDSPDRELFSLLSDFYLNPQQPKVTSEEEELDLMMV
>Prom9202|254525605
----------MTSTINKP---------L----DGEGSVQVKQDPKINIEEGALVIAVYGK
GGIGKSTTSSNLSAAFSKLGKKVLQIGCDPKHDSTFTLTHKMVPTVIDILEEVDFHSEEL
RPNDFMFEGFNGVMCVESGGPPAGTGCGGYVTGQTVKLLKEHHLLEDTDVVIFDVLGDVV
CGGFAAPLQHANYCLIVTANDFDSIFAMNRIVSAIKAKAKNYKVRLGGVVANRSKDTDQI
DKFNERTGLKTMAHFKDVDAIRRSRLKKCTIFEMEPTEDVIEV-QNEYLSLAKNMLENVE
PLEGNPLKDREIFDLLG-----------------FD----
>Nods|119513176
----------------------------------------------------MKLAVYGK
GGIGKSTTSCNISVALAKRGKKVLQIGCDPKHDSTFTLTGFLIPTIIDTLQEKDYHYEDV
WPEDVIYKGYGGVDCVEAGGPPAGAGCGGYVVGETVKLLKELNAFDEYDVILFDVLGDVV
CGGFAAPLNYADYCMIVTDNGFDALFAANRIAASVREKARTHPLRLAGLIGNRTAKRDLI
DKYIETVPMPVLEVLPLIEDIRISRVKGKTLFEMAEHDPSLSYVCDYYLNIADQILARPE
GVVPNDTPDRELFSLLSDFYLNPGKHQVPNSEEALDLMIV
>Cyab|254431827
----------MTTTLRRP--------------DGEGSLQVHQDPSVGIETGALVIAVYGK
GGIGKSTTSSNLSAAFSKLGKRVLQIGCDPKHDSTFTLTKRMVPTVIDILEEVDFHSEEL
RPEDFVFEGFNGVQCVESGGPPAGTGCGGYVTGQTVKLLKEHHLLEDTDVVIFDVLGDVV
CGGFAAPLQHAHYCLIVTANDFDSIFAMNRIIAAIQAKAKNYKVRLGGVVANRSKDTDQI
DRFNDRVGMRTMAHFPDLDAIRRSRLKKCTIFEM-EASPEVEAVQQEYLRLAQAMLENVR
PLEAESLKDREIFDLLG-----------------FD----
>Acam|158334615
----------------------------------------------------MKLAVYGK
GGIGKSTTSCNISVALAKRGKKVLQIGCDPKHDSTFTLTGFLIPTIIDTLQEKDYHYEDV
WPEDVIYKGFGGVDCVEAGGPPAGAGCGGYVVGETVKLLKELNAFDEYDVILFDVLGDVV
CGGFAAPLNYADYCMIVTDNGFDALFAANRIAASVREKARTHPLRLAGLIGNRTSKRDLI
DKYIDSVPMPVLEILPLIEDIRVSRVKGKTMFEMAESDPSLEPVCNYYLNIADQILAGPE
GVVPEDAQDRELFALLSDFYLNPTQPK--TEEEELDLMMV
>Prom9301|126695907
----------MTSTINRP---------L----DGEGSVQVKQDPKINIEEGALVIAVYGK
GGIGKSTTSSNLSAAFSKLGKKVLQIGCDPKHDSTFTLTHKMVPTVIDILEEVDFHSEEL
RPTDFMFEGFNGVMCVESGGPPAGTGCGGYVTGQTVKLLKEHHLLEDTDVVIFDVLGDVV
CGGFAAPLQHANYCLIVTANDFDSIFAMNRIVSAIKAKAKNYKVRLGGVVANRSKDTDQI
DKFNERTGLKTMAHFKDVDAIRRSRLKKCTIFEMEPTEDVIEV-QNEYLSLAKNMLEKVE
PLEGNPLKDREIFDLLG-----------------FD----
>Artm|209523510
----------------------------------------------------MKLAVYGK
GGIGKSTTSCNISVALAKRGKKVLQIGCDPKHDSTFTLTGFLIPTIIDTLQEKDYHYEDV
WPEDVIYKGYGGVDCVEAGGPPAGAGCGGYVVGETVKLLKELNAFDEYDVILFDVLGDVV
CGGFAAPLNYADYCMIVTDNGFDALFAANRISASVREKSRTHPLRLAGLIGNRTSKRDLI
DKYVESVPMPVLEVLPLIEDIRVSRVKGKTLFEMAETDPSLSYVCDYYLNIADQILSQPE
GVVPKDAPDRELFSLLSDFYLNPTKPSVQTQEDELDLMMV
>Syne6301|56750146
----------------------------------------------------MKLSVYGK
GGIGKSTTSCNISVALARRGKKVLQIGCDPKHDSTFTLTGFLIPTIIDTLQAKDYHYEDV
WPEDVIYRGYGGVDCVEAGGPPAGAGCGGYVVGETVKLLKELNAFDEYDVILFDVLGDVV
CGGFAAPLNYSDYCLIITDNGFDALFAANRIAASVREKARTHTLRLAGLIGNRTSKRDLI
DKYIEAVPMPVLEVLPLIEDIRISRVKGKTVFEMAETEPSLLTVCDYYLNIADQILARPE
GVVPKDAADRDLFSLLSDFYLNP--PKQTTEAIAPEALLV
>Anav|75908549
---------------------------------MKENVLATSLIKNDKRQPTVKLAVYGK
GGIGKSTTSCNISVALAKRGKKVLQIGCDPKHDSTFTLTGFLIPTIIDTLQEKDYHYEDV
WPEDVIYKGYGGVDCVEAGGPPAGAGCGGYVVGETVKLLKELNAFDEYDVILFDVLGDVV
CGGFAAPLNYADYCMIVTDNGFDALFAANRIAASVREKARTHPLRLAGLIGNRTSKRDLI
EKYVEAVPMPVLEVLPLIEDIRVSRVKGKTLFEMAESDPSLNYVCDYYLSIADQILARPE
GVVPNDAPDRELFSLLSDFYLNPGKPQVPNPEEELDLMIV
>Artp|284053865
----------------------------------------------------MKLAVYGK
GGIGKSTTSCNISVALAKRGKKVLQIGCDPKHDSTFTLTGFLIPTIIDTLQEKDYHYEDI
WPEDVIYKGYGGVDCVEAGGPPAGAGCGGYVVGETVKLLKELNAFDEYDVILFDVLGDVV
CGGFAAPLNYADYCMIVTDNGFDALFAANRISASVREKSRTHPLRLAGLIGNRTSKRDLI
DKYVESVPMPVLEVLPLIEDIRVSRVKGKTLFEMAETDPSLSYVCDYYLNIADQILSQPE
GVVPKDAPDRELFSLLSDFYLNPTKPSVQTQEDELDLMMV
>Cya7425|220909305
----------------------------------------------------MKLAVYGK
GGIGKSTTSCNISVALARRGKKVLQIGCDPKHDSTFTLTGFLIPTIIDTLQSKDYHYENV
WPEDVIYKGYGGVDCVEAGGPPAGAGCGGYVVGETVKLLKELNAFDEYDVILFDVLGDVV
CGGFAAPLNYADYCLIVTDNGFDALFAANRIAASVREKARTHVLRLAGLIGNRTAKRDLI
DKYVEAVPMPVLEILPLIEDIRVSRVKGKTLFEMAESDPSLNYVCDYYLNIADQILARPE
GVVPQGAPDRDLFALLSDFYLNPAPNKV--EQEDLELMMV
>Cya51142|172039445
------------------------------------------MITKETKPLTLTLAVYGK
GGIGKSTTSCNISTALAKRGKKVLQIGCDPKHDSTFTLTGFLIPTIIDTLQEKDFHYEDI
WPEDVIYKGYAGVDCVEAGGPPAGAGCGGYVVGETVKLLKELNAFDEYDVILFDVLGDVV
CGGFAAPLNYADYCLIVTDNGFDALFAANRIAASVREKARTHPLRLAGLIGNRTSKRDLI
DKYVEAVPMPVLEILPLIEDIRVSRVKGKTLFEMTESDPSLDYVCNYYLNIADQLLAMPE
GVIPNDAQDRELFTLLSDFYLNPQAPKQ-TEEDELDLMMV
>Lyns|119493983
----------------------------------------------------MKLSVYGK
GGIGKSTTSCNISVALAKRGKKVLQIGCDPKHDSTFTLTGFLIPTIIDTLQEKDYHYEDI
WPEDVIYKGYGGVDCVEAGGPPAGAGCGGYVVGETVKLLKELNAFDEYDVILFDVLGDVV
CGGFAAPLNYSDYCMIVTDNGFDALFAANRIAASVREKARTHPLRLAGLIGNRTSKRDLI
DKYIDSVPMPVLEILPLIEDIRVSRVKGKTLFEMAETDPSLNYVCDYYLNIADQILSEPE
GVVPQDVPDRELFALLSDFYLNPSQPPVQNKEDELDLMMV
>Prom9211|159903086
---------MTTTLASRP--------------DGEGSVQVKLDPKVNIEEGALVIAVYGK
GGIGKSTTSSNLSAAFSKLGKKVLQIGCDPKHDSTFTLTHKMVPTVIDILEEVDFHSEEL
RPEDFMFKGFNGVQCVESGGPPAGTGCGGYVTGQTVKLLKEHHLLEDTDVVIFDVLGDVV
CGGFAAPLQHANYCLIVTANDFDSIFAMNRIVAAINAKAKNYKVRLGGVIANRSADLDQI
EKFNERTGLKTMAHFRNVDAIRRSRLKKCTIFEMDPEEEGVKEVQNEYLSLAKKMIDNVE
PLEVEPLKDREIFDLLG-----------------FD----
>Noss|17232570
----------------------------------------------------MKLAVYGK
GGIGKSTTSCNISVALAKRGKKVLQIGCDPKHDSTFTLTGFLIPTIIDTLQEKDYHYEDV
WPEDVIYKGYGGVDCVEAGGPPAGAGCGGYVVGETVKLLKELNAFDEYDVILFDVLGDVV
CGGFAAPLNYADYCMIVTDNGFDALFAANRIAASVREKARTHPLRLAGLIGNRTSKRDLI
EKYVEAVPMPVLEVLPLIEDIRVSRVKGKTLFEMAESDPSLNYVCDYYLSIADQILARPE
GVVPNDAPDRELFSLLSDFYLNPGKPQVPNPEEELDLMIV
>Cya8801|218245658
--------------------------------------------------MTLTLAVYGK
GGIGKSTTSCNISTALAKRGKKVLQIGCDPKHDSTFTLTGFLIPTIIDTLQEKDFHYEDI
WPEDVIYKGYAGVDCVEAGGPPAGAGCGGYVVGETVKLLKELNAFDEYDVILFDVLGDVV
CGGFAAPLNYADYCLIVTDNGFDALFAANRIAASVREKARTHPLRLAGLIGNRTSKRDLI
DKYIEAVPMPVLEILPLIEDIRVSRVKGKTLFEMTESDPSLDYVCNYYLNIADQLLAMPE
GVVPNDAPDRELFTLLSDFYLNPQTPVK-SQEEELDLMMV
>Glov|37521939
----------------------------------------------------MKLAVYGK
GGIGKSTTSCNISVALAKRGRRVLQIGCDPKHDSTFTLTGFLIPTIIDTLEEKDYHYEDV
YAEDVIYEGYGGVHCVEAGGPPAGAGCGGYVVGETMKLLKELRAFEDHDVILFDVLGDVV
CGGFAAPLNYADYCVIITDNGFDALFAANRIAASCREKARTHPLKLAGLVGNRTNKRDLI
DKYVEAVPMPVLEILPLIEDIRVSRVKGKTIFEMAETDPSLEPVCQYYLNIADHLLACPE
GVVPQECPDRALFELLSDFYSRTPVPA-------------
>Syns8102|33866257
----------MTTTLTRP---------T----DGEGSVQVHQDPGLNIQEETLVIAVYGK
GGIGKSTTSSNLSAAFSKLGKRVLQIGCDPKHDSTFTLTHKMVPTVIDILEEVDFHSEEL
RPEDFVFTGFNGVQCVESGGPPAGTGCGGYVTGQTVKLLKEHHLLEDTDVVIFDVLGDVV
CGGFAAPLQHANYCLIVTANDFDSIFAMNRIVQAIQAKAKNYKVRLGGVVANRSADTDQI
DKFNERTGLRTMAHFKDVDAIRRSRLKKCTIFEMDDEDEAVQAVRSEYLRLAQNMLDKVE
PLEATSLKDREIFDLLG-----------------FD----
>Thee|22299890
-----------------------------------------MSLHYRGGKVNVKLAVYGK
GGIGKSTTSCNISVALARRGKKVLQIGCDPKHDSTFTLTGFLIPTIIDTLQAKDYHYEDV
WPEDVIYKGYGGVDCVEAGGPPAGAGCGGYVVGETVKLLKELNAFDEYDVILFDVLGDVV
CGGFAAPLNYADYCLIVTDNGFDALFAANRIAASVREKARTHPLRLAGLIGNRTNKRDLI
EKYVEAVPMPILEVLPLIEDIRVSRVKGKTLFEMAESDPSLNDVCDYYLNIADQILARPE
GVVPKDVPDRDLFALLSDFYLNP-------QGSERSLAAV
>Syns9916|116075351
----------MTTTLTRP---------A----DGEGSVQVHQDPSVNLEEGTLVIAVYGK
GGIGKSTTSSNLSAAFSKLGKRVLQIGCDPKHDSTFTLTHRMVPTVIDILEEVDFHSEEL
RPDDFMFTGYNGVKCVESGGPPAGTGCGGYVTGQTVKLLKEHHLLEDTDVVIFDVLGDVV
CGGFAAPLQHANYCLIVTANDFDSIFAMNRIVAAIQAKAKNYKVRLGGVVANRSADTDQI
DKFNGRTGLKTMAHFRDVDAIRRSRLKKCTIFEMDDNDEGVKAVQNEYLSLARNMLENVE
PLDAEPLKDREIFDLLG-----------------FD----
>PromMED|33861100
----------MTSTINKP---------L----DGEGSVQVKQDPKVNIEEGALVIAVYGK
GGIGKSTTSSNLSAAFSKLGKKVLQIGCDPKHDSTFTLTHKMVPTVIDILEEVDFHSEEL
RPTDFMFEGFNGVMCVESGGPPAGTGCGGYVTGQTVKLLKEHHLLEDTDVVIFDVLGDVV
CGGFAAPLQHANYCLIVTANDFDSIFAMNRIVSAIQAKAKNYKVRLGGVVANRSKDTDQI
DKFNNRTGLKTMAHFKDVDAIRRSRLKKCTIFEMEPTEDVVEV-QNEYLSLAKNMLDNVE
PLEGTPLKDREIFDLLG-----------------FD----
>Scys6803|16332205
----------MRSAQRRP-----------------HNPEHSPRAFLGATPLTLTLAVYGK
GGIGKSTTSCNISTALAKRGKKVLQIGCDPKHDSTFTLTGFLIPTIIDTLQEKDFHYEDI
WPEDVIYKGYAGVDCVEAGGPPAGAGCGGYVVGETVKLLKELNAFDEYDVILFDVLGDVV
CGGFAAPLNYADYCLIVTDNGFDALFAANRIAASVREKARTHSLRLAGLIGNRTSKRDLI
DKYIEAVPMPVLEILPLIEDIRVSRVKGKTLFEMAESDPSLNYVCDYYLNIADQILSQPE
GVVPKDAQDRDLFSLLSDFYLNPTQPASQTKE--LDLMMV
>Syn9902|78185188
-------MTSMTTTLSRP---------T----DGEGSVQVQQDPSMKIEEGALVIAVYGK
GGIGKSTTSSNLSAAFSKLGKRVLQIGCDPKHDSTFTLTHSMVPTVIDILEEVDFHSEEL
RPDDFVFTGYNGVKCVESGGPPAGTGCGGYVTGQTVKLLKEHHLLEDTDVVIFDVLGDVV
CGGFAAPLQHANYCLIVTANDFDSIFAMNRIVQAIQAKAKNYKVRLGGVIANRSADTDQI
DKFNERTGLRTMAHFKDVDAIRRSRLKKCTIFEMDDDDDAVKAVKNEYLRLAQNMLDNVE
PLEAVSLKDREIFDLLG-----------------FD----
>Trie|113475225
----------------------------------------------------MKLSVYGK
GGIGKSTTSCNISVALAKRGKKVLQIGCDPKHDSTFTLTGFLIPTIIDTLQEKDYHYEDI
WPEDVIYKGYGGVDCVEAGGPPAGAGCGGYVVGETVKLLKELNAFDEYDVILFDVLGDVV
CGGFAAPLNYSDYCMIVTDNGFDALFAANRIAASVREKARTHTLRLAGLIGNRTSKRDLI
NKYVEAVPMPVLEVLPLIEDIRVSRVKGKTLFEMAETDPSLQYVCNYYLNIADQILALPE
GVVPSESPDRDLFALLSDFYLNPSKSHVMSEDEELDLMMV
>Syn9311|113953953
----------MTTTLTRP---------A----DGDGSVQVHQDPGTKIEEGALVIAVYGK
GGIGKSTTSSNLSAAFSKLGKRVLQIGCDPKHDSTFTLTHKMVPTVIDILEEVDFHSEEL
RPEDFMFTGYNGVKCVESGGPPAGTGCGGYVTGQTVKLLKEHHLLEDTDVVIFDVLGDVV
CGGFAAPLQHANYCLIVTANDFDSIFAMNRIVQAIQAKAKNYKVRLGGVVANRSAETDQI
DKFNERTGLRTMAHFKDVDAIRRSRLKKCTIFEMDDKDDGVKAVQDEYIRLASNMLNNVE
PLEAVSLKDREIFDLLG-----------------FD----
>NoAz|298491218
----------------------------------------------------MKLAVYGK
GGIGKSTTSCNISVALAKRGKKVLQIGCDPKHDSTFTLTGFLIPTIIDTLQEKDYHYEDV
WPEDVIYKGYGGVDCVEAGGPPAGAGCGGYVVGETVKLLKELNAFDEYDVILFDVLGDVV
CGGFAAPLNYADYCLIVTDNGFDALFAANRIAASVREKARTHPLRLAGLIGNRTAKRDLI
EKYIEAVPMPVLEVLPLIEDIRVSRVKGKTLFEMAESDPSLNYVCDYYLSIADQILSRPE
GVVPNDAPDRELFSLLSDFYLNPSQPQPTIVKEELDLMIV
>Ucyn|284929333
--------------------------------------------------MTLTLAVYGK
GGIGKSTTSCNISTALAKRGKKVLQIGCDPKHDSTFTLTGFLIPTIIDTLQEKDFHYEDI
WPEDVIYKGYAGVDCVEAGGPPAGAGCGGYVVGETVKLLKELNAFDEYDVILFDVLGDVV
CGGFAAPLNYSDYCLIVTDNGFDALFAANRIAASVREKARTHPLRLAGLIGNRTSQRDLI
DKYIESVPIPVLEILPLIEEIRVSRVKGKTLFEMADKDPSLEYVCEFYLNIADQLLAMPE
GVIPNDAQDRELFTLLSDFYLNPPESSSGTQDQELDLMMV
>Syns5701|87302506
----------MTTTLPPKQTTAPAKAGTSGHEDGEGSLQVHQDASMNIEEGALVIAVYGK
GGIGKSTTSSNLSAAFSKLGKRVLQIGCDPKHDSTFTLTKKMVPTVIDILETVDFHTEEL
RPEDFVFEGFNGVMCVESGGPPAGTGCGGYVTGQTVKLLKEHHLLEDTDVVIFDVLGDVV
CGGFAAPLQHANYCLIVTANDFDSIFAMNRIMQAINAKAKNYKVRLGGVIANRSEETDQI
DRFNERTGLRTMAHFKTVDAIRRSRLKKCTIFEMEPS-PEVEAVQQEYLSLAQKMLSDVE
PLEAESLKDREIFDLLG-----------------FD----
>YellB|86608495
-----------------------------------------------MEERAVKLAVYGK
GGIGKSTTSCNISVALARRGKKVLQIGCDPKHDSTFTLTGFLIPTIIDTLEAKGYHHEDI
YPEDVIYRGYGGVDCVEAGGPPAGAGCGGYVVGETVKLLKELNAFDEYDVILFDVLGDVV
CGGFAAPLNYADYCLIVTDNGFDALFAANRIAASVREKAKTRKLRLAGLIGNRTSKRDLI
DKYVSAVPMPVIEVLPLIEDIRVSRVKGKTLFEMAETDPSLEPVCQYYLNIADELLARPE
GIVPQPAEDRELFALLSDFYNTPA----------RQLALV
>Syn7002|170078942
--------------------------------------------------MTMTLAVYGK
GGIGKSTTSCNISVALAKRGKKVLQIGCDPKHDSTFTLTGFLIPTIIDTLQEKDFHYEDI
WPEDVIYKGYGGVDCVEAGGPPAGAGCGGYVVGETVKLLKELNAFDEYDVILFDVLGDVV
CGGFAAPLNYADYCLIVTDNGFDALFAANRIAASVREKARTHPLRLAGLIGNRTSKRDLI
EKYVSHVPMPVLEVLPLIEDIRVSRVKGKTLFEMAEGDSMLDYVCDFYLNIADQVLAAPE
GVVPSEASDRELFSLLSDYYLNP--PVEKTQEDELDLMMV
>Cylr|282900786
----------------------------------------------------MKLAVYGK
GGIGKSTTSCNISVALAKRGKKVLQIGCDPKHDSTFTLTGFLIPTIIDTLQEKDYHYEDV
WPEDVIYPGYGGVDCVEAGGPPAGAGCGGYVVGETVKLLKELNAFDEYDVILFDVLGDVV
CGGFAAPLNYADYCLIVTDNGFDALFAANRIAASVREKARTHPLRLAGLIGNRTAKRDLI
EKYVEAVPMPVLEVLPLIEDIRVSRVKGKTLFEMAESDPSLNYVCDYYLSIADQILAQPE
GVVPSDAPDRELFSLLSDFYLNPTKPQTNNQEQELKLMMV
>Prom9303|124022502
----------MTTTLTRP---------A----DGEGSVQVQQDASVRIQEGALVIAVYGK
GGIGKSTTSSNLSAAFSKLGKRVLQIGCDPKHDSTFTLTHRMVPTVIDILEEVDFHSEEL
RPDDFMFEGFNGVKCVESGGPPAGTGCGGYVTGQTVKLLKEHHLLEDTDVVIFDVLGDVV
CGGFAAPLQHANYCLIVTANDFDSIFAMNRIVAAINAKAKNYKVRLGGVIANRSADLDQI
EKFNKETGLKTMAHFKNVDAIRRSRLKKCTIFEMDSSEEGVLECQNEYLALAQKMIDKVE
PLEAEPLKDREIFDLLG-----------------FD----
>Syns7805|88807718
----------MTTTLKRP---------V----DGDGSVQVHQDPSLNIEEETLVIAVYGK
GGIGKSTTSSNLSAAFSKLGKRVLQIGCDPKHDSTFTLTHKMVPTVIDILEEVDFHSEEL
RPEDFVFTGFNGVKCVESGGPPAGTGCGGYVTGQTVKLLKEHHLLEDTDVVIFDVLGDVV
CGGFAAPLQHANYCLIVTANDFDSIFAMNRIVQAIQAKAKNYKVRLGGVVANRSADTDQI
DKFNERTGLRTMAHFKDVDAIRRSRLKKCTIFEMDDADEGVQAVRQEYLRLAQNMLENVQ
PLEATSLKDREIFDLLG-----------------FD----
>Syns7803|148239006
----------MTTTLKRP---------T----DGEGSVQVHQDPSVNIEEETLVIAVYGK
GGIGKSTTSSNLSAAFSKLGKRVLQIGCDPKHDSTFTLTHKMVPTVIDILEEVDFHSEEL
RPEDFVFSGFNGVQCVESGGPPAGTGCGGYVTGQTVKLLKEHHLLEDTDVVIFDVLGDVV
CGGFAAPLQHANYCLIVTANDFDSIFAMNRIVQAIQAKAKNYKVRLGGVVANRSADTDQI
DKFNERTGLRTMAHFKDVDAIRRSRLKKCTIFEMDDDDEAVQAVREEYLRLAQNMLDNVE
PLEATSLKDREIFDLLG-----------------FD----
>Cya0110|126659826
--------------------------------------------------MTLTLAVYGK
GGIGKSTTSCNISTALAKRGKKVLQIGCDPKHDSTFTLTGFLIPTIIDTLQEKDFHYEDI
WPEDVIYKGYAGVDCVEAGGPPAGAGCGGYVVGETVKLLKELNAFDEYDVILFDVLGDVV
CGGFAAPLNYADYCLIVTDNGFDALFAANRIAASVREKARTHPLRLAGLIGNRTSKRDLI
DKYVEAVPMPVLEILPLIEDIRVSRVKGKTLFEMTENDPSLDYVCNYYLNIADQLLAMPE
GVVPNDAQDRELFTLLSDFYLNPQAPKQ-TEEDELDLMMV
>Mica|166364364
--------------------------------------------------MPLTLAVYGK
GGIGKSTTSCNISAALAKRGKKVLQIGCDPKHDSTFTLTGFLIPTIIDTLQEKDFHYEDI
WPEDVIYDGYGGVKCVEAGGPPAGAGCGGYVVGETVKLLKELNAFDEFDVILFDVLGDVV
CGGFAAPLNYADYCIIVTDNGFDALFAANRIAASVREKARTHPLRLAGLIGNRTSKRDLI
NKYVDHVPMPVLEVLPLIEDIRVSRVKGQTLFEMADKDPMLSYVCDYYLNIADQILAKPE
GVIPKESADRELFTLLSDFYLNADKPKV-NAEEELDLMMV
>Syns8109|260435258
-------------------------------------MQVHQDPEMNIQEETLVIAVYGK
GGIGKSTTSSNLSAAFSKLGKRVLQIGCDPKHDSTFTLTHKMVPTVIDILEEVDFHSEEL
RPEDFVFTGFNGVQCVESGGPPAGTGCGGYVTGQTVKLLKEHHLLEDTDVVIFDVLGDVV
CGGFAAPLQHANYCLIVTANDFDSIFAMNRIVQAIQAKAKNYKVRLGGVVANRSADTDQI
DKFNDRTGLRTMAHFRDVDAIRRSRLKKCTIFEMDDADEAVQAVQNEYLRLAQNMLDKVE
PLEATSLKDREIFDLLG-----------------FD----
