# Supplementary material for: Genome fluctuations in cyanobacteria reflect evolutionary, developmental and adaptive traits
Source: BMC Evol Biol. 2011 Jun 30;11:187. doi: 10.1186/1471-2148-11-187 (PMC3141437; doi:10.1186/1471-2148-11-187)
Supplement: Additional file 8 — Individual and concatenated alignments for protein groups. Compressed file containing all alignments of individual groups (fasta format) and the concatenated alignment of 285 single-copy genes (phylip format). [file 1471-2148-11-187-S8.GZ › Cyanos1445.faa]

>Syne7942|81300263
------------------------------------------------------------
------------------------------------------------------------
------------------------------MTRARIAVDAMGGDFAPEEIVKGALRAQEE
LQADVILVGDPDRLRAICQDH------APH-LQ--VRIEAAEEAIAMEDAAVS-VRSRPR
ASINVAMDLVKAGEADAVISAGHSGAVMASALLRLGRIRGIDRPAIGALLPTVIPGKPVL
VLDVGANVDCKPRFLEQFAVMGSIYSRDVLGQAN-PRVGLVNIGEEDSKGNELALASHQL
LRNNPRICFVGNAEGRDVLSGQFDVVVCDGFVGNVLLKFAEAVGSVFLEIIRDELPRGMR
GKVGSTLLRRNLRRIKQRLDHAEHGGALLLGVNGICIISHGSSKAPSIYSAIRLAVEAAE
NRVIDHLHQIQEPPSPAADLVTEPVVS---------------------------------
>PromCC|33239609
---------MDNESRSKAIRPKAIRRLVIWYRRNSAVTTLVDTATNSASAAGNVAGSVV-
---SS-------------------------------------------AGSVVSSAGSIA
RSTLQPLVFDPLRRLQA-GPNELDRNDIANSKRLWVAVDGMGGDNAPGSILEGCLQAIDR
LPLCIKFVGEIEKIHSAADELGISDLLNQLISAGNIELVASGPSIGMDEEATA-VRKKRD
ASINIAMDLVKKGEALSVYSAGNSGALMAAAIFRLGRLAGIDRPAIGALFPTKDPGQPVL
VLDVGANMDCKPAYLHQFALLGNIYSRDVLQVQN-PRIGLLNIGEEECKGNDLSLRTFEL
LKEEERLDFVGNCEGRDVLSGDFDVVVCDGFTGNVLLKFLESVGSVLLDVLRAELPRGRR
GKVGSAFLRNNLKRIKKRLDHAEHGGALLLGVNGICVIGHGSSKALSVVSALRIAHSAAS
HGVMDDLAALQPPQP---------------------------------------------
>Crow|67922028
------------------------------------------------------------
------------------------------------------------------------
----------------------------MAGNRARIAVDAMGGDHAPKEIVAGAVRASEE
LDVDILLVGDRPSIEGCLQHH------QPS-PN--IEIVDAEGAIEMHEGISE-LRRKPK
ASINVSMDLVRKNRADAVISAGHSGAAMGAATLRLGRLKGIDRPAIGTVFPTLIAGKSVI
VLDVGANVDCRPKYLEQFALMGTIYSQYVMGVEQ-PKVGLLNIGEESSKGNDLALATYQL
LENNQAIPFAGNAEGRDVLSGNFDVIVCDGFVGNVLLKFAEAVGEIVLQIMREELPQGWR
GILGTAILKPNLKNLKQRIDHAEHGGALLLGVAGICIISHGSSHAPSIFNAIRSAKEAID
NQVIDRIKASQKTTISDGVKASVEQ-----------------------------------
>Syn7335|254421564
------------------------------------------------------------
------------------------------------------------------------
----------------------------MDSTQVRIAVDATGGDFAPDEVVAGAIRAKEE
LGIEVLLVGDADQIAASVPKP------DLL-QG--IEIVPAEGTIEMHEEPLSALRRKPK
ASINVSMDLVKQGRADGVVSAGHSGAAMAAALLRLKRIKGVDRPAIGAVFPTVM-AKPVL
ILDVGANVDCRPKYLEQFAFMGSIYSRYVLGNDE-PKVGLLNIGEEKSKGNEAAIAVHRA
LSQQSAINFVGNAEGRDVLSGDFDVIVCDGFVGNILLKFAEAVGESVLQILREELPQGIA
GKVGCTLLKGNLQRIKQRVDHAEHGGGLLLGVAGVAVISHGSSKAPSIFNAIRLAKDAVD
NRVIERIEDQYLKVAATVKAKGE-------------------------------------
>Syn307|148241348
----MAEPQSLPGRTRRPRPRRAIKRLVIWYRRTGPVIRLVNTAHSALG-----------
------------------------------------------------------------
----------PLRL----GQTRPGGARAVKGPRLSIAVDGMGGDYAPGPILEGCLGAIEE
LPLKVMFFAEEKPLQAAIKALELQEAVDQAVAKGHLELIASGPSVGMDDEATS-VRRKRQ
ASINLAMDRVKAGEALAVYSAGNSGAVMAAAIFRLGRLKGIERPAIGALFPTKDVGQQVL
VLDVGANTDCKPSYLHQFALLGNIYARDVLGVKQ-PRVGLLNIGEEECKGNELALKTHPL
LVEEKRLNFAGNCEGRDVLSGEFDVVVCDGFTGNVLLKFLESVGSVLLEVLKAELPRGRR
GKVGSAFLISNLRRIKKRLDHAEHGGALLLGVDGLCVIGHGSSKARSVMGALRLAHAAAS
HNTLDNLHRLSDEGVG--------------------------------------------
>Syn9605|78213893
MPPKVPDPTPAPQPRHKTNRPRAIRRLVIWYRRNAAVTTIVDGAANSATAAGSMAGTVA-
-------------------------------------------------ETVVSGAGTVA
SSVLQPLGFDPLRWLQ----GGTDTDEIDDAKRLWVAVDGMGGDHAPGPILEGCLDAIDR
LPLKIRFVGEIERVMAAANSLGLREALETARAAGHLDLVASGPSIGMDDEATA-VRRKRD
ASINVAMDLVKKGKAEAVYSAGNSGAVMASAIFRLGRLKGIDRPAIGALFPTKDPGKPVL
VLDVGANMDCKPTFLHQFALLGNIYSRDVLQVKR-PRIGLLNIGEEECKGNDLSLKTHEL
LRDESRLHFAGNCEGRDVLSGDFDVVVCDGFTGNVLLKFLESVGSVLLGVLRAELPRGRR
GKVGSAFLRSNLKRIKKRLDHAEHGGALLLGVNGISVIGHGSSKALSVVSALRIAHSAAS
HGVMEDLAKLQQGCD---------------------------------------------
>Nosp|186680646
------------------------------------------------------------
------------------------------------------------------------
----------------------------MGSTRVRIAIDAMGGDHAPGEIVAGALRAKEE
LGVEILLVGDPQQIEAALPPK------TNL-AQ--VEIVPAEEAIAMDEEPLNAVRRKRK
ASINVAMDLVKQQKADAVFSAGHSGAAMASALLRLGRLPGIDRPAIGTVFPTIVAGKPVL
VLDVGANVDCRPKFLEQFAVMGSAYSQYVLGTTE-PKVGLLNIGEEDSKGNDAAVRAHQL
LRENSQINFIGNAEGRDVLSGHFDVIVCDGFVGNVLLKFAEAVGEVILQILREELPQGLH
GQIGSAFLKPNLKRVKQRMDHAEHGGALLLGVAGVCFIGHGSSQAPSIFNAIRMAKEAVD
NQVLQRIQSQYILERESG------------------------------------------
>PromAS|123967689
---------MGKESAQKINKPRAIRRLVIWYKRNTAVTSLVDTAASSAVTASNVAGNVVS
SAGSVVSTA--------------SNVASNVAGNVAGNVVSSAESVVNTASSVVSNASSIA
KNTLQPLVFDPLKRLQN-NDNILDRVEESQSKRIWIAVDGMGGDYAPGPILEGCLEAISR
FPINIKFVGKIETVKVAAEKTGLAELLENAVDNNRLELIDSGDPIGMNEEATA-VRKRKN
ASINVAMDLVKNNKAEAVYSAGNSGAMMASAIFRIGRLKGIDRPAIGALFPTRDQTRPVL
VLDVGANTDCKPSYLHQFALLGNIYAKDVLQVKK-PRIGLLNIGEEECKGNDLSLKTYEL
LSSEKSFDFGGNCEGRDVLSGSFDVVVCDGFTGNILLKFLESVGGVLLDILRSELPRGRR
GKVGSAFLRSNLLRIKKRLDHAEHGGALLLGVNGICVIGHGSSKSLSVVSALRLAHSAVN
HGVMDNLNQLQKLQVLNS------------------------------------------
>Rapb|282898513
------------------------------------------------------------
------------------------------------------------------------
----------------------------MGTTGVRIAIDAMGGDYAPAEIVAGALRAKEE
LDIHILLVGDPQQIEAVIPLK------SNR-LG--IEIVPAQDTIGMDEEPLNAVRRKRG
ASVNVAMDLVKNNQADAIFSAGHSGAAMASALLRLGRLPGIDRPAIGTVFPTIKAGKPVL
ILDVGANVDCRPKFLEQFAVMGSIYSQYVLGISE-PKVGLLNIGEEENKGNEAAVRAHEL
LRENTQINFSGNAEGRDVLSGEFDVIVCDGFVGNVLLKFAEAVGGVILQILREELPQGIR
GQIGTAILKPNLKRVKQRMDHAEHGGALLLGVNGICFIGHGSSQAPSIFSAIRMAKEAVD
NQVLERLQSKYEVLQGEPQ-----------------------------------------
>YellA|86606993
------------------------------------------------------------
------------------------------------------------------------
---------------------------------MRIAVDAMGGDYAPEEIIKGALLAHRY
LQVGIALVGRPDALEPFLPRP------LP--PG--ITVVPAEEVVGMAEEPLA-VRRKPQ
ASINVSMQQVRAKQADAVVAAGNTGATMAAAYLNLGRLAGIDRPAIGALLPTLK-GKPVL
LLDVGANVDCRPRFLEQFARMGSLYCQCVLGIEK-PRVGLLNIGEEPNKGNDLALATHQR
LTQLPGIHFAGNAEGRDVLTGDFDVVVCDGFVGNALLKFAESVGQVITQVLREELPRGWR
GKLGCWLLQPNLKQVKRRMDYVEYGGALLLGVNGICVITHGSSKAAMVYHAIRLAKEAAE
QKILQRLQAEMADSHPSKVNAGENAPPLASASNPSPEALPVGSLDRVEG-----------
>Prom9215|157412491
---------MDKGNLQKVNKPRAIRRLVIWYKRNSAVTSIVDTAASSAVTASNVAGNVVS
GAGSV------------------VNTASNVAGNVAGNVVSSAESVVNTASSVVSNASLIA
KNTLQPLVFDPLKRLQN-NDNILERVEESQSKRIWIAVDGMGGDYAPGPILEGCLEAISR
FPINIKFVGKIEKVKDAAEKNGLAELLENEIDNNHLELIDSGEPIGMNEEATA-VRKRKN
SSINVAMDLVRNNKAEAVYSAGNSGAMMASAIFRIGRLKGIDRPAIGALFPTRDQTRPVL
VLDVGANTDCKPSYLHQFALLGNIYAKDVLQVKK-PRIGLLNIGEEECKGNDLSLKTFEL
LSSEKSFNFGGNCEGRDVLSGSFDVVVCDGFTGNILLKFLESVGGVLLDILRSELPRGRR
GKVGSAFLKSNLLRIKKRLDHAEHGGALLLGVNGICVIGHGSSKSLSVVSALRLAHSAVN
HRVMDNLTQLQKLQVLNS------------------------------------------
>PromN2A|72383337
--------MEKNHLNNKTNRSKAIRRLVIWYRRNSAVTSLVDTATSSATAASNVAGTVV-
---SN-------------------------------------------AGSVVTSAGSIA
RSTLEPFVFDPLRRLQG-GESTDEKNTIQDSDRIWVAVDGMGGDYAPGAILDGCLKSLSL
LPLKIKFVGEIDKIKKAALEFGLEESLDKAIDDGNFELIASGLSVGMDEEATA-VRKKKD
ASINIAMKLVKDGKAMGVYSAGNSGAMMASGIFKLGRLKGIDRPAIGALFPTKDPGQPVL
VLDVGANMDCKPTYLHQFALLGNIYSRDVLQVDK-PRIGLLNIGEESCKGNELSQATYKL
LNEEERFCFSGNCEGRDVLSGDFDVVVCDGFTGNVLLKFLESVGSVLLGVLRAELPRGRR
GKVGSAFLRNNLKRIKKRLDHAEHGGALLLGINGICVVGHGGSKALSVLSALRVVHSAAS
HGVMDDLADLNQPVVLKV------------------------------------------
>Syns9917|87125176
-----------------------MRRLVIWYRRNAAVTSLVGTAATSASAAGTAAGQVAG
SVGSM-------------------------------------------AGTVVSSAGTMA
GSMLQPLVFDPLRRLQ--GGSDTDDAVIEDSTRLWVAVDGMGGDHAPGPILEGCLEAIER
LPLRIRFVGETDRVLEAAAAMDLSAALEQAIARGHLELVASGPSIGMHDEATT-VRRKRT
ASINVAMDLVKRGEALAVYSAGNSGAVMASAIFRLGRLAGIDRPAIGALFPTKDPGQPVL
VLDVGANMDCKPAYLHQFALLGNIYCRDVLQVEQ-PRIGLLNIGEEECKGNDLALRTHAL
LRDESRLHFAGNCEGRDVLSGAFDVVVCDGFTGNVLLKFLESVGSVLLDVLRAELPRGRR
GKVGSAFLRSNLKRIKKRLDHAEHGGALLLGVNGICVIGHGSSRALSVLSALRLAHSAAS
HGVMDDLAALGEPKQAVQA-----------------------------------------
>Prom9312|78778523
---------MGKETLPKNNKSRAIRRLVIWYKRNSAVTSIVDTAASSAVTAGNVAGNVVS
GAGSVVSTA--------------GNVASNVAGNVAGNVVSSAESVVNTASSVVSNASTLA
KNTLQPLVFDPLKRLQN-SDNNLDKLDDSQSNRIWIAVDGMGGDYAPGPILEGCLEAISR
FPINIKFVGNIEKVKNAAEKIGLVELLEKEIENNRLELIDSGDPIGMNEEATA-VRKRKN
ASINVAMDLVRNNKAQAVYSAGNSGAMMASAIFRVGRLKGIDRPAIGALFPTRDQTRPVL
VLDVGANTDCKPSYLHQFALLGNIYAKDVLQVKQ-PRIGLLNIGEEECKGNDLSLKTFEL
LSAEKNFDFGGNCEGRDVLSGSFDVVVCDGFTGNILLKFLESVGGVLLDILRSELPRGRR
GKVGSAFLRSNLLRIKKRLDHAEHGGALLLGVNGICVIGHGSSKSLSVVSALRLAHSAVN
HNVMENLNQLQKLQVLNS------------------------------------------
>SynsBL|116071498
MLPKDPDSSRAPEPRSKSTRPRAIRRLVIWYRRNSAVTTIVDGAASSASAAGTVAGTVV-
-----------------------------------------------------SGAGTVA
SSVLQPLVFDPLRRLQ----GGNDENDIKDEDRLWVAVDGMGGDNAPGPILEGCLQAIER
LPLKIRFVGEQDRVRAAAADLELEATLERAQASGHLELVPSGPSIGMDDEATA-VRRKRD
ASINVAMDLVKQGRATAVYSAGNSGAVMASAIFRLGRLKGIDRPAIGALFPTKDPGQPVL
VLDAGANMDCKPTYLHQFALLGNIYSRDVLQVEK-PRVGLLNIGEEECKGNELSLKTFEL
LKEESRLNFAGNCEGRDVLSGEFDVVVCDGFTGNVLLKFLESVGSVLLGVLKAELPRGRR
GKVGSAFLISNLKRIKKRLDHAEHGGALLLGVNGIAVIGHGSSKALSVVSALRIAHSAAS
HGVMDDLAALQSGCD---------------------------------------------
>Prom9515|123965398
-----------MEKDSSNKKSRAIRRLVIWYKRNSAVTSIVDTAANSAVTAGNVAGNVVS
GAGSVVNTASNVAGNVVSGAGSVVNTASNVAGNVAGNVVSSAESVVNTASSVVSNASSIA
KNTLQPLVFDPLKRLQN-NDNYINKEEISNPKRIWIAVDGMGGDYAPVPILEGCLDAISR
FPINIKFVGKIEKVRCEAEKAGLIDLLEKEIDNNRLELIDSGDPIGMNEEATA-VRKRKD
ASINVAMDLVKNNKAEAVYSAGNSGALMASAIFRIGRLKGIERPAIGALFPTRDQTRPVL
VLDVGANTDCKPSYLHQFALLGNVYAKDVLQIEK-PRIGLLNIGEEECKGNDLSLKTFKL
LSQEKSFNFGGNCEGRDVLSGNFDVVVCDGFTGNVLLKFLESVGGVLLDILRSELPRGRR
GKVGSAFLKSNLIRIKKRLDHAEHGGALLLGVNGICVIGHGSSKSLSVVSALRLAHSAVN
HNVMENLNQLQKLQVLNS------------------------------------------
>Cya8802|257059680
------------------------------------------------------------
------------------------------------------------------------
----------------------------MAATRARIAVDAMGGDHAPDEIVAGAIRASEE
LDVTILLVGDRQQIEQSLQHH------IQS-PN--IEIVEADGAISMEEGITE-LRRKPN
ASINVAMDLVKQNRADAVVSAGHSGAAMAAATLRLGRIKGIDRPAIGAVFPTMLAGKSVI
ILDVGANVDCRPKYLEQFALMGTIYSEYVLGVEQ-PKVGLLNIGEESTKGNDLALQTYEL
LEANPKIPFIGNAEGRDVLSGRFDVIVCDGFVGNVLLKFAEAVGEILLQIMREELPQGWR
GKVGSSLLKPNLKRLKQRIDHAEHGGALLFGVAGICIISHGSSQAPSIFNAIRLAKEAIS
HQVIDRIQADRKQTEEDGLAQSATVNSEL-------------------------------
>Prom9313|33864260
MPPKDSDSSTASGPRSKTTRPRAIRRLVIWYRRNAAVTSLVGSATNSASAAGNVAGTVV-
---SS-------------------------------------------AGSVVSNAGSMA
GSMLQPLVFDPLRRLQS-SENNPEAEDIKNSDRLWVAVDGMGGDEAPGPILDGCLKAIQR
LPLRIKFVGETEKVLGAVQAMGLTELFNQATAAGHLELVASGPSVGMDEEATV-VRRKRD
ASINLTMDLVKKGEALAMYSAGNSGAMMASAIFRLGRLAGIDRPAIGALFPTKDPTQPVL
VLDVGANMDCKPIYLHQFALLGNIYSRDVLQVAR-PRIGLLNIGEEECKGNDLAIRTHEL
LSEEHRLQFAGNCEGRDVLSGAFDVVVCDGFTGNVLLKFLESVGSVLLDVLRAELPRGRR
GKVGSAFLRSNLKRIKKRLDHAEHGGALLLGVNGICVIGHGSSKALSVVSALRLAHSAAS
HGVMDDLAELQKAPVESA------------------------------------------
>Cya7822|196256128
------------------------------------------------------------
------------------------------------------------------------
----------------------------MASTRARIAVDAMGGDFAPNQIIAGAIRASAE
LDVDVLLVGDSQQIESYLQHH------HHP-SN--VEIVHADGVVTMDEEPLTAIRRKPN
ASINVAMDLVKDKRADAVVSAGHSGAAMASALLRLGRLKGIDRPAIGAVFPTILAGKSVI
VLDVGANVDSRPKYLEQFALMGTIYSKYVMAVED-PKVGLLNIGEESSKGNDLALRTYQL
LEANEKIPFIGNAEGRDVLSGRFDVIVCDGFVGNVLLKFAEAVGEVMLQIIKEELPQGIR
GQLGTALLKPNLKRLKQRIDHAEHGGALLFGVGGVCIISHGSSQAPSIFNAIRQAKDAID
NQVLERIQAYNEEHQQETQTNTETVNQ---------------------------------
>Cya7424|218438035
------------------------------------------------------------
------------------------------------------------------------
----------------------------MASSRARIAVDAMGGDYAPDEIIAGAIRASAE
LEVDVLLVGDSHRIESYLQQH------HKP-IN--VEIIHAEEVIAMDEEPLSAIRRKSK
ASINVAMDLVKEKRADAVVSAGHSGAAMASALLRLGRLKGIDRPAIGAVFPTILAGKSVI
VLDVGANVDSRPKYLEQFALMGTIYSKYVLGIEE-PKVGLLNIGEESSKGNDLALRTYQL
LEANESIPFVGNAEGRDVLSGHFDVIVCDGFVGNVLLKFAEAVGEVMLQIIREELPQGLR
GQLGTALLKPNLKRLKQRIDHAEHGGGLLFGVAGVCIISHGSSQAPSIFNAIRLAQDAIN
NQVLERIQAYNEQHQQESQNSTETVTSEQ-------------------------------
>PromN1A|124024920
--------MEKNHLNNKTNRSKAIRRLVIWYRRNSAVTSLVDTATSSATAASNVAGTVV-
---SN-------------------------------------------AGSVVTNAGSIA
RSTLEPFVFDPLRRLQG-GESTGEKNTIEDSDRIWVAVDGMGGDYAPGAILDGCLKSLSL
LPLKIKFVGEVEKVEKAAIEFGLKESLDKAMEDGKFQLISSGLSVGMDEEATA-VRKKKD
ASINIAMKLVREGKAMGVYSAGNSGAMMASAIFKLGRLKGIDRPAIGALFPTKDPGQPVL
VLDVGANMDCKPTYLHQFALLGNIYSRDVLQVDK-PRIGLLNIGEESCKGNDLSLATYKL
LNEEERFCFSGNCEGRDVLSGDFDVVVCDGFTGNVLLKFLESVGSVLLGVLRAELPRGRR
GKVGSAFLRNNLKRIKKRLDHAEHGGALLLGINGICVIGHGGSKALSVLSALRVMHSAAS
HGVMDDLADLNKPDVLRSD-----------------------------------------
>Micc|254413061
------------------------------------------------------------
------------------------------------------------------------
----------------------------------------MGGDHAPSEIVAGAIRAQEE
LGVEVILVGDTQAIEASLKEH------KSP-CQ--LEIAPAEDVIAMEEEPLVAIKRKPK
ASINVAMDLVKTKQAQAVVSAGHSGAAMAAALLRLGRLKGIDRPAIGAMFPTLIAGKPVI
ILDVGANVDCRPKYLEQFAVMGTVYSQYVLGIPE-PKVGLLNIGEEDCKGNDLAIRTHQL
LQDNPRVAFLGNAEGRDVLSGQFDVIVCDGFVGNILLKFAEAVGEIVLQILREELPQGLH
GQLGTAILKPNLKRIKQRIDHAEHGGGLLLGVDGVCIISHGSSQAPSIFNAIRLAKEAID
NQVLERIQSTEIKRAKQLDGINQPSEVKPSEDTTG-------------------------
>Prom9202|254526550
---------MDKGNLQKVNKPRAIRRLVIWYKRNSAVTSIVDTAANSAVTASNVAGNVVS
GAGSV------------------VNTASNVAGNVAGNVVSSAESVVNTASSVVSNASLIA
KNTLQPLVFDPLKRLQN-NDNILERVEQSQSKRIWIAVDGMGGDYAPGPILEGCLEAISR
FPINIKFVGKIEKVKDAAEKNGLAELLENEIDNNHLELIDSGEPIGMNEEATA-VRKRKN
ASINVAMDLVRNNKAEAVYSAGNSGAMMASAIFRIGRLKGIDRPAIGALFPTRDQTRPVL
VLDVGANTDCKPSYLHQFALLGNIYAKDVLQVKK-PRIGLLNIGEEECKGNDLSLKTFEL
LSSEKSFNFGGNCEGRDVLSGSFDVVVCDGFTGNILLKFLESVGGVLLDILRSELPRGRR
GKVGSAFLKSNLLRIKKRLDHAEHGGALLLGVNGICVIGHGSSKSLSVVSALRLAHSAVN
HRVMDNLTQLQKLQVLNS------------------------------------------
>Nods|119512196
------------------------------------------------------------
------------------------------------------------------------
----------------------------MGSTGVRIAIDAMGGDHAPGEIVAGAIRASEE
LGVKVLLVGDPQQIAAALPPK------TNL-ER--VEIVPAEEAIAMDEEPLNAVRRKRK
ASINVAMDLVKQQQADAVFSAGHSGAAMAAALLRLGRLPGIDRPAIGTVFPTIKAGKPVL
ILDVGANVDCRPKFLEQFAVMGSTYSQYVLGVPQ-PDVGLLNIGEEDTKGNEVALRAHQL
LRENSQINFIGNAEGRDVLSGNFDVIVCDGFVGNVLLKFAEAVGEVILQILREELPQGLH
GQIGTAILKPNLKRVKQRMDHAEHGGALLLGVAGVCFIGHGSSQAPSIFNAIRTAKEAVD
NQVLQRLQSQYEILEQETS-----------------------------------------
>Cyab|254432863
MPP------KEPDKRTKPRR--AIRRLVIWYRRNAAVTSLVGTASTAASSAVSGAGNVA-
-----------------------------------------------------GAASYAA
NTVLQPLVFDPLRRLQRGLGGPDEDTPINDADRLWVAVDGMGGDHAPGPILEGCLQAVER
LPLRIRFVAETTPLQAAVAELGLQEKLDAALASGLIQLVASGPSVGMHEEATV-VRRKRD
ASINMAMALVKQGAATAVYSAGNSGAVMASAIFRLGRLKGIDRPAIGALFPTKDPEQQVL
VLDVGANMDCKPEWLLQFALLGNIYSRDVLQVAR-PRIGLVNIGEEDCKGNELCLRTHGL
LTAEPRFHFAGNCEGRDILSGQFDVVVCDGFTGNVLLKFLESVGSVLLDVIKVELPRGRR
GKVGSAFLINNLRRIKKRLDHAEHGGALLLGVDGVCVIGHGSSKALSVLSALRLAHSAAN
HGVMDNLHALSEETGVVACG----------------------------------------
>Acam|158333842
------------------------------------------------------------
------------------------------------------------------------
----------------------------MGATRARIAIDAMGGDHAPDEIVAGALRAQAE
LDADVLLVGDPDRLEASIKSH------SDS-VP--VEIIPSEGLIEMNEEPISALRRKRK
ASINVAMDLVKKKKADAVVSAGHSGAAMAAALLRLGRIPGIDRPAIGGVFPTIIAGKPVL
VLDVGANVDCRPAFLDQFATMGTIYSEYVLGTEA-PKVGLLNIGEESCKGNEVSVQTYQL
LEQNPHVDFIGNAEGRDVLSGQFDVIVCDGFTGNILLKFAEAVGEVALQILREELPRGIH
GKVGTGILKPNLRRIKQRMDHAEHGGGLLLGVAGVCIISHGSSQAPSIFNAIRLAKEAAD
NQVSQRIQSCYQQTVTAASNGE--------------------------------------
>Prom9301|126695492
---------MGKESVQKINKPRAIRRLVIWYKRNSAVTSIVDTAASSAVTASNVAGNVVS
SAGSVVSTA--------------SNVASNVAGNVAGNVVSSAESVVNTASSVVSNASSIA
KNTLQPLVFDPLKRLQN-NDYILDKVEESQSKRIWIAVDGMGGDYAPGPILEGCLEAISR
FPINIKFVGKIEEVKDAAEKTGLAELLENEIDNNRLELIDSGEPIGMNEEATA-VRKRKN
ASINVAMDLVRNNKAEAVYSAGNSGAMMASAIFRIGRLKGIDRPAIGALFPTRDQTRPVL
VLDVGANTDCKPSYLHQFALLGNIYAKDVLQVKK-PRIGLLNIGEEECKGNDLSLKTFEL
LSSEKSFDFGGNCEGRDVLSGNFDVVVCDGFTGNILLKFLESVGGVLLDILRSELPRGRR
GKVGSAFLKSNLLRIKKRLDHAEHGGALLLGVNGICVIGHGSSKSLSVVSALRLAHSAVN
HGVMENLNQLQKLQVLNS------------------------------------------
>Artm|209526113
------------------------------------------------------------
------------------------------------------------------------
----------------------------MGLTSARIAIDAMGGDHAPTEVVAGALMAQEK
FGVDVILVGDPQQIEASLKEH------HSNSPL--PEIVPAEGTIEMHEEPLGAIKRKPN
ASINVAMNLVKQKKADAVVSAGHSGAAMASALLRVGRIRGIDRPAIGAVLPTMVRSSPVL
ILDVGANVDCRPKFLEQFAVMGSIYSQYVLGVDN-PTVGLLNIGEESSKGDDLAVRTYQM
LQENSLISFAGNAEGRDVLTGKFNVIVCDGFVGNVLLKFAEGVGEAVLQLLREELSSGLR
SQLGATLLKPSLKRFKQRVDHVEHGGALLLGVAGICIIGHGSSKAPTICNAIRMARDAVN
NEVLERINLQYQKHQKQAIEQES-------------------------------------
>Syne6301|161621823
------------------------------------------------------------
------------------------------------------------------------
------------------------------MTRARIAVDAMGGDFAPEEIVKGALRAQEE
LQADVILVGDPDRLRAICQDH------APH-LQ--VRIEAAEEAIAMEDAAVS-VRSRPR
ASINVAMDLVKAGEADAVISAGHSGAVMASALLRLGRIRGIDRPAIGALLPTVIPGKPVL
VLDVGANVDCKPRFLEQFAVMGSIYSRDVLGQAN-PRVGLVNIGEEDSKGNELALASHQL
LRNNPRICFVGNAEGRDVLSGQFDVVVCDGFVGNVLLKFAEAVGSVFLEIIRDELPRGMR
GKVGSTLLRRNLRRIKQRLDHAEHGGALLLGVNGICIISHGSSKAPSIYSAIRLAVEAAE
NRVIDHLHQIQEPPSPAADLVTEPVVS---------------------------------
>Anav|75908940
------------------------------------------------------------
------------------------------------------------------------
----------------------------MGSTCVRIAIDAMGGDHAPNEIVAGAVRASEE
LGVKVLLVGDPQQIASALPPK------TNL-ER--VEIVPAEEAIAMDEEPLNAVRRKRK
ASINVAMDLVKREQADAIFSAGHSGAAMASALLRLGRLPGVDRPAIGTVFPTIKAGKPVL
ILDVGANVDCRPKFLEQFAVIGSIYSQYVLGTGEPPKVGLLNIGEEDTKGNELALRTHQL
LKDNPNINFIGNAEGRDVLSGEFDVIVCDGFVGNILLKFAEAIGGVILQILREELPQGLH
GQIGTAILKPNLTRIKQRMDHAEHGGALLLGVSGVCLIGHGSSQAPSVFNAIRMAKEAVD
NQVMQQLQSQYEILHSASD-----------------------------------------
>Artp|284053529
------------------------------------------------------------
------------------------------------------------------------
----------------------------MGLTSARIAIDAMGGDHAPTEVVAGALMAQEK
FGVDVILVGDPQQIEASLKEH------HSNSPL--PEIVPAEGTIEMHEEPLGAIKRKPN
ASINVAMNLVKQKKADAVVSAGHSGAAMASALLRVGRIRGIDRPAIGAVLPTMVRSSPVL
ILDVGANVDCRPKFLEQFAVMGSIYSQYVLGVDN-PTVGLLNIGEESSKGDELAVRTYQM
LQENSLISFAGNAEGRDVLTGKFNVIVCDGFVGNVLLKFAEGVGEAVLQLLREELSSGLR
SQLGATLLKPSLKRFKQRVDHVEHGGALLLGVAGICIIGHGSSKAPTICNAIRMARDAVN
NEVLERINLQYQKHQKQAIEQES-------------------------------------
>Cya7425|220907908
------------------------------------------------------------
------------------------------------------------------------
----------------------------MGATRARIAVDAMGGDHAPDQIVAGALRAREE
LEVEVLLVGDPDQIHSAVKHH------NNS-SA--IEIVPAEGVIEMHEEPLSGIKRKPR
ASINVAMNLVKEKQADAVVSAGHSGAAMAAALLRLGRLPGIDRPAIGAVLPTLIPGKAVL
ILDVGANVDCRPKFLEQFALMGTIYSQYVLGVEK-PQVGLLNIGEEECKGNDLALRTYEI
LKENTQIPFVGNAEGRDVLSGQFDVIVCDGFVGNVLLKFAEAVGEVALQILREELPRGLH
GQVGTALLKPNLRRIKQRMDHAEHGGGLLLGVNGVCIISHGSSQAPSIFNAIRLAKEAVD
HQVSDRIQASCRLTANPVVDGN--------------------------------------
>Cya51142|172036500
------------------------------------------------------------
------------------------------------------------------------
----------------------------MAGNRARIAVDAMGGDHAPNEIVAGAIRASEE
LDVDILLVGDRPSIEASLQHH------HPS-PN--IEIVDAEGAIEMHEGISE-LRRKPK
ASINVSMDLVKKNRADAVVSAGHSGAAMGAATLRLGRLKGIDRPAIGTVFPTLLAGKSVI
ILDVGANVDCRPKYLEQFALMGTIYSQYVMGVEQ-PKVGLLNIGEESSKGNDLALATYQL
LENNKTIPFIGNAEGRDVLSGRFDVIVCDGFVGNVLLKFAEAVGEIVLQIMREELPQGWR
GILGTAILKPNLKKLKQRIDHAEHGGALLLGVAGVCIISHGSSYGPSIFNAIRLAKEAID
HQVLDRIKASQENPTPDSVQASVEK-----------------------------------
>Lyns|119488099
------------------------------------------------------------
------------------------------------------------------------
----------------------------MGSTRTRIAIDAMGGDFAPTEVVAGALMAQEK
LGVEVLLVGDQQQLEACLKHH------PTVSPP--PEIVPSEGMIEMHEEPLGALKRKPK
ASINVAMNLLKEKRADAVVSAGHSGAAMAAALLRVGRLRGIDRPAIGAVMPTLDPTSPVL
VLDVGANVDCRPKFLEQFAVMGSIYSQYVLGVDQ-PRIGLLNIGEEASKGNDLAVRTYQM
LQENTQINFAGNAEGRDVLSGQYDVIVCDGFVGNVLLKFAEGVGEIVLHLLKDELSTGLR
AQIGAAMLKPSLKRFKQRVDHVEHGGGLLLGVAGVCIIGHGSSKAPTICNAIRSARDAIN
NGVLERIQSQYQKPHQKAASGQ--------------------------------------
>Prom9211|159902690
---------MENDSPNKVNRPRAIRRLVIWYRRNSAVTSLVDTAASSASAAGNVAGSVV-
---SS-------------------------------------------AGSVVSSAGSMA
RSTLQPLVFDPLRRLQGVADNGLGTTAINDFERIWVAVDGMGGDHAPGPILDGCLQAIER
LPLRIKFVGEVEKIKLAAKAMDLEDLLNKSIKKDLIELVPSGPSVEMNEEATV-VRRKKD
ASINIAMDLVKKGKASAVYSAGNSGALMASAIFRLGRLEGIDRPAIGALFPTKDPGQPVL
VLDVGANMDCKPNYLHQFALLGNIYSRDVLQVNK-PRIGLLNIGEEECKGNELSLNTYEL
LINEDRFNFVGNCEGRDVLSGQFDVVVCDGFTGNVLLKFLESVGSVLLDVLRAELPRGRR
GKVGSAFLRSNLKRIKKRLDHAEHGGALLLGVNGICVIGHGSSKALSVVSALRIAHSAAS
HGVMEDLANLHRPKALSI------------------------------------------
>Noss|17227734
------------------------------------------------------------
------------------------------------------------------------
----------------------------MGSTCVRIAIDAMGGDHAPNEIVAGAVRASEE
LGVKVLLVGDPQQIASALPPK------TNL-ER--VEIVPAEEAIAMDEEPLNAVRRKRK
ASINVAMDLVKREQADAIFSAGHSGAAMASALLRLGRLPGVDRPAIGTVFPTIKAGKPVL
ILDVGANVDCRPKFLEQFAVIGSIYSQYVLGTGE-PKVGLLNIGEEDTKGNELALRTHQL
LKDNSNINFIGNAEGRDVLSGEFDVIVCDGFVGNILLKFAEAIGGVILQILREELPQGLH
GQIGTAILKPNLKRIKQRMDHAEHGGALLLGVSGVCLIGHGSSQAPSVFNAIRMAKEAVD
NQVMQQLQSQYEILHSTSD-----------------------------------------
>Cya8801|218246637
------------------------------------------------------------
------------------------------------------------------------
----------------------------MAATRARIAVDAMGGDHAPDEIVAGAIRASEE
LDVTILLVGDRQQIEQSLQHH------IQS-PN--IEIVEADGAISMEEGITE-LRRKPN
ASINVAMDLVKQNRADAVVSAGHSGAAMAAATLRLGRIKGIDRPAIGAVFPTMLAGKSVI
ILDVGANVDCRPKYLEQFALMGTIYSEYVLGVEQ-PKVGLLNIGEESTKGNDLALQTYEL
LEANPKIPFIGNAEGRDVLSGRFDVIVCDGFVGNVLLKFAEAVGEILLQIMREELPQGWR
GKVGSSLLKPNLKRLKQRIDHAEHGGALLFGVAGICIISHGSSQAPSIFNAIRLAKEAIS
HQVIDRIQADRKQTEEDGLAQSATVNSEL-------------------------------
>Glov|37520369
------------------------------------------------------------
------------------------------------------------------------
--------------------------MNGWEKTVRIAIDAMGGDYAPQEIVQGALLARAQ
LGVDIVLVGSAEAVLPELRRH------NAA-QS--VEIVDAPEQVGMGEEPTI-VRRKPN
SSIMVTMDLVKQGRAEAAVAAGNTGAAMAAALFRIGRLPGIERPAIGAMLPTLKLGKRVL
LLDVGANTDSRPRFLEQFALMGALYSRYVLGVAE-PKVGLLNIGEERGKGNELVADAYEM
LVKNPHVPFAGNCEGRDVMTGRFDVVVCDGFMGNVLLKFAEGVGLVALQILREELPRGIP
GKIGIALMRNNLGQVKQRMDYAAYGGGLLLGVNGVCIIAHGSSKAQGILSAIRLAKEALD
NRVLERIQQQLILPM---------------------------------------------
>Syns8102|33866777
MPPKDPDSSRTPESRSKSNRPRAIRRLVIWYRRNAAVTSLVDTATSSASAAGTVAG----
---------------------------------------------------------TVA
NSMLQPLVFDPLRWLQ----GNTDDEEIQEADRLWVAVDGMGGDHAPGPILEGCLEAIER
LPLKIRFVGETDKVLEAADALGLSERLAQAQAADHLDLVASGPSIGMDDEATA-VRRKRD
ASINLAMDLVKKGQALAVYSAGNSGAMMASAIFRLGRLKGIDRPAIGALFPTKDPGQPVL
VLDVGANMDCKPAYLHQFALLGNIYSRDVLQVEQ-PRIGLLNIGEEDCKGNDLALKTHAL
LRDERRLHFAGNCEGRDVLSGAFDVVVCDGFTGNVLLKFLESVGSVLLGVLRAELPRGRR
GKVGSAFLRSNLRRIKKRLDHAEHGGALLLGVNGVAVIGHGSSKALSVVSALRIAHSAAS
HGVMEDLAALQSGCD---------------------------------------------
>Thee|161485765
------------------------------------------------------------
------------------------------------------------------------
------------------------------MTRARIAVDAMGGDYAPDEIVAGALRASEE
LDADILLVGNPVPIQRYLDEH------APT-AK--PQIVAANDVVDMGEEPLSALKRKPK
ASINVAMDLVKAGAADAVVSAGHSGAAMAAALLRLGRLPGIDRPAIGAVLPTLLPGKSVL
VLDVGANVDCRPKYLEQFAVMGSIYSQYVLDVEN-PKVGLLNIGEEDCKGNDLALKAHQL
LRQNRQISFLGNAEGRDVLSGQFDVVVCDGFVGNVLLKFAESLGSVLVQILREELPRGWR
GQLGTALLRPNLRKIKQRIDHAEHGGGLLLGVDGICIISHGSSQAPSIFNAIRLAKEAVD
HRVSERIQACYQDAVAVEDQA---------------------------------------
>Syns9916|116073934
--------MGDSLARAKPRRSKAVRRLVIWYRRNAAVTSLVGTATSSASAAGSVAGTVV-
-----------------------------------------------------SSAGNVA
GTVLQPLVFDPLRRLQ--GGHSDGDTAINDAERLWVAVDGMGGDHAPGPILEGCLQAITR
LPLRIRFVGETDRVLAAAEEMGLTEALNDARNAGYLDLVASGPSVEMNEEATV-VRRKRD
ASINVAMNLVKKGEALAVYSAGNSGAVMASAIFRLGRLAGIERPAIGALFPTKDPGQPVL
VLDVGANMDCKPSYLHQFALLGNIYSRDVLQVAQ-PRVGLLNIGEEECKGNDLALKTYPL
LKEESRLHFAGNCEGRDVLSGEFDVVVCDGFTGNVLLKFLESVGSVLLGVLKAELPRGRR
GKVGSAFLMSNLKRIKKRLDHAEHGGALLLGVNGICVIGHGSSRALSVLSALRLAHSAAS
HGVMDDLAELGNTAKPVGV-----------------------------------------
>PromMED|33860695
-----------MEKDSSIKKSRAIRRLVIWYKRNSAVTSIVDTAANSAVTASNVAGNVVS
GAGSV------------------VSTASNVAGNVAGNVVSSAESVVNTASNVVSSASSIA
KNTLQPLVFDPLKRLQN-SDNLISKEEVPNSERIWIAVDGMGGDYAPVPILEGCLGAISR
FPINIKFVGKIEKVRYEAERVGLIDLLEKEIDNNRLELIDSGDPIGMNEEATA-VRKRKD
ASINVAMDLVKTNKAKAVYSAGNSGALMASAIFRIGRLKGIERPAIGALFPTRDQTRPVL
VLDVGANTDCKPSYLHQFALLGNVYAKDVLQIEK-PRIGLLNIGEEECKGNDLSIKTFEL
LSNEKSFNFGGNCEGRDVLSGDFDVVVCDGFTGNILLKFLESVGGVLLDILRSELPRGRR
GKVGSAFLKSNLLRIKKRLDHAEHGGALLLGVNGICVIGHGSSKSLSVVSALRLAHSAVN
HNVMENLNQLQKLQVLNS------------------------------------------
>Scys6803|16330609
------------------------------------------------------------
------------------------------------------------------------
----------------------------MAVTRAKIALDAMGGDYAPEEIVIGAIRASQE
LDVDIFLVGDRQAIEDCLNRH------PHQGIN--LTIVDAEGVVEMEEDAVV-VRRKPK
ASINVAMNLVKEKQADAVVSAGHSGAAMAAALLRLGRLKGIDRPAIGTLFPTMVPGKSVI
VLDVGANVDCKPKYLEQFALMGTVYSQYVLGVDS-PKVGLLNIGEESNKGNTLALQTHEL
LQSNPEIPFVGNAEGRDVLSGNFDVIVCDGFVGNIVLKFAEAVGEILLSIVKEELPRGWR
GKLGAIILAPNLKRIKQRVDHAEHGGALLFGVDGVCVISHGSSRSGSIFNAIRLAKEAID
NQVSVRINSSTSLLMERQKTEELQNI----------------------------------
>Syn9902|78183889
MLPKDPDPSQAPEPRSKSTRPRAIRRLVIWYRRNSAVTTIVDSAASSASAAGTVAGTVV-
-----------------------------------------------------SGAGTVA
SSVLQPLVFDPLRRLQ----GGNDEDEIKDEDRLWVAVDGMGGDDAPGPILEGCLQAIER
LPLKIRFVGEQDRVRAAAADLELEAILEKAQASGHLELVPSGPSIGMDDEATA-VRRKRD
ASINVAMDLVKQGRATAVYSAGNSGAVMASAIFRLGRLKGIDRPAIGALFPTKDPGQPVL
VLDVGANMDCKPTYLHQFALLGNIYSRDVLQVEQ-PRVGLLNIGEEECKGNELSLKTFEL
LKEESRLHFAGNCEGRDVLSGEFDVVVCDGFTGNVLLKFLESVGSVLLGVLRSELPRGRR
GKVGSAFLISNLKRIKKRLDHAEHGGALLLGVNGIAVIGHGSSKALSVVSALRIAHSAAS
HGVMDDLAALQSGCD---------------------------------------------
>Trie|113475485
------------------------------------------------------------
------------------------------------------------------------
----------------------------MGTIPTKIAIDAMGGDYAPSEIVEGAIKAQEA
YGVKVLLAGDPQQIKASMNHR------LSQ-PL--PEIVPAEDIVEMHEEPLMAVRRKPK
ASINIAMKLVKDKQADAVVSAGNSGAAMASALLRLGRIPGIDRPAIGAVLPTMIPKKPVL
ILDVGANVDCRPKYLDQFAVMGTIYSESVLATDE-PKVGLLNIGEEPSKGNDLAVRTYQI
LQENNQIKFIGNAEGRDVLSGKFDVIVCDGFAGNILLKFAEAVGDAVLQMMREELTPGLS
GKIGTAILRPNLKNMKQRIDHVEHGGGLLLGVGGICIISHGSSKAQSISNAVRSAKEAVE
NRVLERINSKYLLEVENQ------------------------------------------
>Syn9311|113953618
MHPKDPEYSPADEARSKPRRSKAVRRLVIWYRRNSAVTSLVDTATTSASAAGNVAESVG-
---SM-------------------------------------------AGSVVTNAGSMA
GQMLQP-VMDPLRRLQ--TTEVGDDGVIHDSDRLWVAVDGMGGDHAPGEILEGSLQAIAR
LPLRIRFVGETNRVMEAAEASGLKEPLNNAINAGHLELIPSGPSVEMHEEATV-VRRKRD
ASVNVAMDLVKRGDALAIYSAGNSGAVMASAIFRLGRLAGIDRPAIGALFPTKDPGQPVL
VLDVGANMDCKPAYMHQFALLGNIYSRDVLQVDR-PRIGLLNIGEEECKGNELALRTHEL
LREETRLHFAGNCEGRDVLSGEFDVVVCDGFTGNVLLKFLESVGSVLLGVLRAELPRGRR
GKVGSAFLRSNLKRIKKRLDHAEHGGALLLGVNGICVIGHGSSKALSVVSALRLAHSAAS
HGVMDDLAELSKPAPLKS------------------------------------------
>NoAz|298491028
------------------------------------------------------------
------------------------------------------------------------
----------------------------MGSTGVRIAIDVMGGDHAPTEIVAGAMRAREE
LGVKILLVGDPQQIEAVMPPK------INM-AE--LEIVPAEDTITMDEEPLNAVRKKRK
ASINVAMDLVKKQQADAVFSAGHSGAAMASALLRLGRLPGIDRPAIGTVFPTIKAGQPVL
ILDVGANVDCRPKFLEQFAVMGSIYSQYVLGMPE-PKIGLLNIGEEDTKGNETAFRAHQL
LRDNTQINFIGNAEGRDVLSGEFDVIVCDGFVGNVLLKFAEAVGGVILQILREELPQGLR
GQIGTAILKPNLKRVKQRMDHAEHGGALLLGVNGICFIGHGSSQAPSIFSAIRTAKEAVD
NQVLHRLQSQYQILQSESD-----------------------------------------
>Ucyn|284928702
------------------------------------------------------------
------------------------------------------------------------
----------------------------MAGNRARIAVDAMGGDYAPIEIIKGAIRASKE
LDVDILLVGNRQQIQASFQD-------SSKFSN--IEIVDADEIIAMHEGINE-LRRKPK
ASINVAMDLVKKNRADAVISAGHSGAAMGAATLKLGRLKGIDRPAIGAVFPTLIANKSVI
VLDVGANVDCRPKYLEQFALMGTIYSKYVMGINT-PKVGLLNIGEESSKGNDLALATHKL
LENNETIPFIGNAEGRDILSGKFDVIVCDGFVGNVLLKFAEAVGDVVLQIMHEELPQGWR
GLLGTFILKSNLKKLKQRIDHAEHGGGLLLGVAGICIISHGSSRAPSIFNAIRLAKEAID
HKVLEQINSYGDKLIPESPN----------------------------------------
>Syns5701|87301815
MPPKEPDLDSRSARRAKPSR--AIRRLVIWYRRNAAVTSIVGTATSSASTAASAAASAA-
-------------------------------------------------GSVAGSMASTA
GSVLNPLVIDPLRWLQ--QSGGEELAAINRGERLWVAVDGMGGDHAPGPILEGCLRAVQI
LPVRIRFVAETAAVEAVVPQLGLGELLREAIQRGLIELVPSGPSVGMDDEATV-VRRKRD
ASINLAMDLVKRGEATAIYSAGNSGAVMASAIFRLGRLKGIDRPAIGALFPTKDPSQQVL
VLDVGANMDCKPGYLHQFALLGSIYSRDVLGVAR-PSVGLLNIGEEECKGNELTLKAFPL
LAAERRISFKGNCEGRDVLSGAFDVVVCDGYTGNVLLKFLESVGSVLLDVLRAELPRGRR
GKVGSAFLRSNLIRIKKRLDHAEHGGALLLGVNGVCVIGHGSSKALSVVSALRIAHLAAS
HGVMDDLHRLSAQEDTVTACG---------------------------------------
>YellB|86609781
------------------------------------------------------------
------------------------------------------------------------
---------------------------------MRIAVDAMGGDYAPEEIIKGALLAHRQ
LRVGIALVGRPDSLKPFLPQP------LP--AG--ITIVPAEEDVGMAEEPLM-VRKKPK
ASINISMQQVRSNQADAVVAAGNTGAAMAAAYLNLGRLAGIDRPAIGALLPTLK-GKPVL
LLDVGANVDCRPRFLEQFARMGSLYCQCVLGIEK-PRVGLLNIGEEPNKGNDLALATHQR
LAQLPGIHFAGNAEGRDVLTGEFDVVVCDGFVGNALLKFAESVGQVITQVLREELPRGWR
GKLGCWLLRPNLKQVKRRMDYVEYGGALLLGVNGICVITHGSSKAPMVYHAIRLAKEAAE
QKILQRLQAEMVDPREPESNPRRRTRPLQVYSGSGPEVLPLGSLERTSSRCPEPVEDAQP
>Syn7002|170077151
------------------------------------------------------------
------------------------------------------------------------
----------------------------MSSTRAKIAVDAMGGDYAPDEIVAGAIRAVEE
LNVEVFLVGDPVRIQKYLDEH------SSP-ANQFLHVVEAEGVVEMCEEPLVAIRRKPK
ASINLSMQLVRKKQADAVVSAGHSGAAMAAALLKLGRIKGIDRPAIGAVFPTLDPERSVI
VLDVGANVDSRPKYLEQFALMGTIYSKYVLGNKE-PQVGLLNIGEEPSKGNELALKTHEL
LSSNPAIPFKGNAEGRDVLSGEFDVVVCDGFTGNILLKFAESVGAVLLQILKEELPRGLR
GKLGAAVLTPNLKRIKQRIDHAEHGGALLFGVAGVCIISHGSSKAPSIFNAIRLAKEAID
NQVIQRIQNYTEEHQALLEQQTNSTTTLSEVASSAMIEKSE-------------------
>Cylr|282899055
------------------------------------------------------------
------------------------------------------------------------
----------------------------MGTTGVRIAIDAMGGDYAPAEIVAGALRAKEE
LGVHILLVGDPQQIEAVIPLK------SNR-LG--IEIVPAQDTIGMDEEPLSAVRRKRG
ASVNVAMDLVKNNQADAIFSAGHSGAAMASALLRLGRLPGIDRPAIGTVFPTIKAGKPVL
ILDVGANVDCRPKFLEQFAVMGSIYSQYVLGISE-PKVGLLNIGEEENKGNEAAVRAHEL
LRENTQINFSGNAEGRDVLSGEFDVIVCDGFVGNVLLKFAEAVGGVILQILREELPQGIR
GQIGTAILKPNLKRVKQRMDHAEHGGALLLGVNGICFIGHGSSQAPSIFSAIRMAKEAVD
NQVLERLQSKYKVLQGEPQ-----------------------------------------
>Prom9303|124024342
MPPKDSDPSTASGPRSKTTRPRAIRRLVIWYRRNAAVTSLVGSATNSASAAGNVAGTVV-
---SS-------------------------------------------AGSVVSNAGSMA
GSMLQPLVFDPLRRLQS-SENNTEAEDIKNSDRLWVAVDGMGGDQAPGPILDGCLKAIQR
LPLRIKFVGETKKVLGAVQAMGLTELFNQATAAGHLEIVASGPSVGMDEEATV-VRRKRD
ASINLTMDLVKKGEALAMYSAGNSGAMMASAIFRLGRLAGIDRPAIGALFPTKDQTQPVL
VLDVGANMDCKPIYLHQFALLGNIYSRDVLQVAR-PRIGLLNIGEEECKGNDLAIRTHEL
LSQEHRLQFAGNCEGRDVLSGAFDVVVCDGFTGNVLLKFLESVGSVLLDVLRAELPRGRR
GKVGSAFLRSNLKRIKKRLDHAEHGGALLLGVNGICVIGHGSSKALSVVSALRLAHSAAS
HGVMDDLAELQKAPVEST------------------------------------------
>Syns7805|88807097
---------------------------MIWYRRNAAVTSLVGTATTSANAAGSMAGSVT-
---------------------------------------------------------SMA
GSMLQP-VMDPLRRLQ--GGLPGEDIEINDQDRIWVAVDGMGGDHAPTPILEGCLQAIER
LAVRIRFVGETDRVLEAAAASGLTEALNAAIDAGHLELILSGPSVEMHEEATV-VRRKRN
ASINVAMDLVKRGEAKAVYSAGNSGAVMASAIFRLGRLTGIDRPAIGALFPTKDPGQPVL
VLDVGANMDCKPTYLHQFALLGNIYSRDVLQVAR-PRIGLLNIGEEECKGNDLAVSTYAL
LREESRLHFAGNCEGRDVLSGAFDVVVCDGFTGNVLLKFLESVGSVLLGVLKAELPRGRR
GKVGSAFLRSNLKRIKKRLDHAEHGGALLLGVNGICVIGHGSSKALSVVSALRIAHSAAS
HGVMEDLAALSQQTTVQA------------------------------------------
>Syns7803|148240585
MPPKDPELNPASTPRTKPRRSKAVRRLVIWYRRNAAVTSLVGTATTSANAAGSMAGSVT-
---------------------------------------------------------SMA
GSMLQP-VMDPLRRLQ--GGVPGDDIEINDQDRIWVAVDGMGGDHAPGPILEGCLQAIER
LAVRIRFVGETDRVLEAAAASGLSEALNAAMDAGHLELILSGPSVEMHEEATV-VRRKRN
ASINVAMDLVKRGEAQAVYSAGNSGAVMASAIFRLGRLTGIDRPAIGALFPTKDPGQPVL
VLDVGANMDCKPSYLHQFALLGNIYSRDVLQVAQ-PRIGLLNIGEEECKGNDLALSTFAL
LKEESRLHFAGNCEGRDVLSGDFDVVVCDGFTGNVLLKFLESVGSVLLGVLKAELPRGRR
GKVGSAFLRSNLKRIKKRLDHAEHGGALLLGVNGICVIGHGSSKALSVVSALRLAHSAAS
HGVMEDLAALSQQTAVKA------------------------------------------
>Cya0110|126660635
------------------------------------------------------------
------------------------------------------------------------
----------------------------------------MGGDHAPNEIVAGAIRASEE
LDVDILLVGDRPTIEASLQNH------QPS-PH--IEIVDSEGAIEMHEGISE-LRRKPK
ASINVSMDLVKKNRADAVVSAGHSGAAMGAATLRLGRLKGIDRPAIGTVFPTLLAGKSVI
ILDVGANVDCRPKYLEQFALMGTIYSQYVMGVNE-PKVGLLNIGEESSKGNDLALATYQL
LENNKIIPFIGNAEGRDVLSGRFDVIVCDGFVGNVLLKFAEAVGEIVLQIMREELPQGWR
GALGTAILKPNLKKLKQRIDHAEHGGALLLGVAGICIISHGSSNAPSIFNAVRLAKEAID
HQVLERIKASQENLTPDSIQTSVEK-----------------------------------
>Mica|166364689
------------------------------------------------------------
------------------------------------------------------------
----------------------------------------MGGDHAPNEIIAGSMRASEE
LDVEVLLVGDSERIEAYFQHH------PRP-KN--LTIVHAEEVVAMDEEPITAIRRKPA
ASINVAMDLVKQNRADAVVSAGHSGAAMAAALLRLGRLKGIDRPAIGAVLPTMLAGKSVI
ILDVGANVDCKPKYLEQFALMGTIYSKYVMGVEE-PQVGLLNIGEEASKGNDLALKTYEL
LENNQQIPFIGNAEGRDVLSGQFDVIVCDGFVGNVLLKFAEAVGGIILQILKEELPKGIQ
GKVGTALIKPNLKQIKQRMDHAEHGGALLFGVDGVCVISHGSSQAPSIFNAIRQAKNAVD
NRVSERIQAYNDHHHQLKKLSVNVED----------------------------------
>Syns8109|260434773
---------------------------MIWYRRNAAVTTIVDGATSSATAAGSMAGNVA-
-------------------------------------------------ETVVSGAGTVA
SSVLQPLVFDPLRWLQ----GGTDTDEIDDAERLWVAVDGMGGDHAPGPILEGCLDAIDR
LPLKIRFVGEIDRVMAAANSLGLREALESARAAGHMDLVASGPSIGMDDEATA-VRRKRD
ASINVAMDLVKKGEAGAVYSAGNSGAVMASAIFRLGRLKGIDRPAIGALFPTKDPGKPVL
VLDVGANMDCKPTYLHQFALLGNIYSRDVLQVKR-PRIGLLNIGEEECKGNDLSLKTHEL
LRDESRLHFAGNCEGRDVLSGDFDVVVCDGFTGNVLLKFLESVGSVLLGVLRAELPRGRR
GKVGSAFLRSNLKRIKKRLDHAEHGGALLLGVNGISVIGHGSSKALSVVSALRIAHSAAS
HGVMEDLATLQQGCD---------------------------------------------
