# Supplementary material for: Genome fluctuations in cyanobacteria reflect evolutionary, developmental and adaptive traits
Source: BMC Evol Biol. 2011 Jun 30;11:187. doi: 10.1186/1471-2148-11-187 (PMC3141437; doi:10.1186/1471-2148-11-187)
Supplement: Additional file 8 — Individual and concatenated alignments for protein groups. Compressed file containing all alignments of individual groups (fasta format) and the concatenated alignment of 285 single-copy genes (phylip format). [file 1471-2148-11-187-S8.GZ › Cyanos1447.faa]

>Syne7942|81300266
-------------------------------------------MLEQQQTSRSNLLARRD
REPFNSLLLYHLFKWSVVSPMLHLYFRGRIYGAGNVPRSGPLIVVSNHASDFDPPIVSNC
VRRPVAFMAKEELFRVPVLAQAIRLYGAYPVRRGSSDRKALQAAIAAVESGWATGVFLEG
TRTRDARIHQPKLGAALVALKTGAPLLPVSLWGTERILQRGSFLPR-PVPLTIRIGEPIA
PPQSGDRAELERVTLSCAAAINHLHSLGR------------------------
>PromCC|33239612
------------------------------------------------------------
----------------MVFPIFRILFRGRTLGNENVPKHGPLVVVANHGSHLDPPFLGHA
LGRPVAFMAKAELFYIPFLSFVIRACGAYPVSRGASDREAIRTATAKLRAGWATGVFLDG
TRQEDGRVNKPMAGAALLSARTGAAIIPVAVINSHRALRKGLFLPR-LVAIHLRIGKPIM
PPQSRKRIDLDKTTFKLQEAINSMLDEGL-----MSDK---------------
>Crow|67921651
----------------------------------------------------MENREFKE
REPLSSLILYYLFKGSIIVPMCYGYFRGRVYGQENVPKKYPLVVVSNHASYFDPPLLASC
IGRPVAFMAKEELFKVPLLKEGIRLYGAYPVKRGAGDRSAIRSALTALKDGWLVGIFLQG
TRTIDGGIDDPKLGAAMIAAKAQVPLLPVSLWGTEKILKKGSPIPR-PVPLTIRIGEVIQ
PPESNKRQALETVTQKCATVINELHELGR------------------------
>Syn7335|254422007
------------------------------------------------------MTMAQE
REPFISLALYHLFKWSVVSPVLHGYFRGRIYGAKKVPKQGPLIIVANHASNFDPPLLSNC
IGRPVSFMAKESLFRVPVLAPAIRAYGAYPVKRGSADRSAIREALRQLENGWAVGIFLQG
IRTSDGRIPDPKLGAALIAAKAQVPLLPVSLWGTEKILKKGALLPR-PAAVTVRIGEVLP
PPLTKDKAELRAITQRCADEIHSLHELGR------------------------
>Syn307|148241345
-----------------------------------------------------MASSALV
PSPPPSPT-YRVVKWAFVTPLFRLFLRGRCRGMELVPLSGPLVVVANHGSHLDPPLLGHA
LPRPVSFMAKAELFKVPVLGPLIRAMGAYPVSRGASDREAIRTALRRLEEGWATGVFLDG
TRKASGRVEDPQLGAALLSARSGAPLLPVALVNTHRAFGPKQRWPR-PVAVEIRVGHPIE
PPASRSRADLDATTAECQLAINALLEHPASPL---------------------
>Syn9605|78213896
-----------------------------------------------------MSHSSLV
RTPKPSLT-YRLVSSLLVFPVFRLLFRGSTAGNNRVPRQGPLVVVANHGSHLDPPLLGHA
LGRPVAFMAKAELFSIPLLGRVIQACGAYPVRRGASDREAIRTATARLEEGWATGVFLDG
TRQNDGRINNPLPGAALLAARTGAPLLPVAICNSHRALGSGRSWPR-LVPIQLRIGDPIP
APASRRRPDLDATTALLQERINALLDQGP-----QHP----------------
>Nosp|186680649
-------------------------------------------MRMLNSVLFALSSVDKN
REPFISLALYHAFKWSVVSPILHTYFRGQIYGAENVPQSGPLLVVSNHASYFDPPIVSNC
VRRPVAYMAKEELFNIPVLAQAIKLYGAYPVSRGSADRNAIRSALDYLNKGWAVGVFLEG
TRTPDGRITDPKRGALLLAAKAKAPILPVSVCGTEKILQKGSSLPH-AVPITVRIGNLID
APTSTNKEELEALTQKCATVINKMHDLGR------------------------
>PromAS|123967692
-----------------------------------------------------------M
KNHTIQKLIYELVSKLFVFPIYKFVFKGHLIGRDNIPQKDSFIMVSNHGSLLDPPLLGHA
LGRNISFMAKAELFRIPFLGFIIKACGAYPVRRGIADKNTIKTACKKLSDDNCIGIFIDG
TRQKNGRVNKPKQGAALLAFKNQKLLLPVAIVNSHRLIRFRYFIPL-FSKIVIKVGKPVQ
PPQSSSRDDLNYVTMHLQDQINSLIG---------------------------
>Rapb|282897733
--------------------------------------------------------MTRE
REPLISLALYHAFKWSVVSPMLHAYFGGKIYGVENVPQTGGLVIVSNHASYFDPPIVSNC
VCRPVAYMAKEELFKIPVLAQAIKLYGAYPVSRGTSDRAAIRYALEYLENGWAVGVFLEG
TRTRDGRVHDPKRGAALLAAKAKVPLLPVSLWGSEKIVQPGTPIPR-KVPLTIRIGKLIA
TPSSTSKEELEAVTHQCANAINTLHDLGR------------------------
>YellA|86605048
-------------------------------------------------------MGYRR
RD----WLAYWLLKWLVVNPLFRGLYFGRTYGQENVPRHGSLIIVSNHASHLDPPLVANA
VRRPVAFMAKEELFQVPVLKQVIRLYGAYPVKRGGADRSALRATEAALAQGWAVGIFLNG
TRTPDGRIPQPHLGAALVAARTQTPLLPVALWGTEKVLPKGSRWPRLFCPITVRIGRLIP
PPASSDKAELQQATAACVEAIHALLDQGR------------------------
>Prom9215|157412494
-----------------------------------------------------------M
KHDIFQKLIYQLVSKLFVLPIYKFVFKGQLIGRENIPQKDSFIMVSNHGSLFDPPLLGHA
LGRNISFMAKAELFKIPFLGFVIKACGAYPVKRGIADKNTIRTACNKLSNNNCIGIFIDG
TRQKNGRVNKPKQGAALLAFKNQKLLLPVAIVNSHRLIKFKFCIPF-FSKIVIKVGKPVQ
PPQKSSRDDLNSVTMLLQDNINNLIG---------------------------
>PromN2A|72383340
------------------------------------------------------------
-MPRQSFV-YACVSYLFVFPIFRFLFRGQTKGISNLPNTGGVVIVSNHGSHLDPPILGHA
LGRPVAFMAKSELFNVPLLSFIISACGAYPVKRGAGDREALRNASNRLVEGWATGVFLDG
TRQENGRVNDPKAGAALLAARTGSPILPVAIVNSHRAFPKGSLLPR-FVSIHLRVGELIQ
PPKTRKREDLTSTTKEIQISINSMLDQGL-----IKNI---------------
>Syns9917|87123616
----------------------------------------------------------ML
LTPRPSLT-YRLVSSLLVFPVFRGLFRGRTVGNENVPMQGPVVVVANHGSHLDPPLLGHA
LGRPVAFMAKAELFDVPVLGPIIRACGAYPVRRGASDREAIRTATARLEQGWATGVFLDG
SRQANGRVNEPMPGAALLAARSGAPLLPVAIVNSHRAWGPGQRRLR-TVPILLRIGTPIP
APASRRKPDLEATTRELQQRINGLLDQGL-----LDHGLLGQGLPGQSPH---
>Prom9312|78778526
-----------------------------------------------------------M
KNDFFQKLTYQLVSNLFVLPIYKFVFRGHLIGEENIPQKDSFIMVSNHGSLLDPPLLGHA
LGRNISFMAKSELFEIPFLGFVIKACGAYPVKRGIADKNTIKTACKKLSNNNCIGIFIDG
TRQKNGRVNKPKQGAALLAFKNQKLLLPVAIVNSHRLVRFKFCIPF-FSKIVIKVGKPFQ
PPQSLSRDDLNSVTMDLQENINNLIG---------------------------
>SynsBL|116071501
---------------------------------------------------MSNSSQIMS
TSPSPSLT-YRLVSGLLVFPIFRGLFRGSTHGNANVPKQGALVVAANHGSHLDPPILGHA
LGRPVAFMAKAELFDVPLLGRLIRALGAYPVRRGASDREAIRTATATLEAGWATGVFLDG
TRQANGRVNAPLPGAALLAARSGAPLLPVAILNSHRALGSRQFLPR-LVPIQLRIGTPIP
PPVSRRRADLDATTALLQERINALLDQGL-----QHP----------------
>Prom9515|123965401
-----------------------------------------------------------M
KSNFYQKLIYQLVSNVIIYPIYKLIFRGKLLGREHIPQKGSFILVSNHGSLLDPPILGHA
VGRNISFMAKSELFRIPLLGFIIRSCGAYPVKRGIVDKTTIKIACEKLSNNNSIGIFIDG
TRQKDGRVNKPKQGAALLSFKNQKMLLPVAIINSHRLMRLKFFIPF-FTKIVIKVGRPIP
PPKSSSKKDLMEVTNCLQESINNMLE---------------------------
>Cya8802|257059173
----------------------------------------------------MVDYEFQS
REPIFNLIPYFLFKGIIIAPIFHTYFQGRIHGIQNLPVENPLIIVSNHASYFDPPILASS
VNRPVAYMAKEELFEVPWLREGIRLYGAYPVKRGSGDRGAIRAALQALQEGWIVGIFLEG
TRTPDGRIHDPKLGAAMIAAKAQLPLLPVCLWGTQKILQKGIPFPL-PVPLTLRIGELID
PPASSKRGDLEAVTQKCATAINALHDLGR------------------------
>Prom9313|33864263
---------------------------------------------MTQTKPRLSSSMPVL
MTPQPSLT-YRLVSYLLVFPIFRVLFRGCTFGNENVPRQGAVVVVANHGSHLDPPLLGHA
LGRPVAFMAKAELFRIPFLGAIIRACGAYPVKRGASDREAIRMATARLNEGWAIGVFLDG
TRQANGRVNAPMPGAALLAARSDAPLLPVAIINSHRALGKRGQLPR-LIPIQLRIGKPIP
PPSSRRKHDLEATSAELQKRINALLDQGL-----LSSAEERLRRQR-------
>Cya7822|196254515
---------------------------------------------------MTNKHQQKS
REPLSSLFLYNLAKWSIISPALHIYFRGRIYGAEKVPSKGPLIIVSNHASYFDPPILSSA
VGRPVAYMAKEELFQIPLLKPLIELYGAYPIKRGSGDLSAFRAARKALAHGWAVGIFLEG
TRTPDGRINNPKLGAAMIAAQAQVPLLPVSLIGTEKILHKGSPMPR-PSRVIVRIGDLIE
PPRSTQRDGLQAVTDKCTNLINEMHGLRG------------------------
>Cya7424|218437463
---------------------------------------------------MTTHHPQKN
RESLSSLVLYHLFKWSVVSPLLHTYFQGRIYGAEKVPQQGSLVIVSNHASYFDPPLISCA
VRRPVAYMAKEELFKTPVFKQAIQLYGAYPVKRGTGDRGAFRAAVKALNDGWAVGIFLEG
TRTPNGRINDPKLGAAMIAAHTQVPLLPVSLWGTEKILRKGSPLPR-PTPVKIRIGDLIE
PPSSTKREALLKVTDQCAQIINEMHDLS-------------------------
>PromN1A|124024923
---------------------------------------------MEQFRVVTGVEKIYK
NRPRQSFV-YGCVSYLFVFPIFRFLFRGKTIGISNLPKTGGVVVVSNHGSHLDPPILGHA
LGRPVAFMAKAELFKVPILSFIISCCGAYPVKRGAGDREAIRNASNRLIEGWATGVFLDG
TRQKNGRVNDPKAGAALLAARTGSPILPVAIINSHRAFPKGSLLPR-LVSIHLRVGELIQ
PPQTKKREDLKSTTKEIQISINSMLDEGL-----IQNTCN-------------
>Micc|254417658
------------------------------------------------------------
-------------------------------------MDGPLVVVSNHASDFDPPILSNC
VRRPVAFMAKEELFRVPGLKQAIQLYGAYPVKRGAADRSAIRAAIECLSQGWAVGVFLQG
TRTPDGRIPEPKLGAALIAAKGNAPLLPVSLWGTHRVFPKGSPIPR-PVPVTVRIGQPID
PPASTKRPDLAAVTQRCQAAIHALHDLGR------------------------
>Prom9202|254526078
-----------------------------------------------------------M
KHDIFQKLIYQLVSKLFVLPIYKFVFKGQLIGRENIPQKDSFIMVSNHGSLFDPPFLGHA
LGRNISFMAKAELFKIPFLGFVIKACGAYPVKRGIADKNTIRTACNKLSNNNCIGIFIDG
TRQKNGRVNKPKQGAALLAFKNQKLLLPVAIVNSHRLIKFKFCIPF-FSKIVIKVGKPVQ
PPQKSSRDDLNSVTMLLQDNINNLLG---------------------------
>Nods|119512191
--------------------------------------------------------MTRE
REPLISLALYHAFKWSIVSPMLHAYFRGRIYGVENVPKSGKLVVVSNHASYFDPPIVSNC
VRRPVAYMAKEELFEVPVLAQVIKLYGAYPVSRGSADRNSIRAALDYLDNGWAVGVFLEG
TRTPDGRITDPKRGAALLAAKAKAPFLPVSLWGSEKILQKGSALPR-AVPLTIRIGKLID
APSSTNKEELQAVTHQCATAINQLHDLGR------------------------
>Cyab|254431235
----------------------------------------MNAMKRVLRRRKRSEPPALI
RTPKPSLV-YRLISYLLVFPVYRLLFRGRTAGNAQVPQEGALVVVANHGSHLDPPLLGHA
LGRPVAFMAKAELFRVPILGPIIRACGAYPVSRGASDREAIRTATDRLEEGWATGVFIDG
TRQENGRVNNPLPGAALLAARAGVPLLPVAILNSHRALGPGSKGLR-LVPVHIRIGTPIP
PPASRRRPDLEAATAACQAQINALLDQGLIGRASLPPPRDSAALPPSASDPGR
>Acam|158336647
--------------------------------------------------------MPQQ
REPTISLALYHLFKWTVVSPSLHVYFRGRIHNAERVPQQGPLVVVSNHASDFDPPLVSNC
MRRPVAFMAKQELFEVPVLSTLIRWYGAYPVNRGSADRSAIRAALASLDQGWAVGLFLQG
TRTADGRISNPKQGAALIASKIQAPLLPVCLWGTEKIIPKGQKFPR-SVPLTIRIGEPIP
PPPSRDRTALADVTQHCADVINAMHDLGR------------------------
>Prom9301|126695495
-----------------------------------------------------------M
KNDVFQKLIYQLVSKLLVFPIYKFVFRGCLIGRENIPQKDSFIVVSNHGSLLDPPLLGHA
LGRNISFMAKAELFKVPFLGFIIKACGAYPVKRGIADKNTIKTACKKLSNDNCIGIFIDG
TRQKNGRVNKPKQGAALLAFKNQKLLLPVAIVNSHRVMRFKFCIPL-FSKIVIKVGKPFQ
PPQSSSRDDLNSLTKRLQDEINYLIG---------------------------
>Artm|209523913
--------------------------------------------------------MVKN
REPLESLVLYHLFKWSVVSPMLHVYFRGRIYNAEQMPQTGPIVVVSNHASDFDPPMLSNC
VKRPVAFMAKEELFKVPVLKQAISLYGAYPVKRGAGDRNAIRAALNSLEQGWATGVFLQG
TRTPDGRITDPKLGASLIAAKAQVPLIPVCLWGTHAIFNKGSAIPR-PVPVTVRIGEPMD
PPKSSKREELEAIALYCAEIINAMHDLGR------------------------
>Syne6301|56750109
-------------------------------------------MLEQQQTSRSNLLARRD
REPFNSLLLYHLFKWSVVSPMLHLYFRGRIYGAGNVPRSGPLIVVSNHASDFDPPIVSNC
VRRPVAFMAKEELFRVPVLAQAIRLYGAYPVRRGSSDRKALQAAIAAVESGWATGVFLEG
TRTRDARIHQPKLGAALVALKTGAPLLPVSLWGTERILQRGSFLPR-PVPLTIRIGEPIA
PPQSGDRAELERVTLSCAAAINHLHSLGR------------------------
>Anav|75908943
MPLFGLPCGTLRFGATSMREACPNSQFKAKVKRQKKKSFTFLLFTFYFFIPTPQVLMSRT
REPLISLALYHAFKWSVVSPMLHAYFRGRIYGVENVPQSGPVVVVSNHASYFDPPIVSNC
VRRPVAYMAKQELFEIPVLAQAIKLYGAYPVSRGSADRNAIRAALEYLENGWAVGVFLEG
TRTPDGRISDPKRGAALLAAKAKAPILPVCLWGSENILQKGSSVPR-AVPLTVRIGNLID
TPSSTNKDELESITQKCAAAINQMHDLGR------------------------
>Artp|284052964
--------------------------------------------------------MVKN
REPLESLVLYHLFKWSVVSPMLHVYFRGRIYNAERMPQTGPIVVVSNHASDFDPPMLSNC
VRRPVAFMAKEELFKVPVLKQAISLYGAYPVKRGAGDRNATRAALNSLEEGWATGVFLQG
TRTPDGRITDPKLGASLIAAKAQVPLIPVCLWGTHAIFNKGSALPR-PVPVTVRIGEPMD
PPKSSKREELEAIAHNCAQIINAMHDLGR------------------------
>Cya7425|220909751
-----------------------------------------------------MPESGRE
REPFVSLVLYHLFKWSAVSPFFNLYLQGRVYGADRVPTQGPLVIVSNHASYFDPPLLSSS
VRRPVAYMAKEELFQVPVLNRLIQLYGAYPVKRGSADRSALRSALTALAQGWAVGVFLEG
TRTPDGRIPSPKLGAAMIAAKAQAPLLPVSLWGTENILQASKKLPQ-STPITIRIGEPLP
PPVSGDRDELLALTQQCADQIHRLHDLGR------------------------
>Cya51142|172035930
----------------------------------------------------MENSEFKE
REPISSLALYYLFKGSIIVPTFYAYFRGRVYGRDNVPKKHPLVVVSNHGSYFDPPLLSSC
VGRPVAFMAKEELFKVPILKEGIRLYGAYPVKRGKGDRAAIRSALTALKDGWLVGIFLQG
TRTPDGRIDDPKLGAAMIAAKAQVPLLPVSLWGTEKILKKGSPFPR-PVPLTIRIGEMVA
PPESNKRQALERVTEKCATIINELHDLGR------------------------
>Lyns|119485196
---------------------------------------------------------MAN
REPVENLILYSLLKYSVVNPLFRVYFRGKVHNTERVPRQGKLIVVSNHASDFDPPFLSIC
MRRPVAFMAKEELFDVPVLKDAIRLYGAYPVKRGSADRSAIRAALAALEQGWAVGLFLEG
TRTLDGRIHSPKLGAAMIAAKANAPLLPVCLWGTQAIVKKGSALPK-PVPVTVRIGELID
PPRSTQRGELEALTQKCTDVINTMHDLGR------------------------
>Prom9211|159902693
-----------------------------------------------MIKELNNNSRAHL
LPPRQSLV-YAFISYCIVFPIFRIFFRGRISGIQNVPLQGSLVIVANHASHLDPPLLGHA
LGRPIAFMAKQELFRIPILGWIIRACGAYPVSRGASDREAIRVASERLHQGWATGVFLDG
TRQENGRVNNPMAGAALLAARTNSQILPVAIINSHRALGKGMALAR-FVPIHLRIGNVIS
PPVTRKKIDLLETTKQVQISINTMIEQGL-----IVPKS--------------
>Noss|17227737
--------------------------------------------------------MSRT
REPLISLALYHAFKWSVVSPMLHTYFRGRIYGVENVPQSGPVVVVSNHASYFDPPIVSNC
VRRPVAYMAKQELFEIPVLAQAIKLYGAYPVSRGSADRNAIRAALEYLENGWAVGVFMEG
TRTPDGRISDPKRGAALLAAKAKAPILPVCLWGSENILQKGSSVPR-AVPLTVRIGNLID
TPSSTNKDELESITQKCAAAINQMHDLGR------------------------
>Cya8801|218246124
----------------------------------------------------MVDYEFQS
REPIFNLIPYFLFKGIIIAPIFHTYFQGRIHGIQNLPVENPLIIVSNHASYFDPPILASS
VNRPVAYMAKEELFEVPWLREGIRLYGAYPVKRGSGDRGAIRAALQALQEGWIVGIFLEG
TRTPDGRIHDPKLGAAMIAAKAQLPLLPVCLWGTQKILQKGIPFPL-PVPLTLRIGELID
PPASSKRGALEAVTQKCATAINALHDLGR------------------------
>Glov|37522578
------------------------------------------MSTPAPGATAESKPVQQT
LRPEQTLLPYHLLKWLVVSPLLHTALRMRITGAEHVPPSGPVILASSHASHLDPVILANC
ARRPVAFMAKEELFRVPVLKSLIRVYGAFPVRRGTGDRGAIRTALEALEAGWAVGIFVGG
TRTADGRVATPQLGAAMIAAKAQVPIVPVAVGGTGRILPKGSVLPR-LHSVAVAFGPPLD
PPADTRRAALEAVTALCTEQIHHLLEAGAATAD--------------------
>Syns8102|33866780
-----------------------------------------------------MSSAPLA
QAPKPSLA-YRLVSELLVFPLFRGLFRGSTRGLHHVPKQGAVVVVSNHGSHFDPPLLGHA
LGRPVAFMAKAELFSIPLLGAVIRACGAYPVRRGGSDREAIRTATARLMEGWATGVFLDG
TRQPDGRVNAPQPGAALLAARSGAPLLPVAIVNSHRALGTGQVVPR-LVPLQLRVGEPVP
APASRRRADLDATTAILQQRINALLELDP-----LHP----------------
>Thee|22297586
--------------------------------------------------------MSRD
REPLISLLLYHLFKWSVVSPLLHTYFRGRIYGAHQVPLRGPLVVVANHASYFDPPLISNC
VRRPVAWMAKEELFHIPIFRTLIRWYGAYPVKRGAGDRRALQAALKALQQGWAVGVFLEG
TRTKDGRIDDPKLGAALIAAKAQAPLLPVCLWGTQEILKNGTF-PR-PVPVTVRIGAPIP
PPASGDRAALEAVTQHCCDVIHRLHDLGR------------------------
>Syns9916|116073938
-------------------------------------------MSVVQPDPARENPALVK
RPPRPSLT-YRLVSALLVFPLFRGLFRGRISGCQNVPMQGPLVVVANHGSHLDPPLLGHA
LGRPVAFMAKAELFAVPLLGSLIRALAAYPVKRGASDREAIRTATARLQEGWATGVFLDG
TRQPDGRVNQPMPGAALLAARSGAALLPVAIINSHRALGTGQSRPR-LVPIQIRVGEPLP
PPASRRKPDLEATTLELQRRINALLDQGL-----LTKRSH-------------
>PromMED|33860698
-----------------------------------------------------------M
KSYFYQKLIYKLVSQIIILPIYKLIFRGKLIGRENIPQKGAFIMVSNHGSLLDPPLLGHA
IGRNISFMAKSELFRIPLLGFIIKSCGAYPVKRGIVDKTTIKTACEKLLNNNSIGIFIDG
TRQKDGRVNKPKQGAALLSFKNQKMLLPVAIINSNRLVRLKFFIPF-FTKIVIKVGKPIN
PPKGASKDDLGKVTYHLQESINNMLD---------------------------
>Scys6803|16331196
--------------------------------------------MDSEINHRGGLSAPRP
RETSLNLALYRGLKWGVVRPLLHGLFQAQVYGQELVPTRGPALVVSNHASYFDPPFLSCA
MARPVAFMAKEELFNVPLLGPAIRLYGAYPVKRGSGDRGALRAALTALGDGWLVGVFLEG
TRTKDGRIHQPKLGAAMIAAKAQVPIIPVSLGGVEQIFQPGSPWPH-PVPLTIRIGKAIA
PPVKNRKPELEAVTKACQAQIHEMLDLGRD-----------------------
>Syn9902|78183886
---------------------------------------------------MSNSVQIIS
TAPSPSLT-YRLVSGLLVFPIFRGLFRGSTQGNENVPKQGALVVAANHGSHLDPPILGHA
LGRPVAFMAKAELFDVPLLGRLIRALGAYPVRRGASDREAIRTATATLEAGWATGVFLDG
TRQANGRVNAPLPGAALLAARSGAPLLPVAILNSHRALGSRQFWPR-LVPIQLLIGTPIP
PPVSRRRADLDATTALLQERINALLDQGL-----QHP----------------
>Trie|113475488
--------------------------------------------------------MTRN
REPLKNLLLYRLLKWSVIVPILHFYFRNNIYGAENVPQQGPLLIVSNHASDLDPPILSVC
VRRPVAYMAKEELFNIPILKEVITLYGAYPVKRGAADRSAIRAAMNSLAEGWAAGIFLQG
TRTPDGKITEPKLGAALIAAKAKVPLLPVCVWGTHAVKRQGLI-AN-AVPVTVRIAEVIP
PPESTKKEELERVSLKCADIINKMHDLGR------------------------
>Syn9311|113953709
-------------------------------------------MSPLVPSPSDGSAVVTS
VTPKPSLM-YQLVSYLLVFPVFRGLLRGRTSGNALVPLQGPLVVVANHGSHLDPPLLGHA
LGRPVAFMAKAELFRIPILGGIISACGAYPVKRGASDREAIRTATARLDEGWAIGVFLDG
TRQTDGRVNQPRPGAALLAARSGAPLLPVAIINSHRALGAGSGWPR-LVPVALRIGEPIP
APTSRKKPELEATTRELQRRINALIDQGV-----GNP----------------
>NoAz|298491024
--------------------------------------------------------MTRE
REPLISWVLYHTFKWSLLSPMLHTYFRIKIHGVEKIPQKGPVLVVSNHASYFDPPIISNC
VRRPVAYMAKEELFKVPVLAQIIKIYGAYPVSRGTADRNAIRAALECLDKGWAVGVFLEG
TRTPDGRITDPKKGAALIAGKAKVPFLPVSLWGTDKILQPGSAIPH-AVSITVRIGKLID
PPNSTSKSELEAVTQKCATVINEMHDLGR------------------------
>Ucyn|284929480
----------------------------------------------------MENNSFKK
RESILSFILYHLLKILIVHPLFLTYFRGKVYGQENIPKGKPVIVISNHSSYLDPPLISSC
MNRPVAFMAKEELFKIPLLAQAIRLCGAYPVKRETGDRGAIKSAINALKNGWLVGIFLQG
TRTKDGSIDKPKLGAAMIANRTQALLLPISLWGTHEILKKGSFFPI-SVPLTIRIGKPVE
PPQSNKRKELEEVTQKCADRINQLNSLGR------------------------
>Syns5701|87301818
---------------------------MSDTGEGLPASGPITPRRRGLRRRRSRAEPPAL
LTPRPSLT-YRLISYLLVFPVFRLLFRGRTSGNDRVPLDGALVVVANHGSHLDPPLLGHA
LGRPVAFMAKAELFRVPLLGPIIRACGAYPVSRGASDREAIRIATDRLLEGWATGVFIDG
TRQPDGRVNQPQPGAALLAARSGASLLPVAIINSHRALGTGQSTPR-LVPIHIRIGQIIP
PPASRRRVDLLATTAACQEQINALLDQGL-----LAPARAPAALPPTSEDPDR
>YellB|86609167
-------------------------------------------------------MGYRR
RD----WLAYWLLKWLVVNPLFRGLYFGRTYGQENVPRQGSLIVVSNHASHLDPPLVANA
VRRPVAFMAKEELFRVPGLKQVIQLYGAYPVKRGGSDRAALRATEAALAQGWAVGIFLNG
TRTPDGRIPQPHLGAALVAARTQTPLLPVALWGTEKVLPKGSRWPRLFCPITVRIGNLIL
PPASSDKADLQRVTAECVQAIHALLDQGR------------------------
>Syn7002|170078991
---------------------------------------------------MPELESPRA
REPLSSLILYRAFKWGFVNPVFRTYFRGRVYGVEHVPREGPFIAVSNHASNFDPPILSNC
LCRPVAFMAKEELFQVPILKQAIALYGAYPVKRGAGDRGAIRAAIKALEQGWGVGIFLQG
TRTPDGMITDPKPGAALIAAKAQVPLLPISLWGTEKILVKGKKMPQ-SVPLTVRIGEAIA
PPPAVKKESLNQVTQTCTEVINQLHHLGR------------------------
>Cylr|282902027
--------------------------------------------------------MTRE
REPLISLALYHAFKWSVVSPMLHAYFGGKIYGVENVPQTGGLVIVSNHASYFDPPIVSNC
VCRPVAYMAKEELFKIPVLAQAIKLYGAYPVSRGTADRGAIRYALEYLENGWAVGVFLEG
TRTSDGRIHDPKRGAALLAAKAKVPLLPVSLWGSEKIVQPGTPIPR-KVPLTIRIGKLIA
TPSSTSKEELEAVTRQCAEAINRLHDLGR------------------------
>Prom9303|124024345
---------------------------------------------MTQANPLLSSSMPVL
MTPQPSLT-YRLVSYLLVFPIFRGLFRGCTFGNENVPRQGAVVVVANHGSHLDPPLLGHA
LGRPVAFMAKAELFRIPLLGAIIRACGAYPVKRGASDREAIRMATARLGEGWAIGVFLDG
TRQANGRVNAPRPGAALLAARSDAPLLPVAIINSHRALGKSGQLPR-LIPIQLRIGKLIP
PPSSRRKHDLEATSAELQKRINALLDQGL-----LSSAEERLRRQR-------
>Syns7805|88807094
------------------------------------------------------------
-------------------------------------MQGPLVVVANHGSHLDPPLLGHA
LGRPVAFMAKAELFRIPLLGPLIRACGAYPVKRGASDREAIRTATARLQEGWAIGVFLDG
TRQPDGRVNQPMPGAALLSARSGAPLLPVAILNSHRALGTGQSWPR-LVPVQLRIGEPIP
APISRRKPDLEAATIELQQRINALLDQG-------------------------
>Syns7803|148240588
---------------------------------------------MSNLELQDQAPGPLV
LTPRPSLA-YRLVSAALVFPLYRLLFRGKTHGNERVPLQGPLVVVANHGSHLDPPLLGHA
LGRPVAFMAKAELFRIPLLGPLIRACGAYPVNRGASDREAIRTATARLQEGWAIGVFLDG
TRQPDGRVNQPMPGAALLSARSGAPLLPVAIVNSHRALGTGRSWPR-LVPLQMRIGEPIP
APASRRKPDLEAATLELQRRINALLDQG-------------------------
>Cya0110|126660169
----------------------------------------------------MENSEFKE
REPASSLALYYLFKTSVVAPMFYGYFRGRVYGCENVPKKHPLVVVSNHGSYFDPPLLSSC
VGRPVAFMAKEELFKVPVLKEGIRLYGAYPVKRGAGDRGAIRSALTALKEGWLVGIFLQG
TRTPDGRINDPKLGAAMIAAKAQVPLLPVSLWGTEKILKKGSPFPR-PVPLTIRIGEVIA
PPESNKRQALESVTQKCTTIINELHELGR------------------------
>Mica|166366265
------------------------------------------------------MNQPQE
REPFASLVLYHLFKWSIVSPTLHGYFRGRVYGVENVPRRHPLIIVCNHASYFDPPLLSCA
VRRPVAYMAKEELFTIPILKQAIALYGAYPVKRGSGDRGAIRAAMGALAAGWAVGLFLEG
TRTEDGLIHQPKLGAAMIAAKAGVPLLPVSLWGTEKIFPKGSSFPH-SIPLTIRIGEVLP
PPISNKREALQAVTERCAEIINGLHALGR------------------------
>Syns8109|260434944
-----------------------------------------------------MSQSSLV
RTPKPNLT-YRLVSSLLVFPVFRLLFRGSTAGNNRVPMQGPLVVVANHGSHMDPPLLGHA
LGRPVAFMAKAELFGIPLLGRVIRACGAYPVRRGASDREAIRTATARLEEGWATGVFLDG
TRQSDGRVNNPLPGAALLAARTGAPLLPVAICNSHRALGSGRCWPR-LVPIQLRIGDPIP
APSSRRRPDLDAATALLQERINALLDQGP-----QHP----------------
