# Supplementary material for: Genome fluctuations in cyanobacteria reflect evolutionary, developmental and adaptive traits
Source: BMC Evol Biol. 2011 Jun 30;11:187. doi: 10.1186/1471-2148-11-187 (PMC3141437; doi:10.1186/1471-2148-11-187)
Supplement: Additional file 8 — Individual and concatenated alignments for protein groups. Compressed file containing all alignments of individual groups (fasta format) and the concatenated alignment of 285 single-copy genes (phylip format). [file 1471-2148-11-187-S8.GZ › Cyanos1448.faa]

>Syne7942|81300268
----------------------------MLGLAIHTSTPTLGLALSQ-------G-AELP
---LGQTWEVGRDTAAVLLQHLQDFIAPHRWTDLDFLAVAYGPGGFTGTRIGVVTARTLA
QQLEIPLFGLSTLAGLAAAQWR----------QTGQNQAIAVSMDAQRGQLIGALYG---
---CQDGIPVALEAEQVYEPVAW--TERLASWGQ------EDCRADAAIATTVTDLLAIA
ERQWQRGDR-----PDWSSALPYYGQHPVTITAG-----------------
>PromCC|33239614
--------------MKIIGQSKTFSKDEKFLLAFHSTTEKLGIGLIE-------L-NNEK
PIFNSSIFDVGRGLSKELFNCIETILPINYWYQIERLAVATGPGSFTSTRVTIVLARTIA
QQLNCSIDGISSFELMAYRLAL------ETHIKEDTKKSFWITQPLKRRGTVAGKYE---
-VIKSDENINNIKIKELKSPYLL--SKEM----EVT----PAINASENVQIDIKTLLRIS
LDSYKNNIK-----SNWEEILPIYPTSPVE---------------------
>Crow|67921473
---------------------MTSFYSSIYGFALHTTSSQLGLSLSD-------F-STET
---YTKTWDLDRQLSNYLHQHLQEFIQPKNWQDFHFLAVAKGPGSFTSNRIGMVAARTLA
QQLNIPLFGISSLAAFA---WF------NQK-NYTINEPIFVQMKASRGQLYGAIYY---
-KNKQENGLDIIVNDAVMMPEDW--EKTLQDLNLSC----QPLITPSKLGMTASSILELA
YYQWQQGKR-----PHWSEVIPFYGMSVV----------------------
>Syn7335|254422713
----------------------------MLGLAIHTTSPQLGLMLQS-------VEGIDT
AIWRHQIWDLGREVSSQLHVKMMRFISPYTWRNLSFVAVAKGPGGFTGTRVGVVAARTLA
QQLEIPLFGVSTLAALA---MN------ATM-DATISKDIAVMIPAKRGEVFGAIYR---
--PDETGQLLSVLEESVLAEEKW--IERLTLWERPLVQ--IQTAAGEGIASSVRGVSAIA
HRQYQAGLR-----PDWSSVMPFYGQHPVVNR-------------------
>Syn307|148241343
---------------------------MSCALALHSCSPALGLALLD---------GGQS
---RSIAHPLGRQLANGLFEAVEELLPAARWPQLQWLAVATGPGGFTGTRLTVVLARTLA
QQVGCPLWGWGSFELIARRRQQ----------ELQGLEACWIGQTLPRRGVVAGRYC---
--------WQSQGVVELEAPRLY--RQGWSE--LPG----PSWEAEMDAAADALQLLQLG
QVAAAAKQP-----GPWQPVLPIYPTSPVQS--------------------
>Syn9605|78213898
------------------------MTALPLLLALHSCSDCFGMALLD-------P-QQPG
AEPLVQVHPDGRGLSNSLISRVQALLPPERWSQLQGLAVATGPGGFTGTRLTVVMARTLA
QQLDCPLLGVSSYALMAPRLEG------QLP-KAMQGEPFWITQELPRRGVVGGEYR---
--------ITAGQVHELSLPTLL--PQGA----SPQ----PAVEVQLDVEADVAQLLKLL
QHSHAAGAS-----MPWAEVLPIYPTSPVGQV-------------------
>Nosp|186684572
------------------MTTELKHFTTKYALSLHTTTPELGLAISN-------F-SGEN
---RSQVWNLGRDLSSLIHQYLIDFIKPQTWADLSFIAVAKGPGGFTGTRIGVVAARTLG
QQLDIPIFAISTLAAVA---WA------EVG-KSLNLKTIAVEMPAQRGQIFAAIYQ---
-FEPDVSKLKVCLPDRVFTPEAW--QETLGNWNTNY----QLIQAKSGLAATVTSILELA
NLDWQEGKY-----PNWSEALPYYGQHPVEI--------------------
>PromAS|123967693
------------------MTNKLQQRENFSTLVIHSTDNSFGFGYRK---------NSNS
ESDELFIKKFDNDLCNILINDLNNFISKENLQEINRLSVSVGPANFNASRLIVVLARTIS
QQINCPLDSFSSFEIMAKRIAS------KNN-ILINKKSFWIYKKLKRKGVIAGKYE---
-ICHNENNPSDLVIRETVLPKVV--KDLD----SRE----PFFEAIYDDKEDLRELLDLS
NKNLLNSNI-----DSWKKVLPLYPLSPIN---------------------
>Rapb|282895918
-----------------------MNNQQKYALGIHTTTPELGLVMSN-------F-VDDT
---RSQVWNLGRDVSSHIHQCLVDFILPQSWPDLQLIAVAKGPGGFTGTRIGVVIARTLG
QQLNIPVLAISTLAAVA---WH-----EKSQ-DTHLPATIAVEMPAQQGKVFGAIYQ---
-INVNNSGIKALLADQVFTLEEW--EETLNGLPNDYPVEYKLIRATSNLAVTVTSILNLA
YLDWQQGKN-----GHWSDSLPYYGQQPVDS--------------------
>YellA|86605955
------------------------MSVPRWILGIHTTTPVLGLAVLP-------L-EEKL
GESRSRSWWLDREMAAQLHPCLKEFLAGQDWSQMAGIAVALGPGSFTGSRLGVSVARLLG
QQLRIPVFGYSTLAVLARQVWQ------EQG-SPPQPLTVAVQMDAKRGEQYGGVYR---
-L--GPEHWVAEVADQIWEEAAW--QKVLRQWPQAL----VVDAADWVDPAPVLALAELA
RADFQAGLR-----PSWQTVLPLYGRQPPIDLRELNRSAPQPG--------
>Prom9215|157412495
------------------MTQYLEQIKNYNILVIHSTDNSFGFGYRK---------SNKI
DSDKLFIKQFDNDLCNNLIIEFNKFISKENLQKLNKISVSIGPANFNASRLIVVLARTIS
QQINCPIDSFSSFELMAKRIAS------KNN-ISTNKQSFWIYKKLKRKGFIAGKYE---
-ICHKKEKNADLVIREIVVPKVI--QELA----RKE----LFFEANYEDEKDLRELLDLA
NKNLLSANV-----NSWKNVLPLYPISPIN---------------------
>PromN2A|72383341
-------------------MTNFHNSKSKFLLALHSSSQSFGIAIKD-------T-ENSE
KIIRSEVFNIGRSLSNKLFSCIETMLPRKFWKQIIRISVAKGPGSFTSTRLTISMARTIA
QQIDCSLDSMSSFHLMAPRLYK------DLN-KNQILNSFWIKDLLPRRGIVAGKYQ---
-LVKIHKGSNFHEFNEIISPQLT--SNEK----ILN----PSIEASNNIEKDIISLINFS
QYCHDSNLS-----SDWRKTLPIYPTSPIDNK-------------------
>Syns9917|87123614
--------------------------MTRWLLALHSSTPDLGVAVLD-------A-DQPS
DTRRHLVLSCGRRLTNDLIPAVQLLLPSAQWSSITRLAVATGPGGFTGTRLTVVMARTLA
QQLQVPLDGLSSFALMAPRLAR--DAAAGVD-AFDPEQPFWIVQDLPRRGRVGGCYR---
------CHPAELGAVELAAPRLL--AADA----QPR----PALPMATDVAADVLHLLDLC
GQADQQRLP-----AAWSEVLPLYPTSPVGVV-------------------
>Prom9312|78778527
------------------MTLNPQGRQNFTTLVIHSTDNSFGFGFRA---------NNNI
ESNKLFIKKFDKDLSNNLIVDFNKFISRENLQKVNKLSVSTGPANFNASRLIVVLARTIS
QQINCPLDSFSSFEIMAKRIAL------KND-IFKKKQSFWIYKKLKRQGFIAGKYE---
-IFNKEQKNGGLIIREIVLPKVV--KELE----SKE----LFFEANFKDKEDLEELLDLS
NKNLSNSNL-----NSWQKVLPLYPISPIN---------------------
>SynsBL|116071503
------------------------MSGNPLLMALHSSTESFGVAVID-------P-TSST
GTSAVEVFDDGRGLSNTLITRVSAMVPRERWTNFKGLAVATGPGGFTGTRLSVVMARTLA
EQLRCPLLGISSFALMAPRLHN------QLP-KEQRGQPFWIARELPRRGLVAGCYC---
--------LEGNDVNEIEEPSLV--AKGR----SLG----PIVEAAEDVHADVLRLLELL
RRAHLAGKA-----MPWSEVLPIYPTSPVGQV-------------------
>Prom9515|123965402
-------------------MPYDKKNFNKLTLAIHSTDNSFAFAYRE---------NNQS
ISDNFFTKKFEKDLCNNLIVDFSNFITKENLKRIDKISVSTGPSNFNASRQIIVLARTLA
QQINCSIDSFSSFELMAKRIAL------KNN-INSNKNSFWIFKKLKRRGYIAGKYQ---
-ICISEKTNNKISIKEKIIPKIF--EELI----NID----SSYQAEYSDIEDLKELLNLS
DNNVQNSKS-----STWKKVLPLYPLSPIN---------------------
>Cya8802|257059852
---------------------MSDLNPNQYALGLHTTSLQLGLSLIN-------F-ARET
---RSETWDIDRELSTYLHQYLMKFIHPQTWQDLTFIAVAKGPGSFTSSRIGVVTARTLA
QQLNIPLFGISTLAAWV---WF------NQD-HYPPNSLIPVQMKASRGQLYVAIYQ---
-KMNQGQTLSPILADTVMNPETW--VQTLKDYNIDS----EVLVSPPALGNTVTSLLDLA
YYDWQQGKR-----PHWSEVIPFYGMSVIS---------------------
>Prom9313|33864264
--------------MSCQPGSSLEEDKAFLLLALHSSSETLGVAVQD-------C-RDPK
TSRRTATFPLGRGLSNSLLNCVEELLPAASWPQLARLAVAIGPGGFTGTRLTVVMARTLA
QQLGCSLDGVSSFALMAPRLAV------ALS-HEQMEQPFWIVKSLPRRGTVAGRYQ---
-LQMAADVGAAKAVVELESPHLL--AEDF----KAF----PALDAQDDVAKDVEHLLELC
AVAHSLGQE-----VAWTDVLPVYPTSPVVVSS------------------
>Cya7822|196257322
---------------------MRILNHDQYGLALHTSSPQLGLSLSN-------F-FDHS
---RHQTWNLDRELSNYLHQYLADFLVPLTWQNLAFIAVAKGPGSFTSTRIGVVTARTLA
QQLKLPLFGISTLAALA---FS------KRE-QYNTDVMIPVQMKATQEQLYAAIYQ---
--KASEQALKIHLADRLINPQEW--QDILKKFELTT----SLLEVPTHLGITATSILELA
YQDWQAGKQ-----PHWSEVLPFYGGE------------------------
>Cya7424|218439548
---------------------MSTLNPHQYGLALHTSSPQLGLSLSN-------F-VDTS
---RQQTWDLDRELSNYLQLYLSEFLNPLTWQDLTFIAVAQGPGSFTSTRIGVVTARTMA
QQLNLPLFGISTLAALA---WS------KQS-EYPLNSLIPVQMKATQGLLYTAIYQ---
--KTSQQRLNIHWTDRLITPQAW--QEVLTSLNLSS----MVLEAPIHLGITVTSILDLA
YEEWKEGKR-----PHWSEVVPFYGG-------------------------
>PromN1A|124024924
MEQAASWRRNSKIIVIINKLQNFYTSKSKYLLALHSTSESFGIAVKD-------I-EEKE
TIIKSEVFNIGRALSNKLFSCIETILPRKFWKQIIRISVAKGPGSYTSTRLTISMARTIA
QQINCSLDSISSFHIMAPRLYK------YLD-QNQNFNPFWIKDILPRRGIVAGKYK---
-LIKIHQESDFYEFSEIISPQLI--SNDK----EIN----PSIKASNNIEKDIISLINFS
EYCQKSNFH-----SNWRRILPIYPTSPIDNQK------------------
>Micc|254409714
-----------------------MTNDNQYGLALHTTSPQLGLAISN-------F-QSDH
---RAVTWDLGRDLSTHLHQHLSEFLLPNAWSDVAFIAVAKGPGSFTGTRIGVVTARTLA
QQLDIPLFAISTLAAVA---WSATLQGKEPQ-ETSHKRAIALQMPARRGQLYTAIYQ---
-LSSEGSSLTPLVPDGVMTPDIW--QQILDNQNLPY----QLIEVSVDLGTCVTSVLDLA
YVDWQQGKR-----PHWSEALPFYGQHPVTGTKSD----------------
>Prom9202|254527210
------------------MTHYLEQIKNYNILVIHSTDNSFGFGYRK---------SNKI
DSDKLFIKQFDNDLCNNLIIEFNKFISKENLQKLNKISVSIGPANFNASRLIVVLARTIS
QQINCPIDSFSSFELMAKRIAS------KNN-ISTNKQSFWIYKKLKRKGFIAGKYE---
-ICHKKEKNADLVIREIVVPKVI--QELA----RKE----LFFEANYEDEKDLRELLDLA
NKNLLSANV-----NSWKNVLPLYPISPIN---------------------
>Nods|119509886
-----------------MTPEPQNLAAQKYAISLHTTTPELGLAISN-------F-AGET
---RADTWNLGRDLSSYVHQYLKEFIQPQTWADVAFIAVARGPGGFTGTRIGVVIARTLG
QQLNIPVFTISTLAAVA---WA-----NKGQ-NQSKPAVIAVEMAAQRGKIFGAIYQ---
-ILPDNLSITALLPDTVFTPEAW--QETLANWQSEY----QLIKATSGLAATVSCILELA
YLDWQQGKH-----PHWYEALPYYGQHPVDI--------------------
>Cyab|254432267
---------------------------MSWILALHSSSSVLGVGLRD----LEAA-AGTG
ATDRLQEFPLGRELSGSLLNCVEAVLPASRWRRLARLAVATGPGGFTGTRLTVVLARTLA
QQLQIPLQGVGSFLLMARRLQL--------------ERPTWLVQELPRRGVVAGLYG---
-----PDGAVLGGMAERLAPRLYADPQALHALEPEA----PVVAAEVVVRQDVSQLLDLA
ALAQQLSLP-----APWEPVLPHYPTGPVPA--------------------
>Acam|158337543
--------------------MIIITKFQMHVLGLDTTSSALTLGISN-------F-AQIN
---RYQTWDLGRDISIHLHDYLKDFLAPLSWSDLGWLVVAQGPGSFTGTRIGVVTARTLA
QQLNIPLYGVSTLTAQAYAYAS------SLS-KVHEDELIAVEYPGQRGSVYGSLFT---
-WDASTQALSTYKPLQYVELEVW--QHLLSTEKIHH----HLYPDTVDPQGICQAMISLA
HQRWQAGQQ-----PTWQEILPYYGSLAASPPSR-----------------
>Prom9301|126695496
------------------MTNKLKQRENYPILVIYSTDNSFGFGYRK---------NNNS
ESDQLFIKKFDNDLCNNLINDLIKFISKENLQKVNKLSVSVGPANFNASRLIVVLARTIS
QQINCPLDSFSSFEIMAKRIAS------KNN-IFINKKSFWIYKKLKRKGIIAGKYE---
-ICHNEKNTSDLVIRETVLPKVI--KELD----SKE----LFFEAIYDAKEDLKELLDLS
NKNLLNSNV-----DSWKTVLPLYPISPIN---------------------
>Artm|209524833
-------------------------MAKNYGFAIHTSSPELGLAMGK-------F-GEPV
---RCQTWHLGRDLSTQLHQHISEFMPPQTWADLQLIAVARGPGSFTGTRLGVVTARTLA
QQLDIPLFAISTLAAAA---YN--------L-AGDYSGNIALEMPAQRGELFVAIYQ---
-V--SAQGLVTKLPDSVMSASQW--EMRLSQEEKPL----EKISLTGGLGQTSCAILGLA
TLLWQQGNC-----PHWSDALPFYGQHPVQNLKGD----------------
>Syne6301|56750107
----------------------------MLGLAIHTSTPTLGLALSQ-------G-AELP
---LGQTWEVGRDTAAVLLQHLQDFIAPHRWTDLDFLAVAYGPGGFTGTRIGVVTARTLA
QQLEIPLFGLSTLAGLAAAQWR----------QTGQNQAIAVSMDAQRGQLIGALYG---
---CQDGIPVALEAEQVYEPVAW--TERLASWGQ------EDCRADAAIATTVTDLLAIA
ERQWQRGDR-----PDWSSALPYYGQHPVTITAG-----------------
>Anav|75910039
-----------------MTTPIADPKSTKYGLSLHTTTPELGLAISN-------L-AGET
---RSQVWNLGRDLSSYIHQYLVEFIAPQTWADLAFIAVAKGPGGYTGTRIGVVLARTLG
QQLNIPVFGISTLAAVA---WT------EVG-KNQQTKAIAVEMPAQRGQIFGAIYQ---
-PSPHGNELTTLLPDTVFTPEAW--QETLANWQSDY----QLVEAKVDLAATVTSILELA
NLEWQQGKR-----PNWSEALPYYGQHPVDV--------------------
>Artp|284050708
-------------------------MAKNYGLAIHTSSPELGLAMGK-------F-GEPV
---RCQTWHLGRDLSTQLHQHISEFMPPQTWSDLQLIAVARGPGSFTGTRLGVVTARTLA
QQLDIPLFAISTLAAAA---YN--------L-AGDYAGNIALEMPAQRGQLFVAIYQ---
-V--SSQGLVTELADSVMSPSQW--EMLLSQQDKPL----KKILLTGGLGHTSCAILEWA
TLLWEQGNR-----PHWSDALPFYGQHPVQNLMAD----------------
>Cya7425|220908134
--------------------MSDLPPFSGYALGIDTTSSVLVLGLSN-------F-VTPG
---RWQTWPLGRDLSLYLQDALGEFIQPQTWSDLAWIAVARGPGSFTGTRLGVVTARTLA
QQLKLPLFAISNLAATA---LA------AVQ-TSPTATEIAVESPARQGEVYAAIYK---
--FNPPSELHTIQADQVLKTSEW--EEILQTFKGQRVGGSQPTPTATAIG---QAMLQLA
HHQWQRGDR-----PDWSSAIPFYN--------------------------
>Cya51142|172038006
---------------------MISLTSHGYGLGLHTTSSQLGLSLSN-------F-ITET
---QTQTWDLDRQLSNYLHQYLQEFIQPKTWQPFQFIAVAKGPGSFTSNRIGMVTARTLA
QQLNIPLFGISSLAAFA---WF------HHH-DYSINDPIFIQMKASRGQFYGAIYY---
-KNKQENGLDVILNDTVMKPEDW--EKTLQDLNLYC----QPLITPSKLGMTVSSVLELA
YYQWQQGQR-----PHWSEVMPFYGMSVV----------------------
>Lyns|119484723
----------------------MSSDSPKYGLAIHSSSPELGLAISS-------F-TGEI
---RSQSWNLGRDLSVKLHQYLAEFIQPQTWSDLKFITVAKGPGSFTGTRMGVVTARILA
QQLDIPLFSISTLAGMA---WQ-----IFQK-DLTLSENLALQMPAQRGQFFVAIYS---
----KQDDLIECLTDSVMSLENW--QKTLENWQNPY----KLVQLEGGFGDSAISLLELA
NVDFKQGKS-----PHWSEALPFYGQHPVDN--------------------
>Prom9211|159902695
---------------------MPLINKARYLLALHSSSENFGVAVID-------L-KDPN
RKIKHAIFPGGRKLSNNIFTYIESLIPSKYWSQIARISVAKGPGGFTGTRLTVAIARTLA
QQLDCSLDGISSFSLMAPRLAE------NLS-NLQRKNAFWIIKKLERRGKIGGKYQ---
----ITTNQDDFLPIELKEPFLL--PLGI----EVE----PAVYVHEDLSKDIVKLIEIS
LLNHQKDIK-----SNWADVLPNYPISPVNS--------------------
>Noss|17230630
------------------------------------------------------------
------MWNLGRDLSSYIHQYLVEFIAPQTWADLAFIAVAKGPGGYTGTRIGVVLARTLG
QQLNIPVFAISTLAAVA---WA------EVG-KNQQTKALAVEMPAQRGQIFGAIYQ---
-SSLHGNELTTLLPDTVFTPQAW--QEILANWQSDY----QLVEAKVDLAATVTSILELA
NLEWQQGKR-----PNWSEALPYYGQHPVDV--------------------
>Cya8801|218246810
---------------------MSDLNPNQYALGLHTTSLQLGLSLIN-------F-ARET
---RSETWDIDRELSTYLHQYLMKFIHPQTWQDLTFIAVAKGPGSFTSSRIGVVTARTLA
QQLNIPLFGISTLAAWV---WF------NQD-HYPPNSLIPVQMKASRGQLYVAIYQ---
-KMNQGQTLSPILADTVMNPETW--VQTLKDYNIDS----EVLVSPPALGNTVTSLLDLA
YYDWQQGKR-----PHWSEVIPFYGMSVIS---------------------
>Glov|37523854
------------------------------------------------------------
-------------------MRLQDFLVPRSFSELGWIAVCIGPGSFTATRLGVVTARTLA
QALAIPLLGVNALEALA-------------A-AHPGHGSVAVWLDARRGDRYAALYE---
-R--ADSVLITLREVELVLEAHW--EAWQGILPPGC----RVIAGDAVPEPPIAALMHLA
RARFEGGLR-----PGWFEVEPLYGRAAPIHPGAI---VPGPD--------
>Syns8102|33866782
------------------------MTVSPLLLALHSCTERFGVAVQD-------P-ETDQ
GRPRVMGFDDGRGLSNSLIERVSTLLPSGRWGELKGLAVATGPGGFTGTRLSVVMARTLS
QQLGCPLLGVSSFALMAER-------------LAPDEQPFWITQPLPRRGVVAGRYR---
--------VGAAVVEELEAPHLL--EADR----IVS----PAIEAAVDVDADVEALLGRL
RQALQQGEP-----LPWQPVLPIYPTSPVGPV-------------------
>Thee|22297606
-------------------------MAGLYDLGAHELL----------------------
---EVKTWPLGRELASQLHPCLRELMAPYPWGELGAIAIGCGPGSFTGTRLGVVTARILA
QQLEVPLLGLSSLGTMA---WH-------AR-NELLDADGVVSRRAQQGHQYLGIYR---
-Y--QGGRLHTLWGDRLVTDSEA--EALLATWPHPY-----KHLSPPHPSDHGRALLTWA
AQQWHDTLRAGEKLPHWSSVVPLYGK-------------------------
>Syns9916|116073940
--------------------------MSRWLLALHSSTPVLGVAVLD-------L-DDPQ
GSRRVLTRPAGRELTNGLPAAVQELLPPDQWSAIVRLAVATGPGGFTGTRLTVVMARTLA
QQLDCPLDGISSFALMAPRLAR------QGA-LASPHDPFWIVQTLPRRGQVGGAYQ---
-------VCEGDAVEELQVPHLL--AEDE----MVQ----PALTMSEDVEADVSRLLDCC
LAAHQRGLP-----SPWTAVLPIYPTSPVGVV-------------------
>PromMED|33860699
-------------------MPYEVTNHNKLTLAIHSTDDSFGFAYRE---------NKNS
LSENFFTKKFEKDLCNNLIVDFSNFITKENLKRINKISVSIGPSNFNASRQIIVLARTLA
QQINCSLDSFSSFELMAKRIAT------QNN-IYIDKNSFWIFKKLKRRGYIAGKYE---
-VCISEKANKNITIKEKIIPKIF--EELT----DTE----SSYQAEYSDIEDLKELLNLS
NKNSQHSSS-----NTWEKVLPLYPISPIN---------------------
>Scys6803|16329227
----------------MTVPPPLSLADHSLGLAIHTATGQLGLALQR-------G-ENPV
---AQQTWPLDRELLNQLHNCLGDFLPSQQWSELDYLAVAQGPGSFTSVRIGMVTARTLA
QQLQIPLFTISTLACFA---QS------LVK-TCGDGELLAVTMPATRGYFYGALYQ---
-I--VGEKLITLDGDRLWLPEDW--QQLMAD-KGVK----QIHATPDQLGITAPQLLTLA
WQHWLLGDR-----PHWSAAQPFYGMSPTDPVAN-----------------
>Syn9902|78183884
------------------------MSGNSLLMALHSSTERFGVAVHD-------P-MSSS
EPSAVQVFDDGRGLSNTLITRVSAMLPRERWTQLSGLAVATGPGGFTGTRLSVVMARTLA
EQLRCPLLGISSFALMAPRLHN------QLP-VDQRGQPFWIARELPRRGLVAGCYC---
--------LDANDVNELEEPHLV--AKGR----SLG----PIVEAAEDVHADVLRLLELL
RCAHLAGKA-----MPWSEVLPIYPTSPVGQV-------------------
>Trie|113474843
----------------------MTNTEKKYGLAIHTTSPELGLAISN-------F-DEYT
---RSQTWNLGRDLSNNLHQKLQEFILPQIWQDLSFITVAKGPGSFTGTRIGVVTARTLA
QQLNIPLFAISTLATIA---WS----------YKQKSHNLFLQMHAQRGQLFTAIYQ---
-V--EEMGINPISGDTLMNPLVW--EKMLVDWDNSY----HLIQVKNSLGKYVVSLLELA
HLEWQKGNR-----PHWSEALPFYGQSPVEKYPL-----------------
>Syn9311|113953075
--------------------------MSRWLLAMHSSSENLGLAVCD-------A-ENPA
EGTRILSRPMGRQLTNGLIPAVEELLPQAEWASIGRLAVSTGPGGFTGTRLTVVMARTLA
QQLGCPLHGESSFALMAPRLSV------FLS-ASQALEPFSIVQTLPRRGRVAGRYR---
------LCSGSVPVEELERPRLL--REDE----DPS----PALTMQLDVASDVQHLLERC
CHWEQEAIP-----GPWEPVLPIYPTSPVGPV-------------------
>NoAz|298491738
-----------------MTTKLELLPPRKYALALHTTTPELGLVISN-------F-AEYT
---RTHVWNLGRDLSSLIHQYLIDLIEPQTWTDLAFIAVAKGPGGFTGSRIGVVTARTLG
QQLEIPVFPISTLAAVA---WY-----ENSK-NPNTQPIIAVEMPAQRAQVFGAIYQ---
-MAPDNSGIITLLPDTVFTPKVW--QGTLANWHSEY----QLIKATSSLAATVTSILELA
YLDWRQDKC-----PHWSEALPYYGQHPVDV--------------------
>Ucyn|284928708
---------------------MTSPNPYSYGLGLHTTSTQLGVSLGK-------Q-NQQK
---STQVWDLNRKLSSHLHKILQEFIQPQRWENINFAAVAKGPGSFTGIRIGITAARTIA
QQLEIPLFSISTLAGFA---WF------HKD-NKLFKELIPVQMEASRGQVYGAVYQ---
-KKSKGNGLIAVVNDTVMELDKW--EKVLKDLNLFH----EPLIVTSEIGATVCSILELA
EFEWEQGKR-----PHFSESMPFYGHLNVPR--------------------
>Syns5701|87301820
----------------------MSAVTPSWLLALHSTSEVLGLGLAPLAPFLQAS-AQAA
QSPRINSHPLGRRLSNDLLACVEQLLPAHQWCELGRLAVATGPGGFTGTRVTVVFARTLA
QQLALPLDGFSSFLLIAHRLRQ--------R-AEVGDQPFWLLQELPRRGIVAGCYA---
-----VDEWALGGIAEREAPRLY--GQLDDL--PPG----ARLEARVDPAADVEQLLRLS
GLAAVAGSA-----APWANVLPLYPTSPVPQP-------------------
>YellB|86607930
------------------------MSLVRWILGIHTTTPVLGLALLP-------L-EPGL
GETRSQSWWLDREMAAQLHPCLKVFLAGQAWSQIAGIAVALGPGSFTGSRLGVSVARLLG
QQLGIPVFGYSALAVLARQVWQ------EQG-SPPQPLTVAVQMDAKRGERYGGVYR---
-V--TEEGVAAEVADRLWEEEAW--QATLRQWPQAL----SVNAADFVDSAPVVALAELA
RADFRAGLR-----PQWQEVLPLYGRQPPIDLRGLNRTPPPQRERSAPSSR
>Syn7002|170077018
---------------------MAIAPEPTLGLALHTTTPQLGLSLRN-------LVTGEQ
---RTALWELGRDLSAQLHCYLQEFIQPHAWQDIAFLGVAKGPGGFTGTRLGVVTARTLA
QQLNIPLYGISTLAAIAQRSTT---GCAFRNRENCLGQTVAVALPARRGAVFGAIYQ---
-I--TATGAIALVPDQLFTPTAW--ADCQGNFPDL-----QVIDPPETIGDTVTEVLSLA
QSQWQANPQ-----GPWGAVVPFYGQHPVYQ--------------------
>Cylr|282899753
-----------------------MNNHQKYALGIHTTTPELGLVMSN-------F-VDDT
---RSQVWNLGRDVSSHIHQCLVDFILPQSWPDLRLIAVAKGPGGFTGTRIGMVLARTLG
QQLNIPVLAISTLAAVA---WH-----EKNQ-NPHLPATIAVEMPAQQGKVFGAIYQ---
-IDVEKSEIKALLADQVFTLEAW--KETLNDYPNNYPIEHELIRATSNLAVTVTSILHLA
YLDWQQGKN-----GHWSDSLPYYGQHPVDS--------------------
>Prom9303|124024347
--------------MSCQTGSSLEEDQAFLLLALHSSSETLGVAVLD-------C-RDPK
TSRRTATFPLGRGLSNSLLNCVEELLPAASWPQLARLAVAIGPGGFTGTRLTVVMARTLA
QQLGCSLDGVSSFALMVPRLAV------ALS-DEQMEQPFWIVKTLPRRGTVAGRYQ---
-LQMAAEVGAAKVVVELESPHLL--AEDF----KAF----PALDAQDDVAKDVERLLELC
ATAHSLDQE-----VAWTDVLPIYPTSPVVVSP------------------
>Syns7805|88807092
--------------------------MNDWLLALHSSTETVGIALVS-------A-QAPL
SEARVLCRTMGRALTNALPSLLEEVLPTSEWSGIRRLAVATGPGGFTGTRLTVVLARTLA
QQLQCPLDGLSSFALMAPRLQL------ELP-AEQRGEPFSIVQVLPRRGRVAGRYQVRD
GWNRDNATCAEMDLRELKVPVLL--QAAE----QPA----PEVTMAVDVACDVLQLLRCC
QDRHSRHAS-----GPWDPVLPIYPTSPVGSV-------------------
>Syns7803|148240590
--------------------------MSDWLLALHSSTDTLGIAVVS-------A-QAPL
SAAQVVCRPMGRALTNALPSVLDEILPASEWPGIRRLAVATGPGGFTGTRLTVVLARTLA
QQLQCPLDGVSSFALMAPRLQL------TLP-APQRGEPFSIIQDLPRRGRVAGRYQVRD
GWNQDNATCADLDFRELQHPALL--QAAD----QPA----PALTMAVDVACDVLQLLRCC
VDRHASDAL-----GPWDSVLPIYPTSPVGSV-------------------
>Cya0110|126658071
---------------------MNPLTDPIYGLGLHTTSSQLGLSLSD-------F-ATEA
---YTKTWDLDRQLSNYLHQYLQEFIEPKSWQAFQFIAVATGPGSFTSNRIGMVTARTLA
QQLNLPLFGISSLAAFA---WF------HQK-RYTINEPIFVKMKASRGQFYGGIYC---
-KNKQENGLDIILNDTVMMPEDW--EKTLQDLTLSC----LPLITPSKLGLTASSILELA
YYQWQQGKR-----PHWSDIIPFYGMSTVY---------------------
>Mica|166366140
------------------------MSSPVYGLALHTSSPQLGLALSN-------F-RDDS
---RQQTWDLDRDLSNLFHPYLKQFLAPQKWADLAFLATAKGPGSFTSTRIGIVTGRTLA
QQLQLPIFTVSSLAAFA---WL------QRD-FYPLDTYLALEMPATRGQLYVGIYR---
-------GNRVYLADSLMTPEQW--QQTLENLTISY----QRLATPSFLGINATDILDLA
YLDWQTGKR-----PHWSEALPFYGM-------------------------
>Syns8109|260435859
------------MAALPSWAGVAPMTAPPLLLALHSCSDFFGMALLD-------P-QQPG
AEPLVQVHPEGRGLSNSLIARVQALLPPERWPQLQGLAVATGPGGFTGTRLTVVMARTLA
QQLDCPLLGVSSYALMAPRLER------QLP-QAMQGEPFWITQELPRRGVVGGQYR---
--------LTAGQVHELSLPTLL--PQGA----SPQ----PAVEVQLDVKSDVARLLQLL
HRSHAAGAA-----MPWAEVLPIYPTSPVGQV-------------------
