# Supplementary material for: Genome fluctuations in cyanobacteria reflect evolutionary, developmental and adaptive traits
Source: BMC Evol Biol. 2011 Jun 30;11:187. doi: 10.1186/1471-2148-11-187 (PMC3141437; doi:10.1186/1471-2148-11-187)
Supplement: Additional file 8 — Individual and concatenated alignments for protein groups. Compressed file containing all alignments of individual groups (fasta format) and the concatenated alignment of 285 single-copy genes (phylip format). [file 1471-2148-11-187-S8.GZ › Cyanos1449.faa]

>Syne7942|81300289
--------MSIRLSGRRSLQTPAGLGTRPTPSRVRNAIFNVWQFAVPDCRWLDLCAGSGA
MGGEALLRGASVVWGIEQSAQACRAIAQNWQKLQA---------PDQEVRLLKGEICRLL
------------ASLDAPA-----FDLIYFDPPYDGD-LYEPVLALLAERSLLHEQGEIA
VEHRPDRAIALP--------------------------------P-NFELKQCRRYGSTA
VSLITWAVPQKD------------------------------
>PromCC|33240591
------MKSQLRLIGGRKLKSPIGDLVRPTTARVREALMNILKEDIENSNWLDLYSGSGA
IGCEAIQRGANTVVAIEQNKKIYQLCENNLSVVSKAN------KKEVSVQVINSDVNKFL
KSGFKNYIQKSPKKLHSKDFY---FDYIYIDPPYKKD-PYYYILENLLLGNWVVSKCLAI
CEFSLEKGIDVP--------------------------------P-RWITKDQKSYGSTG
LLFLTPNLG---------------------------------
>Crow|67922819
----------MRIYGNRLLKTLPGELTRPTSAKVREALFNIWQGEVTGCRWLDLCAGNGA
MGAEALCRDASVVIGVEKYGKACKIIHENWQKIAS---------EQQDFRLIKGDILKVL
------------KNLEGQQ-----FDLIYFDPPYQSG-LYKPILELIVNHNLLHEQGEIA
VEHNPKFWQATA-------------------------------II-GLKMVREKSYGNTS
LTFYSDHKSPIGGQYMRDEAEQN-------------------
>Syn7335|254421609
--------MTVRIYGNREIKTLAGEATRPTSARVREAVFNIWRGRVLGCRWLDLCAGSGA
MGAEALCRGAAEVVGIEKSAAACRVVEQNWLKVAK---------TSQKQQIIKGDVVRQI
------------KKLTGK------FDLIYFDPPYAAN-LYQPVLPMLL--DLLSPLGQAA
IECGTRQCQLGP-------------------------------IPQGLEIAKEKKYGSTH
VFFLRFTSFDCSNKYL--------------------------
>Syn307|148241834
--------MALRLSNGQKLHSPEGLEARPTTGLVRQAVMNILAAELPGCRWLDLCSGSGA
MACEALLQGALWVQAVERNPKIAAAARRNFQGLGE--------RWQGTWSLEISTVERWL
Q-----------RSCPEP------FDLIYADPPYAAG-LYTPIVELISAGGWLKRDGQLL
MECGRDAMPLPP--------------------------------K-GWKQIKERRYGRSV
VLQWELEAG---------------------------------
>Syn9605|78213464
----MSGGGQLRLSGGRRLLSPGGRTARPTTSRVREAVMNILAPHLQDCRWLDLCSGSGV
MGCEALQRGARCVVAVDLDPQCIRVSRINLSAVAASR------SPAPEIRTERRELITWL
R-----------KDWNQEP-----FDIVYFDPPYDQG-LYEPCLIALAEGNWLHQDSLVV
CEHRSNLNPEPG--------------------------------S-GWTVVDQRRYGISS
VMMLSPPERCHHGGTDSMPPRTDPKV----------------
>Nosp|186685082
--------MSLRIYGNRQLKTLPGKETRPTSARVREAVFNIWQGEIAGCRWLDLCAGTGS
MGAEALCRGASLAVGIEQSSRACATIQQNWQQVAN--------ADEQEFRVLRGDITQQL
------------KTLSGKQ-----FDRIYFDPPYASG-LFQPVLEAIAHYQLLDPSGEIA
VEHASQGWTPPE-------------------------------IP-SWEICREKVYGNTS
LTFYRIVQ----------------------------------
>PromAS|123968697
------MKTNLRLIGGKKLQSPNNSNTRPTTLRVREAIFNILNKRVENSNWLDLFSGTGT
ISCEAYNHGASKILAIEKNKINSKICLENLLSLENIE------NRRNDIEVICKDVVKWT
KPNYERNLSSKNMDLNKLK-----FDFVYLDPPYDVD-FHELVLNQLFNCNFLKKDSTVI
CEHSPKLFIKKS--------------------------------T-LWETIDVRDYGQSR
LTFLINVQHS--------------------------------
>Rapb|282895581
---------------------------------MREAVFNIWQGKIDQCRWLDLCAGSGS
MGAEALCRGAKLVVGIEKSSHACTIIQENWQHLIT---------EQQVFHILRGDVIQQL
------------KKLSGQT-----FDRIYFDPPYTSD-LYDQVLNAIAGFKLLHKDGEIA
VEHSSDFKVPII--------------------------------P-VWQVIRQRKYGNTS
LTFYSCREECESDGALYYDTSPSLGTHN--------------
>YellA|86607262
--------MGLRISGKRALQTPAGLGTRPTPGRVRQALFNILRGQVEGCRWLDLCCGAGT
VGAEALCHGAAFVAGIEIAAPACRIIRANWAKVAQ---------PGQSFQVIQGDARKLL
S-----------RGLGLDP-----FDYVYFAPPYEAG-LYAPLLPLIP--PLLKPGGTLI
VEHRSSHELPDQ-------------------------------VG-SLLRFDQRAYGQTA
LAFYRHLGEER-------------------------------
>Prom9215|157413529
------MKTNLRLIGGKKLQSPNNSYTRPTTLRVREAIFNILNNRVENSNWLDLFSGTGA
ISCEAYNHGASKIIAIEKNKINSKICLENLLSLENID------KRRNDIEVICKDVLKWT
KPNYERNLSSRNMDLNKLK-----FDFVYLDPPYDVD-FHELVLNQLFNCNLLKKDSTVI
CEHSPNLFIKKS--------------------------------T-LWETIDVRNYGQSR
LTFLINVKHP--------------------------------
>PromN2A|72382532
-------------MSGKRIESPLSQKTRPTSSKVREALINILGNKLRGASWLDLCSGSGA
MACEALQKGVKRVLAIEKQRETAKICKKNLIDVSNTM------DQSIHIEVICNELISFL
KKGPKSQKIQFVKNCQNPEKFAEKFDFVFLDPPYESE-VYEITQELLLSKEWIKESTTLI
CECSSKSIPRIH--------------------------------N-GWKLNKEKFYGSTS
LIFLIPNQA---------------------------------
>Syns9917|87124810
MNRKGGARAQLRLSSGRRLQSPRGPETRPTTGLVRAAVMNRLAPRLHGCHWLDLCSGSGV
MACEAIERGASRVVAIERHRGTAAICRTNLDTIASGV------DPAPTVQVVSADLIHWL
NRG---------RPSDDPG-----FDLVYFDPPYAAR-LYSPGLEALRCGAWLRPGALVI
CEHASHDPPTVE--------------------------------G-SWDLIDRRRYGSCG
VLVLSLPEHC-PGGTDSRPPQTDRAG----------------
>Prom9312|78779453
------MKTNLRLIGGKKLQSPNNIYTRPTTLRVREAIFNILNNRVENSNWLDLFSGTGA
ISCEAYNHGARKIIAIEKNKNNSKICLKNLLSLQDID------NRKNDIDVICKDVLSWT
KPDYERKLSSKIVDLNKLK-----FDFVYIDPPYNVK-FHELVLNQIFNCDFLKNDSIVI
CEHSPDLDIKKS--------------------------------T-LWETIDVRDYGQSR
LTFLINVQHT--------------------------------
>SynsBL|116071058
--MKGPAQLRLRLTGGRRLLSPPGHDTRPTTARVREAVMNILGPRLDGCRWLDLCSGSGV
MACEALQHGAEMVVAVENHPATARICSKNVQTVRDSL------ADEPQIKVIRQDVVHWL
Q-----------RDWTEPA-----FDLVYFDPPYDAD-LYSQVIHQLSCGGWLHNDSLVI
CEHRSRRTPVTE--------------------------------P-GWTVQDQRKYGISS
LLMLSPPERCRPVDTGSMPPQTDPKALRESDPERCRTAEVRS
>Prom9515|123966382
------MKSNLRLIGGRKLESPNTNESRPTTLMVREAIFNILKNTVENSNWLDLFSGTGS
ISCEAYNHGAKKIIAVEKNKNLSKICLKNLYSLQNMD------NRKNDIEVICKDVLIWT
KPSASKNYSTK-NNLNKIK-----FDFIYLDPPYRAD-YHELVLNQIFNCNFIRKDTIVI
CEHSLDLEIKKN--------------------------------I-LWEIYDVRTYGQSK
LTFLIHI-----------------------------------
>Cya8802|257059386
----------MRIYGNRLLTTLPGQLTRPTSAKVREALFNIWQGSIEGCHWLDLCAGNGS
MGAEALCRGAQLVIGVEKYGKACGIIQKNWKQVAN---------NNQSFKIIRGDVINVL
------------KTLAGQS-----FDRIYFDPPYNSQ-LYQPVLEAIATYNLLNNQGEIA
VEHNPKLWQAID-------------------------------IN-GLDICRKKSYGNTS
LTFYQLGL----------------------------------
>Prom9313|33863400
------MSSQLRLSGGRKLQSPAGQGTRPTTSRVREAVMNVLAPRLHDCHWLDLFSGSGV
MGCEALQSGARRVVAVERNAKTAKVCQANLIATASGL------SQQSNIEVIRHDVLTWL
KRGCHAAKFNQPWAGENPG-----FNLVYLDPPYSSK-LYSEVFKALLSGHWLQRDALVI
CEHATNNSVETP--------------------------------M-QWFEQDRRIYGSSA
LLFTNPPEQY-RDDTDSKHPQTIQAK----------------
>Cya7822|196259302
----------MRIYGNRILKTLPGQLTRPTSAKVREALFNIWQGAIVDCRWLDLCAGNGS
MGAEALCRGAKEAVAIEQYGRACEIIKQNWQQVAN---------SAQEFQIIRGDVVSKL
------------STLSEKK-----FDRIYFDPPYNSG-LYEPVLEAIATYKILDDAGEIA
VEHDPKLWQPLN-------------------------------LR-GLAISREKSYGNTA
LTFYQVDE----------------------------------
>Cya7424|218440023
----------MRIYGNRILKTIPGQLTRPTSGKVREALFNIWQGTITDCRWLDLCAGNGS
MGAEALCRGAKEVVAIEQYGRACDIIKQNWQQIAN---------PPQQFHVIRGDVLTKM
------------SSLAGKK-----FDRIYFDPPYKSD-LYQPVLEAIATYEILDETGEMA
VEHDPKLWQAIA-------------------------------IP-GLAICREKIYGNTA
LTFYETESS---------------------------------
>PromN1A|124026233
-------------MSGKRIESPLSQKTRPTSSKVREALINILGNKLRGASWLDLCSGSGA
MACEALQKGVKRVLAIENQRETAKLCKKNLMDISNTM------NQSIHIEVICNELISFL
KKGPKNQKIQFVKDCQNPEK----FDFVFLDPPYESE-VYLITQELLLSKEWIKESTTLI
CECSSKSMPRIH--------------------------------N-GWKLNKEKFYGSTC
LIFLIPNQA---------------------------------
>Micc|254417214
----------MRIYGNRQLKTLPGLETRPTSARVREAVFNIWQGAIAQCRWLDLCAGTGA
MGAEALCRGASLVVGIDIKGKACSIMQQNWRQVAQ---------PEQTFQVIRGDVVGRL
------------KTLADQQ-----FDRIYFDPPYASD-LYNPVLDAIAHYQLLADQGELA
VEYSPNHWTPQLLKAEGRRQKAEDKEEGGKVKENSDCRDVASCVS-TLEICRQKVYGNTA
LVFYSATR----------------------------------
>Prom9202|254526580
------MKTNLRLIGGKKLQSPNNSYTRPTTLRVREAIFNILNNRVENSNWLDLFSGTGA
ISCEAYNHGARKIIAIEKNKINSKICLENLLSLENID------KRRNDIEVICKDVLKWT
KPNYERNLSSRNMDLNKLK-----FDFVYLDPPYDVD-FHELVLNQLFNCNLLKKDSTII
CEHSPNLFIKKS--------------------------------T-LWETIDVRNYGQSR
LTFLINVKHP--------------------------------
>Nods|119509479
--------MTLRIYGNRQIKTLSGQATRPTSARVREAVFNIWQGEITGCCWLDVCTGSGS
MGAEALCRGASLVVGIEKSSQASAIIQQNWQQVAH---------GEQKWQLLRGDVMQQL
------------KKLSGKQ-----FDKIYFDPPYASG-LYQPVLEAIAHYDLLAVHGEIA
VEHNPQGWTPPV-------------------------------IP-TWEICRQKVYGNTA
LTFYRIISD---------------------------------
>Cyab|254431600
--------MTLRLSGGRKLQSPPGDRARPTASRVRLAVMNLLARELRGAAWLDLFSGSGV
MACEALQRGARRVVAVEQDPRIAAVARHNLHLVQTGEANRNDGRPAPQVELHGGEAIRWL
Q-----------RGCPGEP-----FTIIYADPPYAAG-LYGDLARAVAAGGWLAEGGCLV
LECATADCPATP--------------------------------E-GWRDRDRRRYGTTT
VILLEPDTGGSALQS---------------------------
>Acam|158335208
---------MVRIYGNRQIKTLPGLQTRPTTARVREALFNRWQHHLQGCHWLDLCAGFGS
MGAEALCREAAVVYGIEQAGEACRIIRQNWQSVAR---------PAQTFQVLRGDVVKRL
------------AKLQSQS-----FDRIYFDPPYDGG-LYGAVLDAISTHNLLKATGELA
VEHRPKQQFPIP--------------------------------T-TLQICHTSIYGNTA
LTFFQISQLA--------------------------------
>Prom9301|126696503
------MKTNLRLIGGKKLQSPNNSYTRPTTLRVREAVFNILNSRVENSNWLDLFSGTGS
ISCEAYNHGARKIIAIEKNKINSKICLENLLSLENIE------NRRNDIEVICKDVLKWT
KPNYERNLSSRNMDLNKLK-----FDFVYLDPPYDVD-FHELVLNQLFDCDILKKDSIVI
CEHSPNLLIKKS--------------------------------T-LWETIDVRNYGQSR
LTFLINVQHT--------------------------------
>Artm|209526545
--------MALRIYGNRQLKTLPGQNTRPTPSRVREAVFNIWQ-DITGCRWLDLCAGSGS
MGAEALCRGAAMAVAIEQSGPACQIIKQNWQQVAT---------PEQQFRVLRGDVVKRL
------------KSLAAEE-----FDRIYFDPPYTAN-LYEPVLEAIAKYSLLAAGGELI
AEHDPKREMVEV--------------------------------S-GLAIVRQKVYGGCA
IAFYEPINSPVP------------------------------
>Syne6301|56752475
--------MSIRLSGRRSLQTPAGLGTRPTPSRVRNAIFNVWQFAVPDCRWLDLCAGSGA
MGGEALLRGASVVWGIEQSAQACRAIAQNWQKLQA---------PDQEVRLLKGEICRLL
------------ASLDAPA-----FDLIYFDPPYDGD-LYEPVLALLAERSLLHEQGEIA
VEHRPDRAIALP--------------------------------P-NFELKQCRRYGSTA
VSLITWAVPQKD------------------------------
>Anav|75910222
--------MSLKIYGNRQIKTLPGQETRPTTGRVREAVFNIWQGEIEGCRWLDLCAGNGS
MGAEALCRGASLVVGIEKSSRACAIIQENWQRIAN---------NEQKWRVLRGDVLQQL
------------KNLSGQQ-----FDRIYFDPPYASG-LYQPVLEAIALYQLLDPSGEIA
IEHNPQGWVDIL-------------------------------IP-NWEICRQKVYGNTA
LTFYRSEELGG-------------------------------
>Artp|284050427
--------MALRIYGNRQLKTLPGQNTRPTPSRVREAVFNIWQ-DITGCRWLDLCAGSGS
MGAEALCRGAAIAVAIEQSGPACQIIKQNWQQVAT---------PEQQFRVLRGDVVKRL
------------KSLAAEE-----FDRIYFDPPYTAN-LYEPVLEAIAKYSLLAAGGELI
AEHDPKREMVEV--------------------------------S-GLAIVRQKVYGGCA
IAFYQSLNSPVP------------------------------
>Cya7425|220909310
--------MPIRISGNRPLKTLPGQETRPTASRVREALFNIWQGKIEDCRWLDLCAGSGA
MGAEALCRGAVRVVGIEKSGRACEIIRQNWQRVAQ---------PEQQFQILRGDILQQL
------------PLLVGQQ-----FDRIYFDPPYASG-LYEPGLRAIADLQLLAPEGEIA
IECNAQQLPVLN-------------------------------LP-ELTIERTRTYGHTA
LVFLQWQPITDQRSLPSK------------------------
>Cya51142|172039169
----------MRIYGNRLLKTLPGDLTRPTSAKVREALFNIWQGKVAGCHWLDLCAGNGS
MGAEALCREAAFIVGIEKYGKACQIIKENWQKIAH---------GEQDFQVIKGDSLKVL
------------KTLDRKK-----FDLIYFDPPYQSR-LYQPVLELIVNHELLHELGEIA
VEHNPKFWQATE-------------------------------IK-GLTRVQQKTYGNTS
LTFYRLFERKR-------------------------------
>Lyns|119491344
--------MSLRIYGNRPLKTLPGQQTRPTPARVREAVFNIWQNTIMGCQWLDLCAGSGS
MGAEALCRGASQTIAIEQSGPACRIIRQNWQQVAT---------QNQTFEVIRGDVVGRL
------------KTLAGKQ-----FHRIYFDPPYASD-LYQPVISAIANDQLLTPDGELA
VEHNPKQWTVQP-------------------------------FS-GLQVCREKVYGNTA
LTFYCISEV---------------------------------
>Prom9211|159903672
------MKGSLRLLGGMKINSPSGLHTRPTTSIVREAVMNMVGEKINNCNWLDLCSGSGI
MGCEALQRGAKTVIAVELNSNAARVCKSNLSLVSERK------QTSSNFEVINSDVITWL
KEGFESHIIKSKQTMKANLNK---FDFVYFDPPYKAK-IYSSVLENLINGKWLQKKSLVI
CEFSKSSFLEIS--------------------------------E-SWTITNKRHYGKSS
LIFLTPNLA---------------------------------
>Noss|17228862
--------MSLKIYGNRQIKTLPGQETRPTTGRVREAVFNIWQGEIEGYRWLDLCAGNGS
MGAEALCRGASLVVGIEKSSRACAIIQENWQRIAN---------NEQQWRILRGDVVQQL
------------KNLSGQQ-----FDRIYFDPPYASG-LYQPVLEAIAHHQLLDPSGEIA
IEHNPQGWVDIL-------------------------------IP-DWEICRQKVYGNTA
LTFYRSEELGA-------------------------------
>Cya8801|218246340
----------MRIYGNRLLTTLPGQLTRPTSAKVREALFNIWQGSIEGCHWLDLCAGNGS
MGAEALCRGAQLVIGVEKYGKACGIIQKNWQQVAT---------SEQTFQVIRGDVINVL
------------KTLAGQS-----FDRIYFDPPYNSQ-LYQPVLEAIATYNLLNNQGEIA
VEHNPKLWQAID-------------------------------IN-GLDICRKKSYGNTS
LTFYQLGL----------------------------------
>Glov|37522499
--------MSLRIYGNRLLRTPGGLDTRPTLGRVRTAVFGRWHGRVEGCHWLDLCAGAGT
MGAEALARGAAEAIGIEQAAGAARIAAANWDKIAP-----------GLGTIHKTDALTGV
AR----------LAKQGRV-----FDLIYFDPPYRGE-LYLPVLEAVVACGLLADDGELA
AEHGEDLPDLPE------------------------------AVG-SLVRLDRRVYGGTV
VSYYGFLGAAASNSCG--------------------------
>Syns8102|33865256
----------MRLISGRRLLSPRGSGTRPTTSRVREAVMNIVRPRLLDCRWLDLCSGSGV
MACEAIERGARSVTAVEKDPRCASICERNLMEVAQSG------SRRADVTVVKRDLMIWL
Q-----------QDWRQEG-----FDLIYFDPPYDGG-LYSKTLSLLANQEWLRPDGLLI
CEHPSDQPLDPG--------------------------------G-QWTVMDRRRYGSSS
LVMISRPERCRRDGTDSRQPRTDPEA----------------
>Thee|22298597
--------MPLRISGQRSLKTLPGHRTRPTSAKVRQAIFNIWQGRLQGCCWLDLCAGTGA
MGAEALLRGAQWVVGIEQSPQACQIIRENWSALAQ---------PHQRTLVLRGDVRQKL
------------PQVPMPQ-----FDLIYFDPPYNSD-LYLPVLQLLWQEERLNPKGEIA
VECRTKNPPDLE-----------------------------GILAIGWQQQRTKTYGSTM
VIFLSR------------------------------------
>Syns9916|116073102
--MSSAGQGQLRLTGGRKLRSPRGNGTRPTTARVREAVMNILAPQLHGAHWLDLCSGSGV
MGCEALQRGAKRVVALEQDRPTAAICRNNLEATAAGQ------RAMPTVMVVQRDLISWL
QRG---------KPNDDPG-----FDLVYFDPPYASG-LYSRGLDALIDGEWLQPNALVL
CEHAKHQKPATP--------------------------------D-GWREEDCRSYGSSA
VLFLSPPERC-PGGTGSMRRQTDPEG----------------
>PromMED|33861615
------MKTNLRLIGGRRLESSRNIDTRPTTLMVREAIFNILKNTVENSNWLDLFSGTGA
VSCEAYNHGAKKIVAIEKNKNNSKICLKNLHSLQNID------NRKNDIEVICKDVLIWT
KPNTERNIFSS-NDFNKIK-----FDFIFLDPPYRAN-YHELVLNQIFNCNFIKKGTIVI
CEHSLDMDIKTN--------------------------------I-LWNIYDVRTYGQSK
LTFLIHI-----------------------------------
>Scys6803|16331305
----------MRIYGNRLLKTLPGQQTRPTTGKVRLALFNIWRGEIQHCHWLDLCAGNGT
LGAEALCRDADKVVAIEQSAKVCTIIKENWQKLAK---------PGQQWSVLRGDVLKLL
------------PSLAGQT-----FDRIYFDPPYGSG-LYNPVLTLVGELQILSPTGEMA
VEYDRHHWQPPE------------------------------QIA-GLELMRQKKYGLSN
LAFYWREQGEALPI----------------------------
>Syn9902|78184295
----MKGSAQLRLTGGRRLLSPPGHDTRPTTARVREAVMNILAPRLDGCRWLDLCSGSGV
MACEALQHGAQLVVAVENHASTARICSQNLQTVSDSL------ADEAQIKVIRQDVVHWL
Q-----------RDWTEPA-----FDLVYFDPPYDAD-LYTQVIQQLSDGGWLHSESLVI
CEHRSRRTPVTD--------------------------------P-CWTVKDQRKYGISS
LLMLSPPERYRPVDTGSTPPQTDPKALRESDPKRCRTAEVRS
>Trie|113475788
--------MNLRIYGNRQLKTLPGMEIRPTLAKVREAVFNIWQNNIDGCRWLDICAGVGS
MGAEALCRGASIAIAMEQYSPACTLIRQNWQLVAS---------SSQEFQVLRGDVLKRL
------------KVLVGQK-----FDLIYFDPPYTSN-LYQPVLEAIAQYQLLGLTSELA
VEHCPKIWPVKS-------------------------------IP-NLEICRQKVYGNTA
LTFFRLFQN---------------------------------
>Syn9311|113952730
------MSGLLRLSGGRRLRSPVGTSTRPTAARVREAVMNMLASELQGASWLDLCSGSGV
MGCEAIERGVSRVWAVEKDPKTASVCRDNLVLIAGGR------SPSPAIEVIRRDLVSWL
KTG---------RPSSLPA-----FDVVYFDPPYGSD-LYEPTLLALLEGNWVSIRGLVI
CEHAHHKKLTAP--------------------------------S-SWRVVDQRRYGTSA
LLLLSPPEHY-PGGTDSKRQQTTPSG----------------
>NoAz|298491107
--------MSLRIYGNRLLKTLPGKETRPTSARVREAVFNIWQGTIDGCCWLDLCTGSGS
MGAEALCRGASLVVGIELSSRACAIIQENWQQVAT---------KEQKFQILRGNLLQQL
------------KKLSSQK-----FDRIYFDPPYAIG-LYEPVLAALAQYQLLNTHGEIA
VEHSPQNFQPPE-------------------------------IP-NWEIYHQKVYGNTG
LTFYKTRQSEKIELQEQGEQER--------------------
>Ucyn|284929200
----------MRIDRNQKLKTLLGKTIRPTSSKVKEALFNIWQGKITGCSLLDLCAGSGA
IGYEALYRGATLVVGIEKHGKACAVINTNWLKISS---------SEKSFKVIKGDALRIL
------------NSLEEQQ-----FDFIYFDPPYRSN-LYQPTLELIAIKNILAKSGEIA
VEHDSRLWKAKE-------------------------------IK-KLKIIRKKYYGDTN
LTFYQPNLDS--------------------------------
>Syns5701|87302136
--------MSLRLSGGRKLLSPQGQQARPTSSRVRLAVLNLLASELTGCRWLDLCCGSGV
MSCEALQRCAQRVVAVDHDRTTLSIARRNLEAVKAGV------NPACDLRVIRAGLPQWL
CQSPG-------QQLGEEAAGG--FDLIYADPPYASE-LYAPIAEGVAASGWLAEGGRLL
WECSSDAYPDIP--------------------------------R-GWHLSDRRRYGSCG
LMVLVPEA----------------------------------
>YellB|86609190
--------MSLRISGKRALQTPAGLGTRPTPGRVRQALFNILQGQVEGCRWLDLCCGAGT
VGAEALCQGAAFVAGIEIAAPACRIIRANWAKVAQ---------LGQSFQVIQGDARKLL
S-----------RGLNLEP-----FDYVYFAPPYEAG-LYAPLLPLIP--PLLKPGGTLI
VEHRSGQKLPDQ-------------------------------VG-SLLRFDQRTYGQTA
LAFYRNLEEQL-------------------------------
>Syn7002|170076656
----------MRIYGNRQIKTLPGELTRPTLAKVREAIFNIWQGQVAGCRWLDLCAGSGS
MGAEALCRGAVKVVGIEKNSQACRIIQENWQKVAK---------VDQEYQILKGDLLKRL
------------ENLGGET-----FDLIYFDPPYAAK-LYDRVLAKIVDLELLAPSGELA
VEYDPKLWQPLE-------------------------------LP-GLELFKEKNYGKTA
IAFYCLAE----------------------------------
>Cylr|282899358
--------MSLRIYGNRLLKTLPGKNTRPTSGRVREAVFNIWQGKIDQCCWLDLCAGSGS
MGAEALCRGAKLVVGIEKSSHACAVIQENWQHLVA---------EQQVFHILRGDVLQQL
------------KKLSGQT-----FDRIYFDPPYASN-LYDQVLNAIAGFKLLHKHGEIA
VEHSSDFKVPII--------------------------------P-IWQVIRQRNYGNTS
LTFYSCREESKSDGVVYYDISPSLGTHN--------------
>Prom9303|124022619
------MSSQLRLSGGRKLQSPAGQGTRPTTSRVREAVMNVLAPRLHDCHWLDLFSGSGI
MGCEALQSGARRVVAVERNAKTAKVCQANLIATASGL------SQQSNIEVIRHDVLSWL
KRGCHAAKFNQPWAGENPG-----FNLVYLDPPYSSK-LYSEVFKALLSGHWLQRDALVI
CEHATNNSLETP--------------------------------M-QWLEQDRRIYGSSA
LLFTNPPEQY-RDDTDSKHPQTIQAK----------------
>Syns7805|88808978
--------------------------------------MNVLAGVMDDAHWLDLFSGSGV
MGCEAIQRGAARVWAVENNARVAAICRQNLELVAAST------DEPVEIRVIRKDLIAWL
DAG---------RPEAVKP-----FTLVYVDPPYASGDHYKKTLERLLKRNWITADGLVI
CEYASELGLESP--------------------------------S-NWAEMDRRRYGTSS
LLFLSPREHC-RGGTGSKPPQTDPEG----------------
>Syns7803|148239930
-----MSSAQLRMIGGRRLRSPQGQGTRPTTARVREALMNMLAGVLEDAHWLDLFSGSGV
MGCEAIQRGASRVWAVENNARIAAICRQNLELVAASR------KEPIEIRVIRKDLMPWL
EAG---------RPENVEP-----FSLVYVDPPYAAG-QYQATLEGLRTRNWLSNDALVI
CEHASHDRLDPP--------------------------------P-DWTEVDRRRYGTSA
LLFLSPREHC-RGGTDSKQPQTGPEG----------------
>Cya0110|126656565
----------MRIYGNRLLKTLPGELTRPTSAKVREALFNIWQREVAGCRWLDLCAGNGS
MGAEALCREAAFVMGIEKYGKACKIINENWQKIAN---------DEQEFKVIKGDILKVL
------------KTLNMKK-----FDLIYFDPPYQSG-LYQPVLELIVNYQLLNETGEIA
VEHNPKFWSAKE-------------------------------IK-GLTIVRQKNYGNTN
LTFYCYSERRN-------------------------------
>Mica|166364448
----------MRIYGNRPIKTLAGQLTRPTTARVREALFNIWQQKLSGCRWLDLCAGNGS
MGAEALCRGASLVIGIEQSGRAGEIIKENWRNLAT---------SPQQFQVIRGDVLTKL
------------ATLAGKS-----FDLIYFDPPYESG-LYLPVLTAISQSNLLDSLGEIA
VEHNPKSWQAIN-------------------------------LE-GLTICRQKRYGNTT
LTFYQKADVC--------------------------------
>Syns8109|260434558
----MSGGGQLRLSGGRRLLSPGGRTARPTTSRVREAVMNILAPHLHDCRWLDLCSGSGV
MGCEALQRGARCVIAVDQDPQCIRVSRNNLSAVAASR------SPAPEIRTERRELIAWL
R-----------KGWSQEP-----FDIVYFDPPYDQG-LYEPCLIALAEGSWLHQDSLVV
CEHRSNLNPEPG--------------------------------S-DWRVVDQRRYGVSS
VMLLSPPERCHHGGTDSMPPRTDPSA----------------
