# Supplementary material for: Genome fluctuations in cyanobacteria reflect evolutionary, developmental and adaptive traits
Source: BMC Evol Biol. 2011 Jun 30;11:187. doi: 10.1186/1471-2148-11-187 (PMC3141437; doi:10.1186/1471-2148-11-187)
Supplement: Additional file 8 — Individual and concatenated alignments for protein groups. Compressed file containing all alignments of individual groups (fasta format) and the concatenated alignment of 285 single-copy genes (phylip format). [file 1471-2148-11-187-S8.GZ › Cyanos1451.faa]

>Syne7942|81300293
---------------------------------MNLRSLLASTPT----QVLQPQH----
----AAL-DLAITGLQTDSRRCQPGDLFLGMPGTQVDGGQFWPEAIAAGAVAVIVTPTAL
AQRPLSANPE---ACLILSDQMPVTAGAIAAAFYNQPAQTLKLIGVTGTNGKTTTTHLVE
HFLNAADTKTALLGTLYNRWPGYSEVAQHTTPFATDLQAQLATAVDAGCQAAVMEVSSHA
LDQGRVNGCGFDVAVFTNLTQDHLDYHGTMEAYFAAKARLFAPPYLR-----GKAVINAD
DAYGQRLITMTPPG---QCLTYSVV--GT-------ADFCTTDLQYGPTGVEGTIKTPDG
AFPFRSPLVGQFNLANLLGAIAAGWTLGLPIETMLAVVPDFVGVPGRMERVVG-------
--------------QDSDPTVIVDYAHTPDSLENLLKAARPFIQGELICVFGCGGDRDRT
KRPLMGEIAARLADRVIITSDNPRTEDPRQILADIVAGIPAAS-PVVVEADRAAAIRQAI
LSAQPGDGVLLAGKGHEDYQILGTTKIHFDDREQARLALAERQSA-------------
>PromCC|33239864
-------------------------------MNYQLHELFKAVGI----HRQ--------
----IVGKDLIIDSISCDSRHISKGGLFFGLPGEKVDGGIFWRKALASGAVAAVIGEEAA
QKDPPSNED----MVFVVSDPVAHWMGEMASVFWKRPSSQIDLIGVTGTNGKTTTTYLIE
HLCKQSGITSALFGTLYNRWPKHSEVAIHTTAFGDVLQSQLAQAVAAGARLGVMEISSHA
LDQRRVAGCSFSGAVFTNLTQDHLDYHESMEAYFQSKALLFQAPLLR--DKESCSVVNID
DPWGLRLSKQLNK----SCWRASLE--KRVIDSIQ-PELFLTDLNITNKGIEGVLHSPFG
QGPFVSSLIGRFNLMNMLEAVGILIQHGVSLQELLPSIKSFSGVPGRMEQIKV-------
--------------EGDLPVVLVDYAHTPDGLKNALIALRSFGSGRLFCVFGCGGDRDRS
KRPLMGAIASKFADHVTLTSDNPRTEDPQQILNDVLPGIATET-ELIIEIDRANAIQMAI
MKALPGDIVLIAGKGHENYQILGLETIEFDDREIAKKILHLKLNP-------------
>Crow|67922594
-----------------------------MLTSKKLQYLLNNLSN----IPSLPNH----
----SAL-EREVKGISTNSHSCQLGDIFIGMPGTRVDGGEFWQSAMEVGAVAAIISPQAA
QKFPPKDD-----DCVIIVEDIITVAAQIAAAFYDYPAQQLKMVGITGTNGKTTTTHLVE
YFLNQCQKPTALIGTLYTRWPGFERTAVHTTPFAPELQEQLAEAVAANNEYCVMEVSSHA
LVQGRVKQCPFQVSVFTNLTQDHLDFHKDMEDYFAAKRLLFTPDYLQ-----EKAIVNLD
DPYGKRLIDSFQTE---QVWTYSVE--DTK------ADFYTSNLTYQANGVTGTLTTPFG
NIEFTSPLVGQFNLSNVLAAVATVLYLGLDVREVVEKLPHFLGVPGRMERVQIN------
--------------DKQDISVIVDYAHTPDSLENLLKAARPFIKGKMICVFGCGGDRDRT
KRPLMGQASAQLADVSVVTSDNPRTEDPQRILEDVLTGIPETI-EPLVISDRAKAINTAI
LQANPGDGVLIAGKGHEDYQILGTEKIHFDDREEARKALEIRLKV-------------
>Syn7335|254424802
--------------------------MARGYFVMLLRDLLTGLEASELEDFKLPEAIAD-
----HSHWTKAVTGLSTNSQAIEPGMVFIGMPGTRVDGGEFWQSAIEKGAIAALVSPSVL
ASKPNTSD-----ALVLTTSNIAKVCAELAASFYAQPAKAMNIVGVTGTNGKTTTTHLIE
YFLNHAQQKTAILGTLYTRWPGYEKIAVHTTPFSIDLQAELASAHQAECQTVVMEVSSHA
LAQHRTWSIPFEVAVFTNLTQDHLDYHKDLDDYFEAKALLFSPDYLK-----GHAIVNQK
DPYGQKLIERIGKH---KTLTYDIT--DRS------ADLYTSDLRYSPIGVSGTIHTPAG
NASFSSPLVGQFNLENLLAAVGAALHLGVSLDQIVVALPEFKGVPGRMERVQISTGMAAQ
AVVELDTVAEPDTVAEQDISVIVDYAHTPDSLENALKAARPFIEGRLICVFGCGGDRDRS
KRPKMGRIAYEQSDFVIVTSDNPRTESPEQILEDVVAGIEGPLDEEQVIGDRAAAIRSAI
LNAQPGDGIVIAGKGHEDYQILGTEKIHFDDREHARAALEERLQKP------------
>Syn307|148241723
----------------------------MASEASRLHLLIRDAGL----SVP--------
----QQLPDPVVTDFSCDSRRIRPGTLFVGLPGGRVDGGSFWRAALQQGATAAVIGPDAA
QQEPPAPGD----PVLVVADPVAAAAGRLAAAFWNHPSDQLSLIGVTGTNGKTTTTHLIE
HLALACGSPTALMGTLANRWPGHSRNAVHTTPFADQLQADLAAAKAAGCSMAAMEVSSHA
LDQSRVAGCRFSGAVFTNLSQDHLDYHPTLEDYFEAKAQLFAAPYLK-----GQAVVNSD
DLHGRQLAQRLGD----QCWRSSLE--DSS------AELFMDGLQFSATGVKGVLHGPSG
DVPFQSPLVGRFNLMNLLQAVGVLLQHGLPCDGLLQALESFNGVPGRMERVPH-------
--------------RSDQPAVLVDYAHTPDGLDNALQAARPFAEGKLICVFGCGGDRDRS
KRPQMGAIAAQLADELVVTSDNPRTEDPQQILDDVVAGIPAES-ACVVVADRAAAIAQAI
GQAKAGDLVLIAGKGHEDYQILGTTKVHFDDREEAAKALQG-----------------
>Syn9605|78212334
-------------------------------MTQALHALLSDAGI----AVP--------
----PGLVNPGLGAITTDSRRVGPGTLFLGLPGERVDGGTFWAQALEAGAAAAVIGAEAA
AAQPPGADA----PVVVIQEPVARRIGEIAAAFWDHPCRCMALIGVTGTNGKTTTTHLIE
HLAASAGQSVGLFGTLVNRWPGQSITATHTTAFADLLQGQLAEAASAGCGLAAMEVSSHA
LAQQRVAGCRFAGAVFTNLTQDHLDYHASMEDYFEAKASLFADPLLL--ADGARSVVNSD
DPWGERLAERLGA----ACWRSSLE--DPS------AELHMSDLQMTAAGVEGRLISPVG
EGRFRSPLLGRFNLMNLLQAIGVLLQQQLPLPVLLEAIGRFGGVPGRMERVILNGVD---
--------------AANLPPVLVDYAHTPDGLDNALSAARPFCAGRLICVFGCGGDRDRG
KRPQMAEIAARLADRVVVTSDNPRTEDPRQILDDVVAGIPPGS-DLLVEGDRAQAIASAI
AEAEPNDLVLVAGKGHEDYQILGTEKVHFDDREEAERALRLRLS--------------
>Nosp|186682794
---------------------------------MKLRELLTAVDS----VEQLASH----
----PTLEDVEVRGLKTNSHACGVGDLFIGMPGTRVDGGEFWQSAIASGAVAAIVSPEAA
QKNPPTNE-----AVVISASNITQACAQIASAFYGYPGQKLKLVGVTGTNGKTTTTHIIE
FLLIKANLATALMGTLYTRWAGFEQTAAHTTPFAVELQQQLAEAVNAGSEFGVMEVSSHA
LAQGRVLGCQFEVAVFSNLTQDHLDYHRDMEDYFAAKALLFSPDYLK-----GRAIINAD
DSYGKRLIASLDSE---RVWSYSVN--DNS------ADLWMSDLSYEPNGVSGILHTPKG
DVAFRSPLVGQYNLENLLAAVGAALHLGLDLQLVASVIPEFPGVPGRMERVQIN------
--------------SDQDISVIVDYAHTPDSLENLLKAARPFIPGKVICVFGCGGDRDRT
KRPIMGRIAAELADVAVVTSDNPRTENPERILEDVLAGIAQTV-KPMVICDRATAIRTAI
LQAQPGDGVLLAGKGHEDYQILGTEKIHFDDREHARDALQQRLNSQA-----------
>PromAS|123968000
------------------------------MRSIKLHKLLDLVGI----IPS--------
----SNLIDQEINNISFNSKEVQKGTLFLGMPGLNVDGGKFCIEAIENGAEAAIIGPAAK
QKIGSIDRK----RILVIEDNLDYIFGQIVAEFWNRPSRKLKLIGVTGTNGKTTITFLLE
YLLKKLGKKTALFGTLFNRWPGFSEVASHTTDFADKLQNKLNAALEAESEFAILEVSSHS
IAQNRISGCEFEAAIFTNLTQDHLDYHPDMESYFQTKRKLFFPPYLK--EKDGICVLNHD
DHWISKLSSDLKKRS--LLVSTKIT--ESEFEND--DFFFVTDKKFTESGSTCIFHTPRE
KIQLFVPLVGEFNLMNTIQAITILYKLNFSLKDLSKIIQSFPGAPGRMEKIQIDDNDV--
--------------SRSLPTVIVDYAHTPDGLKKVLQSIKKLCEGKLITVFGCGGDRDRS
KRPLMGSIAEELSDQLFITSDNPRTEEPQKIVNDILMGIKKRE-KIIIEIDRFKAINESI
QFANKKDIVLIAGKGHEDYQILNDKVINFDDRKIAYKLLKEKNKSQ------------
>Rapb|282897071
---------------------------------MNLRELLAVIDG----VEY--------
----QGK-DVEVRGIKTNSHACGEGDLFIGIPGTRVDGGEFWPSALAAGAVAAIISPQAA
SKTSPTSD-----ALVITASNLNKVCAQVCAAFYGYPAEKLQIVGVTGTNGKTTTTHLIE
YFLNQANLPAALLGTLYTRWPGFSQVANHTTPFAIDLQHNLAQAVDAGCQLGIMEVSSHS
LAQDRVFGCPFEVSVFTNLTQDHLDYHQDMEDYFRAKALLFTPDYLQ-----GRAVINID
DQYGQRLTIGLDKQ---QLWTYSIN--NTS------ADFWVSDLNYQPHGVSGILHTPEG
NSPFSSPLVGQYNLENLLAAVAAVLHLGLDLETVVDYIPNFPGVPGRMERIQID------
--------------PHQDISVIVDYAHTPDSLENLLKAARPFIPGRIICVFGCGGDRDKT
KRPKMGRIAADLADVVVVTSDNPRTENPDAILEDILTGMPEDV-SRLVIGDRARAIHTAI
LEAQPGDGVLLAGKGHEDYQILGTEKIHFDDREQARDALHLRTAKNS-----------
>YellA|86604919
--------------------METAGIVGVSGAEPSLGQLLNQAGI----QPQVVQ-----
----GSLEGVQVRGLCADSRQVQAGDLFLGMPGSRVDGGEFVREALTRGAVAALIAQEAW
EKVSGEAGGGSQPILVLPRSGINRALAQVAAAFYGFPARQLTLVGVTGTNGKTTTTHLIE
HLLQAAGRPTALLGTLYNRWPGHCEVAPHTTLFPLELQRSLRQAKEAGAEVAVMEVSSHA
LAQDRAWGCSFAAAVWTNLTQDHLDFHGSMENYWQAKATLFQPEYLQ-----GRAVVNAD
DEGGRRLLETIPASL--EPWAYSLQPLEGI------PALWPGDVQVHPNGLQATLHTPLG
TLAVAAPLVGSFNLANLLAAVGVALHLGIPLELIQAALPHFPGVPGRMERVTL-------
--------------PGQDITVIVDYAHTPDGLENLLKALRPQVQGRLICVFGCGGDRDRG
KRPQMGRIAATWADRVVVTSDNPRTEDPQQILQDILAGIPGS--PWAVEVDRRQAIRLAI
LEAQPGDTVVIAGKGHEDYQILGREKIHFDDREEARAALALRLCSPLPLGEGLGVRGG
>Prom9215|157412825
------------------------------MRSIKLHKLLDLVGI----IPS--------
----LDLIDYEINNISFNSKEVQKGTLFLGMPGLNVDGGKFCIEAIENGAEAAIIGSAAK
ERIGSIDRE----RILVIEDNLDYIFGQIVAEFWNRPSRKLKLIGVTGTNGKTTITFLLE
YLLKKLGKKTALFGTLFNRWPGFSEVASHTTDFADKLQKKLNAAVEAESEFAILEVSSHS
IAQKRISGCEFEAAIFTNLTQDHLDYHSDMESYFQTKRKLFFPPYLR--EKDGISVLNHD
DHWISKLSSDLEKRS--SLVSTKIT--ESEFEND--DFFFVTDKKFTESGSTCIFHTPRE
KIQLFVPLVGEFNLMNAIQAITILYKLNFSLKDLSKLIQSFPGAPGRMEKIQIDDSDV--
--------------SRSLPTVIVDYAHTPDGLKKVLQSIKKLCEGKLITVFGCGGDRDRS
KRPLMGSIAEELSDQLFITSDNPRSEEPQKIVNDILMGIKKRE-KITIEIDRFKAINESI
KFANKKDIILIAGKGHEDYQILNDKVINFDDRKIAYKLLKEKINLNKIS---------
>PromN2A|72383583
-------------------------------MSRYLHTLLKAIDL----QVR--------
----SGLANPEIKNLSTDSREIEKGDLFLGLDGEKVDGGNFWAKAIERGACAAIISKKAS
LLNPPTNED----PVVILPEPVSLFMGKLAADFWGKPSSEICLIGITGTNGKTTTSFLIE
FLTTSLGHPSALFGTLINRWPNHEETSKYTTTFAVPLQAKLRKAVQAGVEYGAMEVSSHA
LSQNRVAGCDFNGAVFTNLSRDHLDYHDSMESYFEAKASLFRSHLIE--DGGPRSVINID
DKWGAKLAKELNK----KCWTCSLK--ENSQTREK-ADLYISNLQIMQDGYKGKLHTPFG
VENFISPLIGEFNLMNMLQAVGILVQRGLPLNDLLAALNKFPGVPGRMQLINMDGFKV--
--------------KEGYPLVIVDYAHTPDGLQNALIASRSLTKRRLICVFGCGGDRDKG
KRSKMGEVAAKFADYIVVTSDNPRQEDPIEIIKDIGKGITIDS-EISVEPERSIAIQLAI
AKAKKNDVVLIAGKGHEDYQILKDQTIYFDDREQARKALSLKTDFI------------
>Syns9917|87125588
-------------------------------MSQTLHSLLRAVGL----PWP--------
----DQLANVPIESITCDSRCVSRGSLFLGLPGVRVDGGSFWPRALADGAAAAVIGPAAA
AVQPPGPED----PVLVVPEPVAQWIGELAAAFWQRPSSRMTLIGVTGTNGKTTTTHLIE
HLAAQAGRPAALFGTLVNRWPGHSITATHTTAFADRLQAQLAEAVAGGTQVAAMEVSSHA
LEQQRVAGCRFAGAVFTNLSQDHLDYHPSMQAYFEAKALLFAEPLLA--SDGVRAVVTMD
DPWGRQLAERLGD----RCWRCSLEP-DQE------AELTMTDLVMRSSGVEGRLITPKG
EGRFASPLVGRFNLMNLMQAVAVLQQQGLPLPLLLKGLGSFRGVPGRMERVVVASAA---
--------------AAQLPAVLVDYAHTPDGLKNALEACRPFVEGRLICVFGCGGDRDRG
KRPQMASIAAKLADRVVVTSDNPRTEDPQQILADVVEGLPSST-DCVVEGDRAAAIAAAV
AEAKPGDLVLIAGKGHEDYQILGTEKVHFDDREEAGKALRSRLTS-------------
>Prom9312|78778793
------------------------------MRSIKLHKLLDLVGI----IPS--------
----LDLIDHEINNISFNSKEVQKGTLFLGMPGLNVDGGKYCIEAIENGAEAAIIGSAAK
EKIGSIDRE----RILVIEDNLDYIFGQIVAEFWNRPSRKLKLIGVTGTNGKTTITFLLE
YLLKKLGKKTALFGTLLNRWPGFSEVALHTTDFADKLQKKLNAAVEAESEFAILEVSSHS
IAQNRISGCEFEAAIFTNLTQDHLDYHSDMESYFQTKRKLFFPPYLN--EKDGICVLNHD
DHWISKLSSDLEKRS--LLVSTKIT--ESEFESD--DFFFVTDKKFTEIGSTCIFHTPRE
KIQLFVPLVGEFNLMNAIQAITILYKLNFSLKDLSKLIQSFPGAPGRMEKIQIDNNDV--
--------------SRSLPTVIVDYAHTPDGLKKVLQSIKKLCEGKLITVFGCGGDRDRS
KRPLMGSIAEEFSDQLFITSDNPRSEEPQKIVNDILMGIKKRE-KITIEIDRFKAINESI
KFAKKKDIVLIAGKGHEDYQILNDKVINFDDRKIAYKLLKEKNKSQ------------
>SynsBL|116072268
-------------------------------MGQRLDELLRDVGL----TPT--------
----VGGSNPQIESVTSDSRLAGPGSLFVGLPGDRVDGGLFWRQALNAGAAAAVIGPAAA
AVDPPGDSD----QVVVVADPLASTLGELAASFWSRPSERMALLGVTGTNGKTTTTYLIE
HLALACGRSTALFGTLVNRWSGHSITATHTTAFADRLQAQLAEAASAGSLLAAMEISSHA
LAQHRVAGCRFAGAVFTNLTQDHLDYHLSMEDYFEAKALLFSEALLQ--AGPARAVVNGD
DPWGAKLAERLGA----QCWRSSLT--DPT------AELRMEDLCMTSHGVSGRLISPLG
EGAFQSPLLGRFNLMNLLQAVGVLLQQQLPLPDLLRAVSDFRGVPGRMERVLLEDAI---
--------------TTTLPTVLVDYAHTPDGLENALAAARPFAEGKLICVFGCGGDRDRG
KRPQMAAIAARLADRVVVTSDNPRTEDPLRILEDVVKGIPDGV-DRVVDPDRGAAIAQTI
AEADAADLVLVAGKGHEDYQILGIEKVHFDDREEAQKALRRRLQP-------------
>Prom9515|123965709
------------------------------MRSVKLHKLLDLVGI----IPS--------
----LDLIDHKINNISFNSKEVQKGTLFLGMPGLNVDGGKYCIEAIENGAEAAIIGSAAK
QKIGSIDRK----RILVIEDNLDYIFGQIVAEFWNRPSRKLKLIGVTGTNGKTTITFLLE
YLLKKLGKKTALYGTLFNRWPGFSEVASHTTDFADKLQKKLNAAVEAESEFAILEVSSHS
IAQNRISGCEFEAAIFTNLTQDHLDYHSDMESYFQIKRKLFFPPYLT--EKDGISVLNID
DPWISKLSFDLEKGS--SLVSTKIT--DSEFEKD--DFFFVTDKKFTESGSTCIFHTPRE
KIKLFVPLVGEFNLMNAIQAITILYKLNFSLKDLSKLIQSFPGAPGRMEKIEIDNDDV--
--------------SSLLPTLIVDYAHTPDGLKKVLKSIKKLCEGKLITVFGCGGDRDCS
KRPLMGSIAAEFSDHLFITSDNPRSEDPQKIVNDILMGIEKRD-QITIEIDRFKAINESI
KFANKEDIVLIAGKGHEDYQILNDKVIDFDDRKIAYKLLQEKSKSK------------
>Cya8802|257058188
--------------------------------MVKLQDLLAKVPT----IQEIPPH----
----PSL-QREVKGICTNSHACQQGDLFIGMPGTRVDGGQFWTSALEAGAVAAIITPEAA
AHFPPTPD-----VCVIIAEDMISVSAQLATAFYNYPTQQLKMIGVTGTNGKTTTTHLIE
FFLTQSQYPTALLGTLYTRWQGFQQTATHTTPFAVQLQEQLAQAVDAGNHYCVMEVSSHA
LAQGRVKGCQFEVAVFSNLTQDHLDYHRDMEDYFSAKSLLFSPDYLA-----KRAIINLD
DAYGQRLIQGLDKG---QVWSYSVS--DPS------ADFYTSDLTYQATGVGGTLHTPQG
TIPFTSPLVGQFNLSNLLAAVATVVHLGLDLNQVINQLPQFMGVPGRMERVQIS------
--------------DQQEISVIVDYAHTPDSLENLLKAARPFIPGQMICVFGCGGDRDRT
KRPLMGQISAKLADVSVVTSDNPRTEDPQQILEDILAGIPEGV-NPMVISDRALAIHQAI
QQAQPGDGVLIAGKGHEDYQILGTEKIHFDDREQAKKALAVKLGQTVL----------
>Prom9313|33862503
-------------------------------MTQMLHSLLRAVGL----PVP--------
----EGLANPSLAMVSCDSRSVAQGCLFLGLPGEQVDGGSFWRQALAAGAEAAVIGPAAA
ALQPPGPTD----AVVVVPEPVAAWVGQLAAAFWQQPSSRFALIGVTGTNGKTTTTHLIE
HLSVAVGRSTALFGTLVNRWPNYSVPATHTTAFADRLQAQLAQAVEAGAELGVMEVSSHA
LEQQRVAGCRFAGAVFTNLTQDHLDYHCSMEAYFEAKAQLFAPPLLE--SGSAKAVVNID
SPWGARLAQRLGD----TCWRSSLA--EGVLQQAD-AELKMTELTMSSDGVQGRLISPCG
EGWFDSPLMGRFNLMNLLQAVGVLLQQGLPLPLLLKAIADFRGVPGRMERVLIPAAD---
--------------ATQVPTVLVDYAHTPDGLENALKASRPFTSKNLCCVFGCGGDRDRG
KRSQMAAIAARLADRVVVTSDNPRTEDPQQILADVVAGIPEGT-TCTVEVDRAVAIALAI
AEAAPGDVVLVAGKGHEDYQILGTSKVHFDDREEAERALKQRLDG-------------
>Cya7822|196256491
--------------------------------MMKLRELLTLIPT----ITQIPEH----
----PAL-EKEVKGISTNSHACQLGDVFIGMPGTRVDGGEFWSSAIEAGAIAAIISPAAA
LQYPPTGD-----AYVIQVEDVVSVCAEIAAAFYGYPARQMKMIGVTGTNGKTTTTHLIE
FFLSQCQYPTALLGTLYTRWAGYEQTAVHTTPFAAQLQEQLAQALKAGSQYGVMEVSSHA
LAQRRVQECPFEVAVFTNLTQDHLDFHQDMEDYFAAKAKLFSAEYLK-----GKAIINLD
DPYGKRLIDSLSRE---KVWSYSVS--DSS------ANFYTRDLCYEANGVSGILHTPIG
EVAFYSPLVGQYNIANLLAAVGAVVSLGLDLKAIVQYLPLFVAVPGRMERVHLS------
--------------DKQDISVIVDYAHTPDSLENLLKAARPFIEGRMICVFGCGGDRDRT
KRPKMGKIAAELADVAVVTSDNPRTEDPQQILKDILAGIPESV-KPQVIADRALAILKAI
TEAKPGDGVLIAGKGHEDYQILGTEKIHFDDREQAREALTVRLG--------------
>Cya7424|218441130
--------------------------------MIKLRELLTKVPS----LV-IPEH----
----PAL-DKEVKGISTNSHACQLGDVFIGMPGTRVDGGEFWTSAIEAGAIAAIITPQAG
SKYPPTED-----VCVIQAADMVSICAEISAAFYGYPAQQMKMIGVTGTNGKTTTTHLIE
YFLTQSQFNTALLGTLYTRWQGYQQTALHTTPFATELQEQLAQAVKAGSEYAVMEVSSHA
LAQRRVAGCPFEVAVFTNLTQDHLDFHKDMEDYFNAKALLFSPDYLT-----GRAIINLD
DPYGQRLINSLSGE---KVWSYSVN--NPD------ANFYTKDLTYEANGVSGILHTPIG
EVNFYSPLVGQYNIANLLAAVGAVVHLGVDLKSIVESLPLFSAVPGRMERVKIS------
--------------DKQDISVIVDYAHTPDSLENLLKAARPFIEGKMICVFGCGGDRDRT
KRPKMGKIAAELADLAVVTSDNPRTENPEQILEDILAGIPQSV-KPVVISDRAEAIRTAI
MDAKPGDGVLIAGKGHEDYQILGTEKIHFDDREQAREALTIRLS--------------
>PromN1A|124025177
-------------------------------MSRYLHTLLKAIDL----QVR--------
----SGLANPEIKNLSTDSREIEKGDLFLGLDGEKVDGGTFWAKAIERGACAAIISKKAS
LLNPPTNED----PVVILPEPVSLFMGKLAADFWGKPSSEICLIGITGTNGKTTTSFLIE
FLTTSLGHPSALFGTLINRWPNYEETSKYTTTFAVPLQAKLRKAVQAGVEYGAMEVSSHA
LSQNRVAGCDFNGAIFTNLSRDHLDYHDSMESYFEAKASLFRSHLID--DDGPRSVINID
DKWGSILAKELNK----KCWTCSLK--ENSQIREK-PDLYISNLQIMQDGYMGKLHTPFG
VGNFISPLIGEFNLMNMLQAIGILVQRGLPLNDLLEALNKFPGVPGRMQLINMDGFKV--
--------------KDGYPLVIVDYAHTPDGLQNALIASRSLTKKRLICVFGCGGDRDKG
KRSKMGEVAAKFADYIVVTSDNPRQEDPIEIIKDIQKGITIDS-EISVEPERSIAIQFAI
AKAKKNDVVLIAGKGHEDYQILKDQTIYFDDREQARKALSLRTDVI------------
>Micc|254411409
---------------------------------MKLHDLLRAIPN----VVEMPNH----
----PAL-DAQITGICTNSHACQPGNLFIGMPGTRVDGGDFWQSAIASGAVAALISPQAA
QKHPPQPKPDAEPPCIICATDMTVACAQAAAAFYNYPTRQLQLVGVTGTNGKTTTTHLIE
FILTQAQRPTALFGTLYARWQGFSQTAVHTTPFPVELQQQLHSAVAAGCELGVMEVSSHA
LAQGRVLGCEFDVAVFTNLTQDHLDFHRDMEDYFAAKALLFNSDYLH-----GKAIINAD
DPYGKRLIEKVGRD---RTWSYSVQ--NPS------ADLYTSNLTYTLIGVKGTLHTPVG
DVTFNSPLVGQYNLSNVLAAVGAVLNLGLDLKTVVTTLNQFPGVPGRMERVQLK------
--------------PDQDISVIVDYAHTPDSLENLLKAARPFIQGRMICVFGCGGDRDRT
KRPKMGKIGAELADVAVVTSDNPRTEDPERIIQDILEGIPATV-EPIVMSDRATAIRTAI
LDAKPGDGVLIAGKGHEDYQILGTEKIHFDDREQAREALERRFS--------------
>Prom9202|254526867
------------------------------MRSIKLHKLLDLAGI----IPS--------
----SNLIDQDINNISFNSKEVQKGTLFLGMPGLNVDGGKFCIEAIENGAEAAIIGPAAK
QKIGSIDRK----RILVIDDNLDYIFGQIVAEFWHRPSRKLKLIGVTGTNGKTTITFLLE
YLLKKLGKKTALFGTLFNRWPGFSEVASHTTDFADKLQKKLNAAVEAESEFAILEVSSHS
IAQKRISGCEFEAAVFTNLTQDHLDYHSDMESYFQTKRKLFLPPYLN--EKDGISVLNHD
DPWISKLSSDLEKRS--SLVSTKIT--ESEFKNH--DFFFVTDKKFTENGSTCIFHTPKE
KIQLFVPLVGEFNLMNAIQAITILYKLNFSLKDLSKLIRSFPGAPGRMEKIEIDNDDF--
--------------SRSLPTVIVDYAHTPDGLKKVLQSIKKLCKGKLITVFGCGGDRDLG
KRPLMGSIAEEFSDQLFITSDNPRSEEPQKIVNDILMGIKKRK-KITIEIDRFKAINESI
KFANKEDIVLIAGKGHEDYQILNDKVINFDDRKIAYKLLKEKRKSQ------------
>Nods|119511957
---------------------------------MKLRELLAAVDG----VDY--------
----QGLADAEIKGLKTNSHACGVGDLFIGMPGTRVDGGDFWQSAIASGALAAIVSPAAL
QKNPPTGE-----AVVLSAADMTQACAQLAAAFYGYPGQKLKLVGVTGTNGKTTTTHLIE
FLLTKANLSTALMGTLYTRWPGFEQTAVHTTPFAVDLQQQLAEAVNAGCEFGAMEVSSHA
LAQGRVLGCEFEVAVFSNLTQDHLDYHTDMEDYFAAKALLFSPEYLK-----GRAIINAD
DDYGQRLIASLSSE---RVWSYSVN--NHS------ADLWMSDLSYEPNGVSGMLHTPKG
NVAFRSPLVGQYNLENLLAAVGAVLHLGLDLQLVAAAIPEFPGVPGRMERVQIN------
--------------PEQEISVIVDYAHTPDSLENLLKAARPFIPGKMICVFGCGGDRDRT
KRPKMGKIAAELADVAVLTSDNPRTEDPERILQDVLAGIPDTV-KPTVICDRAIAIRTAI
LQAQPGDGVLLAGKGHEDYQILGTEKIHFDDREHARDALQKKLNVQT-----------
>Cyab|254430365
-------------------------------MTHLLHPLLRDVGL----QVP--------
----EALGEATVHTISCDSRRVGPGTLFVGLPGTQVDGGAYWRSALKSGACAAVVGTAAA
AADPPSTTD----PVVVVEGPVARWAGLLAAAFWGEPSQRLALIGVTGTNGKTTTTHLIE
HLAATAGTPAALFGTLENRWPGYAVTAQHTTAFADLLQAQLAQAADAGARIGAMEVSSHA
LDQQRVAGCRFAGAVFTNLTQDHLDYHPSMEAYFAAKASLFAAPLLL-ESATPNAVVNGD
DPWGAQLARQLGE----RCWTSSLE--DPS------AHLRIDSLEMDSSGVRGRLVTPLG
AGHFRSPLLGRFNLMNLLQAVGALAQQGLPLPMLLEGLASFRGVPGRMERVLAGG-----
--------------REDQPAVLVDYAHTPDGLENALRASRPFTRGRLICVFGCGGDRDRG
KRPQMGAIAARLADRVVVTSDNPRTEDPQRILDDVVAGIPAGT-ELEVEVDRARAIAAAI
AGAGPTDLVLIAGKGHEDYQILGTTKIHFDDREEAEKALRGITA--------------
>Acam|158334577
------------------------------MGMVKLRTLLAELSTHLW-ETPPTDH----
----PAL-DAEITGLTTNSWAVQPGYLFIGMPGTRVDGGSFWKSAIEAGAAAALVSDQVD
RADVGT-------HCVLALKDMPRACAEVAATFYDQPSQKLKLVGMTGTNGKTTTTHLIE
YLLTTAQAPTALFGTLYARWPGHQVTAAHTTPFAVDLQQQLSDAVAAQCQFGVMEVSSHA
LAQKRVLGCQFTVAVFSNLTQDHLDYHQDMEDYFAAKALLFSPDYLQ-----GRAIINID
DVYGQRLVDQIGPN---QCWTYSIE--GP-------ADLYTSGLSYETAGVKGQLHTPKG
TVEFFSSLVGQFNVSNLLAAVGAVLELGLTLEQITPALAQFPGVPGRMQQITYS------
--------------ADQDISVIVDYAHTPDSLENLLKAARPFVKGQMACVFGCGGDRDRT
KRPLMGEIAARLSDQAIVTSDNPRTEDPQQILQDVLAGIPMEV-KPIVEVDRRVAIQAAI
AQAKPGDTILIAGKGHEDYQILGTEKIHFDDREEAQAALAQRYG--------------
>Prom9301|126695770
------------------------------MRSIKLFKLLNLVGI----IPS--------
----LNLIDQEINNISFNSKEVQKGTLFLGMPGLNVDGGKFCIEAIENGAEAAIIGSAAK
EKIGSFDRE----RILVIEDNLDYIFGQIVAEFWNRPSRKLKLIGVTGTNGKTTITFLLE
YLLKKSGKKTALFGTLFNRWPGFSEVASHTTDFADKLQKKLNAAVEAESEFAILEVSSHS
IAQKRISGCEFEGAIFTNLTQDHLDYHSDMESYFQTKRKLFFPPYLI--EKDGISVLNHD
DPWISKLSSDIEKRS--SLVSTKIT--ESEFEND--DFFFVTDKKFTENGSTCIFHTPKE
KIQLFVPLVGEFNLMNAIQAITILYKLNFSLKDLSKLIRSFPGAPGRMEKIEIDNDDV--
--------------ARSLPTVIVDYAHTPDGLKKVLQSIKKLCKGKLITVFGCGGDRDLG
KRPLMGSIAEEFSDQLFITSDNPRSEEPQKIVNDILMGIKKRE-KITIEIDRFKAINESI
KFANKKDIVLIAGKGHEDYQILNDKVINFDDRKIAYKLLKEKNKSQ------------
>Artm|209523323
---------------------------------MKLKDLLNPNLL----PPEY--H----
----PAL-DMEITGLATNSHACKPGDLFLGMPGTRVDGGDFWPSAIASGAVAAIVSQSAA
SNTPPETDSDTI-PCVIPAADMTTACAEIATAFYNHPAQTLKLVGVTGTNGKTTTTHLIE
FLLSNLDQPTALLGTLYTRWPGFQEVAVHTTPFAVELQHQLADAVGAGCQFGVMEVSSHA
LHQGRVLGCPFRVAVFTNLTQDHLDYHPTMDDYFEAKALLFSDDYLQ-----GKAIINAD
DDYGKKLMARLGSD---RFWSYSVS--DPS------ADIWADSLVYQPTGIKGVLHTPMG
SASFSLPLVGQYNLSNLLAALGAGLALGLDLSAMVDSLPAFGGVPGRMERVQLS------
--------------PEQDITVIVDYAHTPDSLENLLKASRPFIPGRMICVFGCGGDRDRT
KRPKMGKIAADLSDLAVVTSDNPRTEDPDRILQDILAGIPADV-KPIVIGDRAKAIRTAI
DEAQPGDGVLIAGKGHEDYQIIGTEKVHFDDREQARDALTNKYS--------------
>Syne6301|56752479
----------------------------MRRESMNLRSLLASTPT----QVLQPQH----
----AAL-DLAITGLQTDSRRCQPGDLFLGMPGTQVDGGQFWPEAIAAGAVAVIVTPTAL
AQRPLSANPE---ACLILSDQMPVTAGAIAAAFYNQPAQTLKLIGVTGTNGKTTTTHLVE
HFLNAADTKTALLGTLYNRWPGYSEVAQHTTPFATDLQAQLATAVDAGCQAAVMEVSSHA
LDQGRVNGCGFDVAVFTNLTQDHLDYHGTMEAYFAAKARLFAPPYLR-----GKAVINAD
DAYGQRLITMTPPG---QCLTYSVV--GT-------ADFCTTDLQYGPTGVEGTIKTPDG
AFPFRSPLVGQFNLANLLGAIAAGWTLGLPIETMLAVVPDFVGVPGRMERVVG-------
--------------QDSDPTVIVDYAHTPDSLENLLKAARPFIQGELICVFGCGGDRDRT
KRPLMGEIAARLADRVIITSDNPRTEDPRQILADIVAGIPAAS-PVVVEADRAAAIRQAI
LSAQPGDGVLLAGKGHEDYQILGTTKIHFDDREQARLALAERQSA-------------
>Anav|75907370
---------------------------------MKLRELLATVDS----VENLP------
----PVLADTEVKGIKTNSHACGAGDLFIGMPGTRVDGGEFWPSAIASGAIAAIVSPQAV
EKNPPSDE-----AVVISSNNMTKACAAIAAAFYGYPGQKLKLVGVTGTNGKTTTTHLIE
FFLTKAQLSTALMGTLYTRWPGFEQTATHTTPFAVELQQQLAQAVNAGCEFGVMEVSSHA
LAQGRVLGCPFEVGVFSNLTQDHLDYHSDMEDYFAAKALLFSPDYLK-----GRAIINAD
DTYGQRLIKALSPE---KVWSYSVN--DSS------ADLWMSDLSYEPNGVTGTIHTPEG
DVSFRSPLVGQYNLENLLASVGAVLHLGLDLQLIANAIPEFPGVPGRMERVQIN------
--------------PDQDISVIVDYAHTPDSLENLLKAARPFIPGRMICVFGCGGDRDRT
KRPKMGKIAAELADLAFVTSDNPRTEDPEKILDDILAGIPDTV-QPTVIGDRAIAIRTAI
LQAQPGDGVLLAGKGHEDYQILGTEKIHFDDREHARAALTEREKL-------------
>Artp|284054231
---------------------------------MKLKDLLNPNLL----PPEY--H----
----PAL-DMEITGLATNSHACKPGDLFLGMPGTRVDGGDFWPSAIASGAVAAIVSQSAA
SNTPPETDSDTI-PCVIPAADMTKACAEIATAFYNHPAQTLKLVGVTGTNGKTTTTHLIE
FLLTNVDKPTALLGTLYTRWPGFQEVAVHTTPFAVELQHQLADAVGAGCQFGVMEVSSHA
LHQGRVLGCPFQVAVFTNLTQDHLDYHPTMDDYFEAKALLFSDDYLQ-----GKAIINAD
DDYGKKLMARLGGD---RVWSYSVS--DPS------TDIWADSLVYQPTGIQGVLHTPMG
SASFSLPLVGQYNLSNLLAALGAGLALGLDLSAMVDSLPAFGGVPGRMERVKIS------
--------------PEQNITVIVDYAHTPDSLENLLKASRPFIPGRMICVFGCGGDRDRT
KRPKMGKIAADLSDLAVVTSDNPRTEDPDRILQDVLAGIPDHV-KPIVIGDRAKAIRTAI
NEAQPGDGVLIAGKGHEDYQILGTEKVHFDDREQARDALKNKYS--------------
>Cya7425|220906058
---------------------------------MKLRELLTAVQSEITLIGDLPCH----
----PAL-DREITSLSTNSWACQPGSLFIGMPGTRVDGGNFWASAISAGAVAALVSAAVP
LPDPAE-------ACVIPVQDVSRACGAIAAALYNYPTQRLKLVGVTGTNGKTTTTHLIE
YLLNQTGQPTALLGTLYTRWPGYQETAVHTTPFAVELQGQLASAVKAGCPFAVMEVSSHA
LAQGRVQGCTFQVGVFTNLTQDHLDFHKDLEDYFSAKALLFSPGYLS-----GKAIINQD
DPYGQRLIQQLEPA---QVWTYSTS--DST------ADFYTRDLNYLANGVEGILHTPEG
EIAFTSPLVGQFNVANLLAAVGAALSLGVNLTTIAAALPQFSGVPGRMQQVQVA------
--------------PSQDISVIVDYAHTPDSLENMLRAARPFVKHRMICVFGCGGDRDRT
KRPKMGGIAAQLADQVVVTSDNPRTEDPQRILEDILTGVPDGV-NLIVEGDRRKAIQTAI
LNAQPGDSVLIAGKGHEDYQILGTEKVHFDDREEAQAALQQRLALSS-----------
>Cya51142|172035734
------------------MCHNLTSKTLLKTIMMKLHDLLNNVPS----ISSLPNH----
----PAL-ERDVKGISTNSHSCQPGDIFIGMPGTRVDGGEFWQSAMEVGATAAMISPQAA
EKFPPTDD-----HCVMIVDDLITVAAEVAAAFYHYPAQQLNMIGVTGTNGKTTTTHLIE
YFLSQCQKPTALIGTLYTRWPGFQQTAVHTTPFAPELQEQLAEAVSANNEYCVMEVSSHA
LAQGRVKQCPFKVSVFTNLTQDHLDFHKDMEDYFAAKQLLFTPDYLQ-----EKAIINLD
DPYGKRLIESLKPE---QVWSYSVG--DTQ------ADFYTRDLTYRGNGVTGTLHTPLG
TVNFTSPLVGQFNLSNVLAAVAAVLHLGLDLTTIIETLPHFLGVPGRMERVQIN------
--------------DKQDITVIVDYAHTPDSLENSLKAARPFIQGQLICVFGCGGDRDRT
KRPLMGQASAELADVSVVTSDNPRTEDPQRILEDILTGIPETV-EPFVISDRAEAIKTAI
LQAKPGDGVLIAGKGHEDYQILGTEKIHFDDREEAGKALEIRLK--------------
>Lyns|119486520
---------------------------------MKLKELLAKVAD----LSEFKPH----
----PAF-EKDVKGLATNSHACQTGDLFIGMPGTRVDGGDFWPSAIANGAVAALVSQQAA
EKTPQTSTESPELPCVIPSVNMTTACAQVAAAFYGYPAQQLKLVGVTGTNGKTTTTHLIE
YLLECSDKPTVLFGTLYTRWLGSQITAAYTTPFAVELQQKLAEAVKAGCQYGVMEVSSHA
LHQGRVLECPFDVAVFTNLTQDHLDYHQTMEDYFEAKALLFSPQYLQ-----GRAIINAD
DSYGKRLIERLEAD---RVWSYSIN--DST------ADLWAAQLSYEPNGVKGVLHTPQG
EAAFELPLVGQYNLSNLLAAIGAGLSLGLDLATMMAKLPEFLGVPGRMERVQIS------
--------------SQQDVSVIVDYAHTPDSLENLLKASRPFIPGRMICVFGCGGDRDRT
KRPKMGKIAADLADVVVVTSDNPRTEDPNRILEDILAGIDLEI-KPIVMCDRAHAIQRAI
AEAKPGDGVLIAGKGHEDYQILGTEKVHFDDREQAREALLAKVSLGESPES-------
>Prom9211|159902952
-------------------------------MSHSLHSLLKAIGL----DVP--------
----IDLQDPEIKNISSDSRCVKKGDLFFGLPGQKDNGGAFCNEAFLAGAVAAVVGDSAR
DCIPHDKKN----LVVVVPDPVSQWMGEIASVFWGKPSLEMALIGVTGTNGKTTTTHLIE
HLSKSSGKATALLGTLINRWPKYSEQSIHTTSFGDTLNAQLSQIVASGASLCAMEVSSHA
LSQRRVAGLYFSGAIFTNLTQDHLDYHKSMEAYFEAKALLFQSYLIK--DGQARAVVNID
DQWGFRLAKRLGR----NCWKSSLD--LKNIQSVR-PELFITGIKMTAAGAEGFIHTPFG
EGPFMTPLIGRFNLMNLLQSIGVLLQQGFKLDTLLHATATFSGVPGRMEQVKVPVKSD--
--------------SLPMPIVLVDYAHTPDGLKNALKAVRPFVSGKLICVFGCGGDRDKS
KRSYMGEIAAEISDIVIVTSDNPRTEDPMAIIEDILSGIPTTF-EAIVELDRCKAIEMSI
LHAKSNDLIIIAGKGHEDYQILGDKKIYFNDKEAAIEALEKR----------------
>Noss|17229155
---------------------------------MKLRELLATVDS----VENLP------
----PVLADAEVKGIKTNSHACGAGDLFIGMPGTRVDGGEFWPSAIASGAIAAIVSPQAV
EKNPPHDE-----AVVISSNNMTKACAAIAAAFYGYPGQKLKLVGVTGTNGKTTTTHLIE
FFLTKAKLSTALMGTLYTRWPGFEQTATHTTPFAVELQQQLAQAVNAGCEFGVMEVSSHA
LAQGRVLGCPFEVGVFSNLTQDHLDYHSDMEDYFAAKALLFSPEYLK-----GRAIINAD
DTYGQRLIKALSPE---KVWSYSVN--DSS------ADLWMSDLSYEPNGVTGTIHTPEG
NVSFRSPLVGQYNLENLLAAVGAVLHLGLNLQLIANAIPEFPGVPGRMERVQIN------
--------------PDQDISVIVDYAHTPDSLENLLKAARPFIPGRMICVFGCGGDRDRT
KRPKMGKIVAELADLAFVTSDNPRTEDPDRILDDILAGIPDTV-QPTVIGDRAIAIRTAI
LQAQPGDGVLLAGKGHEDYQILGTEKIHFDDREHARAALTEREKL-------------
>Cya8801|218245162
--------------------------------MVKLQDLLAKVPT----IQEIPPH----
----PSL-QREVKGLCTNSHACQQGDLFIGMPGTRVDGGQFWTSALEAGAVAAIITPEAA
AHFPPTPD-----VCVIIAEDMISVSAQLATAFYNYPTQQLKMIGVTGTNGKTTTTHLIE
FFLTQSQYPTALLGTLYTRWQGFQQTATHTTPFAVQLQEQLAQAVDAGNHYCVMEVSSHA
LAQGRVKGCQFEVAVFSNLTQDHLDYHRDMEDYFSAKSLLFSPDYLA-----KRAIINLD
DAYGQRLIQGLDKG---QVWSYSVS--DPS------ADFYTSDLTYQATGVGGTLHTPQG
TIPFTSPLVGQFNLSNLLAAVATVVHLGLDLNQIINQLPQFMGVPGRMERVQIS------
--------------DQQEISVIVDYAHTPDSLENLLKAARPFIPGQMICVFGCGGDRDRT
KRPLMGQISAKLADVSVVTSDNPRTEDPQQILEDILAGIPEGV-NPMVISDRALAIDQAI
QQAQPGDGVLIAGKGHEDYQILGTEKIHFDDREQAKKALAVKLGQTVL----------
>Glov|37523061
------------------------------MPAMRLHELLARTGL----DT---------
----RNLPDIDIAGLSTDSRQVQPGDLFIGLPGTRVDGSEFWPQAIAGGAAGLVISENAR
GVEAA--------VPVIRVPDVVGTCARLASAYYDFPARKLTLAGVTGTNGKTTTTHLIE
NLL-QAQAPTGLVGTLYSRWPGQSQEARHTTPFALEIQKLLAQMVEAGCQYGVMEVSSHA
LAQQRVAGCRFEAAVFTNLTQDHLDFHPDMESYFQAKATLFSPEYRS-----GRAVINAD
DPWGVRLAAAYD-----QVWTYSF---QPG------ADIYPEDAVFTPEGIRGTLVTPVG
RAAFTSPLVGQFNLANLLAAVGATLALGIDLEAIAAGLSGFGGVPGRMERVSG-------
--------------SDDDIAVIVDYAHTPDGLRKLLEATRPFVRGRLICVFGCGGDRDRT
KRPQMGRIAAELSDLPVVTSDNPRTENPEAILDDILAGIPVGV-SPTVEVDRRRAILQAL
LEAKAGDCVVIAGKGHEDYQILGTTKIHFDDREQAREALSKRRSRG------------
>Syns8102|33866222
-------------------------------MGQSLHALLRDVGL----ELP--------
----AGLADPQLTSITSDSRLVGEGSLFLGLPGERFDGGRFWRQALEAGAAAAVIGPSAA
QELPPAADQ----PVLVLREPVARSIGELAASYWGHPCRRMALIGVTGTNGKTTTTHLIE
HLAVRVGQPTALFGTLVNRWPGYSITATHTTSVADRLQAQLAEAASAGSQLAAMEVSSHA
LVQERVAGCRFAGAVFTNLTQDHLDYHGTMESYYEAKARLFTAPLLD--GDGPSAVVNGD
DPWGSRLAEQLGG----RCWRSSLG--DPQ------AELQMVDLEMTGQGVRGRLLSPAG
SGAFCSPLLGRFNLMNLLQAVGVLLQRGLPLAPLLEAVGSFRGVPGRMERVVVNGAE---
--------------SAALPTVLVDYAHTPDGLENALAASRPFTDGRLVCVFGCGGDRDRG
KRPQMAAIAARLADRVVVTSDNPRTEDPDQIIADVVAGMPSGT-DLSVERDRATAIAEAI
ADASAADLVLIAGKGHEDYQILGTEKVHFDDREEAEQALRQRQ---------------
>Thee|22298782
---------------------------------MNLRELLTAAA-----ITPGFEH----
----PAL-NQEVKSLRMNSWECEPGSLFIGMPGTRVEGGNFWPSALAAGAIAAVVSPQAK
---PREGE-----ACVIVVPDIERACGRLAAAFYNYPSQHLSLLGVTGTNGKTTTTHLVE
HLLNRVGYPTALLGTLYSRWPGHCEVASHTTPFAVTLQEQLAAAVDAGCRFGVMEVSSHA
LAQDRVWGCQFEVAAFTNLTQDHLDYHRDLEDYFAAKAKLFTADYLK-----GRAILNGD
DPFGQRLAQQLPRD---RYWTYGLS--KD-------ADFRAENLNYRSNGVTGAVHTPLG
SGTLDSPLVGQFNVANVLAAIAMGAAVGLPLEAMLNALRDFPGVPGRMEQVRLD------
--------------PEQDITVVVDYAHTPDSLENLLRAARPFIPGKLICVFGCGGDRDRS
KRPQMGAIAARLADQVVVTSDNPRTENPQRILDDILAGIPPET-AMIVEGDRRQAILQAI
LTAAPGDGVIIAGKGHEDYQILGTEKVHFDDREEARNALKERLKQPLQRG--------
>Syns9916|116075053
-------------------------------MAQTLHSLLQAVGL----PVP--------
----EGCPNPAITALTCDSRCASNGSLFLGLPGERVDGGSFWRQTLADGAAAAVIGSAAA
LADPPSPAD----PVVVVADPVADWAGALAAAFWQYPSRRMTLIGVTGTNGKTTTTHLIE
HICDQIGRSAALFGTLVNRWPGHSITSTHTTAFADRLQAQLAEAVAGGTQVAAMEVSSHA
LDQGRVAGCQFSAAVFTNLTQDHLDYHPSMQAYFEAKARLFAEPLLMAEGEGARAVVNVD
DPWGQKLADQLGE----RCWRCSL---EPERHPGG-VELTMTDLTMTSAGVSGEIVTPAG
RGAFQSPLVGAFNLMNLLEAVGVLVQQGMPLALVLQAAACFKGVPGRMERVMLGSDQA--
--------------MADLPSVLVDYAHTPDGLRNALLASRPFVKGDLVCVFGCGGDRDRG
KRPQMAAVAAELSDRVVVTSDNPRTEDPQQILDDVVAGIPAEA-SLVVDVDRASAIADVI
AEAGADDLVLIAGKGHEDYQILGTTKIHFDDREQAEIALRKRVAAAS-----------
>PromMED|33860970
------------------------------MRSIKLHRLLDLVGI----IPS--------
----LDLIDKEINNISFNSKEVQKGTLFLGMPGLNVDGGKYCIEAIENGAEAAIIGSAAK
QKIGSIDRE----RILVIEDNLDYIFGQIVSEFWNRPSRKLKLIGVTGTNGKTTITFLLE
YLLKKLGKKTALFGTLFNRWPGFSEVASHTTDFADKLQKKLNAAVDAESEFAILEVSSHS
IAQNRISGCEFEAAIFTNLTQDHLDYHSDMESYFQTKRKLFFPPYLK--DKDGISVLNHD
DLWISKLSSDLEKRS--SLVSTKIT--KSEFKND--GFFYVTDKQFTESGSTCIFHTPKE
KIKLFVPLVGEFNLMNAIQAITILYKLNFSLKDLSKLIQSFPGAPGRMEKIEIDNNDV--
--------------SRSLPIVIIDYAHTPDGLKKVLQSIKKLCKGKLITVFGCGGDRDRS
KRPLMGSIAEEFSDHVFITSDNPRSEEPQQIVNDILMGIEKRE-KITFDIDRFKAINESI
KFANKEDIVLIAGKGHEDYQILNDKVINFDDRKIAQKLLQEKSKSK------------
>Scys6803|16332016
--------------------------------MVKLGQLLASVPE----VVAAAPWLAQE
SDRCPAL-GKIVTGLSTNSHACPPGTLFIGMPGTRVDGGEFWSGALEAGAIAAVVSEKAL
QKFPPQNG-----ECVIAVPDLVPVCAGLAAAFYQHPAQTLQLVGVTGTNGKTTTSHLIE
YFLNQQQRSSALLGTLYTRWPGYQKTATHTTPFATDLQKQLAEALQAGNQYAVMEVSSHA
LAQGRVLQCGFACAVFTNLTQDHLDFHGTMENYFAAKALLFKESYLQ-----GRAVINQD
DPYGQRLIDRLPLD---QVYTYSVN--DST------ADFYTKDLDYQPTGVKGTFVTPQG
EFPFLSPLVGQFNLANVLAAIASGLHLGLDPAAMVKDLLDFPGVPGRMEQVQIR------
--------------PDQDISVMVDYAHTPDSLENALKAARPFIPGRLICIFGCGGDRDRT
KRPLMGNIAAQLADLAVVTSDNPRTEDPEQILADVVQGISLDI-EPWIIGDRATAIHKAI
REAKPGDGVLIAGKGHEDYQILGTEKIHFDDREQAREALILRYS--------------
>Syn9902|78185154
-------------------------------MGQLLDELLRDVGL----TPP--------
----AGGTNPQIEAVTSDSRLAGPGSLFVGLPGERVDGGLFWRQALNAGAAAAVIGPAAA
ASDPPGDHD----QVLVVSEPVASTLGELASSFWNRPSERMALLGVTGTNGKTTTTYLIE
HLALACGRSTALFGTLVNRWPGHSVTATHTTAFADRLQAQLSEAASAGSQLAAMEISSHA
LAQHRVAGCRFAGAVFTNLTQDHLDYHLSMQDYFEAKALLFSEALLQ--AGPARAVVNGD
DPWGAKLAERLGS----QCWRSSFT--DST------AELRMEDLSMTSRGVSGRLISPLG
EGAFQSPLLGRFNLMNLLQAVGVLLQQQLPLPDLLRAVSDFRGVPGRMERVLLEDAM---
--------------TNSLPTVLVDYAHTPDGLENALAAARPFAEGKLICVFGCGGDRDRG
KRPQMAAIAARLADRVVVTSDNPRTEDPQRILEDVLQGIPDGV-DRVVESDRGVAIAQTI
AEADAADLVLVAGKGHEDYQILGTEKVHFDDREEAQKALRLRLQP-------------
>Trie|113477570
-----------------------MTTKTIGVPNMKLRELLAKVSS----ISLTNNY----
----QAL-ETEIKGLATNSHACQTGDLFLGMPGTRVDGGDFWKSAIANGAVGAIVSVSAA
TKHPAKNE------CVIPVADMSQTCPEIAAAFYDYPGQKMKMVGITGTNGKTTTTHLVE
FILNNAQLPTALFGTLYMRWPGFQKTAAYTTSFPVELQNQLAQALAAGSKYGIMEVSSHS
LDQKRVWGCTYEVAVFTNLTQDHLDYHKDMDDYFEAKARLFSSDYLK-----GRAIVNAD
DPYGQKLIARLESE---KVWSYSTS--DTS------TDLWASDLEYKPTGVKGMLHTPKG
EMIFSLPLVGQYNLSNMLAAVGTTLHLGLDLSMVVTQLSDFPGVPGRMERVQVT------
--------------EGQDVSVIVDYAHTPDSLENLLKAARPFIPGRMICVFGCGGDRDRT
KRPKMGKIAAELSDLAVVSSDNPRTEDPERILQDILEGISPEV-KPLVISDRAEAIRTAI
MEAQSGDGVLIAGKGHEDYQILGTEKIHFDDREQARNTLRDKYGLSQK----------
>Syn9311|113955311
-------------------------------MTQRLHALLHSVGL----PVP--------
----QGLSDAVIESITCDSRCVGPGSVFIGLPGGRVDGGSFWPKALVDGASAVLIGSAAA
ATLPPEQSD----AVLVVPDPVARWAGELAAAFWNHPSERIGLIGVTGTNGKTTTTHLIE
HLSSACGRPSALFGTLLNRWPGHSVTATHTTAVADRLQAQLAEAYAAGAQLTAMEVSSHA
LDQHRVAGCRFSGAVFTNLTQDHLDYHETMASYFEAKARLFAPPLVA--DQGAQFVVNID
DPWGKHLAERLGD----RCWRSSLS--EGSAH----AELTMSDLVMGSSGVEGRLLSPLG
EGSFQSPLLGRFNVMNLLQAVGVLLQQGLPLEALLEAISTFRGVPGRMERVVVDGK----
--------------GGELPTVLVDYAHTPDGLSSALNACRPFADGKLICVFGCGGDRDRG
KRSQMAAIAAELADAVVVTSDNPRTEDPQQILNDVVEGIPSGT-ALTVMLDRAEAIAGAI
KDAGSHDLVLIAGKGHEDYQILGTQKVHFDDREQALKALQDKLIF-------------
>NoAz|298492553
---------------------------------MKLRELLAAVDG----VEY--------
----PKTGDVEVDGIKTNSDDCGAGDLFIGIPGTRVDGGEFWQSALASGAVAAIVSPEAV
QKNPPTPE-----SLVISASNMNKACAQISAAFYGYPGQQLRMLGVTGTNGKTTTTHLIE
YFLTKVNLPAALLGTLYTRWPGFSQTAAFTTPFAVDLQQRLAQAVDAGCEFGVMEVSSHA
LAQDRVFGCPFEVAVFTNLTQDHLDYHQDMEDYFGAKALLFSPDYLQ-----GRAIINAD
DEYGQRLITGLSKE---RVWTYSVN--NHH------ADLRMSDLNYQPIGVSGILHTPKG
DVAFSSPLVGQYNLENLLAAVAAVLHLGLDLQLVANAISKFTGVPGRMERVQIS------
--------------HNKDVSVIVDYAHTPDSLGNLLKSVRAFIPGRIICVFGCGGDRDRT
KRPKMGKIAAELADIAVVTSDNPRTEDPERIIEDILAGIPDTL-QPMVICDRATAIRAAI
LEAKPGDGVLLAGKGHEDYQILGTEKIHFDDREQAREALQARISI-------------
>Ucyn|284929330
--------------------------------MVKLYELLKKVPS----IIEIPTH----
----KAL-NEEVKGISTNSHSCKQEEIFIGMPGTRVDGGEFWQSAIKAGAVAVVISPQAA
IKFPINDL-----HCVIIVEDVILTASEIATAFYSYPSEDIKMIGVTGTNGKTTTTHLIE
YFLTECKKNTALIGTLYSRWNGFKQTSIHTTPFSPELQAQLSQAVIDKNEYCVIEVSSHA
LVQGRVKGCGFNVSIFTNLTQDHLDFHKNLENYFLAKQLLFSPEYLQ-----GKAVVNID
DSYGERLIQYLGPQ---KVYSYSIE--NTM------ADFHTTNLNYKHDRIEGILKTPGG
NFEFQSPLVGKFNLSNLLAAIATLFHLNIDLETVINKLPQFPGVPGRVEKIEVS------
--------------EVQDISVIVDYAHTPDSLENLLKATRPFISGKVICVFGCGGDRDRS
KRSIMGKICAKLADISVLTSDNPRTEEPEQILSDILEGVPKNA-NFWVISNRTEAIKTAI
LKADPGDGVLIVGKGHENYQILGTEKIYFDDREQAKESLKIRFQ--------------
>Syns5701|87302991
-------------------------------MPQLLHSLLQDCAV----AIP--------
----AQLPDAVVTGLSCDSRRVAAGTLFIGLPGSQVDGGSFWPAALERGAAAALIGPAAA
AQCPPGPAD----PVLVLEDPVAEWAGRLAASFWHDPSRRLALIGVTGTNGKTTTTHLIE
HLSAGCGKSTALFGTLINRWPGHSVTASHTTAFADVLQGQLARAVEAGAQLAAMEVSSHA
LDQRRVAGCHFAGAVFTNLTQDHLDYHPSMEAYLEAKARLFSSELLD-----GSAVVNID
DPWGARLAERLSGQLGERLWRSSLAVAAAEVGPEDLPELRLDDLVFAADGVSGTLITPLG
CGAFRSPLVGRFNLMNLLQAVGVLQQQGLPLAQLLEAIPSFRGVPGRMERVMLPE-----
--------------AAELPAVLVDYAHTPDGLENALAACRPFARGQLVCVFGCGGDRDRG
KRPQMAAIAARLADRVVVTSDNPRTEDPQRILDDVVAGIPSGT-DLTVEVDRAAAIAAAV
AMAGPSDLVLIAGKGHEDYQILGTTKVHFDDREEAEKALRARLS--------------
>YellB|86608711
----------------------------METAGITLSKLLHQAGI----QPQLAQ-----
----GSLEGVQVWGLCADSRQVQPGDLFLGMPGSRVDGGSFVAQALAAGAVAALISQEAW
ESVSGEAGWGSQPVLVLPRASLNRAVAQVAAAFYGFPARQLTLVGVTGTNGKTTTTHLIE
HLVQAAGRSAALLGTLYNRWPGYSEVASHTTLFPPELQRSLREAQRAGAEVAVMEVSSHA
LAQDRVWGCSFAAAVWTNLTQDHLDFHGSMENYWQAKATLFRQEYLQ-----GRAVINAD
DAGGRRLLQAIRPDL--QPWAYSLQPLQGI------PGLWPSNVQLHPSGLQATLHTPSG
AFAVAAPLVGSFNLANLLAAVGVALHLGIPVEIIQSALPHFPGVPGRMERVTL-------
--------------PGQDIAVIVDYAHTPDGLENLLKALRSQVQGQLICVFGCGGDRDRG
KRPQMGRIAATWADQVIVTSDNPRTEDPQQILRDILAGIPGS--PRAVEVDRRQAIRLAI
LAAQPGDTVVIAGKGHEDYQILGTEKIHFDDREEARAALALREKSRG-----------
>Syn7002|170076754
--------------------------------MMQLGALLKQVSA----IESLADH----
----PML-QQVVKGLASNSQAVMPGDLFIGLPGTRVDGGEFWQGAIEAGAIAAVVSPEAL
EKFPATKG-----ECVIPVADPVIACAEIANLFYEKPTASLKLVGVTGTNGKTTTSHLIE
YFLQAAQQPTALIGTLYTRWPGYEKIATHTTPFAIDLQKNFAAALEAGNTHAVMEVSSHA
LHQNRVKGCQFDVAVFTNLTQDHLDYHPTMEDYFQAKALLFNEEYCH-----GRAVVNLD
NPYGDRLAHKLGE----KAWGYSLQ--DAA------ADLYMDRLIYTATGVEGRLKTPMG
TVEFTSPLVGQFNLENVMAAIGAGLALGLDLNQMITCLPQFQGVPGRMERVIVA------
--------------EDQDISVIVDYAHTPDSLENLLKASRPFIAKKMICVFGCGGDRDRT
KRPLMGKIAATQSDWAVVTSDNPRTEDPKQILADVVEGIPENI-QFLVEADRATAIQRAI
LEAQPGDGVLIAGKGHEDYQILGTEKIHFDDREEARKALGDRHPKTP-----------
>Cylr|282899876
---------------------------------MNLRELLAVIDG----VEY--------
----QGK-DVEVRGIKTNSHACGEGDLFIGIPGTRVDGGEFWPSALAAGAVAAIISPQAA
SKTPPTSD-----ALVITATSLNKVCAQVCAAFYGYPAEKLQIVGVTGTNGKTTTTHLIE
YFLNQANLPAALLGTLYTRWTGFSQVANRTTPFAIDLQHNLAQAVDAGCQLGIMEVSSHS
LVQDRVFGCPFEVSVFTNLTQDHLDYHQDMEDYFRAKALLFTPDYLQ-----GRAVINID
DHYGQRLTIGLDKQ---QLWTYSIN--NTS------ADFWVSDLNYQPHGVSGILHTPEG
NSPFSSPLVGQYNLENLLAAVAAVLHLGLDLETVVDYIPNFPGVPGRMERIQIN------
--------------PHQDISVIVDYAHTPDSLENLLKAARPFIPGRMICVFGCGGDRDKT
KRPKMGRIAADLADVVVVTSDNPRTENPDAILEDILTGMPEDV-SRLVIGDRARAIHTAI
LEAQPGDGVLLAGKGHEDYQILGTEKIHFDDREQARDALHLRTAKNS-----------
>Prom9303|124023806
MGGKDCSGGCNRPAPRRLDRTRTAPFMGGPGMTQMLHSLLRAVGL----PVP--------
----EGLANPCLAMVSCDSRAVARGCLFLGLPGEQVDGGSFWRQALAAGAEAAVIGPAAA
ALRPPGPKD----AVVVVSEPVAAWVGQLAAAFWQQPSSRLALIGVTGTNGKTTTTHLIE
HLSVAVGRSTALFGTLVNRWPNYSVPATHTTAFADRLQAQLAQAVEAGAELGAMEVSSHA
LEQQRVAGCRFAGAVFTNLTQDHLDYHSSMEAYFEAKAQLFAPPLLE--SGSAKAVVNID
GPWGARLAQRLGD----TCWRSSLA--EGVLQRAD-AELTMTELTMSSAGVQGRLISPCG
EGWFDSPLLGRFNLMNLLQAVGVLLQQGLPLPLLLKAIADFRGVPGRMERVLIPAAD---
--------------ASQVPTVLVDYAHTPDGLENALTASRPFTSKNLCCVFGCGGDRDRG
KRSQMAAIAARLADRVVVTSDNPRTEDPQQILVDVVAGIPQGT-ALTVEVDRAVAIALAI
AEAGPGDVVLVAGKGHEDYQILGTSKVHFDDREEAERALKQRLDG-------------
>Syns7805|88809251
----------------------------------MLHALLKAAGL----PVP--------
----SGLANATVTSLTCDSRCVGKGSLFIGLPGERVDGGSFWPQALAAGAAAVLIGEQAA
ASHPPAFGD----AVLVLPDPVSVWAGELASAFWQQPSTRLGLIGVTGTNGKTTTTHLIE
HLSQACGQPAALFGTLVNRWPGHSLTATHTTSVADRLQAQLAEALEAGTQMAAMEVSSHA
LDQHRVAGCRFSGAVFTNLTQDHLDYHPSMEAYFEAKSRLFASPYLV--GEGPRAVVNTD
DPWGRQLADRLGE----RCWSSSL---ETH------ADLTMGDLRMTSAGVDGLLVTPLG
EGRFHSPLVGRFNLMNLMQAVGALLQQGLPLGLLLASIPSFRGVPGRMERVVVKGSAM--
--------------IDEHPSVIVDYAHTPDGLRNALLASRPFTKGRLVCLFGCGGDRDRG
KRPQMASIAASLADRVVITSDNPRTENPNQILEDIVVGLPTGT-EFSVDVNRSTAIANAI
REARPDDLLLIAGKGHEDYQILDIGKIHFDDREEAEKALRLYGLS-------------
>Syns7803|148238930
-------------------------------MTQTLHALLKAVGL----PVP--------
----AGVANATVTALTCDSRCVGQGSLFIGLPGERVDGGSFWPAALASGAAAVLIGEQAA
AAHPPAPGD----SVLVVPDPVAFWAGELASAFWQRPSMRMELIGVTGTNGKTTTTHLIE
HLSQACGRPAALFGTLVNRWPGHSLTATHTTAAADRLQAQLAEALEGGTQVAAMEVSSHA
LDQQRVAGCRFSGAVFTNLTQDHLDYHPSMEAYFEAKALLFASPYLV--GEGPRAVVNVD
DPWGRQLADRLGE----RAWRCSLA--HE-------ADLTMADLRMTSNGVDGALRTPLG
EGRFHSPLVGRFNLMNVLQAVGALLQQGLPLPLLLNALPSFRGVPGRMERIVLTGSA---
--------------AEDHPAVLVDYAHTPDGLRNALEACRPFVRGQLICVFGCGGDRDRG
KRPQMAAIAAALADQVVVTSDNPRTEDPGQILDDVVAGLPADA-ERQVEVDRAKAIALAI
AQARCGDLVLIAGKGHEDYQILGTEKVHFDDREQAEQALRHWR---------------
>Cya0110|126658487
---------------------------------------MNNVPS----ISTLPQH----
----PAL-ERDVKGISTNSHACQTGDIFIGMPGTRVDGGEFWQSAMEVGATAAIISPQAA
EKFPPNDD-----QCVIIVDDLITVAAEIAAAFYGHPAQQLKMIGVTGTNGKTTTTHLIE
YFLGQSQKPTALIGTLYTRWPGFEQTAIHTTPFAPELQEQLAQAVAANNEYCVMEVSSHA
LAQGRVKQCPFKVSVFTNLTQDHLDFHKDMEDYFSAKQLLFTPDYLQ-----EKAIINLD
DPYGKRLIESFKPE---QVWSYSVS--NAE------ADFYTSDLTYRGNGVTGTLYTPLG
SVEFSSPLVGQFNLSNVLAAVSAVLHFGLDLTETIESLPHFLGVPGRMERVQIN------
--------------EKQDISVIVDYAHTPDSLENSLKAARPFVKGKLICVFGCGGDRDRT
KRPLMGQASAQLADVSVVTSDNPRTEDPQRILEDILTGISQSV-EPLVISDRAEAIKTAI
LQAKPGDGVLIAGKGHEDYQILGTEKIHFDDREEARKALEMRFE--------------
>Mica|166368093
---------------------------------MKLQELLTTIPL----VSPISSP----
----IAL-ETEITGISTNSHACQPGDLFIGLPGTRVDGGEFWRSALETGAVAAIISPAAA
AKFPPPED-----ASVMVVADLVTAAAAIAAKFYHYPAQTLKLIGVTGTNGKTTTTHLIE
YFLSQAGIPTALFGTLYTRWQGFQETANHTTPFANELQASLAKAVSAGNEIAVMEVSSHA
LAQGRVQGCTFPVTVFTNLTRDHLDYHLDMEDYFAAKAKLFSPDYLQ-----GKAIINLD
DAYGQRLAASLSPQ---QVLTYSVC--DAR------ADFYTKDLHYQPTGVQGVMVTPQG
EIAFASPLVGQYNLANLLAAVAAVLECGVDLGKVIGQIPQFSGVPGRMERVSIA------
--------------PDQDISVIVDYAHTPDSLENVLKASRPFISGRMICVFGCGGDRDRT
KRPLMGKIAAELADLAIVTSDNPRTESPERILQDIVAGIPSEI-TVQVISDRALAIDTAI
QAAQPGDGVIIAGKGHEDYQILGTEKIHFDDREQARAALIKVKKC-------------
>Syns8109|260434604
-----------------------------------MHALLRDAGI----AVP--------
----PGLVNPGLEAITTDSRRVGPGTLFLGLPGERVDGGSFWAQALEAGAAAAVIGAAAA
AAKPPAADD----PVVVIQESVARRIGELSAAYWDHPCRRMVLIGVTGTNGKTTTTHLIE
HLAASTGQSVGLFGTLVNRWPGHSITATHTTAFADRLQGQLAEAASAGCCLAAMEVSSHA
LAQQRVAGCRFAGAVFTNLTQDHLDYHASMEDYFEAKASLFADPLLL--ADGVRSVVNSD
DPWGARLAERLGA----ACWRSSLE--DPS------AELHMSDLQMTAAGVEGRLISPAG
EGRFRSPLLGRFNLMNLLQAVGVLLQQQLPLPVLLEAIGRFGGVPGRMERVILNGVD---
--------------AVNLPPVLVDYAHTPDGLDNALSAARPFCTGRLICVFGCGGDRDRG
KRPQMAAIAARLADRVVVTSDNPRTEDPQRILDDVVAGIPAGS-DLLVEGDRAKAIASAI
AEAEPDDLVLVAGKGHEDYQILGTEKVHFDDREEAERALRLRLS--------------
