# Supplementary material for: Genome fluctuations in cyanobacteria reflect evolutionary, developmental and adaptive traits
Source: BMC Evol Biol. 2011 Jun 30;11:187. doi: 10.1186/1471-2148-11-187 (PMC3141437; doi:10.1186/1471-2148-11-187)
Supplement: Additional file 8 — Individual and concatenated alignments for protein groups. Compressed file containing all alignments of individual groups (fasta format) and the concatenated alignment of 285 single-copy genes (phylip format). [file 1471-2148-11-187-S8.GZ › Cyanos1452.faa]

>Syne7942|81300296
---------------------------------------MSRYRGPRLRIVRRLG---DL
PGL---TRKA--ARRSYPPGQHGQARRKRSEYAIRLEEKQKLRFNYGLSERQLVRYVKKA
RRMQGSTGTNLLQLLEMRLDNLVFRLGFAPTIPGARQLVNHGHVTVNGRVVDIASYNCRP
GEVIGVRQREASRKLVTANLEYPGLANVPVHLDFDKNKLEAKVTGACEREWVALQINELL
VVEYYSRKV
>PromCC|33239861
---------------------------------------MSRYRGPRLRITRRLG---DL
PGL---TRKA--AKRSNPPGQHGNARRKRSEYAIRLEEKQKLRFNYGISERQLVRYVKKA
RAMEGSTGTNLLKLLEGRLDNVCFRLGFGPTIPGSRQLVNHGHVTVNGKTLDIASYQCKS
GDTIAIRERKGSKKLAEGNLEFPGLANVPPHLELEKSKMTAKVTGKCDREWVAIEINELL
VVEYYSRKV
>Crow|67924299
---------------------------------------MSRYRGPRLRVVRRLG---EL
PGL---SRKT--PRRAYPPGQHGQGRRKRSEYAIRLEEKQKLLYNYGVTEKQLVRYMKKA
RRATGSTGQKLLELLEMRLDNTVFRLGMAGTIPGARQLVNHGHVMVNGRIVNIASYQCRP
GDVISVRNKDHSRRLVEANMQYPGLANVPEHLEFDKNTLIGKVNDVIKREWVALQINELL
VVEYYSRKV
>Syn7335|254421878
---------------------------------------MSRYRGPRLRVVRRLG---DL
PGL---TRKS--ARKAYPPGQHGQARKKKSEYAIRLEEKQKLRFNYGVTERQLLRYVKKA
RRAGGSTGQVILQQLEMRLDNTIFRLGMGPTIPAARQVVNHGHITVNGRVVSIPSYQCRP
GDVIGVRGKEASKKLVTANLEFPGLANIPTHLDFDKGKLEAKVTGVIEREWIALNINELL
VVEYYSRQA
>Syn307|148241720
---------------------------------------MSRYRGARLRVTRRLG---DL
PGL---TRKA--AKRSYPPGQHGQARRKRSEYAIRLEEKQKLRFNYGVSERQLVRYVKKA
RAQGGSTGTNLLKLLENRLDNVCFRLGFGPTIPGSRQLVNHGHVTVNGRVVDIASYQCKA
GDVIAIREKKPSKKLAETNLEFPGLANIPPHLELEKSKLTAKVVGKCEREWVALEINELL
VVEYYSRKV
>Syn9605|78212331
---------------------------------------MSRYRGPRLRITRRLG---DL
PGL---TRKA--AKRSYPPGQHGQARRKRSEYAIRLEEKQKLRFNYGVSERQLVRYVKKA
RAQEGSTGTNLLKLLENRLDNVCFRLGFGPTVPGARQLVNHGHVTVNGRVTDIASYQCKP
GDVIAIRERKCSKKLAEANLEFPGLANVPSHLELDKSKLSAKVTARCEREWVALEINELL
VVEYYSRKV
>Nosp|186682136
---------------------------------------MSRYRGPRLRIVRRLG---DL
PGL---TRKS--ARRAYPPGQHGQNRKKRSEYAIRLEEKQKLRFNYGLTEKQLLRYVRKA
RRVTGSTGQVLLQLLEMRLDNTVFRLGIAPTIPAARQLVNHGHVTVNGRVVNIASYQCRP
GEVIAVRDRAQSRKLVEANLQYPGLANLPSHLEFDKNKLVGKVNSVIEREWVALQVNELL
VVEYYSRQA
>PromAS|123967997
---------------------------------------MSRYRGPRLRVTRRLG---EL
PGL---TRKA--SKKSNPPGQHGQARRKRSEYAIRLEEKQKLRFNYGVSEKQLVRYVKKA
RAQEGSTGTNLLRLLENRLDNVCFRLGFGGTIPGSRQLVNHGHVTVNGKVLDIAGYQCKS
GDVIGIKENKASKKLVEGNIEFPGLANVPPHLDLDKPKLTGKINGKCDREWVALEINELL
VVEYYSRKV
>Rapb|282896815
---------------------------------------MSRYRGPRLRIVRRLG---EL
PGL---TRKS--ARRAYAPGQHGQNRKKRSEYAIRLEEKQKLRLNYGLTEKQMLRYVRKA
RRVTGSTGQVLLQLLEMRLDNTVFRLGMAPTISAARQLVSHGHVTINGRVVNIASYQCRP
GEEIGVKDKEASRKLVENNLQYPGLANLPNHLEFDKNKLTGKVNGVIEREWVALQVNELL
VVEYYSRQA
>YellA|86606184
---------------------------------------MSRYTGPRLKIIRRFG-GLDL
PGL---TRKR--PKNTNPPGMHGAERKKKSEYAIRLEEKQKVRLNYGVSERQMLRYMRKA
RRSKGSTGLALLQMLEMRLDCIVFRLGMAPTIPAARQLVSHGHIEVNGRKVTIPSYGCKV
GDVITVRNKESSRKLVAAYAEYPGLF-LPDYLEFDKEKLRGRIKELPPREQICAPVNELL
VVEFYSRKL
>Prom9215|157412822
---------------------------------------MSRYRGPRLRVTRRLG---EL
PGL---TRKA--SKKSNPPGQHGQARRKRSEYAIRLEEKQKLRFNYGVSEKQLVRYVKKA
RAQEGSTGTNLLRLLENRLDNVCFRLGFGGTIPGSRQLVNHGHVTVNGKVLDIAGYQCKS
GDVIGIKENKASKKLVEGNIEFPGLANVPPHLDLDKPKLTGKINGKCDREWVALEINELL
VVEYYSRKV
>PromN2A|72383580
---------------------------------------MSRYRGPRLRITRRLG---DL
PGL---TRKA--AKRSHPPGQHGQARRKRSEYAIRLEEKQKLRFNYGISERQLVRYVKKA
RAQEGSTGTNLLKLLENRLDNVCFRLGFGPTIPGSRQLVNHGHVTVNGRITDIASYQCKA
GDVIAIRDNKASKQLAQANLEFPGLANVPPHLELDKTKLSAKISAKTDREWVAIEINELL
VVEYYSRKV
>Syns9917|87125591
---------------------------------------MSRYRGPRLRITRRLG---DL
PGL---TRKA--AKRSYPPGQHGQARRKRSEYAIRLEEKQKLRFNYGVSERQLVRYVKKA
RAQEGSTGTNLLKLLENRLDNVCFRLGFGPTVPGARQLVNHGHVAVNGRVTDIASYQCKA
GDVITIRERKGSKKLAEGNLEFPGLANVPPHLELDKTKLSAKVIGRCEREWVALEINELL
VVEYYSRKV
>Prom9312|78778790
---------------------------------------MSRYRGPRLRVTRRLG---EL
PGL---TRKA--SKKSNPPGQHGQARRKRSEYAIRLEEKQKLRFNYGVSEKQLVRYVKKA
RAQEGSTGTNLLRLLENRLDNVCFRLGFGGTIPGSRQLVNHGHVTVNGKVLDIAGYQCKS
GDVIGIKENKASKKLVEGNIEFPGLANVPPHLDLDKPKLTGKITGKCDREWVALEINELL
VVEYYSRKV
>SynsBL|116072265
---------------------------------------MSRYRGPRLRITRRLG---DL
PGL---TRKA--AKRSYPPGQHGQARRKRSEYAIRLEEKQKLRFNYGVSERQLVRYVKKA
RAQEGSTGTNLLKLLESRLDNICFRLGFGPTVPGSRQLVNHGHVTVNGRVTDIASYQVKP
GDVLAIREKKGSKQLAEGNLAFPGLSNIPPHLELDKAKLSAKCTGRCEREWVALEINELL
VVEYYSRKV
>Prom9515|123965706
---------------------------------------MSRYRGPRLRVTRRLG---EL
PGL---TRKA--SKKSNPPGQHGQARRKRSEYAIRLEEKQKLRFNYGVSERQLVRYVKKA
RAQEGSTGTNLLRLLENRLDNVCFRLGFGGTIPGSRQLVNHGHVTVNGKVLDIAGYQCKS
GDVISIKEKKASKKLVEGNIEFPGLANVPPHIELDKPKLTGKINGKCDREWVALEINELL
VVEYYSRKV
>Cya8802|257062150
---------------------------------------MSRYRGPRLRVVRRLG---EL
PGL---SRKN--PRRAYPPGQHGQARKKRSEYAIRLEEKQKLRFNYGVTEGQLIRYVKKA
RRATGSTGQKLLELLEMRLDNTVFRLGMAGTIPAARQLVNHGHITVNGKVVDIPSYQCRP
GEVIAVRNQERSRRLVEANMQYPGLANLPSHLEFDKNTLTGKVNAVIEREWIALQINELL
VVEYYSRKA
>Prom9313|33862500
---------------------------------------MSRYRGPRLRITRRLG---DL
PGL---TRKA--AKRSHPPGQHGQARRKRSEYAIRLEEKQKLRFNYGISERQLVRYVKKA
RAQDGSTGTNLLKLLENRLDNVCFRLGFGPTVPGARQLVNHGHVTVNGRVLDIASYQCKA
GDVVAIRERKGSKKLAEANLEFPGLANVPPHIELDKAKMSAKIISKCEREWVALEINELL
VVEYYSRKV
>Cya7822|196258931
---------------------------------------MSRYRGPRLRVVRRLG---EL
PGL---TRKN--ARRSYPPGQHGQARRKRSEYAIRLEEKQKLRFNYGVSEKQLIRYVRKA
RRATGSTGQVLLQLLEMRLDNTIFRLGMAGTIPAARQLVNHGHILVNDQVVDIASYQCRP
GDVIKVKNQERSRKLVEANMEYPGLANLPSHLEFDKNTFIGKVNGVIEREWIALNINELL
VVEFYSRQA
>Cya7424|218439509
---------------------------------------MARYRGPRLRVVRRLG---EL
PGL---TRKN--ARRAYPPGQHGQNRRKRSEYAIRLEEKQKLRFNYGVSEKQLIRYVRRA
RRATGSTGQTLLQLLEMRLDNTVFRLGMAGTIPAARQLVNHGHILVNDRVVDIASYQCRP
GDVIKVRDQDKSRKLVQANMEYPGLANLPSHLEFDKNTLIGKVNGVIEREWIALNINELL
VVEYYSRQA
>PromN1A|124025174
---------------------------------------MSRYRGPRLRITRRLG---DL
PGL---TRKA--AKRSHPPGQHGQARRKRSEYAIRLEEKQKLRFNYGISERQLVRYVKKA
RAQEGSTGTNLLKLLENRLDNVCFRLGFGPTIPGSRQLVNHGHVTVNGKITDIASYQCKA
GDVIAIRDNKASKQLAQANLEFPGLANVPPHLELDKTKLSAKITAKTDREWVAIEINELL
VVEYYSRKV
>Micc|254416392
---------------------------------------MSRYRGPRLRVVRRLG---DL
PGL---TRKS--PRRSYPPGQHGQARRKRSEYAIRLEEKQKLRYNYGVTEKQLLRYVRKA
RRATGSTGQALLELLEMRLDNTVFRLGMAGTIPGARQLVNHGHVMVNGREVNIASYQCRP
GDVIMVKDNERSRRLVEKNLEYPGLANLPSHLEFDKKTFTGKVNGMIEREWVALQINELL
VVEFYSRKA
>Prom9202|254525444
-----------------------------------------------------MG---EL
PGL---TRKA--SKKSNPPGQHGQARRKRSEYAIRLEEKQKLRFNYGVSEKQLVRYVKKA
RAQEGSTGTNLLRLLENRLDNVCFRLGFGGTIPGSRQLVNHGHVTVNGKVLDIAGYQCKS
GDVIGIKENKASKKLVEGNIEFPGLANVPPHLDLDKPKLTGKINGKCDREWVALEINELL
VVEYYSRKV
>Nods|119512953
---------------------------------------MSRYRGPRLRIVRRLG---EL
PGL---SRKT--ARRAYPPGQHGQNRKKRSEYAVRLEEKQKIRMNYGLTEKQLLRYVRKA
RRVTGSTGQVLLQMLEMRLDNTVFRLGMAPTIPAARQLVNHGHVTVNGKRVDIASYQCRP
GEVVAIRDREASRKLVEANLQYPGLANLPSHLEFDKAKLTGKVNSVIEREWVALQVNELL
VVEYYSRQA
>Cyab|254431650
-----------------------------------------------------MG---DL
PGL---TRKS--AKRSYPPGQHGQARRKRSEYAIRLEEKQKLRFNYGISERQLVRYVKKA
RAQGGSSGTNLLKLLENRLDNICFRLGFGPTVPGARQLVNHGHVTVNGRVVDIASYQCKP
GDVVAIRERKQSKKLAEGNLEFPGLANIPPHLELDKAKLSAKVISKCEREWVALEINELL
VVEFYSRKV
>Acam|158337110
---------------------------------------MSRYRGPRLRVVRRLG---EL
PGL---SRKT--PRRAYPPGQHGQARKKRSEYAAQLEEKQKLRFNYGLSERQLLRYVRKA
RRAGGSTGQTLLQLLEMRLDNTIFRLGMAPTIPAARQLVNHGHVLVNGRVVSIASYQCRP
GDVIQSRDRDASRKLIETHMQFPGLANIPTHLDFDKNTLTGKVNGVIEREWIALEINELL
VVEYYSRKG
>Prom9301|126695767
---------------------------------------MSRYRGPRLRVTRRLG---EL
PGL---TRKA--SKKSNPPGQHGQARRKRSEYAIRLEEKQKLRFNYGVSEKQLVRYVKKA
RAQEGSTGTNLLRLLENRLDNVCFRLGFGGTIPGSRQLVNHGHVTVNGKVLDIAGYQCKS
GDVIGIKENKASKKLVEGNIEFPGLANVPPHLDLDKPKLTGKINGKCDREWVALEINELL
VVEYYSRKV
>Artm|209524168
---------------------------------------MSRYRGPRLRVARRLG---DL
PGL---TRKT--ARRAYPPGQHGQARRKRSEYAVRLEEKQKLRFNYGLSERQLLRYVRKA
RRASGSTGQVLLQYLEMRLDNTVFRLGMAPTIPAARQLVNHGHITVNGKVVDIASYQCRP
GETIGVRNRDKSREMVKANLQYPGLANVPSHLELDKNNLTATVNGVIEREWVALSINELL
VVEYYSRMA
>Syne6301|56752482
---------------------------------------MSRYRGPRLRIVRRLG---DL
PGL---TRKA--ARRSYPPGQHGQARRKRSEYAIRLEEKQKLRFNYGLSERQLVRYVKKA
RRMQGSTGTNLLQLLEMRLDNLVFRLGFAPTIPGARQLVNHGHVTVNGRVVDIASYNCRP
GEVIGVRQREASRKLVTANLEYPGLANVPVHLDFDKNKLEAKVTGACEREWVALQINELL
VVEYYSRKV
>Anav|75910501
---------------------------------------MSRYRGPRLRIVRRLG---DL
PGL---TRKS--ARRAYPPGQHGQNRKKRSEYAIRLEEKQKLRLNYGLTEKQLLRYVRRA
RRVTGSTGQVLLQLLEMRLDNTVFRLGMAPTIPAARQLVNHGHVTVNGRVVNIASYQCRP
GEEIAVRDKAPSRKLVENNLQYPGLANLPSHLEFDKNKLVGKVNGVIEREWVALQVNELL
VVEYYSRQA
>Artp|284049864
---------------------------------------MSRYRGPRLRVARRLG---DL
PGL---TRKT--ARRAYPPGQHGQARRKRSEYAVRLEEKQKLRFNYGLSERQLLRYVRKA
RRASGSTGQVLLQYLEMRLDNTVFRLGMAPTIPAARQLVNHGHITVNGKVVDIASYQCRP
GEIIGVRNRDKSREMVKANLQYPGLANVPSHLELDKNNLTATVNGVIEREWVALSINELL
VVEYYSRMA
>Cya7425|220906440
---------------------------------------MARYRGPRLRVIRRLG---DL
PGL---TRKAVPSRRAYPPGQHGQARKKRSEYAMRLEEKQKLRFNYGLTERQLVRYVRRA
RRVSGSTGLALLQLLEMRLDNIIFRLGMAPTIPAARQLVNHGHVTVNGRVVSIPSYQCRP
GNEIGIRNKENSRRLAEENLKFPGLANLPTHLELDKNKLMAKVNSVVEREWVALQVNELL
VVEYYSRKV
>Cya51142|172035133
---------------------------------------MSRYRGPRLRVVRRLG---EL
PGL---SRKT--PRRAYPPGQHGQGRRKRSEYAIRLEEKQKLLYNYGVTEKQLVRYMKKA
RRSTDSTGQKLLELLEMRLDNTVFRLGMAGTIPGARQLVNHGHVIVNGRVVNIASYQCRP
GDVISVRNKDNSRRMVETNMQYPGLANLPDHLEFDKNTLTGKVNDVIKREWVALQINELL
VVEYYSRKV
>Lyns|119484418
---------------------------------------MSRYRGPRLRIVRRLG---DL
PGL---TRKV--ARRAYPPGQHGQARRKRSEYAIRLEEKQKLRFNYGLSEKQLLRYVKKA
RRATGSTGQVLLQMLEMRLDNTIFRLGMAPTIPGARQLVNHGHVTVNDRVVDVASYQCRP
GDVVGIRNKEKSREMVKANLQYPGLANVPSHLELDKEKLLAKVNSVIDREWVALQVNELL
VVEYYSRQA
>Prom9211|159902949
---------------------------------------MSRYRGPRLRITRRLG---DL
PGL---TRKA--AKRSNPPGQHGQARRKRSEYAIRLEEKQKLRFNYGISERQLVRYVKKA
RSLEGSTGTNLLKLLENRLDNVCFRLGFGPTIPGSRQLVNHGHVTVNGKVLDIASYQCKP
GDVISIREKKGSKKLAEGNLEFPGLANVPPHLEFEKSKMSAKITGKCEREWVAIEINELL
VVEYYSRKV
>Noss|17230229
---------------------------------------MSRYRGPRLRIVRRLG---DL
PGL---TRKS--ARRAYPPGQHGQNRKKRSEYAIRLEEKQKLRLNYGLTEKQLLRYVRRA
RRVTGSTGQVLLQLLEMRLDNTVFRLGMAPTIPAARQLVNHGHVTVNGRVVNIASYQCRP
GEEIAVRDKAPSRKLVENNLQYPGLANLPSHLEFDKNKLVGKVNSVIEREWVALQVNELL
VVEYYSRQA
>Cya8801|218249063
---------------------------------------MSRYRGPRLRVVRRLG---EL
PGL---SRKN--PRRAYPPGQHGQARKKRSEYAIRLEEKQKLRFNYGVTEGQLIRYVKKA
RRATGSTGQKLLELLEMRLDNTVFRLGMAGTIPAARQLVNHGHITVNGKVVDIPSYQCRP
GEVIAVRNQERSRRLVEANMQYPGLANLPSHLEFDKNTLTGKVNAVIEREWIALQINELL
VVEYYSRKA
>Glov|37523141
---------------------------------------MARYTGPVCKLCRAVGMKLYL
KGIRCSSPKCAIERRNFRPGVHGQARQKLSEYAIRLKEKQKARWSYGVLEKQFRRTFSDA
SRATGNTGAKFLELLERRLDNVVYRLGFATSRAQARQWVNHGHFAVNGRRVSIPSYRVRP
GDAITVMPNSAA--FVKEALEAASLPQAPKWLEANRETLAATVKALPEREDIDTPVQELL
IVEFYSR--
>Syns8102|33866226
---------------------------------------MARYRGPRLRITRRLG---DL
PGL---TRKA--AKRSYPPGQHGQARRKRSEYAIRLEEKQKLRFNYGVSERQLVRYVKKA
RAQEGSTGTNLLKLLENRLDNVCFRLGFGPTVPGARQLVNHGHVTVNGRVTDIASYQCKP
GDVVAIRERKCSKQLAEGNLEFPGLANVPTHLELDKAKLSAKVTGRCEREWVALEINELL
VVEYYSRKV
>Thee|22297691
---------------------------------------MARYRGPRLRIVRRLG---EL
AGL---TRKV--PKRSYPPGQHGQARKKRSEYALRLEEKQKLRFNYGVSERQLVRYVRKA
RRVSGSTGQTLLQLLEMRLDNTVFRLGMAPTIPAARQLVNHGHILVNGRNVSIPSYQCRP
GDVITVRDNERSRRLVETNLQNPGLANLPSHLELDKSTLTGRVTGIVERQWVALEVNELL
VVEYYSRKV
>Syns9916|116075050
---------------------------------------MSRYRGPRLRITRRLG---DL
PGL---TRKA--AKRSYPPGQHGQARRKRSEYAIRLEEKQKLRFNYGVSERQLVRYVKKA
RAQDGSTGTNLLKLLENRLDNVCFRLGFGPTVPGARQLVNHGHVTVNGRVTDIASYQCKP
GDVIAIRERKCSKKLAEANLEFPGLANVPPHLELDKSKLSAKVIGRSEREWVALEINELL
VVEYYSRKV
>PromMED|33860967
---------------------------------------MSRYRGPRLRVTRRLG---EL
PGL---TRKA--SKKSNPPGQHGQARRKRSEYAIRLEEKQKLRFNYGVSERQLVRYVKKA
RAQEGSTGTNLLRLLENRLDNVCFRLGFGGTIPGSRQLVNHGHVTINGKVLDIAGYQCKP
GDVISIKENKASKKLVEGNIEFPGLANVPPHIELDKPKLTGKINGKCDREWVALEINELL
VVEYYSRKV
>Scys6803|16331506
---------------------------------------MSRYRGPRLRIVRRLG---EL
PGL---SRKS--PRRAYPPGQHGQARRKRSEYAIRLEEKQKLRLNYGITEKQLVRYVKKA
RRATGSTGQALLELLEMRLDNTVFRLGMAGTIPGARQLVCHGHITVNGQVVDIPSYQCRP
GDIVSVRDRDRSRKLVETNMEFPGLANVPSHLEFDKNTFTGKVNSVIDREWVALQINELL
VIEYYSRKA
>Syn9902|78185157
---------------------------------------MSRYRGPRLRITRRLG---DL
PGL---TRKA--AKRSYPPGQHGQARRKRSEYAIRLEEKQKLRFNYGVSERQLVRYVKKA
RAQEGSTGTNLLKLLESRLDNICFRLGFGPTVPGSRQLVNHGHVTVNGRVTDIASYQVKP
GDVLAIREKKGSKQLAEGNLAFPGLSNIPPHLELDKAKLSAKCTGRCEREWVALEINELL
VVEYYSRKV
>Trie|113474211
---------------------------------------MSRYRGPRLRIVRRLG---DL
PGL---TRKS--ARRAYPPGQHGQNRRKRSEYAIRLEEKQKLLYNYGVCERQLLRYVKKA
RRAGGSTGKVLLELLEMRLDNTVFRLGMAPTIPSARQLVNHGHVTVNGKVVSIASYQCKP
GEVISVKEKEKSKEMVKTNLQYPGLANIPSHLEFDKNKLVGKVNGIVEREWVALQINELL
IVEYYSRQA
>Syn9311|113952789
---------------------------------------MSRYRGPRLRITRRLG---DL
PGL---TRKA--AKRSYPPGQHGQARRKRSEYAIRLEEKQKLRFNYGVSERQLVRYVKKA
RAQEGSTGTNLLKLLENRLDNVCFRIGFGPTVPGARQLVNHGHVTVNGRVTDIASYQCKA
GDVIAIRERKCSKLLAEANLQFPGLANVPPHLELDKPKLSAKVIGRAEREWVALEINELL
VVEYYSRKV
>NoAz|298492220
---------------------------------------MSRYRGPRLRIVRRLG---EL
PGL---TRKS--ARRAYAPGQHGQNRKKRSEYAIRLEEKQKLRLNYGLTEKQMLRYVRKA
RRVTGSTGQVLLQLLEMRLDNTVFRMGMAPTIPGARQLVNHGHVTVNGRVVNIASYQCRP
GEEIAVRDNEASKKLVESNLQYPGLANLPNHLEFDKNKLTGKVNSVIEREWVALQVNELL
VVEYYSRQA
>Ucyn|284928899
---------------------------------------MSRYRGPRLRVVRRLG---EL
PGL---SRKN--PRRTYPPGQHGQGRRKRSEYAVRLEEKQKLLYNYGVTEKQLIRYMKKA
RRATGSTGQKLLELLEMRLDNTVFRLGMAGTIPGARQLVNHCHVLVNGRTVNIASYQCRA
GDIISVRNNDNSRRMVEANMQYPGLANLPEHLEFDKNTFTGKVNDVIKREWVALQINELL
IVEYYSRKV
>Syns5701|87302988
---------------------------------------MSRYRGPRLRITRRLG---DL
PGL---TRKS--AKRAYPPGQHGQARRKRSEYAIRLEEKQKLRFNYGISERQLVRYVKKA
RAQEGSTGTNLLKLLENRLDNICFRLGFGPTVPGARQLVNHGHITVNGRVVDVPSYQCRA
GDVIVVRERKASRQLAEGNLEFPGLANIPPNLELDKNKFTAKVNGRIEREWVALEINELL
VVEFYSRKV
>YellB|86608572
---------------------------------------MSRYTGPRLKIIRRFG-GLDL
PGL---TRKR--PKNTNPPGMHGAERKKKSEYAIRLEEKQKVRFNYGLSERQMIRYMRKA
RRSKGSTGLALLQMLEMRLDCIVFRLGMAPTIPAARQLVSHGHIEVNGQKVTIPSYGCKV
GDVITVKNKESSRKLVAAYAEYPGLF-LPDYLEFDKEKLRGRIKELPPREQICAPVNELL
VVEFYSRKL
>Syn7002|170078686
---------------------------------------MARYRGARLRITRRLG---EL
PGL---TRKS--ARREYPPGQHGQGRRKRSEYAIRLEEKQKLRFNYGVSEKQLIRYVRKA
RRTTGSTGQTILQLLEMRLDNTVFRLGMAGTIPGARQLVNHGHILVNGRVVDIPSYQCRP
GDVITVRDRDRSRKLIEANMEFPGLANIPSHLEFDKPTLTGKVNGIIEREWVALQINELL
VVEYYSRMA
>Cylr|282901762
---------------------------------------MSRYRGPRLRIVRRLG---EL
PGL---TRKS--ARRAYAPGQHGQNRKKRSEYAIRLEEKQKLRLNYGLTEKQMLRYVRKA
RRVTGSTGQVLLQLLEMRLDNTVFRLGMAPTISAARQLVSHGHVTINGRVVNIASYQCRP
GEEIGVKDKEASRKLVENNLQYPGLANLPNHLEFDKNKLAGKVNGVIEREWVALQVNELL
VVEYYSRQA
>Prom9303|124023809
---------------------------------------MSRYRGPRLRITRRLG---DL
PGL---TRKA--AKRSHPPGQHGQARRKRSEYAIRLEEKQKLRFNYGISERQLVRYVKKA
RAQDGSTGTNLLKLLENRLDNVCFRLGFGPTVPGARQLVNHGHVTVNGRVLDIASYQCKA
GDVVAIRERKGSKKLAEANLEFPGLANVPPHIELDKAKMSAKIISKCEREWVALEINELL
VVEYYSRKV
>Syns7805|88809256
---------------------------------------MSRYRGPRLRITRRLG---DL
PGL---TRKA--AKRSYPPGQHGQARRKRSEYAIRLEEKQKLRFNYGVSERQLVRYVKKA
RAQEGSTGTNLLKLLENRLDNVCFRLGFGPTVPGARQLVNHGHVTVNGRVTDIASYQCKP
GDVIAIRERKCSKLLAEGNLQFPGLANVPPHLELDKPKLNAKVVGRCEREWVALEINELL
VVEYYSRKV
>Syns7803|148238927
---------------------------------------MSRYRGPRLRITRRLG---DL
PGL---TRKA--AKRSYPPGQHGQARRKRSEYAIRLEEKQKLRFNYGVSERQLVRYVKKA
RAQEGSTGTNLLKLLENRLDNVCFRLGFGPTVPGARQLVNHGHVTVNGRVTDIASYQCKP
GDVIAIRERKCSKQLAEGNLEFPGLANVPPHLELDKPKLNAKVVGRCEREWVALEINELL
VVEYYSRKV
>Cya0110|126656084
---------------------------------------MSRYRGPRLRVVRRLG---EL
PGL---SRKT--PRRAYPPGQHGQGRRKRSEYAIRLEEKQKLLYNYGVTEKQLVRYMKKA
RRSTDSTGQKLLELLEMRLDNTVFRLGMAGTIPGARQLVNHGHVMVNGRVVNIASYQCRP
GDVISVRNKDNSRRMVETNMQYPGLANLPEHLEFDKNTLTGKVNNVIKREWVALQINELL
VVEYYSRKV
>Mica|166365984
---------------------------------------MSRYRGPRLRVVRRLG---EL
PGL---TRKN--ARRAYAPGQHGQARKKRSEYAIRLEEKQKLRFNYGVSEKQLIRYVRKA
RRATGSTGQVLLQLLEMRLDNTVFRLGMAGTIPGARQLVNHGHVTVNGRVVDIASYQCRP
GDVIGVRNQERSQDLVKRNMEYPGLANLPSHLEFDKNTLVGKVNGVVEREWIALSINELL
VVEYYSRKV
>Syns8109|260435631
MAIGPPDTVADSCIAADAWSCFGSSMPNNCTISTHTFPPMSRYRGPRLRITRRLG---DL
PGL---TRKA--AKRSYPPGQHGQARRKRSEYAIRLEEKQKLRFNYGVSERQLVRYVKKA
RAQEGSTGTNLLKLLENRLDNVCFRLGFGPTVPGARQLVNHGHVTVNGRVTDIASYQCKP
GDVIAIRERKCSKKLAEANLEFPGLANVPSHLELDKSKLSAKVTARCEREWVALEINELL
VVEYYSRKV
