# Supplementary material for: Genome fluctuations in cyanobacteria reflect evolutionary, developmental and adaptive traits
Source: BMC Evol Biol. 2011 Jun 30;11:187. doi: 10.1186/1471-2148-11-187 (PMC3141437; doi:10.1186/1471-2148-11-187)
Supplement: Additional file 8 — Individual and concatenated alignments for protein groups. Compressed file containing all alignments of individual groups (fasta format) and the concatenated alignment of 285 single-copy genes (phylip format). [file 1471-2148-11-187-S8.GZ › Cyanos1454.faa]

>Syne7942|81300309
----------------MPVSQSWW------------QVEVH-----CDPLLEDLLYWRLS
EAGGRGFVCES--KAQGLQ-VHSYFPAELWEETIRDRLLQEINADAADLGL-PTPSLSWQ
TLDEEDWSESWKRHWQPQELGDRFLIQPAWLE-P-EPSDRLLLQLDPGTAFGTGAHPTTQ
LCLEGLE------TVPV----------AD-KVIADVGCGSGILAIGALLLGAKQVYAVDT
DPLAVGATQANAALND---LEGDRFWTAIGSADQLQPLHAQGVRFDGFLCNILAHIIQAL
T-PTLSELASPGSWAIFSGLLTSQADTVSVTLEEY-GWVIRDRASQGDWCRLVADFRPER
-------
>PromCC|33240884
--------------MIQSTEFFWW------------KFELV-----FPPDVEESFLWFLN
MAGIKSYAIERSPDNLQDQTLMVWLPSHEWLKKDREEFENSLLALNKAFRE-DVLNTKWE
KIIDEDWSSSWKKFWKADPVGSKILILPSWLELPDIYSNRIVIKLDPGSAFGTGSHPTTR
LCLEDLE------RNPP----------LG-KKVVDIGCGSGVLGIAAIKLGAKEVRAIDI
DSLAVRATSENIVLNN---LSQKQLSVSLGSIENLANQLNPL-SADLLICNTLSPVIKEL
A-PYFFKLTHSYSRLCLSGLLVAQVEDITNFLSIL-GWELIDSYSSDNWALIRLCRNHP-
-------
>Crow|67920677
------------------MSNSWW------------EITIL-----CHPHLEESITWRLD
KFGCSGTSREI--KGKSHI-IQGYIPQIKYQSLDISALSLWLQQDALVLNL-PQPLTRWK
LIDEEDWSSSWKQYWEPTEVGDRFIIYPAWLTPP-ENTDKLILKLDPGVAFGTGTHPTTQ
LCLESLEMRL---SKPD----------RD-VVIADIGSGSGILSIGAILLGASKAYAVDI
DPLAVKAARENRHLNQ---IDPNNLAINQGSLTELLELVSD--GVDGIVCNILAEVIIDL
I-PQFSKLAKPNTWGILSGILLEQSQAIADTLEQE-GWIVAALWKRKKWCCFQIRKAPED
-------
>Syn7335|254421300
-MPFPSSQTAAQPNSFAPTDNQWW------------EVVVD-----CPLTLEESVYWYFS
QLESKGTASQQ--VGTRCV-VKAYLLSTEFEHETLETLRQTILDDEVQMGLEPTTQVSWS
LIAEEDWSSSWKVHWQPEEVGDRLLINPAWMEPP--ETDRTILTLDPGSAFGTGAHATTQ
LCLKALEEQA---EQKL----------AN-AVIADIGCGSGILSIVSLLYGAKQVYAADV
DPLAIRASRDNANLND---IDPEALQIRLGSVGEVVEMAAG--PVDGIVCNILSEIIVGL
IIPRLSELANEHTWGILCGILTSKAAWVEEHLTAR-GWQVTGTTYQDEWCAMTIELAKPK
STTHAKP
>Syn307|148242942
--------------MPAAAQPSWW------------RLELE-----PPGELEESLLWRLE
SLGVHRLAVRFRPEAPEQRTLQAWLPEVDWPEPERVALAEALAQMAEPFGV-ALPSLRWE
LQPEEDWALSWKRHWQPDPVGQRLLILPAWLQVPAEHAERLALLIDPGSAFGTGSHPTTR
LCLEALE------KRSL----------TG-SRVADLGCGSGILGIASLVLGAREVLASDT
DSLAVRATAENAALNQ----AGAHLQVQLGSADVLQQLLAGA-PADLLLCNILAPVLTAL
T-PAFSELLTARGEGLLSGLLVDQAPALTAHLEAH-GWRVTTEAEQGRWALLAIQRA---
-------
>Syn9605|78213664
---------------------MWW------------RLTLP-----CPPELEESLVWKLM
DLGLHRHAVQHAPETPDRKTLLVWLPKPEWPEPQRQELVASLQPLAEPFGL-SLPDGHWD
DVADEDWSLSWKQHWQADPVGTGLLILPAWLEVPPEHADRLVIKMDPGSAFGTGSHPTTR
LCLKALE------QSPP----------VG-SLVADLGCGSGVLGLAALGLGAESVVAADT
DSLAVRATTDNRGLNG---RSEAELQVALGSVETLNELLAPR-RADLLLCNILAPVIEAL
S-PGFEGLLQPDGCALLSGLLVDQAPRLKEVLGGL-GWLVTAEAAQGRWGLLEIRRR---
-------
>Nosp|186685294
------------------MANTWW------------ELQIL-----CEPDLEDSIFWRLE
DFGCRGTASEN--KGNSSL-VRAYLSTIQTQLLDLAALSLWLRQDALCVGV-SSPSLQWQ
LIDEEDWATSWKQYWHPQEIGDRFLINPAWLPLP-ETTERLVIRLDPGVAFGTGNHATTQ
LCLESLEMRL---SEVPQSFVGNSGKHKH-LVIADIGCGSGILSIGALLLGAEKVYAVDN
DPLAVQSTISNGLLND---ISSERLLPALGSVDVLTKLLEK--PVDGIVCNILAHVIIEL
I-PEMSAIAKPETWAIFSGILLEQSKAVADALEQN-GWVVATLWKRKEWCCLNVRRS---
-------
>PromAS|123969086
-----------------MTIKDWY------------KLTFL-----IESDSEEIIIWKLN
ELGIFSFSFEYLIKNKNKKEVNIWLPVADWSESSRFGVEKIITKLLNINAP-TNQFFDWS
IIKEEDWLTSWKKYWAPELVGNHFLILPCWINLNEKFKDKKIIKIDPGAAFGTGSHPSTY
LCLEKMD------NILF----------SD-KKILDIGSGSGILSVAARLLGAKEVCAVDN
DYLAINATKSNFQLNF---GNLNNLNTYLGSFNEVILKNQLK-QFDFVLCNILAEVIKEM
I-PNIYKCLRNNGEVIFSGILNSQKDEIIKILIQN-DLKLLDVSTRKDWACISAQKASDP
T------
>Rapb|282895560
---------MNISNDKNIMTNTWW------------EIQIL-----CTPDLEDSIFWRLE
TLGCRGVAVEK--KDRLLL-IRAYLSTLQTQLSDLTNLSTLLHEDSTAIGL-PTPELNWH
QINEEDWSTSWKQYWQPQEIGNQFLINPAWLPIP-LSTSRLVIRLDPGVAFGTGNHATTQ
LCLESLEKYL---TQNS----------DP-QVIADIGCGSGILGIGALLLGAKKVYGVDN
DPLAVESTNSNCILNH---LNPEKLTCALGSVHTLTEILTE--PLDGIVCNILADVIIEL
I-PQMTDLVKPGSWGIFSGILVEQSPSVITILEKTVGY----------------------
-------
>YellA|86607113
------------------------------------------------------------
------MASQA--HGEDRISIHAYLPWFRATLLDLAALALRLRQDALVAGQ-PIPKLRWE
RIEAEDWSNSWKQHWQPEPVGDKLLICPAWLDPP-PHPGRLLLRLDPGMAFGTGTHPTTQ
LCLEALEMRL---GAGT----------EG-VTVADVGCGSGILSVAAALLGAKRVFAVDI
DPLAVQATLHNRDLNG---LT-DRIVVAQGSLEHIPE------MVDGLVCNILTDVILDM
I-PEFGLVVKKGGWLILSGILLEQAKLVAEMLEAN-EWAVAALWRRGEWCCLNARMT---
-------
>Prom9215|157413915
-----------------MEIKDWY------------KLTFQ-----IESDSEDIIIWKLN
ELGIFSFSFEYLIKNQNKKEVNIWLPFDSWDNNSRSDFEKIISKILKINDS-KNKFFNWS
IIKEEDWLTSWKKFWAPELVGNHFLILPCWINLNEKFKDKQIIKIDPGAAFGTGSHPSTY
LCLEKME------NILF----------SD-KKVLDIGSGSGILSIAARLGGAKEVCAVDN
DYLAINSTNSNFQLNF---GNLNNLNTYLGSFNEVILKNQLK-QFDFVLCNILAEVIKGM
I-PNIYKCLRNNGEVIFSGILNSQKDEIIKILIQN-NLKLLDVSSRKNWACISAQKPASN
PKHKIYL
>PromN2A|72382764
-------MLVEKTINLQNSQLSWL------------RLEQE-----FSFELEDSFYWLLS
KLDIHRFSFEHDPNNNLSKTLFIWLPLNEWSVRDQEILVQSLISLTEPFDL-TLPECKWI
QVKDEDWSLSWKKNWKPDPVGKSILILPAWLDVPEKFLERKIIRLDPGSAFGTGSHPSTR
LCLEALD------NEPP----------VG-QTIADIGCGSGILSLTALKLGAKSTFSVDT
DSLSISATKINSALND---VPGNLLNVFLGSIEEIEANMPKE-KIDLILCNILAPVIKLL
G-PSFEKIIGHKGKVILSGLLVQQIKELQEFFLEL-GWQVLEIKKKDQWALMVLTLNLS-
-------
>Syns9917|87123645
--------------MSVSVPLRWW------------RLSLP-----LAPELEESLLWKLD
SLGLQRVSVEHAPEHPDQRTLHLWLPSPEWPEPERVALLASLEPLARTFDL-ALADPLWC
ELDDEDWSLTWKQHWEPDPVGATLLILPAWLEPPAEQAHRLVLRMDPGSAFGTGSHPTTR
LCLEALE------QQPP----------EG-LRVADLGCGSGILGLAALAMGARTVCAVDT
DSLAVRATAENARLGA---VPAESLVVRQGSADVLAALLEGQ-PADLLLCNILAPVLEAL
A-PAFESLIKPSGRGLLSGLLLEQAPRLSAVLEAL-GWQVTDQAAQGRWGLLEIRRSIS-
-------
>Prom9312|78779835
-----------------MASKDWY------------KLNFQ-----IESDLEEIIIWKLN
ELGIFSFSFEYLIKTENKKEVNIWLPINEWDESSRSDFEKIICKLLNINDS-INKFFDWS
VIKEEDWLTSWKKYWAPELVGNHFLILPCWINLNEEFNDKQIIKIDPGAAFGTGSHPSTY
LCLEKME------KILL----------SD-KKVLDIGSGSGILSIAARLLGAKEVCAIDN
DYLAINSTNSNFQLNF---GNLNNLNTYLGSFNEVILKHQLK-KIDFVVCNILAEVIKEM
I-PNIYKCLRNNGEVIFSGILNSQKDEIIKILIQN-NLKLLDVSSRKDWACIYAQKAKNL
T------
>SynsBL|116071263
---------------------MWW------------RLSMP-----CPPELEESLVWKLN
DLGLHRFAVQHSPDTPHQKTLLVWLPQPEWPVAEREQLLASLEPLSQPFGL-AFPSGVWD
EVADEDWSLSWKQHWQPDPVGQRLLILPAWLDVPSEHADRLVIRMDPGSAFGTGSHPTTR
LCLEALE------ANPP----------QD-LLVADLGCGSGVLGLASLSLGADAVLAADT
DSLAIRATAGNRSLNH---CSEKRLEVALGSVETLQALLAGR-RADLLLCNILAPVIEAL
S-PGFESLIAPQGRALLSGLLVDQAPRLKEVLATH-GWQVTQELAQGRWGLLEIRHT---
-------
>Prom9515|123966747
-----------------MEINYWY------------KLTFE-----IEANLEEIIIWKLN
ELGISSYALEILLNNKNNKKVLIWLPNLNWPKSLRIKLERNIKEVLDKNNY-RTNCFEWI
VIEQEDWMSSWKKYWGPELVGKKLLVLPCWLELPEKFKNKKVIKIDPGAAFGTGSHPTTS
LCLEELE------KFSL----------SN-KKILDIGSGSGILSIAARYFGASKVYSIDN
DYLAINSTESNFRLNF---GDLDDLKTYLGRFDELVSKYSLK-NFDLILCNILAEVIKGI
I-PDIRNCLKINGEVIFSGILNSQKDEIIKLLNAS-NLQINDVSSKQGWVCITAQKII--
-------
>Cya8802|257060244
------------------MSISWW------------EISVL-----CHPNLEESIFWRLD
QFGCSGTARET--KGKSFL-IRAYVPKMQAQTLDLAALSLWLKQDAILLDS-PPPLTHWK
LIDDEDWASSWKDHWQPTEVGDRFLIYPAWLTLP-QDGDRLILRLDPGAAFGTGTHPTTQ
LCLESLEMRL---CVPN----------KE-MTIADIGCGSGILSIGAVLLGATKVYAVDI
DPLAVDAARSNRHLNQ---IHPATLVINQGSVAEVLELAPE--GVDGILCNILAEVIIDL
I-PQLTALAKPHAWAILSGILIDQSQAIADTLEQY-GWVVAALWKQGEWSCLHVRRS---
-------
>Prom9313|33863697
--------------MNFAAALRWW------------RLSLP-----IADELEESLIWKLT
DLGLCRLAVQHAPENSERT-LLAWLPSSEWSESDRDQLMANLRPLAEPFGL-KLANPTWC
EVADEDWSLNWKQDWQPDPVGQRLLILPAWLDLPQEYADRFVVRLDPGSAFGTGSHPSTR
LCLEALE------RNPP----------LG-LRVADLGCGSGVLGFAALAFGARQVLAADT
DCQAVCASRANTELNQ---LDLDRLRVVHGSVEALSAQLEGQ-TVDLLLCNILAPVIEVL
A-PSFDQLLSANGRGLLSGLLVKQAPRLQMVLEAL-GWRVNCLTEQGCWGLLDVSKR---
-------
>Cya7822|196256257
------------------MANSWW------------EIRVL-----CDPDLEESIFWRLD
KFGCSGTATEI--KGQSSL-IRAYIPQIKAQLLDLAALSLWLVQDALLLNL-SHPVTRWR
LIDEEDWASSWKQHWEPTSIGDRFIIYPAWLTPA-SDDDKIILRLDPGMAFGTGTHPTTQ
LCLESLEMRL---ETDA----------NS-RVIADIGCGSGILSIGAVLLGAPQVYAVDN
DPLAVKAARSNRQLNQ---IDPANLVINQGSIEELLELVPQ--GVDGFVCNILAEVIIEM
I-PQFSALAKPQCWAILSGILLEQAKPIADTLEQH-DWVVAALWKRQDWCCFNIRRNPN-
-------
>Cya7424|218440711
------------------MANSWW------------EIQVL-----CDPNLEESVFWRLD
KFGCSGTATEI--KGQSSV-IKAYIPQITTQLLDLAALSLWLIQDALLVNL-PRPITRWR
LIDEEDWASSWKQHWQPTEIGDRMIIYPAWLTPP-TDTDQIIIRLDPGSAFGTGTHATTQ
LCLESLEMRL---TMDA----------EP-VTLADIGCGSGILSIGAILLGAQKVYAVDT
DPLAVSATRSNRHLNE---IDPNHLIVNQGSIEQLLDLIPG--QVDGIVCNILAEVIMDM
I-PQFTALTKPKSWAILSGILLEQAKPIADTLEQH-DWVVAALWKRGDWCCFNIRKNSD-
-------
>PromN1A|124026486
-------MLVEKTVNLQNSQLSWL------------RLEQE-----FSFELEDSFYWLLS
KLDIHRFSFEHDPDNNSTQKLFIWLPLNEWSVRDQEILVQSLISLTEPFDL-TLPECKWI
QVKDEDWSLSWKKNWKPDPVGKSILILPAWLDVPEKFLERKIIRLDPGSAFGTGSHPSTR
LCLEALD------NEPP----------VG-QTIADIGCGSGILSLTALKLGAKSTFSVDT
DSLSISATKINSALND---CSENLLNVFLGSIEEIEANMPKE-KIDLILCNILAPVIKLL
G-PSFEKIIGHKGKVILSGLLVQQIKELQEFFLKL-GWQVLEIKKKDQWALMVLTLNLS-
-------
>Micc|254412805
------------------MANSWW------------EIKIL-----GDPDLEDLIFWRLD
SFGCRGMSCES--KGHSQL-IRAHLPQNQAHLLDLAALSLWLRQDALTVGL-PLPLTQWH
LIDEEDWASSWKQHWQPTEIGDCFLIYPAWLSVP-QQTDRLLLRLDPGAAFGTGTHPTTH
LCLEALEMRI---GYDH----------SH-PVIADIGCGSGILSIASVLLGAKKVLGVDI
DPLAVRSARSNRELNQ---ISADRLVVKKGSVELLSHLLGEK-KVDGILCNILAEVIIDL
I-PGISAIASPHSWGIISGILLDQAKPIADTLEQH-NWTVATLWKRQEWCCFNIRR----
-------
>Prom9202|254525978
-----------------MEMKDWY------------KLTFH-----IESDSEDIIIWKLN
ELGILSFSFEYLIKNQNKKEVNIWLPIESWDNNSRSDFENIISKILKINDS-KNKFFKWS
IIKEEDWLTSWKKYWAPELVGNHFLILPCWINLNEKFKDKQIIKIDPGAAFGTGSHPSTY
LCLEKME------NILF----------SD-KKVLDIGSGSGILSIAARLRGAKEVFAVDN
DYLAINSTNSNFQLNF---GNLNNLNTYLGSFNEVILKNQLK-QFDFVLCNILAEVIKGM
I-PNIYKCLRNNGEVIFSGILNSQKDEIIKILIQN-NLKLLDVSSRKNWACISAQKASKL
A------
>Nods|119508834
------------------MANTWW------------ELQIS-----CEPALEESVSWRLE
NFSSRGTASES--KGNSCL-VKAYLPRIQAQLLDLAALSLWLRQDALCVGL-SAPTLNWE
LIDEEDWATSWKQYWKPEEIGDRFLINPAWLALP-ETTERLVIRLDPGVAFGTGNHATTQ
LCLESLEMRL---TQLPVDFVDRSGQNQP-LVIADIGCGSGILSIGALLLGAAKVYAVDT
DPLAVQSTFSNRALND---ISPDRLVAAEGSVDMMAKLVDQ--PVDGIVCNILADVIIQL
V-PEMSAIAKPNTWAIFSGILLEQSKAVADALEQN-GWIVATLWKKKEWCCLNVRRS---
-------
>Cyab|254430549
------------------MALSWW------------RLELP-----VPPELEESLLWKLE
QLGIGRVAIQHRPETPGQRTLLAWLPDSDWPEPERQALEAALQGLAEPFAL-VLPPACWQ
QQPEEDWSLSWKQHWQPDPVGRRLLILPAWLELPPEHAERLVIRMDPGSAFGTGSHPTTR
LCLEAIEALP---GSAL----------EG-CTVADLGCGSGILGLAALLQGAGRVCAADT
DSLAVGATRENALVSG---C-QERLQVVQGSVESLAELLGGQ-TADLLLCNILAPVIEAL
C-PAFTSVLAPAGVGLLSGLLVDQAPRLEAVLADE-GWRSELVAQQSAWGLLRIRRA---
-------
>Acam|158334454
--MADPGIHTPSDTPTALPPSQWW------------EIKVV-----GVPLLDDLLFWRLQ
EEGCQGTASQI--VNQELT-VCGYLSLDRVQSIDLQKLAERLHQDVQSVGY-PAPDISWQ
LITEEDWAHNWRDYWHPQEVGNRLLIYPAWLEVP-EQCERLLIRLNPGVAFGTGAHATTQ
LCLRALEQRI---SEQP----------NP-LSIADIGCGTGILSIAALLLGVQKAYAVDL
DPLAIGATQASRELNG---LTSDQLWVKEGSLDQVIQQLQH--PVQGFCCNILAHIILDL
I-PHFADITDQNGWGILSGILDTQEPMIIEALNAH-GWQVRDTHHEQDWCSLIIERR---
-------
>Prom9301|126696877
-----------------METKDWY------------KLTFL-----IESDSEEIIIWKLN
ELGIFSFSFEYLIKNENKKEVNIWLPIDDWDESSRSSFEKIIIKLLNINPP-KNKFFEWS
IIKQEDWLTSWKKYWAPELVGNHFLILPCWINLNKKFKDKQIIKIDPGAAFGTGSHPSTY
LCLEKME------NILF----------SD-KKVLDIGSGSGILSVAARLLGAKEVCAVDN
DYLAINSTKSNFQLNF---GNLNKLNTYLGSFNEVILKNQLE-QFDFVLCNILAEVIKGM
I-PNIYKCLRNNGEVIFSGILNSQKDEIIKILIQH-DLKLLDVSTRKDWACISAQKASNS
T------
>Artm|209523821
------MLAYCLAPKVTDMAHSWW------------EIRVV-----CDLNLEETVFWRLE
NFGFRGTASQT--KHQSCL-ICAYLPEEQAHLLDLAALSILLRQDALCMEM-SIPIVQWD
LIDEEDWSSSWKQHWEPTEIGDRFWIYPAWLTPP-ENSDRLILRLDPGVAFGTGAHATTQ
LCLESLEMRL---GILG----------ENPITVVDIGCGSGILGIGAILLGATQVYGVDT
DPLAVRSANENRDLNH---ISPEQMISEVGSVEELIKRAKG--PVDGILCNILAEVIMDI
I-PQLDCLTKPNSWGVLSGILLEQAKPIADLLEQH-GWIVATLWKRQNWCCFNIRRS---
-------
>Syne6301|56752494
----------------MPVSQSWW------------QVEVH-----CDPLLEDLLYWRLS
EAGGRGFVCES--KAQGLQ-VHSYFPAELWEETIRDRLLQEINADAADLGL-PTPSLSWQ
TLDEEDWSESWKRHWQPQELGDRFLIQPAWLE-P-EPSDRLLLQLDPGTAFGTGAHPTTQ
LCLEGLE------TVPV----------AD-KVIADVGCGSGILAIGALLLGAKQVYAVDT
DPLAVGATQANAALND---LEGDRFWTAIGSADQLQPLHAQGVRFDGFLCNILAHIIQAL
T-PTLSELASPGSWAIFSGLLTSQADTVSVTLEEY-GWVIRDRASQGDWCRLVADFRPER
-------
>Anav|75909964
------------------MANTWW------------EIQIL-----CESALEDSVSWRLE
DFGCRGTASES--KGDSCL-VKGYLPIFQAQLLDLAALGLWLQQDALCIGL-SSPTLTWQ
LIDEEDWASSWKQYWHPQEIGDRFLINPAWLPSP-ENYDRLVIRLDPGVAFGTGNHATTQ
LCLESLEMRL---SQVPKSFVSKDAGQEP-VIIADIGCGSGILSIGAILLGAEKVYAVDT
DPLAVQSTFSNRALNE---VNPERLVPAEGSVDILKKLIER--PVDGIVCNILADVIIQL
V-PEISEISKPSTWAIFSGILVEQSTSVVEALEKH-GWVVATMWKRKEWCCLNVRRT---
-------
>Artp|284052482
------MLAYCPAPKVTDMAHSWW------------EIRVV-----CDLNLEETVFWRLD
NFGFRGTASQT--KHQSCL-ICAYLPEEQAHLLDLAALSILLRQDALCMEM-SIPIVQWD
LIDEEDWSSSWKQHWEPTEIGDRFLIYPAWLTPP-ENSDRLILRLDPGVAFGTGAHATTQ
LCLESLEMRL---GILG----------ENPITIADIGCGSGILGIGAILLGATQVYGVDT
DPLAVRSANENRDLNH---ISPEQMISDVGSVQELIKRVQR--PVDGILCNILAEVIMDI
I-PQLDSLTQPNSWGVLSGILLEQAKPIADLLEQH-GWIVATLWKRQDWCCFNIRRC---
-------
>Cya7425|220908750
------------------MVSSWW------------EIQVV-----GDAALEEGISWRLQ
SFGCQGTASQK--QNHDCH-MTGYLPQKQVNHLDLAALSLWLAQDAIALGF-LPPTTRWK
LINEEDWATSWQQYWHPQEVGDRLLIYPAWLDLP-EHCERLLLRLDPGVAFGTGTHPTTQ
LCLEALEMHLDQTFGPV----------EQ-VTVADIGCGTGILSIAALRLGAKQAFAVDL
DPLAVESADRSRDLNE---IPPEQMIVQQGSVEQVPH------PVQGIVCNILAETIIDL
I-PTLATISQPHTWAAFSGILVTQAKSVVDALEQQ-GWQVGSLWQRQDWCCINAHRL---
-------
>Cya51142|172037048
------------------MSNSWW------------EITIL-----CHPHLEESITWRLD
KFGCSGTSREI--KGKSYI-IQAYAPQIQYQSLDISALSLWLQQDALVLNL-PQPLTRWK
LIDEEDWASSWKEHWEPTEVGDRFIIYPAWLTPP-EQTDKLILRLDPGVAFGTGTHPTTQ
LCLESLEMRL---SKSP----------EN-VVIADIGSGSGILSIGAILLGAKKAYAVDI
DPLAVKAARENRHLNQ---IHPDHLVINQGSLTELLELVSD--GVDGIVCNILAEVIIEL
I-PQFSKLARPNTWGILSGILLEQSQAIADTLEQE-GWIVAALWKRKQWCCFQIRKAPEN
-------
>Lyns|119491305
------------------MIHSWW------------EIQVL-----CDPVLEESIFWRLE
SFGCRGTASQN--QNNSCL-VSAYLPEEKAHLLDLAALALWLRQDALCMET-SLPVVQWN
LIDEQDWASSWKKHWEPTKIGDYFLIYPAWLETP-AKSDRILLHLDPGVAFGTGAHATTQ
LCLESIEMRL---SVKP----------EN-LVVADVGCGSGILSIGALLLGATKAYAVDI
DPMAVRSARQNRQLNN---LSATQMKVEQGGIEEIIQLVNE--PVDGILCNILAEVIIDL
I-PKFTVITKPTTWGILSGILLDQAKPIADTLEQH-GWIVATLWKRQDWCCFNIRRS---
-------
>Prom9211|159903949
--------------MIDFRNIFWW------------RLKLP-----VPHELEESMIWKLQ
HLSIKSYAIEIDPKNNSRSFFYIWLISSEWPKYQREQLINCFKPLARTFDK-TLEQVTWE
KVDDEDWSSSWKKYWGPAPVGKRLLILPAWMDLPASYSERIVVKLDPGAAFGTGDHPTTK
LCLEAIE------RQRP----------KD-LRIVDIGCGSGVLGLAALRLGAKEVIGVDI
DPLAIGSAQRNAFLND---FDENSFRTFHGSIDTVHNELQGA-KADLLLCNILAPVIKTL
G-EDFDRVISPQGNALISGLLVEQMQDITKFLVDL-GWNFIASYQQDNWALIQLSKSSRH
-------
>Noss|17229383
------------------MANTWW------------ELQIS-----CESALEDSVSWRLE
DFGCRGTASES--KGDSCL-VKGYLPIFQAQLLDLAALGLWLQQDALCIGL-SSPTLTWQ
LIDEEDWASSWKQYWHPQEIGDRFLINPAWLPSP-ENSDRLIIRLDPGVAFGTGNHATTQ
LCLESLEMRL---SEVPKSFISKGGNQEP-VIIADIGCGSGILSIGAVLLGAQKVYAVDT
DPLAVQSTFSNRALNE---VNPERLVPAEGSVDILKKLIER--PVDGIVCNILADVIIQL
V-PEISEISKPSTWAIFSGILVEQSTSVAEALEKH-GWVVATMWKRKEWCCLNVRRT---
-------
>Cya8801|218247172
------------------MSISWW------------EISVL-----CHPNLEESIFWRLD
QFGCSGTARET--KGKSFL-IRAYVPKMQAQTLDLAALSLWLKQDAILLDS-PPPLTHWK
LIDDEDWASSWKDHWQPTEVGDRFLIYPAWLTLP-QDGDRLILRLDPGAAFGTGTHPTTQ
LCLESLEMRL---SVPN----------KE-IIIADIGCGSGILSIGAVLLGATKVYAVDI
DPLAVDAARSNRHLNQ---IHPATLVINQGSVAEVLELAPE--GVDGILCNILAEVIIEL
I-PQWTALAKPHAWAILSGILIDQSQAIADTLEQY-GWVVAALWKQGEWSCLHVRRS---
-------
>Glov|37521705
---------MYPAITPLQAGLQWWAVAGRQGVAELWQVQVETAADGADGEVEETLYWYLS
ELGLPHVERQI---LAGRLVLRGYLSGETPE----GVMERWREHIRERLT--QKAEIGWY
AVERRDWQAAWREQWRPIFVGERLVIWPVWLPDP--PGDRLVIPLDPGMAFGTGEHATTR
LCLRALE------SVPD----------LG--TFADVGCGSGVLTVAALKLGAGRGWAVDT
DDLAVVSTRKNLEISG---LE-ERVTVARGSTEQLSG------PLDGVVSNILAEVIANL
A-PEFRRLVHPGGWGIFSGLLLTQAPRVVEALAGQ-GFALSETLSEGDWACLVGRFSADR
PRSAGS-
>Syns8102|33865070
---------------------------------------MA-----CPPELEESLVWKLT
DLGLHRHAVQHAPETPDRKQLLLWLPQPEWPEAERQQLLASLEPLAEPFGL-PLPQGHWD
DVADEDWSLSWKQHWQPDPVGEGLLILPAWLEVPPEHGERLVIRMDPGSAFGTGSHPTTR
LCLEALE------KAPP----------VG-ALVADLGCGSGVLGLAALGLGATAVVAADT
DSLAVRATGDNRELNG---RPADLLKVSLGSVEALQHLLEGR-RADLLLCNILAPVIEAL
A-PGFEALVAPEGRALLSGLLVDQAPRLEQVLGDL-GWRVSARGSQGRWGLLEIQRR---
-------
>Thee|22297869
------------------MVQRWW------------EITVT-----CQAEAEELVYWRLQ
SFGCQGTATQL--QQGRVL-IQGYVPQQRVSLLDIAALGVWIEQDVVAQGY-LSPKLHWQ
LVNEQDWAHSWQAYWHPIPVGDRLLICPAWEMPP-LDNTRLVIKLDPGMAFGTGTHETTQ
LCLEALEMQLDQTFEPL----------PP-TVIADIGCGSGILAIASLLLGAQKAYAVDT
SDLAVTATQRNAELNG---IRADQLIVHQGSWEQVLE------LVDGVVCNILAPVIIEI
L-PHLPAIVKPKGWGIFSGILLDQADRVAEQLKRQ-GWSLGSVWRRNEWCCLNARFERLP
D------
>Syns9916|116073643
---------------MTSNSLRWW------------RLSLP-----LQSELEESLLWKLD
SLGLHRLAVQHAPERPDQRTLLAWLPAPEWDEDQRRELVDSLRPLAETFGL-SFPQPEWV
QLDDEDWSLTWKQHWQADPVGQRLLILPAWLEAPQEHAHRLVLRMDPGSAFGTGSHPTTR
LCLEALE------ARPP----------VG-LTVADLGCGSGVLSLAALALGAERVLAADT
DSLAERATRDNAGLNG---LTDQQLSVQQGSVEVLAAMHAGQ-PSELLLCNILAPVIEAL
S-PQFTSVLAPGGRGLLSGLLVEQAPRLTSVLEGL-GWSVTELGSQGRWGLLEIQRPKTA
-------
>PromMED|33861909
-----------------MEIKNWY------------ELTFE-----IETNLEEIIIWKLN
ELGISSYAFEILLNNKNNKKVIIWLPHLNWPESLRIKLVRNIKEVLDKNNY-QTNCFEWN
LIEQEDWISSWKKYWGPEIVGDNLLILPCWLELPEEYKNKKVIKIDPGAAFGTGSHPTTS
LCLEELE------KISL----------SS-KKILDIGSGSGILSIAARSFGASKIYSIDN
DYLAINSTESNFRLNF---GNLDNLKTYLGSFDGLVSKYTLK-NFDFILCNILAEVIKGI
I-PDIRNCLKIDGEVILSGILNSQKDEIIKLLKAS-NLRINDVSSKKDWVCITAQKIP--
-------
>Scys6803|16330469
----------------MAAANSWW------------EIRIL-----CHPSLEETAFWRLE
KFGCLGTSTEK--KAHSLL-VRGYLPQEKAEILDLAALALWCEQDALLFQV-PKPRFHWQ
LIDEEDWSISWKEHWQPTPVGDRFIIYPAWIDPP-ENSDRLILRLDPGVAFGTGTHATTQ
LCLESLEMRV---E-PD----------KH-QVLADLGCGSGILGIGAVLLGAAKVYGVDN
DPLTVESARHNRHLNQ---IHPDNLVINEGSVPELEQLIAE--PVDGIICNILAEVIVDL
L-PQFTPLVKPHGWAILSGIMVEQSQAIADALEQN-GWTVVAIWKRQEWCCFQARREEGD
-------
>Syn9902|78184105
---------------------MWW------------RLSMP-----CPPELEESLAWKLN
DLGLHRFALQHSPDTPHQKTLLVWLPQPEWPVAEREQLLASLEPLSQPFGL-AFPSGVWD
EVADEDWSLSWKQHWQPDPVGQRLLILPAWLDVPEEHADRLVIRMDPGSAFGTGSHPTTR
LCLEALE------ACPP----------QG-LLVADLGCGSGVLGLASLCLGADAVLAADT
DSLAIRATEGNRSLNR---CSEQRLQVSLGSVETLQTLLAGR-RADLLLCNILAPVIEAL
S-PGFESLMAPNGRALLSGLLVDQAPRLKDVLATQ-GWQVTQELAQGRWGLLEIRHT---
-------
>Trie|113477611
------------------MAYNWW------------VIRVL-----CNKSLEEVIFWRLD
SFGCRGTASQI--QGKNCL-VLAYLPEEQTQLLDLSALSLNFRQDALCMNF-PVPIMDWY
LIEEEDWASSWKQYWQPQEIGDHFLIHPAWLDLP-EQSDKIILRLDPGAAFGTGTHPTTQ
LCLESLEMRL---GLEP----------HPEAIIADIGCGSGILSIGAALLGVHQIYAVDI
DPLAIRSTINNGKLNQ---IKAEKLIVEQGDIKKLIKLCPK--PVDGIVCNILAEVIIDI
I-PHLTAIAKPKTWGIISGILLEQAKLIGDTLEQN-GWVVATLWKKEEWCCFNIRYS---
-------
>Syn9311|113954283
------------------------------------------------------------
------MAVQHAPESPDQRTLLAWLPASEWPQDQRKQLLNSLRPMADTFGL-ALADPLWE
ELADEDWSLSWKKHWQPDPVGQRLLILPAWLEVPEEHAHRLVLKMDPGSAFGTGSHPTTR
LCLEALE------AMPP----------HH-QRVADLGCGSGVLGLASLALGADEVLAADT
DSLAVRATTDNAALNG---LKAAQLRVSHGSIDKLATLLNGD-AADLLLCNILAPVIEAL
A-PQFTSVLKSNGRGLLSGLLLDQAPRLIEVLAEC-GWQAELIGEQGRWGLLEIKRIF--
-------
>NoAz|298491117
------------------MANTWW------------ELKIL-----CEVDLEDIIFWRLE
GFGCRGTASES--KGNSSL-LKAYLPSFQAQLLDLSALSLWLRQDALCIGL-PSPLLHWN
LIDEEDWASRWKQYWQPQEIGDRFLINPAWLPLQ-DSLERLVIRLDPGIAFGTGNHSTTQ
LCLESLEMRL---SEVSTGFIDKNEKKQS-LVIADIGCGSGILSIGAILLGAEKVYAVDN
DPLAVKSTFSNRALND---INSEQLIPAQGSVDILTKLISQ--PVDGIVCNILADVIIEL
I-PEMGAITKTTSWGVFSGILLEQSKAVADVLEQN-GWVVATLWKRKEWCCLNARRS---
-------
>Ucyn|284929796
------------------MSTNWW------------EITIL-----CHPNLEDSICWRLE
QFGCLGASREF--RGKFYT-IQAYIPKLKYQSLEISTLFFWLHQDALNLYL-PKPLACWK
LINDEDWSNRWKKYWQPTEIGQHFLIYPAWLTIP-RSTEKLILRLDPGTVFGTGTHPTTQ
LSLNFLEMCL---ANHL----------EN-ISILDIGTGSGVLAIAAALLGANKVHAIDI
DSLAVSVAQKNQHINQ---INPNILTIYQQSIDKLSELMPN--KFGGIICNILAETIIDK
F-PKALQVST------------------TQYVDDP-EWNFIKSIRE---CCEYIRKTWMD
CN-----
>Syns5701|87301208
----------------MSPAPRWW------------RLEME-----APPELEESLLWKLP
SLGIRRVAIQFSPDQPSAHQLVAWLPEADWPEPERQRLAGELERLTEPFAI-PLPPLSWQ
LQDEEDWSLSWKRHWQPDPVGERLLILPAWLEPPEEHAGREQIRIDPGSAFGTGSHPTTR
LCLEAME------RLAP----------ID-QRVADLGCGSGILGLGALRLGARCVAAADT
DPLAVRATGSNGELNGYPVVPGGPLQVVQGSAQELADLLGEDGPADLLLCNILAPVIAEL
A-GQFHTLLAPGGLGLLSGLLVDQAEELCRLLAIE-GWSADLVASQGVWGLLEIQWCRAV
IPGDVA-
>YellB|86608182
MSRTVANPTPFSPAQAPDPGGAWW------------DISLI-----ASPAQEDLIFWRLE
NFGCRGMTSQA--YGEDQICIHAYLPWPHVSLLDLAALSLRLQQDALIAGQ-RVPKLRWE
RIEAEDWSSSWKQHWQPQPIGDKLLICPAWLDPP-PHPGRHLLRLDPGMAFGTGTHPTTQ
LCLESLEMRLESWGGDP----------PA-ATLADVGCGSGILSLAAALLGVKRVFAVDI
DPLAVQATMHNRDLNG---LT-DRIVVAQGSLEQIPE------MVDGLVCNILADVILDM
I-PEFRLVVKEGGWLILSGILIEQAKLVAEMLEAN-EWVVAALWRRGEWCCLNARMT---
-------
>Syn7002|170077863
------------------MTTTWW------------ELQIL-----CDPSLEETIFWRLD
DFGCRGMAGEQ--KGQSYL-IRAYSPQAEFDHLDLAALALLLKQDAVLAHL-PKPVVKWH
LIDEEDWSSSWKSHWQPEEIGDRLLIYPAWLEVP-THSERLLLRLDPGSAFGTGAHQTTQ
LCLEALEMRL---GQQP----------ET-QVIADIGCGSGILSIGSLLLGAKQTFGVDT
DILAVTASNSNRALNN---IEPERMVVAQGSIDTLPKMYPE--PFDGIVCNILAEIIIEL
I-PKMSAIAKPDTWGILSGILIEQIQPIADTLEQN-GWAIAALWKKDEWCCFNIRRN---
-------
>Cylr|282901286
----------------MAVGNLWL------------------------------------
SGRCCG-------KKDRFILIKAYLSTLQAQLSDLTNLSTLLHEDSTAIGL-PTPELNWH
QINEEDWSTSWKQYWQPQEIGNLFLINPAWLPIP-PSTSRLVIRLDPGVAFGTGNHATTQ
LCLESLEKYL---TQNSI----HTSITAP-QVIADIGCGSGILGIGALLLGAKKVYGVDN
DPLAVESTNSNCILNH---LNPEKLTCVLGSVHTLTEILTE--SLDGIVCNILADVIIEL
I-PQMTDLVKPGSWGIFSGILVEQSPSVITTLEKTIG-----------------------
-------
>Prom9303|124022235
--------------MNSASACCWW------------RLALP-----IADELEESLIWKLT
ELGISRIAVQHVPEKAERT-LLAWLPSSEWSESDRDQLMVNLRPLAEPFGL-QLANPTWC
EVADEDWSLNWKQHWQSDPVGQRLLILPAWLDLPQEYADRLVVRMDPGSAFGTGSHPSTR
LCLEALE------KNPP----------LG-LRVADLGCGSGVLGFAALGFGARQVLAADT
DSQAVCASRANAELNQ---LDLDRFRVVHGSVDALSAQLQGE-VVDLLLCNILAPVIEAL
A-SSFDQLLSANGRCLLSGLLVDQAPRLQVVLEAL-GWRVNSLTVQGCWGLLDVSKR---
-------
>Syns7805|88807420
---------------------MWW------------RLSLP-----LQPELEESLLWKLT
AMGLHRVAVQHAPEAPDQRTLLAWLPAHEWPEDQRLQLIGSLSPMAETFGL-QLAVPQWD
ELADEDWSRSWKQHWQPDPVGNELLILPAWLSVPKEHAQRLVLKMDPGSAFGTGSHPTTR
LCLEALE------AAPP----------QG-LRVADLGCGSGVLGLAALGLGAHEVIAVDT
DSLAVRATSDNAALNG---LASEALSVRQGSLETLETLLDGR-PADLLLCNILAPVIEAL
A-PGFQSILNANGRGLLSGLLVEQAPRLTEVLEVL-GWSVQALGSQGRWGLLEIRRQAP-
-------
>Syns7803|148240316
---------------------MWW------------RLSLP-----LQPELEESLLWKLT
AMGLHRVAVQHAPEAPDQRTLLAWLPAHEWPQDQRLELIASLAPLAETFDL-QLADPQWD
ELADEDWSRSWKQHWQPDPVGKGLLILPAWLSVPEEHAQRLVLKMDPGSAFGTGSHPTTR
LCLEALE------AAPP----------QG-LRVADLGCGSGVLGLAALGLGAREVMAVDT
DSLAVRATSENASLNG---LAPEALRVAQGSLETLETLLASQ-PSDLLLCNILAPVIEAL
A-PGFQSILSAQGRGLLSGLLVEQAPRLTDVLEAL-GWSVQPLASQGRWGLLEIRRKVQ-
-------
>Cya0110|126657694
------------------MSNSWW------------EITIL-----CHPHLEESITWRLD
KFGCSGTSREI--KGKSYI-IQAYAPQIQYQSLDISALSLWLQQDALVLNL-PQPLTRWK
LIEEEDWASSWKEHWEPTEVGDRFIVYPAWLTPP-EETDKLILRLDPGVAFGTGTHPTTQ
LCLESLEMRL---SKPK----------EN-TVIADIGSGSGILSIGAILLGASKAYAVDI
DPLAVKAARENRHLNQ---IHPDHLVINQGSLSELLELVND--GVDGIVCNILAEVIIDL
I-PHFSKLAKPNTWGVLSGILIEQSQAIADTLEQE-GWIVAALWKRKQWCCFQIRKAPKD
-------
>Mica|166367809
------------------MSNSWW------------EITVL-----CEPSLEETVFWRLE
DFGCSGTATAK--KQSSLE-VKAYIPEIKAQLLDLEALSLWLKQDALILGF-PEPVSHWQ
LMDEEDWASSWKQHWQISEIGDRFLICPAWLNPP-ENNQRLVIKIDPGSAFGTGTHPTTQ
LCLESLEMRL---SSHP----------EP-KIIADIGCGSGILAIGAILLGAKKVYAVDT
DPLAVNATRSNRHLNR---INPENLAINQGSVEELLELIPD--GVDGIVCNILAETIIAL
M-PEINRLAKPTTWGILSGILVTQAQAVTDILEPQ-GWTVAALWKRQEWCCLQIRRALD-
-------
>Syns8109|260436197
---------------------MWW------------RLTLP-----CPSELEESLVWKLT
DLGLHRHAVQHAPETPDRKTLLVWLPKPEWPEPQRQELIASLMPLAEPFGL-SLPDGHWD
DVADEDWSLSWKQHWQADPVGTGLLILPAWLEVPPEHADRLVIKMDPGSAFGTGSHPTTR
LCLEALE------QSPP----------VG-GLVADLGCGSGVLGLAALGLGAESVVAADT
DSLAVRATADNRSLND---RSEAELQVALGSVETLSELLAPR-RVDLLLCNILAPVIEAL
S-PGFEGLLQPDGRALLSGLLVDQAPRLKEVLGGL-GWLVTAEAAQGRWGLLEIRRR---
-------
