# Supplementary material for: Genome fluctuations in cyanobacteria reflect evolutionary, developmental and adaptive traits
Source: BMC Evol Biol. 2011 Jun 30;11:187. doi: 10.1186/1471-2148-11-187 (PMC3141437; doi:10.1186/1471-2148-11-187)
Supplement: Additional file 8 — Individual and concatenated alignments for protein groups. Compressed file containing all alignments of individual groups (fasta format) and the concatenated alignment of 285 single-copy genes (phylip format). [file 1471-2148-11-187-S8.GZ › Cyanos1455.faa]

>Syne7942|81300310
------------------------------------------------------------
-------------------------------------------------MIGRICGSSIP
VARWLTMPKVLVSDPIDQVGLDILSQVAQVDVKTGLSPSELAQIIGEYDALMLRSGTRVT
AEVIEAGQKLRIIGRAGVGVDNVDVPAATRRGIVVVNSPEGNTIAAAEHTLAMMLSLSRH
IPDANASTKSGGWDRKSFVGTEVYKKTLGVVGLGKIGSHVATVAKAMGMKLLAYDPFISA
ERAEQIGARLVELDILFQEADYITLHIPKTPETANLINAETLAKMKPTTRIINCARGGVI
NEQALADAIAAGKIGGAALDVYDQEPLQADSPLRALGKNLILTPHLGASTTEAQVNVAVD
VAEQIRDVLLGLPARSAVNIPGLYPDILEKLRPYLQLAETLGNLLSQVAGGRLEQLTVRL
QGELAAQ-QSQPIVVAALKGLLTQALRERVNYVNAMIEAKERGIRIIETRDESVRDDYAG
GSLQLVATGSNGEHRVMGALLGDGEIRITNVDEFPVNVPPSRYMLFTRHRDMPGIIGKIG
SLLGSFNVNIASMQVGRRIVRGDAVMVLSLDDPLPEGILAEITKVAGISDAYTVVL--
>PromCC|33240885
------------------------------------------------------------
------------------------------------------------------------
------MTKVLVSDPIDHAGIDILSQVSQVDQRLGLSSNQLKEIIGDYEALMIRSGTQVN
SEIIEAGVNLKIIGRAGVGVDNVDVPAATKRGVIVVNSPGGNTIAAAEHALALLLSLSRN
IPQAHLSTISGKWDRKKFVGNELYKKILGVVGLGKIGSHVAKVANAMGMDVMAFDPFVSA
ERALQMQVRLSSIDDLFKEADFITLHLPRTSETENLVDAKLLSSMKQNARLVNCARGGII
DETALAEALNSNVIGGAALDVYSQEPLKNDSPLLNVKNNLILTPHLGASTAEAQQNVAID
VAEQIRDVLLGLPARSAVNIPGLSAEIMDSLKPHLQLAESLGLLASQVSGGQIQKIEVKL
QGEFSQH-PSQPLVIATLKGLLSSALGNRINYVNASLEAQGRGISVEEVKDEASPD-FPG
GSLQLRTFADKGTNSVTGTVLADGELRISSIDEFPINVSPSRYMLFTRHRDMPGIIGKLG
SLLGTHNVNIAAMQVGRRIVRGEAVMVLSIDDPIPSELLTSILAVEGINQAHAVTF--
>Crow|67920676
------------------------------------------------------------
------------------------------------------------------------
------MAKVLVSDPIDQVGVEILSQVAQVDVKTGLPPEELVKIIPEYDAMMLRSGTRVT
KEIIEAATQLKIIGRAGVGVDNIDVQAATRQGIVVVNSPEGNTIAAAEHALAMMLSLSRH
IPEANQSVKNDKWERKRFIGAEVYKKTLGVVGLGKIGSHVANVAKSMGMKLLAYDPFISK
ERADQLGCTLVDLDLLFAESDYITLHIPKTKETTHIINKESLSKMKPNARIINCARGGTI
DESALAEAIAEGKIAGAALDVFEEEPL-KESKLREH-ENIILTPHLGASTAEAQVNVAVD
VAEQIRDVLLGLPARSAVNIPGLTPDVMEKMRPYLQLAETLGNLVGQLAGGRIERLTVRL
QGELAST-KGQPIVVASIKGLLSQALRERVNYVNAAIEAKERGIRIIETHDASIRD-YS-
DSLHLAAQGSLGEHSVTGALLSDGEIRITDVDGFPINVPPSNYMLFTVHRDMPGIIGKIG
SLLGSFNVNIASMQVGRKIVRGDAVMALSLDDPLPEGLLNEITKVDGIRDAYTVKL--
>Syn7335|254422032
------------------------------------------------------------
------------------------------------------------------------
------MPKVLVSDPIDQSGLDILSQVATVDVKTKLPLDELVAIIPDYDALMIRSGTKVT
QAVIEAGKNLKIIGRAGVGVDNVDVPAATRRGIVVVNSPEGNTIAAAEHALAMMLSMSRF
IPAANESMKAGEWNRKAFTGVEVYKKKLGVVGLGKIGSHVATVARAMGMNLLAFDPYISS
DRAEELGCRLVEMDLLLSESDYITLHIPKTPDTANLINADSLAKMKPSARIINCARGGII
DEAALAQALNDGVIAGAALDVYSEEPL-GESPLRAVGKPLVLTPHLGASTAEAQVNVAVD
VAEQIRDVLLELPARSAVNIPGLRPDVLEKLRPYLNLAETLGNFVGQLAGGRIEELNIKL
QGELAQN-DTKPVVVAALKGLLSNALQERVNYVNASIEAKERGIRVVETRDTTVED-YT-
GSLYLSAKGSLGEHSVTGVLLGGSEVRIIDMDGFPINVPPTQYMLFTLHRDMPGIIGKIG
SLLGSFNVNIASMQVGRKIVRGDAVMVLSIDDPLPAGILEEIKKEQGIRDAYVVVL--
>Syn307|148242943
------------------------------------------------------------
------------------------------------------------------------
------MTKVLVSDPIDQKGIDILSQVAQVDVRTGLPADELKSIVGEYDALMIRSGTQVT
ADIIEAAPRLKIIGRAGVGVDNVDVPTATKNGVLVVNSPEGNTIAAAEHALAMMLALSRH
IPAAHSSTASGGWNRKAYVGNELYKKTLGVVGLGKIGSHVARVAQAMGMEVLAYDPFISS
ERAQQLRVRLRPLDALFKEADYISLHLPRTPDTENLVNAELIATMKPNARLVNCARGGII
NEADLAAALNNGVIAGAALDVYANEPLEADSPLRGDCDHLILTPHLGASTEEAQANVAID
VAEQIRDVLLGLPARSAVNIPGLTPDVMERLKPHLQLAETLGLLISQLSGGPVQELQVLL
QGEFAEH-PSQPLVVASLKGLLSSALGDRINYVNAALEAKQRGVHVLEVKDEASRD-FAG
GSLQLSCRNANGSHTVTGAVFADGDLRITSIDEFPLNVPPSRHMLFTRHRDMPGIIGNLG
SLLGEHNVNIASMQVGRRIVRGDAVMVLSLDDPIPSSTLTSVKDINGIQEAHPVTL--
>Syn9605|78213665
------------------------------------------------------------
------------------------------------------------------------
------MTKVLVSDPIDQAGVDILDQVAQVDQRTGLSEEELIGIIGEYDGLMIRSGTQVT
AAVIAAASRLKIIGRAGVGVDNVDVPAATQRGVLVVNSPEGNTIAAAEHALAMMLTLSRH
IPQAHGGMRAGKWDRKKFVGNELYKKTLGVVGLGKIGSHVARVAQAMGMEVIAYDPFIAA
DRAQRMQVKLLELDELFRTADYVTLHIPRTKDTENLVNAELLRTMKPTARIVNCARGGVV
DEAAIAEAINNGVIAGAGLDVYASEPLAEDSPLRAVERGLVLTPHLGASTEEAQENVAID
VAEQIRDVLLGLPARSAVNIPGLSAEIMERLKPHLQLAETVGLLVSQLAGGHVQEMELRL
QGEFASH-PSQPLVIAALKGLLSAGLGDSINFVNASLEAKARGIQVLEVKDESSRD-FAG
GSLQITTRGDQGSRSVTGAVFADGDLRITSIDAFPVNVTPSSHMLFTRHRDMPGIIGHLG
SLLGEHNVNIASMQVGRKIVRGDAVMVLSIDDPIPADLLQTITAIDGIQEAHPVTL--
>Nosp|186685295
------------------------------------------------------------
------------------------------------------------------------
------MSKVLVSDSIDQAGIDILSQVATVDVKIGLKPAQLLEIIGEYDALMIRSSTRVT
QEIIEAGTQLKIIGRAGVGVDNVDVPAATRRGIVVVNSPEGNTIAAAEHALAMILALSRH
IPDANASVKRGAWDRNSFVGAEVYKKTLGVVGLGKIGSHVAAVAKTMGMKLLAYDPFIST
ERAEQIGCQLVELDLLFQQADYITLHIPKTPETTHLINATTLAKMKPTARIINCARGGII
DEVALAAALKAGKIGGAALDVFESEPL-GESELRSLGKEVILTPHLGASTAEAQVNVAID
VAEQIRDVLLGLPARSAVNIPGLGPDVLEELKPYMQLAETLGNLVGQLAGGRVEVLNIRL
QGELATN-KSQPLVVAALKGLLYQALRERVNYVNASIEAKERGIRVIETRDASIRD-YA-
GTLHLEATGTLGTHSVTGALLGEREIHLTDVDGFPINVPPSKYMLFTLHRDMPGIIGKLG
SLLGSFNVNIASMQVGRKIVRGDAVMALSIDDPLPEGILDEIIKVPGIRDAYTVTL--
>PromAS|123969087
------------------------------------------------------------
------------------------------------------------------------
------MTKVLITDPIDQTGIDILSQVAQVDQKIGISDSELASIIKDYDALMIRSGTQVT
EEIINSSSKLRIIGRAGVGVDNVDVKAATQKGVLVVNSPGGNTIAAAEHTIAMMLALSRH
IPVANSSTLSGKWERKKFVGNELYNKKLGVVGLGKIGAHVAKVANALGMEVYGYDPFVST
ERAQQIQVKLSEIKDLFQQSDYVTLHLPRTPETENLVNMKVLKSMKSSAKLINCARGGLI
DEEALAEALNESLIGGAAIDVFSKEPLESNSPLLKVEKNLILTPHLGASTREAQENVAVD
VAEQIRDVLLGLSARTAVNIPGLSPDIMDSLKPHLQLAETMGLLISQLSGGQIQKLEVKL
QGEFVQH-PSQPLIIASLKGLLSKALGDRINYVNASLEADSRGISVVESKDEARPE-FAS
GSLQLTTYGDNGDHSVAGSIFADGELRIISIDQYPVNVSPSRYMLVTRHRDMPGIIGKLG
SLLGSNNVNIASMQVGRKIVRGEAVMVLSIDDPIPNKLLDTIIEVEGITNANPVTL--
>Rapb|282895559
------------------------------------------------------------
------------------------------------------------------------
------MSKVLVSDPIDQAGIDILSQVATVDVKTGLKPAELVAIIGEYDALMIRSGTRVT
EEIIEAGTQLKIIGRAGVGVDNVDVPTATRKGIVVVNSPEGNTIAAAEHTLAMMLSLSRH
IPDANTSLKKGEWDRKTFVGAEIYKKILGVVGLGKIGSHVAHVAKAMGMKLLAYDPFIST
ERAEQIGCQLVDLDLLFQQADYITLHIPKHRKTTNLINAKTLGKMKPTTRIINCARGGII
DELALADAIKNGKIAGAALDVFQSEPL-GDSPLRSLGKEIILTPHLGASTTEAQVNVSID
VAEQIRDVLLGLPARSAVNIPGLGPDIIEELKPYMQLAETLGNLVGQLAGGRIETLNVKL
QGDLATN-KSQPLVVAALKGLLYQALRERVNYVNATIEAKERGIRVIETRDASARD-YA-
GSLHLEATGTLGTHSVTGALLGEKEIHLTDVDGFPINVPPSKYMLFTLHRDMPGIIGKLG
SLLGSFNVNIASMQVGRKIVRGDAVMALSIDDPLPDGILEEIKQVSGIRDAYTVTL--
>YellA|86606026
------------------------------------------------------------
------------------------------------------------------------
------MPRVIVTDPIDQAGIDILSQVAQVDVQTDLTPEQLIAVIPNYDAIMVRSGTRVT
REVIEAGTNLKIIGRAGVGVDNIDVAAATKAGILVVNSPEGNTIAAAEHAIALMMALSRH
IADANASLKAGQWKRQEFVGVEVYKKTLGIVGLGRIGSHVAQIAKAMGMRLLAYDPYLSM
ERAEQLGVRLVDFKTLVQESDYITLHVPKTPETTNLFNAETFRMMKPTARLINCARGGLV
DEQALYEALKSGQIAGAALDVFADEPLSKDSPLLSLGKEILLTPHLGASTEEAQVNVAID
VAEQIRDVLLGLPARSAVNIPGLQAEVLQSLKPYLDLAETLGNLVGQLAGDRVSQLEIRL
QGSLAEK-DGQPIVIAALKGLLTLALRERVNYVNASIEAKERGIRVVETRDPSLKD-YS-
GSLTLIAHGPNGVRSVSGALIGEREVRITQIDEFPVNVPPSANMLMTLHRDMPGIIGRIG
TLLGAYNVNIASMQVGRKIIRGDAVMVLSLDDPLPDGILEEVLKQPGIRDAFVVNL--
>Prom9215|157413916
------------------------------------------------------------
------------------------------------------------------------
------MTKVLITDPIDQTGIDILSQVAQVDQKIGISESELASIIGDYDALMIRSGTQVT
EEIINSSSKLRIIGRAGVGVDNVDVKAATQKGVLVVNSPGGNTIAAAEHTIAMMLALSRH
IPVANNSTLLGKWERKKFVGNELYNKKLGVVGLGKIGAHVAKVANALGMEVYGYDPFVSN
ERAQQIQVKLSELSDLFQQSDYVTLHLPRTPETENLVNMDVLKSMKSSAKLINCARGGLI
DEGALAEALNKSLIGGAAIDVFSKEPLESNSPLLEVEKNLILTPHLGASTREAQENVAVD
VAEQIRDVLLGLSARTAVNIPGLSPDIMDSLKPHLQLAETMGLLISQLSGGQIQKLEVKL
QGEFVQH-PSQPLIIASLKGLLSKALGDRINYVNASLEADSRGITVVESKDEARPE-FAS
GSLQLTTYGDNGDHSVAGSIFADGELKIMSIDQYPVNVSPSRYMLVTRHRDMPGIIGKLG
SLLGSNNVNIASMQVGRKIVRGEAVMVLSIDDPIPNKLLDTIIEVEGITNANPVTL--
>PromN2A|72382765
------------------------------------------------------------
------------------------------------------------------------
------MTKVLVSDPIDQAGIDILTQVAQVDQKVGLSPDQLKNIIGEYDGLMIRSGTQVT
SDVISEAKKLRIIGRAGVGVDNVDVPTATRKGVLVVNSPGGNTIAAAEHALAMMLALSRN
IPQANGSMFAGGWDRKKYVGNELYKKTLGVVGLGKIGSHVAKVANAMGMEVIGFDPFVSN
ERAQQMQVRLSDIEELFKESDYVTLHLPRTPETENLVDIDLLRKMKPTARLVNCARGGII
NENDLANALAENVIQGAAIDVYAKEPLAENSPLRAVKKGLVLTPHLGASTVEAQQNVAID
VAEQIRDVLLGLPARSAVNIPGLSAEIMDSLKPHLKLAETLGLLVSQISGGQIQKLEVRL
QGEFAQH-PSQPLVIATLKGLLTSALGDKINYVNASLEAKGRGIDVVEIKDELCPE-FAR
GSLQLDSFSDKGGHSVSGTVFGDGDLGITSIDEYPINFVPSRHMLFTRHRDMPGIIGQIG
SLLGKYNVNIASMQVGRRIVRGEAVMVLSIDDPIPSELLGSILSMQGINEAHSVTL--
>Syns9917|87123644
------------------------------------------------------------
------------------------------------------------------------
------MTKVLVSDPIDQAGIDILGQVAQVDQRTGLSPDELKAIIGDYDALMIRSGTQVT
ADVIAAGDRLRIIGRAGVGVDNVDVPAATQRGVLVVNSPEGNTIAAAEHALALLLSLSRH
VPQAHASMRQGAWDRKKYVGNELYKKTLGVVGLGKIGSHVARVAKAMGMDVIAFDPFISA
DRAQQMQVRLTQLNELFRTADYITLHIPRTPDTENLVNAELLRSMKPTARLVNCARGGIV
DEAAIAEAINTGVIAGAGLDVFASEPLAVESPLRAVERGLVLTPHLGASTEEAQENVAID
VAEQIRDVLLGLPARSAVNIPGLSAEIMERLKPHLQLAETLGLLVSQLSGGQVQELEVRL
QGEFAEH-PSQPLVVAALKGLLSSALGERINYVNAALEAKGRGIHVLEIKDDASRD-FAG
GSLQLTTRGGQGGHSVTGAVFADGDLRVTSIDEFPVNVPPSRHMLFTRHRDMPGIIGHLG
SLLGEHNVNIASMQVGRRIVRGDAVMVLSIDDPIPPSLLATIHAINGIQEAHPVTL--
>Prom9312|78779836
------------------------------------------------------------
------------------------------------------------------------
------MTKVLITDPIDQTGIDILSQVAQVDQRIGISNSELASIIKEYDALMIRSGTQVT
EEIINSSNKLRIIGRAGVGVDNVDVKAATQKGVLVVNSPGGNTIAAAEHTIAMMLALSRN
IPIANSSTLLGKWERKKFVGNELYKKKLGVVGLGKIGAHVAKVANALGMEVYGYDPFVST
ERAQQIKVKLSELDDLFQQSDYVTLHLPRTPETENLVNMKVLKSMKSSAKLINCARGGLI
DEEALAEALNQSFIGGAAIDVFSKEPLESDSPLLQVEKNLILTPHLGASTREAQENVAVD
VAEQIRDVLLGLSARTAVNIPGLSPDIMDSLKPHLQLAETMGLLVSQLAGGQIQKLEVKL
QGEFVQH-PSQPLIIASLKGLLSKALGDRINYVNASLEADSRGISVVESKDEARPE-FAS
GSLQLTTYGDNGDHSVAGSIFADGELRIISIDQYPVNVSPSRYMLVTRHRDMPGIIGKLG
SLLGSNNVNIASMQVGRKIVRGEAVMVLSIDDPIPNKLLDTIIEVEGITSANPVTL--
>SynsBL|116071264
------------------------------------------------------------
------------------------------------------------------------
------MTKVLVSDPIDQAGLDILNQVAQVDQRIGLSEDELVGIIGEYDGLMIRSGTQVT
ATVIAAASRLKIIGRAGVGVDNVDVPAATQRGVLVVNSPEGNTIAAAEHALAMMLSLSRH
VPQANAGMRAGKWDRKKYVGNELYKKTLGVVGLGKIGSHVAKVAQAMGMDVIAYDPFIAA
DRAKQMQVKLLELDELFRTADYVTLHIPRTKDTENLVNADLLRTMKPTARIVNCARGGVV
DEAAISEAINQGVIAGAGLDVYASEPLAEDSPLRAVERGLVLTPHLGASTEEAQENVAID
VAEQIRDVLLGLPARSAVNIPGLSAEIMERLKPHLQLSETVGLLVSQLAGGHVKEMELRL
QGEFASH-PSQPLVIAALKGLLSAALGDSINFVNASLEAKARGIQVLEVKDESSRD-FAG
GSLQITTRGDQGDRCVTGAVFADGELRITSIDEFPVNVSPSRHMLFTRHRDMPGIIGHLG
SMMGEHNVNIASMQVGRKIVRGDAVMVLSIDDPIPAELLQKITAIDGIQEAHPVTL--
>Prom9515|123966748
------------------------------------------------------------
------------------------------------------------------------
------MTKVLITDPIDQTGIDILSQVAQVDQRIGISNLELASIIQDYDALMIRSGTQVT
GDIINSSKKLRIIGRAGVGVDNVDVKAATQKGVLVVNSPGGNTIAAAEHTIAMMLALSRN
IPIANSSTFLGKWERKKFVGNELFKKKLGVVGLGKIGTHVAKVANALGMDVYGYDPFVSS
ERAQQLQVKLSELKTLFAESDYVSLHLPRTSETENLVDMKVLKSMKDNAKLINCARGGII
DEEALAEALNKSLIGGAAIDVFAEEPLDSNSPLLKVDKNLILTPHLGASTREAQENVAVD
VAEQIRDVLLGLSARTAVNIPGLSPDIMDSLKPHLQLAETMGLLISQLSGGKIQKLDLRL
QGEFVQH-PSQPLIIASLKGLLSKALGDRINYVNASLEAESRGISVVESKDEARPE-FAS
GSLQLTTFGDNGEHSVAGSIFADGELRIISIDQYPVNVSPSRFMLITRHRDMPGIIGKLG
SLLGDHNVNIASMQVGRKIVRGEAVMVLSIDDPIPTNLLESILEVEGITSSDPVTL--
>Cya8802|257060245
------------------------------------------------------------
------------------------------------------------------------
------MAKVLVSDTIDQVGIDILSQVAQVDVKTGLPDEELIKIIPDYDALMLRSGTRVT
QEIIEAGTQLKIIGRAGVGVDNIDVKAATRQGIIVVNSPEGNTIAAAEHALAMMLSLSRH
IPAANESVKANKWDRKRFMGAEVYKKTLGVVGLGKIGSHVANVAKAMGMKLLAFDPFISQ
DRAEQLGCTLVDLDLLFSESDYITLHVPKTPETAHLINAEALAKMKPTTRIINCARGGII
DENALADAIASGQIAGAALDVFEEEPL-GESKLRGL-ENVILTPHLGASTAEAQVNVAID
VAEQIRDVLLGLPARSAVNIPGLTPDVMEKLRPYLQLAETLGNLVGQLAGGRIERLTVRL
QGELATN-KSQPLVVASIKGLLSQALRERVNYVNAAIEAQERGIRVIETRDAAQRD-YS-
GSIHLSAQGSMGEHSVTGVLLGDGEIRITDVDGFPINVPPSNYMLFTVHRDMPGIIGKIG
SLLGGFNVNIASMQVGRKIVRGDAVMALSLDDPLPEGLLSEITKVAGIRDAYTVKL--
>Prom9313|33863698
------------------------------------------------------------
------------------------------------------------------------
--MRRLMTKVLVSDPIDQAGIDILAQVAQVDQRVGLSEDDLKAMIGDYDALMIRSGTQVT
ADVIKAGARLRIIGRAGVGVDNVDVPTATQQGVLVVNSPEGNTIAAAEQALALMLSLSRH
VPQAHASTMAGGWDRKKYVGNELYKKVLGVVGLGKIGSHVARVCNAMGMEVIAYDPFISA
DRAQQMQVRLSSLENLFEQADYITLHLPRTPDTENLVNAELLGKMKSTARLVNCARGGII
DESALADALTAGVIGGAALDVYAQEPLATDSPLRSVQERLILTPHLGASTTEAQENVAVD
VAEQIRDVLLGLPARSAVNIPGLSAEIMERLKPHLQLAETLGLLVSQLSGGQLQELEVRL
QGEFAQH-PSQPLVIAALKGVLSSALGDRINYVNASLEAKGRGIRVLEVKDETSKD-FAG
GSLQLTTRGDQGGHSVTGAVFANGDLRITTIDEFPVNVSPSRHMLLTRHRDMPGIIGQLG
SVLGEHNVNIASMQVGRRIVRGDAVMVLSIDDPIPPSLLVTIHAINGIKEAHPVTL--
>Cya7822|196256256
------------------------------------------------------------
------------------------------------------------------------
------MAKVLVSDPIDQVGIDILSQVAQVDVKTKLPPEELIKIIPEYDALMLRSETKVT
KEVVEAGTNLKIIGRAGVGVDNIDVPAATRQGIVVVNSPEGNTIAAAEHALAMMLSLSRH
IPDANLSIKENKWDRKRFIGTEVYKKTLGVVGLGKIGSHVASVGKALGMKLLAYDPFISK
ERADQLGCTLVDLDLLFSEADYITLHIPKTQETAHLINREALAKMKPTVRIINCARGGVI
DEDALAEFLAAGKIGGAALDVFEQEPL-GESKLREL-TNIILTPHLGASTAEAQVNVAID
VAEQIRDVLLGLPARSAVNIPGLTPDVMEKLRPYLQLAETLGNLVAQLAGGRIEQLTIRL
QGDLASN-ETQPIVVAAIKGLLSQALRERVNYVNAAIEAKERGIRIIETKDASVRG-YS-
GSLHLEAKGSMGEHSVTGALLGNGEIRITDLDEFPINVPPSNYMLFTLHRDMPGIIGKIG
SLLGSFNVNIASMQVGRKIVRGDAVMALSLDDPLPEGILSEITKVAGIRDAYTVKL--
>Cya7424|218441675
------------------------------------------------------------
------------------------------------------------------------
------MAKVLVSDPIDQVGIDILSQVAQVDVQTKLSPEELIKIIPEYDALMLRSQTKVT
KEVVEAGTQLKIIGRAGVGVDNIDVPAATRQGIVVVNSPEGNTIAAAEHALAMMLSLSRH
IPDANQSVKENKWDRKRFMGTEVYKKTLGVVGLGKIGSHVAGVGKSLGMKLLAYDPFISK
ERADQIGCTLVDLDLLFSEADYITLHIPKTPDTTHLINQEALAKMKPNVRIINCARGGVI
DEDALAEFLQEHPDAGAALDVFEQEPL-GESKLRGL-PNVILTPHLGASTAEAQVNVAID
VAEQIRDVLLGLPARSAVNIPGLTPDVMEKLRPYLQLAETLGNLVAQLAGGRIEQLTVRL
QGDLAAN-ETQPIVVAAIKGLLSEALRERVNYVNAAIEAKERGIRVIETRDASIRD-YS-
GSLHLEAKGSMGEHSVTGALLSNGEIRITDLDEFPINVPPSNYMLFTLHRDMPGIIGKIG
SLLGSFNVNIASMQVGRKIVRGDAVMALSLDDPLPEGILSEITKVAGIRDAYTVKLSI
>PromN1A|124026487
------------------------------------------------------------
------------------------------------------------------------
------MTKVLVSDPIDQAGIDILTQVAQVDQKVGLSPDQLKNIIGEYDGLMIRSGTQVT
SDVISEAKKLRIIGRAGVGVDNVDVPTATRKGVLVVNSPGGNTIAAAEHALAMMLALSRN
IPPANASMFAGGWDRKKYVGNELYKKTLGVVGLGKIGSHVAKVANAMGMEVIGFDPFVSN
ERAQQMQVRLSDIEELFKESDYVTLHLPRTPETENLVDIDLLRKMKPTARLVNCARGGII
NENDLANALAENVIQGAAIDVYAKEPLAENSPLRAVKKGLVLTPHLGASTVEAQQNVAID
VAEQIRDVLLGLPARSAVNIPGLSAEIMDSLKPHLKLAETLGLLVSQISGGQIQKLEVRL
QGEFAQH-PSQPLVIATLKGLLTSALGDKINYVNASLEAKGRGIDVVEIKDELCPE-FAR
GSLQLDSFSDKGGHSVSGTVFGDGDLGITSIDEYPINFVPSRHMLFTRHRDMPGIIGQIG
SLLGKYNVNIASMQVGRRIVRGEAVMVLSIDDPIPSELLGSILSMQGINEAHSVTL--
>Micc|254412600
------------------------------------------------------------
------------------------------------------------------------
------MSKVLVSDPIDQAGIDILSQVAQVDVKTNLSPEELVSIIPEYDAMMIRSGTRVT
KEIIEVGKQLKIIGRAGVGVDNVDVPAATRQGIVVVNSPEGNTIAAAEHALAMMLSLSRH
IPEANQSVKNSQWDRKRFIGAEVYKKTIGIVGLGKIGSHVATVVRSMGMKLLAYDPFISL
ERADQLGCRLVDMDLLLRESDYVTLHIPKTPETTHLINAEALATMKPTARIINCSRGGVI
DEAALSEALKTGKIAGAALDVFESEPL-GESPLRELGKEVILTPHLGASTAEAQVNVAID
VAEQIRDVLLGLPARSAVNIPGLSSNVLEQLKPYMRLAETLGNLVSQLAGGRIEQLNVRL
QGELATN-NSQPLVVASLKGLLSQALRERVNYVNASIEAKERGIRVIETRDASVQD-YSG
GSLLLSAKGSLGEHSVTGALLSDGEIHITSIDEFPINVPPSHHMLFTLHRDMPGIIGKIG
SLLGSFNVNIASMQVGRKIVRGDAVMVLSIDDPLPEGILTEITKVPGIRDAYTVTL--
>Prom9202|254526871
------------------------------------------------------------
------------------------------------------------------------
------MTKVLITDPIDQTGIDILSQVAQVDQKIGISESELASIIGDYDALMIRSGTQVT
EEIINSSSKLRIIGRAGVGVDNVDVKAATQKGVLVVNSPGGNTIAAAEHTIAMMLALSRH
IPFANSSTLLGKWERKKFVGNELFNKKLGVVGLGKIGAHVAKVANALGMEVYGYDPFVSN
ERAQQIQVKLSELGDLFQQSDYVTLHLPRTPETENLVNMDVLKSMKSSAKLINCARGGLI
DEEALAEALNKSLIGGAAIDVFSKEPLESNSPLLKVEKNLILTPHLGASTREAQENVAVD
VAEQIRDVLLGLSARTAVNIPGLSPDIMDSLKPHLQLAETMGLLISQLSGGQIQKLEVKL
QGEFVQH-PSQPLIIASLKGLLSKALGDRINYVNASLEADSRGITVVESKDEARPE-FAS
GSLQLTTYGDNGDHSVAGSIFADGELKIMSIDQYPVNVSPSRYMLVTRHRDMPGIIGKLG
SLLGSNNVNIASMQVGRKIVRGEAVMVLSIDDPIPNKLLDTIIEVEGITNANPVTL--
>Nods|119508833
------------------------------------------------------------
------------------------------------------------------------
------MSKVLVSDPIDQAGIDILTQVATVDVKTGLTPAELIEIIGEYDALMIRSGTRVT
QEIIEAGTQLKIIGRAGVGVDNVDVPAATRRGIVVVNSPEGNTIAAAEHALAMMLSLSRH
IPDANASVKSGEWDRKTFVGAEVYKKTLGVVGLGKIGSHVATVARAMGMKLLAYDPFIST
ERAEQLGCQLVEMDLLMQQADYITLHIPKTPETTHLINATTLAKMKPTARIINCARGGII
DEAALAVAIKEGQIKGAALDVFESEPL-GESDLRSLGKEVILTPHLGASTTEAQVNVAID
VAEQIRDVLLGLAARSAVNIPGLGPDVLEELKPYMQLAETLGNLVGQLAGGRVESLTVRL
QGELASN-KSQPLVVASLKGLLYQALRERVNYVNATIEAKERGIRVIETRDASARD-YA-
GSLHLEATGTLGTHSVTGALLGDKEIHLTDVDGFPINVPPSKYMLFTLHRDMPGIIGKLG
SLLGSFNVNIASMQVGRKIVRGDAVMALSIDDPLPDGILAEIVKVAGIRDAYTVTL--
>Cyab|254430175
------------------------------------------------------------
------------------------------------------------------------
------MTKVLVSDPIDQAGIDILSQVAMVDLRPGLAPEELVQIIGDYDALMIRSGTTVT
ADIIAAAGKLRIIGRAGVGVDNVDVPAATKRGVLVVNSPEGNTIAAAEHALALMLSLSRH
VPHAHGSTMAGGWDRKTYVGNELYKKKLGVVGLGKIGSHVARVAKAMGMELLAYDPFVSP
ERAQSMQVKLLPLADLFAEADYISLHLPRTPDTENLVDAELLRSMKPTARLVNCARGGIV
DEAALAEAVEAGVIAGAALDVFAKEPLAADSPLRSVKERLVLTPHLGASTAEAQENVAID
VAEQIRDVLLGLPARSAVNIPGLNAEVMEQLKPHLQLAETLGQLLSQLAGGAISELEVRL
QGEFAGH-PAQPLVVAALKGLLSTALGDSINYVNASLEAKDRGIHVLEVKDGAARD-YAG
GSLQLSSRSSLGNHSVTGAVFADGELRVTSIDEFPVNVTPSRHMLFTRHRDMPGIIGQIG
SVLGEHNVNIASMQVGRRIVRGDAVMVLSLDDPIPTSLLACVNDIDGIQEAHPVTL--
>Acam|158334453
------------------------------------------------------------
------------------------------------------------------------
------MPKVLVSDPIDPSGIDLLGQVAQVDVKTKLSPEELIQIIPEYDALMIRSGTQVT
EAVIEAATQLKIIGRAGVGVDNVDVPTATKKGIVVVNSPEGNTIAAAEHALALMLSLSRH
IPDANQSVKAGKWERKKFTGVEVYKKTLGVVGLGKIGSHVATVARAMGMKLLAYDPFLSQ
ERAEQLGCRLVELDFLFQESDYITLHLPKTPETQNLVNAETLGKMKSTARIINCARGGII
DEDALGKALESGQIAAAALDVYASEPL-GDSPLCHLEQDIILTPHLGASTEEAQTNVAVD
VAEQIRDVLLGLPARSAVNIPGLRPDVLEKLKPYMLLAETLGNLVGQLAGGRIESLDVRL
QGELASN-DSQPIVVAALKGLLSPALRERVNYVNAGIEAKDRGIRVVETRDASVRD-YS-
GSIQLSAKGPSETRSVTGAILGEDELRITNIDDFPINVVPTRHMLLTVHRDMPGIIGQIG
SQLGSFNVNIASMQVGRKMVRGSAVMVLSLDDPLPEGVLSEITNVEGIRDAYIVNLQ-
>Prom9301|126696878
------------------------------------------------------------
------------------------------------------------------------
------MTKVLITDPIDQKGIDILSQVAQVDHKIGISDSELASIIGDYDALMIRSGTQVT
EEIINSSSKLRIIGRAGVGVDNVDVKAATQKGVLVVNSPGGNTIAAAEHTIAMMLALSRH
IPIANSSTLLGKWERKKFVGNELYKKKLGVVGLGKIGAHVAKVANALGMEVCGYDPFVST
ERAQQIQVKLSDLEDLFQQSDYVTLHLPRTPETENLVNMDVLKNMKSSAKLINCARGGLI
DEEALAQALNQSLIAGAAIDVFSKEPLESNSPLLKVEKNLILTPHLGASTREAQENVAVD
VAEQIRDVLLGLSARTAVNIPGLSPDIMDSLKPHLQLAETMGLLISQLSGGQIQKLEVKL
QGEFVQH-PSQPLIIASLKGLLSKALGDRINYVNASLEADSRGISVVENKDEARPE-FAS
GSLQLTTYGDNGDHSVAGSIFADGELRIISIDQYPVNVSPSRYMLVTRHRDMPGIIGKLG
SLLGSNNVNIASMQVGRKIVRGEAVMVLSIDDPIPNKLLDTIIEVDGITNANPVTL--
>Artm|209523822
------------------------------------------------------------
------------------------------------------------------------
------MPKVLVSDPIDQVGLDIISQVAQVDVKTGLPAEELVKIIPEYDALMIRSGTRVT
KEIIEAGTQLKIIGRAGVGVDNVDVPAATRQGIVVVNSPQGNTIAAAEHAIAMMLALSRH
IPEANVSVKSGQWNRKQFIGVEVYKKTLGIVGLGKIGSHVASAAKAMGMKLLAYDPFISQ
DRAEQLGCRLVDLDLLIRESDYISLHMPKTEETYHLINAQALAQMKPTARIINCARGGIV
DEVALAEALKNDQIAGAAVDVYENEPLEENSPLRELGQKVILTPHLGASTEEAQVNVAID
VAEQIRDVLLGLPARSAVNIPGLYPDALEQLKPYLQLAETLGNLVSQLVGGRVDFLDIRL
QGDLANR-DSKPVVVAALKGLLSQALRERVNYVNATIEAKERGIRVIETRDASVCD-YT-
GSLHLEAKGSLGTHSVTGALLGDREIRVTNIDDFPINVPPTRYMLFTLHRDMPGIIGKIG
SLLGSFNVNIASMQVGRKIVRGEAVMVLSLDDPLPDGLLSEIMKVAGIRDAYTVTL--
>Syne6301|56752495
------------------------------------------------------------
-------------------------------------------------MIGRICGSSIP
VARWLTMPKVLVSDPIDQVGLDILSQVAQVDVKTGLSPSELAQIIGEYDALMLRSGTRVT
AEVIEAGQKLRIIGRAGVGVDNVDVPAATRRGIVVVNSPEGNTIAAAEHTLAMMLSLSRH
IPDANASTKSGGWDRKSFVGTEVYKKTLGVVGLGKIGSHVATVAKAMGMKLLAYDPFISA
ERAEQIGARLVELDILFQEADYITLHIPKTPETANLINAETLAKMKPTTRIINCARGGVI
NEQALADAIAAGKIGGAALDVYDQEPLQADSPLRALGKNLILTPHLGASTTEAQVNVAVD
VAEQIRDVLLGLPARSAVNIPGLYPDILEKLRPYLQLAETLGNLLSQVAGGRLEQLTVRL
QGELAAQ-QSQPIVVAALKGLLTQALRERVNYVNAMIEAKERGIRIIETRDESVRDDYAG
GSLQLVATGSNGEHRVMGALLGDGEIRITNVDEFPVNVPPSRYMLFTRHRDMPGIIGKIG
SLLGSFNVNIASMQVGRRIVRGDAVMVLSLDDPLPEGILAEITKVAGISDAYTVVL--
>Anav|75909963
------------------------------------------------------------
------------------------------------------------------------
------MSKVLVSDPIDQAGIDILSQVATVDVNTGLKPAELIEIIGQYDALMIRSGTRVT
QEIIEAGTQLKIIGRAGVGVDNVDVPAATRRGIVVVNSPEGNTIAAAEHALAMMLSLSRH
IPDANASVKRGEWDRKTFVGAEVYKKTLGVVGLGKIGSHVATVAKAMGMKLLAYDPFIST
ERAEQLGCQLVDLDLLMQQSDYITLHIPKTPETTHIINATTLAKMKPTARIINCARGGII
DEAALAAAVKEGKIAGAALDVFESEPL-GESDLRAIGKDIILTPHLGASTTEAQVNVAID
VAEQIRDVLLGLPARSAVNIPGLGPDVLEELKPYMQLAETLGKLVGQLAGGRVELLTVRL
QGELATN-KSQPLVIASLKGLLHQALRERVNYVNANIEAKERGIRVIETRDASARD-YA-
GSLRLEATGTLGTHSVTGALLGDKEIHLTDVDGFPINVPPSKYMLFTLHRDMPGIIGKLG
SLLGSFNVNIASMQVGRKIVRGDAVMALSIDDPLPDGILAEITKVPGIRDAYTVTL--
>Artp|284052483
------------------------------------------------------------
------------------------------------------------------------
------MPKVLVSDPIDQVGLDILSQVAQVDVKTGLPAEELVKIIPEYDALMIRSGTRVT
KEIIEAGTHLKIIGRAGVGVDNVDVPAATRQGIVVVNSPQGNTIAAAEHAIAMMLALSRH
IPEANVSVKNGQWNRKQFIGVEVYKKTLGIVGLGKIGSHVAAAAKAMGMKLLAYDPFISQ
DRAEQLGCRLVDLDLLIRESDYISLHMPKTEETYHLINAEALAQMKPTARIINCARGGIV
DEVALAEALKSDQIAGAAVDVYENEPLEENSPLRELGQKVILTPHLGASTEEAQVNVAID
VAEQIRDVLLGLPARSAVNIPGLYPDALEQLKPYLQLAETLGNLVSQLVGGRVDFLDIRL
QGDLANR-DSKPVVVAALKGLLSQALRERVNYVNATIEAKERGIRVIETRDASVCD-YT-
GSLHLEAKGSLGTHSVTGALLGDREIRVTNIDDFPINVPPTRYMLFTLHRDMPGIIGKIG
SLLGSFNVNIASMQVGRKIVRGEAVMVLSLDDPLPDGLLSEIMKVAGIRDAYTVTL--
>Cya7425|220908749
MRQKPEGFPFDLQRPGKTPDTPSKKTKKSSSEGKPSTQKPHRPSSELEKPSKKLEDASSE
PERPSKKPDLLSSKDKNVVLLFTPPAHAGSLQGANPLPSPPNTIDNALPGVEWLSGTFYH
INLFLAMPKVLVSDPIDQVGIDLLAQVAQVDVRTDLSPEELIQIIPDYDALMIRSGTKVT
QAVIEAANQLKIIGRAGVGVDNVDVPAATRKGIVVVNSPEGNTIAAAEHTLAMMLSLSRH
IPAASQSVKSGKWDRKSFTGVEVYKKTLGVIGLGKIGSHVATVARAMGMNLLAYDPYLSN
ERAEQIGCRLVNLDLLFAEADYITLHLPKTPETQHLIKAETLARMKPTARIINCARGGII
DEAALVEALKEGKIAGAALDVFENEPL-GESPLLSLGKEVVLTPHLGASTEEAQTNVAID
VAEQIRDLFLGKPVRSAVNIPGLRPDVLEKLKPYLQLAETLGNLVGQLAGGRIEALDVRL
QGELASN-DSQPIVVAALKGLLTPALRERVNFVNAAIEAKERGIRVIETRDASVRD-YA-
GSICLSAKGPLETRSVTGALLGADELRITDIDDFPINVPPTRHMLLTLHRDMPGIIGKIG
SLLGSFNVNIASMQVGRKMVRGNAVMVLSLDDPLPEGLLTEITKVSGIRDAYIVNL--
>Cya51142|172037049
------------------------------------------------------------
------------------------------------------------------------
------MAKVLVSDPIDQVGIDILSQVAQVDVKTGLPPEELVKIIPEYDAMMLRSGTRVT
KEIIAAGTQLKIIGRAGVGVDNIDVPAATRQGIVVVNSPEGNTIAAAEHALAMMLSLSRH
IPEANQSVKNNKWERKRFIGAEIYKKTLGVVGLGKIGSHVANVAKSMGMKLLAYDPFISK
ERADQLGCTLVDLDLLFAESDYITLHIPKTPETTHLINKEALGKMKPTARIINCARGGTI
DEDALAEAIAEGKIAGAALDVFEEEPL-GESKLRNY-DNIILTPHLGASTAEAQVNVAVD
VAEQIRDVLLGLPARSAVNIPGLTPDVMEKMRPYLQLAETLGNLVGQLAGGRIERLTVRL
QGELAST-KGQPIVVASIKGLLSQALRERVNYVNAAIEAKERGVRIIETRDASIRD-YS-
GSLHLSAQGSLGEHSVTGALLSDGEIRITDVDGFPINVPPSNYMLFTVHRDMPGIIGKIG
SLLGSFNVNIASMQVGRKIVRGDAVMALSLDDPLPEGLLTEITKVSGIRDAYTVKL--
>Lyns|119491306
------------------------------------------------------------
------------------------------------------------------------
------MPKVLVSDSIDPAGIDILSQVAQVDVKTGLPAEELVKIISEYDALMIRSGTRVT
QEIIEAGVQLKIIGRAGVGVDNVDVAAATRAGIVVVNSPEGNTIAAAEHALAMMLSLSRY
IPEANQSVKSGKWDRKKFIGVEVYKKTLGIVGLGKIGSHVAAAAKAMGMKLLAFDPYISQ
ERADQLSCRLVDLELLLQESDYITLHMPKTKDTYHMIDAKAFEKMKPTARIINCARGGII
DEAALVEALKQGQIAGAAIDVYENEPLEAESPLRALDQKLVLTPHLGASTEEAQVNVAVD
VAEQIRDVLLGLPARSAVNIPGLYPDALEKLKPYLQLAETLGNLVSQLAGGRVDFLDVRL
QGELATN-NSQPVVVASLKGLLSQALRERVNYVNASIEAKERGIHVIETRDASAND-YT-
GSLHLEAKGSLGTHSVTGALLGSSEMRITNIDGFPINVPPTHHMLFTLHRDMPGIIGKIG
SLLGSFNVNIASMQVGRKIVRGEAVMVLSIDDPLPEGLLSEIMKVPGIRDAYTVTL--
>Prom9211|159903950
------------------------------------------------------------
------------------------------------------------------------
------MTKVLVSDPIDQAGIEILSQVAQVDQRIDLSNEQLKEVISEYEALMIRSGTQVT
SEVIEASDRLRIIGRAGVGVDNVDVPAATKRGVLVVNSPGGNTIAAAEHALALLLALSRN
IPQAHSSTFGGLWERKKYVGNELYKKILGVVGLGKIGSHVAKVANAMGMEVIAFDPFVSA
DRAQQMQVRLSSIDNLFEEADYITLHLPRTPETENLVNAQLLSTMKSTARLVNCARGGII
DEAALADALNSEVIAGAALDVYAEEPLKKDSPLLSVNKGLILTPHLGASTAEAQENVAID
VAEQIRDVLLGLPARSAVNIPGLSAEIMDSLKPHLQLAETLGLLASQISGGHIQKLEVRL
QGEFAQH-PSQPLVVATLKGLLSTALGDRINYVNASLEAKGRGINVLEVKDESCPD-FSG
GSLQLTTVADDGSHSLAGTVFADGDLRITCIDEFPVNVAPSRHMLFTRHRDMPGIIGKIG
SLLGVHNVNIASMQVGRRIVRGEAVMVLSIDDPIPSELLKSILQIQGINEAHPVTL--
>Noss|17229382
------------------------------------------------------------
------------------------------------------------------------
------MSKVLVSDPIDQAGIDILSQVATVDVNTGLKPAELIEIIGQYDALMIRSGTRVT
QEIIEAGTQLKIIGRAGVGVDNVDVPAATRRGIVVVNSPEGNTIAAAEHALAMMLSLSRH
IPDANASVKRGEWDRKTFVGAEVYKKTLGVVGLGKIGSHVAAVAKAMGMKLLAYDPFIST
ERAEQIGCQLVDLDLLMQQSDYITLHIPKTPETTHIINATTLAKMKPTARIINCARGGII
DEAALAAAIKEGKIAGAALDVFESEPL-GESDLRAIGKDIILTPHLGASTTEAQVNVAID
VAEQIRDVLLGLPARSAVNIPGLGPDVLEELKPYMQLAETLGKLVGQLAGGRVELLTVRL
QGELATN-KSQPLVIASLKGLLHQALRERVNYVNANIEAKERGIRVIETRDASARD-YA-
GSLRLEATGTLGTHSVTGALLGDKEIHLTDVDGFPINVPPSKYMVFTLHRDMPGIIGKLG
SLLGSFNVNIASMQVGRKIVRGDAVMALSIDDPLPDGILAEITKVPGIRDAYTVTL--
>Cya8801|218247173
------------------------------------------------------------
------------------------------------------------------------
------MAKVLVSDTIDQVGIDILSQVAQVDVKTGLPDEELIKIIPDYDALMLRSGTRVT
QEIIEAGTQLKIIGRAGVGVDNIDVKAATRQGIIVVNSPEGNTIAAAEHALAMMLSLSRH
IPAANESVKANKWDRKRFMGAEVYKKTLGVVGLGKIGSHVANVAKAMGMKLLAFDPFISQ
DRAEQLGCTLVDLDLLFSESDYITLHVPKTPETAHLINAEALAKMKPTTRIINCARGGII
DENALADAIASGQIAGAALDVFEEEPL-GESKLRGL-ENVILTPHLGASTAEAQVNVAID
VAEQIRDVLLGLPARSAVNIPGLTPDVMEKLRPYLQLAETLGNLVGQLAGGRIERLTVRL
QGELATN-KSQPLVVASIKGLLSQALRERVNYVNAAIEAQERGIRVIETRDAAQRD-YS-
GSIHLSAQGSMGEHSVTGVLLGDGEIRITDVDGFPINVPPSNYMLFTVHRDMPGIIGKIG
SLLGGFNVNIASMQVGRKIVRGDAVMALSLDDPLPEGLLSEITKVAGIRDAYTVKL--
>Glov|37521708
------------------------------------------------------------
------------------------------------------------------------
------MPKVLVSDAIDQAGIEILTQVAQVTYEPDLSPATLLETIPQYDALMIRSGTKVT
ALVIEAAQRLRIIGRAGVGVDNVDLQAATRKGIVVVNSPEGNTIAAAEHAIALMMSLSRH
VGEANASLKAGQWKRSQFIGVEVYKKTIGVVGLGRIGSHVTRVARALGMQIVAFDPYISA
ERAQQLGARLVDLEQLFHEADYITLHVPRTPETTHLINEKTLASMKPTARIINCARGGLI
DEQALYVALKEGRIAGAALDVFENEPL-GESPLCALGREVILTPHLGASTEEAQTNVAID
VAEQIRDVLLGLPARTAVNIPGLRAEVLQELKPYLELADTLGNLVGQLAGGRVDALDIRL
QGILAAK-DAQPIVVAALKGLLTPALRERVNFVNALLEAKERGIRVTETRDSAFAD-YA-
GSIRLEARGPEGERSVTGALLAEDELRITNIDEFPISVAPSRYMLITLHRDMPGIIGKVG
SFLGSYNVNIAGMQVGRKLVRGDAVMMVSLDDPLPEGLLGEIESVPGIRKAYTVNL--
>Syns8102|33865069
------------------------------------------------------------
------------------------------------------------------------
------MSKVLVSDPIDQAGVDILSQVAQVDQRPGLSPEELVSVIGDYDGLMIRSGTQVT
AEVIAAASKLKIIGRAGVGVDNVDVPAATQRGVLVVNSPEGNTIAAAEHALAMMLSLSRH
VPQAHAGMRVGKWDRKKYVGNELYKKTLGVVGLGKIGSHVARVARAMGMEVIAYDPFIAA
DRAQQMQVRLTELDELFRTADYVTLHIPRTKDTENLVNAELLRTMKPTARIVNCARGGVV
DEAAIAEAINGGVIAGAGLDVYASEPLAEDSPLRAVERGLVLTPHLGASTEEAQENVAID
VAEQIRDVLLGLPARSAVNIPGLSAEIMERLKPHLQLAETVGGLVSQLSGGQVQELELRL
QGDFASH-PSQPLVIASLKGLLGAVLGDSINFVNASLEAKARGIRVLEVKDEASRD-YAG
GSLQLISRGDQGSRSVTGAVFADGELRITSIDEFPVNVTPSSHMLFTRHRDMPGIIGQLG
SMLGEHNVNIAAMQVGRKIVRGDAVMVLSIDDPIPAALLQTITAIEGIQEAHPVSL--
>Thee|22297868
------------------------------------------------------------
------------------------------------------------------------
------MPKVLVSDPIEQVGLDLLAQVAQVDVKIGLSEEELIKIIPEYDALMIRSGTKVT
KDVIEAANQLKIIGRAGVGVDNVDVPAATRKGIIVVNSPEGNTIAAAEHTLAMMLSLARH
IPDANAAVKAGQWDRKRFTGVEIYKKTLGIIGLGKIGSHVATVARAMGMKLLAYDPYLST
ERAEQLGCRLVELDVLFAESDFITLHLPKTPETQHLINAKTIAKMKPTARIINCARGGII
DEVALVEALKSGRLAGAALDVFENEPLEADSPLRSLGMEAILTPHLGASTEEAQVNVAID
VAEQIRDVLLGLPARSAVNIPGLRPDVLEKLAPYMQLAETLGNLVGQLAGGRVESLEVRL
QGELATN-ESQPIVIAALKGLLSPALRERVNYVNAGLEAKERGIRVVETRDESQRD-YA-
GSLTLIAKSPSMTRSVSGALLSHNELRITSIDDFPISVAPTRYMLLTLHRDMPGIIGKIG
TQLGSFNVNIASMQVGRKMVRGNAVMVISLDDPLPEGLLEEILKVPGIRDAYIVNL--
>Syns9916|116073644
------------------------------------------------------------
------------------------------------------------------------
------MTKVLVSDPIDQAGIDILSQVAQVDQRTGLSPEELKSIIGEYDALMIRSGTQVT
ADVIAAADKLRIVGRAGVGVDNVDVPAATQRGVLVVNSPEGNTIAAAEHALALLLSLSRH
VPQAHASMREGAWDRKKYVGNELYKKVLGVVGLGKIGSHVAKVAKAMGMEVIAYDPFVSL
ERAQQMQVRLTQLPDLFSSADYITLHIPRTPDTENLVNAELLRSMKSTARLVNCARGGII
DEAALAEAIENGVIAGAGVDVFASEPLAEDSPLRKVQRGLVLTPHLGASTEEAQENVATD
VAEQIRDVLLGLPARSAVNIPGLSAEIMERLKPHLQLAETLGLLISQLAGGQVEELEVRL
QGEFSEH-PSQPLVIAALKGLLSNALGERINYVNAALEAKARGIHVLEVKDEASRD-FAG
GSLQLTTRGSQGGHSVTGAVFADGELRVTTIDEFPVNVPPSRHMLFTRHRDMPGIIGQLG
SVLGEHNVNIASMQVGRRIVRGDAVMVLSIDDPIPPTLLANINAIDGIQEAHPVTL--
>PromMED|33861910
------------------------------------------------------------
------------------------------------------------------------
------MTKVLITDPIDQKGIDILSQVAQVDQKIGISNSELASIIHDYDALMIRSGTQVT
GDIINSSKKLRIIGRAGVGVDNVDVKAATQKGVLVVNSPGGNTIAAAEHTIAMMLALSRN
IPIANSSTFLGKWERKKFVGNELFKKKLGVVGLGKIGTHVAKVANALEMDVYGYDPFVSS
ERAQQLQVRLSELKTLFEESDYVTLHLPRTSETENLVNMKVLKSMKKNAKLINCARGGII
DEEALAEALNNSLIGGAAIDVFAKEPLDSNSPLLKVDKNLILTPHLGASTREAQENVAVD
VAEQIRDVLLGLSARTAVNIPGLSPDIMDSLKPHLQLAETMGLLISQLSGGQIQKLEVRL
QGEFVQH-PSQPLIIASLKGLLSKALGDRINYVNASLEAESRGISVVESKDEARPE-FAS
GSLQLTTFGDNGEHSVAGSIFADGELRIISIDQYPVNVSPSRFMLITRHRDMPGIIGKLG
SLLGDHNVNIASMQVGRKIVRGEAVMVLSIDDPIPTNLLESILEVEGITSSDPVTL--
>Scys6803|16330470
------------------------------------------------------------
--------------------------------------MNLAWLQGLSLGLLSPPAPALL
IFRSFTMAKVLVSDSIDQVGIDILKQVAQVDVKTGLSEAEIIDIVPEYDAIMLRSATKVT
EKIIQAGSQLKIIGRAGVGVDNIDVPAATRQGIVVVNSPEGNTIAAAEHALAMMMALARH
IPDANKSVKESKWERKQFIGTEVYKKTLGVVGLGKIGSHVAGVAKAMGMKLLAYDPFISQ
ERADQIGCTLVDLDLLFSEADFITLHIPKTPETANLINAETLAKMKPTARIINCSRGGII
DEEALVTAIETAQIGGAALDVFAQEPL-GESRLREF-SNVILTPHLGASTEEAQVNVAVD
VAEQIRDVLLGLPARSAVNIPGLTPDVMEKLRPYLKLAETLGTLVGQLAGGRIDRLTVCL
QGDLAEYTNSQPLVVAAIKGLLSQALRERVNYVNAAIEAKERGIRVIETKDASVRD-YS-
GSLHLKATGTMGEHSATGALLSNGEIRITDVDEFPINVPPNNYMLFTLHRDMPGIIGKIG
SLLGSFNVNIASMQVGRKIVRGDAIMALSLDDPLPDGLLSEITKVAGIRDAYTVKL--
>Syn9902|78184104
------------------------------------------------------------
------------------------------------------------------------
------MTKVLVSDPIDQAGLDILNQVAQVDQRIGLSEDELVGIIGEYDGLMIRSGTQVT
ATVIAAAGRLKIIGRAGVGVDNVDVPAATQRGVLVVNSPEGNTIAAAEHALAMMLSLSRH
VPQANAGMRAGKWDRKKYVGNELYKKTLGVVGLGKIGSHVAKVAQAMGMDVIAYDPFIAA
DRAKQMQVKLIELDELFRTADYVTLHIPRTKDTENLVNADLLRTMKPTARIVNCARGGVV
DEAAISEAINQGVIAGAGLDVYASEPLAEDSPLRAVERGLVLTPHLGASTEEAQENVAID
VAEQIRDVLLGLPARSAVNIPGLSAEIMERLKPHLQLSETVGLLVSQLAGGHVKEMELRL
QGEFASH-PSQPLVIAALKGLLSAALGDSINFVNASLEAKARGIQVLEVKDESSRD-FAG
GSLQITTRGDQGDRCVTGAVFADGELRITSIDEYPVNVSPSRHMLFTRHRDMPGIIGHLG
SMMGEHNVNIASMQVGRKIVRGDAVMVLSIDDPIPADLLQKITAIDGIQEAHPVTL--
>Trie|113477612
------------------------------------------------------------
------------------------------------------------------------
------MPKVLVSDSIDQNGINILSQVAQVDIKIGLPVEELVKIIPEYDGLMIRSGTKVT
KEIIEAADKLKIIGRAGVGVDNVDVQAATRKGIVVVNSPEGNTIAAAEHALAMMLSMSRH
VPEANQSIINAQWDRKKFVGVEVYKKTLGVVGLGKIGSHVAKVAKAMGMKILAYDPFISE
ERAEQLGCSLVDLDLLVQESDYITLHIPKTDETYHSINAETFAKMKPTARIINCSRGGII
DEVALSKALKEGKIAGAALDVYENEPLEVESPLRDLGQKIVMTPHLGASTAEAQVNVAID
VAEQIRDVLLGLPARSAVNIPGMYPDTLKKLKPYLRLAETLGNLVSQLAGGRIDFLNVRL
EGDLAGG-DSKPVVVGALKGLLSQALRERVNYVNAFIEAKERGIRVVETRDDSVRD-YT-
GSLHLEAKGSLGEHNVRGSLLGKDEIRITNIDGFPINVPPSPYMLLTLHRDMPGIIGKIG
SLLGSFNVNIASMQVGRKIVRGDAVMVLSVDDPLPEEILTEILKEPGIRNAYTVAL--
>Syn9311|113954952
------------------------------------------------------------
------------------------------------------------------------
------MTKVLVSDPIDQAGLDILGQVAQVDERIGLSSEELKSIIGDYDALMIRSGTQVT
ADVIEAADRLRIIGRAGVGVDNVDVPAATQRGVLVVNSPEGNTIAAAEHALAMLLSVSRH
VPQAHGSMRSGAWDRKKYVGNELYKKLLGVVGLGKIGSHVARVAKAMGMEVIAFDPFISA
ERAQQMQVRLTTLEALFQQADYITLHIPRTPDTENLVNAELLRTMKSTARIVNCARGGIV
DEPAIAEAIESGVIAGAGLDVFASEPLAQDSPLRAVERGLVLTPHLGASTEEAQENVAVD
VAEQIRDVLLGLPARSAVNIPGLSAEIMERLKPHLQLAETLGLLVSQLSGGQIQELEVRL
QGEFASH-PSQPLVVAALKGLLSTALGDRINYVNASLEAKGRGIHVLEIKDDASRD-FAG
GSLQLTTRGGQGGHSVTGAVFADGDLRVTSIDEFPVNVPPSRHMLFTRHRDMPGIIGHLG
SLLGEHNVNIASMQVGRRIVRGDAVMVLSIDDPIPPALLTTIHGINGIQEAHPVTL--
>NoAz|298491116
------------------------------------------------------------
------------------------------------------------------------
------MSKVLVSDPIDQAGIDILSQVATVDVKTGLKPAELIEIIGEYDALMIRSGTRVT
QEIIEAGTQLKIIGRAGVGVDNVDVPAATRKGIIVVNSPEGNTIAAAEHALAMILSLSRH
IPDANASVKRGEWDRKTFVGAEVYKKNLGIVGLGKIGSHVASVAKAMGMKLLAYDPFIST
ERAEQMGCQLVDLDLLFQQADYITLHIPKTPETTNLINAKTLAKMKPTARIINCARGGII
DESALAAAIKEGKIGGAALDVFDSEPL-GESELRSLGKDIILTPHLGASTTEAQVNVAID
VAEQIRDVILGLPARSAVNIPGLGPDILEELKPYMQLAETLGNLVGQLAGGRVETLTVKL
QGELATN-KSQPLVVAALKGLLYQALRERVNYVNASIEAKERGIRVIETRDASARD-YA-
GSLHLEATGTLGTHSVTGALLGDKEIHLTDVDGFPINVPPSKYMLFTLHRDMPGIIGKLG
SLLGSFNVNIASMQVGRKIVRGDAVMALSIDDPLPDGILDEITKVPGIRDAYTVTL--
>Ucyn|284929797
------------------------------------------------------------
------------------------------------------------------------
------MTKVLVSDPIDPIGIDILSQVAQVDIKIGLPLDELIKIIPEYNALMIRSGTYVT
KEVITAGSQLKIIGRAGVGVDNIDIPSATRQGIVVVNSPEGNTIAAAEHTLAMMLSLSRH
IPQANQSIKEHRWDRKSFIGAEVYKKTLGIIGLGKIGSHVANIAKSMGMKLLAYDPFISN
ERADQLGCVLVELELLFSESDYITLHIPKTPETAHIINKKALSKMKSTARIINCARGGII
DEDALAEAIINKKIAGAALDVFEKEPL-SNSKLKNL-DNVILTPHLGASTTEAQINVAVD
VAEQIRDVLLGLSARTAVNIPGLVPDLVEKIRPYLELAETLGNLAGQLAGGRIEKLTVRL
QGELAAM-QSQPIVIASIKGLLSQALRERVNYVNAAIEAKERGIRIIETRDASICD-YA-
ASLHISVQGSLGEHSVTGTLLSDGEIRITNVDLFPINVPPSNHMLFTIHRDMPGIIGKIG
SLLGSFNVNIASMQVGRKIVRGDAVMAVSLDDPLPDSLLLEIMKVTGIRDAYTIKL--
>Syns5701|87301209
------------------------------------------------------------
------------------------------------------------------------
------MTKVLVSDPIDQTGIDILSQVAQVDVRTGLPPEQLQQIIGDYDALMIRSGTQVT
AAIIEAATRLKIIGRAGVGVDNVDVEAATQRGVLVVNSPEGNTIAAAEHALAMMLALSRH
VPQAHVSTMAGGWERKKYVGNELYKKKLGVVGLGKIGSHVARVAKAMGMEVLAYDPYISA
ERAQVLQVRLMAIGPLFAEADFISLHLPRTPDTENLVNAELLATMKPTARLVNCARGGIV
DEKALAEAVSSGTIAGAALDVYGNEPLEVDSPLRKVGDRLILTPHLGASTEEAQENVSVD
VAEQIRDVLLGLPARSAVNIPGLTPEVMERLKPHLQLAETLGLLLSQLAGGSIQDLEVRL
QGEFAHH-PSQPLVVAALKGLLSSALGDRINYVNAGIEARSRGIHVLEVKDDASRD-FAG
GSLQLTCRGGNGSHSVTGAVFADGDLRITTIDEFPVNVMPTRHMLITRHRDMPGIIGNIG
SLLGEHNVNIASMQVGRRIVRGDAVMVLSLDDPIPPSLLISIHGINGIQEAHPVTL--
>YellB|86608852
------------------------------------------------------------
------------------------------------------------------------
------MPRVIVTDPIDQAGIDILSQVAQVDVQTQLTPEQLIAVIPNYDAIMVRSGTRVT
REVIEAGTNLKIIGRAGVGVDNIDVPAATKAGILVVNSPEGNTIAAAEHAIALMMALSRH
IPDANASLKSGLWNRQEFVGVEVYKKTLGIVGLGRIGSHVAQIAKAMGMKLLAYDPYLSV
ERAEQLGVRLVDFTTLVQESDYITLHIPKTPETTNLFNAETFRMMKPTARLINCARGGLV
DEQALYEALKSGQIAGAALDVFANEPL-KDSPLFSLGKEVLLTPHLGASTEEAQVNVAID
VAEQIRDVLLGLPARSAVNIPGLQAEVLQNLRPYLDLAETLGNLVGQLAGDRVNQLEIRL
QGDLAEK-DGQPIVIAALKGLLTLALRERVNYVNASIEAKERGIRVVETRDPSLKD-YS-
GSLTLIAHGPNGIRSVSGALIGEREVRITQIDEFPVNVPPSANMLMTLHRDMPGIIGRIG
TLLGAYNVNIASMQVGRKIIRGDAVMVLSLDDPLPDGILEEVLKQPGIRDAFVVNL--
>Syn7002|170077862
------------------------------------------------------------
------------------------------------------------------------
------MAKVLVSDSIDQAGIDILSQVAQVDVKVGLPLEELISIIPEYDALMIRSGTKVT
KEVIEAGKNLKIIGRAGVGVDNVDIPAATRQGIIVVNSPEGNTIAAAEHALAMMLSLSRH
IPDANQSVKAKEWNRKKFIGAEVYKKTLGVVGLGKIGAHVASVGKALGMKLLAYDPFISE
ERAGQLGCRLVDLDYLFREADYITLHVPKTPETTHLIGEESIAKMKPTTRIVNCARGGVV
DEAAVAKAIQEGRLGGAALDVFEEEPL-GESELRAL-DNVVLTPHLGASTAEAQVNVAVD
VAEQIRDVILGLPARSAVNIPGLNANVMEKLRPYLQLAETLGNMVGQLAGGRIEKLNVTL
QGDLAEK-EAKPLVVAALKGLLSPALRERVNYVNAEIEAKERGIRIIETRDESVRD-YT-
GAIHLEATGADGEHSVNGALLSDGDIRITSINGFPINVPPTGYMLFTLHRDVPGIIGKIG
SLLGSFNVNIASMQVGRKIVRGDAVMVLSLDDPLPEGVLSEITKVTGIRDAYTVKL--
>Cylr|282899725
------------------------------------------------------------
------------------------------------------------------------
------MSKVLVSDPIDQAGIDILSQVATVDVKTGLKPAELVAIIGEYDALMIRSGTRVT
EEIIEAGTQLKIIGRAGVGVDNVDVPTATRKGIVVVNSPEGNTIAAAEHTLAMMLSLSRH
IPDANTSLKKGEWDRKTFVGAEIYKKTLGVVGLGKIGSHVAHVAKAMGMKLLAYDPFIST
ERAEQIGCHLVDLDLLFQQADYITLHIPKTPETTNLINAKTLGKMKPTTRIINCARGGII
DELALADAIKNGKIAGAALDVFQSEPL-GDSPLRSLGKEIILTPHLGASTTEAQVNVSID
VAEQIRDVLLGLPARSAVNIPGLGPDIIEELKPYMQLAETLGNLVGQLAGGRIETLNVKL
QGDLATN-KSQPLVVAALKGLLYQALRERVNYVNATIEAKERGIRVIETRDASARD-YA-
GSLHLEATGTLGTHSVTGALLGEKEIHLTDVDGFPINVPPSKYMLFTLHRDMPGIIGKLG
SLLGSFNVNIASMQVGRKIVRGDAVMALSIDDPLPDGILEEIKQVSGIRDAYTVTL--
>Prom9303|124022234
------------------------------------------------------------
------------------------------------------------------------
------MTKVLVSDPIDQAGIDILAQVAQVDQRVGLSEDDLKAMIGDYDALMIRSGTQVT
ADVIKAGGRLRIIGRAGVGVDNVDVPTATQQGVLVVNSPEGNTIAAAEQALALMLSLSRH
VPQAHASTMAGGWDRKKYVGNELYKKVLGVVGLGKIGSHVARVCNAMGMEVIAYDPFISA
DRAQQMQVRLSSLENLFEQADYITLHLPRTPDTENLVNEELLGKMKSTARLVNCARGGII
DESALADALKAGVIGGAALDVYAQEPLATDSPLRSVQERLILTPHLGASTTEAQENVAVD
VAEQIRDVLLGLPARSAVNIPGLSAEIMERLKPHLQLAETLGLLVSQLSGGQLQELEVRL
QGEFAQH-PSQPLVIAALKGVLTSALGDRINYVNASLEAKGRGIRVLEVKDETSKD-FAG
GSLQLTTRGDQGGHSVTGAVFANGDLRITTIDEFPVNVSPSRHMLLTRHRDMPGIIGQLG
SVLGEHNVNIASMQVGRRIVRGDAVMVLSIDDPIPPSLLVTIHAINGIKEAHPVTL--
>Syns7805|88807419
------------------------------------------------------------
------------------------------------------------------------
------MTKVLVSDPIDQAGIDILGQVAQVDQRTGLSAEELKAVIGEYDALMIRSGTQVT
ADVIAAADRLRIIGRAGVGVDNVDVPAATQRGVLVVNSPEGNTIAAAEHALALLLSLSRH
VPQAHGSMRSGAWDRKKYVGNELYKKVLGVVGLGKIGSHVARVAKAMGMEVIAFDPFISA
DRAQQMQVRLTTLEDLFRQADYITLHIPRTPDTENLVNAELLRSMKSTSRIVNCARGGIV
DEAALAEAIENGVIAGAGLDVYASEPLAEDSPLRTVERGLVLTPHLGASTEEAQENVATD
VAEQIRDVLLGLPARSAVNIPGLSAEIMERLKPHLQLAETLGLLVSQLSGGQVQELEVRL
QGEFALH-PSQPLVVAALKGLLTSALGDRINYVNASLEAKGRGIHVLEVKDDASRD-FAG
GSLQLSTRGGQGGHSVTGAVFADGELRVTNIDEFPVNVPPSRHMLFTRHRDMPGIIGHLG
SLLGEHNVNIASMQVGRRIVRGDAVMVLSIDDPIPPALLATIHGINGIQEAHPVTL--
>Syns7803|148240317
------------------------------------------------------------
------------------------------------------------------------
------MTKVLVSDPIDQAGIDILGQVAQVDQRTGLSAEELKSIIGDYDALMIRSGTQVT
ADVIAAADRLRIIGRAGVGVDNVDVPAATQRGVLVVNSPEGNTIAAAEHALALLLSLSRH
VPQAHGSMRAGAWDRKKYVGNELYKKVLGVVGLGKIGSHVARVAKAMGMEVIAFDPFISA
DRAQQMQVRLTTLEDLFRQADYITLHIPRTPDTENLVNAELLRSMKSTARIVNCARGGIV
DEAALAEAIENGVIAGAGLDVYASEPLSEDSPLRAVERGLVLTPHLGASTEEAQENVATD
VAEQIRDVLLGLPARSAVNIPGLSAEIMERLKPHLQLAETLGLLVSQLSGGQVQELEVRL
QGEFALH-PSQPLMVAALKGLLTNALGDRINYVNASLEAKGRGIHVLEVKDDASRD-FAG
GSLQLTTRGGQGGHSVTGAVFADGELRVTNIDEFPVNVPPSRHMLFTRHRDMPGIIGHLG
SLLGEHNVNIASMQVGRRIVRGDAVMVLSIDDPIPPALLATIHGINGIQEAHPVTL--
>Cya0110|126657695
------------------------------------------------------------
------------------------------------------------------------
------MAKVLVSDPIDQVGIDILSQVAQVDVKTGLPPEELVKIIPEYDAMMLRSGTRVT
KEIIVAGTQLKIIGRAGVGVDNIDVPAATRQGIVVVNSPEGNTIAAAEHALAMMLSLSRH
IPEANQSVKNNKWERKRFIGAEVYKKTLGVVGLGKIGSHVANVAKSMGMKLLAYDPFISK
ERADQLGCTLVDLDLLFAESDYITLHIPKTPETTHVINKEAFSKMKPTARLINCARGGTI
DEDALAEAIAEGKIAGAALDVFEEEPL-GESKLRDY-ENIILTPHLGASTAEAQVNVAVD
VAEQIRDVLLGLPARSAVNIPGLTPDVMEKMRPYLQLAETLGNLVGQLAGGRIERLTVRL
QGELASI-KGQPIVVASIKGLLSQALRERVNYVNAAIEAKERGVRIIETRDASLRD-YS-
GSLHLSAQGSLGEHSVTGALLSDGEIRITDVDGFPINVPPSNYMLFTVHRDMPGIIGKIG
SLLGSFNVNIASMQVGRKIVRGDAVMALSLDDPLPEGLLTEITKVSGIRDAYTVKL--
>Mica|166367810
------------------------------------------------------------
------------------------------------------------------------
------MAKVLVSDSIDPVGVEILSQVAQVDVKTGLSAEEIIQIIPEYDALMLRSSTRVT
KEIVEAGSKLQIIGRAGVGVDNIDVPAATRQGIIVVNSPEGNTIAAAEHALAMMLSLSRH
IPDANQSVKANKWERNRFIGTEVYKKNLGVVGLGKIGSHVAAVARSLGMKILAYDPFISK
ERADQLGCTLVDLELLFAESDFITLHVPKTPETQHLIGRETLPKMKPTVRIINCSRGGII
DELALIEALESGRIAGAALDVFEQEPL-GESRLREL-SNVILTPHLGASTTEAQVNVAID
VAEQIRDVLLGLPARSAVNIPGLTPDVMEKLRPYLQLAETMGNLVSQLAGGRCDSLNVRL
QGELATK-DSQPLVIAAIKGLLSQALRERVNYVNAAIEAKERGIRVIETRDASTRD-YS-
GSIHLEANGSMGTHSVTGALLSNGEIRITDLDEFPINVPPSNHMLFTLHQDMPGIIGKIG
ALLGSFNVNIASMQVGRKIIRGDAVMALSLDDPLPEGLLSEITKVPGIRDAYTVKL--
>Syns8109|260434318
------------------------------------------------------------
------------------------------------------------------------
------MTKVLVSDPIDQAGIDILGQVAQVDQRTGLSEEELIGIIGEYDGLMIRSGTQVT
AAVIAAASRLKIIGRAGVGVDNVDVPAATQRGVLVVNSPEGNTIAAAEHALAMMLTLSRH
IPQAHGGMQAGKWDRKKYVGNELYKKTLGVVGLGKIGTHIARVAQAMGMEVIAYDPFIAA
DRAQRMQVKLLELDELFRTADYVTLHIPRTKDTENLVNAELLRTMKPTARIVNCARGGVV
DEEAIAEAINNGVIAGAGLDVYASEPLAEDSPLRAVERGLVLTPHLGASTEEAQENVAID
VAEQIRDVLLGLPARSAVNIPGLSAEIMERLKPHLQLAETVGLLVSQLAGGHVKEMELRL
QGEFASH-PSQPLVIAALKGLLSAGLGDSINFVNASLEAKARGIQVLEVKDESSRD-FAG
GSLQITTRGDQGSRSVTGAVFADGDLRITSIDAFPVNVTPSSHMLFTRHRDMPGIIGHLG
SLLGEHNVNIASMQVGRKIVRGDAVMVLSIDDPIPADLLQTITAIDGIQEAHPVTL--
