# Supplementary material for: Genome fluctuations in cyanobacteria reflect evolutionary, developmental and adaptive traits
Source: BMC Evol Biol. 2011 Jun 30;11:187. doi: 10.1186/1471-2148-11-187 (PMC3141437; doi:10.1186/1471-2148-11-187)
Supplement: Additional file 8 — Individual and concatenated alignments for protein groups. Compressed file containing all alignments of individual groups (fasta format) and the concatenated alignment of 285 single-copy genes (phylip format). [file 1471-2148-11-187-S8.GZ › Cyanos1457.faa]

>Syne7942|81300318
------------------------------------------------------------
------------------------------------------------------------
------------------------------------------------------------
---------------------------------------------MERVVVGLSGGVDSS
VAAALLHRQGYAVEGLTLWLMKGKGQCCSEGMVDAAGICEQMGVPYHVVDSRDRFQEAIV
DYVVQGYEAGITPLPCSQCNRAVKFGPMLDYAKTELKADAIATGHYARLRQ---------
--NPETGRTELLRAVDRNKDQTYFLYDLPQSVLQSVKFPLGELTKPETRQIAAELGLRTA
EKPESQDLCLAEVHGSMRAFLDRYIESREGEIVDQSGRVLGKHTGIHHYTIGQRKGLGIA
HSEPLYVIAIDPIQNRVVVGDRHSAAQSECTVSRVNWVSIAQP--DAPIQAAVQVRYRSA
PVPCTVIPLA----GDR-------ARILFAD-PQFSITPGQAAVWYDGD-RLLGGGLIDR
VERTTEPV--------
>PromCC|33240814
------------------------------------------------------------
------------------------------------------------------------
------------------------------------------------------------
----------MTITPKNKRTSSIPKSQTATIGGEEVLKKLKGVEGDHSIAVGLSGGVDSS
LTAALLVEAGWNVEGITLWLMSGKGSCCTDGLVDAAGICEQLGIPHHVIDARETFQREII
ESLVKGYQEGMTPSPCSKCNRFVKFSPILEWAEQNLGLKRIATGHYARIKHLQEPIKISS
AKENQIRRHQLLRGLDQNKDQSYFLYDLSQEILEKVIFPLGELKKADTRKEASRIELRTA
EKPESQDLCLAEHHGSMKAFLDEYISPRNGEILLSNGQLLGQHDGIEHFTIGQRKGLGIA
WKEPLHVIEIQSSTNRVIVAPRSEASRDNCTVGSINWVSIEPP--SKKTIVEVQLRYRSK
PVLATLTPIKPLK-KDIENDRPYRCNLQFQS-EQFSITPGQAAVFYEGE-ILLGGGIIEG
N---------------
>Crow|67922387
------------------------------------------------------------
------------------------------------------------------------
------------------------------------------------------------
---------------------------------------------MNKVVVGLSGGVDSS
VAAASLQHQGYDVIGLTLWLMKGKGQCCSEGMVDAAFICEQLGIAHHIVDTRDLFTENII
DYLVSGYESGVTPLPCSQCNRAVKFGPMLAYAQAELNCDRIATGHYARIDY---------
--DKITQRYQLLRAVDRNKDQSYFLYDLSQDILKGTIFPLGEQTKEETRRIAAEFDLKTA
SKPESQDLCLIEAHGSMSTFLDQYIKPKEGEIVDLEGKVLGTHQGVHHYTIGQRRGLGIA
APEPLYVVKLDAVMNRVIVGNRADGGRSDCTVGRLNWVSIPEP--ASPITAEVQVRYRSK
AVRVTIIPLE----DHR-------VKLQFNE-PQFGITPGQAAVFYDGE-IVLGGGIIEQ
----------------
>Syn7335|254423006
------------------------------------------------------------
------------------------------------------------------------
------------------------------------------------------------
---------------------------------------------MSKIVVGLSGGVDSS
VAAATLHNQGHEVIGLTLWLMKGKGQCCSEGMTDAAKLCDHLGIAYNVVDSREVFEKYIV
NYLVEGYSRGVTPLPCSQCNSTVKFGPMLDYAVNEMGADYIATGHYARITH---------
--NLETGRYELRRAVDRNKDQSYFLYDLSQTHLAASQFPLGDTTKSETRKIAASLGLHTA
EKPESQDLCLVEQHGSMKTFLDKFLAPKPGDIVTTSGQVLGQHEGIHHYTIGQRRGLGIA
APNPLYVVSLDVGRNQVVVGERDSVTSHGCIVHRVNWVSIAPP--TSPISVEVQIRYRSQ
AVQATVIPTCRVDGTDR-------VRIIFDE-PQFGVTPGQAAVWYDSKGRVLGGGIIEP
TCSDDTNFDAS-----
>Syn307|148242801
------------------------------------------------------------
------------------------------------------------------------
------------------------------------------------------------
---------------------MTTLSSQAAPAVNAVIERLQAWPGEHRVAVGLSGGVDSS
LTAALLRDAQWQVEGLTLWLMSGKGACCAEGLVDAAGLCEELEIPHHVVDSRDTFQQEIV
QFLVQGYGDGITPLPCSRCNRAVKFGPMLDWAEKERGITRVATGHYARLRP---------
--NADGGRTQLLRGLDARKDQSYFLYDLPQAVLQRLIFPLGELTKPDTRAEAARLGLRTA
EKPESQDLCLADHHGSMKAFLDAYLPERPGEIVLTDGRVVGQHDGIEHFTIGQRKGLGVA
WSEPLHVVRLDGAMNQVVVAPRAEAARGDAVVGAVNWVSIDPP--AEPLDVEVQVRYRSA
PERARLTPLPPVE-SDHQAERPHRCRLDFAE-EQFSITPGQAAVFYDGE-VCLGGGLIQA
----------------
>Syn9605|78212421
------------------------------------------------------------
------------------------------------------------------------
------------------------------------------------------------
----------------------MAVGSTTTRAGEAALERLRQWPGEHRVAIGLSGGVDSS
LTAALLVEAGWEVEGLTLWLMSGKGACCAEGLVDAAGICEQLGIPHHVVDMRETFQQEIV
QRLVDGYRDGITPLPCSQCNRSVKFGPMLDWALQERKLPRIATGHYARIRH---------
--GGDRGRHQLLRGLDTRKDQSYFLYDLPQEVLGRIVFPLGELTKPDTRLEAARHGLRTA
EKPESQDLCLADHHGSMRAFLDAYLPPRQGEIVLADGTVVGEHDGIEHFTVGQRKGLGVA
WGEPLHVIRLDAAMNRVVVAPRAEAGRDSCVVGAVNWVSIDPI--EAPRTVEVQVRYRST
PVRAELSPLPAIE-ADQQRERPHRCRLSFEE-EQFSITPGQAAVFYDGE-TVLGGGLIQR
E---------------
>Nosp|186685498
------------------------------------------------------------
------------------------------------------------------------
------------------------------------------------------------
---------------------------------------------MKKVVVGLSGGVDSS
TAAAILHHQGYEVIGLTLWLMKGKGQCCSEGMIDAADLCEQLGVPHQIVDIRDLFQTHIV
DYLVTGYSAGITPLPCSQCNKTVKFGPMVQYAREELGCDRIATGHYARISY---------
--DEATGRYQLLRAIDRNKDQSYFLYDLSQDLLAATIFPLGELEKTDTRRIATEYGLKTA
DKPESQDLCLVESNGSMRAFLDKYLAPKSGDIVDTTGKILGQHDGVHHYTIGQRKGLGIA
AAEPLYVIELDAENNKVVVGDRTKVTQPECTVNRVNWVSIAEP--STPIHAEVQIRYRST
PTPVTVIPLE----NSR-------VRLVFDE-PQFSITPGQAAVWYDGE-KVLGGGIIEQ
FS--------------
>PromAS|123969022
------------------------------------------------------------
------------------------------------------------------------
------------------------------------------------------------
-----------------------MLKTQKDKNLENFFSSNNKTKKKKNIIVGLSGGVDSS
LSAALLVERGWNVEGLTLWLMKGQGSCCSEGLVDAAGLCEDLGINHKIIDSREIFEREVI
KKTTESYEKGFTPLPCSMCNKNVKFEEMLNYAISKKDFTHIATGHYARINK-SSYATTLD
CKNLVFKEFLLLRGADENKDQSYFLYSLSQEVLSRLEFPLGEMKKEDTRREALRLGLRTA
QKPESQDLCLVEHYGSMQIFIDKHIEPKEGEIVHVNGKVLGKHNGIQHFTVGQRKGLGIA
WPEPLYVKSLDRLKNIVYVADKSDLFNKEAIISKVNWVSIEEP--EQEIEVQAQIRYRSN
PVKGTLIPLKNLDNTTT------TFKLIFEE-SQSSVTPGQAAVFYKGE-ILLGGGLIS-
----------------
>Rapb|282896191
------------------------------------------------------------
------------------------------------------------------------
------------------------------------------------------------
--------------------------------------------MMKKVVVGLSGGVDSS
VAAAILHNQGYDVIGLTLWLMKGKGQCCSEGMVDAATICQQLDIPHEIVDMRDVFQTNIV
DYLVSGYSAGITPLPCSQCNRTVKFGPMLQYAKDKLQSDTIATGHYARIAY---------
--DHRTERYQLLRAFDRNKDQSYFLYDLSQELLAGTIFPLGELNKNDTRKIASEYGLKTA
DKPESQDLCLVESNGSMRAFLDKYLSPKPGDIVDSDGKVLGKHDGVHHYTIGQRKGLGIA
AAEPLYVIKLDTVNNLVVVGDRTKGTEKECTVERVNWVSMVEP--RGTIRGEVQIRYRSQ
PVLATIIPGE----KDC-------VQMVFDE-PQFSITPGQAAVWYEGD-KVLGGGIIKN
----------------
>YellA|86604778
------------------------------------------------------------
------------------------------------------------------------
------------------------------------------------------------
---------------------------MATSPYPLVAPEIAGSPSRPRIVAALSGGVDSS
TVAAILHEQGYAVEGVTLWLMRGKGQCCTDGLVDAAAICEQLGIPHHIVDSRELFQANIV
DYLVAGYADGITPLPCSQCNKLVKFGPLLTYARETLGISQIATGHYARVRF---------
--NSELGRYQLLRAVDRQKDQSYFLYDLSQEHLAHSLFPLGNYTKAQTRQIAARYGLVTA
NKPESQDLCLIETYGSMRNFLDQHLGQRPGEIVDTQGRVLGSHQGIHHYTVGQRKGLGIA
SSRPLYVVRIDAAMNRVVVGEREEATQAEAWVRQVNWVSTPAP--DEPLAVEVQVRYRTP
AVPATLIPES----PER-------VKLQFAE-PQFGVTPGQAAVWYHGD-LLLGGGILER
PSP-------------
>Prom9215|157413852
------------------------------------------------------------
------------------------------------------------------------
------------------------------------------------------------
-----------------------MLKTQKDKKLENCFSTNNKTKKKKNIIVGLSGGVDSS
LSAALLVEKGWNVEGLTLWLMKGQGSCCSEGLVDAAGLCEDLGINHKIIDSREIFEKEVI
KKTTESYEKGLTPLPCSMCNKNVKFEEMLNYAINKKDFTHIATGHYARIKK-SSYVEKLD
CKSFVFKEFLLLRGADENKDQSYFLYSLSQEVLSRLEFPLGEMKKEETRKEALRLGLRTA
QKPESQDLCLVEHYGSMQRFIDKHIEPKEGEIMHVNGKVLGTHNGIQHFTVGQRKGLGIA
WPKPLYVKSLDRGKNIVYVADKSDLFNKEAIISKVNWVSIVEP--KQEIEVEAQIRYRSH
PVKGTLIPLKNLDNPTK------NFKLIFEE-NQSSITPGQAAVFYKGD-ILLGGGLIN-
----------------
>PromN2A|72382697
------------------------------------------------------------
------------------------------------------------------------
------------------------------------------------------------
--------------------------MPSEETVEKTLKRLQTFSGSHSVVVGLSGGVDSS
LTAALLCKAGWDVEGLTLWLMKGKGSCCSDGLVDAAGICDQLGIKHHIVDSKEIFQKEII
NNVLKGYEEGITPLPCSRCNKSVKFSEMLKWVKENKNIEKIATGHYARIRYSNESFNEND
LPSDGIKRHKLLRGKDLNKDQSYFLYDLPQEILGKTIFPLGELTKEITRIEALKHSLKTA
KKPESQDLCLAEHYGSMNAFIDKYLPQKKGEVVLKNGQIIGSHNGIQHFTIGQRKGLGIA
WEVPLHVVEIDASLNRVIVAPREDSGKSECIVKDINWVSIEAP--QEPIEVEVQIRYRSK
AMKAKLIPIF----DSNKENYCYKCNIHFEK-DQFSITPGQAAVFYKGD-YVLGGGLISK
EY--------------
>Syns9917|87125503
MTVITIQAGGEIQAHELMGALLLPPAQQGSQRLRQRPTLAKTEEGLDPEGRIGGIGSRLE
DGDPKPAGMVQVLLGQRRPNRQRQPEPHRHTGLRQFPGHHQAIAAVVTGAHQHQHAGVQP
RGALEQPGGHRQPHLFHQGRHRQTTGQPILFEGRHPLAPHQPMGNIGTGPGHERAGGTSL
WR------------DPVPSPM---DSAPVTEAGHQALANLRHWPGEHRVAVGLSGGVDSS
LTAALLVEAGWQVEGLTLWLMSGKGACCAEGLVDAAGICDQLGIPHHVVDFRAHFKEQIV
DFLVQGYGEGITPLPCSRCNREVKFGPMLQWALDERGIERIATGHYARIRH---------
GAQSDNGCHQLLRGCDSHKDQSYFLYDLPQEALGRLVFPLGELTKSDTRLEAARHGLRTA
KKTESQDLCLADHHGSMRAFLDTYLAPRQGEIVLRDGTVVGEHDGIEHFTIGQRKGLGVA
WSEPLHVVQLDGALNRVVVAPRRDAARAGAVVGAVNWVSIPEP--QHPIEVEVQVRYRSG
AVAARLTPLPAQE-ADAAADRPHRCRLDFAE-PQFSITPGQAAVFYSGE-RLLGGGLIQP
DAAAAPAAPPAG----
>Prom9312|78779771
------------------------------------------------------------
------------------------------------------------------------
------------------------------------------------------------
-----------------------MLKTQKDKKLENNFSNNNKTKKKKNIIVGLSGGVDSS
LSAALLVESGWDVEGLTLWLMKGQGSCCSEGLVDAAGLCEDLGINHKIIDSREIFEREVI
KKTTEGYEKGFTPLPCSMCNKNVKFEEMLNYAINKKDFTHIATGHYARIKK-SSYAETLD
YKSFVFKDFLLLRGTDENKDQSYFLYSLSQEVLSRLVFPLGEMKKEETRKEALRLGLRTA
QKPESQDLCLVEHYGSMQRFIDKHIEPKEGEIIHVNGKVLGTHNGIHHFTIGQRKGLGIA
WPEPLYVKSLDRVKNIVYVADKSDLFNREAIISKVNWVSIEEP--KQEIEVEAQIRYRSH
PVKGTLIPMKNSDNPAN------TFKLIFEE-SQSSVTPGQAAVFYKGE-ILLGGGLIN-
----------------
>SynsBL|116072337
------------------------------------------------------------
------------------------------------------------------------
------------------------------------------------------------
----------------------MALGTTMTEAGEAALTRLRQWPGEHRVAVGLSGGVDSS
LTAALLVEAGWEVEGLTLWLMSGKGACCAEGLVDAAGICEQLGIPHHVVDTRETFQKEIV
QRLVDGYQDGITPLPCSQCNRSVKFGPMLEWAKQERHLPRIATGHYARIRH---------
--GGDRGRHQLLRGLDSRKDQSYFLYDLPQEALGRIVFPLGELTKADTRIEAGRHGLRTA
EKPESQDLCLADHHGSMRAFLDTYLPPRQGEIVLKDGTVVGEHDGIEHFTIGQRKGLGVA
WQEPLHVVKLDPAMNRVVVAPRAEAGRQEAVVGAINWVSIDPP--LQAMNVDVQVRYRSA
PVTARLTPLPATD-DDHQRQRPHRCHLVFDE-NQFSIAPGQAAVFYADD-TVLGGGLLQR
DCDTNQE---------
>Prom9515|123966685
------------------------------------------------------------
------------------------------------------------------------
------------------------------------------------------------
-----------------------MLKTLKDKKLENCSSINNKSKKQKHIVVGLSGGVDSS
LSAALLMEDGWKVEGLTLWLMKGEGSCCSEGLVDAAGLCEDLGIQHNILDSRVIFEREVI
KKTTEGYESGYTPLPCSMCNKNVKFEEMLKFVIKQKEFTYIATGHYARVIK-SSCEHINN
SENFQFKDFLLLRGADRNKDQSYFLYSLSQEVLSRLILPLGDLKKEETRKEALRLGLRTA
KKPESQDLCLVEHYGSMQKFIDNHVKTKNGEIKHINGKTLGTHNGIQHFTIGQRKGLGIA
WPEPLYVESLDKQKNIVYVANKNDLLKREAIIKEVNWVSIEAP--IKEIEVEAQIRYRSE
PVKGILVPLKSKDNLTK------RFKLIFED-NQSSVTPGQAAVFYKGE-ILLGGGLISE
FSKK------------
>Cya8802|257060381
------------------------------------------------------------
------------------------------------------------------------
------------------------------------------------------------
---------------------------------------------MNKVVVGLSGGVDSS
VAAAVLHHQGYEVIGLTLWLMKGKGQCCSEGMVDAAFICEQLGIPHHIVDSRDVFQANIV
NYLVSGYEAGITPLPCSQCNRAVKFGPMLDYARQELGCDRIATGHYARIRY---------
--DEISQRYQLLRAIDRNKDQSYFLYDLSQEMLAGTVFPLGDQTKEDTRRIAAEFDLKTA
SKPESQDLCLIEAHGSMKTFLDQYINQKEGDIVDLEGKVLGKHQGIHHYTIGQRKGLGVA
APEPLYVVKLDPIMNQVIVANRANAGRSHCTVTRLNWVSIAEP--STPIRVETQIRYRSS
AVPVDLIPLE----DNR-------VKLVFDE-PEFGITPGQAAVFYDGE-ILLGGGIIEL
----------------
>Prom9313|161350046
------------------------------------------------------------
------------------------------------------------------------
------------------------------------------------------------
------------MQPPIPAPLKHVSRTPATPAVAKALTRLQCWPGEQRVAVGLSGGVDSS
LSAALLVEAGWQVEGLTLWLMSGKGACCSDGLIDAAGICEQLKIPHHVVDSRATFQAEIV
DQLVQGYQQGVTPLPCSRCNRSVKFAEMLSWAKKELQLHRVATGHYARIRHREDPEPQQA
LPGDSIGRHQLLRGLDQNKDQSYFLYDLSQDVLAKVIFPLGELTKAETRQEAERYGLRTA
KKEESQDLCLADHYGSMKAFLDNYLPARQGEIVLQDGKVVGEHDGIEHFTIGQRKGLGVA
WREPLHVVQLDAAANRVIVAPRAEAGRDNCVVGAVNWISMAPP--STTINVEVQVRYRSG
PVAAQLTPIEATA-EDIAADRPHRCRLTFNE-KQFSITPGQAAVFYAAD-TVLGGGLIQQ
VNTASS----------
>Cya7822|196259246
------------------------------------------------------------
------------------------------------------------------------
------------------------------------------------------------
---------------------------MLALMRRIINYDKFIFKSMNPVVVGLSGGVDSS
TAAATLHHQGYEVVGLTLWLMKGKGQCCSEGMVDAAFICEQLGIPHHIVDSRDVFQENII
DYLVSGYEAGITPLPCSQCNRAVKFGPMLRYARQELGIDCIATGHYARIRY---------
--DETTQRYQLLRAVDRNKDQSYFLYDLTQDLLAGTIFPLGNQTKEETRRIANEFGLKTA
DKPESQDLCLIEAHGSMQAFLDQYIHQKEGDIVDLKGKVLGKHKGIHHYTIGQRKGIGVA
AAEPLYVVKLDPVMNQVIVGNRADAGKPECSVSRMNWVSIAEP--SSPIHTEVQVRYRSS
AVPVDVIPLG----DNR-------VKLVFDE-PQFGITPGQAAVLYDGE-VLLGGGIIEK
FPDS------------
>Cya7424|218439179
------------------------------------------------------------
------------------------------------------------------------
------------------------------------------------------------
---------------------------------------------MNRVVVGLSGGVDSS
TAAASLHHQGYDVVGLTLWLMKGKGQCCSEGMVDAAFICEQLGIPHHIVDSRDVFEKNII
DYLVSGYEVGITPLPCSQCNRAVKFGPMLNYARQELGIDRIATGHYARIGY---------
--DEVSGRYQLLRAVDRNKDQSYFLYDLTQDLLAATLFPLGNQTKEETRRIAHEFGLKTA
DKPESQDLCLIEAHGSMQEFLDKYIKQKEGDIVDLKGKVLGKHKGIHHYTIGQRKGLGVA
APEPLYVVKLDPIMNRVIVGNRADAGQSECNVSRMNWVSIPDP--STPIQTEAQVRYRSF
PVRVNVIPLG----DNR-------ITLVFDE-PQFGITPGQAAVLYQGD-ILLGGGIIEK
----------------
>PromN1A|124026416
------------------------------------------------------------
------------------------------------------------------------
------------------------------------------------------------
----------MPMNVETRETKKVLNHLPSEETVEKTLKRLQTFSGDQSVVVGLSGGVDSS
LTAALLCKAGWDVEGLTLWLMKGKGSCCSDGLVDAAGICDQLGIKHHIVDSKEIFQKEII
NNVLKGYEEGITPLPCSRCNKSVKFSEMLKWVKENKNIEKIATGHYARIRYSNESFNEND
LPSNGIKRHKLLRGKDLNKDQSYFLYDLPQEILGRTIFPLGELTKEITRIEALKHSLKTA
KKPESQDLCLAEHYGSMNAFIDKYLPQKKGEVVLKSGQIIGSHNGIQHFTIGQRKGLGIA
WEVPLHVVEIDASLNRVIVAPREDSGKSECIVKDINWVSIEAP--QEPIKVEVQIRYRSK
AVKAKLIPIF----DSNKENYCYQCHIHFEE-DQFSITPGQAAVFYMGD-YVLGGGLISK
EY--------------
>Micc|254416844
------------------------------------------------------------
------------------------------------------------------------
------------------------------------------------------------
----------------------------------------MSIHVMKKVVVGLSGGVDSS
VAAATLHHQGYEVVGLTLWLMKGKGQCCSEGMVDAAFICEQLGIPHHIVDSREVFQANIV
DYLVSGYESGITPLPCSQCNKTVKFGPMLAYARETLGIDKIATGHYARIRY---------
--DAKSDRYQLLRAVDSNKDQSYFLYDLSQELLAASIFPLGELEKTQTRQLAAEYQLKTA
AKPESQDLCLVESHGSMRTFLDQYISQTTGDIVDTNGKVLGQHQGIHHYTIGQRKGLGIA
APEPLYVVAIDAGANRVIVGDRASATQPDCTVGRVNWISIHPP--TTPIQASVQVRYRSH
PVDVTVIPLD----GNR-------MKLIFDQ-PQFSITPGQAAVLYDGE-MLLGGGIIER
NQDAV-----------
>Prom9202|254525416
------------------------------------------------------------
------------------------------------------------------------
------------------------------------------------------------
-----------------------MLKTQKDKKLENCFSTNNKTKKKKNIIVGLSGGVDSS
LSAALLVEKGWNVEGLTLWLMKGQGSCCSEGLVDAAGLCEDLGINHKIIDSREIFEREVI
KKTTDSYEKGLTPLPCSMCNKNVKFEEMLNYAINKKDFTHIATGHYARIKK-SSYVEKLN
CKSFVFKEFLLLRGADENKDQSYFLYSLSQEVLSRLEFPLGEMKKEETRKEALRLGLRTA
QKPESQDLCLVEHYGSMQRFIDKHIEPKEGEIMHVNGKVLGTHKGIQHFTVGQRKGLGIA
WPEPLYVKSLDRGKNIVYVSDKSDLFNKEAIISKVNWVSIDEP--KQEIEVEAQIRYRSH
PVKGTLIPLKNLDNPTK------KFKLIFEE-NQSSITPGQAAVFYKGD-ILLGGGLIN-
----------------
>Nods|119512160
------------------------------------------------------------
------------------------------------------------------------
------------------------------------------------------------
---------------------------------------------MKKVVVGLSGGVDSS
TAAAILHHQGYEVIGLTLWLMKGKGQCCSEGMIDAADICEQLGVPHEVVDIREVFQTQIV
DFLVTGYSAGITPLPCSQCNKTVKFGPMVQYAREKLDCDRIATGHYAQINY---------
--DEATGRYQLLRAVDRNKDQSYFLYDLSQELLKATVFPLGKLDKADTRRIAAEYGLTTA
NKPESQDLCLVESNGSMRAFLDKYLAPKPGDIVDVAGKVLGQHDGVHHYTIGQRKGLGIA
AAEPLYVIELDAVNNKVVVGDRTKGTQPECTVNQVNWVSMAEP--STPIRAEVQIRYRSS
PTPVTVIPLE----NSR-------VRLVFDE-PQFSITPGQAAVWYDGD-KVLGGGIIEQ
FS--------------
>Cyab|254431220
------------------------------------------------------------
------------------------------------------------------------
------------------------------------------------------------
---------------MPCRAAAPAPARAATPAGAEALERLRHWPGEHRVAVGLSGGVDSS
LTAALLVEAGWEVEGLTLWLMSGKGACCAEGLVDAAGICEQLGVPHHVVDFRDHFRAQIV
DFLVDGYAAGVTPLPCSRCNREVKFAPMLAWAREQRGLERLATGHYARVRR-ADAADPLP
VPGDGRGRHQLLRGLDARKDQSYFLYDLPQEVLGRLVFPLGELTKPDTRQEAERHGLRTA
HKPESQDLCLADHHGSMRAFLDAHLPPRDGEIVLQDGRVVGRHDGIEHFTIGQRKGLGVA
WSEPLHVVRLDAAFNRVVVAPRREAARGDCVVGAVNWVSMAAP--DAPLEVMVQVRYRSA
PEWALLTPLPATE-VDQAAQRPHRVRLEFAE-EQFSITPGQAAVFYAGE-VLLGGGLIQA
----------------
>Acam|158338655
------------------------------------------------------------
------------------------------------------------------------
------------------------------------------------------------
---------------------------------------------MKKVVVGLSGGVDSS
VAAASLKEKGYEVIGLTLWLMQGKGQCCSDGLVDAAQLCEDLDIPHHVVDSRDLFSNNII
DYLVEGYQQGITPLPCSQCNKTVKFGPMLNYARHELDTDTIATGHYARIAY---------
--SEKEKRYQLLRAVDRNKDQSYFLYDLDQDLLSGTVFPLGDHTKTETRRMATQLDLHTA
EKPESQDLCLIEAHGSMQTFLDQYIETHPGEIVDQEGNILGHHQGVHHFTIGQRRGIGVA
APHPLYVVDLDPGKNRVIVGDRETALKTECMVKRVNWVSIAPP--QNPIHAEVQVRYRSK
PTGVTIIPLDAEAPGGR-------VKLVFED-PQFGIAPGQAAVWYDQE-ILLGGGIIEA
FS--------------
>Prom9301|126696814
------------------------------------------------------------
------------------------------------------------------------
------------------------------------------------------------
-----------------------MLKTQKDKKLENFFSSNNKTKKKKNIIVGLSGGVDSS
LSAALLVERGWNVEGLTLWLIKGQGSCCSEGLVDAAGLCEDLGINHKIIDSREIFEREVI
KKTTESYEKGFTPLPCSMCNKNVKFEEMLNYAVNKKDFTHIATGHYARIKK-SSYAETLD
CKSFKFKDFLLLRGADENKDQSYFLYSLSQEVLSRLEFPLGEMKKEETRKEALRLGLRTA
QKPESQDLCLVEHYGSMQRFIDKHIEPKEGEIVHVNGKVLGTHNGIQHFTIGQRKGLGIA
WPDPLYVKSLDRVKNIVYVADKSDLFNREAIITKVNWVSIEEP--KQEIEVEAQIRYRSH
PVKGTLIPLKNFDNPTT------TFKLIFEE-SQSSVTPGQAAVFYKGE-ILLGGGLIS-
----------------
>Artm|209528181
------------------------------------------------------------
------------------------------------------------------------
------------------------------------------------------------
---------------------------------------------MQKIVVGLSGGVDSS
AAAAILHHQGYEVVGLTLWLMRGKGQCCSEGMVDAAHICEQLGIPHYIVDSRDLFQTHII
DYLVEGYGAGITPLPCSQCNRAVKFGPMLGYASTELNINHIATGHYARVSY---------
--NSQCDRHQLKRAVDRTKDQSYFLYDLTQDLLAGVVFPLGEVPKSETRRIAAQYNLKTA
DKPESQDLCLVEANGSMRAFLDKYITGKKGEIVDTEGRVLGEHDGIHHYTIGQRRGLGIS
AAEPLYVLSIDPGRNRVVVGDRDRMTQTECTIRRVNWVSIAPP--SEPIRAEVQIRYRSK
PLPVTVVPLS----SEADPQIGSRVRLIFDE-PIFGITPGQAAVWYSED-LLLGGGVIER
PTS-------------
>Syne6301|56752503
------------------------------------------------------------
------------------------------------------------------------
------------------------------------------------------------
---------------------------------------------MERVVVGLSGGVDSS
VAAALLHRQGYAVEGLTLWLMKGKGQCCSEGMVDAAGICEQMGVPYHVVDSRDRFQEAIV
DYVVQGYEAGITPLPCSQCNRAVKFGPMLDYAKTELKADAIATGHYARLRQ---------
--NPETGRTELLRAVDRNKDQTYFLYDLPQSVLQSVKFPLGELTKPETRQIAAELGLRTA
EKPESQDLCLAEVHGSMRAFLDRYIESREGEIVDQSGRVLGKHTGIHHYTIGQRKGLGIA
HSEPLYVIAIDPIQNRVVVGDRHSAAQSECTVSRVNWVSIAQP--DAPIQAAVQVRYRSA
PVPCTVIPLA----GDR-------ARILFAD-PQFSITPGQAAVWYDGD-RLLGGGLIDR
VERTTEPV--------
>Anav|75910268
------------------------------------------------------------
------------------------------------------------------------
------------------------------------------------------------
---------------------------------------------MKKVVVGLSGGVDSS
TAAAILHNQGYEVIGLTLWLMKGKGQCCSEGMIDAAYICEQLGIPHEVVDMRDVFQTHIV
DYLVTGYGAGITPLPCSQCNKTVKFGPMVQYAREQLGCDRIATGHYARISY---------
--DEASGRYQLLRAVDRNKDQSYFLYDLSQDLLAASLFPLGEMEKADTRRIATEHGLKTA
DKPESQDLCLVESNGSMRAFLDKYIAPKKGDIVDTAGKILGQHDGVHHYTIGQRKGLGIA
APEPLYVVELDAVNNKVVVGDRTKATQEECTVSRVNWVSIPEP--STPIRAAVQIRYRSA
PEPVTVIPLE----NSR-------VRLVFDE-PQFSITPGQAAVWYDGD-KVLGGGIIEQ
FSN-------------
>Artp|284052528
------------------------------------------------------------
------------------------------------------------------------
------------------------------------------------------------
---------------------------------------------MQKIVVGLSGGVDSS
AAAAILHHQGYEVVGLTLWLMRGKGQCCSEGMVDAAHICEQLGIPHYIVDSRDLFQTHII
DYLVEGYGAGITPLPCSQCNRAVKFGPMLGYASTELNINRIATGHYARVSY---------
--NSQCDRHQLKRAVDRTKDQSYFLYDLTQDILGAVVFPLGEVPKSETRRIAAQYNLKTA
DKPESQDLCLVEANGSMRAFLDKYITGKKGEIVDPEGRVLGEHDGIHHYTIGQRRGLGIS
APEPLYVLSIDPGRNRVVVGDRDRMTQTECTIRRVNWVSIAPP--SEPIRAEVQIRYRSK
PLPVTVVPLS----SEPDPQIGTRVRLIFDE-PIFGITPGQAAVWYSED-LLLGGGVIER
QTT-------------
>Cya7425|220906770
------------------------------------------------------------
------------------------------------------------------------
------------------------------------------------------------
----------------------------------MQNSGQNQTEQNKSVVVGLSGGVDSS
VAAASLHHQGYRVVGLTLWLMKGKGQCCSEGLVDAAQLCEELGVPHHIVDSRELFQSQIV
DYLVAGYSDGITPLPCSQCNRTVKFGPMLHYAQTELGIETIATGHYARITV---------
--DPQTGRYQLRRAVDRSKDQSYFLYDLTQAHLAHTLFPLGEQTKATTRQIAAQFNLHTA
EKPESQDLCLIETHGSMQAFLDKYINPIQGEIVDRQGRVLGYHQGIHHYTIGQRKGLGIA
AAQPLYVIGLDRAMNRVIVGDREEAVQSECTVQRVNWVSIAPP--DAPIAAEVQIRYRSS
PVPVTVVPLPEEEGRSN------RVKLIFDQ-PQFGITPGQAAVWYQGD-VLLGGGILER
FTT-------------
>Cya51142|172038551
------------------------------------------------------------
------------------------------------------------------------
------------------------------------------------------------
---------------------------------MVSFWVFKKRLTMKKVVVGLSGGVDSS
VAAASLHHQGYDVIGLTLWLMKGKGQCCSEGMVDAAFICEQLGVPHHIVDTRELFEANII
NYLVSGYESGVTPLPCSQCNRAVKFGPMLAYAKEELNCDRIATGHYARIRY---------
--DEQTRRYQLLRAIDRNKDQSYFLYDLSQDILKGTIFPLGEQTKEETRRIAAEFDLKTA
SKPESQDLCLIEAHGSMASFLDQYIKPKEGEIVDLDGKVLGTHQGIHHYTIGQRKGLGIA
APEPLYVVKLDAVMNRVIVGNRAAGGRSDCTVGRLNWVSIAEP--SSPITVEVQVRYRSK
AVPVSIIPIE----NNR-------VTLQFNE-PQFGITPGQAAVFYDGE-IVLGGGIILQ
DNDSVK----------
>Lyns|119486285
------------------------------------------------------------
------------------------------------------------------------
------------------------------------------------------------
---------------------------------------------MKKVVVGLSGGVDSS
AAAAILHHQDYEVVGLTLWLMKGKGQCCSEGMVDAAFICEQLGVPHHIVDSRELFQTHIV
DYLVEGYSAGITPLPCSQCNKTVKFGPMLRHAKEELGIDLIATGHYARIRY---------
--DEQNNRYQLLRAVDKSKDQSYFLYDLTQDLLAGVVFPLGEVLKTETRRIAAQYNLKTA
DKPESQDLCLVEANGSMQAFLDKYITGKTGDIVDENGKVLGQHEGIHHYTIGQRKGLGIA
APNPLYVIGIDAGRNLVIVGDRENATQTECIIKRVNWVSIAPP--TSPIRAEVQIRYRTK
PQPVTVVPLNSAE-DEQ-------VKLIFDE-PIFGITPGQAAVWYDGE-IVLGGGIICS
----------------
>Prom9211|159903879
------------------------------------------------------------
------------------------------------------------------------
------------------------------------------------------------
----------MAMKSQKAKPISNKSKLERSPIEMEVVSHLKQLQGEHAIAVGLSGGVDSS
LTAALLVEAGWKVEGLTLWLMEGKGSCCTEGLVDAAGICEQLKIPHHVVDERSTFQKEVV
ENLVNGYQEGITPLPCSRCNRFVKFSPMINWARKNRNLKRIATGHYARIKH-AETNKLNS
L-DERKNRHQLLRGIDQNKDQSYFLYDLSQEILGHVVFPLGALTKSFTRKEANRYGLRTA
NKKESQDLCLAEKHGSMKAFLNNYLPPRKGEIVLTDGLVVGEHDGIEHFTIGQRKGLGIA
WKEPLHVINIQPSLNRVIVGPRDQSGRSNCTVGEVNWVSISAP--MQERLVEVQVRYRSD
PVKAKLVPIEPTI-KDIKNNRPHRCRIEFEN-PQFSISPGQAAVFYKGE-VVLGGGIIQP
FEY-------------
>Noss|17228854
------------------------------------------------------------
------------------------------------------------------------
------------------------------------------------------------
---------------------------------------------MKKVVVGLSGGVDSS
TAAAILHNQGYEVIGLTLWLMKGKGQCCSEGMIDAAYICEQLGIPHEVVDMRDVFQTHIV
DYLVTGYGAGITPLPCSQCNKTVKFGPMVQYASEKLGCDRIATGHYARIRY---------
--DEATGRYQLLRAVDRNKDQSYFLYDLSQDLLAASLFPLGEMEKADTRRIATEHGLKTA
DKPESQDLCLVESNGSMRAFLDKYIAPKKGDIVDTAGKVLGQHDGVHHYTIGQRKGLGIA
APEPLYVVELDAVHNKVVVGDRTKATQEECTVNRVNWVSIAEP--STPIRAAVQIRYRSA
PEPVTVIPLE----NSR-------VRLVFDE-PQFSITPGQAAVWYDGN-KVLGGGIIEQ
FSK-------------
>Cya8801|218248292
------------------------------------------------------------
------------------------------------------------------------
------------------------------------------------------------
---------------------------------------------MNKVVVGLSGGVDSS
VAAAVLHHQGYEVIGLTLWLMKGKGQCCSEGMVDAAFICEQLGIPHHIVDSRDVFQANIV
NYLVSGYEAGITPLPCSQCNRAVKFGPMLNYARQELGCDRIATGHYARIRY---------
--DEISQRYQLLRAIDRNKDQSYFLYDLSQEMLAGTVFPLGDQTKEDTRRIAAEFDLKTA
SKPESQDLCLIEAHGSMKTFLDQYIHQKEGDIVDLEGKVLGKHQGIHHYTIGQRKGLGVA
APEPLYVVKLDPIMNQVIVANRANAGRSDCTVTRLNWVSIAAP--STPIRVETQIRYRSS
AVPVDLIPLE----DNR-------VKLVFDE-PEFGITPGQAAVFYDGE-ILLGGGIIEL
----------------
>Glov|37520120
------------------------------------------------------------
------------------------------------------------------------
------------------------------------------------------------
------------------------------------------MTSSPKIVAALSGGVDSS
VAAALVRKQGYRVCGVTLWLMRGKGSCCSDGMKDAARVCEQLDIPHHIVDIRQQFEETIV
DFLVEGYREGITPLPCSRCNKELKFGLLLEYARRKLGIGTVATGHYARTGF---------
--DGQTGRHWLARAVDRTKDQSYFLYDLSQEQLASAVFPLGEMTKDQTRTLAAELGLSVA
HKPESMDLCLVEAAGSMRNFLNAHIDTRRGEIVDTSGKILGEHDGAHHYTVGQRRGLGVA
APYPLYVVAVDAANNRVVVGAREEATACECTVGQVNWVSMAEP--EAPIQAEVQVRYRSQ
PVQATIIPLPARG-----------ARIAFDDAPQFAISPGQAAVWYAGE-RVLGGGIILA
SGRS------------
>Syns8102|33866156
------------------------------------------------------------
------------------------------------------------------------
------------------------------------------------------------
-----------------MSSATSSTDRLPTAAGDAALQRLRTWPGEHRVAVGLSGGVDSS
LTAALLVEAGWEVEGLTLWLMSGKGACCAEGLVDAAGICEQLGIPHHVVDTRDTFQREIV
QRLVDGYREGITPLPCSQCNRSVKFGPMLDWAAEERGLPRIATGHYARIRH---------
--GGEQGRHQLLRGLDSRKDQSYFLYDLPQEVLGRIVFPLGELTKADTRGEAARHGLRTA
EKPESQDLCLADHHGSMRAFLDAYLPPRQGEIVLSDGTVVGEHDGIEHFTIGQRKGLGVA
WREPLHVIRLDPAMNQVVVAPRAEAGQRSCVVGAINWVSIAPL--QQPLELEVQVRYRSE
PVAAQLTPIPHTP-EDEARQRPHRCRLQFLD-DQFSITPGQAAVFYRGE-TVLGGGLIQR
DDQAQTNRE-------
>Thee|22299799
------------------------------------------------------------
------------------------------------------------------------
------------------------------------------------------------
------------------------------------------MSDLPAVVVGLSGGVDSS
VAIASLKAQGHPVVGLTLWLMKGKGQCCSEGLVDAARLCEQLGVPHHIVDSREIFEKYIV
NYLISGYANGVTPLPCSQCNRLVKFGPMLAYSREQLGIDYIATGHYAQVKY---------
--NPTSDRYELWRAVDRHKDQSYFLYDLPQEILAHVLFPLGQQTKAETRALAAQYGLPTA
SKPESQDLCLIEAHGSMRQFLDQYLPRQQGEIVDVYGRVLGYHQGIHHYTIGQRKGLGIA
APEPLYVVALDREHNRVIVGDRATAGRRECTVARVNWVSIPPP--KEPMTATVQIRYRTP
PVPVTIIPDAN---AEQ-------VQLEFAE-PQFGVTPGQAAVWYAGD-RLLGGGIIQP
FGTPTLHPLEATATHV
>Syns9916|116073367
------------------------------------------------------------
--------MAVMLLREGLAQGQGAPDPYRDPGLGQLPRHHQPISAVVARTHQHQHPVGQQ
LRPCQTPGRHCQPHLLHQGRHRQTAVQPLLLQRHHLGRAHQAVIGINARPGHAQTAGTSL
WRDPAVPPMPPEPTMSAPSVR---TSNPATPAGAQALDRLRQWPGEHRVAVGLSGGVDSS
LTAALLVEAGWEVEGLTLWLMSGKGACCAEGLVDAAGICEQLGVPHHVVDFREHFKEQIV
QFLVDGYAEGVTPLPCSRCNREVKFGPMLAWAERERSIDRIATGHYARVRH---------
GDQSDNGRHQLLRGLDQRKDQSYFLYDLPQEALGRLVFPLGELTKPDTRLEAERFGLRTA
KKPESQDLCLADHHGSMRAFLDTYLPPREGEIVLLDGTVVGQHDGIEHFTIGQRKGLGVA
WSEPLHVVRLDAAMNRVVVATRAEAGTDRCVVGAVNWVSMAPPAQGARYRVEVQVRYRSQ
PVGAWLEVVPATD-ADAAGGRPHRCQLQFDE-PQFSITPGQAAVFYDGE-RVLGGGLIQP
PVA-------------
>PromMED|33861847
------------------------------------------------------------
------------------------------------------------------------
------------------------------------------------------------
-----------------------MLKTLKDKKLENCSSINNKSKKQQKIIVGLSGGVDSS
LSAALLIEDGWKVEGLTLWLMKGEGSCCSEGLVDAAGLCEDLGINHNILDSRVIFEREVV
KKTTEGYESGFTPLPCSMCNKNVKFEEMLNFVIKQKEFTYIATGHYARVQK-VSCENIKN
YENFQFKDFLLLRGADRNKDQSYFLYSLSQEVLSRLILPLGNLKKEETRKEALRLGLRTA
KKPESQDLCLVEHYGSMQKFIDNHIEPKEGEIKHINGEILGTHNGIQHFTIGQRKGLGIA
WPEPLYVESLDKQKNIVYVANKKDLFKREAIIKEINWVSIEAP--LKEIEVEAQIRYRSE
PVKGILVPVKNEDNLTK------KFKLIFED-NQSSITPGQAAVFYKDE-ILLGGGLICE
FSKI------------
>Scys6803|16330399
------------------------------------------------------------
------------------------------------------------------------
------------------------------------------------------------
--------------------------------------------MTQKVVVGLSGGVDSS
VAAALLHRQGYAVVGVTLWLMKGKGQCCSEGLVDAASICEQLGVPHEIVDTRDLFQNHII
DYLVQGYGEGVTPLPCSQCNKAVKFGPMLQYAQQSLGIDKIATGHYARIRF---------
--NEASQRYELLRAVDRQKDQSYFLYDLSQEILAATLFPLGEQTKTVTRQLAAEFDLSTA
EKKDSQDLCLIEAHGSMRDFLDKYIAPKAGEIVDLSGAVLGHHEGIHHYTIGQRKGLGIA
AAEPLYVVKLDPVMNRVIVGDRQSAGSGECYVQRLNWVSIPEP--TAPIRCEVQVRYRSA
PVTVNAIPWH----DQQ-------IKLVFDE-PQFGITPGQAAVLYDGD-RVLGGGIICP
QKSETAGV--------
>Syn9902|78185088
------------------------------------------------------------
------------------------------------------------------------
------------------------------------------------------------
----------------------MALGTTMTEAGEAALGRLRQWPGEHRVAVGLSGGVDSS
LTAALLVEAGWEVEGLTLWLMSGKGACCAEGLVDAAGICEQLGIPHHVVDTRETFQKEIV
QRLVDGYQDGITPLPCSQCNRSVKFGPMLEWAAQERNLPRIATGHYARIRH---------
--GGDCGRHQLLRGLDSRKDQSYFLYDLPQEALGRIVFPLGELTKADTRIEAGRHGLRTA
EKPESQDLCLADHHGSMRAFLDTYLPPRQGEIVLKDGTVVGEHDGIEHFTIGQRKGLGVA
WQEPLHVVKLDPAMNRVVVAPRAEAGRHEAVVGAINWVSIDPP--LQAMNLEVQVRYRSA
PVTARLTPLPATD-DDHQRQRPHRCHLVFDE-DQFSIAPGQAAVFYSDD-TVLGGGLLQR
DFDTNQE---------
>Trie|113474569
------------------------------------------------------------
------------------------------------------------------------
------------------------------------------------------------
---------------------------------------------MNKIIVGLSGGVDSS
TAAAILHHQGYQVEGLTLWLMKGKGQCCSEGMVDAAYICEQLDIPHHIVDTRNLFQANIV
DYLVTGYSAGITPLPCSQCNKTVKFGPMLAYGREKLGIDKIATGHYARLDY---------
--DSKSDRYLLKRAIDRNKDQSYFLYDLTQYLLAGSVFPLGEMVKSETRRIAAEYGLKTA
DKPESQDLCLVESSGSMRAFLDKYITPHQGEIVDREGRVLGRHDGVHHYTIGQRKGLGVS
APHPLYVIDLDPAMNKVIVGDRDSATKMESTVKLVNWVSIAPP--STSIRAEVQVRYRSL
PVAANIIPLGV---NEEKPQDGFRVKLIFEE-AVFGITPGQAAVWYEGD-ILLGGGIIEN
EK--------------
>Syn9311|113953824
------------------------------------------------------------
------------------------------------------------------------
------------------------------------------------------------
-----------------MSAEAKMTTSTATQAGAEALERLRQWPGEHRVAVGLSGGVDSS
LTAALMVEAGWEVEGLTLWLMSGKGACCAEGLVDAAGICQQLGVPHHVVDSRDTFVREIV
QGLVDGYRAGITPLPCSKCNRSVKFGPMLAWAEQERNLPRIATGHYARIRL---------
--DREDGRWKLLRGLDRRKDQSYFLYDLPQEVLARVVFPLGELTKADTRLEAGRHGLRTA
DKPESQDLCLADHHGSMRAFLDAYIPPRDGEIVLQDGTVVGQHDGIEHFTIGQRKGLGIA
WSEPLHVVKLDAAMNQVVVATRAEAGRTGCEVGAMNWVSIAPPPLDSPMEVEVQVRYRSE
PVRAHLICIEATA-NDRAKERPHRCKLTFQE-PQFSITPGQGAVLYDGE-VVLGGGLIDS
PV--------------
>NoAz|298490709
------------------------------------------------------------
------------------------------------------------------------
------------------------------------------------------------
---------------------------------------------MKKVVVGLSGGVDSS
VAAAMLHNQGYDVIGLTLWLMKGKGQCCSEGMIDAASVCEQLGIPHEVVDIRDVFQANIV
DYLLSGYSMGITPLPCSQCNKTVKFGPMVEYAREKLGSNAIATGHYAQVRY---------
--DETTGRYKLLRAVYRNKDQSYFLYDLSQDLLSASVFPLGELNKTDTRRIAAEYGLTTA
DKPESQDLCLVESNGSMRAFLDRYLVPKPGDILDTTGKVLGQHDGVHHYTIGQRKGIGIA
ADEPLYVIELDAVNNRVVVGERTKGTQSECTLNRVNWVSIAEP--ATPIRAEVQIRYRSQ
PVPVTVIPLE----DFR-------VRLVFDE-PQFSITPGQAAVWYEGD-KVLGGGIIEQ
FS--------------
>Ucyn|284929056
------------------------------------------------------------
------------------------------------------------------------
------------------------------------------------------------
---------------------------------------------MSKIVVGLSGGVDSS
VAAASLCDQGYEVSGLTLWLMKGKGQCCSEGMVDAAHICEQLNIPHYIVDAKELFKKNII
DYLVSGYKSGITPLPCSQCNRSVKFKPMLDYAQQELDCDLIATGHYARIRY---------
--DKETDKYKLLRAIDPNKDQSYFLYDLPQDILAKTIFPLGEQTKEDTRRMATEFKLRTA
NKPESQDLCLIESYGSMASFLEKYIKPQTGDIVNSKGEVLGTHKGIHNYTIGQRKGLGIS
SSEPLYVLKLNLYNNQVVVGNRTEGFHSSCIIKDVNWISISKP--DISMNVKVQVRYRSL
AVSATIIPVE----NNR-------YKLIFEQ-SQFGITAGQAAVLYDDD-IVLAGGIIEE
IGD-------------
>Syns5701|87301094
------------------------------------------------------------
------------------------------------------------------------
------------------------------------------------------------
---------------------------------------MRAWPGEHRVAVGLSGGVDSS
LTAALLVAAGWQVEGLTLWLMSGKGACCAEGLVDAAGLCEQLGVPHHVVDSRERFREQIV
EFLVQGYEGGVTPLPCSRCNREVKFTPMLEWAEAELGISRIATGHYARVRL-ADA-----
--GARAGRHQLLRGLDVHKDQSYFLYDLPQAVLARLVFPLGELTKPDTRLEAEALGLRTA
RKPESQDLCLADHHGSMKAFLDAYLPPRQGQIVLADGTVVGEHDGIEHFTIGQRKGLGVA
WSEPLHVVRLDGAMNRVVVAPRAEAARSGCVVGAINWISIPPP--EAPLELEVQVRYRSA
PVAAQLIPLEPTA-ADAAAARPHRARLNFHE-EQFSITPGQAAVFYAGE-VVLGGGLIQR
HPPDPAHQ--------
>YellB|86608667
------------------------------------------------------------
------------------------------------------------------------
------------------------------------------------------------
-----------------------------MVISPHSSVSPVASPSRPRIVAALSGGVDSS
TVAALLQEQGYAVEGVTLWLMRGKGQCCTEGLVDAAAVCEQLGIPHHVVDSRELFQANIV
DYLVAGYAEGITPLPCSQCNKLVKFGPLLAYAREKLGISQMATGHYARVRF---------
--NAELGRYQLLRAVDRQKDQSYFLYDLSQEHLAHSLFPLGEYTKAQTRQLAARYGLVTA
DKPESQDLCLIETYGSMRSFLDQYLGQRPGEIVDTQGRVLGSHEGIHHYTVGQRKGLGIA
SSRPLYVVRIDAAMNRVVVGEREEATQAEAWVSQVNWVSIPAP--TGSLAVEVQVRYRTP
PVPAMVIPES----PER-------VKLQFAE-PQFGVTPGQAAVWYHGD-LLLGGGILER
PSP-------------
>Syn7002|170079302
------------------------------------------------------------
------------------------------------------------------------
------------------------------------------------------------
------------------------------------------------------------
--------------------MKGKGQCCSEGMVDAADICEQLGIPHHIVDSRDLFQKYIV
DYVVSGYEVGVTPLPCSQCNRMVKFGPMLQWAKAELGIDQIATGHYARIRY---------
--NDQTGRYELLRAVDRHKDQSYFLYDLTQEMLAGTLFPLGEMTKGETRQIAAEMQLSTA
KKPESQDLCLIEAHGSMKTFLDKYIEQREGEIVDLDGKVLGHHTGIHHYTIGQRKGLGIA
APEPLYVVKLDNVMNRVVVSTRDRAGQSECTVQRMNWLALPGI--TSPIRAEVQVRYRSG
AVPVTVIPLE----GDR-------LKLVFEE-PQFGITPGQAAVLYDGD-RVLGGGIIEH
PEAA------------
>Cylr|282901416
------------------------------------------------------------
------------------------------------------------------------
------------------------------------------------------------
--------------------------------------------MMKKVVVGLSGGVDSS
VAAAILHNQGYDVIGLTLWLMKGKGQCCSEGMVDAATICQQLSIPHEIVDMRDVFQTNIV
DYLVSGYSAGITPLPCSQCNRTVKFGPMLEYAREKLGSDVIATGHYARIAY---------
--DHGTERYQLLRAFDRNKDQSYFLYDLSQELLAGTIFPLGELNKNDTRKIAAEYGLKTA
DKPESQDLCLVESNGSMRAFLDKYLVPKPGDIVDSNGKILGKHDGVHHYTIGQRKGLGIA
AAEPLYVIKLDTVNNLVVVGDRTKGTEKECTVERVNWVSMAEP--RGTIRGEVQIRYRSQ
PVLATIIPGE----TDC-------VQLVFDE-PQFSITPGQAAVWYEGD-KVLGGGIIKN
----------------
>Prom9303|124023662
------------------------------------------------------------
------------------------------------------------------------
--------------------------------------------------MGARTRLERM
GPHYEDINAVTPMQPPIPAPLKHVSRTPATPAVAKALTRLQCWPGEQRVAVGLSGGVDSS
LSAALLVEAGWQVEGLTLWLMSGKGACCSDGLIDAAGICEQLKIPHHVVDSRATFQAEIV
DQLVQGYQQGVTPLPCSRCNRSVKFAAMLSWAEKERQLHRVATGHYARIRHREDPEPQQA
LPGDSSGRHQLLRGLDQNKDQSYFLYDLSQDVLAKVIFPLGELTKAETRQEAERYGLRTA
KKAESQDLCLADHYGSMKAFLDNYLPARQGEIVLQDGKVVGEHDGIEHFTIGQRKGLGVA
WREPLHVVQLDATANRVIVAPRAEAGRDSCVVGAVNWISIAPP--SSAIDVEVQVRYRSG
PVAAQLIPIEATA-EDIAADRPHRCRLTFNE-EQFSITPGQAAVFYAAD-AVLGGGLIQQ
INTASS----------
>Syns7805|88809139
------------------------------------------------------------
------------------------------------------------------------
-----------------------------------------------------------M
EGAHGTSLWRKKPIPVRQPMPAAFPVTAATIAGAEALDRLRHWPGEHRVAVGLSGGVDSS
LTAALLVEAGWDVEGLTLWLMSGKGACCAEGLVDAAGICEQLEIPHHVVDSRETFQREIV
NGLIEGYQAGITPLPCSRCNRAVKFSPMLRWAQEERGLARIATGHYARLRF---------
--DDSSSRWRLLRGLDARKDQSYFLYDLTQEVLDRVVFPLGELTKPDTRLEAARHGLRTA
AKPESQDLCLADHHGSMRAFLDAYLPPRQGEIVLQDGTVVGEHDGIEHFTIGQRKGLGIA
WSEPLHVVRLDAAMNRVVVATRDQAGRDHCVVGAINWVSIAPPAPGQRQKVHVQVRYRSA
PVPAQLTTMDAEA-SDAEAERPHRCRLDFDE-PQFSITPGQAAVFYDGD-AVLGGGLIQT
AT--------------
>Syns7803|148240074
------------------------------------------------------------
------------------------------------------------------------
------------------------------------------------------------
-------------------MPAAFPVTAATPAGAEALDRLRHWPGEHRVAVGLSGGVDSS
LTAALLVEAGWEVEGLTLWLMSGKGACCAEGLVDAAGICEQLEIPHHVVDSRDTFQREIV
NGLIEGYQAGITPLPCSRCNRAVKFSPMLQWAQEKRGLARIATGHYARLRF---------
--DETTGRWRLLRGLDARKDQSYFLYDLTQEVLARVVFPLGELTKPDTRLEAARHGLRTA
AKPESQDLCLADHHGSMRAFLDAYLPPRQGEIVLQDGTVVGEHDGIEHFTIGQRKGLGVA
WSEPLHVVRLDAAMNRVVVATRDQAGRSHCVVGAINWVSMAPPAPEHSQMVQVQVRYRSA
PVPARLTTMTAEA-SDAAAERPHRCRLDFDE-PQFSITPGQAAVFYDGD-AVLGGGLIQT
SA--------------
>Cya0110|126656453
------------------------------------------------------------
------------------------------------------------------------
------------------------------------------------------------
---------------------------------------------MKKVVVGLSGGVDSS
VAAASLQHQGYTVIGLTLWLMKGKGQCCSEGMVDAAFICEQLGVPHHIVDTRELFEANII
NYLVSGYESGVTPLPCSQCNRAVKFGPMLAYAREELNCDRIATGHYARIRY---------
--DEQMDRYQLLRAIDRNKDQSYFLYDLSQDILKGTIFPLGEQTKEETRRIAAEFDLKTA
SKPESQDLCLIEAHGSMASFLDQYIKPKEGEIVDLDGKVLGTHQGIHHYTIGQRKGLGIA
APEPLYVVKLDAVMNRVIVGNRAAGGRSDCTVGRLNWVSIAEP--SSPITAAVQVRYRSK
AVAVTIIPIE----NNR-------VKLQFDE-AQFGITPGQAAVFYNGE-IVLGGGIIET
----------------
>Mica|166367576
------------------------------------------------------------
------------------------------------------------------------
------------------------------------------------------------
---------------------------------------------MGKVVVGLSGGVDSS
VAAAALHAQGYDVIGLTLWLMKGKGQCCSEGMVDAAFICEQLGVPHHIVDSRELFQKEII
DYLVSGYEAGITPLPCSQCNKAVKFSPMLHYARETLQTDTIATGHYARIRF---------
--SPENNRYQLLRAVDQNKDQSYFLYDLTQDVLRGTLFPLGEQTKAETRRIAQEFGLKTA
DKPDSQDLCLIEAHGTMRSFLDKYIAVSEGDIVDLDGKVLGKHSGIHHYTIGQRKGIGIA
AAEPLYVVKLDPVMNRVIVGNRESAVSAACLVGRMNWVSIAEP--TTPIRAQVQVRYRSP
AVPVNVIPLE----NNQ-------VKLVFDQ-PQFSITPGQAAVIYEGE-IVLGGGIISG
ATP-------------
>Syns8109|260435745
------------------------------------------------------------
------------------------------------------------------------
------------------------------------------------------------
----------------------MAVGSTTTRAGEGALERLRQWPGEHRVAVGLSGGVDSS
LTAALLVEAGWQVEGLTLWLMSGKGACCAEGLVDAAGICEQLGIPHHVVDTRETFQQEIV
QRLVDGYRDGITPLPCSQCNRSVKFGPMLDWALKERKLLRIATGHYARIRH---------
--DGDQGRHQLLRGLDTRKDQSYFLYDLPQEVLGRIVFPLGELTKPDTRLEAALHGLRTA
EKPESQDLCLADHHGSMRAFLDAYLPPRQGEIVLSDGTVVGEHDGIEHFTIGQRKGLGVA
WREPLHVIRLDAAMNRVVVAPRAEAGRDSCVVGAVNWVSIDPI--EAPRTVEVQVRYRST
PVHAQLSPLPPTD-ADQQQERPHRCRLSFDE-EQFSITPGQAAVFYDGD-TVLGGGLIQR
E---------------
