# Supplementary material for: Genome fluctuations in cyanobacteria reflect evolutionary, developmental and adaptive traits
Source: BMC Evol Biol. 2011 Jun 30;11:187. doi: 10.1186/1471-2148-11-187 (PMC3141437; doi:10.1186/1471-2148-11-187)
Supplement: Additional file 8 — Individual and concatenated alignments for protein groups. Compressed file containing all alignments of individual groups (fasta format) and the concatenated alignment of 285 single-copy genes (phylip format). [file 1471-2148-11-187-S8.GZ › Cyanos1458.faa]

>Syne7942|81300320
------------------------MSDWLEHSVQVEVAVPVARAWELWSDLEQMPRWMKW
IDSVQVQKDD----PELSRWKLA-SQGFEFSWLSRITRLVPQQLIQWESVDGLPNRGAIR
FYDRQ-DHSIVRLSISYAIP-GGLGPL-MDKLFLGRIVEGTLKADLDRFRHYAESPR---
-------
>PromCC|33239587
------------------------MGQWLEHTVFSEITAPVEQVWQVWSDLEAMPLWMTW
IESVKTIENETTTLPDLTEWTLA-ANGFRFKWQAKINERIDKQKLEWSSIGGLPTKGSVR
FYEEKENFTIVKLIISYELP-KALARF-MKEDILGKLVTNELQNNLDNFKELVESGHGKL
-------
>Crow|67920954
------------------------MSNWLEHSVQIEVDAPMELVWGLWSDLEQMPQWMKW
IDSVKILDEN----PELSRWKLA-SGGLEFTWLSKILKVVPHQIIQWESVDGLPNRGAIR
FYDRQ-GSSIVRLSVAYGIP-GWLGKL-MDNLFLGRVVESTIMADLERFRDYAMKAKENQ
-------
>Syn7335|254422550
------------------------MAEWLEHTVHVEVDRPIEAVWGLWSDIAQMPNWMKW
ISSVEVLEED----PALSRWKLE-TTGLSFSWLSRIVKVVPEQVIQWESVDGLPNRGAIR
FYAHKNGTSTVKMSIAYALP-SILARLMMSSSFVDRVVTSTLQADLDRFREYALTHTGQS
VSVEG--
>Syn307|148241375
------------------------MGRWLEHSVAVDIAAPVDLVWAVWSDLESMPLWMRW
IESVKTLDD-----PDLTEWTLA-AQGFRFQWKARITQRVEAQQLHWQSVGGLPTKGAVR
FYPEADERTAVKLTVSYELP-GVLAPL-MDPKILGGLVSKELQANLDRFQELVEERARAR
-------
>Syn9605|78213863
------------------------MGRWLEHTVTSEVQAPASKVWEVWSDLEAMPRWMRW
IESVTPLED-----PDLTDWTLA-AQGFRFSWKARITQRVEAQQLHWESVGGLPTKGAVR
FYPEASDRTVVKLSVTYELP-RVLAPL-MEPSILGGIVTKELQANLDRFCDLVEAGG---
-------
>Nosp|186681021
------------------------MSDWLEHTVQVEVEAPIDLVWSLWSDLEQMPRWMKW
IDSVKIPPDN----PDISLWKLK-TGSLEFNWQSRILKVIPNQIIQWESIDGLPNQGAIR
FYDRH-NSSIVKMSISYAIP-GMIGKI-MDNLFLGRIVESTIQADLERFKEYALNVKAN-
-------
>PromAS|123967669
------------------------MGTWLKHDVITIVNAPLENVWDTWSDLDSMSLWMSW
IESVKTVDEETNTLPDLTEWTLA-ANGFRFKWKAQITERVEKSKLKWKSIGGLPTEGSVV
FESKTDQITTVNLAITYELP-KMIARF-MEENILGKMVTNELQANIDRFKDLVEKNYTKN
FSN----
>Rapb|282898048
------------------------MADWLEHSVQIEVPVPIELVWELWSDLQQMPKWMKW
IDSVNISTDD----PNISLWKLS-TGGLEFTWKSRILRITSQQIIQWESVDGLPNQGAIR
FYDRHQEGSIVKMTVAYAIP-GILGKL-MDNLFLGRVVESTLQADLERFKQYAVDLQPDN
-------
>YellA|86606927
----------------------MSESDWLEHTCQVEVPVPIEQVWELWANLALMPRWMKW
IRSVELLDQ------ELSRWTLD-TRGLTFSWISRTHTVVKHQHIGWQSVEGLPNRGALR
FYDRK-GSTIVKLSVAYKIP-GLLGKI-LDGLFVGKVVESTIQADLERFKAYALEQAGRA
ADNASAG
>Prom9215|157412471
------------------------MGTWLKHDVITVVNAPLENVWDTWSDLDSMSLWMSW
IESVKTVDEETNTLPDLTEWTLA-ANGFRFKWKAQITERVEKSKLKWKSIGGLPTEGSVI
FESKTDQITTVNLAITYELP-KMIARF-MEENILGKMVTNELQANIDRFKDLVEKNYTKN
FSN----
>PromN2A|72383319
------------------------MGKWLDHTVITEIHAPVELVWKFWSDLDSMPLWMTW
IESVKAVDQKTSTLPDLTEWTLA-ANGFRFKWKAQITERVEAEKLEWKSVGGLPTKGAVR
FYNEESSKTVVKLKISYELP-QVLANL-MKANILGGMVTKELQKNLDGFKELVEKSA---
-------
>Syns9917|87125207
------------------------MGRWLEHTVTTEVQAPVDRVWAVWSDLEAMPRWMRW
IESVHTLED-----PDLTDWTLA-AQGFRFHWKARITSRVEAQQLHWESVGGLPTKGAVR
FYPEAPERTAVKLCVTYELP-GVLAPL-MEPSILGGIVTRELQANLDRFRDLVESDYTVS
A------
>Prom9312|78778503
------------------------MGTWLKHDVITVVNAPLENVWNTWSDLDSMSLWMSW
IESVKTVDEETTTLPDLTEWTLA-ANGFKFKWKAQITERIDKSKLKWKSIGGLPTEGSVV
FESKSDQITTVNLAITYELP-KMIARF-MEENILGKMVTNELQANIDRFKELVEKNYKKD
FSN----
>SynsBL|116071466
------------------------MGRWLENTVTTEVQASAEKVWAVWSDLEAMPKWMRW
IESVKTQKDD----PDLTDWILA-AQGFRFTWKARITQRVEEQQLHWASVGGLPTKGAVR
FYPQTQDCTVVKLSVSYELP-RVLAPL-MDPSILGGIVTKELQANLDRFRDLVEVVD---
-------
>Prom9515|123965363
------------------------MGTWLKHDVITTVNAPLDNVWNTWSDLDSMSLWMSW
IESVKTVDQETSTLPDLTEWTLA-ANGFKFKWKAQITERIEKNKLKWKSIGGLPTQGSVI
FESKGDKFTSVNLAVTYELP-KMLARF-MEEKILGKMVTNELQANIDRFRDLVEKNYKNE
LTN----
>Cya8802|257060492
------------------------MSNWLEHSVQVEVDAPIDLVWSLWSDLEQMPRWMKW
IDSVQVLEED----PELSRWKLA-SSGFEFIWLSRILKLVSHQIIQWESVDGLPNRGAVR
FYDRH-GKSIVRLTVAYAIP-GWLGQL-MDNLFLGRIVESTIQADLERFKEYIMNLQENL
G------
>Prom9313|33864232
------------------------MGRWLEHTVSSDINAPVEQVWAVWMDLEAMPRWMNW
IESVKTLDD-----PSLTDWTLA-AQGFRFHWQARISKQVEGQQLQWESIGGLPTKGAVR
FYPESENRTAVKLSVTYELP-RPLAPL-MEPSILGGIVTRELQANLDRFRDLVESGYCVS
S------
>Cya7822|196257012
------------------------MSNWLEHTVQVEVNAPIELVWSLWSDIEQMPRWMKW
IESVKVLEDN----PELSRWKLA-SGRFEFTWLSKILRVIPNQIIQWESVDGLPNRGAIR
FYDRH-GSSVVKLTVAYSIP-GWLGKL-MDNLFLGRVVESTIQADLERFKQYTMNVQSQS
-------
>Cya7424|218437675
------------------------MSNWLEHTVQVEVDAPIDLVWSLWSDIEQMPRWMKW
IDSVTILEDN----PELSRWKLA-SGGLEFTWLSRVFKVVPHQIIQWESVDGLPNRGAIR
FYDRH-NSSVVKLTVAYSIP-GWLGRL-MDNLFLGRVVESTIQADLERFKQYTMKIQNQV
-------
>PromN1A|124024901
------------------------MGKWLDHTVISEIHAPVELVWKFWSDLDSMPLWMTW
IESVKPVDKKTSTLPDLTEWTLA-ANGFRFKWKAQITERVEAEKLEWKSVGGLPTKGSVR
FYSEESSKTVVKLKISYELP-QVLANL-MKANILGGMVTKELQKNLDGFKDLVEKSG---
-------
>Micc|254413438
----------------------------------------METVWSLWSDLEQMPRWMKW
IDSVQVLEDN----PDLSRWKLA-SSGFEFSWISRILKLVPHQIIQWESVDGLPNRGAVR
FYDRH-GSSVVKLTVAYDIP-GILGKL-MDGLFLGRIVESTIQADLDRFRDYALKIQS--
-------
>Prom9202|254525641
------------------------MGTWLKHDVITVVNAPLENVWDTWSDLDSMPLWMSW
IESVKTVDEETNTLPDLTEWTLA-ANGFRFKWKAQITERVEKNKLKWKSIGGLPTEGSVI
FESKTDQITTVNLAITYELP-KMIARF-MEENILGKMVTNELQNNIDRFKDLVEKNYTKS
FSN----
>Nods|119509128
------------------------MAEWLEHSVQIEVEAPIELVWGLWSDLEQMPRWMKW
IDSVKISPEN----PDISLWKLS-TNGLEFKWQSRMLKVVKQQIIQWESVDGLPNQGAIR
FYDRH-GSSIVKMTISYAIP-GLIGKI-MDNLFLGRVVESTIQADLERFKEYALNVKSNS
-------
>Cyab|254432443
------------------------MGRWLDHSVTTAIAAPVDRVWAVWSDLEAMPRWMRW
IESVVTEPDD----PDLTDWTLA-AQGFRFHWKARITQRVEAQQLHWESVGGLPTKGGVR
FYPQPDGSTAVKLSVSYELP-GVLAPL-MEPSILGGIVTKELQANLDRFRDLVEQRAG--
-------
>Acam|158336825
------------------------MSDWLEHSEQVEVPVSIDAAWDLWSDLELMPQWMNW
IDSVEILKDK----PELSRWTLS-GGGLTFTWLSRILKEIPNQIIQWESVDGLPNRGAIR
FYDRKQDTSVVKLTVAYKIP-GVVGEF-MDNLFLGNVVESNLRSDLQRFREYAIQNQS--
-------
>Prom9301|126695469
------------------------MGTWLKHDVITVVNAPLENVWDTWSDLDSMSLWMSW
IESVKTVDEETNTLPDLTEWTLA-ANGFRFKWKAQITERVEKSKLKWKSIGGLPTEGSVV
FESKTDQITTVNLAITYELP-KMIARF-MEENILGKMVTNELQANIDRFKDLVEKNYSKK
FSN----
>Artm|209524040
------------------------MADWLEHSVQIEVNVPIDIAWDLWSDLEQMPRWMKW
IESVKILDDN----PELSKWKLA-SGNFEFSWLSRILKEIPHQIIQWESVDGLPNRGAIR
FYDRH-GSSIVRLSVSYAIP-GLLGKI-MDNLFLGGVVESTIAKDLERFRDYALDYYARR
-------
>Syne6301|56752505
------------------------MSDWLEHSVQVEVAVPVARAWELWSDLEQMPRWMKW
IDSVQVQKDD----PELSRWKLA-SQGFEFSWLSRITRLVPQQLIQWESVDGLPNRGAIR
FYDRQ-DHSIVRLSISYAIP-GGLGPL-MDKLFLGRIVEGTLKADLDRFRHYAESPR---
-------
>Anav|75906424
------------------------MSNWLEHSVQVEVEAPIDLVWGLWADLEQMPKWMKW
IDSVKVPPEN----PDLSLWKLN-TGGLEFTWKSRITKVITNQIIQWESIDGLPNQGAIR
FYDRH-GHSIVKMTISYAIP-GFLGKI-MDNLFLGKAVESTIQADLERFREYALNLHQSS
VNR----
>Artp|284052293
------------------------MADWLEHSVQIEVNVPIDIAWDLWSDLEQMPRWMKW
IESVNILEEN----PELSKWKLA-SGNFEFSWLSRILKEIPHQIIQWESVDGLPNRGAIR
FYDRH-GSSIVRLSVSYAIP-GLLGKI-MDNLFLGGVVESTIAKDLERFRDYALDYYANR
-------
>Cya7425|220908555
------------------------MTDWLEHSVQVEVEASIEVVWGLWSNLAAMPQWMQW
IESVTILEDT----PELSRWKLA-TGGLEFSWLSRILKQIPHQIIQWESVDGLPNRGAIR
FYDRQ-DSSIVKLTVAYAIP-GLLGQL-MDRLFLGRMVEAQLKADLERFRHYALQSQGTT
PIH----
>Cya51142|172037691
------------------------MSHWLEHSVQIEVDAPIELVWSLWSDLEQMPQWMKW
IDSVKVLDED----PELSRWKLA-SGGFEFTWLSRILKVIPHQIIQWESVDGLPNRGAIR
FYDRQ-GSSIVRLSVAYDIP-GWLGKL-MDNLFLGRIVESTIMADLERFRDYAMKTQQSQ
-------
>Lyns|119490523
------------------------MADWLEHSVQVEVPIPIELAWSLWSDLEQMPRWMKW
IDSVKILEDN----PELSRWKLA-AGRFEFSWLSRILKQVPYQVIQWESVDGLPNQGAIR
FYDRH-GSSIVKLTFSYAIP-GILGKL-MDNLFLGRVVESTIQEDLERFRDYALAVHAKS
-------
>Prom9211|159902671
------------------------MGHWLEHTVINDIEAPIEKVWNVWSDLEAMPLWMTW
IESVKTVDDETKILPDITEWTLA-ANGFRFKWKAKINERIDKESLKWESIGGLPTKGCVY
FYPEKDNLTKVKLIISYELP-RMIARL-MEKNILGNLVTNELQTNLDNFKELVEIRYKNN
EVLD---
>Noss|17229873
------------------------MSNWLEHSVQVEVEAPIDLVWGLWADLEQMPNWMKW
IDSVKVPPEN----PDLSLWKLN-TGGLEFTWKSRITKVITNQIIQWESIDGLPNQGAIR
FYDRH-GHSIVKMTISYAIP-GFLGKI-MDNLFLGKAVESTIQADLERFREYALNLHQSS
VNR----
>Cya8801|218248184
------------------------MSNWLEHSVQVEVDAPIDLVWSLWSDLEQMPRWMKW
IDSVQVLEED----PELSRWKLA-SSGFEFIWLSRILKLVSHQIIQWESVDGLPNRGAVR
FYDRH-GKSIVRLTVAYAIP-GWLGQL-MDNLFLGRIVESTIQADLERFKEYIMNLQENL
G------
>Glov|37520411
---------------------------MIERTVEVDVAAPVAQVYAIWADMENLPRWMRF
VQEVKILPGA----GDLSRWKFGPAAPLLVEWTSRITRRIPLRLIGWESVSGLSNRGSAE
FFPTE-RGCRLRLTLSFDTPGGMVGAF-LDRVGVQRWVDENLLDDLKRFQTMVEAETPSQ
SVV----
>Syns8102|33866744
------------------------MGRWLDHSVTTEVQAPAEDVWAVWSDLEAMPKWMRW
IESVKTLDD-----PDLTDWTLA-AQGFRFHWKARITQRVEAQQLHWESVGGLPTKGAVR
FYPESAERTLVKLSVSYELP-RVLAPL-MEPSILGGIVTKELQANLDRFRDLVEKGG---
-------
>Thee|22297879
-------------------------MSWLEHTVQIEVAAAVDRVWALWSDLEKMPLWMKW
IESVVITPED----PTLSRWTLA-TGNWHFSWRSRICRQVKHQIIQWESVDGLPNRGAIR
FYDRQ-GSTIVKLSVAYAIP-GVLGQI-MDRLFLGRVVESTLQADLERFREYAQRMQPTQ
VS-----
>Syns9916|116073903
------------------------MGRWLEHTVTTEVNAPVARVWAVWSDLEAMPRWMRW
IESVKTLDD-----PDLTDWTLA-AQGFRFSWKARITTRVEAQQLHWESVGGLPTKGAVR
FYSEASDRTAVKLSVTYELP-RVLAPL-MEPSILGGIVTKELQANLDRFRDLVESDYAVS
A------
>PromMED|33860674
------------------------MGTWLKHDVITIVNAPLDNVWNTWSDLDSMSLWMSW
IESVKTIDQETSTLPDLTEWTLA-ANGFKFKWKAQITERIEKNKLKWKSIGGLPTQGSVI
FESKGDQLTSVHLAVTYELP-RMIARF-MEEKILGKMVTNELQANIDRFRDLVEKNYKNE
LTN----
>Scys6803|16330993
------------------------MANWLEHSVQVEVDAPIELVWQLWSDLEQMPRWMKW
IDSVKVLEDN----PDLSRWKLA-SGSLEFTWLSRITKLISQQIIQWESVDGLPNRGAVR
FYDRH-GKSIVRLTIAYSVP-GWLALL-MDNLFLGRVVESTIQADLERFREYINNLQAS-
-------
>Syn9902|78183917
------------------------MGRWLENTVTTEVQASADKVWAVWSDLEAMPKWMRW
IESVKTQKDD----PDLTDWILA-AQGFRFTWKARITQRVEEQQLHWASVGGLPTKGAVR
FYPQTPDCTVVKLSVSYELP-RVLAPL-MEPSILGGIVTKELQANLDRFRDLVEVVD---
-------
>Trie|113477394
------------------------MSNWLEHSVQIEVDAPIDLVWNLWSDLEQMPQWMKW
IKSVEVLQDN----PELSRWKLA-SGNFEFSWLSRIKKIVTHQIIQWESVDGLPNRGAIR
FYDRY-DSSIIKLTVAYGAP-GWLIKI-MDNLFLGRIVESTLMADMERFRQYVIGLKQKE
NEES---
>Syn9311|113953635
--------MEHRQSWPPTPRWPEPMGRWLDHTVTTQVQAPVDQVWTVWSDLEAMPRWMRW
IESVKTRED-----PDLTDWTLA-AQGFRFQWKARMTSRIDQQQLQWESVGGLPTKGAVR
FYQEQPEITAVKLSVSYELP-GVLAPL-MEPTILGGIVTKELQANLDRFRDLVESGYTPR
PEV----
>NoAz|298492909
------------------------MAEWLEHSVQVEVEAPMELVWSLWSDLEQMPKWMKW
IHSVKISPDD----PDISLWNLS-TGGLEFKWKSRILKVVPNQIIQWESVDGLPNQGAIR
FYDRH-AGSIVKMTISYAIP-GFLGKL-MDNLFLGKVVESTIQADLERFKEYTLNMKVD-
-------
>Ucyn|284929458
MLKYKNLLCINLRQGNTSTINNLNMSNWLEHSVQIEVEIPIEQVWELWSDLKEMPKWMKW
IDSVEILDDD----PNLSRWKLV-SGGFQFTWISKILKVVPNQIIQWESVNGLPNRGAIR
FYDRQ-GSSIVRLTIAYSIP-GWLGKL-MDNLFLGQIVESTILEDLKRFKNYALKKNKNR
I------
>Syns5701|87301791
------------------------MGRWLEHSVTTEIHAPVDRVWEVWSDLEAMPRWMRW
IESVVTLDD-----PDLTDWTLA-AQGFRFHWKARISHRVEAQQLHWESVGGLPTKGAVR
FYPQSDQLTVVRLTVSYELP-GALAPL-MEPSILGGIVTRELQANLDRFRDLVEQEHGQP
-------
>YellB|86608797
----------------------MSESDWLEHTCQVEVPVPIEQVWDLWANLTLMPRWMKW
IRSVELLDQ------ELSRWTLD-TRGLTFSWISRTHTVVKHQHIGWSSVEGLPNRGALR
FYDRK-GSTIVKLSVAYKIP-GILGKI-LDGLFVGKVVESTIQADLERFKAYALEQAGPA
ADNASAS
>Syn7002|170079231
------------------------MSGWLEHSVQVEVDAPIDLVWELWSDLEQMPQWMKW
IDSVAILKDD----PDLSRWKLA-SGSFEFTWLSRITKVVKHQIIQWESVDGLPNRGAIR
FYDRH-GKTIVRLSIAYDIP-GILGQV-MDNLFLGRVVESTIQADLHRFRDYVKNLQEQS
PTSV---
>Cylr|282899633
------------------------MADWLEHSVQIEVPVPIELVWELWSDLQQMPKWMKW
IDSVNISTDD----PTISLWKLS-TGGLEFTWKSRILRITSQQIIQWESVDGLPNQGAIR
FYDRHQEGSIVKMTVAYAIP-GILGKL-MDNLFLGRVVESTLQADLERFKQYAVDLQPDT
TR-----
>Prom9303|124024308
------------------------MGRWLEHTVTSDINAPVEQVWAVWMDLEAMPRWMNW
IESVKTLDD-----PSLTDWTLA-AQGFRFHWQAKISKQVEGQQLQWESIGGLPTKGAVR
FYPESENRTAVKLSVTYELP-RPLAPL-MEPSILGGIVTRELQANLDRFRDLVESGYCVS
S------
>Syns7805|88807126
------------------------MGRWLEHSVTTEVNAPVDRVWAVWSDLEAMPKWMRW
IESVKTLDD-----PELTDWTLA-AQGFRFHWKARITQRVEAQQLHWESVGGLPTKGAVR
FYVEQPERTAVKLTVTYELP-GVLAPL-MEPSILGGIVTKELQANLDRFRDLVEREQASG
V------
>Syns7803|148240559
------------------------MGRWLEHSVTTEVNAPVDRVWAVWSDLEAMPKWMRW
IESVKTLDD-----PELTDWTLA-AQGFRFHWKARITQRVEAQQLHWESVGGLPTKGAVR
FYAEQPGRTAVKLSVTYELP-GVLAPL-MEPTILGGIVTKELQANLDRFRDLVEREQASG
G------
>Cya0110|126658930
------------------------MSHWLEHSVQIEVDAPIELVWGLWSDLEQMPKWMKW
IDSVKVLDED----PELSRWKLA-SGGFEFTWLSKILKVIPYQIIQWESVDGLPNRGAIR
FYDRQ-GSSIVRLSVAYDIP-GWLGKL-MDNLFLGRIVESTIMADLERFRDYAMKAKESN
-------
>Mica|166368271
-------------------------MTWLEHSVQVEVDAPIDLVWDLWSDLEQMPQWMKW
IESVKILEEE----PELSRWKLA-SGGLEFTWLSRILKIVPHQMIQWESVDGLPNRGAIR
FYDRH-GRSIVRLTAAYAIP-GWLGKL-MDNLFLGRVVESTLQADLERFRLYALNIVNNT
PPR----
>Syns8109|260435711
------------------------MGRWLEHTVTSEVQAPAAKVWEVWSDLEAMPRWMRW
IESVTPLED-----PDLTDWTLA-AQGFRFSWKARITQRVEAQQLHWESVGGLPTKGAVR
FYPEADDRTVVKLSVTYELP-RVLAPL-MEPSILGGIVTKELQANLDRFRDLVEAGG---
-------
