# Supplementary material for: Genome fluctuations in cyanobacteria reflect evolutionary, developmental and adaptive traits
Source: BMC Evol Biol. 2011 Jun 30;11:187. doi: 10.1186/1471-2148-11-187 (PMC3141437; doi:10.1186/1471-2148-11-187)
Supplement: Additional file 8 — Individual and concatenated alignments for protein groups. Compressed file containing all alignments of individual groups (fasta format) and the concatenated alignment of 285 single-copy genes (phylip format). [file 1471-2148-11-187-S8.GZ › Cyanos1459.faa]

>Syne7942|81300326
---------MPSSPLIE-----------TTIPGLSQLLPAELQA----------------
-------------IAGSAAEP--TWWAMLQALRSQL------------------------
-------------------------------AEVETGV-VLTAPLPFLSDL---------
----SRLDHWLWVPEGLQGS-----------LGLPQGN----------------------
---TQPTAALPL----PRVLPLSLGDPLLQEPFCLVLSDRLSFLVILVPYPS--QPSCYF
SQTPEVLAEAVRLLAQHTAHHFPALQPE-----------------LARALHRFRPLANVA
ETWAPFWA-AVLQQWPT-------------------------------------------
--VAASDRPSTEEVSDRP--------DRSTVGADLELLQAIAHEVKTPLATIRTLTRSLL
RRV-DLPAQ-ARKRLEAIDLECSEQIDRFGLFFRAVEL-E---NRESQAL-------LLA
RTSLTEVFAETVPRWRKQAERRSLALDLQLPERMPAV-VSDPTMLDQALTSLVERFTRNL
PAGSRIEIVVSLAGAQLKLRLTATELVSDPSE----------QPRTAP--RSLGQLLTVQ
PETGSLSLKLEVSKNLFQALGGKLTVRRRSPQASEVITVFLPVEPSDDATTADSPR----
--
>PromCC|33241183
-------------MVNT-----------ASISSIQQRMALGAPT----------------
----------GS-VDEQIVRR--LWWAALDILQEQI------------------------
----------------------------LLPMNLEKGL-WLASPLPALYES---------
-KLLARLQGWVWAPEELSMLSS-PY------AGLLPAS--------------------TR
SIHQGNVSGSKH----FRRLPLRKND--GQDPLLIILTPEVQIALALQGEPG--KRNLIM
RSDPETLTDVLNILDQRLNLEAPEQAKE-----------------IRDSLADLGQLTSNE
DVAKVFWP-LIASRLAG-----------IAPSLN--------------------------
--IQTYQNSEQLDQ------------HESQPPGEISLLEALTHEIRTPLATIRTLIRSIL
RRE-DLAPT-VVSRLKEIDAECTEQIDRFGLIFNAVEL-E---RNQTQKS-------DLA
KTDLGNILEILFPVWEQQLNRRGIKLQLDITPDLPEV-LSDPERLELMLGGLIDRNTRGI
QNGGILLLELRPAGQRLKLKITSNFSYTKQRN-----------ESTFDQNSDLGTVLSWN
PNTGSLQLTQAATQRLLASLGGRLI-----RRRDRGITIFFPTAEIK-------------
--
>Crow|67921939
------------MMVSE-----------ALLEKLSDILNRDPGVNLIPSPSQPTQIE---
----------VE-QQRLKAQG--QWVSAIASLETLL------------------------
-----------LLTDQEG-----------TSEETPQGL-ILSAPTPILCHP---------
-HLTKTLHRGIFTLQH-PHYRW-QQ------FQLTGVS----------------------
--EGTEDNNSPK----LTELPIFPQDPLATEQFCLVLTPKFPLLMVLGEDSLG-LPAFQF
SFAPDMVTQGWLSLRSRLKLVNHPQLAY-----------------LDQLVEQFTPVTPSY
QVVTEFTR-LLLHYCPQ-----------IPPIITRKNSYIQDL-----------------
--QENHHQPQSRQQKPLTA-------SQVEETTDIALLQALSHEIRTPLTSIRTMTRLLL
RNK-DLQPK-MTRLLENIDQECSEQINRMELIFKATEL-K---SKSDQDC-----SVELV
KISLDSLFHQSIPRWKKQAQRRNVDLEIGLPKKLPQV-VSDPGMLDQVLTGLIEKCTRSL
AGGGEIKVQITTAGHQLKLQFQTESH--REHN---------------PF-KALGQLLLLQ
PETGSVSLNLDVTKNLFNRLGGKLIVRQR-SQQGEIFTIFLPLN----------------
--
>Syn7335|254423464
------------MGAPD-----------QLLPTISALVALGEFAQDDHNGEIFSIPTLSE
GLA-------AE-VRQQRAKH--EWTGAIAALTQLL------------------------
---------------NQQTQIASSRNSRKLSKQKPQAL-LLTGPVPLLNDP---------
-DLIPRISNWTFVSQASEELSS---------FNALSPV----------------------
--EQIFKKTFQKQAHTTHLLPLLENDPLIQEQFALVFTEQFSLILVLGEDADS-ELSFQF
SFMPEVVNSVWRLLRSRIMLTRPQQLDF-----------------IEKFVEKFAPKAPCY
RIVSQFNR-WMLACLPQ----SRLIQSDSQSNLQNHSLYNSPGSL---------------
--PRNLSDRLGSNASQDSENPGS---KADEQPSDSAFLQAMAHEIRTPLTTIRTYTRSLL
KRK-DLHPQ-VIKRLESIDRECTQQIDRFSLIFKAVEL-E---AASQSLK------SPLS
AIALSQVFQEAIPQWQQAAQRRNLSLEVGLPPNLPMV-ASDPTMLQHVLTGLVELFTHSV
SQGSHIQLHVFHAGNQLKLQFQSQSDPKQPNL---------QPTCTAPPLQSLGHLLMFQ
PETGGLSLNLEATKNLFHALGAKLTVRER-SDQSMTWTVFLPLETSGLQSYPIV------
--
>Syn307|148243185
-------------MSAN-----------DSLQTLRQRLAAGVPA----------------
----------SG-GDDASARR--QWWAALTVVQELL------------------------
-----------------------------LEQGCQQGL-WLAAPLPALHEP---------
-LLISRFHGWVWTPPQWSGR-----------APELPGS----------------------
--AANNPASERS----LWQLPLQTGD--GTDPLLLLITGPLQVAMALHGSGA--QRQLLV
RFEQPLIAELLQSLGNRLASEQGDAASD-----------------LKHQIQQLGSLENSP
QLAEQFWP-RVAVQLAK-----------ATPSLT--------------------------
--LVSAASN-----------------ETDDSDQQLGLLEAIAHEVRTPLATIRTLIRSLQ
RRS-DLSPP-LQKRLGQIDHECSEQIDRFGLIFQAAEL-Q---RQPSQQR-------ALA
RTDLGALLPGLEQIWQRQLQRRDLTLELEQPEQLPAV-MSDPVLLESMLIGLMDRFSRGL
RRGESVRVELASAGEQLKLRFSGGRD----------------DDDSPGDTASVGPVLSWD
PATGSLQLSQAATQKLFSSLGGRLT-----ERPGSSLTLYLPLANVEGCEENGA------
--
>Syn9605|78211952
--------------MTG-----------PSFTALRQRLAQDVPQ----------------
----------GR-CDEIGVRR--LWWAALETLQQDL------------------------
-----------------------------LERGLERGI-WLAAPLPALYEP---------
-ELLQHLQGWVWAPDQLDQLSP-HP------TALPGRS----------------------
--SSDEPGSLRG----FQRLSLGPDD--GDDPLLLVITPEVQVALALHGPAQ--KRQLLM
RCDPATLSDVLVQLGGRLEHQSPAQAEQ-----------------LRKALESIGSLQSNA
AWSEQFWP-RLTERLTG-----------TAPGLM--------------------------
--LQPIQAERP---------------PEAPSHGDLNLLEAITHEVRTPLATIRTLIRSLL
RRK-DLADV-VVNRLRQIDVECSEQIDRFGLIFHAAEL-Q---REPNEAN--------LA
RTDLQAMLSALAPSWTEQLDRRGIALELDLSADLPAI-LSDSRRLEPMLGGLIDRSTRGL
PSGSQLTLHLQAAGPRVKLQLHVEHPDRSQAT----------EAGSEPQRENVGTVLSWD
PSTGSLQLSQDATRQMMASLGGRYQ-----PKRDRDITVFFPVHTPGE------------
--
>Nosp|186681074
--------------MYE-----------WILPSLSEILAQNQSSV---------------
----------AE-CSPGKAER--QWRVSLAATEHLL------------------------
-----------LNTLAA------------NSVDTTQGL-VLAAPAPLFSQP---------
-KLTQNLQTVTFTAKPFNPLAL-MP------FQMPDVI----------------------
--APIDEEIAPH----ESVLPLLPADPLGTEQFCLVFTDKFRLVLVLATHKNG-KKTFSF
SFEPEVVEQAWRSLGARVMLANPEFFAR-----------------LDVLVQQYSPVAPDC
RIMIKFSQ-LLLQELTE-----------AEETREWAIATGEEAGEQGRRV----------
--FSHTQSSLALSGAEGIP-------NPQSQNPDVELLQAFAHEVRTPLTTIRTMTRLLL
KRR-DLDAS-VINRLKIIDHECTEQIDRMELLFKAAEL-E---TTASTKS----AKTQLT
PMSLDQVLQQSIPRWEQAAHRRNLTLNVVLPQQLPTV-VSNPMMLDQVLTGLIENFTRSL
PSGSHIQVQVIPAGDQLKLQLSPQFG--CKDS---SKA---ATPATPPIRKALGQLLMFQ
PETGTISLNIAATKHLFQAIGGKLIVRQR-PHYGEVLTIFLPLEVSSKHKSGAKTWE---
--
>PromAS|123969318
-------------MKSQ-----------ITIKKIQELLIKGVKK----------------
----------IY-VDDDTSRR--MWWASLEVIQKDF------------------------
----------------------------LYQNYKQGGI-WVASPLPAFNDK---------
-KFLNQLHGWLWSPEGFPYFQN-EN------AGFLPVN--------------------NS
EKIKNDFDLISN----YKVLNLCQED--GYEPFLMIITPNFQCVLSIVGEKD--KKILLM
KCDEESLKLSIELMHAKLNQENYEEGVK-----------------FRNAINNLGNLNVNN
QFEKLFWP-ILSAKLAN-----------FTPNHN--------------------------
--IQNSVNND----------------EKNVQITEAKLLRAISHEVRTPLTTIRTLISSTL
KKY-KMDES-MRNRLIQIDNECNEQIDRFGLIFNAAELVG---NELPSLN-------NLA
KINLAEIFKKLSPLWNKQLNRRGISLKIDIPKQLPQI-LSDSEKLELMLRGLIDKNTRGL
KEGSTLILELRPAGQKLKLQLKVQKLDNNQNE-----------NLKKDNGSDIGPVLNWN
PQTGSLQLSQNATQKLLASLGGHVT-----QRRDTGLTVFFPISDSK-------------
--
>Rapb|282896783
--------------MYQ-----------WILPSLAEILAQSQSHT---------------
----------VP-CSSEKAEQ--QWRVGLAAAEHLL------------------------
-----------LTTLTPT-----------TPHHTTPGFWFLTAPTPLFGQP---------
-NLTQNLQIVTFATKPFNPLAL-MP------FDISPKVLANQGNLLFDQDTTIRSNTYYS
YLYNNNNSILPD----NSILPLLAPDPLGNEQFCLVFTEKFTLALVLSAPTGS-KKEFLF
SFEPNVVKQAWQALGTRLVLTNPELFSQ-----------------LDARIGNYPLTAPNY
QTIIQFSQ-FLLAELPE-----------SIDRPT--------------------------
--HSFPIFSFPQDPVLSS--------AKPPSRSDVELLQAFSHEVRTPLTTIRTMTRLLL
KRQ-DLPGT-VVKRLEVIDHECTEQIDRMELLFKAAEL-E---TSETSNSQTGQIGSQLT
PMSLNQILEQIIPRWQQAATRRNLTLDVALPQQLPTV-VSNPAMLDRVLTGLMESFTRSL
PPGSSIQVQVIPAGHQLKLQLLPRLG--CHNS---------TKDVHLPIRKALGQLLIFQ
PETGTISLNVAATKHLFQSIGGKLIVRQN-SQYGEVMTLFLPLEIDPKHSMVPS------
--
>YellA|86605500
--------MGSKGSVNS-----------RRFLSLMEALWAALPL----------------
----------PE-WLPGAGER--SWQQTVAALLQLW------------------------
-----------QEVGQFGVVI--------GGPVSWWPPWVVQDPLPQLPLP---------
-MDALHLPRHSWEPAREPPWLF-SP-------DFSPES----------------------
-------ILTPG----QTVIPLLPRDPLVEEPFLLLLTPVFSAVAAQGHHPHTRQRGMMV
SFEPEVIRRAWQSLEQRVQQGRPDRLAA-----------------WQELARHYPLMQPHV
RVLARFSSFLLLGNLAE----FGSPPARLPPARAEQEAAAVPPPPPAARQIPASSSSASS
PAPEPPAHGRSSAPQAEP--------EQAGSLSEAELLRALIHEIQTPLSTIRTLVSLIL
KRR-DLPPR-VREYVEKIDRECTEQINRFGLFFQATET-VMPAATPGEGR-----RLQLE
PIALVDLVRQNLPRWQEQVERRGSRLELEIPAELPDV-VSDPKALEAVLFGIIDRLARST
PAGSGIRAQLLSAGELVKLQFQVNTPEGSDTP-----------SLELKSPQPIGQLLVVQ
PDTGAISLSLPVARTLFRALGGYLTVRHR-ARQGEILNIYLPRQL---------------
--
>Prom9215|157414184
-------------MKSQ-----------ITIKKIQDLLIKGLQT----------------
----------VY-VNDDTSRR--MWWASLEVIQKDF------------------------
----------------------------LSKNYKQGGI-WVASPLPAFNDK---------
-KFLNQLHGWLWSPEGFPYFQN-EN------AGFLPVN--------------------NT
DKIKKDFELVSN----YKVLNLCQED--GYEPFLMIITPNFQCILSIAGEKD--KKILLM
KCDEESLKLSIELMHAKLNQENYEEGVK-----------------FRNAINNLGNLNINN
QFEQLFWP-ILSAKLAS-----------IAPNRN--------------------------
--IQNSVKND----------------EKKVQITEAKLLRAISHEVRTPLATIRTLISSTL
KKY-KMDES-MKNRLIQIDNECNEQIDRFGLIFNAAEL-V---SNEVTSL------NNLA
KINLAEIFKKLSPLWNKQLNRRGISLKIDIPNQLPQI-LSDSEKLELMLSGLIDKNTRGL
KEGSTLILELRPAGQKLKLELKIQKLERNQKE-----------ILKKDIGSDIGPVLNWN
PQTGSLQLSQNATQKLLASLGGHVT-----KRRDTGLTVFFPISDSK-------------
--
>PromN2A|72382989
------------MSTPL-----------VTIKALQRRMAEGVPH----------------
----------AT-SSESAVRR--MWWAALDTLQSDI------------------------
----------------------------LLPMNLTRGL-WLSSPLPALYEP---------
-KLLKKFQGWVWAPKDLLNISN-PS------MGMLPPS---------------------K
SASMDFHNDSAG----YERLSLLEED--GNDPLLIVITPEIQIALALEGKSH--ERKLLM
RSDPETLSDLLTLLDNRLNTENVEQANN-----------------LRNALGEMGQLKTND
DLSKVFWP-LLSQRLAD-----------IAPSLN--------------------------
--IQTLPDNLINDH------------KSSSKNSEISLLEALTHEIRTPLATIRTLIRSLL
RKQ-DLPQV-VETRLKQIDIECTEQIDRFGLIFNAVEL-E---RSKPKQT-------NLA
LTDLGQMLTMLSPVWRSQLERKGLTLILDITQDLPKV-LSDSEGLELMLTGLIDRNSRGL
QVGGELTLKLRPAGQRLKLQILTHLT-ATTHS----------GLSESVSNEEIGPVLSWN
PATGNLQLSQAATQRLLKSLGGRLT-----NRRDSGMTIFFPVSESKELDL---------
--
>Syns9917|87124937
-------------MNAR-----------PHLTTIQALMAEGVPP----------------
----------GG-GDDASARR--LWWAALEVVQDAL------------------------
----------------------------LKQPDDRRGV-WLAAPLPALYEP---------
-SLLQRMAGWIWTPHPIGWPQLGPA------AAAEPAG----------------------
-----GRAPIQR----LEQLRLQPED--GHDPLLIVISPSLQVALALHGPEH--QRQLLL
RSDPNSLAAVLEGIDRRLQAENPAQASV-----------------LRDAIQGLGSLQSSR
DFATVFWP-AVAERLAR-----------MAPSLT--------------------------
--LQTLPDHPPAQSAAPIPV------PQAGAAAELSLLEAITHEVRTPLATIRTLIRSLL
RRR-DLPDL-VTDRLRQIDSECTEQIDRFGLIFHAAEL-HASELQSSERHRQSKDSAGLA
RTDLGAMLLQLAPAWQQQLERRGLALQLDISAALPAV-LSDPGRLEPMLGGLIDRSSRSL
QHGGRLVLQLRAAGARLKLQIRGHNP--NPDG---------AGVSAAEPSAELGPVLSWN
PDTGSLQLSQGATRRLLASLGGRLT-----QQRDRGLTVFFPVAGSTQC-----------
--
>Prom9312|78780056
-------------MKSQ-----------ITIKKIQDLLIKGVQT----------------
----------IH-VDDDSSRR--MWWASLEVIQKDF------------------------
----------------------------LSQNYKQGGI-WVASPLPAFNDK---------
-KFLNQFYGWLWSPEGFPYFQN-KN------AGFLPVK--------------------NL
DKIKKDFDLVSN----YKVLNLSQED--GYEPFLMIITPNFQCILSIVGEKD--KKILLM
KCDEESLKLSIELMHAKLNQENYEEGVK-----------------FRNAINNLGNLNINN
QFEKLFWP-TLSAKLAN-----------IAPNHN--------------------------
--IQNSVKND----------------EKNVQITEAKLLSAISHEVRTPLATIRTLISSTL
KKY-NMDES-MRNRLIQIDNECNEQIDRFGLIFNAAEL-V---SNEVTSS------NNLA
KINLAEIFKKLSPVWNKQLNRRGIFFKIDIPSQLPQI-LSDSEKLELMLRGLIDKNTRGL
KEGSTLVLELRPAGQKLKLQLKVQKSDCNRKE-----------ILKKENGSDIGPVLNWN
PQTGSLQLSQNATQKLLASLGGHVT-----QRRDTGLTVFFPISDSK-------------
--
>SynsBL|116072592
--------------MSS-----------PTFTDLRKRLAEGVHP----------------
----------GQ-CDEIGVRR--LWWAALDTLQQEL------------------------
-----------------------------IRLNVSQGI-WLAAPLPALHEP---------
-ELLQHLQGWVWAPEHLDQLRR-GV------AALPARL-----------------GLPIK
GGMEARGEGLFN----YQRLALRHDD--GQDPVLLVITPCLQVALALHGEPQ--QRQLLM
RCDPTSLGDVLSLLGRRLKDQSPNDAEQ-----------------LHAALEALGPLHSDD
DFTGRFWP-SIAERLTV-----------SAPALM--------------------------
--LQPVVSPAT---------------KPENASDDLNLLEALTHEVRTPLATIRTLIRSLV
RRK-DLPDL-VMKRLKQIDVECSEQIDRFGLIFHAAEL-Q---RQPTEAN--------LA
HTDLESILRSLAPGWSEQLKRREISLSLDLDRGLPTV-MSDSHRLEAMLGGLIDRSSRGL
PGGSELHLGLQAAGARVKLQLHVVLP-GSATS----------PANASPAREELGTVLSWD
PTTGSLQLSQDATRQMMASLGGRYQ-----PRRDRDLTVFFPVQSDAD------------
--
>Prom9515|123966999
-------------MKSQ-----------ITIKKIQDLLLQGLHT----------------
----------TY-VDDETSRR--IWWASLAVIQENF------------------------
----------------------------LSHSAQEGGI-WVASPLPALTEK---------
-KCLSKMKGWLWSPEGFPYFQM-DN------AGFLPLD-------------------HSR
KVKEDSSKFNRN----YKVLTLNEKD--GFEPFLIILTKNFQCLLTIAGEKN--KRNLLM
RCDEKSLKTVIELIDAKLNQENFEEALN-----------------FRNEIKNLGHLNIND
EFEKNFWP-NLSSKLAN-----------LIPKLS--------------------------
--VQSAVKND----------------DEKHQLTEAKLLQVISHEVRTPLATIRTLISSTL
RKY-NMDES-MRNRLIQIDNECNEQIDRFGLIFNAAELVS---NNESLPN-------QLA
RINLGEILYKLVPVWSKQLKRRGISLEIDIPKQLPEI-LSDSEKLELMLRGLIDRNTRGL
REGSSLILELRPAGQKLKLQLKVKKFDIGINQ-----------IDNKEISSDIGPVLNWN
PQTGSLQLSQIATQKLLASLGGHVT-----QRRDTGLTVFFPTSDSSDL-----------
--
>Cya8802|257061539
------------MAVSQ-----------GLLVKLSDIINRYEGMAVDTCLSQQTSAL---
---AENTTEQIH-QARLKAQN--EWFGAIAAIESLL------------------------
-----------LSQINDIT----------PDSSTCHGL-ILSAPTPILCHP---------
-KLTSQLQTGVFTPQATHHLSL-MR------LQLPAAY----------------------
--SPKSVCTKGN----LAELPLFPEDPIATEQFCLVFTPLFALIAVLGEDSLG-LPAFQF
SFEPEVIEQGWLTLRSRLCLTHYPQLSQ-----------------LDALVRHFAPPTPDY
RLVSQFSR-LLLHHLPP------------IPTVDSDKPRLTILT----------------
--GENTVKSHSNRKIAK---------EITDDTSEVPLLQALTHEIRTPLTTIRTMTRLLL
RNK-ELTPQ-MVKLLETIDQECSEQINRMELIFRATEV-N---NSPQETK-----PRHLV
STSLEEVLQQSIPRWKKQAQRRNVMLDVVVPKKLPQV-VSDPAMLDQVLTGLIEKFTRSF
SDGGQIRIQVTTAGHQLKLQFQTESH--CPHN---------------PL-KALGKLLMFH
PNTGSLSLNLDVTKHLFHELGGKLIVRQR-SEYGEVFTIFLPLGNRESGVME--------
--
>Prom9313|33863976
-------------MSDS-----------ISLITIQQRLAEGVTP----------------
----------GR-VDEATVRR--LWWAALDTLQDDI------------------------
----------------------------LLPMDPEKGL-WLAAPLPALYEP---------
-RLLERLKGWVWAPDELETLHS-PQ------GGLLPPS------------------RVRS
SINERSNSAVGG----YQRLPLRQND--GHEPLLLIITPDVQIALALHGKPA--ERHLLM
RSDPETLSDLLKMLDLRLNSEDPGHAIE-----------------LRQALANLGPLQSNP
ELEKIFWP-RLAERLAG-----------MAPSLT--------------------------
--MQPIPERSHPAKSRGE--------TNQETSAELILLEALTHEVRTPLATIRTLIHSLL
RRS-DLPGV-VVNRLKQIDAECTEQIDRFGLIFHAAEL-Q---RQPPEAS-------MLA
HTDLGAMLIMLHPAWRQQLERRGVGLQIDITPDLPEV-LSDPRRLEPMLGGLIDRTSRGL
PAGGSLSLTLRPAGPRLKLQILSQIP-NHEDQ----------GASSRDQKAALGPVLSWD
PKTGSLQLSQAATQRMLASLGGWLT-----QRRDKGLTVFFPIAEEKL------------
--
>Cya7822|196257818
------------------------------------------------------------
------------------------------------------------------------
----------------------------MPSQPASEGE----------------------
-------------------------------FTVLPHH----------------------
---------------TATKLPLFLQDPLAGEQFCLVLTPHFGLLMVLGEDERG-LPSFDF
SFDPEAIQQSWMALRSRLDLVNHPQLSQ-----------------LDILTEQFSPPTPDY
KVVMEFSR-QLLKNLPE-----------PTPESRRVRCIETPSTTPDDHQ----------
--LSVISVAAQYACDEQK--------NVENCSPDVELLQALTHEIRTPLTTIRTMTRLLM
KRA-KLTPD-MTKCLEVIDQECTEQINRMELIFRATEW-G---TTAQKDK-----RVQLV
PISVEQVFEQSIPRWKKQAQRRNVDLDVVLPKKLPQV-VSDPAMLEQMLTGLMEKFTRSV
TTGGYIRVEVTLAGNQLKLQFNSHSS--YQHN---------------PF-KALGQLLLFQ
PDTGSLSLNLDITKNLFEALGGKLIVRQR-PHQGEVLTVFLPLGGNRR------------
--
>Cya7424|218441986
------------MIVQD-----------RVVQKLSDIFYCRDTPDFGALSPSYDH-----
----------IN-RATLKAQG--EWFSAIATLESLL------------------------
-----------LSNANLST----------HDHSICEGV-IFSSPTPVLSHP---------
-RLLSGFYSGVFTTEILKHRALMPC------PSLNEPE----------------------
--CQVNPHHTPI------KLPLFVQDPLAGEQFCLVLTPQFGLLMVLGENNQG-LPSFDF
SFDPEVIQKGWMALRSRLLLANYSQFSE-----------------LESLIEKFTPPIPNY
QVVMEFSR-QLLKNLPE----------PIAPESRKIRSIETLQSLSENDS----------
--SESIIVPSGYQGNEST--------KEDGCSPDVELLQALTHEIRTPLTTIRTMTRLLM
KRA-KLAPE-MLKCLEVIDQECSEQINRMELIFRATEW-G---VTSDKDK-----RVQLI
PISVEQVFEQSIPRWKKQAQRRNVNLDVVLPKKLPQV-VSDPAMLEQMLTGLMEKFTRSI
PTGGNIQVHVTTAGSQLKLQFNSHSS--YQHN---------------PF-KALGQLLMFQ
PDTGSLSLNLDITKNLFEALGGKLIVRQR-PHQGEVLTVFLPLGGKSYL-----------
--
>PromN1A|124026730
------------MSTPL-----------VTIKALQRRMAEGVPH----------------
----------AT-SSESAVRR--MWWAALDTLQSDI------------------------
----------------------------LLPMNLTRGL-WLSAPLPALYEP---------
-KLLKKFQGWVWAPKDLLNISN-PS------MGMLPPS---------------------K
SASMDFHNDSAS----YERLSLLEED--GNDPLLIVITPEIQIALALEGKSN--ERKLLM
RSDPETLSDLLTLLDNRLNTENVEQANN-----------------LRNALGEMGQLKTND
DLSKVFWP-LLSQRLAD-----------IAPSLN--------------------------
--IQTLPDNLINDH------------KSSSKNSEISLLEALTHEIRTPLATIRTLIRSLL
RKQ-DLPQV-VETRLKQIDIECTEQIDRFGLIFNAVEL-E---RSKPKQT-------NLA
LTDLGQMLTMLSPVWRSQLERKGLTLILDITQDLPKV-LSDSEGLELMLTGLIDRNSRGL
QVGGELTLKLRPAGQRLKLQILTHLT-ATTHS----------GLSESVSNEEIGPVLSWN
PATGNLQLSQAATQRLLKSLGGRLT-----NRRDSGMTIFFPVSESKELDL---------
--
>Micc|254412538
-------------MVQK-----------WLLPNISEVLAQNTPTGVNNPVESQVESTTVV
MNKGQRSAASQRMRDERRSQR--EWQSAIASLEKLL------------------------
-----------LQVLCQQDQG--------DNSASLNGL-VLAGPAPVLSHS---------
-DLLSHFQTGVFTTETVNPWSF-MP------FQLPPAQ----------------------
--PEKAQGTVNT----TYELCLFPADSLTEEQFCLVFTRGFSLVMAAGDDPNG-VPGFRF
SFDPEDVQKAWASLYPRLLLANPHQLSY-----------------LDTLVKQFAPQPPDY
KIVMQFGR-QLLQNMPEYSVEPKNETIAVTPINSVTQVSTDPAYSETIEDRD--------
--WQPLAKSETRVNHRVS--------QLRESAPDVELLQALTHEVRTPLTTIRTLTKLLL
KRK-DLAPE-VIRRLEIIDHECTEQINRMELIFRAVEL-E---TKAVKET-----PVNLT
SMSLAQIFQTSIPHWQKQAQRRNVSLDVVLPQNLPTV-VSNPSMLDQVLTGLVENFTRTL
PAGGHIQVQVTPAGDQLKLQFQSQPNPDNSGN------LDKFGQSTCQTLKSIGQLLMFQ
PETGSLSLNLNVTKHLFQALGGKLIVRQR-PQTGEVMTIFLPLEVRNNSSNQEGILV---
--
>Prom9202|254526856
-------------MKSQ-----------ITIKKIQDLLIKGLKT----------------
----------IY-VDDDTSRR--MWWASLEVIQKDF------------------------
----------------------------LSKNYKQGGI-WVASPLPAFNDK---------
-KFLNQLYGWLWSPEGFPYFQN-EN------AGFLPVN--------------------NT
DKIKKDFELVSN----YKVLNLCQED--GYEPFLMIITPNFQCILSIAGEKD--KKILLM
KCDEESLKLSIELMHAKLNQENYEEGVK-----------------FRNAINNLGNLNINN
QFEQLFWP-ILSAKLAS-----------IAPNRN--------------------------
--IQNSVKND----------------EKNVQITEAKLLRAISHEVRTPLATIRTLISSTL
KKY-KMDES-MKNRLIQIDNECNEQIDRFGLIFNAAELVS---NEVTSLN-------NLA
KINLAEIFKKLSPLWNKQLNRRGISLKIDIPNQLPQI-LSDSEKLELMLSGLIDKNTRGL
KEGSTLILELRPAGQKLKLELKIQKLESNQKE-----------ILKKDNGSDIGPVLNWN
PQTGSLQLSQNATQKLLASLGGHVT-----KRRDTGLTVFFPISDSK-------------
--
>Nods|119511956
--------------MYQ-----------WILPSLSEILAESQATV---------------
----------AE-CSPTKAEQ--QWRVSLAATEKLL------------------------
-----------INTLAS------------ASPDATPGL-VLAAPAPLFSQP---------
-TLTQRLQTVTFTAKPFNPLAL-MP------FRMPSAI----------------------
--AVANKQTVSH----ESVLPLLPADPLVTERFCLVFTDKFRLVLVLKEDKTG-DKAFSF
SFDPEVVQQAWRALGARVMLSNPEFFAE-----------------LDTLVKNYSPVAPDY
RTIIQFSQ-LLLQELTE-------------PEAN--------------------------
--KEVSENSGGCGHKTEP--------QTKSPIPDVELLQAFAHEVRTPLTTIRTLTRLLL
KRR-DLPAN-VTNRLEIIDHECTDQIDRMELLFKAAEL-E---TSPPVKS----LSTQLT
AMSLDQVLRQSVPRWQQAAHRRNLTLDVILPQQLPTV-VSNPNMLDQILTGLMENFTRSL
PPGSHIQVQVIPAGDQLKLQLSPQFN--CQGS---SPS---DGNVTPPIRKALGQLLMFQ
PETGTISLNIAATKHLFQAIGGKLIVRQR-QHYGEVLTIFLPLEVTSKQKIKCTNLTPNP
SP
>Cyab|254431924
----------------M-----------ASLRALRHCLCEGVPP----------------
----------GS-SRDDGVRR--QWWAALATLQEDF------------------------
----------------------------LLERGSLSGL-WLAAPLPALYEP---------
-DLLQQLQGWVWTPAPLDGLLP-AG------APLLPGA---------------------T
ASRQAGADPGRG----FRRLPLEPDD--GNDPLLVLITPHLQVALCLDGAVE--ARRLVV
RFDAEVLSRALTLIHERLERTDQPAAAE-----------------LRAAVQRLGPLHSDP
SLGERFWP-RLADRLAT-----------IAPSLT--------------------------
--LQPMVAEARADPSPA---------ESRAVKTELALLEALTHEVRTPLATIRTLIRSLL
RRT-DLPAV-VRQRLEHIDGECSEQIDRFGLIFLAAEL-Q---RQADPAQ--PPADRPLA
RTDLSQLLGQLEALWQRQLARRDLTLRLTLADGLPAV-LSDPARLETMLGGLIDRFSRSL
PAGSTVVVSLQPAGARLKLQLSSEGTAVQPLA----------PPSQATARELVGPVLSWN
PSTGSLQLSHQATQQLFERMGGRLT-----ERSGNGLTVFFPAC----------------
--
>Acam|158337184
--------------MNA-----------WVLPTISEGFRESEPDLDWW------------
----------AE-PQSTQAET--EWHAAIGTLLAML------------------------
--------------LTTQEKNISQTGGNPSNPDRLQGL-ILTGPTPLLSDL---------
-GLFAHFHTWALIPTNGTA------------LQLPPCA----------------------
--RTKAESPTQS----AQTIPLLPADPQLAERFCLVLTASFCWIATLKSSAEQ-GACFQF
SFIPETVHQVLQSVRSRIQLTRPHELAA-----------------FDALLQQWPTVEPHY
QIPLQFSR-QLLHHYRQ--------VAAILPELS--------------------------
--LHRAAKPTAMKANGLEQGEAVAKTNAHQRGPEVDLLKALAHEVRTPLTTIQTFTQLLL
KRS-DLPAE-VLKRLEAIRRECHEQIDRFSLIFRAMEL-T---TAETTPT------VQLM
SISVQEVLTTNVPRWQKQADRRSLSFELDMPEQLPAIAISDPNMLEQVLTGLIEQLSHRL
PIGSQMQLQIALAGDQLKLELRSDQTMTNPDS-----------AADLPMLKAIGDLLMLQ
PETGNLSLSLPVTKQLFEILGGKLTVRQN-QQQGEVLTIFLPLGTDSTAY----------
--
>Prom9301|126697108
-------------MKSQ-----------ITIKKLQDLLIKGVQT----------------
----------IY-VEDDISRR--MWWASLEVIQKDF------------------------
----------------------------LSQNYKDGGI-WVASPLPAFNEK---------
-KFLNQLHGWLWSPEGFPYFQN-EN------AGFLPVN--------------------NS
DKIKKDFDLVSN----YKVLNLSQED--GYEPFLMIITPNFQCILSIVGEKD--KKSLLM
KCDEESLKLSIELMHEKLNQENYEEGVK-----------------FRNAINNLGNLNINN
QFEKLFWP-ILSAKLAN-----------IGPNHN--------------------------
--IQNSVKND----------------EKNVQITEAKLLRAISHEVRTPLATIRTLISSTL
KKY-KMDES-MKNRLIQIDNECNEQIDRFGLIFNAAEL-V---SNEVPSL-----N-NLA
KINLAEIFNKLSPLWNKQLNRRGISLKIDIPNQLPQI-LSDSEKLELMLSGLIDKNTRGL
KEGSTLILELRPAGQKLKLQLKVQKLESNQKE-----------ILKKDNGSDIGPVLNWN
PQTGSLQLSQNATQKLLASLGGHVT-----KRRDTGLTVFFPISDSK-------------
--
>Artm|209525999
--------------MSD-----------FSVATLSEILASEALIGDR-------------
----------SR-YSRQKAEA--DWYGAIRSLNQFL------------------------
-------EVTPPRYPRISSTNDNQLISDIPPPYSHRGY-VISGPSPVLMNP---------
-RLASDFTTLILTCESQFGSVG-SVWGRERGFRLLPAS-----------------HKGDI
PVCAEKINQLPF----QSAFPLSGDDPLMGERFCLVLTAEFSLVMVLGVNPAN-DPAFLF
SFDPDLVKRSLLLLRQRMVKQSSTVPSH------DHHYITQ----LDAIASQFPPVAPHY
QTVTQFSR-LLLQNSAL------PCDRPTQPKTNPSETVVV-------------------
--PQSPENLLTVGSSVGT--------DYTIRQSQAELLQAIAHEVRTPLTTILTLTRLLL
KRP-NFDPEVVRKRLESIDRECSIQIDRFNLIFRAVEL-EMSPNPPSSCEIPSNTGVQLT
TMSLGDVFQNGLPRWQKQASQRNHTLEVILPKQLPSV-VSDPTLLDQMLTGAIENFTRSL
PSGSHIKVGVRLAGQLLKLQLESHSH--TQTH---SPF---TVAPKSPL-KSIGPVLMVQ
PETGSLSLNINVTKNLFQALGGKLVVRQR-PQQGKVMTIFLPVQVR--------------
--
>Syne6301|56752511
---------MPSSPLIE-----------TTIPGLSQLLPAELQA----------------
-------------IAGSAAEP--TWWAMLQALRSQL------------------------
-------------------------------AEVETGV-VLTAPLPFLSD----------
---LSRLDHWLWVPEGLQGS-----------LGLPQGN----------------------
---TQPTAALPL----PRVLPLSLGDPLLQEPFCLVLSDRLSFLVILVPYPS--QPSCYF
SQTPEVLAEAVRLLAQHTAHHFPALQPE-----------------LARALHRFRPLANVA
ETWAPFWA-AVLQQWPT-------------------------------------------
--VAASDRPSTEEVSDRP--------DRSTVGADLELLQAIAHEVKTPLATIRTLTRSLL
RRV-DLPAQ-ARKRLEAIDLECSEQIDRFGLFFRAVEL-E---NRESQAL-------LLA
RTSLTEVFAETVPRWRKQAERRSLALDLQLPERMPAV-VSDPTMLDQALTSLVERFTRNL
PAGSRIEIVVSLAGAQLKLRLTATELVSDPSE----------QPRTAP--RSLGQLLTVQ
PETGSLSLKLEVSKNLFQALGGKLTVRRRSPQASEVITVFLPVEPSDDATTADSPR----
--
>Anav|75906724
--------------MYE-----------WILPSLSEVLAEGQGTV---------------
----------AE-CSPTKAEQ--QWRMSLAATEHLL------------------------
-----------INSLVA------------VVPEALQGL-VLAAPAPLFSQP---------
-ILTQNLQTITFTARPFNPLAL-MP------FQMPSAI----------------------
--ASTESETTLC----EPVLPLLPADPLASEQFCLIFTDKFRLVLVLATHKNG-KKAFSF
SFEPEIVQQAWRSLGARVMLTNPDLFTE-----------------LDSLVQQYPAIAPDY
RTVLQFSQ-FLLQELPE------------EETRDWGLGRTRGGEEQGNRIEE--------
--IPYPQCPIPNVQCPIP--------NPPSIKPDVELLQAFAHEVRTPLTTIRTMTRLLL
KRR-DLPAN-VINRLEIIDHECTEQIDRMELLFKAAEL-E---TSTSGKS----ANTHLT
AMSLDQVLQQSIPRWQQAAERRNLTLDVVLPQQLPTV-VSNPNMLDRVLTGLMENFTRSL
PAGSHIQVQVIPAGDQLKLQLSPHTH--CKDS---NKA---SAPVTPPIRKALGQLLMFQ
PETGTISLNIAATKHLFQAIGGKLIVRQR-PHYGEVLTIFLPLEVSNKQNLTIKR-----
--
>Artp|284051992
--------------MSD-----------FSVATLSEILASEALIGDR-------------
----------SR-YSHQKAEA--DWYGAIRSLNQFL------------------------
-------ELNPPRYPRISSTNDNQLISDIPPPYSHRGY-VISGPSPVLMNP---------
-RLASDFTTLILTCESQFGSVG-SVWGKQRGFRLLPAS-----------------HNGDI
PVCAEKINQLPF----QSAFPLSGDDPLMGERFCLVLTAEFSLVMVLGVNPAN-DPAFLF
SFDPDLVKRSLLLLRQRMVKQSSTVPSH------DHHYITQ----LDAIASQFPPVAPHY
QTVMQFSR-LLLQNSAL------PCDRPTQPKTNPSETVVV-------------------
--PQSSENLLTVGSSVGT--------DYTIRQSQAELLQAIAHEVRTPLTTILTLTRLLL
KRP-NFDPDVVRKRLESIDRECSIQIDRFNLIFRAVEL-EMSPNPPQSCEIPTTAGVELT
TMCLADVFQNGLPRWQKQASGRNHTLEVILPKQLPSV-VSDPTLLDQMLTGAIENFTRSL
PSGSHIKVGVRLAGQLLKLQLESHSH--NDTH---SPF---TVAPKSPL-KSIGPVLMVQ
PETGSLSLNINVTKNLFQALGGKLVVRQR-PQQGKVMTIFLPVQVR--------------
--
>Cya7425|220905705
MQRSFPSVTIPFDGLDP-----------TLLSGLSDLLAEQDCL----------------
----------GL-EQTDRGDQ--YWQVTIAALTGLL------------------------
-----------------AQELTHSPVITVDAIVPLQGV-ILSGPVPILSEE---------
-SLVGHLSTWVFTPADLV-------------CQLLPPS----------------------
------SPNLPQDRIRTTTIPLLPNDPLNQEQFCLILTCHWSVVVVRDSL----TDQCRY
SFDPQIVYQAWQVLHRRLLFSQPAAGTL-----------------LDHLLAAFPPREPHY
KTLTQFSQ-RLLSAAIS-------------------------------------------
--PTPSAVELPPRKRE----------SIPPQRADVELLQALAHEIRTPLTTIKTLIHLLL
KRA-DLSPE-VFKRMQAIERECSEQIDRFSLIFKATEL-E---TTSPHPA-------TLT
PISLSEIFQEGIARWQKQAARYNLELEVLLPPQLPAV-VSDPTLLDQVLTGLIEHVTHTL
PIGSRLQVQVTLAGEQLKLQLCSQHDGSFDHGSFPSPSVTVTPNPRSPL-KSLGQVLMLQ
PETGNLSLSLPVAKNLFHILGGKLTVRNH-PHQGEILTIFLPLGREGNSYPSR-------
--
>Cya51142|172035173
------------MMISE-----------ALLEKLSDIINRDPGVNIVPSLGEPTAIE---
----------IE-EQRLKAQG--QWVSAIASLEILL------------------------
-----------LSYLDTNT----------SDNKNPQGL-ILSAPTPILCHP---------
-NLTNLIQTGIFTLQPSQHSWKQ--------FQLPGFA----------------------
--DAENRNQRPN----IREFPLFPQDPLATEQFCLVLTSQFSLLMVLGEDSLG-LPAFQF
SFDPDVISQAWLRLRSRLSLVNHPQLCD-----------------LDELVKQLIPSTPSY
QVVTEFSR-LLLHYFPK-----------ISPIINSKNCYSQD------------------
--LENGKDQAYSSKKNSFTT------STVEEATDVALLQALSHEIRTPLTSIRTMTRLLL
RNK-ELDPK-MIRLLENIDQECSEQINRMELIFRATEL-K---SKGSQDP-----SVELV
RTSLDTLFHQSIPRWKRQAQRRNVDLEIGLPKKLPQV-VSDPGMLDQVLTGLMEKCTRSL
SGGGQIKVQVSTAGHQLKLQFHTESY--RQYN---------------PF-KALGQLLLLQ
PETGSVSLNLDVTKNLFNRLGGKLIVRQR-SQQGEIFTIFLPLT----------------
--
>Lyns|119493085
--------------MNQ------------LLPTISEILARQGLESSLDFYQNTVPSG---
-GSSPYTVYYAS-KQQLKAER--EWCGAIKAIHQLL------RQLIIQQGQERSRTSCSE
VRKKDLTHATGRETLTEDRPPPQLTTPPVSHPSTCQGL-VLSGPSPVLVHP---------
-ALALNFATQVFVPQIPDWEEFSIPTRQR--LSLLPST----------------------
--SKDFETSVPP----TFAFPLLRDDPQANEPFCIVLTSRFSLVMVLGEDAKG-CPAFQF
SFDPDVVEQALELLRRRSRSIRSQAEGQ------SSDQLPDPVKVLDRWIEQFPLVDPNY
KTVMQFSR-LLLENLPLDSEKPRETMRMLNPASQPKSQSQEVFVNVSG------------
--PQHSNGHLPHSQTAA---------DGSLDASQVELIQAISHEVRTPLATIRTLTRLLL
KRQ-KFDPEIVRKRLEMIDHECTTQIDRFNLIFRAVEL-ELSQTKQASDNKTQKPSVQLT
PMSLGDILQSSLPRWQKQATQRNHTLEVNLPQKLPHV-VSDPTMLDQVLTGVIENFTRSL
PSGSHIQVEVRLAGHQLKLQLESQSKSQQPCP---------FGTATKSSLKSIGRLLMFQ
PETGALSLNMAVTKNLFEALGGKLVVRQR-SQQGKVMTIFLPLKS---------------
--
>Prom9211|159904240
-------------MTNQ-----------ITISSIQQRMAEGVPS----------------
----------GR-VDEQIVRR--LWWAALDTLQDEI------------------------
----------------------------LLPMNLSKGL-WLAAPLPALYEP---------
-KLLERLDGWVWAPDELSSLHY-PN------AALLPPS----------------------
RTRSIHHDSTAS----FNRFPLREED--GHDPLLMIITPEVQVAIALQGKPG--ERNLLM
RSDPETLKDLLKMLDLRLNNENSKQANH-----------------VREALAGLGQLRSNE
DLSGIFWP-LLASKMAR-----------IAPSLN--------------------------
--IQTLPDKENVDE------------LDNQTSGEILLLEALTHEVRTPLATIRTLIRSLL
RRK-DLSNV-VLSRLKQIDTECTEQIDRFGLIFNAVEL-E---RNETKQS-------SLA
STDLGEMLQMLYPAWSKQLDRRGIKLHLDLIPDLPHV-LSDPQRLELMLGGLIDRNTRGL
EPGGMLVLALRPAGQRLKLQIMGKPF-HLKEK----------RNIANEENSDLGTVLSWN
PSTGSLQLTQAATQRLLASLGGRLT-----RRRDSGLTIFFPIAGIK-------------
--
>Noss|17230064
--------------MYE-----------WILPSLSEVLAEGQGTV---------------
----------AE-CSPTKAER--QWRMSLAATEHLL------------------------
-----------INSLVA------------VGSEALQGL-VLAAPAPLFSQP---------
-ILTQNLQTITFTARPFNPLAL-MP------FQMPSAI----------------------
--ASTESKTALC----EPVLPLLPADPLASEQFCLIFTDKFRLVLVLATHKNG-KKAFSF
SFEPEIVQQAWRSLGARVMLTNPDLFTE-----------------LDSLVQQYPAIAPDY
LTVLQFSQ-FLLQELPE------------EETRDWGLGRSRGGEEQGNRVEE--------
--IPYPQCPIPNVQCPIP--------NPPSIKPDVELLQAFAHEVRTPLTTIRTMTRLLL
KRR-DLPAN-VMNRLEIIDHECTEQIDRMELLFKAAEL-E---TSTSGKS----ANPHLT
AMSLDQVLQQSIPRWQQAAERRNLTLDVVLPQQLPTV-VSNPNMLDRVLTGLMENFTRSL
PAGSHIQVQVIPAGDQLKLQLSPHTH--CKDS---NKA---SAPVTPPIRKALGQLLMFQ
PETGTISLNIAATKHLFQAIGGKLIVRQR-PHYGEVLTIFLPLEVSNKQNLTIKR-----
--
>Cya8801|218248474
------------MAVSQ-----------GLLVKLSDIINRYEGMAVDTCLSQQTSAL---
---AENTTEQIH-QARLKAQN--EWFGAIAAIESLL------------------------
-----------LSQINEIT----------PDSPTCHGL-ILSAPTPILCHP---------
-KLTSQLQTGVFTPQATHHLSL-MR------LQLPAAY----------------------
--SPKSVCIKGN----LAELPLFPEDPIATEQFCLVFTPLFALIAVLGEDSLG-LPAFQF
SFEPEVIEQGWLTLRSRLCLTHYPQLSQ-----------------LDALVRHFAPPTPDY
RLVSQFSR-LLLHHLPP------------IPTVDSDKPRLTILT----------------
--AENTVKSHSNRKIAK---------EITDDTSEVPLLQALTHEIRTPLTTIRTMTRLLL
RNK-ELTPQ-MVKLLETIDQECSEQINRMELIFRATEV-N---NSPQETK-----PRHLV
STSLEEVLQQSIPRWKKQAQRRNVMLDVVVPKKLPQV-VSDPAMLDQVLTGLIEKFTRSF
SDGGQIRIQVTTAGHQLKLQFQTESH--CPHN---------------PL-KALGKLLMFH
PNTGSLSLNLDVTKHLFHELGGKLIVRQR-SEYGEVFTIFLPLGNRESGVME--------
--
>Glov|37521155
----------METLGLA-----------PRLRSLSQALAAGPPF----------------
----------AE-QLQAAGSR--TWSMAVAALAGFL------------------------
------------------------------GEHPARVI-LFAGGKFDLAAL---------
-SAVGTVAPKLWQFQTL--------------LAHKPQG----------------------
----------------EVVVPLSAGDPLADENFLVVIAHDFCLVLCHR------SPTLQF
SFETAVVRRACTVLRQRLVITRPDRLAA-----------------FDRALSH--PPLASV
RLLSRFSRALLAEGSRA-------------------------------------------
--------------------------QESIDGSELDFLELLAHEVRTPLTTIRTLTRLVL
RKG-GLTES-ARTHLEAIDRECALQIERFELLALAMDH-E---QGELALR--------PQ
AVAVDELLMGCLERWREQADLRGLALDVDPPAELPRV-HADQLLLERVLGGLVDRLVRSL
PFGSHIQLKAERAGFWLRVRIDITGG-----------------SVENPSAEDANP-FRVD
SQAGAVTLRLPAAQGLVAAMGGKLTLRLRPEGESSTLTLYLPIQS---------------
--
>Syns8102|33866575
--------------MSD-----------NSLQALRQCLARDRRP----------------
----------GA-CDESGVRR--LWWGALEILQEEL------------------------
-----------------------------LDRDAQEGI-WLASPLPALYEP---------
-ELLARLQGWVLAPENLDRFS--PS------HAVLPGS----------------------
---GGHRPEGMS----FRRLPLHPED--GLDPLLIVITPTLQVALAIHGDQD--RRQLLM
RCDHDTLGDALSLFGTRLQGQSPDLAEA-----------------LRTQLNGLGPLHSDP
QLDQQFWP-RLAEKLTV-----------TAPSLT--------------------------
--LQPTQSSSE---------------SNQESSHDLTLLEAITHEVRTPLATIRTLIRSLL
RRD-DLPAV-VQQRLRQIDGECSEQIDRFGLIFHAAEL-Q---RQPEGTQ--------LA
RTDLGSILCSLEPIWRDQLERRQLSLTLDVQPDLPDV-LSDPGRLEPMLGGLIDRVSRGL
PGGTGLRLELQPAGARLKLQLLVQMGDGPAST------------GSGLSTEQVGTVLSWD
PATGSLQLSQSATRQLMASLGGRYH-----ARRDRDLTVFFPVAPSAT------------
--
>Thee|22299108
-----------------------------MVKAVGDIASAAMGRSHST------------
----------MDRYDSRASDRFWQWQAGVAALEKLL------------------------
-----------------------------AVIHPIEGF-LVSFPSLILQDC---------
-----PLKTYVLLPQGRS-------------LPYLPPS----------------------
----EANPALPA----MTLLPLVQG---GMSPFGLLLSPEVNLLLVYQG-----ERGLHF
SFAPEEIHAFWQQLRQQLPLTDLHA--------------------IDQWLASVEMVPPSY
RLVSQFGQ-WLLDY----------------------------------------------
--SQPATPPLPV--------------TSIPMAADIRLLQALSHEVRTPLTTINTLIQLLQ
RQE-NLPQR-TYQYLQKIGQEIQDQISRFNLLSDAAEI-F---TSPSPKP-----RLAFG
QTHLTELLTTNLARWQKQAARRQVKLVLDYPPNLPFV-LSDPASLDQVLTGLVEYYSQTL
ASESELQLVVQRAGQHVKLELRSPQYKHRSDL------------------AALGHLLLWH
PATGQVSLNFQAAKLLIEAVGAKVIQRRD-RQAGEILTLYLPIAEDSG------------
--
>Syns9916|116075793
-------------MRAT-----------ITLQTLQARMAEGLDT----------------
----------GR-VDDATARR--LWWAALETIQAEL------------------------
-----------LPVG---------------THTPPRGV-WIAAPLPALYDP---------
-DLLAGFEGWVWTPDQLQLNTG-GP------SALLPPD-------------------RLH
RADQNSTTSSP-----YQRLSLLDSD--GLDPLLIVITAERQVALALHGDSN--RRQLLM
RSDPETLGALLAMLDQRLQDQAPEQAMA-----------------LRRAIGALGPLQSSE
QFGQRFWP-GLAERLAS-----------MAPSLT--------------------------
--LQTLREPDT---------------SNDPAEAELSLLEAITHEVRTPLATIRTLIRSLL
RRK-DLPAV-VMSRLQQIDSECTEQIDRFGLIFHAAEL-Q---RQPPPPG-------DLA
RTDLGRMLKDLAPGWEQQLQRRGITLQLDLSANLPAV-LSDPGRLEPMLGGLIDRSSRGL
PDGAQLLIQLRPAGARLKLHLRGQVRNGRAAD------------NTAERTAELGPVLSWN
PGTGSLQLSQGATRRLLASLGGRLI-----QQRDRGLTVFFPVA----------------
--
>PromMED|33862135
-------------MKSL-----------ITIKKIQDLLLQGLNT----------------
----------SY-VDDETSRR--MWWASLEVIQKEF------------------------
-----------------------------LSHTQEGGF-WVASPLPALTDK---------
-KCLAKMQGWLWSPEGFPYFQM-DN------AGFLPVD--------------------HS
IKIKEDSNFVRN----YKVLNLNTKD--GYEPFLIIITTNFQCLLTIAGEKD--ERTLLM
RCDESSLKTAIELIDAKLNQENFEEAIN-----------------FRNAIKNLGDLNINN
EFDKSFWP-SLSIKLAN-----------LIPKLS--------------------------
--VQNAVKND----------------DKNDQLTEAKLLQAISHEVRTPLATIRTLISSTL
RKY-NMDES-MRNRLIQIDNECNEQIDRFGLIFNAAEL-V---SNDNSPP------NQLA
RINLGEILYKLSPVWSKQLKRRGISIETDIPKQLPEI-LSDSEKLELMLRGLIDKNTRGL
REGSTLILELRPAGQKLKLQLKVKKF-DTGKN----------EIFNTENGSDIGPVLNWN
PQTGSLQLSQVATQKLLASLGGHVT-----QRRDTGLTVFFPIADIDHI-----------
--
>Scys6803|16330882
--------------MNE------------VCLKLSDLFVSSGWGGYDRGRA---------
----------PQ-WAHPRAQQ--QWFGAIAALEPFL------------------------
-----------RQTL-----P--------NVGGELPGI-CLTGPAPVLKDA---------
-VLVRNFYQGIATP-------W-EE------FSPWPCL-------------------AGE
---ESEWSAVPP----MREIPLFPQDPLAEEQFCWLMTPQFGLLLLLGKNEQG-LAQFYW
TFDPEILQQAWLSLQARLKYGLSPDLSL-----------------LQKTIAAFNFPQPDF
RLVTYFGQ-LMLDYQPN-------------------------------------------
--PYNLPPCQEQ--------------ESAEPSPDVELLQALTHEVRTPLTSIRTLTKLLL
RRK-DLSPE-VLKRIESIDRECSDQISRMDLIFRATEL-E---STPLPEL-----VVPLT
VTSLEAVFQAGIPRWQKQAQRYNVNLQAQIPHSLPQV-WSNPSLLDQVLGGMIEKFVRNF
NGGGEINLQITTAGDQLKVQFHTQSV--HQAN---------------PV-RALGELLMFQ
PQTGCLSLNWDVTKNLFQLLGGKLIVRRR-SPSEEILTIYLKCEQRTVPVANYDRQFTMV
--
>Syn9902|78185495
--------------MSS-----------PTFTDLRERLAEAVQP----------------
----------GQ-CDEIGVRR--LWWAALDTLQQEL------------------------
-----------------------------IRLNVSEGI-WLAAPLPALHEP---------
-ELLQHLQGWVWAPEHLDQLRR-GV------AALPPRL-----------------GLPIK
GSMDAKSEGLFN----YQRLALRHDD--GQDPVLLVITPSLQVALALHGEPQ--QRQLLM
RCDPTSLGDVLSLLGRRLKDQSPNDAEQ-----------------LHAALEALGPLHSDE
QFKERFWP-GLAERLTV-----------SAPALM--------------------------
--LQPVVSAET---------------KPENASDDLNLLEALTHEVRTPLATIRTLVRSLV
RRK-DLPDL-VMKRLQQIDVECSEQIDRFGLIFHAAEL-Q---RQPTEAN--------LA
RTDLESILRSLAPGWSEQLKRRDIRLSLDLDRGLPTV-MSDSHRLEAMLGGLIDRSSRGL
PGGSELHLGLQAAGARVKLQLHVVLP-GSATG----------PANASPAREELGTVLSWD
PTTGSLQLSQDATRQMMASLGGRYQ-----PRRDRDLTVFFPVQNDAD------------
--
>Trie|113474766
--------------MDN-----------YILPTLSDIFASEKSNIDVYATKMELSKE---
-NYPPSITEKNK-DLYLKAQK--EWYSAVATINQLLEKLVRTSDSQDLKNQEITKTYKQK
EIKKTTPVLENWESQTRSKFP--TSNSLLSHLKSYHGL-VLSGMTPVLTNP---------
-ALTSSFYTSVFTSKISESLEW-LSMFRWQSLPLLPPA----------------------
---DHINSLPAA----IPILPLSTKDPITNEQFCLVLTAEFSLIMVLGKNQDN-TPAFLF
SFEPEIVKKAWLVLQQRRVLPKYFDFNNLDKYQSFIHQYSQKLAILDDIFEQFLPVAPDY
KIVMEFSR-LLLSNLPI-----------TDTKNETLEVNIY-------------------
--NKNGEKQEATTSLKST--------IENLKSPDVELLQAIAHEVKTPLATIQTLTRLLL
KRL-NLNQELMRKHLQMIDTECTSQIERFNLIFRAAELEN---QQPLKEQ---HPYLQLT
SIPLAQVFKNSIPRWQQKATQRNHTLKVILPPKMPSI-ISDPTMLDQVLGNLIENFSRNL
APGSLIKVEVMLAGSQLKLQLKSDSDIGEKSS---SPF---TNYTKTPL-KSIGPLLMFQ
PETGSLSLNLKVTKNLFQAIGGKLVVRQR-PTKGEVMTIFLPVQ----------------
--
>Syn9311|113953176
----------------------------MLLQTIHQQMAQGVSS----------------
----------GC-SDDSTARR--MWWAALETLQETL------------------------
-----------LQ-----------------NEETPAGV-WLAAPLPALYSP---------
-QLLSSLQGWVWAPKALGALTS-PS------TSLLPPD-------------------LLR
ARQSHGGATYSLQSSTFRRLPLHEDD--CHDPLLVVITAKVQIALALHGGAS--QRQLLM
RSEPETLGSVLGLIEQRLKLDAPDQALA-----------------LHQALEALGPLESSS
ALGQTFWP-SLAVRLAS-----------MAPTVTLQASTSAP------------------
--AQSHQQPQTTSEQGS---------AASKADEELSLLEAIAHEVRTPLSTIRTLIRSLL
RRN-DLPET-AIKRLEMIDTECSEQIDRFGLIFQAAEL-Q---RQPESPS-------VLA
HTDLGSMIGLLTPSWEQQLQRRGIELSLAIASNLPSV-LSDPSRLEPMLGGLVDRCSRGL
PSGSQLVLTLQPAGARLKLQLHGQSP-AERGE----------GVASPEPIAQLGPVLSWN
PDTGSLQLSQTATRRLLARLGGRLT-----QRRDRGLTVFFPLAPHC-------------
--
>NoAz|298492491
--------------MYE-----------WILPSLREVLAYSQSTM---------------
----------AE-CSSAKAEQ--QWRISLAATEHLL------------------------
-----------LKTLAP------------TTPNITQGL-VLTAPAPLFSQP---------
-KLTQSLQTVTFTAKPFNPLAL-MP------FHISPAM---VQSGGKEVMCTLENSPGMT
DCAYAHTEINPE----ESILPLLPADPLGSEQFCLVFTEKFRLVLVLSEHISG-KKEFLF
SFEPEVVQQAWHALGARVVLTNPDLFAE-----------------LDVLVQQYSPVVADY
QTVIQFSQ-LLLQELAE-------------PEADKAV-----------------------
--HNPPISPLPHIPTSPS--------PKLSSRSDVELLQAFAHEVRTPLATIRTLTRLLL
KRR-DLSIP-VIKRLEVIDHECTEQIDRMELLFKAAEL-Q---TCSAAKS----ANTQLT
PMSLDQVLQQSIPRWQQAATRRNLTLDVALPQQLPTV-VSNPAMLDRVLTGLMENFTRSL
PPGSSIQVQVIPAGDQLKLQLSPQLD--CQDT---------TRTATLPIRKSLGQLLMFQ
PETGTISLNIAATKHLFQAIGGKLIVRQN-PKYGEVLTIFLPLEVNSKQKVKFT------
--
>Ucyn|284929035
------------MRVKELNQERLLDAPKTSLDNLSKIMNDCSRIKT-------APHL---
--FQSHTID-IK-QARIEAQG--KWVSSISALETLL------------------------
-----------LSYL--ETTV--------VSKENYQGL-ILSAPTPILCHP---------
-ALIKILHTGIFTLQTNTLNLW-KQ------FKLPADI-------------------NCS
---NQIHHNISR----VMELPILPQDPLASEQFCLILTSHFSLMIVLGENSLG-FPTFQF
TFNPEINYRGWLRLRFGLNTLSYSQLFE-----------------LDQLVQRFMPIFPRY
QIIEEFSR-LLLHNFTS-----------VSTIIYKKNSYNKDSD----------------
--VVSENNHLPKDISLNV--------ANVEKANDLDLLRALSHEVLTPLTSIRTMTRLLL
KYQ-DLEPK-ITQLLENIDQECSEQINRMELIFRATEL-K---SKKYQNS-----SVELV
KTSLESLLNRCIPRWKKQAQRRNIDLDIGLPKTLPQV-VSDPQMLDKVLTSLIEKCTRSL
SGQGLIRIQVSTAGHQLKLQFQTESY--GRHN---------------PL-ESLGQVLMLQ
PETGSVSLNLDVTKNLFHRLGGKLIIRQR-SRREETFTIFFPLT----------------
--
>Syns5701|87300938
--MRLGVPPRPPAPAAM-----------VSLAALRARLAEGVPA----------------
----------GR-SDEDTVRR--QWWAALATLQDDF------------------------
----------------------------LPPLQPLRGV-WLASPLPALYEP---------
-ELLEPLQGWVWAPSQIAGGHS-PS------GPLLPGV----------------------
--GSAGTDKTPGHGSPFERLALEPED--GTDPLLVLITPKLQLAMALEGSPQ--QRQLVL
RFDPTTLSETLALVDQRLRATAPQAALR-----------------LRQALQALGPLRSEE
SMALQFWP-RLAERLAA-----------MAPSLT--------------------------
--LQPLVDGHAN--------------GRAESSGELALLEALTHEVRTPLATIRTLIRSLL
RRT-DLPAV-VRQRLEQIDGECSEQIDRFGLIFHAAEL-Q---RQPRPRQ-------TLA
RTDLAQLLQGFEELWQRQLGRRGLKLQLEISAQLPPV-LSDPNRLETMLGGLVDRFIRSL
PSGSTVLIRLQPAGSRLKLQLRCAKPPGREAA--------LPNTPEEDAAADVGPVLRWN
PLTGSLQLSRQATQRLFHSLGGRFT-----ERAGQGLTVFFPVAGHNTDADGDVC-----
--
>YellB|86608819
--------------MNS-----------RRFLSLMEALWADLPL----------------
----------PE-WLPGAGER--SWQQTVAALLQLW------------------------
-----------QEVGQFGVVI--------GGPVSWWPPWVVRDPLPQLPSPIDAPEPNLK
LRELAREDPWLFTPDLSP-------------ESILTPG----------------------
----------------QTVIPLLPQDPLVEEPFLLVLTPVFSAVAAQGHHPHTRQRGMMV
SFEPEVVHRAWQILEQRVQQGRPDRLPF-----------------WQELIKHHPLMEPHV
RVLARFSSLLLLGNLAE----SGSPPARLPPARAENSPAPTTRPED--------------
--WQKRRSPPSHGQPAGQ--------GQQNSLSEAELLRALIHEIQTPLSTIRTLVSLIL
KRH-DLPSR-VREYVEKIDRECTEQINRFGLFFQATET-VMPAATPQEGR-----RLQLE
PIALVDLVRQNLPRWQEQVERRGSQLELEIPDELPDV-VSDPKALEAVLFGMVDRIARST
PAGSHIRAQLVSAGELVKLQFQVNTPEGSDAT----------VASEPKSPQAIGQLLVVQ
PDTGAVSLSLPVTQTLFRALGGYLTVRHR-ARRGEILNIYLPRQL---------------
--
>Syn7002|170077068
-------MVDLKKLEEL-----------NIQQTVAGILQDFNPI----------------
----------FSSTSSSGQTG--QWRAAIAALTDLL------------------------
----------------------------LRSGGETRGV-ILSSPSPVFDAP---------
-QITRHHHHYVLTPKNLQDIAL-SH------LQLPGAG----------------------
-LNQSIRHHNNQ----IVEFPILPNDPLAQEQFCLILTAKFNFAMALS------PQGLLF
SFETEAIAAIWQILQWRMALTQPFQFQT-----------------LAQLWPRFAEVVPDY
RLVSRFSQ-LMVRSLTV-----------NLPQAD--------------------------
--SLPSPEPHQTPE------------PTAQAQPELELLQALTHEIRTPLTTIRTMTKLLL
KKKTQLTQD-IVKRIETIEQECNEQIRRMELIFRAAEL-E---TPSHHPK----QTLQLV
PISLEQIFQEGTPRWQKQAQRRNVNLEVALPPYLPQV-VSDPAMLDQMLSGLIETLTRRL
PTGAEVQIQVSTAGNQLKLEVQSHGL------------------GQKCLEKAIGQLLIFQ
PETGSLSLNLDVTKNLFQQLGGKLAIRRR-ASGEEVFAIFLPLGNSFAVPL---------
--
>Cylr|282900392
--------------MYQ-----------WILPSLAEILAQSQSH----------------
----------TVPCSSEKAEQ--QWRVGLAAAEHLL------------------------
-----------LTTLTPT-----------TLHYTTPGL-VLTAPTPLFGQP---------
-NLTQNLQTVTFATKPFNPLAL-MP------FDVPPKVLADQGNLLFDQDTTIRNNTYYS
HLYNNNNSILPG----DSILPLLAPDPLGNEQFCLVFTEKFTLALVLSAPTGS-KKEFLF
SFEPNVVKQAWQALGTRLVLTNPELFSQ-----------------LDARVENYPLTAPNY
QTIIQFSQ-FLLAELPE-----------SIDRST--------------------------
--HSFPIFSFPQDPVLSS--------AKPPSRSDVELLQAFSHEVRTPLATIRTMTRLLL
KRQ-DLPGT-VVKRLEVIDHECTEQIDRMELLFKAAEL-E---TSETSSSQTTQIGSQLT
PMSLNQILEQIIPRWQQAATRRNLTLDVALPQQLPTV-VSNPAMLDRVLTGLMESFTRSL
PPGSSIQVQVIPAGHQLKLQLLPRLG--CHNS---------TKDVHIPIRKALGQLLIFQ
PETGTISLNVAATKHLFQSIGGKLIVRQN-SQYGEVMTIFLPLEIDHKHLY---------
--
>Prom9303|124023963
-------------MSDS-----------ISLTTIQQRLAEGVPP----------------
----------GR-VDEATVRR--LWWAALDTLQDDI------------------------
----------------------------LLPMDPEKGL-WLAAPLPALYEP---------
-RLLERLKGWVWAPDELETLHS-PQ------GGLLPPS-------------------RVR
SIHERSNSAVGG----YQRLPLRQND--GHEPLLLIITPDVQIALALHGKPA--ERHLLM
RSDQETLSDLLKMLDLRLNSEDPGHAIE-----------------LRQALANLGPLQSNP
ELEKIFWP-RLAERLAG-----------MAPSLT--------------------------
--LQPIPERSHPAKSRGE--------ANQETSAELILLEAIAHEVRTPLATIRTLIHSLL
RRS-DLPGV-VVNRLKQIDAECTEQIDRFGLIFHAAEL-Q---RQPPEAS-------MLA
HTDLGAMLTMLHPAWRQQLERRGVGLQIDITPDLPEV-LSDPGRLEPMLGGLIDRTSRGL
PAGGSLSLTLRPAGPRLKLQILSQIP-NNEDQ----------GASSRDQKAALGPVLSWD
PKTGSLQLSQAATQRMLASLGGWLT-----QRRDKGLTVFFPIAEEKL------------
--
>Syns7805|88807859
-------------------------------------MAEGVPA----------------
----------GQ-ADDSHARR--LWWGALEVLQQRL------------------------
----------------------------LIDQSSRRGL-WIASPLPALYAP---------
-ELLQQYRGWVWAPEALTLLKGLQT------STLLPSD---------------------L
INAPTDVREAPTLSCQFQTMPLRAED--GQDPLLLVITPKLQAAIALQGQEG--QRRLLM
RSEPNLLGQILSLVEKRLKQDDPTQAEV-----------------LHQALKELGPLQSSG
DLALHFWP-ELSQRLAS-----------MAPTVT--------------------------
--LQTTQEAPGIPAKEP---------SQGDQDAELSLLEAIAHEVRTPLATIRTLIRSLL
RRR-DLPDR-VTERLQQIDTECSEQIDRFGLIFQAAEL-Q---RQPDSPS-------QLA
RTDLGAMLRLLSPSWRQQLQRREVGFDMAVDDGLPLV-LSDPSRLEPMLGGLVDRCSRSL
PPGSQLQLTLQPAGARLKLQLISRTPEQMASR-----------ASEPMPQEQLGPVLSWN
TDTGSLQLSQTATRRLLESLGGRLT-----QHRDRGLTVFFPIAGQC-------------
--
>Syns7803|148238794
------------MTDTS-----------TPLQAIHQLMAEGVPT----------------
----------GK-ADDAHARR--LWWGALEVLQQRL------------------------
----------------------------LSADPSWEGV-WIAAPLPALYAP---------
-ELLQRYRGWVWAPEALTLLNDLQS------STLLPSD---------------------L
ISAPTGVAEAPLLSHRFQRMTLCAED--SQDPFLLVITSKLQIALALQGQEG--ERRLLM
RSEPSLLTRILALVEQRLKEEDQAQAKS-----------------LHQALNDLGPLQSSG
DFALQFWP-DLAQRLAS-----------MAPTVT--------------------------
--FQTAHESPEATPQAH---------ASGDIDAELSLLEAIAHEVRTPLATIRTLIRSLL
RRR-DLPMK-AMERLQQIDTECSEQIDRFGLIFQAAEL-Q---RQPEGPS-------PLA
RTDLGAMVRLLSPIWTQQLKRRGVGFAMTIADSMPLV-LSDPGRLEPMLGGLVDRCSRSL
PPGSKLLLTLQPAGARLKLQLISHTP-EQIAS----------QTVDPVQQERLGPVLSWN
TNTGSLQLSQTATRRLLESLGGRVT-----QRRDRGLTVFFPIAEQC-------------
--
>Cya0110|126656353
------------MMISE-----------ALLEKLSDIINRDSGVNIVPSPWEPTAME---
----------IE-EQRLKAQG--QWVSAIASLEILL------------------------
-----------LSYLDTTT----------SDNKNPQGL-ILSAPTPILCHP---------
-DLTHAVRTGIFTLQPSQHSWKQ--------FQLPGFA----------------------
--DAENGNYRPN----VREFPLFPQDPLATEQFCLVLTSRFSLLMVLGEDNLG-LPVFQF
SFDPDVVYQGWLGLRSRLSLVNHPQLCD-----------------LDELVKKFIPSTPSY
QVVTEFSR-LLLHYFPQ-----------ISPILARKNNYSQD------------------
--LENIKDQASSSQKNSFTT------STVEEATDVALLQALSHEIRTPLTSIRTMTRLLL
RNK-DLDSK-MLRLLENIDQECSEQINRMELIFRATEL-K---SKESQNP-----SVELV
RTSLDSLFHQSIPHWKRQAQRRNVDLEIGMPKKLPQV-VSDPGMLDQVLTGLIEKCTRSL
SGGGQIKVQVSTAGHQLKLQFHTESY--RQHN---------------PF-KALGQLLLLQ
PETGSVSLNLDVTKNLFNRLGGKLIVRQR-SQQGEIFTIFLPLT----------------
--
>Mica|166363062
-----------MKTMLK-----------GSLPKLSDIFPPTDHQDRETFTPNAFYPNLSE
W---------LK-RSQLKAES--EWFAAIAALENIL------------------------
-----------LQNQ--------------NNAAAGRGL-ILSGPTALVRES---------
-KALTGFEFGVFTVKALKHLQW-PG------FQLPSQE----------------------
---KSAADVSPT---EIHELPLLPTDPIANERFCLVFSESFALLLVLGEDQWG-LSSFQF
SFDPVLTQQAWQQLRQRLVNLRYPQIGT-----------------LEAIIEANGSPSPDY
RLVSQFSR-QLLQNLPN------------QPNLD--------------------------
--LKKTKSPINAEITPPKEDN-----SNLESGCDLELLRALTHEIRTPLTTIRTITRLLL
KRA-KVTED-VQKYLETIDLECSEQIQRMELIFRAAEL-G---INPLGDK-----PIQLI
PIALEKVFQDSIPRWQKQAKRRNVNLEVNVPKKLPSV-ISDPNLLDQMLNGVVEKCTRSM
ASGGLLQVHISTAGNQLKMQFQTQVK--SPNL---------------TL-KALGKVLMFQ
PETGSLSLNMKVTKNLFQALGGKLIVREK-PEEGEILTIFLPLGRIK-------------
--
>Syns8109|260435347
--------------MTG-----------PSFTDLRQRLAQDVPQ----------------
----------GR-CDEIGVRR--LWWAALETLQQDL------------------------
-----------------------------LERGLERGI-WLAAPLPALYEP---------
-ELLKHLQGWVWAPDQLDQLSP-HP------TALPGRS----------------------
--SSNEPGYLRG----FQRLSLGPDD--GDDPLLLVITPEVQVALALHGPAQ--KRQLLM
RCDPATLSDVLVQLGGRLEHQSPTQAEQ-----------------LRKALESIGSLQSNA
AWSEQFWP-RLTERLTG-----------TAPGLM--------------------------
--LQPIQADRP---------------PEVPSHGDLNLLEAITHEVRTPLATIRTLIRSLL
RRK-DLADV-VVNRLRQIDVECSEQIDRFGLIFHAAEL-Q---REPNEAN--------LA
RTDLQAMLSALAPSWTEQLDRRGIALELDLSADLPAI-LSDSRRLEPMLGGLIDRSTRGL
PSGSQLTLHLQAAGPRVKLQLHVEHPYRSQAA----------EAGKSPQREDVGTVLSWD
PSTGSLQLSQDATRQMMASLGGRYQ-----PRRDRDITVFFPVHTPRE------------
--
