# Supplementary material for: Genome fluctuations in cyanobacteria reflect evolutionary, developmental and adaptive traits
Source: BMC Evol Biol. 2011 Jun 30;11:187. doi: 10.1186/1471-2148-11-187 (PMC3141437; doi:10.1186/1471-2148-11-187)
Supplement: Additional file 8 — Individual and concatenated alignments for protein groups. Compressed file containing all alignments of individual groups (fasta format) and the concatenated alignment of 285 single-copy genes (phylip format). [file 1471-2148-11-187-S8.GZ › Cyanos1460.faa]

>Syne7942|81300329
----------------------MANIKSAIKRVQIAERNRLRNKAYKSAVKTLVKHCFTA
FDAYAADPNETARQA---VNERLSAAYSKIDKAVKRGVLHANTGARKKARLAKAFHLK--
-VDPQA-----------
>PromCC|33241091
----------------------MANNNSAKKRIQIAERNRIQNRTYKSAMRTLMKRCFEA
CGAYSEKPSEDAKKD---IQNSMNDAFSKIDKAVKTGVLHRNTGANQKSRLTSVVKKT--
-IEPVVK----------
>Crow|67922539
----------------------MANSKSALKRIKVAERNRLRNKSYKSAVRTLMKKYFQA
VEEYAASSTEEKEEKEKVVQQMMSAAYSKIDKAVKRNVLHRNNGARKKARLAKALKK---
-VAPAS-----------
>Syn7335|254421684
----------------------MANTKSAIKRIRVAERNRLRNKAYKSAVKTLTKRYHEA
LEANASDPTDENSQL---VQERMSAVVSKIDKAVKRGVLHKNAGARRKSRLAKALKA---
-AAGSSADTASPSESVA
>Syn307|148243060
-------------MSICGPETSVANNKSARKRIEIAERNRLHNRSYVSALRTLMKRCFTA
CENYGSEPGEPGKKA---VKESLNAAFSKIDKAVKVGALHRNAGAHQKSRLSAAVKKA--
-IDPAPAAKA-------
>Syn9605|78213585
----------------------MANNKSAKKRIEIAERNRLRNRTYKSSMRTLMKRCFAA
CDAYSATPGDEAKAS---VQTSMRAAFSKIDKAVKVGVLHRNNGANQKSRLSAAVRKV--
-LEPAS-----------
>Nosp|186685074
-----------MYILIVFLELTVANTKSALKRAQIAERNRLRNKAYKSAVKTLMKKYSNA
VAVYAANPTPELQEE---AQARLSEAYGKIDKAVKRGVLHPNNGARKKSRLAHKLKP---
-ITQTAAE---------
>PromAS|123969223
----------------------MANNKSAKKRIQIAERNRLMNKSYKSTVRTLTKKTLEN
CEKYKKNPNEDNKNL---VKTSLNKAFSLIDKAVKKNVLHKNNGANRKSKINNFVKTT--
-LTTK------------
>Rapb|282895795
----------------------MANTKSALKRAQIAERNQLHNKAYKSAVKTLMKKYFAA
VEAYASNPTSESKQL---VDERMSQAYSKIDKAVKRGVLHPNSGARKKSRLARKLKPL--
-TQPV------------
>YellA|86605627
----------------------MPRIKSAIKRVKIAERNRLRNKATKAMVRALMKKVTSL
SSAYAANPQPETLQE---IQAAMSAAFSRIDKAAKTGVLHKNTAARRKARLSRIVQRS--
-LAATSAS---------
>Prom9215|157414089
----------------------MANNKSAKKRIQIAERNRLNNKSYKSTVRTLTKKTLEN
CEKYKKEPNEDNMNL---VKTSLNKAFSLIDKAVKKNVLHKNNGANKKSKINKFVKTA--
-LNIK------------
>PromN2A|72382856
----------------------MANTNSAKKRIQIAERNRLENKNYKSTVRTLMKRCFVA
CGIFEKEPGDESKAD---LQKTFNLAFSKIDKAVKKGVLHKNTGANQKSRLSVALKKV--
-LKEVV-----------
>Syns9917|87125365
-------------MIVKPYSASVANNKSSKKRVQIAERNRLRNKSYKSALRTLMKRCFTA
CSDYDATAGEEAKAT---VQASMNAAFSKIDKAVKCGVLHRNNGAHQKSRLSSAVRKA--
-IEPTSAG---------
>Prom9312|78779964
----------------------MANNKSAKKRIKIAERNRLINKSYKSTVRTLTKKTLEN
CEKYKKDPNDENKDL---VKTSLNKAFSLIDKAVKKNVLHKNNGANRKSKINNLVKTT--
-LATQ------------
>SynsBL|116071174
----------------------MANNNSAKKRIEIAERNRLRNRTYKSSMRTLMKRCFSA
CDAYGSTPGEEAKAS---VQASLREAFSKIDKAVKVGVLHRNNGANQKSRLSSAVRKV--
-LEPTS-----------
>Prom9515|123966900
----------------------MANNKSAKKRIKVAERNRLVNKSYKSTVKTLTKKTLAN
CEKYKLDPNSDNKNL---VMFSLSEAFSLIDKAVKKNVLHKNNGANKKSKINKLVKNF--
-LTSK------------
>Cya8802|257059627
----------------------MANSKSALKRIAVAERNRLHNKAYKSAVRTLMKKYFEA
VQAYGNNPTPDNLSV---VEQCMSAAYSKIDKAVKRHVLHRNNGARKKARLAKALKQ---
-VATAS-----------
>Prom9313|33863776
----------------------MANNKSSKKRVQIAERNRLENKSYKSAMRTLMKRCFSA
CSHYSQQPGETAKAN---VKASIDSAFSKIDKAVKRGVLHRNTAAHQKSRLSAAVKQA--
-IEPAPST---------
>Cya7822|196257466
----------------------MANIKSAIKRIEIAERNRLRNKAYKSAVKTLMKKFLVA
VDQHTANPSEESQAA---VNQALSAAYSKIDKAVKRRVLHRNNGARKKARLANALKK---
-VTAAS-----------
>Cya7424|218437734
----------------------MANIKSAIKRIQIAERNRLRNKSYKSAVKTLMKKYYAA
VEDYKANPSEEAKKA---VDQAMSAAYSKIDKAVKCRILHRNNGARKKSQLANALKQ---
-VTTAS-----------
>PromN1A|124026593
----------------------MANTNSAKKRIQIAERNRLENKNYKSTVRTLMKRCFVA
CGIFEKEPGDESKAD---LQKTFNLAFSKIDKAVKKGVLHKNTGANQKSRLSVALKKV--
-LKEVV-----------
>Micc|254411065
-----------------------------------------------------MKKYFEA
VEDYARQPSPESLQD---VKDRMSAAYSKIDKAVKRRVLHSNNGSRKKSRLVKQLKKVQA
QLNPPAAETTAETTEAS
>Prom9202|254526314
----------------------MANNKSAKKRIQIAERNRLNNKSYKSTVRTLTKKTLEN
CEKYKKEPNEDNMNL---VKTSLNKAFSLIDKAVKKNVLHKNNGANKKSKINKFVKTT--
-LNIK------------
>Nods|119511557
-----------MYILIVFLELTVANTKSALKRAQIGERNRLRNKAYKSAVRTLMKKYFSA
VDVYAANPNSDLEKE---VQVRLSEAVSKIDKAVKRGVLHPNNGARKKSRLARKLKP---
-LAPASAE---------
>Cyab|254430726
----------------------MANNKSSKKRIEIAERNRLRNRSYRSALRTLMKRCFTA
CSAYVQAPAEGDKEA---VQQSMSAAFSKIDKAVKVGALHRNTGAHQKSRLSAAVKQA--
-IEPASTSV--------
>Acam|158336722
----------------------MANIKSAKKRILIAERNRLQNKAYKSAIKTFTKRFQAA
VDDYKSNPSDDQLAA---IQNEMSVTYSKIDKAVKVGVFHRNTGARKKAGLARILKA---
-AT--------------
>Prom9301|126697016
----------------------MANNKSAKKRIQIAERNRLINKSYKSTVRTLTKKTLEN
CEKYKKEPNDENKNL---VTTSLNKAFSLIDKAVKKNVLHKNNGANRKSKINNFVKTT--
-LTTK------------
>Artm|209522758
---MVFLEILIIKDPRSPTPEAMANIKSAIKRVQIAERNRLRNRTYNSAVRTLMKKYFAA
VEQYAANPTDEALQE---VQQRMSATTSKIDKAVKVGVLHRNNAARKKSRLARFLKR---
-HQPNSSAQEATAS---
>Syne6301|56752514
----------------------MANIKSAIKRVQIAERNRLRNKAYKSAVKTLVKHCFTA
FDAYAADPNETARQA---VNERLSAAYSKIDKAVKRGVLHANTGARKKARLAKAFHLK--
-VDPQA-----------
>Anav|161567472
----------------------MANNKSALKRAQIAERNRVRNKTYKSSVKTLMKNYLSA
VQAYAANPTPESKQE---AQTRLAAAYSRIDKAVKRGILHPNNGARKKSRLASKLKP---
-IEQTA-----------
>Artp|284051611
---------MIIKDPRSPTPEAMANIKSAIKRVQIAERNRLRNRSYNSAVRTLMKKYFAA
VEQYAANPTDESLQY---VQQRMSETTSKIDKAVKVGVLHRNNAARKKSRLARFLKR---
-HQPNSIAQEATAS---
>Cya7425|220905932
----------------------MANIKSAIKRVEITERNRLHNKSYKSAVKTLTKKYFDA
VAAYSASPSNDALQA---AQTSLSAAFSKIDKAVKRGVIHRNNGARKKARLARALNRH--
-LANAAS----------
>Cya51142|172038403
----------------------MANSKSALKRIRTSERNRLRNKSYKSAVRTLMKKYLQA
VEEYAASPTPENKAV---VDQRMSAAYSKIDKAVKRSVLHRNNGARKKARLAKALQQ---
-VASAS-----------
>Lyns|119485958
----------------------MANIKSAIKRIEIAERNRRQNKFYKSAVKTLMKNYFAA
VEKYASDPKQETLDE---VNQRMSAAYSKIDKAVKHRVLHRNNGARKKARLAKALKP---
-YFPNPNAQESNVS---
>Prom9211|159904150
----------------------MANNNSAKKRIQIAERNRLQNRSYKSAMRTLMKRCLTA
AGSYLEKPGEEAKAN---LQQNINEAFSKIDKAVKKGVLHRNNGANKKSRLNAAVKKL--
-IEPATKR---------
>Noss|17229084
----------------------MANNKSALKRAQIAERNRVRNKTYKSSVKTLMKNYLSA
VQAYAANPTPESKQE---AQTRLAAAYSRIDKAVKRGILHPNNGARKKSRLASKLKP---
-IEQTA-----------
>Cya8801|218246585
----------------------MANSKSALKRIAVAERNRLHNKAYKSAVRTLMKKYFEA
VQAYGNNPTPDNLSV---VEQCMSAAYSKIDKAVKRHVLHRNNGARKKARLAKALKQ---
-VATAS-----------
>Glov|37519729
----------------------MPNIKSAIKRVDVAERNRQRNIAYKSMIKTFTKKFMTR
LGEYAQSPSEAVLTE---VQALLNQTFSRIDKAIKAGVIHTNTGARKKSRLDAALRTA--
-LAKAQAKAG-------
>Syns8102|33865145
----------------------MANNQAAKKRIEIAERNRLRNRTYKSALRTLMKRCFVA
CEAYSKEPGDAAKAT---VSASMNAAFSKIDKAVKVGVLHRNNGAHQKSRLSATVRQV--
-LEPSS-----------
>Thee|22298731
----------------------MANIKSAAKRAQIAERNRLRNKAYRSAVRTLIKNYLNA
ISQYSTDPTPEKLAE---VHHRLNLAFSKIDKAVKRGVLHRNTGARRKARLTRILNKT--
-LQPAA-----------
>Syns9916|116073735
----------------------MANNKSSKKRVQIAERNRLHNRTYKSALRTLMKRCFTA
CDAYSAKPGDDAKAT---VQASMNAAFSKIDKAVKVGVLHRNNGAHQKSRLSAAVKKA--
-IEPAAAG---------
>PromMED|33862043
----------------------MANNKSAKKRIQVAERNRLVNKSYKSTVRTLTKKTLAN
CEKYKQEPNSDNKDL---VLVSVNQAFSLIDKAVKKNVLHKNNGANKKSKINKVVKDF--
-LTSK------------
>Scys6803|16329959
----------------------MANIKSALKRIEIAERNRLQNKSYKSAIKTLMKKTFQS
VEAYASDPNPEKLDT---INTSMAAAFSKIDKAVKCKVIHKNNAARKKARLAKALQS---
-ALPAA-----------
>Syn9902|78184180
----------------------MANNNSAKKRIEIAERNRLRNRTYKSSMRTLMKRCFSA
CDAYGSAPGEEAKAS---VQASLREAFSKIDKAVKVGVLHRNNGANQKSRLSSAVRKV--
-LEPTS-----------
>Trie|113476517
----------------------MANIKSAIKRIQVAERNRLRNKSYKSAVRTLMKKYFTT
VEKYASNPTDELKIE---VEQQMSKAYSKIDKAVKRGVLHKNNGSRKKARLVRFYKRHLI
SQKSQTDSGVKDTSVAS
>Syn9311|113953187
----------------------MANNKSSKKRVEIGERNRLQNKAYKSALRTLMKRCFTA
CSAYIEAPGDEAKTT---LTTSLNAAFSKIDKAVKRGVMHRNAGAHQKSRLSIAVKRA--
-IEPSVS----------
>NoAz|298490332
MDAILVNLVVCVHNYIVFLELTVANTKSALKRAQIAERNRLRNKAYKSAVKTLMKKYFAA
VEVYTANPTPESKQA---VEERISEAYSKIDKAVKRGVLHPNTGARKKSRLAHK------
-LKPTA-----------
>Ucyn|284929147
----------------------MANSKSAIKRIQIAERNRLRNKSYSSAVKTLMKKYFQA
VENYAAAPTTDNKAI---VEKSMSAAYSKIDKAVKRSVLHRNNGARKKARLAKFLQK---
-VVPDS-----------
>Syns5701|87301296
----------------------MANNKSSKKRILIAERNWLQNRTYKSAVRTLMKRCFAA
VTVYSQEPGEDNKTA---VQASLNAAFSKIDKAVKVGVIHRNTGANQKSRLSTAVKQA--
-IEPVAGNA--------
>YellB|86610222
----------------------MPRIKSAIKRVQIAERNRLRNKATKAMVRALMKKVISL
STAYAANPQQETLQE---IQAAMSAAFSRIDKAAKTGVLHKNTAARRKARLARIVKLS--
-VASSEKSQAEALVEHG
>Syn7002|170078652
----------------------MANIKSAIKRIQTAERNRLRNKSYKSAVKTLTKKCLQA
IEQYAAAPSADAQAE---AQKYLSATYSKIDKAVKRGVYHHNTAARKKARLAKEFKQA--
-TGQVAA----------
>Cylr|282900413
----------------------MANTKSALKRAQIAERNQLHNKAYKSAVKTLMKKYFAA
VEAYASNPTSESKQL---VDERMSQAYSKIDKAVKRGVLHPNSGARKKSRLARKLKPL--
-TQPV------------
>Prom9303|124022144
----------------------MANNKSSKKRVQIAERNRLENKSYKSAMRTLMKRCFSA
CSNYSQQPGETAKAN---VKASIDSAFSKIDKAVKRGVLHRNTAAHQKSRLSAAVKQA--
-IEPAPST---------
>Syns7805|88807330
----------------------MANNKSSKKRVEIAERSRLQNKAYKSSMRTLMKRCFSA
CETYSATPGDEAKST---VQSSMSAAFSKIDKAVKRGVLHRNAGAHQKARLSMAVKKA--
-IDPAPASAG-------
>Syns7803|148240400
----------------------MANNKSSKKRVEIAERNRLQNKAYKSSMRTLMKRCFSA
CEAYNATPGDEAKTS---VQASMNAAFSKIDKAVKRGVLHRNAGAHQKARLSVAVKKA--
-IDPAPASAS-------
>Cya0110|126655790
-----------------------------------------------------MKKYFQA
VEEYTASPTPENKTV---VDQRMAEAYSKIDKAVKRDVFHRNNGARKKSRLAKALQK---
-VAEAS-----------
>Mica|166368189
----------------------MANTKSALKRVQISERNRLRNKAYKSAVRTLIKKCLVA
VSAYGANPSPEGLES---AQQALSEAYSKIDKAVKRNVLHRNNGARKKAGLAKALQK---
-VSQAS-----------
>Syns8109|260436321
----------------------MANNKSAKKRIEIAERNRLRNRTYKSSMRTLMKRCFAA
CDTYSVTPGDEAKSS---VESSMRAAFSKIDKAVKVGVLHRNNGANQKSRLSAAVRKV--
-LEPAS-----------
