# Supplementary material for: Genome fluctuations in cyanobacteria reflect evolutionary, developmental and adaptive traits
Source: BMC Evol Biol. 2011 Jun 30;11:187. doi: 10.1186/1471-2148-11-187 (PMC3141437; doi:10.1186/1471-2148-11-187)
Supplement: Additional file 8 — Individual and concatenated alignments for protein groups. Compressed file containing all alignments of individual groups (fasta format) and the concatenated alignment of 285 single-copy genes (phylip format). [file 1471-2148-11-187-S8.GZ › Cyanos1462.faa]

>Syne7942|81300337
------------------------------------MHALSLPTWVIHISSVLEWLLAIL
YLWRLGE-QGD-RRWFGLAVAMLPALISALCACTWHYYDNTPKLEWLVTLQASTTLVGNF
TLMLAA--YWFWRPASKQAPASTAVPKQR-------
>PromCC|33240381
------------------------------------MHSLSTATWFIHILTLFEWILAII
IIAKLSTQNNSTRKLIWLAFAMLPNLASAMAAITWHIFDNDSGLYGLVYIQALLTFLGNS
ALAFAA--WRIFISEKQSTNIT--------------
>Crow|67922120
------------------------------------MNVLSIPTWMVHVSSVVEWTVAIL
FVWTYAQVSAK-LYWRSLSWGMLPGLVSAMCACTWHFFDNPASLDWLVTLQASLTVIGNC
TLCLAG--WWIFRSSACQKTDH--------------
>Syn7335|254421864
------------------------------------------------------------
-----------------MSFAMTPALVSAMCACTWHFFDNATTLNWLVTVQAAMTVVGNC
TVCAAA--WWIWRHSLSDENQSAKRQIAPEPKL---
>Syn307|148242485
------------------------------------MHVLSFHTWVIHISSVLEWMLAIA
AVTLWGERRAE-PEWRWLAVAMLPALASALCACTWHLFDNAPELHWLVTVQAALTLVGNS
ALAMAA--WWIWRRQRQEAA----------------
>Syn9605|78212956
------------------------------------MHALSLGTWWIHVASVVEWCVAIV
LMHR--------RGLLGMSLAMLPALVSAMAACTWHLFDNSEALRGLVTLQALFTVIGNC
TLAFAA--WQLQRRRVVDGASAP-------------
>Nosp|186680602
------------------------------------MHTLSIPTWIIHISSVIEWIVAIW
LIWTYGELTNN-RNWWGLSLAMLPALVSAMCACTWHYFDNAESLEWLVTLQATMTLVGNF
TLWAAA--FLIWRSTKSSNTVEPEPIKLEQ------
>PromAS|123968490
------------------------------------MHELSFGTWLIHISSVIEWIFTIF
VINKISKYKKY-NLFFWLSLAMVPNLIGAMCAITWHIYDNQENLYGLVSLQGIFTFIGNS
TLALAA--IKIFRGEETYE-----------------
>Rapb|282896027
------------MSWSTMKDVLILIVKSLQIH-YNPMNALSIPTWIIHISSVIEWVVAIS
LIWKYGELTQN-HSWRGFALGMIPALISALSACTWHYFDNPQSLEWLVTLQATTTLIGNF
TLWAAA--VWVWRSTRPNEVLSISNKE---------
>YellA|86604852
------------------------------------MHALSFPTWWIHIASVLEWLAAIV
CVWQFGERTGR-PEWRGLSWAMLPALVGAMCAITWHWFDNDPALNWVVTAQASLTLLGNC
TLAWAA--YRIWRAEQADQSLGRRDPS---------
>Prom9215|157413323
------------------------------------MHELSFGTWLIHISSVIEWIVAIF
VIYNISTYKKY-NLFYWLSIAMVPNLIGAMCAITWHIYDNQEILYGLVTLQGIFTFIGNS
TLAIAA--IKIFRGTETYE-----------------
>PromN2A|72382143
------------------------------------MHELSLGTWFIHIATLFEWAIAII
IIDYISSITNN-KALGYFALAMLPNLASAMAAITWHIFDNSIELKGLVVLQAALTTVGNI
CLAFAA--WNLFRSESSQSNQ---------------
>Syns9917|87124423
------------------------------------MHALSLGTWWIHVASVLEWIVAIV
LLQRLATQQRE-PSLNWLALAMTPALISAMAACTWHWFDNAEALRFLVVLQAACTFLGNG
TLALAA--WNLRR-----------------------
>Prom9312|78779280
------------------------------------MHELSFGTWLIHISSVIEWIYAIF
IIKKISNFEKY-TTFFWLSLAMIPNFISAMCAITWHIYDNQQALYGLVTLQGIMTFIGNS
TLALAT--IVIYKKSLTYE-----------------
>SynsBL|116070512
------------------------------------MHSLSLGTWWIHVASVIEWSLAIV
LMQR--------RGLNGMALAMLPALVSAMAACTWHLFDNAESLRGLVTLQAWFTLIGNC
TLAFAA--WKLLPPKTA-------------------
>Prom9515|123966219
------------------------------------MHELSFGTWLIHISSVIEWIFSIF
IIYKISTFKNF-NIYYWLSLAMIPNLIGAMCAITWHIFDNQTALYGLVTLQGIFTFIGNS
TLAIAA--FAIYKYEESYL-----------------
>Cya8802|257061793
------------------------------------MNVLSIPTWIVHVSSVIEWLAAIW
LVWTYADVTKN-YHWRWLSWGMLPALVSAMCACTWHFFDNLESLVWLVTLQAAMTVVGNC
TLCLAA--WWIWRSSRIVQ-----------------
>Prom9313|33862961
------------------------------------MHALSLGTWWIHLASLFEWMLAIV
LVAQWGKRNQN-RAMSWLALAMLPNLVSAMTAITWHIFDNSKALSGIVVLQAWLTLIGNC
CLAAAT--WNLMRSERQKS-----------------
>Cya7822|196256146
------------------------------------MHALSIPTWIIHVSSVIEWLAATW
LVWTYGEVSGD-RVWRVFSYAMLPSLVGALSACTWHFFDNTPSLDWLVTVQASMTVLGNC
TLCAAA--WWIWRSSQKKPN----------------
>Cya7424|218437785
------------------------------------MHALSIPTWIIHISSVIEWIAATW
LVWTYGDVTGD-RVWRYLSYAMLPALVGALCACTWHFFDNSPSLNWLVTVQASMTVLGNC
TLLAAA--WWIWRSSQENMS----------------
>PromN1A|124025682
------------------------------------MHELSLGTWFIHIATLFEWAIAII
IIDYISSITNN-KALGYFALAMLPNLASAMAAITWHIFDNSIELKGLVVLQAALTTVGNI
CLALAA--WNLFRSESSQSNQ---------------
>Micc|254409594
------------------------------------MHALSVPTWIIHVSSVIEWIAAIW
LIWSYGDITGN-RYWWALSCAMFPALVGAMCACTWHFFDNPESLDWLVTLQASMTVLGNI
TLCTAA--WWIWRCARKADQSDSSESEKSQTPVDVV
>Prom9202|254526091
------------------------------------------------------------
---------------------MVPNLIGAMCAITWHIYDNQEILYGLVTLQGIFTFIGNS
TLAIAA--IKIFRGTETYE-----------------
>Nods|119509455
------------------------------------MHALSIPTWIIHVSSVIEWIVAIW
IIWTYGELTGN-RTWWGLSLAMLPALVSAMCACTWHYFDNAASLEWLVTLQAAMTLIGNF
TLWAAA--VLIWRSTKPEDTTTNTVTAQPMESKS--
>Cyab|254430693
------------------------------------MHALSLPTWWIHIASVLEWIAAIT
AVQAYGQRRGE-AGWRWLALAMLPALVSAMAACTWHLFDNTPALQGLVVLQAGCTVLGNM
ALAAAA--LHLLRQQQAVRPPAP-------------
>Acam|158334910
------------------------------------MHALSIPTWIIHVSSVIEWIMAIW
LIWTYSEVSQN-PTWRWFSLAMLPALVGAMCACTWHFFDNPVELEWLVTLQASMTVLGNT
TLCGVA--ALLWSQRQPNPDA---------------
>Prom9301|126696293
------------------------------------MHELSFVTWLIHISSVIEWIFAIL
VINKISTYKKY-NLFFWLSLAMVPNLIGAMCAITWHMYDNQENLYGLVSLQGIFTFIGNS
TLALAA--IIIFKGKETYE-----------------
>Artm|209523159
------------------------------------MHALSIPTWLIHISSVIEWIVAIL
LIWSYGVITEN-RAWWGLSYAMLPALISAMCACTWHYFDNSPNLEWLVTLQAAMTVTGNF
TLCIAA--WWLWRTSKSLET----------------
>Syne6301|56752523
------------------------------------MHALSLPTWVIHISSVLEWLLAIL
YLWRLGE-QGD-RRWFGLAVAMLPALISALCACTWHYYDNTPKLEWLVTLQASTTLVGNF
TLMLAA--YWFWRPASKQAPASTAVPKQR-------
>Anav|75909580
------------------------------------MNVLSIPTWIIHVSSVIEWIAAIW
LIWTYGELTAN-RSWWGLSLAMLPALVSAMCACTWHYFDNSESLEWIVTLQATMTLVGNF
TLLAAA--WLIWRSAKIEVRD---------------
>Artp|284052326
------------------------------------MHALSIPTWIIHISSVIEWIVAIG
LIWSYGVITEN-RAWWGLSYAMLPALISAMCACTWHYFDNPPNLEWLVTLQAAMTVTGNF
TLCIAA--WWLWRTSKSLET----------------
>Cya7425|220909838
------------------------------------MHALSLPTWTIHVSSVIEWITAIG
LIWRFAEIKQN-PAWRVLALAMLPALVSAMCACTWHFFDNPPQLAWLVTLQAAMTVVGNL
TLCGAA--GWLWWTARSRQPIKPEQVSE--------
>Cya51142|172038665
------------------------------------MNALSIPTWMVHVSSVIEWTVAIL
FVWTYAEVSQK-LYWRSLSWGMLPALVSAMCACTWHLFDNAPSLDWLVTLQASLTVVGNC
TLCFAG--WWIFRSSSASS-----------------
>Lyns|119492440
------------------------------------MHALSIPTWIIHVSSVLEWMAAIW
FIWRYGEVTQN-KAWWGLSVAMLPALVSAMCACTWHYFDNPPSFEWMVTLQAAMTVLGNI
TLCIAA--WYIWRSFRSVKE----------------
>Prom9211|159903397
------------------------------------MHALSLGTWTIHLATLIEWTLAIF
LISLLGKRTSN-KAYNWLAIAMLPNLASAMAAITWHIYDNSEKLMGLVVIQAILTTLGNI
SLAAAA--WNLLRFDQRKA-----------------
>Noss|17232000
------------------------------------MNVLSIPTWIIHVSSVIEWIAAIW
LIWTYGELTAN-RSWWGLSLAMLPALISAMCACTWHYFDNSESLEWIVTLQATMTLVGNF
TLLAAA--WLIWRSAKIEVRD---------------
>Cya8801|218248735
------------------------------------MNVLSIPTWIVHVSSVIEWLAAIW
LVWTYADVTKN-YHWRWLSWGMLPALVSAMCACTWHFFDNLESLVWLVTLQAAMTVVGNC
TLCLAA--WWIWRSSRIVQ-----------------
>Glov|37521445
------------------------------------MQALSLPTWIIHIASVVEWTLAIA
LVWRYAERTGE-RSFRALCWGMLPALVGAMAVLVWHYFDNRPELAYLGQLQAAMTLLGNA
TLAFAA--YLIYRSARRGPQKAP-------------
>Syns8102|33865822
------------------------------------MHALSLGTWWIHVTSVIEWSLAIV
LIQR--------RDLKWLALAMVPALISAMAACTWHLFDNSEALRPLVTLQAALTLIGNM
VLAWAA--WSLLQRRETS------------------
>Thee|22298980
------------------------------------MHALSIPTWMVHISSVLEWMAAIW
FVAQLDRRRPG-QGWRWLAWAMLPALVSAMCACTWHYFDNAVTLAWLVDLQALLTFLGNC
TLCGAA--AWLWWRSQSAL-----------------
>Syns9916|116074810
------------------------------------MHALSLGTWWIHVASVLEWIVAIL
LLGLQAQRQQQ-NGLRWLALAMTPALISAMAACTWHLFDNSEQLRGLVVLQAGCTALGNV
CLAAAA--WVLVRNESAESQG---------------
>PromMED|33861461
------------------------------------MHELSFGTWLIHISSVIEWIYAIF
IINKISSYKKL-ELYYWLSLAMIPNLIGAMCAITWHIFDNQPELYGLVTLQGIFTFIGNS
TLAIAT--IAIYKRTESYE-----------------
>Scys6803|16331563
------------------------------------MNALSIPTWMVHVSSVIEWIVAIA
LVSRYATKAGY-GHWRALAWGMVPALVSATCACTWHFFDNASQLDWLVTLQALTTVIGNI
TLCLAA--WWIYRQSAQPSAPKP-------------
>Syn9902|78184646
------------------------------------MHSLSLGTWWIHVASVIEWSLAIV
LMQR--------RGLNGMALAMLPALVSAMAACTWHLFDNAESLRGLVTLQAWFTLIGNC
TLAFAA--WKLLPPKTA-------------------
>Trie|113475428
------------------------------------MHALSIPTWIIHISSVIEWVAAIW
FISIYGKVTHN-YAWYGLSFAMLPALVSAMCACTWHYFDNDPNLEWLVTLQASMTLLGNF
TLLAAA--WWIFSESKKQEIDSGS------------
>Syn9311|113952846
------------------------------------MHALSLGTWWIHVASVFEWLLAMV
LIAQHGSKRSQ-TSMIWLSAAMIPALISAMAACTWHLYDNTESLRWLVTLQASTTLLGNV
TLAIAA--WNLQRDAMVKG-----------------
>NoAz|298491557
------------------------------------MHALSIPTWIIHVSSVIEWIAAIW
LIWIYGELTKN-RSWWGLSFAMLPALISAMCACTWHYFDNAESLEWLVTLQATMTLVGNF
TLWAAA--VWIWRSTKSANTVEAKTIKSEQ------
>Ucyn|284929501
------------------------------------MTLLSIPTWMIHIASVTEWIIAIW
LVWTYSEVSNK-NYWKFLSVAMLPSLASASCACLWHFFDNSPSLDWLVTIQAALTLLGNS
TLCLAG--RHIFLNSQAIDKENSGSSELT-------
>Syns5701|87302726
------------------------------------MHALSLPTWWIHVASVLEWILAMA
AVIHWGERRGE-TEWRWLALAMLPALVSAMAACTWHLFDNALDLQGLVVFQAGTTLLGNV
ALAAAA--WTLLPKGSRS------------------
>YellB|86610197
------------------------------------MHALSLPTWWIHIASVLEWIAAIV
LVWQFGERVGQ-PEWRSLSWAMLPALSGAMCAITWHWFDNDPKLDWVVTAQASFTLLGNC
TLAWAA--YRIWRAERADEPAQEGDPD---------
>Syn7002|170078035
------------------------------------MNALSFPTWIVHISSVLEWILAIW
LIQTYGNLTQD-KSWSALAWGMLPSLVSAMCACTWHFFDNAPSLEWLVTIQAALTLLGNC
TLCLGA--WWIWRSPDPKESVD--------------
>Cylr|282899346
-----------------MRAVLILIVKALQSHIYNPMNALSIPTWIIHISSVIEWVVAIS
LIWKYGELTQN-HSWRGFALAMIPALISALSACTWHYFDNPQSLEWLVTLQATTTLIGNF
TLWAAA--VWVWHSTRASGVLNISNKE---------
>Prom9303|124023235
------------------------------------MHALSLGTWWIHLASLFEWMLAIV
LVVQWGRRNQS-RAMSWLALAMLPNLVSAMTAITWHIFDNSKALSGIVVLQAWLTLIGNC
CLAAAT--WNLVRSERQQS-----------------
>Syns7805|88808591
------------------------------------MHELSLGTWWIHWASVVEWLAAIV
LIQRRFPGPRF-AGASLFGLAMIPALISAMAACTWHLYDNSESLRWLVTLQAFTTLIGNC
CLALAAANSHAESRPASPVLEEQ-------------
>Syns7803|148239562
------------------------------------MHELSLGTWWIHWASVVEWLAAIV
LIQRRAPGLRF-AGVSLFSLAMVPALISAMAACTWHLYDNAESLRWLVTLQAFTTLIGNG
CLAFVAASWRGTPSVSTESSMKEH------------
>Cya0110|126659788
------------------------------------MNALSIPTWMVHVSSVIEWTVAIL
LVWTYAEVSEK-LYWRWLSWGMLPALVSAMCACTWHFFDNAPSLDWLVTLQASLTVVGNC
TLCLAG--WRIFRSSSASSSVVESKQETE-------
>Mica|166363467
------------------------------------MNALSIPTWIVHVSSVVEWIAAIW
LVWTYGDISSD-RSWRMLSWGMLPALIGAMCACTWHFFDNISALSWLVTLQAAMTVLGNF
TLCAAG--WWLWRSSKISVNNE--------------
>Syns8109|260436340
MLSVVAAKQQYRRSGADHGQQPVHSWHYQRILRIQGMHALSLGTWWIHVASVVEWCVAIV
LMHR--------RGLQGMAWAMLPALVSAMAACTWHLFDNSEALRGLITLQALFTVIGNC
TLALAA--WQLQRLRVVDGASAP-------------
