# Supplementary material for: Genome fluctuations in cyanobacteria reflect evolutionary, developmental and adaptive traits
Source: BMC Evol Biol. 2011 Jun 30;11:187. doi: 10.1186/1471-2148-11-187 (PMC3141437; doi:10.1186/1471-2148-11-187)
Supplement: Additional file 8 — Individual and concatenated alignments for protein groups. Compressed file containing all alignments of individual groups (fasta format) and the concatenated alignment of 285 single-copy genes (phylip format). [file 1471-2148-11-187-S8.GZ › Cyanos1463.faa]

>Syne7942|81300386
---------MLKILVMAAPLAQLRDRFQAALAASFGPEWAA---------TDPLLVPATN
PKFGDYQSNVAMSLAKQLGQPPRAIAETLVQNLNLAD----LCEPPAIAGPGFINFTLQP
SYLVAQLQQLQT-DERLGIQP----V------SPPQRVIVDFSSPNIAKEMHVGHLRSTI
IGDSIARVLEFQGHEVLRLNHVGDWGTQFGMLIAFLQEQYPQALSQPDALDISDLVAFYK
Q--AKARFDEDPSFQETARQRVVDLQSGEATARQAWQLLC-DQSRREFQKIYDRLDI--Q
LEERGESFYNPYLPAIVEDLRRLGLL----------------------------VEDQGA
Q-CVFLEGFQNKEGQPLPLIVQKSDGGYNYATTDLAALRYRLGQ----DQAQRIIYVTDS
GQANHFAQVFQVAQRAGWLPAAAQIEHVPFGLVQGEDGKKLKTRAGDTVRLRDLLDEAVD
RARTDLTTRIAAEERSETPEFIEAVAQAVGLGAVKYADLSQNRNSNYIFSFDKMLALQ-G
NTAPYLLYAYVRIQGIARK----GGIDFAQLDP-------VAAVLTEPTERSLAKQVLQL
GEVLDEVARDLLPNRLCSYLFELSQTFNQFYDR---CPILNA-----EEPQRTSRLLLCD
LTARTLKLGLS-LLGISVLERM
>PromCC|33239664
---------------MYNIYKSLNQQVQRALNTAFPEAASQVKESG--DFLNPQLVAATK
PEFGDFQINGALALARIIKKSPRQIAEILIKQLESNEVFKAICLPPEIAGPGFINLTLQN
TCLINEITSRLN-DDLLGVPL----VNDDEITKKLKPVIVDFSSPNIAKEMHVGHLRSTI
IGDSIARILNYRGYKVIRLNHVGDWGTQFGMLITHLKEVAPKALTTANVINLGNLVEFYK
K--AKQRFDEDEYFQQCSRNEVVNLQRGNKESLKAWELLC-EQSRKEFNKIYDRLKI--E
ISERGESFYNPFLQGVIDDLTRSGLL----------------------------VEDDGA
K-CVFLNGINGKDGNPLPLIIQKADGGFNYATTDLAAIRYRLKDQPDGDGAGRIIYVTDS
GQANHFAGVFQVAKRAKWLPSSSRIEHVPFGLVQGEDGKKLKTRSGETVRLKDLLDEAIS
RAKLDIERRLNEENRKESQAFIEKVSNTIGIAAVKYADLSQNRITNYQFSFDRMLALQ-G
NTAPYLLYAVVRIAGINRK----GG-DLHSSVN--------KLNFSEPQEWRLIRELLKF
DEVIIAVEEELLPNRLCNYLFELSQVFNRFYDQ---IPVLKA-----EEPSRSCRLALCQ
LTGDTLKKGLN-LLGISTLERM
>Crow|67921649
---------------MTSINEQLTKKFQEALVTSFGEDFQA---------IDPQVTTARD
LRHGDYQANIALPLAKKLGKNPREIAQTIISNLAVDT----ICETPTIGGPGFINLKLKP
NYLENKLKSLYQ-EQGLGIEK----I------PDSTQVIVDFSSPNIAKEMHVGHLRSTI
IGDCIARTLEFLGYDVLRLNHVGDWGTQFGMLITYLKEVYPDALTQADALEIGDLVNFYK
Q--AKKRFDEDTEFQQRAREAVVKLQSGEQESSQAWELLC-DQSRREFQQIYDRLDV--K
LTERGESFYNPYLDDVITALDAEGIL----------------------------KKDQGA
Q-CVFLEGFTNKSGDPLPLIVQKSDGGYNYATTDLAALRYRIKE----DQAKRIIYVTDA
GQSNHFAQVFQVANKANFLPDTVEVTHVPFGLVKGEDGKKLKTRSGETIKLKDLLNEAIN
YARKDLENRLQSEERKESEDFINNVAQTVGISAVKYADLSQNRSSDYIFSYDKMLALQ-G
NTAPYMLYAYARIQSISRE----GNIDYENLGE------NIQIILKEDTEMELGKYLLQL
SETIKEVEKTLLPNRLCDYLYELSKKFNRFYEN---CPVLKS-----EEPTKTSRLLLCD
LTAKTLKLGLS-LLGISVLERM
>Syn7335|254422588
---------------MKSTLNELKDRVQAALVAAFGDEYQE---------TDPILVGTNN
PKFGDYQANVAMSLAKPLRMNPRAIATKITANLDVTN----ICEPPSIAGPGFINFKLKT
EYLEQQLKEMHS-SDRLGVPK----A------NPPQKVIVDYPSPNIAKEMHVGHLRPAV
IGECFARVLEFLGHDVLKVSHVGDWGTPFGMLIAYLQEAYPDPQAAAAASTTGELATFYR
Q--AKKRFDTDEAFKENARQAVVKLQAGDQAVLEAWQRVC-QLSKRSYRKIYDLLNISED
IIDRGESFYNPYLADVVTDLDKAGLL----------------------------VEDDGA
K-CVFLEGFTNKDGEPLPLIVQKSNGGYNYATTDLAALRYRITE----DKVDRIVYSTDA
GQANHFSQFFQVARRAGWVPESVELSYAPFGLVQGEDGKRLKSRSGEVVPLQELLDEAIA
RTRTDVEGRLQQEERTESDDFIQNVAEKVGIGAVKYADLSQNRISNYTFSYDRMLALQ-G
NTAPYMMYAYVRVQGISRK----GEIDLSTLDA--------QVKLTEESELTLAKHLLQL
DEVLAEVEKELLPNRLCQYLFELSQKFNQFYDQ---CSVLQA-----EEPQRTSRLVLCD
LTARTLKLGLS-LLGIDVLERM
>Syn307|148243340
---------------MLRIAQTLEAQLRAAMQQAFPEADGE---------LNPALGPASK
PEFGDFQANGALALAKPLKQAPRQIAAAIVEQLQNNPEFSALAEAPQIAGPGFINITLKP
SVLAAEVRQRIG-DPRLGVAA----VE-----QAEAPVIVDFSSPNIAKEMHVGHLRSTI
IGDCLARVLEFRGHQVLRLNHVGDWGTQFGMLITHLKQVAPEALNTADAIDLGDLVAFYR
E--AKKRFDDDEAFQTTSREEVVKLQGGDATSLKAWGLLC-DQSRREFQKIYDRLDI--R
LNERGESFYNPQLAAVVDDLRSSGLL----------------------------VTDEGA
G-CVFLEGVVGKEGKPLPLIVQKSDGGFNYATTDLAAIRYRLGSA--GDGAGRVIYVTDA
GQAAHFAGVFQVAKRAGWVPAAASLEHVPFGLVQGDDGKKLKTRAGDTVRLKDLLDEAVE
RAQADLRRRLEEEERQESESFIDQVATTVGLAAVKYADLSTNRITNYQFSFERMLALT-G
NTAPYLLYAVVRISGIARK----GGALDGELPE--------RLVFEEPQEWALIRQLLQL
DAVISEVESDLLPNRLCTYLFELSQSFNRFYDQ---VPVLKA-----DEPMRSSRLALCR
LAADTLKLGLS-LLGIPSLERM
>Syn9605|78213959
---------------MLSLSQSLDAQLRAAMQRAFPEADAG---------LDPQLASASK
QEFGDFQANGALPLAKPLKQAPRQIATAIVEQLQADPAFTDLCLEPQIAGPGFINLTIRP
ERLAAEVSARLG-DERLGVPA----V------SNAAPVVVDFSSPNIAKEMHVGHLRSTI
IGDSLARVLEFRGHPVLRLNHVGDWGTQFGMLITHLKQVAPEALDTADAVDLGDLVAFYR
E--AKKRFDDDEAFQSTSRDEVVKLQGGDPVSLKAWGLLC-DQSRREFQKIYDRLDI--L
LSERGESFYNPFLPAVIDGLKAAELL----------------------------VTDDGA
Q-CVFLEGVQGKDGKPLPVIVQKSDGGFNYATTDLAAIRYRFGAAPEGDGARRVVYVTDA
GQANHFAGVFQVAERAGWIPDGARLEHVPFGLVQGEDGKKLKTRAGDTVRLRDLLDEAVE
RAETDLRSRLKEEERSESEEFIQHVAGTVGLAAVKYADLSQNRITNYQFSFDRMLALQ-G
NTAPYLLYAVVRIAGIARK----GG-DLAATNA--------QLQFSEPQEWALVRELLKF
DAVIAEVEEELLPNRLCSYLFELSQVFNRFYDQ---VPVLKA-----DPEALASRLALCR
LTADTLRLGLG-LLGIATLDRM
>Nosp|186684132
---------------MNATQEKLKVQLEQALVAAFGADFAG---------VDPILVSASN
PKFGDYQANVALSLSKKLGKQPRAIAGAIVEKLDVSE----ICEPPEIAGPGFINLKLKT
AYLEAQLNDIQA-DPRLGVPA----A------KTPKRENVDFSSPNIAKEMHVGHLRSTI
IGDSIARILEFQGHDVLRLNHVGDWGTQFGMLIAYLREVYPDALTTANALDIGDLVSFYR
K--AKQRFDTDTAFQETARQEVVRLQAGAEDTLHAWKLLC-EQSRREFQVIYELLDI--K
LTERGESFYNPLLSGIVEDLEKSGLL----------------------------VENQGA
K-CVFLEGFTNREGEPLPLIVQKSDGGYNYATTDLASLRYRIQQ----DQAKRIIYVTDA
GQGNHFAQFFQVARKAGWIPDDVELVHVPFGLVLGEDGKKFKTRSGDTVRLRDLLDEAVS
HAHADLKTRLQKEERQETEEFINEVARVVGISAVKYADLSQNRTSNYIFSYDKMLDLK-G
NTAPYMLYVYARIHGISRK----GDINFKELGN-------NAVLLQHETELALAKYLLQL
DEVISSVEQDLLPNRLCEYLFELSQKFNQFYDR---CSILQA-----EEPQRTSRLVLCD
LTARTLKLGLS-LLGIQVLERM
>PromAS|123967742
---------------MLIIFKELTKQFEQSLLDSLENNDKKGEFEI---LRKNLITQSSK
EEFGDYQCNVCLSLSKIYKKNPRDISNDFINLLNKNKRISKLCKSLEIAGPGFINIKLKD
EVLINEIKSNIQ-CNRAGIPL----IRKDLESGLSNKVIVDFSSPNIAKEMHVGHLRSTI
IGDSISRIFELRGYEVLRLNHVGDWGTQFGMLITQLKDLYSNDLEEIGKIKISDLVEFYK
E--SKKRFDNESEFQKRSREEVVKLQSGDIKSIKAWKLLC-DQSRKEFDEIYKNLKI--K
IEERGESFYNPFLKSVIDDLNLEKIL----------------------------VEDQGA
K-CVFLDGMTNKEGKPLPLIIQKKDGGFNYATTDLAAIRYRFNKPPNGDDASRIIYVTDH
GQANHFAGVFQVAKKAKWIPENCQVDHVPFGLVQGIDGKKLKTREGKTIRLKDLLNEAVR
RAKEDLLKRLEDEDRYETEEFIANTSRIIGLGAVKYADLSQNRITNYQFSFDKMLSLN-G
NTAPYLLYTLVRILGIKRK----NNFVYDSKDF-------QYVNYEHKSEWKLIRKLLKF
DEVIISIEKDLMPNRLCNYLFELCQTFNRFYDQ---VPILKE-----EKNIKISRLNLCD
LTAKTLKLSLE-ILGIETLERM
>Rapb|282897066
---------------MNPTQQKLKLKLQQALVARFGEAYMK---------VDPILVAASN
PKFGDFQANVALSLSKKLGMDPRSIAAAIVEELDVSD----LCEVPEIAGPGFINLKLQI
SYLESQLNAIKT-DPRLGVPR----V------DQPQKQIVDFSSPNIAKEMHVGHLRSTI
IGDCIARILEFRGHQVLRLNHVGDWGTQFGMLIAYLREVYPQALTTANVLNIGDLVSFYR
Q--AKQRFDADPTFQEIARQEVVRLQAGAEDTTHAWNLLC-AQSRKEFQTIYDLLDI--K
IVERGESFYNPFLSKIVEDLEKAGLV----------------------------EENQGA
K-CVFLEGFTNREGEALPLIVQKSDGGYNYATTDLAALLYRIRE----DHAKRIIYVTDA
GQANHFAQFFQVAQKAGWIPDDVELVHIPFGLVLGEDGKKFKTRSGDTVRLKDLLDEAVF
RARTDLEARLQQEGRQETPEFIHNVAQTVGISAVKYADLSQNRTSSYVFSYDKMLSLK-G
NTAPYMLYAYVRTQGISRE----GKIDFENLAP------DAKIILQEETELALAKHLLQL
DDILYQVEQDLLPNRLCEYLYSLSEKFNKFYDR---CPVLKT-----EDPIRTSRLMLCY
VTARTLGLGLG-LLGIKVIERI
>YellA|86607336
---------MATQPLSTSLVRFLTAAVSESIRRASEAGQLGSLTLEQAAGVAPTIQIPSD
PRYGDYACPTPLGMAKLCRMAPAQIAQTLQKHLDLPG------IATEVAGGGYLNFRLGD
SFLAERLQELLRLGEDFGKTA----A------PHPERILLEYVSANPTGPLHVGHGRWAA
VGSTLANLLRWTGHQVEREFYINDAGNQMRLLGQSLEVRVRQLQGEEVALPEDAYHGSYL
VDIARRLLDQVKAGIRPLPTTPEEYTDFAYAEMLAWQKQTLQQLRTEFDHWFSERRL--H
APDPQTGL--SAIQQALQELQERGFLYRAKAPRGE-------------------DPKPGA
EEAVYFK--TQEFGDDKDRVVQKADGSFTYLAADIAYHRDKVRR-----GYQRLINILGS
DHHGYIGRL-----------------HAAVGAF-SPD-VKLEILIGQFVKLFKTDPETGE
KTEVRMSKR--TGNFVSLNDLIDDPEIGVGVDAARWFLLSSSMDSPINFDLDLAVKQTFD
NPVVYVHYSHARCCTLLRRLQEEEKVELTNKVT---LTEQQKLPYQEPEERALLLRLLAL
PDELIAAAEERAPHKIIRYAEAIAADFNKFYDN---CRILPLLKE--DPLLAQARIQLVQ
ATRQVLFNVLTGILGLSAPESM
>Prom9215|157412544
---------------MLIIFKELTKQFEQSLLDSLEKNDKKGEFEI---LRKNLITQSSK
EEFGDYQCNVCLSLSKIYKKNPRDISNDFINLLNKNKSISKLCKSLEIAGPGFINIKLKD
AVLINEIKANIQ-CNRAGIPL----IKKDLDSGLSNKVIVDFSSPNIAKEMHVGHLRSTI
IGDSISRIFELRGYEVLRLNHVGDWGTQFGMLITQLKDLYSNDLEEIGKIKISDLVEFYK
E--SKKRFDNESEFQKRSREEVVKLQSGDIKSIKAWKLLC-DQSRKEFDEIYKNLKI--K
IEERGESFYNPFLKSLIDDLNLKKIL----------------------------VEDQGA
K-CVFLDGMTNKEGKPLPLIIQKKDGGFNYATTDLAAIRYRFNQPPNGDDASRIIYVTDH
GQANHFAGVFQVAKKAKWIPENRQVDHVPFGLVQGIDGKKLKTREGETIRLKDLLNEAVR
RAKEDLLKRLKDEDRYETEEFIANTSRIIGLGAVKYADLSQNRITNYQFSFDKMLSLN-G
NTAPYLLYTLVRILGIKRK----NDFVYDSKDL-------QYINYEHKSEWKLIRKLLKF
DEVIISIEKDLMPNRLCNYLFELCQTFNRFYDQ---VPILKE-----EKYIKISRLNLCD
LTAKTLKLSLE-LLGIETLERM
>PromN2A|72383390
---------------MLEISARLEEALNRAFIKVFPQEDRSSKTSS--ILTGSNLVPASK
PEFGDFQINCALSLAKEIKQPPREIAQKIANQLQKDNDFVRMCNPPRIAGPGFINLSINS
KTLISEIHVRLN-DKRLGVPLKKFSTDKIEEGKSNNRVILDFSSPNIAKEMHVGHLRSTI
IGDSLARILEFRGYEVLRLNHVGDWGTQFGMLITHLKEVVPEVLHTKDVVEISDLVNFYR
Q--AKKRFDEDQIFQNKSRSEVVNLQAGDKESLIAWQLLC-NQSRKEFQKIYDRLDI--K
LTERGESFYNKFLVDVINDLKNKKLL----------------------------INDQGA
Q-CIFLDGLVGKNGKPQPIIIQKSDGGFNYATTDLAAIKYRLTIPPHGDGACRLIYVTDA
GQASHFSGVFQIAKLANWIPTDCQIEHVPFGLVQGEDGKKLKTRSGETIRLVDLLDEAIQ
RAKNDLKNRLNTERRSENENFIDKVSTTVGIASIKYADLSQNRISNYQFSFDKMLSLQ-G
NTAPYLLYALVRIAGISRK----GG-DLNVSSH--------NIQFNESQEWELIRKLLQL
DYIIAEVEKELLPNRLCGYLFELSQTFNRFYDQ---VPILKA-----SEPSRASRLILCS
ITADTLKLGMS-LLGIPTLERM
>Syns9917|87123553
---------------MLRIAHTLDTQLRGAMDRAFPDAAAQAREAG--RPLDPQLAPANK
PEFGDFQANGALPLAKPLKQAPRQIASAIVEQLQADPSFSALCLEPVIAGPGFINLTLRP
ERLAAEVAERLG-DPRLGVPA----V------QGSAPVVVDFSSPNIAKEMHVGHLRSTI
IGDSLARVLEFRGHPVLRLNHVGDWGTQFGMLITHLKQVAPEALDTADAVDLGDLVAFYR
E--AKKRFDDDEAFQTTSREEVVKLQGGDPVSLKAWGLLC-DQSRREFQKIYDRLDI--H
LSERGESFYNPYLEGVVTDLEAAGLL----------------------------AVDDGA
R-CVFLEGVSGKDGKPLPVIVQKSDGGFNYATTDLAAIRYRFGGAPDGDGARRVIYVTDA
GQANHFAGVFQVARRAGWVPDDGRLEHVPFGLVQGDDGKKLKTRAGDTVRLRDLLDEAVE
RAEADLRRRLEEEGRSEDEAFIQHVATTVGLAAVKYADLSQNRITNYQFSFDRMLALQ-G
NTAPYLLYAVVRIAGIARK----GG-DLALAGAGAAAGSGSDLHFNEPQEWALVRELLRF
DAVIAEVEEELLPNRLCTYLFELSQVFNRFYDQ---VPVLKA-----EGATLRSRLALCR
LTADTLKCGLG-LLGIATLERM
>Prom9312|78778575
---------------MLIIFKELTKQFEQSLLDSLEKNDKRGEFDN---LRKNLVTQSSK
EEFGDYQCNVCLCLSKIYKKKPREISEDFVYLLNKNKSISKLCKSLEIAGPGFINIKLKD
EVLINEIKSNIQ-CPRAGIPL----IKKDLDSGLSNKVIVDFSSPNIAKEMHVGHLRSTI
IGDSISRIFELRGYQVLRLNHVGDWGTQFGMLITQLKDLYSNDLEEIGKIKISDLVEFYK
A--SKKRFDNESEFQKRSREEVVKLQSGDSKSIQAWKLLC-DQSRKEFDEIYKNLKI--K
IKERGESFYNPFLKSVIEDLKFKKIL----------------------------IEDQGA
K-CVFLDGMTNKEGKPLPLIVQKKDGGFNYATTDLAAIRYRFNKAPNGDDASRIIYVTDH
GQANHFAGVFQVAKKAKWIPDKCQVDHVPFGLVQGIDGKKLKTREGETIRLKDLLNEAVR
RAKEDLLKRLEDEDRYETEEFIANTSRIIGLGAVKYADLSQNRITNYQFSFDKMLSLN-G
NTAPYLLYTLVRISGIKRK----NDFVYDSEDF-------QYINYEHKSEWKLIRKLLKF
DEVIISIEKDLMPNRLCNYLFELCQTFNRFYDQ---VPILKE-----EKNIKISRLNLCD
LTAKTLKLSLE-LLGIETLERM
>SynsBL|116072008
---------------MLSLSQTLDAQLRAAMQRAFPDAEAT---------LDPQLAAASK
PEFGDFQANGALPLAKPLKQPPRQIATAIVDQLSGDEAFNALCLAPQIAGPGFINLTIRP
ERLAEELAARLG-TDRLGVPA----V------DNAAPVVVDFSSPNIAKEMHVGHLRSTI
IGDSLARVLEFRGHSVLRLNHVGDWGTQFGMLITHLKQVAPETLDTADAVDLGDLVAFYR
E--AKKRFDDDDAFQATSRDEVVKLQGGDPVSLKAWGLLC-DQSRREFQKLYDRLDI--R
LSERGESFYNPYLPAVLEGLKAVDLL----------------------------VTDDDA
Q-CVFLEGVTGKDGNPLPVIVQKRDGGFNYATTDLAAIRYRFASSPAGDAAQRVIYVTDA
GQANHFAGVFQVAERAGWIPAEARLEHVPFGLVQGEDGKKLKTRAGDTVRLRDLLDEAVE
RSEQDLRSRLQEEERTESDAFISHVATTVGLAAVKYADLSQNRLTNYQFSFDRMLALQ-G
NTAPYLLYAVVRIAGIARK----GG-DLGVSNA--------ALQFSEPQEWALVRELLKF
DRVIVEVEDELLPNRLCSYLFELSQVFNRFYDQ---VPVLKA-----EPSALASRLALCR
HTADTLRCGLA-LLGIPTLERM
>Prom9515|123965451
---------------MQVIYQELTKRFEETLLESLIKNEKKEEFEN---IRKNLINQASK
EEFGDYQCNICLVLSKIYKRNPREIAIEFVQKLKENKEISNLCEALEIAGPGFINIKLKN
NLLIAKIKSNIK-CPRAGVPL----SN-N-NSHSQKKVIVDFSSPNIAKEMHVGHLRSTI
IGDSIAKIFELRGYTVLRLNHVGDWGTQFGMLITQLKDLYSSDLREIDKITISDLVEFYK
A--SKKRFDNETEFKKRSREEVVKLQSGDKKSIKAWKLLC-NQSRKEFDEIYKILNI--K
IKERGESFYNPFLKSIIEDLTFKKIL----------------------------VEDQGA
K-CVFLHGMTNKEGNPLPLIIKKKDGGFNYATTDLAALRYRFRKEPHGDNATRIIYVTDH
GQSNHFAGVFQVAKRANWIPEDCEVNHVPFGLVQGIDGKKLKTREGDIIKLKDLLSESIK
RAKEDLLKRLEKESRFETEEFILNTSKVIGIGAVKYADLSQNRITNYQFSFEKMLSLN-G
NTAPYLLYTLVRISGINRK----NNMNEDAVNS-------ESIAYSHDLEWKLIRKLLKF
DEVIVSIEKDLMPNRLCNYLFELCQSFNRFYDQ---VSILKV-----EMNTKISRLTLCA
LTEKTLKLSLE-LLGIDSLERM
>Cya8802|257058437
---------------MTSINEQLTNYFSQALVKAFGAEFSD---------IDPIVVPASN
PKFGDYQANIALSLAKKLGEQPRAIAQKIIDNLSLED----LGELPTIAGPGFINIKIKP
TYLATQLKVQQN-SSSLGVTK----A------DPIEKIIVDFSSPNIAKEMHVGHLRSTI
IGDCIARILEVRGHQVLRLNHVGDWGTQFGMLIAYLAEVYPDALTTADALDIGDLVTFYK
Q--AKKRFDEDEKFQETARNQVVKLQAGDSQTRHAWQLLC-EQSRREFQVIYDILDI--N
ITERGESFYNPLLEDIVKELDHQGLL----------------------------KKDAGA
Q-CVFLDGFTNKSGDPLPLIVQKSDGGYNYATTDLAALKYRITQ----DQAERIIYVTDA
GQANHFAQVFQVAKKAHIIPKNVEIIHVPFGLVKGEDGKKLKTRSGTTIKLRDLLDEAVI
YARQDLEKRLAEEGRQESEDFIANVSQVVGISAVKYADLSQNRTSDYIFSYDKMLALQ-G
NTAPYMLYAYARIQSISRE----GNIDFESLQQ------EAKIILQEETEIELGKYLLQL
SEVIEEVEKTLLPNRLCDYLYELSKKFNRFYEN---CPVLKS-----EEPLRTSRLLLCD
LTARTLKLGLS-LLGIPVLERM
>Prom9313|33864335
------MQAHFASEFMLSLAHALESQLRAAIDRAFPEAAASARESG--TGLDPQLAPASK
PEFGDFQANAALPLAKPLKQPPRQIAAAIVDQLMVDTAFTAICLTPEIAGPGFINLTVRP
ECLAAEVQARLA-DARLGVPL----VEGDNDGQQPTPVVVDFSSPNIAKEMHVGHLRSTI
IGDSLARVLEFRGHPVLRLNHVGDWGTQFGMLITHLKQVAPEALETADAVDLGDLVVFYR
Q--AKQRFDDDEAFQTTSREEVVKLQGGDPISLKAWSLLC-DQSRREFQKIYDRLDV--R
LNERGESFYNAYLESVVEDLNVSGLL----------------------------VSDDGA
Q-CVFLEGVTGKDGKPLPVIVQKSDGGFNYATTDLAAMRYRFAAPPQGDGARRVIYVTDA
GQANHFAGVFQVAQRAGWIPDAGRLQHVPFGLVQGEDGKKLKTRAGDTVRLRELLDEAVE
RAESDLRRRLQEEGRDEDESFIEQVATTVGLAAVKYADLSQNRITNYQFSFDRMLALQ-G
NTAPYLLYAVVRIAGIARK----GG-DLDVTTA--------ELQFSETQEWALVRELLKF
DAVIAEVEEELLPNRLCTYLFELSQVFNRFYDQ---VPVLKA-----EQPSRSCRLALCR
LTADTLKLGLS-LLGIPTLERM
>Cya7822|196256845
---------------MISIIEQLKQRFTQALKIAFEQDFTE---------IEGLVVPATN
PKFGDYQSNVALSLAKPLKQSPRAIAEQLVKALEISD----LCEPPQIAGPGFINFTLKR
SYLENQISILQK-DPRLGVEK----A------APPQKIVIDFSSPNIAKEMHVGHLRSTI
LGDCLARILEFRGHEVLRLNHVGDWGTQFGMLIAYLREVYPDALTTANALDLGDLVSFYK
K--AKIRFDEDETFKEEARQEVVKLQAGANDSGHAWQLLC-EQSRREFQGIYDILDI--K
LVERGESFYNPMLSGILTQLDEQGLL----------------------------TEDQGA
K-CVFLEGFTNKEGEPLPLIVQKSDGGYNYATTDLAALKYRVEQ----DQATRIIYVTDA
GQANHFAQVFQVAKKAGILPENVEVVHVAFGIVKGEDGKKLKTRSGETIKLKDLIDEAIA
HARRDLETRLSSDERTESQEFINHVAQGVGISAIKYADLSQNRVSDYIFSYDKMLALQ-G
NTAPYMLYAYARVQSISRE----GNIDFNQLDE------GASVLLTEEAELVLSKCLLQL
TEVIQDVERDLLPNRLCEYLYELSKKFNKFYET---CPVLKS-----EDPIKTSRLILCD
LTAKTLKLGLF-LLGISVLERM
>Cya7424|218440177
---------------MISLIEQLKTRFIQALKTAFDQDFSD---------LEGLVVPATN
PKFGDYQSNVALSLAKPLKQPPRTIAEQIIKALDISD----LCEPPQIAGAGFINLTLKA
NFLENLLAKIQK-DSRLGVEK----A------SPSARVIVDFSSPNIAKEMHVGHLRSTI
LGDCIARVLEFRGHDVLRLNHVGDWGTQFGMLIAYLREVYPEALTTADALNLGDLVAFYK
K--AKVRFDEDETFKETARKEVVKLQAGAKDTRHAWQLLC-DQSRREFQVIYNILDV--N
LTERGESFYNPLLPEIVGQLDEEGLL----------------------------TEDQGA
K-CVFLEGFTNKEGNPLPLIVQKSDEGYNYATTDLAALKYRIKE----DKAERIIYVTDA
GQANHFAQVFQVAKKAGIIPENIEVVHVAFGVVKGEDGKKLKTRSGDTIKLKDLIDEAVA
YARRDLEKRLAEDDRKESKDFINHVSQVVGISAIKYADLSQNRISDYVFSYDKMLALQ-G
NTAPYMLYAYARIQSISRE----GNIDFEKLDE------KAKVILSEETELALGKYLLQF
TEVIEDVEINLLPNRLCEYLYELSKKFNKFYEN---CPVLKS-----EDPIKTSRLILCD
LTARTLKLGLS-LLGIAVVERM
>PromN1A|124024975
---------------MLEISARLEEALNRAFTKVFPQEDRSSKTSS--ILTGSNLVPASK
PEFGDFQINCALSLAKEINRPPRDIAQQIAKQLQQDNDFVRICNPPLIAGPGFINLSINS
KTLISEIHFRLN-DKRLGVPLKKFNTDKIEEEKSNNRVIIDFSSPNIAKEMHVGHLRSTI
IGDSLARVLEFCGYEVLRLNHVGDWGTQFGMLITHLKEVVPEVLHTKDVVEISDLVNFYR
Q--AKKRFDEDQIFQNKSRSEVVNLQAGDKESLIAWQLLC-NQSRKEFQKIYDRLDI--K
LTERGESFYNKFLVDVINDLKNKKLL----------------------------INDQGA
Q-CIFLDGLVGKDGKPQPIIIQKSDGGFNYATTDLAAIKYRLTIPPHGDGACRLIYVTDA
GQASHFSGVFQIAKLANWIPTDCQIEHVPFGLVQGEDGKKLKTRSGETIRLVDLLDEAIQ
RARDDLKNRLNTESRSENENFIDKVSTTVGIASIKYADLSQNRISNYQFSFDKMLSLQ-G
NTAPYLLYALVRIAGISRK----GG-DLNVSSQ--------NIQFNESQEWDLIRKLLQL
DSIIAEVEKELLPNRLCGYLFELSQTFNRFYDQ---VPILKA-----SEPSRASRLVLCS
ITADTLKLGMS-LLGIPTLERM
>Micc|254415644
---------------MTSTLEQLKAKCEQALIAAFGETMAG---------TDPMLVPASN
PKFGDYQSNAALSLAKPLGQPPRAIAQMLINHLDVAD----ICYTPTVAGPGFINFTLKP
AYLEAKLNRNLT-HPHLGVEP----A------KQPQRVVVDFSSPNIAKEMHVGHLRSTI
IGDCIARILEFRDHDVLRLNHVGDWGTQFGMLITYLREVCPEALTTAEAVDLGDLVSFYR
Q--AKKRFDTDEVFQEAARQEVVKLQAGAEDTKRAWQLLC-EQSRREFQVIYDLLDV--H
ITERGESFYNPLLPDVVKDLEQSGLL----------------------------VEDQGA
K-CVFLEGFTNKKGEPLPLIVQKSDGGYNYATTDLAALRYRIDQ----NGAKRIIYVTDA
GQANHFAQVFQVAQRAGWLPEIVEIVHVPFGLVLGEDGKKLKTRSGETVRLRDLLDQAIA
RARADLETRIQAEGRQETEEFIEHVAQVVGMAAVKYADLSQNRTSNYVFSFDKMLSLK-G
NTAPYLLYAYARIQSIGRK----GGIDFEQLRT------STQVSLKEDQEATLAKHLLQV
NEVIKEVEQELLPNRLCQYLYELSEKFSQFYDQ---CPVLKA-----EESVRLSRLILCD
LTAQTLKLGLS-LLGISVLERM
>Prom9202|254526915
---------------MLIIFKELTKQFEQSLLDSLEKNDKKGEFEI---LRKNLITQSSK
EEFGDYQCNVCLSLSKIYKKNPRDISNDFINLLNKNKSISKLCKSLEIAGPGFINIKLKD
AVLINEIKSNIQ-CNRAGITL----IRKDLDSGFSNKVIVDFSSPNIAKEMHVGHLRSTI
IGDSISRIFELRGYEVLRLNHVGDWGTQFGMLITQLKDLYSNDLEEIGKIKISDLVEFYK
E--SKKRFDNESEFQKRSREEVVKLQRGDIKSIKAWKLLC-DQSRKEFDEIYKNLKI--K
IEERGESFYNPFLKSVIDDLNLKKIL----------------------------VEDQGA
K-CVFLDGMTNKEGKPLPLIIQKKDGGFNYATTDLAAIRYRFNKPPNGDDASRIIYVTDH
GQANHFAGVFQVAKKAKWIPENRQVDHVPFGLVQGIDGKKLKTREGETIRLKDLLNEAVR
RAKEDLLKRLKDEERYETEEFIANTSRIIGLGAVKYADLSQNRITNYQFSFDKMLSLN-G
NTAPYLLYTLVRILGIKRK----NDFVYDSKDF-------QYVNYEHKSEWKLIRKLLKF
DEVIISIEKDLMPNRLCNYLFELCQTFNRFYDQ---VPILKE-----EKYIKISRLNLCD
LTAKTLKLSLE-LLGIETLERM
>Nods|119511908
------------------------------------------------------------
------------------------------------------------------------
-------------------------------------EIVDFSSPNIAKEMHVGHLRSTI
LGDSIARILEFQGHDVLRLNHVGDWGTQFGMLITYLREVYPEALTTANALDIGDLVSFYR
K--AKQRFDEDEAFQETARQEVVRLQAGAEDTLHAWKLLC-EQSRREFQIIYDLLDV--Q
VIERGESFYNPLLPSVVEDLAKSGLL----------------------------VENQGA
Q-VVFLEGFTNREGEPMPLIVQKSDGGYNYATTDLAALRYRIQQ----DEAKRIIYVTDS
GQSNHFAQFFQVARKAGWVRNDVELVHVPFGLVLGEDGKKFKTRSGDTVRLRDLLDEAVI
RARADLEARLKEEEREETEQFISEVAEIVGISAVKYADLSQNRTSDYIFSYDKMLDLK-G
NTAPYMLYAYARIQGISRK----GGINFAELGE------NVKVLLQHETELALAKYLLQL
DGVISSVEQELLPNRLCEYLYELSKKFNQFYDRNQGVRVLEA-----EEPLRTSRLVLCD
LTARTLRLGLD-LLGIRVLERM
>Cyab|254432045
---------------MLRIAQALEAQLAAAMERAFPEAAAEAGAVG--RRLDPQLAPASK
PEFGDFQANGALPLAKPLKQPPRAIATAIVEQLKADPTFAELCGEPQIAGPGFINLTLRP
ERLAAEVAERLA-DPRLGVPS----AAGPG-GEEPAPVVVDFSSPNIAKEMHVGHLRSTI
IGDALARVLEFRGHPVLRLNHVGDWGTQFGMLITHLKQVAPEALTTADAVDLGDLVAFYR
Q--AKARFDADEAFQATSREEVVKLQGGDPVSLKAWGLLC-DQSRREFQKIYDRLDI--R
LSERGESFYNPYLEAVVADLEAAGLL----------------------------VTDAGA
R-CVFLEGVSGKDGQPLPVIVQKSDGGFNYATTDLAAIRYRFAPPPQGDGARRVIYVTDA
GQASHFAGVFQVARRAGWVPTGARLEHVPFGLVQGEDGKKLKTRAGDTVRLRDLLDEAVE
RAEADLRRRLQEEERTEDEAFIEHVATTVGLAAVKYADLSQNRITNYQFSFDRMLALQ-G
NTAPYLLYAVVRIAGIARK----GG-DLEGAVE------ASSLRFSEPQEWALARELLKF
DAVVAEVEEELLPNRLCSYLFELSQVFNRFYDQ---VPVLKA-----EPEVRAARLALCR
LTADTLRLGLG-LLGIPTLERM
>Acam|158337656
---------------MKSILKTLETRFDRALNAAFGAELVI---------SVPVVGVASN
PKFGDYQSNVSLALAKPLGQSPRGIADQILQHLEVDD----LCEPPTIAGPGFINLTLKP
TFLAEQLQQMQA-DPRLGIEP----I------ADPQRVIVDFSSPNIAKEMHVGHLRSTI
IGDCIARILEFQGNDVLRLNHVGDWGTQFGMLITYLSEVHPAALTTSDALDLGDLVAFYK
K--AKQRFDEDEDFQVQSRNAVVKLQQGDSEATQAWQLLC-DQSRREFEKIYRDLDI--E
LTERGESFYNPFLADVLTDLDKAGLL----------------------------ETDQGA
Q-CVFLEGFTNKQGDPQPLIVQKSDGGFNYATTDLAALRHRITA----ESAQRLIYITDA
GQANHFAQVFQVARRAQWMPETIQVVHMPFGLVQGEDGKKLKTRSGKTIRLRDLLDEAVT
RAQTDIETRLAEEDRTESPDFIANAAQVIGLGAVKYADLSQNRTSNYVFSYDKMLALQ-G
NTAPYMLYAYVRVQGISRK----GKIDFSQLDD-------VSLIIAEPSELALAKHLLQM
QDILSEVAADLLPNRLCQYLFELSQKFNQFYDQ---CPVLNA-----EEPARTSRLVLSD
LTARTLKLGLS-LLGIEVLERM
>Prom9301|126695545
---------------MLIIFKELTKQFEQSLLDSLEKNDKKGEFEI---LRKNLITQSSK
EEFGDYQCNVCLSLSKIFKKNPRDISNDFINLLKKNKSIAKLCKSLEIAGPGFINIKLKD
EVLINEIISNIQ-CNRAGIPL----IRKDLDRGLSNKVIVDFSSPNIAKEMHVGHLRSTI
IGDSISRIFELRGYEVLRLNHVGDWGTQFGMLITQLKDLYSNDLEEIGKIKISDLVEFYK
E--SKKRFDNESEFQKRSREEVVKLQSGDIKSIKAWKLLC-DQSRQEFDEIYKNLKI--K
IEERGESFYNPFLKSVIDDLNLKKIL----------------------------VEDQGA
K-CVFLDGMTNKEGKPLPLIIQKKDGGFNYATTDLAAIRYRFNKPPNGDDASRIIYVTDH
GQANHFAGVFQVAKKAKWIPENCQVDHVPFGLVQGIDGKKLKTREGETIRLKDLLNEAVR
RAKEDLLKRLEDEDRYENEEFIANTSRIIGFGAVKYADLSQNRITNYQFSFDKMLSLN-G
NTAPYLLYTLVRILGIKRK----NDFVYDSKDF-------QYVNYENKSEWKLIRKLLKF
DEVIISIEKDLMPNRLCNYLFELCQTFNRFYDQ---VPILKE-----EKNIKISRLNLCD
LTAKTLKLSLE-LLGIETLERM
>Artm|209523094
MFSVIQPLRNRQPKIMSSLIQQMRSRFETALTDAFGETVSG---------TDPLIVNSSN
PKFGDYQCNVAMSLTKRLKSNPRQIASTIIEHLQIDD----ICSPPEIAGPGFINLRLKS
EYLETQLNAKLT-DPRLGIAP----N------GNPQNVIVDFSSPNIAKEMHVGHLRSTI
IGDCIARILEFEGHQVLRLNHVGDWGTQFGMLITYLQEKYPSALTTADVLDIGDLVEFYR
Q--AKKRFDEDEEFKEASREQVVRLQSGAEDSRRAWELLC-DQSRREFQQIYDRLDI--K
LTERGESFYNPMLAEVVADLEASGLL----------------------------VEDQGA
K-CVFLEGFTNKEGDPLPLIVQKSNGGYNYATTDLAAVRHRINT----EGATRLIYVTDA
GQANHFAQVWQVARRVGWIPDGVDVVHVPFGLVKGEDGKKLKTRSGETVRLRDLLDEAVK
RAQEDLETRLQQEGRAESPEFVHHVAEVVGIDAVKYADLSQNRTSDYIFSFDKMLSLQ-G
NTAPYMLYAYVRIQGISRK----GSIDFEQVGD------RASIHLQDPSELTLAKHLLQL
HEVIDTVAQELLPNRLCQYLFELSQKFNQFYDR---CPVLKA-----DECDRASRLALCH
LTAETLRLGLS-LLGISVLDRM
>Syne6301|56750043
---------------MAAPLAQLRDRFQAALAASFGPEWAA---------TDPLLVPATN
PKFGDYQSNVAMSLAKQLGQPPRAIAETLVQNLNLAD----LCEPPAIAGPGFINFTLQP
SYLVAQLQQLQT-DERLGIQP----V------SPPQRVIVDFSSPNIAKEMHVGHLRSTI
IGDSIARVLEFQGHEVLRLNHVGDWGTQFGMLIAFLQEQYPQALSQPDALDISDLVAFYK
Q--AKARFDEDPSFQETARQRVVDLQSGEATARQAWQLLC-DQSRREFQKIYDRLDI--Q
LEERGESFYNPYLPAIVEDLRRLGLL----------------------------VEDQGA
Q-CVFLEGFQNKEGQPLPLIVQKSDGGYNYATTDLAALRYRLGQ----DQAQRIIYVTDS
GQANHFAQVFQVAQRAGWLPAAAQIEHVPFGLVQGEDGKKLKTRAGDTVRLRDLLDEAVD
RARTDLTTRIAAEERSETPEFIEAVAQAVGLGAVKYADLSQNRNSNYIFSFDKMLALQ-G
NTAPYLLYAYVRIQGIARK----GGIDFAQLDP-------VAAELTEPTERSLAKQVLQL
GEVLDEVARDLLPNRLCSYLFELSQTFNQFYDR---CPILNA-----EEPQRTSRLLLCD
LTARTLKLGLS-LLGISVLERM
>Anav|75909766
---------------MNATQEQLKVKLEQALIAAFGDEYAG---------VDPILVTASN
PKFGDYQANVALSLSKKLGQPPRAIASAIVEKLDVSE----ICETPEIAGPGFINLKLKT
AYLEAQLNAIQA-DSRLGVPT----A------KHPQREIVDFSSPNIAKEMHVGHLRSTI
IGDSIARILEFRGHDVLRLNHVGDWGTQFGMLITYLREVSPEALTTANALDIGDLVSFYR
Q--AKQRFDADEAFQETARQEVVRLQAGATDTLHAWKLLC-EQSRQEFQVIYDLLDV--K
LTERGESFYNPLLPTVVEGLEASGLL----------------------------VENQGA
K-CVFLDGFTNREGEPLPLIVQKSDGGYNYATTDLAALRYRIQK----DEAKRIVYVTDA
GQANHFAQFFQVARKAGWIPNDVELVHVPFGLVLGEDGKKFKTRSGDTVRLRDLLDEAVS
RAHADLEERLKAEEREETPEFIDKVAEVVGISAVKYADLSQNRTSNYIFSYDKMLDLK-G
NTAPYMLYAYARIQGISRK----GGINFADLGD------NAKVILQHDTEFALAKYLLQL
GEVISTVEADLLPNRLCEYLYELSKKFNTFYDRNQGVQVLSA-----EEPLRTSRLVLCD
LTARTLKLGLS-LLGIQVLERM
>Artp|284051070
---------------MSSLIQQMRSRFETALTDAFGETVSG---------TDPLIVNSSN
PKFGDYQCNVAMSLTKKLKSNPRQIAGTIIEHLQIDD----ICSPPEIAGPGFINLRLKS
EYLETQLNAKLT-DPRLGIAP----N------RDPQKVIVDFSSPNIAKEMHVGHLRSTI
IGDCIARILEFEGHQVLRLNHVGDWGTQFGMLISYLQEKYPSALTTADVLDIGDLVEFYR
Q--AKKRFDEDEEFKEASREQVVRLQSGSEDSRRAWELLC-DQSRREFQQIYDRLDI--K
LTERGESFYNPMLAEVVADLEASGLL----------------------------VEDQGA
K-CVFLEGFTNKEGDPLPLIVQKSNGGYNYATTDLAAVRHRINT----EGATRLIYVTDA
GQANHFAQVWQVARRVGWIPDGVDVVHVPFGLVKGEDGKKLKTRSGETVRLRDLLDEAVK
RAQEDLETRLQQEGRAESPEFVHHVAEVVGIDAVKYADLSQNRTSDYIFSFDKMLSLQ-G
NTAPYMLYAYVRIQGISRK----GSIDFEQVGD------RASIHLQDPSELTLAKHLLQL
HEVIDAVAQELLPNRLCQYLFELSQKFNQFYDR---CPVLKA-----DECDRSSRLALCH
LTAETLRLGLS-LLGISVLDRM
>Cya7425|220909041
---------------MSSPLDHLKTQLQRAMVAAYGETLSG---------ADPLLVNASH
PKFGDYQSNAPLPLAKQLNQPPRTIASTIVDHLEVGE----AWEPPTIAGPGFINFTLKT
SYLASQLELRLT-DPRLGISA----V------KLPLRVVVDFSSPNIAKEMHVGHLRSTI
IGDCLARILEFLGHEVLRLNHVGDWGTQFGMLITYLREVCPEALTAPDAVDLGDLVAFYR
Q--AKQRFDSDPDFQAIARQEVVRLQSGEPDSLHAWQLLC-AQSRREFEKIYNLLDI--K
LTERGESFYNPLLPQVIQALDQTGLL----------------------------VEDQGA
K-CVFLEGYTNKAGDPQPLIVQKSDGGYIYATTDLAALRYRIEQ----DQADWIIYVTDA
GQSTHFAQVFQVAQRAGWIPNRIRLVHVPFGLVQGEDGKKLKTRSGDTVRLQDLLDEAID
RARNDLVSRLEAEGRQETPEFIDHVAQVVGIGAVKYADLSQNRTSNYVFSYDKMLSLQ-G
NTAPYLIYAYVRVQGISRK----GQIDLEQLTE------QPTLSLQEEEEKLLARHLLQL
EDVLAQVTEDLLPNRLCQYLFELSQKFNQFYDR---CPILQA-----EEPLRNSRLGLAQ
LTARTLKLGLS-LLGIQVLERM
>Cya51142|172038489
---------------MTSINEQLTQKFQDALVKSFGEEFKD---------VDPQVNLARD
LRHGDYQANIALPLAKKLGKNPREIAQIIINNLSLNT----ICENPTIGGPGFINLKLKS
SYLETQLKSLYQ-NQRLGIEK----V------HNADKVIVDFSSPNIAKEMHVGHLRSTI
IGDCIARTLEFLGYEVLRLNHVGDWGTQFGMLITYLKEVYPDALTQADVLEIGDLVNFYK
Q--AKKRFDEDPKFQEAAREAVVKLQSGDEESRKAWQLLC-DQSRREFQKIYDRLDV--K
LIERGESFYNPYLNDVIKALDEQGIL----------------------------EKDQGA
Q-CVFLEGFTNKSGDPLPLIVQKSDGGYNYATTDLAALKYRIQE----DKAKRIIYVTDA
GQSNHFAQVFQVAKKANFLPDTVDVTHVPFGLVKGEDGKKLKTRSGETVKLKDLLDEAVN
YARKDLENRLQAEDRKESEDFINHVAETVGISAVKYADLSQNRISDYIFSYDKMLALQ-G
NTAPYMLYAYARIQSISRE----GNIDYENLGE------NIQILLKEDTEIELGKYLLQL
NETIKEVEKSLLPNRLCDYLYELSKKFNRFYEN---CPVLKS-----DEPVKTSRLLLCD
LTARTLKLGLS-LLGISVLERM
>Lyns|119487496
---------------MPSTVEHLRAKFDHAIVAAFGQEMAG---------TDPMLVPTSN
PKFGDYQCNVAMSLTKALKSNPRAIATQIIEKLEISD----LCEPPEIAGPGFINLRLKP
EYLEAQLNNILT-DERLGIPT----V------DNPQKVIVDFSSPNIAKEMHVGHLRSTI
IGDSIARVLEFLDDDVLRLNHVGDWGTQFGMLITYLREVYPEALTTADALDIGDLVAFYR
Q--AKVRFDEDNEFKEASRQEVVKLQAGAEDSRRAWTILC-EQSRREFQVIYDLLDI--Q
LKERGESFYNSFLSEVVKDLEKTGLL----------------------------EENQGA
K-CVFLDGFQNKEGEALPLIVQKSDGGYNYATTDLAALRYRINQ----DQADRMIYVTDS
GQANHFTQVWQVARKAGWIPDEVDVIHVPFGLVLGEDGKKLKTRSGETVRLRDLLDEAIN
RARKDLETRLKEEGRTESKEFIENVAQVVGMSAVKYADLSQNRTSNYVFSFDKMLSLQ-G
NTAPYLLYAYVRIQGIRRK----GEIDFKQVGT------EAKMQLQEEAEFTLAKHLLQL
NEVIETVAIELLPNRLCQYLFELSQKFNQFYDQ---CPVLKA-----EDAQRISRLGLCD
LTARTLKLGLS-LLGISVLERM
>Prom9211|159902746
---------------MRNIYLALNQHICGALEAAFPQASLVAKQSG--QSLNPQLVPATK
PEFGDFQVNGALALSKILKKAPRKIAEEIIKQLVKNDDFNKLCLKPEIAGPGFINLTIQN
SCLTTEICARLN-DDHLGVPI----AKPLKTHKSLKPIVVDFSSPNIAKEMHVGHLRSTI
IGDSIARVLEFRGHPVLRLNHVGDWGTQFGMLITYLKLVAPEALTTANAINLGDLVKFYR
Q--AKKLFDEDETFQDASREEVVRLQNGDPQSLKAWQLLC-DQSRIEFEKIYKRLDI--H
ITERGESFYNQYLQDVIDDLKSTNLL----------------------------VTDNGA
K-CIFLDDITGKDGKPLPLIVQKTDGGFNYATTDLAAIRYRLQAYPQGDGACRLIYVTDA
GQASHFFAVFQVARRANWIPNDCRIEHVPFGLVQGEDGKKLKTRSGDTVRLKDLLDEAII
RAKNDLEERLNAEGRKEDQEFINKVSRVIGIAAVKYADLSQNRITNYQFSFNRMLALQ-G
NTAPYLLYALVRIAGINRK----GG-SLNATIN--------KLTFNEPQEWMLARELLKF
DEVILQVEEELLPNRLCNYLFELSQVFNRFYDQ---VPVLKA-----NDSLKASRLALCQ
LTADTIKLGLK-LLGIPTLDRM
>Noss|17231209
---------------MNATQEQLKIKLEQALVAAFGDEYAG---------VDPILVSASN
PKFGDYQANVALSLSKKLGQQPRAIASAIVEKLDVSE----ICEKPEIAGPGFINLKLKT
AYLEAQLNTIQA-DTRLGVPT----A------KHPQREIVDFSSPNIAKEMHVGHLRSTI
IGDSIARILEFRGHDVLRLNHVGDWGTQFGMLITYLREVSPEALTTANALDIGDLVSFYR
Q--AKQRFDADEAFQETARQEVVRLQAGAADTLHAWKLLC-EQSRQEFQVIYDLLDV--K
LTERGESFYNPLLPTVVENLEKSGLL----------------------------VENQGA
K-CVFLDGFTNREGEPLPLIVQKSDGGYNYATTDLAALRYRIQK----DEAKRIIYITDA
GQANHFAQFFQVARKAGWIPDDVELVHVPFGLVLGEDGKKFKTRSGDTVRLRDLLDEAIS
RAHADVEVRLKAEEREETAEFIDKVAEVVGISAVKYADLSQNRTSNYIFSYDKMLDLK-G
NTAPYMLYAYARIQGISRK----GEINFADLGD------NAKVILQHETEFALAKYLLQL
GEVISTVEEDLSPNRLCEYLYELSKRFNAFYDRNQGVQVLSA-----EEPLRTSRLVLCD
LTARTLKLGLS-LLGIQVLERM
>Cya8801|218245401
---------------MTSINEQLTNYFIQALVKAFGAEFSD---------IDPIVVPASN
PKFGDYQANIALSLAKKLGEQPRAIAQKIIDNLSLED----LGELPTIAGPGFINIKIKP
TYLATQLKVQQN-SSSLGVTK----A------DPIEKIIVDFSSPNIAKEMHVGHLRSTI
IGDCIARILEVRGHQVLRLNHVGDWGTQFGMLIAYLAEVYPDALTTADALDIGDLVTFYK
Q--AKKRFDEDEKFQETARNQVVKLQAGDSQTRHAWQLLC-EQSRREFQVIYDILDI--N
ITERGESFYNPLLEDIIKELDHQGLL----------------------------KKDAGA
Q-CVFLDGFTNKSGDPLPLIVQKSDGGYNYATTDLAALKYRITQ----DQAERIIYVTDA
GQANHFAQVFQVAKKAHIIPKNVEIIHVPFGLVKGEDGKKLKTRSGTTIKLRDLLDEAVI
YARQDLEKRLAEEGRQESEDFIANVSQVVGISAVKYADLSQNRTSDYIFSYDKMLALQ-G
NTAPYMLYAYARIQSISRE----GNIDFESLQQ------EAKIILQEETEIELGKYLLQL
SEVIEEVEKTLLPNRLCDYLYELSKKFNRFYEN---CPVLKS-----EEPLRTSRLLLCD
LTARTLKLGLS-LLGIPVLERM
>Glov|37523848
-------------MTALSLQQQLAESIYTALGTAFEAGQLGQLTQLPPR-QSVVVEKPKV
PEHGDYATPVAMSLAKPCRLAPLAIAEAIASYLASDE------IGVEVAKPGFINLRLGH
RFVAVELQNILELKGDYGRTV----P------QQPERILLEFVSANPTGPLHLGHGRWAA
LGSSLERILQFAGYTVDSEFYINDAGNQMQLLGLSLKQRYLQVLGEAVELPDGGYKGSYL
KELAEQLVADKGD--SLGGEPVEWFSAYAEGRLLEQQKITLQQFRTEFDRWYSERSL--H
CA--------GAIEAALADLEARGMLYRAARSRQEQSGEITGRSKKVQAPAAFEEEDGGG
E-ALFFK--AADFGDEMDRVVKRADGNTTYLAADIAYHWDKYQR-----GYGRLINIWGA
DHHGYVPRMKAVAQAL------------------GHPADSLEILIGQMVRLFKTNPETGQ
KEEMRMSKR--RGELVSVDDLIEEV----GVDAGRWFLLSQSLNTTVNFDLDLAQSEKFD
NPVFYVQYNHARCCSILRKAPERGMPILERFEF---LKPDGGLWLETPQERTLALRLLAA
PDEYRFAAVDRTPQRLTQYAYDLASDVSQFYEH---CPILPPLAENLEPALRYARLGLVV
ATRQVLATTLT-LLGIEPRESM
>Syns8102|33866849
--------MPDVPALMLSLSNTLDAQLRAAMQRAFPVADAV---------LDPQLAPASK
PEFGDFQANGALPLAKPLKQAPRQIATAIVEQLQADSGFTDLCLEPQIAGPGFINLTIRP
ERLAAEVSARLG-DERLGVPA----V------EQAAPVVVDFSSPNIAKEMHVGHLRSTI
IGDSLARVLEFRGHTVLRLNHVGDWGTQFGMLITHLKQVAPDALETADAVDLGDLVAFYR
E--AKKRFDDDEAFQSTSREEVVKLQGGDPVSLKAWGLLC-DQSRREFQKIYDRLDI--R
LNERGESFYNPFLPAVIDGLKAAELL----------------------------VTDDGA
Q-CVFLEGVQGKDGKPLPVIVQKSDGGFNYATTDLAAIRYRFGAAPDGDGARRVVYVTDA
GQANHFAGVFQVAERAGWIPDGARLEHVPFGLVQGEDGKKLKTRAGDTVRLRDLLDEAVE
RAETDLRSRLKEEERSESEEFIQNVAGTVGLAAVKYADLSQNRITNYQFSFDRMLALQ-G
NTAPYLLYAVVRIAGIARK----GG-DLEVSTG--------QLQFSEPQEWALVRELLKF
DSVIAEVEEELLPNRLCSYLFELSQVFNRFYDQ---VPVLKA-----DPEALASRLALCR
LTADTLRLGLG-LLGIATLDRM
>Thee|22298368
---------------MVAPIKILGDRLRRALQAALPLDTY----------PQPLLVPASQ
VKFGDYQSNVCLSLAKQLGKAPRELAQEVVPHLEVED----LCQPVEIAGPGFLNFRLKP
EFLAATLQAARG-SDRLGIPP----A------REPRRVVVDFSSPNIAKEMHVGHLRSTI
IGDCIARILEFQGHTVLRLNHVGDWGTQFGMLIAYLDEVYPDALTTANALDLGDLVTFYK
K--AKQRFDSDPEFQQKARAKVVALQQGEEQSRRAWQLLC-EQSRREFQKIYDLLDI--Q
LTERGESFYNPFLPAVIEDLAACGLL----------------------------VEDQGA
K-VVFLEGFTNKEGQPQPLIIQKSDGGYNYATTDLAALRYRIDK----DQADWIIYVTDV
GQSTHFAQVFQVAQRAGWVPPHVTLTHVPFGLVLGEDGKRLKTRSGETIRLIDLLTEAIA
RSRADLEQRLATEGRTESPEFIDTVARAIGIGAVKYADLSQNRNSNYVFSYDKMLSLQ-G
NTAPYLLYAYVRVQGLTRR----GDIDWCTLSP------DSPLLLEDETEQHLAKHLVQL
EETLDLVSTELLPNRLCQYLFELSQLFNQFYDR---CPILSA-----PQPTKQSRLTLAY
LTAQTLKLGLS-LLGIPVLDRI
>Syns9916|116074027
---------------MLRIAQALETQLRGALQRAFPEAWEATEGAG----LDPQLAPASK
PEFGDFQANGALPLAKPLKQAPRQIATAIVEQLQADPAFTDLCLEPQIAGPGFINLTIRP
EQLAAEVASRLG-DPRLGVPA----V------ENAAPVVVDFSSPNIAKEMHVGHLRSTI
IGDSLARVLEFRGHPVLRLNHVGDWGTQFGMLITHLKQVAPEALQTADAVDLGDLVAFYR
E--AKKRFDDDEAFQSTSRDEVVKLQGGDPVSLKAWGLLC-DQSRREFQKIYDRLDI--R
LSERGESFYNPFLPAVIDGLKDAELL----------------------------VTDDGA
Q-CVFLEGVQGKDGKPLPVIVQKSDGGFNYATTDLAAIRYRFGAAPDGDGAKRVVYVTDA
GQANHFAGVFQVAERAGWIPEGSRLEHVPFGLVQGEDGKKLKTRAGDTVRLRDLLDEAVE
RAEADLRSRLSEEERSESKEFIGHVATTVGLAAVKYADLSQNRITNYQFSFDRMLALQ-G
NTAPYLLYAVVRIAGIARK----GG-DLEVLGA--------QLQFSEPQEWALVRELLKF
DAVIAEVEEELLPNRLCSYLFELSQVFNRFYDQ---VPVLKA-----DPEALPSRLALCR
LTADTLKAGLG-LLGIATLERM
>PromMED|33860747
---------------MQTIFKELTKSFEETLLESLIKNEKKEEFEK---IRKNLINQASK
EEFGDYQCNICLVLSKIYKSNPREIAIAFIETLKENKKISNLCENLEIAGPGFINIKLKN
KVLIEAIKSNIK-CPRAGVPL----SHKN-NIYSKKKVIVDFSSPNIAKEMHVGHLRSTI
IGDSISKIFEFRGYIVLRLNHIGDWGTQFGMLITQLKDLYSSDLKEIDRIKISDLVEFYK
A--SKKRFDNETEFQKRSREEVVQLQSGDKKSIEAWKLLC-NQSRKEFDQIYKTLNI--K
IKERGESFYNPFLKSIIEDLNYKKIL----------------------------IEDQGA
K-CVFLDGMTNKEGNPLPLIIQKKDGGFNYATTDLAALRYRFTKEPYGDNAARIIYVTDH
GQSNHFAGVFQVAKRANWIPKDCEVNHVPFGLVQGIDGKKLKTREGDTIKLKDLLSESVK
RAKEDLLKRLENESRFENDDFVLNTSKVIGIGAVKYADLSQNRITNYQFSFEKMLSLN-G
NTAPYLLYTLVRISGINRK----NNMTEEAINL-------ESISYSHDLEWKLIRKLLKF
DEVIISIEKDLMPNRLCNYLFELCKTFNRFYDQ---VPILKG-----EIDTKISRLTLCA
LTEKTLKLSLE-LLGIETLERM
>Scys6803|16332034
---------------MVSILTQLNDHFAQALEGQFPSDVTL---------PTPLVVPASN
PKFGDFQCNIALPLAKQLGQPPRAIAMEIVDKVNLSE----ICEPLTIAGPGFINIKLLP
DYLGEQLIKLQQ-NQQLGVSL----V------KGEERIVVDFSSPNIAKEMHVGHLRSTI
IGDCLARVLEFRGYDVLRLNHVGDWGTQFGMLITYLKEVYPEALVTADALDIGDLVTFYK
Q--AKQRFDQDEQFRETSRQAVVALQAGDAKSIKAWQLLC-EQSRREFQLIYDCLDI--T
IEERGESFYNPFLPGVVELLQEKDLL----------------------------VEDNGA
Q-CVFLDGFTNKDGDRLPLIVQKSDGGYNYATTDLAALNYRLNT----DGAEKIIYVTDA
GQANHFAQFFQVAEKAGILTDPTQVVHVPFGLVKGEDGKKLKTRAGDTIRLKDLLTEAVT
RARQDLETRLTAEERSETEEFKTEVAQRVGIGAVKYADLSQNRTSDYVFSFDKMLALQ-G
NTAPYMLYAYARIQSISRE----GGIDFAQMDS-------GEIVLTEPTELVLAKNLLQF
ADVIETVEISLLPNRLCDYLYELSKVFNRFYEN---CPVLKA-----SDPQRGSRLLLCD
LTARTLKLGLS-LLGIPVLDRM
>Syn9902|78185701
---------------MLSLSQTLDAQLRAAMQRAFPDAEAT---------LDPQLAAASK
PEFGDFQANGALPLAKPLKQPPRQIATAIVDQLSGDEAFNALCLAPQIAGPGFINLTIRP
ERLAEELAARLG-TDRLGVPV----V------EDVAPVVVDFSSPNIAKEMHVGHLRSTI
IGDSLARVLEFRGHSVLRLNHVGDWGTQFGMLITHLKQVAPETLDTADAVDLGDLVAFYR
E--AKKRFDDDDDFQATSRDEVVKLQGGDPVSLKAWGLLC-DQSRREFQKLYDRLDI--R
LTERGESFYNPYLPAVLDGLKAVDLL----------------------------VTDDGA
Q-CVFLEGVTGKDGNPLPVIVQKRDGGFNYATTDLAAIRFRFASPPTGDAAQRVIYVTDA
GQANHFAGVFQVAERAGWIPDGARLEHVPFGLVQGEDGKKLKTRAGDTVRLRDLLDEAVE
RSEQDLRSRLQEEERTESDAFISHVATTVGLAAVKYADLSQNRLTNYQFSFDRMLALQ-G
NTAPYLLYAVVRIAGIARK----GG-DLGVSNA--------ALQFSEPQEWALVRELLKF
DRVIVEVEDELLPNRLCSYLFELSQVFNRFYDQ---VPVLKA-----EPEALSSRLALCR
HTADTLRCGLA-LLGIPTLERM
>Trie|113477422
---------------MEPIVEQLKSRFDKALITAFGQDLVG---------TDPMIVSTTN
PKFGDYQCNVAMSLAKKLKDKPKAIATQIINNLNIND----YFYPPEIAGPGFINLSLKP
EYIENCLETIIK-DEKLNISP----T------KNPQRVVIDFSSPNIAKEMHVGHLRSTI
IGDSLARVLEFQGHNVLRLNHVGDWGTQFGMLISYLREAFPEALKTADILDIGDLVAFYK
Q--SKKRFDEDQDFQEKSRQEVVNLQTGAEDSRHAWELLC-NQSRREFQVIYDLLDI--K
LNERGESFYNSMLPGIVEELNRLGLL----------------------------EESDGA
Q-CVFLSGFTNKEGEDVPLIVKKSDGGYNYATTDLAALVHRIEK----EGATRLIYVTDA
GQANHFSQVWQVAKKAGWIPENVEIVNVFFGLVLGEDGKKLKTRSGETVRLIDLLDEAIN
KARNDLEKRLKDEKRLESEEFIKNVAQVVGLSAVKYADLSQNRKSNYVFSFDKMLALQ-G
NTAPYLLYAYVRVQGISRK----GEINFEKLRK------DAKIILQDEPELVLGKHLLKL
NEVLNIVTIELLPNRLCEYLYELSEKFNKFFEN---CPVLKS-----EEPLRTSRLLLCD
LTARTLKLGLY-LLGISVLERM
>Syn9311|113955154
---------------MLRIAQALDTQLREAMQRAFPDVDAL---------LDPQLAPANK
PEFGDFQANGALPLAKPLKQAPRLIAGAIVEALQADPAFAALCLEPQIAGPGFINLTIRP
ERLAAEVSARLG-DPRLGVPE----V------QSDAAVVVDFSSPNIAKEMHVGHLRSTI
IGDSLARVLEFRGHRVLRLNHVGDWGTQFGMLITHLKQVAPETLNRADAVDLGDLVAFYR
E--AKKRFDEDEAFQATSREEVVKLQGGDPVSLKAWGLLC-DQSRREFQKIYDRLDI--R
LSERGESFYNPYLASVLSGLKEADLL----------------------------VTDDGA
E-CVFLEGVNGKDGKPLPVIVRKSDGGFNYATTDLAAIRYRFALAPDGDGARRVIYVTDA
GQANHFAGVFQVAKRANWIPEHGRLEHVPFGLVQGEDGKKLKTRSGDTVRLRDLLDEAVE
RAEADLRRRLEEEGRSEDDQFIEHVAGTVGLAAVKYADLSQNRITNYQFSFDRMLALQ-G
NTAPYLLYAVVRIAGIARK----GG-DLEAEAG--------MLQFSEPQEWSLVRELLKF
DAVIAEVEEELLPNRLCSYLFELSQVFNRFYDQ---VPVLKA-----EGQSLPSRLALCR
LTADTLKSGLG-LLGIATLERM
>NoAz|298491056
---------------MNATQEKLKLKLAQALVAAFGAEYTG---------VDPILVTASN
PKFGDFQANVALSLSKKLGMQARVIASAIVEKLDVSD----ICKPPEIAGPGFINLRLQT
SYLESQLNAIKT-DSRLGVPK----T------KNSQKEIVDFSSPNIAKEMHVGHLRSTI
IGDCIARILEFHGHEVLRLNHVGDWGTQFGMLITYLREVYPEALTTANALDIGDLVTFYR
Q--AKQRFDADETFQETARQEVVRLQAGVEDTLHAWKLLC-EQSRREFQVIYDLLNV--N
LIERGESFYNPFLPAVVEDLEKTGLL----------------------------EENQGA
K-CVFLDGFTNREGEPLPLIIQKSDGGYNYATTDLACLRYRIEK----DQAKRIIYVTDA
GQANHFTQFMQLAKKANWIPDDVELVHVPFGLVLGDNRKKFKTRSGDTVRLRDLLDEAVS
RTRADLEARLIEEGREETEEFIKNVAEVVGISAVKYADLSQNRTSNYVFSYDKMLALK-G
NTAPYMLYAYVRTQGISRE----GNIDFENLGT------DTKILLKEDAELTLAKDLLQL
DEVISEVEQDLLPNRLCDYLYNLSDKFNKFYEN---CPVLKS-----EEPTRTSRLMLCD
LTAKTLKLGLD-LLGIKVLERM
>Ucyn|284929097
---------------MTPLNKKIIEDFNYALIKSFGEEFNN---------VDPQVSIAKD
TRHADYQVNIAFSLAKKLKKKPQEISQIIIGNLPVSP----VYETPSIGGPGFINLRIKK
GYLEDQIKLLCE-DERLGILK----T------HNSQKIIVDFSSPNIAKEMHVGHLRSTI
IGDSLSRILEFIGHDILRLNHVGDWGTQFGMLISYLKEVFPNALYEANVLQIEDLVSFYR
K--AKKRFDEDIQFQEISREAVVKLQLGNEEYRKAWKLLC-EQSRREFQVIYDILQI--E
LTERGESFYNPFLEEIVNDLDKQKIL----------------------------EISDGA
K-CVFLEGFINKSGNPLPLIVQKSDGGYNYATTDLAALKYRINI----DKAKHIIYVTDA
GQSNHFAQVFQIAQRAGFLREETSVSHIPFGLVKGEDGKKLKTRSGETIRLKDLLDKSIY
QARKNLENRLKTENREESQEFINNVANVVGIGSVKYADLSQNRNSDYIFSYDKMLSLQ-G
NTAPYMLYAYARIKSILRE----EKINYAALEN-------TQVILQDEAEIDLAKYLLQL
NEVIEIIENTLLPNRLCEYLYELSKRFNRFYEN---CPVLKS-----VDSTKFSRLVLCD
LTARTLELGLS-LLGIDVLERM
>Syns5701|87300835
---------------MLRIAHALDAQLRAALERAFPEEVAAAHRAG--APLDPQLAPASQ
PEFGDFQANGALSLARRLKQAPRAIAGAIVEQLAVDTAFTELCEPAQIAGPGFINLTLRP
RQLAAELRSRLG-DQRLGVPE----VSGAATGAAAAPVIVDFSSPNIAKEMHVGHLRSTI
IGDALARVLEFRGHPVLRLNHVGDWGTQFGMLITHLKQVAPEALTTADAVDLGDLVAFYR
Q--AKARFDADEAFQATSREEVVKLQSGDPVSRRAWQLLC-EQSRREFQQIYDRLDI--R
LSERGESFYNPYLEQVVADLEASGLL----------------------------VTDAGA
Q-CVFLEGVSGKDGQPLPLIVRKSDGGFNYATTDLAALRYRFAAPPEGDGARRLIYVTDA
GQASHFAAVFQVARRAGWVPEGGRLEHVPFGLVQGDDGKKLKTRSGDTVRLKDLLEEAVE
RAEADLRRRLAEEERQEEEEFITHVATTVGLAAVKYADLSTNRNTNYQFSFDRMLALS-G
NTAPYLLYALVRIAGIARK----GGVGAGEGDA--AGVFPDPLVFSEPQEWALARQLLAL
DTVIAEVEEELLPNRLCSYLFELSQVFNRFYDQ---VPVLKA-----DEPARGSRLALCR
LTADTLRLGLG-LLGIPTLERM
>YellB|86609400
---------MATQPVSTSLIRFLTAAVAESIRRASEAGQLGSLAPQQATAIAPVIQIPSD
PRYGDYACPTPLGMAKLCRLAPAQIAQTLQKHLDLPD------IETQVAGGGYLNFRLGD
PFLAKRLQELLHLGENFGKTA----I------PHPERILLEFVSANPTGPLHVGHGRWAA
VGSTLANLLHWTGHQVEREFYINDAGNQMRLLGQSLEVRVRQLQGEEVALPEDAYHGSYL
VDIARRLLGQVKAGIRPLPTTLEEYTDFAYGEMLAWQKQTLQQLRTEFDHWFSERRL--H
TPDPQTGL--SAIQQALQELQERGFLYKAKAPRGE-------------------DPKPGA
EEAVYFK--TQEFGDDKDRVVQKADGSFTYLAADIAYHRDKVQR-----GYHRLINILGS
DHHGYIGRL-----------------KAAVGAF-SPD-VKLEILIGQFVKLFKTDPQTGE
KTEVRMSKR--TGNFVSLNDLIEDPEIGVGVDAARWFLLSSSMDSPINFDLDLAVKQTFD
NPVVYVHYSHARCCTLLRRLQEEEKVELTNKVP---LTEQQKLPYKEPEERALLLRLLAL
PDELIAAAEERAPHKIIRYAEAIAADFNKFYDN---CRILPLLKE--DPLLAQARIQLVQ
ATQQVLFNVLTGILGLSAPESM
>Syn7002|170077224
---------------MKSILSQLKTAVSEALIKAFGEDLKD---------TDPLVVPASN
PKFGDYQSNVALSLTKILKKNPREIAQSIIEALDIAD----TCENPTIAGPGFINFSLKP
SYLATLLKEVQQ-SDRLAIEP----A------ENPQKVIVDFSSPNIAKEMHVGHLRSTI
IGDSIARILEFRGQDVLRLNHVGDWGTQFGMLITYLKEVYPDALTKADALDIGDLVAFYK
K--AKVRFDEDEAFKEASRNQVVKLQSGDEESQKAWQLLC-EQSRREFQKIYDILDI--K
LTERGESFYNPYLADVLTALDEVGLL----------------------------EEDAGA
Q-CVFLEGFKNKDGDRLPLIVQKSDGGFNYATTDLAAIRYRIKE----DQAKRIIYVTDS
GQAGHFAQVFQVAERAGFLPDDVEVVHVPFGLVQGEDGKKLKTRAGDTIKLKDLLDEAVN
RSRADLEKRLAEDERQETADFIEKVSQVVGIGAVKYADLSQNRTSNYIFSFDKMLALQ-G
NTAPYMLYAYVRVQGVSRQ----GGIDLSTLPT------DTPIILEEAAELTLAKHLLQL
SEVLMSVEQDLMPNRLCEYLYDLSRKFNQFYEA---CPILKA-----EGDRRISRLILAD
TTARTLKLGLS-LLGIEVLDRM
>Cylr|282899871
---------------MNATQQKLKLKLQQALVARFGEDYMQ---------VDPILVAASN
PKFGDFQANVALSLSKKLGMQPRAIATSIVEELDVSD----MCEVPEIAGPGFINLKLQT
SYLESQLNAIKT-DPRLGVTR----V------DQPEKQIVDFSSPNIAKEMHVGHLRSTI
IGDCIARILEFRGHQVLRLNHVGDWGTQFGMLIAYLREVYPQALTTANVLNIGDLVSFYR
Q--AKQRFDADASFQERARQEVVKLQAGAEDTTHAWKLLC-AQSRKEFQTIYDLLDI--K
IIERGESFYNPFLSKIVKDLETAGLV----------------------------EENQGA
K-CVFLEGFTNREGEALPLIVQKSDGGYNYATTDLAALLYRIRE----DQAKRIIYVTDA
GQANHFAQFFQVAQKAGWIPADVELVHIPFGLVLGEDGKKFKTRSGDTVRLKDLLDEAVF
RARTDLEARLQQEGRQETPEFIQNVAQTVGISAVKYADLSQNRTSSYVFSYDKMLSLK-G
NTAPYMLYAYVRTQGISRE----GKIDFENLAP------DAKIILQEETELALAKNLLQL
DEILYQVEQDLLPNRLCDYLYNLSEKFNKFYDR---CPVLKA-----EDPIRTSRLMLCY
LTAKTLRLGLN-LLGIKVIERI
>Prom9303|124024435
---------------MLSLAHALESQLRAAIDRAFPEAAASARESG--TGLDPQLAPASK
PEFGDFQANAALPLAKPLKQPPRQIAAAIVDQLMVDTAFNAICLTPDIAGPGFINLTVRP
ECLAAEVQARLA-DARLGVPL----VEGDNDGQQPTPVVVDFSSPNIAKEMHVGHLRSTI
IGDSLARVLEFRGHPVLRLNHVGDWGTQFGMLITHLKQVAPEALETADAVDLGDLVVFYR
Q--AKQRFDDDEAFQTTSREEVVKLQGGDPLSLKAWSLLC-DQSRREFQKIYDRLDV--R
LNERGESFYNAYLESVVEDLNVSGLL----------------------------VSDDGA
Q-CVFLEGVTGKDGKPLPVIVQKSDGGFNYATTDLAAMRYRFAAPPQGDGARRVIYVTDA
GQANHFAGVFQVAQRAGWIPDAGRLQHVPFGLVQGEDGKKLKTRAGDTVRLRELLDEAVE
RAESDLRRRLQEEGRDEDESFIEQVATTVGLAAVKYADLSQNRITNYQFSFDRMLALQ-G
NTAPYLLYAVVRIAGIARK----GG-DLDVTTA--------ELQFSETQEWALVRELLKF
DAVIAEVEEELLPNRLCTYLFELSQVFNRFYDQ---VPVLKA-----EQPSRSCRLALCR
LTADTLKLGLS-LLGIPTLERM
>Syns7805|88809846
---------------MLRIAQALETQLRDAMQRALPEADAG---------LDPQLVAASK
PEFGDFQANGALPLAKPLKQAPRQIATAIVEQLQADPAFTDLCLEPQIAGPGFINLTIRP
ERLAAEVSARLG-DERLGVPA----V------VNEAPVVVDFSSPNIAKEMHVGHLRSTI
IGDSLARVLEFRGHPVLRLNHVGDWGTQFGMLITHLKQVAPEALETADAVDLGDLVAFYR
E--AKKRFDEDEAFQFTSREEVVKLQGGDPVSLKAWGLLC-DQSRREFQKIYDRLDI--R
LSERGESFYNPFLPAVIDGLKDAELL----------------------------VTDDGA
E-CVFLEGVQGKDGNPLPVIVRKSDGGFNYATTDLAAIRYRFGAVPDGDGARRVIYVTDA
GQANHFAGVFQVATRAGWIPDGARLEHVPFGLVQGEDGKKLKTRSGDTVRLRDLLDEAVE
RAEADLRSRLKAEERSESEEFIHHVAATVGLAAVKYADLSQNRITNYQFSFDRMLALQ-G
NTAPYLLYAVVRIAGIARK----GG-DLEVSTA--------QLQFSEPQEWALVRELLKF
DVVIAEVEEELLPNRLCSYLFELSQVFNRFYDQ---VPVLKA-----ESEALPSRLALCR
LTADTLKAGLG-LLGIPSLERM
>Syns7803|148240672
---------------MLRIAHRLDLQLRAAMDRAFPEQAAAARQASQP--LDPQLAPASK
PEFGDFQANGALALAKPLKQAPRQIATAIVAQLQADPAFTDLCLEPQIAGPGFINLTVRP
ERLAAEVSARLG-DQRLGVPA----V------EQAAPVVVDFSSPNIAKEMHVGHLRSTI
IGDSLARVLEFRGHPVLRLNHVGDWGTQFGMLITHLKQVAPDALDTADAVDLGDLVAFYR
E--AKKRFDDDEAFQTTSREEVVKLQGGDPVSLKAWGLLC-DQSRREFQKIYDRLDI--R
LNERGESFYNPFLPAVIDGLKDAELL----------------------------VTDDGA
Q-CVFLEGVQGKDGKPLPVIVQKSDGGFNYATTDLAAIRYRFGAAPDGDDARRVIYVTDA
GQANHFAGVFQVAQRAGWIPEGARLEHVPFGLVQGEDGKKLKTRAGDTVRLRDLLDEAVE
RAETDLRSRLNEEERSESEEFIQHVAGTVGLAAVKYADLSQNRITNYQFSFDRMLALQ-G
NTAPYLLYAVVRIAGIARK----GG-DLEVLTG--------QLQFSEPQEWALVRELLKF
DAVIAEVEEELLPNRLCSYLFELSQVFNRFYDQ---VPVLKA-----DAEALPSRLALCR
LTADTLKSGLG-LLGIPTLDRM
>Cya0110|126656792
---------------MTSINEQLIQGFQEALVKSFGEEFKE---------IDPQVTTARD
LRHGDYQANIALPLAKKLGKNPREIAQIIINNLSLNN----ICESPTIGGPGFINLRLKS
SYLESQLTSLYQ-NQRLGIKK----V------ENADKVIVDFSSPNIAKEMHVGHLRSTI
IGDCIARTLEFLGYDVLRLNHVGDWGTQFGMLITYLKEVYPDALTKADALEIGDLVNFYK
Q--AKKRFDEDPKFQEAARDAVVKLQSGDKESLQAWQLLC-DQSRREFQKIYDRLNV--Q
LTERGESFYNPYLDDVIKALDKQGIL----------------------------EKDQGA
Q-CVFLEGFTNKSGDPLPLIVQKSDGGYNYATTDLAALRYRIKE----DKAKRIIYVTDA
GQSNHFAQVFQVAEKANFLPDTVEVTHVPFGLVKGEDGKKLKTRSGETVKLKDLLDEAVN
YARKDLENRLQSEERQESAAFINHVSETVGISAVKYADLSQNRISDYIFSYDKMLALQ-G
NTAPYMLYAYARIQSISRE----GNIDYENLGE------NITILLKEETEIELGKYLLQL
SETIKEVEKTLLPNRLCDYLYELSKKFNRFYEN---CPVLKS-----DEPVKTSRLLLCD
LTARTLKLGLS-LLGISVLERM
>Mica|166365931
---------------MTAIIQQIKERFSQSLVKSFGENFAD---------TDPLIVAASN
PRFGDYQCNISLSLAKELKQKPREVAATLLKNLEIDD----LCQTPEIAGPGFINLTLKP
SYLETQLKDLIT-DNRLGVAT----A------NPSQKIIVDFSSPNIAKEMHVGHLRSTI
IGDCIARILEFRHHQVIRLNHVGDWGTQFGMLITYLQEAYPSALTQADALDLGDLVSFYK
K--AKIRFDEDENFKETARQAVVKLQSGDPQSRQAWQLLC-QQSRREFQKIYDILDI--K
LTERGESFYNPYLEAVIRELDQQGLL----------------------------TEDNGA
L-CVFLDGFTNKEGEPLPLIVKKSDGGYNYATTDLAAICYRVRE----DKAERIIYVTDA
GQANHFAQVFQVAKKAGFLPDNVAVVHVAFGLVLGEDGKKLKTRSGETVKLQELLDQAIA
CSLADLEKRLASEEREETGDFIAKTAETVGLSAVKYADLSQNRHSNYVFSYDKMLNLQ-G
NTAPYMLYAYARVQSISRE----GGINFQDLSA------NSSLILKDESELILAKQLLQL
PEVISAVEEDLLPNRLCDYLYELSKKYNRFYEN---CPVLKA-----AEPIKTSRLFLCD
LTARTLKLGLS-LLGIPVLERM
>Syns8109|260436601
---------------MLSLSQSLDAQLRAAMQRAFPEADAG---------LDPQLAPASK
PEFGDFQANGALPLAKPLKQAPRQIASAIVEQLQADPAFTDLCLEPQIAGPGFINLTIRP
ERLAAEVSARLG-DERLGVPA----V------SNAAPVVVDFSSPNIAKEMHVGHLRSTI
IGDSLARVLEFRGHPVLRLNHVGDWGTQFGMLITHLKQVAPEALDTADAVDLGDLVAFYR
E--AKKRFDDDEAFQSTSRDEVVKLQGGDPVSLKAWGLLC-AQSRREFQKIYDRLDI--R
LSERGESFYNPFLPAVIDGLKAAELL----------------------------VTDDGA
Q-CVFLEGMQGKDSKPLPVIVQKSDGGFNYATTDLAAIRYRFGVAPEGDGARRVVYVTDA
GQANHFAGVFQVAERAGWIPDGARLEHVPFGLVQGEDGKKLKTRAGDTVRLRDLLDEAVE
RAETDLRSRLKEEERSESEEFIQHVAGTVGLAAVKYADLSQNRITNYQFSFDRMLALQ-G
NTAPYLLYALVRIAGIARK----GG-DLAGTNA--------QLQFSEPQEWALVRELLKF
DAVIAEVEEELLPNRLCSYTFELSQVFNRFYDQ---VPVLKA-----DPEALASRLALCR
LTADTLRLGLG-LLGIATLDRM
