# Supplementary material for: Genome fluctuations in cyanobacteria reflect evolutionary, developmental and adaptive traits
Source: BMC Evol Biol. 2011 Jun 30;11:187. doi: 10.1186/1471-2148-11-187 (PMC3141437; doi:10.1186/1471-2148-11-187)
Supplement: Additional file 8 — Individual and concatenated alignments for protein groups. Compressed file containing all alignments of individual groups (fasta format) and the concatenated alignment of 285 single-copy genes (phylip format). [file 1471-2148-11-187-S8.GZ › Cyanos1464.faa]

>Syne7942|81300387
--------------------------------------------------------MTPP
SS---------------DLETTAAPT----------LYR---------------------
-----PSETPASEPEPEAEALPEDDVEMSLFDHLEELRQRLFYSVAAVAVSAIACFVGVR
PLVAFLERPAQ-GIRFLQLSPGEFFFVSIKVAGYSGLLLASPIILYHVIRFVLPGLTRRE
RRILTPVVLGSSVLFWAGLGFAYWLLIPAALNFFASYGADVVEQIWSIERYFEFVLLLLF
STGLAFQVPVVQLILGALGIVDARRMLAGWRYVLLAAVVLGAVLTPSTDPLTQSLLAGAV
TALYLFGTVLVKFLCSDRPEEEVSVEG-------
>PromCC|33239913
------------------------------------------------------------
--------------------MSKEPS----------------------------------
-----------------------QDKQMPFFDHLEELRQRLLKSFFAIVLGAVLSLLLVK
PLVKILEAPAG-SIHFLQLAPGEFLFVSIKVAGYAGLIIALPYIVFQILSFVLPGLNENE
KRLIAPAVAGSGILFIFGIFFAWWALVPAALKFLISYGADVVEPLWSIEKYLDFVLLLMV
GTGLSFQIPILQFLLGLFGLVQWKQMLSAWRWVLMGSAIAGAVITPSTDPITMLLLATSI
LFLFLLGILLVAITDQFKEQIP--PTVHPP----
>Crow|67922171
------------------------------------------------------------
-----------------MTQTNSQPR----------------------------------
---------TDVEKEAYLNEIP-NEVEMSLFDHLEELRMRIFYSLIAVAVGMVGCFLVVK
PLVRWLEVPAQ-GVKFLQLAPGEFFFVSIKVAGYSGLLVASPFILYQIIQFVLPGLTRGE
RLLLGPVILGSSVLFFAGIGFSYWALIPAALNFFITYGGDVVEQSWSIDRYFEFVLLLMF
STGIAFQIPVIQLILGQLGIVSSNQMLKGWRVIVLGSVILGAILTPSTDPLTQSLLAGAV
LGLYFGGIGLVKLTGK------------------
>Syn7335|254421792
---------------------------------------------------------MTP
PS---------------DLETAPSAN---------LSVL---------------------
-----DEPVNKSMDEAFLDEIP-NDVEMSLFDHLDELRTRILYSLVAILVGVVGCFAGVR
QIVELLEIPAQ-GAKFLQLSPGEYFFVSIKVAGYSGILIASPFILYQIIQFVLPGLTRRE
RRLIGPVVLGSSILFFAGLGFAYIALVPAALNFFINYGADVVEQMWSIDRYFEFVLLLLF
STGLAFQIPVIQLLLGLLGIVDSKQMLSGWRYVLLGAAILGAVLTPSTDPITQSLLGGAV
LFLYFGGIGLVKAIGK------------------
>Syn307|148241805
------------------------------------------------------------
-----------------MSAIEPTPE----------------------------------
----------------RDPDFP-GEVEMSFADHLEELRWRLLRSLASVVIAAAGCLVLVR
PLVRLLEQPAE-GMRFMQLAPGEFLFVSIKVAGYAGLTLALPYVLFEGLGFVLPGLSRRE
RRLIAPAVAGSAVLFLLGLAFAWWALVPAALRFLMGYGADVVEPIWSIERYLDFVLLLML
ATGLSFQLPVLQLVLGSLGILNSKAMLSGWRLVVLLSALAGAVLTPSTDPVTMLLLSGAI
TGLYLVGVGLVAFTEGIRSNAPGPATES------
>Syn9605|78212180
---------------------------------------------------------MSE
RP---------------EGPPALQPP----------------------------------
-------PPIRIGRPPGDADLP-NEVEMPLVDHLEELRQRVLRSLLAVVVAALTCLLGVK
PLVRLLEAPAS-GIHFLQLAPGEFLFVSLKVAGYAGLTLALPYVLFQILAFVLPGLTIRE
RRLIAPAVAGSAVLFMTGLAFAWWALVPAALRFLVSYGADVVEPLWSIERYLDFVLLLML
ATGLAFQLPVLQLLLGALGLVRWRPMLGAWRWVVLGSALAGAVLTPSTDPITMLLLAGAI
TALFLIGVGLVALTESFRPETL------------
>Nosp|186680686
---------------------------------------------------------MPP
LQ---------------DVDTVNVPN------------I---------------------
-----DPEGYGNSDTDPLNELP-DEVEMSLFDHLEELRQRIFYSLIAVAIGIIGCFFAVK
PIVQLLEVPAQ-GVKFLQLAPGEYFFVSLKVAAYTGLVLSSPFILYQIIQFVLPGLTRRE
RRLLGPVVFGSSVLFGAGLVFAYLLLIPAALKFFISYGADVVEQLWSIDKYFEFVLLLLF
STGLAFQIPIIQLLLGNLNIVSSERMVSGWRYVIMGAVVLGAVLTPSTDPLTQSLLAGAV
LGLYFGGVGLVKLTGK------------------
>PromAS|123968057
---------------------------------------------------------MRG
TG---------------QSEKKLSDS----------------------------------
---------------------------MTFSDHLEELRQRILNSIYSILISIFFSFLIIK
PLISFLEIPAG-DIHLLQLAPGEFLFVAIKVAGYSGLIVSMPYIFYQVILFISPGLTKQE
KSLILPAVFGSGLLFFLGLIFSWWILVPAAINFFISFGADIVEPTWSIERYFDFVLLLMS
STAIAFQLPVLQFILGSLGIITTEKMISNWKIVVISSAILSAVITPSTDPLTMSLLSISI
VFLFFVGTGLTYLSENLKSKTLSSSH--------
>Rapb|282896804
---------------------------------------------------------MTP
LP---------------ETETETIDF----------------------------------
------AEDTSNLPVDPLDELP-DEVEMPFFDHLEELRQRIFYSLIAVVVGIVSCFLVVK
PLVRLLEIPAQ-GIKFLQLAPGEYFFVSLKVAGYSGLVLSSPVILYQIIQFVLPGLTRRE
RRLLAPIVFGSSILFLGGLVFAYLLLIPAALQFFVKYGADVVEQLWSIEKYFEFILLLLF
STGLAFQIPVIQLLLSKLGIVSSQQMLNGWRLVIMLSMVLGAVLTPSTDPLTQSLLAGAV
LALYFGGVGLVKLTEQ------------------
>YellA|86605991
---------------------------------------------------------MPL
AS---------------ETESSQQAP----------------------------------
--------ATPEPSRVPDPEFP-YEVEMSLMEHLEELRSRLLASVIAVALCIVACFLVVN
RIVALLEVPAQ-GVTFLQLAPGEYFFVSMKVAAYSGLLLATPFVLYQIARFVLPGLSVKE
RKLLGPVVLGSSLLFVAGLVFAYYLLIPAALNFFIRYGEGVVDQAWSIDRYFEFVLLLMF
STGLAFQVPILQALLGALGLVTAEQMFKGWRYVVLGSVVAGAILTPSTDPLTQSLLAGAV
TFLYLFGILLVKLLGK------------------
>Prom9215|157412880
--------------------------------------------------------MRGP
G----------------QSENKLSDS----------------------------------
---------------------------MTFSDHLEELRQRILNSIYSILISIFFSFLIIK
PLISFLEIPAG-DIHLLQLAPGEFLFVAIKVAGYSGLIVSMPYIFYQIILFISPGLTKQE
KSLILPAVFGSGLLFFLGLIFSWWILVPAAINFFISFGADIVEPTWSIERYFDFVLLLMS
STAIAFQLPVLQFILGSLGIITTEKMISNWKIVVISSAILSAVITPSTDPLTMSLLSISI
VFLFFVGTGLTYLSENLKSKTLSSSH--------
>PromN2A|72383632
------------------------------------------------------------
------------------------------------------------------------
---------------------------MPLVDHLEELRQRILKSLIAVLLSSGFCLLFVR
KLVQALEMPAG-KIQFLQVAPGEFLFTSIKVAGYGGLTLSLPFILFQFLKFILPGLTKKE
KLLIAPSVAGSAILFFLGIFFAWKALIPAALGFLVSYGADVVEPLWSIEKYLDFVLLLML
STGLAFQLPILQLILGFLEIISWKKMLSAWRLVVMASAVAGAVLTPSTDPITMLLLSTSI
TFLFFVGIGLVALTTNLKGQIR--PSFDP-----
>Syns9917|87123758
------------------------------------------------------------
------------------------------------------------------------
---------------------------MPLVDHLEELRQRVLRSLLAVVLAALGCLLAVK
PLVTLLERPAG-SIHFLQLAPGEFLFVSFKVAGYAGLTLALPYVLYEGLAFVLPGLTRRE
RRLIAPAVAGSACLFLAGIAFAWWALVPAALRFLVSYGADVVEPLWSIERYLDFVLLLML
ATGLAFQLPVLQLLLGLFGLITWRRMLAAWRWVVLAAALAGAVLTPSTDPITMLLLAGAI
TALFLIGVGLVALTQGFKAETP--PDAPPPAAAD
>Prom9312|78778849
------------------------------------------------------------
------------------------------------------------------------
---------------------------MTFSDHLEELRQRILNSIYSILISIFLSFLIIK
PLISFLEIPAG-DIHLLQLAPGEFLFVAIKVAGYSGLIVSMPYIFYQIILFISPGLTKQE
KSLILPAVFGSGLLFFLGLIFSWWILVPAAINFFITFGADIVEPTWSIERYFDFVLLLMS
STALAFQLPVLQFILGSLGIITTEKMISNWKIVVISSAILSAIITPSTDPLTMSLLSISI
VFLFFVGTGLTYLSENLKSKTLSSSH--------
>SynsBL|116072821
------------------------------------------------------------
------------------------------------------------------------
-------------------------MEMPLMEHLEELRGRVLKSLLAVVIGAALCLVVVK
PLVRLLEAPAK-GIHFLQLAPGEFLFVSLKVAGYAGLTLALPYVLFQLLAFVLPGLTVRE
RRLIAPAVAGSAVLFLVGLIFAWWALVPAALNFLVSYGADVVEPLWSIERYLDFVLLLML
ATGLAFQLPVLQLLLGVLGLVRWRSMLGAWRWVVLGSALAGAVLTPSTDPITMLLLASAI
TGLFIIGVGLVAFTEKLKPETP------------
>Prom9515|123965763
---------------------------------------------------------MKR
KE---------------DIKNNKYDS----------------------------------
---------------------------MSFTDHLDELRQRLLNSIYSILISIFFSFLIIK
PLISFLEIPAS-DIHLLQLAPGEFLFVAIKVAGYSGIIVSIPYIFYQVILFISPGLSKKE
KNLILPAVFGSGLLFFLGLLFSWWILVPAAINFFINFGADIVEPTWSIERYFDFVLLLMS
STAIAFQLPVLQFILGSLGIITTAKMLSNWKIVVISSAILSAVITPSTDPLTMSLLSISI
IFLFFVGAGLTYISENLKSKTLSSSH--------
>Cya8802|257062082
---------------------------------------------------------MST
IE---------------DTKTPIQPD----------------------------------
-------------QQDYLNEIP-DEVEMSLFDHLEELRQRIFFSLIAVFLGMVGCFIFVK
PLVKWLQIPAQ-GVKFLQLAPGEFFFVSIKVAGYSGILVSSPFILYQIIQFVLPGLTRRE
RRLLGPVVLGSSVLFFLGLGFSYYLLIPAALNFFITYGAELVEQSWSIDRYFEFILLLMF
STGLAFQIPIIQLVLGFLGIVSSGKMLQGWRIVVLGAVILGAVLTPSTDPLTQSLLAGAV
LGLYFGGVGMVKLTGH------------------
>Prom9313|33863587
------------------------------------------------------------
------------------------------------------------------------
-------------------------MEMPLVDHLEELRQRVLRSLLAVVLAAGACLLMVK
PLVRLLEAPAG-SIHFLQLAPGEFLFVSIKVAGYAGLTLALPYVLYQGLGFVLPGLTQRE
RRLIAPAVAGSAILFLAGLAFAWWALAPAALKFLVSYGADVVEPLWSIERYLDFVLLLML
ATGLAFQLPVLQLILGILGLLHWQPMLSAWRWVVLGAALAGAVLTPSTDPITMLLLAGAI
TALFLIGVGLVALTDQFRPDMPASESDQPPTATN
>Cya7822|196258673
---------------------------------------------------------MLP
T----------------DTQTSEHDY----------------------------------
--------------TPYLDEIP-DEVEMSIFDHLEELRMRIFYALIAVLVGVIGCFIFVR
PLVQILEMPAQ-GVKFLQLAPGEFFFVSLKVAGYSGIVVASPFILYQVIQFVLPGLTRRE
RGLLGPVVLGSSILFFAGLVFAYVALIPAALKFFISYGADLVEQSWSIDKYFEFVLLLLF
STGLAFQIPVIQLILGYLNIVSSAKMLSGWRYVILAGVILGAVLTPSTDPLTQSLLAGAV
LGLYFGGIGMVKLTGH------------------
>Cya7424|218440899
---------------------------------------------------------MTP
TE---------------TQTPSTEDD----------------------------------
--------------KTYLDEIP-DEVEMSLFDHLEELRMRIFYSLIAVVVGVIGCFIVVK
PLVQLLQVPAQ-GVKFLQLAPGEFFFVSIKVAGYSGIVLASPFILYQIIQFVLPGLTRRE
RGLLGPVVLGSSVLFFAGLAFAYIALIPAALKFFISYGADVVEQSWSIDRYFEFVLLLLF
STGIAFQIPVIQLILGYLNIVSSAQMLAGWRYVVLGGVILGAILTPSTDPLTQSLLAGAV
LGLYFGGIGAVKLSGH------------------
>PromN1A|124025230
------------------------------------------------------------
------------------------------------------------------------
---------------------------MPLVDHLEELRQRILKSLIAVLLSSGFCLLFVR
KLVQALEMPAG-KIQFLQVAPGEFLFTSIKVAGYGGLTLSLPFILFQFLKFILPGLTKKE
KILIAPSVAGSAILFFLGIFFAWKALIPAALGFLVSYGADVVEPLWSIEKYLDFVLLLML
STGLAFQLPILQLILGFLEIISWKKMLSAWRLVVMASAVAGAILTPSTDPITMLLLSTSI
TFLFFVGIGLVALTTNLKGQIR--PSFDP-----
>Micc|254411493
---------------------------------------------------------MTP
DV---------------ETLPQQPDT----------------------------------
------------SETDNLDELP-NDVEMSLFDHLEELRRRIFYSLLAVAVGAIGCFVAVK
YIVQLLEIPAQ-GVKFLQLAPGEYFFVSIKVAGYSGLLVATPFILYQVIQFVLPGLTRRE
RRLIAPVVLGSSILFFVGLGFSYIALIPAALKFFISYGADVVEQAWSIERYFEFVLLLMF
STGIAFQVPIIQILLGNLGIVSSSQMLSGWRIVILGAVILGAVLTPSTDPLTQSLLAGAV
IGLYFGGIGMVKLSGK------------------
>Prom9202|254526806
---------------------------------------------------------MRG
TG---------------QSENKLSDS----------------------------------
---------------------------MTFSDHLEELRQRILNSIYSILISIFFSFLIIK
PLISFLEIPAG-DIHLLQLAPGEFLFVAIKVAGYSGLIVSMPYIFYQIILFISPGLTKQE
KSLILPAVFGSGLLFFLGLIFSWWILVPAAINFFISFGADIVEPTWSIERYFDFVLLLMS
STAIAFQLPVLQFILGSLGIITTEKMISNWKIVVISSAILSAVITPSTDPLTMSLLSISI
VFLFFVGTGLTYLSENLKSKTLSSSH--------
>Nods|119510447
---------------------------------------------------------MTP
SQ---------------DVTTPDIDQ----------------------------------
-------EEYGNPEIDPLNELP-DEGEMSLFDHLEELRQRIFYSLIAVVFGVIGCFIAVK
PIVKLLEIPAQ-GVKFLQLAPGEYFFVSIKVAGYSGLVLSSPFILYQIIQFVLPGLTRRE
RRLLGPVVLGSSVLFAAGLVFAYLLLIPAALNFFISYGEDVVDQLWSIDKYFEFVLLLLF
STGLAFQIPIIQLLLGNLGIVSSQRMIAGWRFVIMGAVVLGAVLTPSTDPLTQSLLAGAV
LGLYFGGIGLVKLTGK------------------
>Cyab|254431872
--------------------------------------------------------MTDS
AR---------------EDPSGLEPP-------PPIRIG---------------------
-----RISAMEERPPSPGDEFP-GEVEMSLVDHLEELRRRILRSLLALLVGAALCLAFVK
PLVRLLEVPAD-GIRFLQLAPGEFLFVSLKVAGYAGLTLALPYMLYEGLAFVLPGLTRRE
RRLVAPAVAGSAVLFAAGLAFAWWALVPAALRFLVSYGADVVEPSWSIERYLDFVLLLMV
ATALAFQLPVLQLLLGALGLVRARTMLAAWRWVVLLAALGGAVLTPSTDPVTMLLLTGAI
TGLYLAGVGMVALAERLRG---------------
>Acam|158337571
---------------------------------------------------------MTP
SDL--------------ETAPSKAPT----------------------------------
-----------DADIQPDDGL--NDVEMSLFEHLEELRFRIFYALIAVAIAIVGCFFKVN
LIVKVLERPAQ-GVKFLQLAPGEYFFVSLKVAAYSGILVASPFILYQIIQFVLPGLTRSE
RRLLGPIVLGSSVLFFVGILFAYVALIPAALNFFIQYGGDVVEQLWSIDRYFEFVLLLLF
STGIAFQIPVIQLLLGLTGIVSSRQMLSGWRYVILGAAILGAVLTPSTDPLTQSLLGGAV
VGLYFGGIGLVILTGH------------------
>Prom9301|126695827
---------------------------------------------------------MRD
TG---------------QSEKKLSDS----------------------------------
---------------------------MTFSDHLEELRQRILNSIYSILISIFFSLLIIK
PLISFLEIPAG-DIHLLQLAPGEFLFVAIKVAGYSGLIVSMPYIFYQIILFISPGLTKQE
KSLILPAVFGSGLLFFLGLIFSWWILVPAAINFFISFGADIVEPTWSIERYFDFVLLLMS
STAIAFQLPVLQFILGSLGIITTEKMISNWKVVVISSAILSAVITPSTDPLTMSLLSISI
VFLFFVGTGLTYLSENLKSKTLSSSH--------
>Artm|209525314
------------------------------------------------------------
------------------------------------------------------------
------------------------------------------------------CFIAVK
PIVQILKVPAQ-GVKLLQLAPGEYFFVSLKVAGYSGLLVASPFIIFQIIQFVLPGLTLRE
RRFLGPVFLGSTFLFLIGLVFAYLAIVPAALTFFINYGSEVVEQLWSISEYFEFVLKLLL
VTAIAFQVPIIQILLGILGIVSSQKMLSIWRYVVMGAAIMGAFLTPSTDPLTQSLLGGAI
VFLYFGGVGAVKLLGK------------------
>Syne6301|56750044
--------------------------------------------------------MTPP
SS---------------DLETTAAPT----------LYR---------------------
-----PSETPASEPEPEAEALPEDDVEMSLFDHLEELRQRLFYSVAAVAVSAIACFVGVR
PLVAFLERPAQ-GIRFLQLSPGEFFFVSIKVAGYSGLLLASPIILYHVIRFVLPGLTRRE
RRILTPVVLGSSVLFWAGLGFAYWLLIPAALNFFASYGADVVEQIWSIERYFEFVLLLLF
STGLAFQVPVVQLILGALGIVDARRMLAGWRYVLLAAVVLGAVLTPSTDPLTQSLLAGAV
TALYLFGTVLVKFLCSDRPEEEVSVEG-------
>Anav|75906612
---------------------------------------------------------MTP
SQ---------------EVDTRTTPE------------I---------------------
-----DTEGYGNSDIDSLDELP-GEVEMSLFDHLEELRQRIFYSLIAVAVGVVGCFFAVK
PIVQLLEVPAQ-GVKFLQLAPGEYFFVSLKVAGYTGLLLSSPFILYQIILFVLPGLTRRE
RGLLGPIVLGSSVLFAAGLVFAYLLLIPAALNFFISYGADVVEQLWSIDKYFEFVLLLLF
STGLAFQVPIIQLLLANLGIVSSQRMISGWRFVIMAAVVLGAVLTPSTDPLTQSLLAGAV
LTLYFGGIGLVKLTGK------------------
>Artp|284053642
MEDQFSQSPNSDAYEALCQEATVLHQRITNLKQLLAETERENQKLRTQLEAQDTLKTENP
TPPKTPVIAPDSLTMAPTPQQVSRPTNTNGKNPQAPLNGNGSVNGYQPATSTRAKSSSTA
TLIKPPEPQISPDDDDYLNQIP-DEVEMSLFDHLEELRQRLFYSLISVVIGIVVCFIAVK
PIVQILKVPAQ-GVKLLQLAPGEYFFVSIKVAGYSGLLVASPFIIFQIIQFVLPGLTLRE
RRILGPVFLGSTFLFLIGLVFAYLAIVPAALTFFINYGSDVVEQLWSIAEYFEFVLKLLL
VTAIAFQVPIIQIVLGILGIVSSGKMLSIWRYVLMGAAILGGFLTPSTDPLTQSLLGGAI
VFLYFGGVGAVKLMGK------------------
>Cya7425|220906852
-------------------------------------------------------MTSAP
EL---------------ETVVDNQPPTSLPEVSEPPLDS---------------------
-----SPSGNRGNAGEINDELP-DDVEMSLFEHLEELRRRIFYALAAIVVGMIGCFSQVN
GIVKLLEVPAQ-GAKFLQLAPGEYFFVSLKVAGYSGLLVASPFVLYQIIQFVLPGLTRKE
RRFLAPIVFGSTFLFAAGLVFAYVALIPAALNFFINYGGDVVEQLWSIDRYFEFVLLLLF
STGLAFQVPVIQMLLGLLGIVSGQQMLAGWRTVVLGAVILGAVLTPSTDPLTQSLLGGAV
ILLYFGGIGLVLLLGR------------------
>Cya51142|172036120
------------------------------------------------------------
-----------------MTQTDSQPR----------------------------------
---------TEAENNRYLDEIP-DEVEMSLFDHLEELRMRIFYALIAVVIGMIGCFLVVK
PLVRWLEIPAR-GVEFLQLAPGEFFFVSIKVAGYSGLLIASPFILYQIIQFVLPGLTRRE
RRLLGPVVLGSGVLFFAGIAFSYWALIPAALNFFISYGADVVEQSWSIDRYFEFVLLLMF
STGIAFQIPVIQLILGQLGIVSSQQMLKGWRVVILVSVILGAILTPSTDPLTQSLLASAV
LGLYFGGIGLVKLSGK------------------
>Lyns|119493639
-----------------------------------------------------MTPLDTP
ESGSNHNNSVTL-----TEETSDQPS----------------------------------
-------MNPEEQEMNSGDEFP-DEVEMSLFDHLEELRQRIFYSLIVVGIAAVGCFIFAN
PIVEILQKPAQ-GVKFLQLAPGEYFFVSIQVAGYSGLLLASPFVLYQIVKFILPGVSLQE
RRFLGPIFFGSTLLFGVGLVFAYVAIVPAALKFFIGYGADVVEQLWSIEKYFSFVLKLLF
VTALSFQIPVIQILLGLLGIVSSEKMFSGWKYVVLGAFIVGAILTPSTDPLTQSLLGGSV
VILYFGGIGVVKVLGK------------------
>Prom9211|159903005
--------------------------------------------------------MATP
LK---------------SKAIESEVD----------------------------------
-----------------------NDLKMPFVDHLEELRQRILKSIISIVASAVLSLIFVK
PLVRLLEAPAG-SIRFLQLAPGEFLFVSVKVAGYSGLTIALPYLIFQLLGFILPGLTKPE
KKLIAPAVAGSAILFIAGIFFAWWALIPAALKFLVSYGADVVEPLWSIERYLDFVLLLMV
GTGLAFQLPILQLLLGIFGLINWKQMIGAWRWVLMGSAVAGAVLTPSTDPITMLLLAGSI
TALFFVGVLLVLLSTQFRERIPSKPPFPPSASN-
>Noss|17229948
---------------------------------------------------------MTP
SQ---------------EVDTITTPE------------I---------------------
-----DTEGYGNSDIDSPDELP-GEVEMSLFDHLEELRQRIFYSLIAVAVGVVGCFFAVK
PIVQLLEVPAQ-GVKFLQLAPGEYFFVSLKVAGYTGLLLSSPFILYQIILFVLPGLTRRE
RGLLGPIVLGSSVLFAGGLVFAYLLLIPAALNFFISYGADVVEQLWSIDKYFEFVLLLLF
STGLAFQVPIIQLLLANLGIVSSQRMVSGWRFVIMAAVVLGAVLTPSTDPLTQSLLAGAV
LALYFGGIGVVKLTGK------------------
>Cya8801|218248997
---------------------------------------------------------MST
IE---------------DTKTPIQPD----------------------------------
-------------QQDYLNEIP-DEVEMSLFDHLEELRQRIFFSLIAVFLGMVGCFIFVK
PLVKWLQIPAQ-GVKFLQLAPGEFFFVSIKVAGYSGILVSSPFILYQIIQFVLPGLTRRE
RRLLGPVVLGSSVLFFLGLGFSYYLLIPAALNFFITYGAELVEQSWSIDRYFEFILLLMF
STGLAFQIPIIQLVLGFLGIVSSGKMLQGWRIVVLGAVILGAVLTPSTDPLTQSLLAGAV
LGLYFGGVGMVKLTGH------------------
>Glov|37521481
--------------------------------------------------------MTAT
RP---------------DFEQEDNPP----------------------------------
---------ETDDALDSKDEFP-DEVEMTLGEHLEELRTRLFWALGTFIAATIGCFIFVK
PIVDLLQKPAGTTVKFIQTIPGEFFFVSFKVAAYSGLMVAAPMILYQIVRFVLPGLSRRE
RKLILPIVVGSSVLFVVGVVFAFMVLAPAALNFFVSYGDGVVDQTWTIERYFDLMFVMLI
STGIVFQVPILQVLLGVTGIVSSERMFSVWRYVSVFAVVLGAVVTPSTDPLTQTFLAGAV
TILYFGGAGAVKLIGK------------------
>Syns8102|33866371
------------------------------------------------------MTHSGP
RPDSAASRLLAWPLERADASARSAIPSVPDSSDGPVLKP---------------------
-----PPPIRISGGTDP-SALP-NEVEMPLVDHLEELRQRVLRSLLAVVVSALVCLLAVK
PLVRLLEVPAQ-GIHFLQLAPGEFLFVSLKVAGYAGLTLALPYVLFQLLAFVLPGLTIRE
RRLIAPAVAGSAVLFLAGIAFAGWALVPAALRFLVSYGADVVEPLWSIERYLDFVLLLML
ATGLAFQLPVLQLLLGVLGLVRWRTMLGAWRWVVLGSALAGAVLTPSTDPITMLLLAGAI
TALFLIGVGLVAFTESLRPETP------------
>Thee|22298496
---------------------------------------------------------MTR
SP---------------DIPDIESPS------PNSSAIA---------------------
-----DRSLEENIPLDPEDELP-NEVEMSLWDHLEELRQRLFVVLGTVAVTIGLCFSQVR
WIIEFLEKPAQ-GAKFLQLSPGEYFFVSCKAAAYSGILLATPMILYQAIRFILPGLTRRE
QRLLAPVVFGSSLLFIAGLVFAYTLLAPAALGFFISYGAEVVEQLWSIDRYVDFILLLLL
ATGLAFQVPILQMVLIALGIVSIAQLLSQWRYVVMIAVAVAAVLTPSIDPITQGLLAAAL
LALYFTGIGLAKLMGMGRP---------------
>Syns9916|116073457
------------------------------------------------------------
------------------------------------------------------------
---------------------------MPLVDHLEELRQRVLRSLVAVVVAALACLVAVK
PLVRLLEEPAG-AIHFLQLAPGEFLFVSFKVAGYAGLTLALPYILYQVLAFVLPGLTRSE
RRLIAPAVAGSAVLFLAGIAFSWWALVPAALRFLVSYGADVVEPLWSIERYLDFVLLLML
ATGLAFQLPVLQLLLGLFGLVTWNRMLAAWRWVVLAAALAGAVLTPSTDPVTMLLLGGAI
TALYLIGVGLVAFTQGFKSETP--QDAQPPQAAG
>PromMED|33861021
---------------------------------------------------------MKR
KE---------------DSKNNNYDS----------------------------------
---------------------------MSFTDHLEELRQRLLNSIYSILICIFFSFLIIK
PLISFLEIPAS-DIHLLQLAPGEFLFVAIKVAGYSGIIVSIPYIFYQLILFISPGLTKKE
KNLILPAVFGSGLLFFLGLIFSWWILVPAAINFFINFGADIVEPTWSIERYFDFVLLLMS
STAIAFQLPVLQFILGSLGIITTEKMLSNWKIVVISSAILSAVITPSTDPLTMSLLSISI
IFLFFVGAGLTYISESLKSKTLSSSH--------
>Scys6803|16331434
--------------------------------------------------------MSTQ
LD---------------NITSAETAP----------------------------------
---------------DYLDEVP-DDVEMSLFDHLDELRTRIFLSLGAVLVGVVACFIFVK
PLVQWLQVPAG-TVKFLQLSPGEFFFVSVKVAGYSGILVMSPFILYQIIQFVLPGLTRRE
RRLLGPVVLGSSVLFFAGLGFAYYALIPAALKFFVSYGADVVEQLWSIDKYFEFVLLLMF
STGLAFQIPIIQVVLGFLGIVSSEQMLKGWRFVILGAMVLGAILTPSTDPLTQSLLAGAV
LGLYFGGIGCVRLLGK------------------
>Syn9902|78185298
---------------------------------------------------------MPE
RL---------------DGPPALQPP----------------------------------
-------PPIRIGRGPDDADLP-HEVEMPLMEHLEELRGRVLKSLLAVVIGAALCLVGVK
PLVRLLEAPAK-GIHFLQLAPGEFLFVSLKVAGYAGLTLALPYVLFQLLAFVLPGLTVRE
RRLIAPAVAGSAVLFLVGLTFAWWALVPAALNFLVSYGADVVEPLWSIERYLDFVLLLML
ATGLAFQLPVLQLLLGVLGLVRWRSMLGAWRWVVLGSALAGAVLTPSTDPITMLLLASAI
TGLFVVGVGLVALTEQLKPETP------------
>Trie|113475481
----------------------------------------------MTLPEDLNKNSLAP
TPTGLKNPEISSD----KVEDITSPD----------------------------------
-----LEDPRNSEADDNLDKVP-DEVEMSIFEHLEELRMRIFSSLIGAIVGILCCFIFVK
PIVKFLEVPAQ-GVKFIQLAPGEYFFVTIKVAAYGGLLLASPFILYQIIKFVLPGLTTRE
RRFLGPIFLGSTVLFGLGLVFAYFAIVPAALKFFIGYGLEAVEQAWSIEKYFEFVLLLMF
STALAFQVPILQLLLGIVGIVNSQQMLSSWKYVLLGSVVLGAVLTPSTDPLTQSLLGGAV
VALYLAGTFVVKLIGK------------------
>Syn9311|113954161
---------------------------------------------------------MKP
QP----------------------------------------------------------
------------------EQLPPNDVEMSLVDHLEELRQRVFRSLIAIVIGALACLLAVK
PLVRILEEPAG-SIRFLQLAPGEFLFVSFKVAGYAGLTLAIPYVLYQGLAFVLPGLTRNE
RRLIAPAVAGSAVLFFAGIAFSWWALIPAALGFLVSYGADVVEPIWSIERYLDFVLLLML
STGLAFQLPVLQLLLGLFGLVRWKRMLSAWRWVVLIAALAGAVLTPSTDPITMSLLAGAI
SALFFIGVALVAFVERFRPETP--PDAPPPAAAG
>NoAz|298489894
---------------------------------------------------------MTP
SP---------------DLDTINSPD------------T---------------------
-----DMKGYSNSEANPLDELP-DEVEMSFFDHLEELRRRIFYSLIAIALGVVGCFIVVK
PLVQLLEIPAH-GIKFLQLAPGEYFFVSIKVAGYSGLVLASPFILYQIIQFVLPGLTRRE
RRLLGPVVLGSSILFVGGLTFAYSLLIPAALQFFINYGADVVEQLWSIERYFEFVLLLLF
TTGLAFQIPIIQLLLGNLGIVSSTQMLAGWRFVIMSAVVLGAILTPSTDPLTQSLLAGAV
LGLYFAGIGLVKITGK------------------
>Ucyn|284929300
--------------------------------------------------------MKQP
LS---------------KTSGQLEKD----------------------------------
---------------EYLNEIP-DEVEMPLLDHIEELRMRILYSLVAICFNVILCFIIIK
PLVRWLEVPAQ-GVKLLQLAPGEFFFVSIKVAGYSGLLISSPFIIYQVLKFTLPGLTRRE
RQLIGPTILASSVLFFAGIGFSYWILIPAALNFFITYGSNVVEQAWSIDRYFEFILLLMF
STGIAFQIPVIQLILGYLGIISSQQMLKEWRIIVVGAVILGAVLTPSTDPLTQSLFAGAV
LGLYFSGIFIVKLSGR------------------
>Syns5701|87302102
--------------------------------------------------------MSEP
TP---------------STASSGATE------------T---------------------
-----ALPAPAPIRVSCPDEFP-GEVEMSLLEHLEELRRRVLRSLLALVVSAAVCLVLVR
PLVRLLQVPAV-GMRFLQLAPGEFLFVSLKVAGYAGLTLVLPYVLYEVLSFVLPGLTRRE
RRLVAPAVAASAVLFMAGLAFAWWALVPAALRFLVNYGADVVEPIWSIERYLDFVLLLMV
ATGLAFELPVLQLLLGAFGLVGSRTMLGAWRWVVLGSALAGAVLTPSTDPVTMLLLTGAI
TALFLIGVALVALVEQVRPEPA------------
>YellB|86608409
---------------------------------------------------------MTL
AS---------------ETESPEQAA----------------------------------
--------AAPEPGRVRDPEFP-YEVEMTLMEHLEELRSRLLASVIAVAICIIACFAVVN
RIVALLEVPAR-GVTFLQLAPGEYFFVSVKVAAYSGLLLATPFLLYQIARFVLPGLSVKE
RKLLGPVVLGSSLLFVAGLVFAYYLLIPAALNFFIRYGEGVVDQAWSIDRYFEFVLLLLF
STGLAFQVPILQALLGALGLVTAEQMFKGWRYVVLGAVVAGAILTPSTDPLTQSLLAGAV
TFLYLFGILLVKLLGK------------------
>Syn7002|170077841
--------------------------------------------------------MTST
QS---------------KMPPTESPD----------------------------------
----------------PMREIP-DEAEMSFFDHLEELRWRIFYSLISVVVGWVGCFFFVK
PIVQILEAPAA-GVKFIQVAPGEFFFLSFKVAGYTGALLASPFILYQIIQFVLPGLTRGE
RRLLAPVVLGSGVLFFAGLAFAYVALIPAALNFFITYGADVVEAAWSIERYFELVLGLMF
FTGLAFQVPVVQMILSWLGIVSSSLMLKGWRFVVLGAVVLGAVITPSTDPMTQSLLAGAV
LGLYFGGIGIVKLSGR------------------
>Cylr|282900370
---------------------------------------------------MLPTQLMTP
LP---------------ETETETIDF----------------------------------
------AEDTSNLPVDPLDELP-DEVEMPFFDHLEELRQRIFYSLIAVVVGIVSCFLVVK
PLVRLLEIPAQ-GIKFLQLAPGEYFFVSLKVAGYSGLVLSSPVILYQIIQFVLPGLTRRE
RRLLAPIVFGSSILFLGGLVFAYLLLIPAALQFFVKYGADVVEQLWSIEKYFEFILLLLF
STGLAFQIPVIQLLLSKLGIVSSQQMLNGWRLVIMLSMILGAVLTPSTDPLTQSLLAGAV
LALYFGGVGLVKLTEK------------------
>Prom9303|124022375
------------------------------------------------------------
------------------------------------------------------------
---------------------------MPLVDHLEELRQRVLRSLLAVVLAAVACLLMVK
PLVRLLEAPAG-SIHFLQLAPGEFLFVSIKVAGYAGLTLALPYVLYQGLGFVLPGLTQRE
RRLIAPAVAGSAILFLAGLAFAWWALAPAALKFLVSYGADVVEPLWSIERYLDFVLLLML
ATGLAFQLPVLQLILGILGLLHWQPMLSAWRWVVLGAALAGAVLTPSTDPITMLLLAGAI
TALFLIGVGLVALTDQFRPDMPASESDQPPTATN
>Syns7805|88807603
------------------------------------------------------------
------------------------------------------------------------
---------------------M-NDVEMPLVDHLEELRQRVLRSLLAVAVSALACLLAVR
PLVRLLEEPAG-SIRFLQLAPGEFLFVSFKVAGYAGLTLALPYVLYQGLAFVLPGLTRNE
RRLIAPAVAGSAVLFMAGLAFAWWALVPAALSFLVSYGADVVEPIWSIERYLDFVLLLML
STGLAFQLPVLQLLLGAFGLVNWRRMLSAWRWVVLTSALAGAVLTPSTDPITMLLLGGAI
TALFLIGVLLVAVVQRFKAETP--PVDPPPATAG
>Syns7803|148240184
------------------------------------------------------------
------------------------------------------------------------
--------------MSATGDAV-NDVEMPLVDHLEELRQRVLRSLLAVAVSAFACLLVVR
PLVRLLEEPAG-SIRFLQLAPGEFLFVSFKVAGYAGLTLALPYVLYQGLAFVLPGLTRNE
RRLIAPAVAGSAVLFLAGLAFAWWALVPAALRFLVSYGADVVEPIWSIERYLDFVLLLML
STGLAFQLPVLQLLLGALGLVNWRRMLSAWRWVVLTSALAGAVLTPSTDPITMLLLGGAI
TALFLIGVLLVAIVQRFKAETP--PGDPPPAAAG
>Cya0110|126656679
------------------------------------------------------------
-----------------MTQTDSQPR----------------------------------
---------TEVEKDTYLDEIP-DELEMSLFDHLEELRMRIFYALIAVVIAMLSCFLVVK
PLVRWLEIPAQ-GVKFLQLAPGEFFFVSIKVAGYSGLLIASPFILYQIIQFVLPGLTRRE
RRLLAPVVLGSSVLFFAGIAFSYWALIPAALNFFISYGADVVEQSWSIDRYFEFVLLLMF
STGIAFQIPVIQLILGQLGIVSSQQMLKGWRVIILAAVILGAILTPSTDPLTQSLLASAV
LGLYFGGVGLVKLSGK------------------
>Mica|166366038
--------------------------------------------------------MSST
EV---------------KTPPPDSTE----------------------------------
----------------FLDELP-GEVEMSLFDHLEELRRRIFYSLIAVAVGAVGCFIFVK
PLVQVLEVPAQ-GVKFLQLAPGEFFFVSLKVAGYSGILVASPVILLQIILFVLPGLTRRE
RRLIVPVVLGSSVLFFAGLFFAYIALIPAALNFFVNYGAEVVEQAWSIERYFEFVLLLLF
STGIAFQIPVIQLILSFLGIISSQTMLSGWRFVVLGAVILGAILTPSTDPLTQSLLAGAV
LGLYFGGIGVVKLTGR------------------
>Syns8109|260435726
------------------------------------------------------------
------------------------------------------------------------
-------------------------MEMPLVDHLEELRQRVLRSLLAVVVAALTCLLGVK
PLVRLLEAPAS-GIHFLQLAPGEFLFVSLKVAGYAGLTLALPYVLFQILAFVLPGLTIRE
RRLIAPAVAGSAVLFMAGLAFAWWALVPAALRFLVSYGADVVEPLWSIERYLDFVLLLML
ATGLAFQLPVLQLLLGALGLVRWRPMLGAWRWVVLGSALAGAVLTPSTDPITMLLLAGAI
TALFLIGVGLVALTESFRPETP------------
