# Supplementary material for: Genome fluctuations in cyanobacteria reflect evolutionary, developmental and adaptive traits
Source: BMC Evol Biol. 2011 Jun 30;11:187. doi: 10.1186/1471-2148-11-187 (PMC3141437; doi:10.1186/1471-2148-11-187)
Supplement: Additional file 8 — Individual and concatenated alignments for protein groups. Compressed file containing all alignments of individual groups (fasta format) and the concatenated alignment of 285 single-copy genes (phylip format). [file 1471-2148-11-187-S8.GZ › Cyanos1465.faa]

>Syne7942|81300391
--------------------MVGFSGD-TIAAIATAIVPQQGSVGIVRLSGAAATEIARQ
IFQIAGQQ-PWESHRILYGYIRDPESGRLVDEALLLPMLAPRSYTREDVVELHCHGGLMP
VQQTLQLCI-R-AGARLAEPGEFTLRAFLNGRLDLSQAESIADLISAQSPQAAQAALGSL
QGKLGHPIRQLRDRCLDILAEVEARIDFEDDLPPLDLEAIAAQLTAAGADMQAILSTADR
GELLRTGLKIAIVGRPNVGKSSLLNAWSRCDRAIVTDLPGTTRDLVESQLIVGGIPVQVL
DTAGIRETSDQVEQIGVERSRRAAQSADLVLLTIDASAGWSAEDQTIWEAV----SD---
-RPILLVINK---RDRL----SE-AERHAIALPQQEFKA--------IVWTAAAQQQGIE
DLEAAILAAVGTGDLTSANWDWALNQRQVAALTTAQTALRRVEETLQAQLPLDFWTIDLR
EAIAALGSITGEEIAESMLDLIFSRFCIGK
>PromCC|33239666
------------------MDLAFSTEE-NIAAIASAVAPGQGAIAIVKVSGASAKEVVKN
VVRTPSNK-IWSSHKILYGHVIDKSTKKNIDEVLILIMDGPRSFTGEDVVEIHCHGGLIV
VQQVLDAIL-KQPKTRRAFPGEFSQRAVLNGRLDITQAEAINDLIHARSQKAAQLAIAGI
DGDITNKINYLREKLLDQLSEIEARIDFEEDLPKLNSKKLLTDLMLIRAELKQLINDAKQ
GSLIRNGLKVALVGLPNVGKSSILNLLSKHERAIVTDLPGTTRDLLESEIILEGVPITLI
DTAGIRETNNEIEKIGVSLSQKTLFTADIVVLIFDLSKGWNKNDQNLLEKI---PKG---
-TPTLIIGNK---ADLK--------------SQSTNIQP--------HATMTAITGEGEK
ELIQELLKLA--GANELEGIEVALNQRQLDLVKVAVNALDQIEKVAAESLAWDFWTIDLR
EAIYKLGELTGEEVTEALLDRIFSRFCIGK
>Crow|67922416
------------------MTKIITQGE-TIAAIATAIVPQQGSIGIIRLSGNKALSIAKT
LFIAPGNP-KWQSHSILYGYIRHPQSQQVIDEALLLIMLAPRSYTREDVIEFHCHGGIMP
VQQVLQLCI-E-QGATLAQPGEFTLRAFLNGRIDLTQAESISELVGARSQQASQMALAGL
QGKLAQPLQKLRHHCLDILAEIEARIDFEEDLPPLDKKAISQGLETILEQVQTILNTAER
GELLRNGLKVAIVGRPNVGKSSLLNAWSRSDRAIVTDLPGTTRDVIESQLVVGGIPIQVL
DTAGIRQTTDQVEKIGVERSQLAASQADLVLLTVDATVVWSNQDNEIYQAI----EH---
-RPVILVINK---IDLA----TP----DLAQFP-TQISE--------IVKTSAANNQGIE
ALETAILKAIHQDKLTASNLDFAINQRQSAALTRAKISLEQVQTTIKEELPLDFWTIDLR
SAIQALGEITGEEITESVLDRIFSRFCIGK
>Syn7335|254423905
------------------MPQTIHQAE-TIVAIATAIVPEQGSVGIVRLSGLDAIAIAKQ
LFHAPGRQ-PWESHRILYGHIHSQQT--IVDEALLLLMESPRSYTREDVVEFHCHGGIMA
VQQVLQLCL-Q-QGARLAQPGEFTLRAFLNGRLDLTQAESVADLVGAQSPQAAQTALMGI
RGKLAEVIRQLRSQCLDVLAEIEARVDFADDLPPINEDDVRSRLQSIHHQLAQVLLTADQ
GELLRTGLKVAIIGQPNVGKSSLLNAWSKSDRAIVTNLPGTTRDVVESQLIVGGIPIQVL
DTAGIHAATNEVEKIGIERSLTAAQSADLVLLTIDATVGWTAADQALYEQI----KD---
-TPHIIVVNK---IDLL-------ADSHPTTLPLPHSP---------IVHTAAAVNHGIP
ELEAAILSAANAGDLTAANTDIAINQRQAAALTQADIAIAQVEQTIANALPLDFWTIDLR
IAIHALGEVTGEEITESMLDEIFSRFCIGK
>Syn307|148243337
-------------------MSLAARDD-TIAAIATAVAAGAGSVAIVRISGPQAEAIGRQ
LFQPAGKQ-SWESHRVLYGHVNDPANGDVVDEVLLLLMRAPRSFTRETVVEFHGHGGLVA
VQRLLELVL-A-AGARRALPGEFSQRAFLNGRLDLTRAEAISELVSARSRRAAELAMAGL
DGGLQQRIEALRDQLLDQLCELEARVDFEEDLPSLDGAAVCTALRDVQQALDQLVLDGQQ
AQLLRDGLRVAIIGRPNVGKSSLLNALSGHERAIVTDLPGTTRDLLDYDLVLQGVPITLL
DTAGIRSTADRVEQLGIERSRAAFASADAVVLLYDLSRGWSPDDSALRNEV---PDG---
-TPLLVVGNK---SDLA---------------AEPATTQ--------GLAISARSGLGLA
ELSSALLKLCGLSG-EGQGLLLALNQRQCDLAAAASAALGRSQQAARDGLPWDFWTIDLR
EAIRALGEITGAEITEAVLDRVFSRFCIGK
>Syn9605|78213961
----------------------MPSTD-TIAAVATAVAPGQGGIAVIRLSGPAAEATGRS
VVHCPGRQ-EWGSHRVVYGHVIDSE-GRRLDEVLLLLMRGPRSFTGEDVVEIHCHGGVIA
VQRVLEKVL-RQPGVRRAQPGEFSQRAVLNGRLDLTRAEAVSELVAARSRRAAELAMAGL
DGGIQAEITVLRERLLDQLTELEARVDFEEDLPPLDGEALLQQLQAVRLELQQLVRDGER
GDALRQGLRVALVGRPNVGKSSLLNRLSRRERAIVTDLPGTTRDLLESEIVLEGVPITLL
DTAGIRSTDDAVEQLGIARSEQALATADVVLLVLDGHAGWTAEDAALLARI---PAQ---
-IPRILVANK---ADLP-----------AGAFPQPV-----------DVQLSALEGMGEA
DLVQALLERC--GAAGTDGMLVALNQRQRDLAARAAEALARSQEVAAQQLPWDFWTIDLR
EAIRALGEITGEELTEAVLDRVFSRFCIGK
>Nosp|186684424
------------------MSEVFATTG-TIAAIATAVVPQQGSVGIVRVSGSEAMALAQT
LFHAPGRQ-VWESHQILYGYIRHPQTQQLVDEALLLIMKAPRSYTREDVVEFHCHGGIMA
VQQVLQLCL-E-NGARLAQPGEFTLRAFLNGRLDLTQAEGIADLVGAKSPQAAQTALAGL
QGKLAHSIRQLRANCLDILAEIEARIDFEEDLPPLDDKAIISEIEKIAAEITRLLATKDK
GELLRTGLKVAIVGRPNVGKSSLLNAWSRSDRAIVTDLPGTTRDVVESQLVVGGIPVQVL
DTAGIRETTDQVEKIGVERSRRAANAADLVLLTIDASAGWTEGDREIYEQV----QH---
-RPLILVINK---IDLV----EE-RQRKTLQSQIPNPNS--------KIATAAAQNQGID
ALEVAILEIVKAEKIQAADMDLAINQRQAAALTQAKISLEQVQTTIVQHLPLDFWTIDLR
GAIQALGAITGEEVTESVLDRIFSKFCIGK
>PromAS|123967744
------------------MDSIVTTED-TIAAIASAISIGKGGVAIIRVSGKDAINSCKK
IVQTKSKY-AWESHRVFRGFIQENKQNKFIDEVLILVMKSPNSFTGEDVVELHCHGGIII
VNKVLKILLSNNSRVRLANPGEFSQRAFLNGKIDLTQAESINQLINASNARSAELAFSGV
QGEIKKKIDDIKNDLINQLCEIEARVDFEEDFTDFDYTKYLKNIKKVKEKIELLIENAKR
NSYIHNGISIALIGKTNVGKSSLLNLLAKKEKAIVTNIPGTTRDVIEVNLTINDIPMKII
DTAGIRETHEQIESIGIKKSFGKIKESDFIIYIYSLEEGFNEEDKKIIQEI---PKE---
-KLITILGNK---KDLI----------DCKNINSNELKH--------TILMSIKNNDGER
LLIDTIIKKC--GLKQVENINIFLNDRHLTNLSACLSNLNDTDEIIENKLPFDLLSIELR
DGIQNLSKITGQELTEELLDNIFSKFCIGK
>Rapb|282895353
------------------MIKLLSHTG-TIAAIATAVVPQQGSVGIVRVSGDQAMAIAHT
LFYTPGKQ-IWESHRILYGFVRQPETKQVVDEALLLIMKAPRSFTREDVVEFHCHGGIIP
VQQVLQLCL-E-NGARLAQPGEFSLRAFLNGRLDLTQAESIADLVGAKSPQAAQTALAGL
RGKLAQPIRYLRNQCLDILAEIEARIDFEEDLPPLDQGKIITQINQISVEVSRLLSTKEK
GELLRSGLKVAIVGRPNVGKSSLLNAWSQCDRAIVTDLPGTTRDIVESQLVVGGIPIQVL
DTAGIRETVDQVEKIGVERSRQAANSADLVLLTIDAKAGWQSGDEEIYQQV----KH---
-RPLILVINK---IDLV----E-----DLGGICSPTMEK--------AVKTAAGQNRGIE
DLEQAILEVVQTQKIVAGDLDLAINQRQAAALIKAQIDLVQVQKTIVDQLPLDFWTIDLR
GAIYALGEITGEEVTESLLDRIFSRFCIGK
>YellA|86606766
------------------MDLTAPLAD-TIAAIATAVVPEQGSIGIVRLSGSRALAIAQA
IFTPARRNAVWESHRLLYGWIHDEK-GRRLDEALAVWMQAPRSYTREDVVELHCHGGIMV
VQATLQQCL-R-QGARLAQPGEFSLRAFLNGRIDLTQAESVADLVAARSPQAAQMALAGL
QGKLGQSIRALRQELLGLLAEIEARLDFEEDLPPLDVPAWQARLQDIQAQMQALLATAER
GQLLRTGVKVAIVGRPNVGKSSLLNAWSGQDRAIVTDLPGTTRDVVESQLVVRGIPVQLL
DTAGIRATDDPVERLGVERSQRLAQTADVLVLVIDAQAGWTEADAAIYASI----RH---
-RPLILVINK---TDLA----PA----DKIRLP-PEIAY--------RVPAVAAQGQGIP
ELEEALEQLVTQGRPQP-NLEVSLNQRQAAALRQAQASLEQVVQAMQAQLPLDFWTIDLR
GALHALGQITGEEISEAVLDQIFSRFCIGK
>Prom9215|157412546
------------------MDSIVTTED-TIAAIASAISIGKGGVAIIRVSGKDSINSCKK
IVQTKSKY-AWESHRVFHGFIQENKQNKFIDEVLISVMKSPNSFTGEDVVELHCHGGIII
VNKVLKILLSSNSRVRLANPGEFSQRAFLNGKIDLTQAESINQLINASNTRSAELAFSGI
QGEIKKKINDIKNDLINQLCEIEARVDFEEDFTDFDYTKYLKNIKKVKEKIELLIENAKR
NSYIHNGISIALIGKTNVGKSSLLNLLAKKEKAIVTNIPGTTRDVIEINLTINDIPMKII
DTAGIRETSEQIERIGIKKSFRKIKESDFIIYIYSLEEGFNEEDKKIIQEI---PKE---
-KLITILGNK---KDLI----------DCKNINSNELKN--------TILMSIKNNDGER
LLIDTIIKKC--GLKQVENINIFLNERHLANLSACLSNLNDTDEIIKNKLPFDLLSIELR
DGIQNLSKITGQELTEELLDNIFSKFCIGK
>PromN2A|72383392
------------------MNSFSPTED-TIAAIATAVSPGQGSIAAIRISGSSAIETSKN
IVDVPGIQ-DWSTHKVLYGHVTEENRKKYIDEVLILVMKGPRSFTGEDVVEIHCHGGIIP
VQKILERIL-AFPSVRRAEPGEFSQRAVLNGRLSLTQAESISELVSARSRKAAELAINGI
EGNIQTTIQSIRKRLIEQLTEIEARIDFEEDLPLLDEKHVKNEIVAIKKDLNELIDNAKR
GSWVRSGLKVALTGKPNVGKSSLMNRLSKQEKAIVTDLPGTTRDILESEIILEGIPVTFI
DTAGLRDTKDIIEKIGISRTKKTLIHADLIILIFDYSSGWTNEDESILKQL---PIN---
-IPLLIVGNK---SDLT-------NDQSFEKVPKYILKKEN------LVIISAKTGNGED
DLINYLLKKC--GSSQTHGLDIALNERQLDLAKSTMKSLENINKVFDEKLPWDFWTIDLR
QAINYLGELTGEDLTESLLDNIFSKFCIGK
>Syns9917|87123548
------------------MPECSPSGD-TIAAIATALAPGQGGIAVIRLSGPAAQPAVRA
ITRIPGYQ-PWESHRVLYGHVLAADGQERIDEVLVLPMLAPRSFTAEDVVEIHCHGGVMA
VQRVLARVL-EQPGVRRALPGEFSQRAVLNGRLDLTRAEAISDLVAARSQRAAQLAMAGV
DGGIQRRTTALRERLLDQLSELEARVDFEEDLPPLDGAALLAELQAVRAELLQLVADGER
SAALRSGLRVALVGRPNVGKSSLLNRLSRRERAIVTDLPGTTRDLLESEIVLEGVPITLL
DTAGIRATTDAVEQLGIARSHDALASADLVLLLFDLSEGWTADDQALRQRI---PEE---
-VPHLLVGNK---ADLS---------PSSGAGLGAAVAA--------DVCLSASTGAGEA
ELIQALLARC--GALTDGSLLLALNQRQADLAQQAAEALARSEQVAAEGLPWDFWTIDLR
QAIQSLGAITGEELSESVLDRIFSRFCIGK
>Prom9312|78778577
------------------MDSIVTTED-TIAAIASAISIGKGGVAIIRVSGKDSINSCKK
IVQTKSKY-AWESHRVFHGFILENKQNKFIDEVLILVMKSPNSFTGEDVVELHCHGGIIL
VNKVLQRLLSSNSRVRLANPGEFSQRAFLNGKIDLTQAESINQLINASNTRSAELAFSGV
QGKIKKKINDIKNDLINQLCEIEARVDFEEDFTDFDYNKYLKNIKKVKEKIELLIENAKR
NSYIHNGISIALIGKTNVGKSSLLNLLAKKEKAIVTNIPGTTRDVIEVNLTINDIPMKII
DTAGIRETHEQIESIGIKKSFRKIKESDFIIYIYSLEEGFNKEDKKIIQEI---PKE---
-KLITILGNK---KDLI----------DCKNINSNELKN--------TILMSIKNNDGER
LLIDTIIKKC--GLKQVENINIFLNERHLTNLSSCLSNLNDTDVIIKNKLPFDLLSIELR
DGIQNLSKITGQELTEELLDNIFSKFCIGK
>SynsBL|116072006
----------------------MPRLD-TIAAVATAVAPGQGGIAVIRLSGPVAEQVGQA
VVRCPGRQ-EWGSHRILYGHVMAVDGQRRLDEVLLLLMRAPRSFTGEDVVEIHCHGGVMA
VQQVMERVL-EQPGVRRALPGEFSQRAVLNGRLDLTQAEAVSALVSARSRRAADLAMAGL
DGGIQARITALRERLLDQLTELEARVDFEDDLPPLDGTALLNELQAVRTELLALVADGER
GDALRHGLRVALVGRPNVGKSSLLNRLSRRERAIVTELPGTTRDLLESEIVLDGVPITLM
DTAGIRATNDAVEQLGIARSEEALMSADLVLLIVDGHAGWTETDAQLLARI---PNA---
-VPRVVVANK---SDLD--------------GPPLPREV--------DVQFSALNGAGED
ALVQVLLERC--GAGDAAAIVLSLNTRQRDLASAAAAALARSHEVAQQQLPWDFWTIDLR
EAIRGLGEITGEELTEAVLERVFSRFCIGK
>Prom9515|123965453
------------------MESIVDTED-TIAAIASAISLGKGGIAVIRVTGEEAINSCKN
IVETKSKY-AWESHRVFHGYVKDNLENKYIDEILISVMHSPNSFTGEDVVELHCHGGVIV
VNKVMDTLLSNNNKVRIANPGEFSQRAFLNGKIDLTQAESINQLINAKNLKSAEIAFNGV
KGEIKKKIDVIKNDLIEQLSEIEARVDFEEDFSDFNYHDFSRSIKNIKEKIEILIENTKR
GASIHNGISIALIGKTNVGKSSLLNLLSKKEKAIVTNIPGTTRDMIEVNLTIKDIPIKLV
DTAGIRDTDEYIENIGIEKTFEMIQKSDYIIYLYSLEDGFNKDDEEIISKI---PRE---
-KLITILGNK---KDLI----------DSKKNDQKTFSSD-------IVLMSIKNNEGEK
DLVDKIVKKC--GSKEFENIDIFLNERQISNLRDCLKNLNDTDPIIANQLPFDLLSIEVR
DGIKNLSRITGQELTEDLLNNIFSKFCIGK
>Cya8802|257061940
------------------MAELVTLGE-TIAAIATAIVPQQGSIGIVRLSGNQAVTIARQ
LFTAPGQQ-KWESHRILYGYIRHPQTQQVIDEALLLLMLAPRSYTREDVVEFHCHGGIIP
VQQVLQLCV-E-QGAKLAQPGEFTLRAFLNGRIDLTQAESVAQLVGARSPQASQMALAGL
QGKLAQPIRQLRDRCLDILAEVEARIDFEEDLPPLDENSIIEGLQDILTHVQALLATADR
GELLRTGLKVAIVGRPNVGKSSLLNAWSCSDRAIVTDLPGTTRDVVESQLIVGGIPIQVL
DTAGIRETADRVEKLGVERSRHVASQADLVLLTIDAQMGWTTEDEAIYQQV----QH---
-RPLILVINK---IDLG----LA----DSLSFI-PQIKQ--------IVKTVAAQNQGIE
QLEKAILASVESQNIQAANLDLAINQRQAAVLTRAKIALEQVQETIVNQLPLDFWTIDLR
AAIQALGEITGEEITESVLDRIFSRFCIGK
>Prom9313|33864338
-----------------MMSSPIPHQQ-TIAAVATAVAPGQGGIAVVRLSGPAAEVVGRS
VVSIPGQQ-LWVSHRVLYGHVMDESGKERIDEVLVLLMKGPRSFTGEDVVEIHCHGGLMA
VQRVLERVL-AQPHVRRALPGEFSQRAVLNGRLDLTQAEAISELVAARSRRAAQLAMTGV
DGGIQRRITSLRERLLDQLSELEARVDFEEDLPPLDGAELLLELQCVRRELEQLVEDAKR
GDVLRQGLQVALVGRPNVGKSSLLNRLSRRERAIVTDLPGTTRDVLESEIVLEGVPITLV
DTAGIRATQDALEQLGIDRSHQALAAADVAVLVFDLSLGWTADDAALLAQI---PDD---
-LPRLLVGNK---ADLQPASMAASLMVASLGNEVDGKTV--------DVMLSALTGQGEE
ALIKAVLKTC--GASEAQGLVVALNQRQQDLAAAAAIALARTQEAAEHQLPWDFWTIDLR
QAISSLGEITGEEITEAVLDRIFSRFCIGK
>Cya7822|196255226
--------------------MSIIPGE-TIAAIATAIVPQQGSIGIVRLSGTLALAIART
VFYAPGKQ-AWETHRILYGYIRHPQSGQLIDEALLLLMLAPRSYTKEDVIEFHCHGGIIP
VQQVLQLCL-E-NGARLAQPGEFTLRAFLNGRLDLTQAESVAELVNSQSVQASQIALAGL
QGKLAHPIRQLRSNCLDILAEVEARIDFEEDLPPLNEDEIKQHLAAVLIEVNQILATADR
GELLRSGLKVAIVGRPNVGKSSLLNAWSRSDRAIVTDLPGTTRDVVESQLVVGGIPIQVL
DTAGIRETDDRVEKIGVERSRHAAEAADLILLTIDAQTGWTPEDEQIYQQV----KH---
-RPLILVINK---TDLQ----EA----KSVNYP-SDITS--------VVETVAAKNEGID
QLEKIILNSVQSGHLTVTNLEIAINQRQAAALTQASLSLQQVQETINNQLPLDFWTIDLR
SAIQALGEITGEEVTESVLDRIFSRFCLGK
>Cya7424|218437570
--------------------MSIIPGE-TIAAIATAIVPQQGSIGIVRLSGAKALDIART
LFHAPGKQ-VWESHRILYGYIRHPQSQILIDEALLLLMFAPRSYTKEDVIEFHCHGGIIP
VQQVLQLCL-E-QGARLAQPGEFTLRAFLNGRIDLTKAESVAELVNSQSVQASQVALAGL
EGKLAHPIRQLRSTCLDILAEVEARIDFEEDLPPLDEEDIKQRLTEVLVEVNQILATAER
GELLRNGLKVAIVGRPNVGKSSLLNAWSRSDRAIVTDLPGTTRDVVESQLVVGGIPIQVL
DTAGIRETQDRVEKIGVERSRQAAQRADLILLTIDAQTGWTGEDEEIYQQV----KH---
-RPLILIINK---TDLA----SA----DTINYP-WEITQ--------IVTTVAAKSEGIE
DLEQMILNSVQAGKLTGANLEFAINQRQAAALTRTSVALEQVQDTIKNQLPLDFWTIDLR
SAIQALGEVTGEEVTESILNRVFSRFCIGK
>PromN1A|124024977
------------------MNSFSPTED-TIAAIATAVSPGQGSIAAIRISGSSAIETSKN
IVDVPGIQ-DWSTHKVLYGHVTEENRKKYIDEVLILVMKGPRSFTGEDVVEIHCHGGIIP
VQKILERIL-AFPSVRRAEPGEFSQRAVLNGRLSLTQAESISELVSARSRKAAELAINGI
EGNIQTTIQSIRKRLIEQLTEIEARIDFEEDLPLLDEKHVKNEIVAIKKDLNELIDNAKR
GSWVRSGLKVALAGKPNVGKSSLMNRLSKQEKAIVTDLPGTTRDILESEIVLEGIPVTFI
DTAGLRDTKDIIEKIGISRTKKTLIHADLIILIFDYSSGWTNEDESILKQL---PVN---
-IPLLIVGNK---SDLM-------NDQSFEKVPKYILKKEN------LVILSAKTGNGED
DLINYLLKKC--GSSQTHGLDIALNERQLDLAKSTTESLENINKVFDEKLPWDFWTIDLR
QAINYLGELTGEDLTENLLDNIFSKFCIGK
>Micc|254414160
------------------MSEQFVQGE-TIAAIATAVVPQQGSVGIVRVSGENALEIARQ
LFHAPGRQ-LWQTHRILYGYVRHPQTQQIVDEALLLIMQSPRSYTREDVVEFHCHGGIMP
VQQVLQLCL-E-LGARLAQPGEFTLRAFLNGRLDLTQAESIADLVGSRSPAAAQAALAGI
QGKLAVPIRQLRATCLDSLAEIEARIDFEEDLPPLDEAGIIAQLQQVLTNIKQILATADR
GQLLRTGLNIAIVGRPNVGKSSLLNAWSRSDRAIVTDLPGTTRDVVESQLVVGGIPIQVL
DTAGIRETVDQVEKIGVERSRRAAEAADLIVLVIEATAGWSSDDQEIYTQV----KH---
-RPLILVINK---TDLA----PA----DSVSYP-DSIDR--------VITAAVTKNEGIE
ALEQGILEAVQTGTLHAADLDLAINQRQAAALTQAKIALEQVQETIAQQLPLDFWTIDLR
GAIQALGEITGEEVTESVLDRIFSRFCIGK
>Prom9202|254525774
------------------MDSIVTTED-TIAAIASAISIGKGGVAIIRVSGKDSINSCKK
IVQTKSKY-AWESHRVFHGFIQENKQNKFIDEVLISVMKSPNSFTGEDVVELHCHGGVII
VNKVLKILLSSNSRVRLANPGEFSQRAFLNGKIDLTQAESINQLINASNTRSAELAFSGI
QGEIKKKINDIKNDLINQLCEIEARVDFEEDFTDFDYTKYLKNIKKVKEKIEVLIENAKR
NSYIHDGISIALIGKTNVGKSSLLNLLAKKEKAIVTNIPGTTRDVIEVNLTINDIPMKII
DTAGIRETREQIERIGIKKSFRK-------------------------------------
------------------------------------------------------------
------------------------------------------------------------
------------------------------
>Nods|119508848
------------------MSELLAITG-TIAAIATAVIPQQGSVSIVRVSGSQAMAIAQA
LFSAPGQQ-VWESHRILYGHIRHPQTQALVDEALLLIMQAPRSYTREDVVEFHCHGGIMA
VQQVLQLCL-E-QGARLAQPGEFTLRAFLNGRLDLTQAESIADLVGARSPQAAQTALAGL
QGKLASPIRQLRANCLDILAEIEARIDFEEDLPPLDHKGIISDIDHVAAEISKFLATKDK
GELLRTGLKVAIVGRPNVGKSSLLNAWSQSDRAIVTDLPGTTRDVVESQLVVGGIPVQVL
DTAGIRETVDQVEKIGVERSRRAANAADLVLLTIDASAGWTESDQEIYDQV----QH---
-RPLILVINK---IDLV----ET-ASIDSGKYP-HNIHQ--------IVTTIAAKNQGID
ALETAILNIVQTGKVQAADMDLAINQRQAAALTQAKISLEQVQVTITDQLPLDFWTIDLR
GAIQALGEITGEQVTESVLDRIFSRFCIGK
>Cyab|254432026
----------------MRGELELDSND-TIAAVATAVAPGQGSVAIVRISGPRAEAIGAR
LFRAPGQQ-VWDSHRVLYGHVVDPATEEPVDEALLLLMRAPRSFTRETVVELHGHGGLVA
VQRVLELVL-A-AGARRALPGEFSQRAFLHGRLDLTRAEAISELVTARSRRAAQLAMAGL
DGGLQRRIGALRERLLDQLAELEARVDFEEDLPPLDGEAVVAALTAVRRELEQLVAEARQ
GALLREGLRVAIVGRPNVGKSSLLNRLSRRERAIVTDLPGTTRDLLESELVLDGVPLTLL
DTAGIRPTDDAVEQLGIARSREALAAADAVVLVFDLTAGWTPADAELRALV---PDG---
-VPLLLVGNK---ADLD---------------PGPAAAQA-------DVAISALTGAGSD
ALVEQLLQRC--GAAEVQGVQVALNDRQRDLAARAAVALTGSLEAAAQQLPWDFWTIDLR
GAVRCLGEITGEEVSEAVLDRVFARFCIGK
>Acam|158334891
-----------------------MKQT-TIAAIATAIVPQQGSIGIVRLSGVEAVSIAKQ
LFQTPGKQ-QWESHRVLYGYIQQPLTQQIIDEGLLLLMLAPRSYTREDVVEFHCHGGMIA
VQQVLEACL-Q-AGAELAQPGEFTLRAFLNGRLDLTQAEGVADLVGARSPQAAQAALAGV
QGKLASPIRELRQRCLDTLAEVEARVDFEDDLPPLDEAGVQAELQDIHATLQAILATADQ
GELLRNGLTVAIIGRPNVGKSSLLNAWCRCDRAIVTDLPGTTRDVVESQLVVGGIPIQVL
DTAGIRETEDQVEQIGVTRSHQAAQSADLVLLTIDASVGWTSDDQQLYQAF----QD---
-LPLILIVNK---VDLV----PQ----EQVVYP-EAIAQ--------VVSTIAAQNQGIS
ELETAILETVQTQSLKAANLDWAINQRQAAALQKAQAALEHVQGAIADQLPLDFWTIDLR
GAIQALGEITGEDITESVLDRIFSRFCIGK
>Prom9301|126695547
------------------MDSIVTTED-TIAAIASAISIGKGGVAIIRVSGKDAINSCKK
IVQTKSKY-AWESHRVFRGFIQENKQNKFIDEVLILVMKSPNSFTGEDVVELHCHGGIII
VNKVLKILLSSNSRVRIANPGEFSQRAFLNGKIDLTQAESINQLINASNTRSAELAFSGI
QGEIKKKIDDIKNDLINQLCEIEARVDFEEDFTDFDYTKYLKNIKKVKEKIELLIENAKR
NSYIHNGISIALIGKTNVGKSSLLNLLAKKEKAIVTNIPGTTRDVIEVNLTINDIPMKII
DTAGIRETYEQIESIGIKKSFGKIKESDFIIYIYSLEEGFNEEDKKIIQEI---PKE---
-KLITILGNK---KDLI----------DCKNINSNELKN--------TILMSIKNNDGEK
LLIDTIIKKC--GLKQVENINIFLNERHQTNLSACLSNLNDTDEIIENKLPFDLLSIELR
DGIQNLSKITGQELTEELLDNIFSKFCIGK
>Artm|209524294
------------------MSPISTKTE-TIAAIATAIVPQQGSIGIVRMSGSEAVAIAKT
LFKAPGNQ-PWSSHRILYGYIHHPHTQQLVDEALLLLMLAPRSYTREDVVEFHCHGGIIP
VQQVLQLCL-Q-AGARLATPGEFTLRAFLNGRLDLTQAESVAELVGAKSPQAASAALAGL
RGKLAAPIHHLRSLCLDILAEIEARVDFEEDLPPLNESEIIHQLQEVLQQLTDILDTADR
GELLRTGLKVAIVGRPNVGKSSLLNAWSRSDRAIVTDLPGTTRDVVESQLVVGGIPIQVL
DTAGIRKSDDKVEQIGVERSQIAAQSADLVLFTLDCENGWTEAENEIYQQV----KN---
-RPIIIVMNK---SDRLSSAQLENLRQSIINQLDIKPSL--------IIATAATLNQGIT
DLEESILNAVHTENLQSANLEFAINQRQAAALTRAKIALEQVENTISDRLPFDFWTIDLR
GAIHALGEVTGEEVTESVLDRIFSRFCIGK
>Syne6301|56750048
MYRRWRADNNTGTVAPCSARMVGFSGD-TIAAIATAIVPQQGSVGIVRLSGAAATEIARQ
IFQIAGQQ-PWESHRILYGYIRDPESGRLVDEALLLPMLAPRSYTREDVVELHCHGGLMP
VQQTLQLCI-R-AGARLAEPGEFTLRAFLNGRLDLSQAESIADLISAQSPQAAQAALGSL
QGKLGHPIRQLRDRCLDILAEVEARIDFEDDLPPLDLEAIAAQLTAAGADMQAILSTADR
GELLRTGLKIAIVGRPNVGKSSLLNAWSRCDRAIVTDLPGRTRDLVESQLIVGGIPVQVL
DTAGIRETSDQVEQIGVERSRRAAQSADLVLLTIDASAGWSAEDQTIWEAV----SD---
-RPILLVINK---RDRL----SE-AERHAIALPQQEFKA--------IVWTAAAQQKGIE
DLEAAILAAVGTGDLTSANWDWALNQRQVAALTTAQTALRRVEETLQAQLPLDFWTIDLR
EAIAALGSITGEGIAESMLDLIFSRFCIGK
>Anav|75908210
------------------MTQLLAITG-TIAAIATAIVPQQGSVGIVRVSGSQAIAIAQT
LFHAPGKQ-VWESHRILYGYIRHPQTRQIVDEALLLLMKAPRSYTREDVVEFHCHGGIMA
VQQVLQLCL-E-GGARLAQPGEFTLRAFLNGRLDLTQAESIADLVGARSPQAAQTALAGL
QGKLAHPIRQLRANCLDILAEIEARIDFEEDLPPLDDEKIISDIENIAAEISQLLATKDK
GELLRTGLKVAIVGRPNVGKSSLLNAWSQSDRAIVTDLPGTTRDVVESQLVVGGIPVQVL
DTAGIRETSDQVEKIGVERSRQAANTADLVLLTIDAATGWTTGDQEIYEQV----KH---
-RPLILVMNK---IDLV----DK-KLITSLEYP-KNITQ--------IVHTAAAQKQGID
ALETAILEIVQTGKVKAADMDLAINQRQAAALTQAKISLEQVQATITQQLPLDFWTIDLR
GAIQALGEITGEEVTESVLDRIFSRFCIGK
>Artp|284053846
------------------MSPISTKSE-TIAAIATAIVPQQGSIGIVRMSGAEAVAIAKT
LFKAPGNQ-PWSSHRILYGYIHHPHTQQLVDEALLLLMLAPRSYTREDVVEFHCHGGIIP
VQQVLQLCL-Q-AGARLATPGEFTLRAFLNGRLDLTQAESVAELVGAQSPQAASAALAGL
RGKLADPIHHLRSLCLDILAEIEARVDFEEDLPPLNESEIIHQLQEVLQQLTDILDTADR
GELLRTGLKVAIVGRPNVGKSSLLNAWSRSDRAIVTDLPGTTRDVVESQLVVGGIPVQVL
DTAGIRKSDDKVEQIGVERSQIAAQSADLVLFTLDCEKGWTEGENEIYQQV----KN---
-RPIIVVMNK---SDRLSSAQLENLRQAIINKLDIKPSL--------IIATAATLNQGIT
DLETSILNAVHTENLQSANLEFAINQRQAAALTRAKIALEQVENTIGDRLPFDFWTIDLR
GAIHALGEVTGEEVTESVLDRIFSRFCIGK
>Cya7425|220909026
---------------------MLNPGQ-TIAAIATAIVPQQGSIAIVRLSGSEAVAIAQR
LFIAPGQQ-VWESHRILYGYVCNPRTGQRVDEALLLLMLAPRSYTKEDVVEFHCHGGMIA
VQQVLQLCL-E-AGAVLAQPGEFTLRAFLHGRLDLTQAESVADLVGAKSPQAAQAALAGL
QGKLIQPLQQLRRTCIDILAEIEARIDFEEDLPPLDLNQISSQIQHSLTEVNRILATADR
GELLRTGLKVAIVGRPNVGKSSLLNAWSRSDRAIVTELPGTTRDVVESYLVVGGIPVQVL
DTAGIRETSDQVEQIGVERSHKAAQAADLVLLVIDAQTGWTAEDQAIYTQV----QE---
-RSLILVINK---IDLV----DQ-AFQPQACLPDPALT---------YLCTAAAQNQGIE
DLESAILSKVQGGELEGANLDWAINQRQAAALTRAKLSLENVQETIANQLPLDFWTIDLR
EAIRALGEITGEEVTESVLDQIFSRFCIGK
>Cya51142|172039509
------------------MTKMITQGE-TIAAIATAIVPQQGSIGIIRLSGNKALNIAQT
LFIAPGKQ-KWESHRILYGYIRHPQTEQVIDEALLLMMLAPRSYTREDVIEFHCHGGIMP
VQQVLQLCL-E-QGAILAQPGEFTLRAFLNGRIDLTQAESIRELVSARSQQASQMALAGL
QGKLAQPIQTLRHHCLDILAEIEARIDFEEDLPPLDENAISQGLKSILEQFESILNTAEQ
GELLRNGLKVAIVGRPNVGKSSLLNAWSRSDRAIVTDLPGTTRDVVESQLVVGGIPIQVL
DTAGIRQTTDQVEKIGVERSRLAASQADLVLLTIDATVGWTSQDSEIYQPI----RH---
-LPVILVINK---IDLA----TP----NLSQFP-PEITE--------IVKTSAANHQGIE
ALEAAILKAINQQKLTANNLDFAINQRQSAALTRAKIALQQVQITIAEDLPLDFWTIDLR
SAIQALGEITGEEITESVLDKIFSRFCIGK
>Lyns|119486976
------------------MSETGSGGE-TIVAIATAIVPQQGSIGIVRLSGSQAIAIAKL
LFAAPGRQ-PWESHRILYGYIRHPQTQQVVDEALLLLMLAPRSYTREDVVEFHCHGGIIA
VQQVLQLCL-E-AGARLAQPGEFTLRAFLNGRIDLTQAESIAELVGSQSQAAALAAIAGL
QGKLATPIRQLRATCLDVLAEIEARIDFEEDLPPLNVPEIVSQVNQISAELSILIETAEK
GERLRSGLKVAIVGRPNVGKSSLLNAWSQSDRAIVTDLPGTTRDVVESQLVVGGIPVQVL
DTAGIRNSEDQVEKIGIERSQTAAKLADLVLLTIDAEAGWTESDEEIYQQV----QH---
-RPLILILNK---IDRV----SA----NELDAKVEEILAKLNRENLLTVKTAAALNQGIT
ELETAILTAINAGNLQAKNLDIAINQRQASVITRAKKALDQMKITIENQLPLDFWTIDLR
EAIQALGEVTGEEVTESVLDRIFSRFCIGK
>Prom9211|159902748
------------------MNLAFSTEE-TIAAIASAVSPGQGGVAVIRISGRSAQETCKQ
IVHIPGDQ-IWSSHRIVYGHVIEKKTQKHIDEVLILIMEAPRSFTGEDVVEIHCHGGLIS
VQRILNQIL-EQPDVRRALPGEFSQRAVLNGRLDLIQAEAINDLISAKSQKAAELAMAGV
DGDITQRINSLRDKLLDQLSEIEARIDFEDDLPPLNKQALLADLIKINNELQQLVIDAKQ
GCIFRNGLKIALIGLPNVGKSSVLNRLSKRERAIVTALPGTTRDLLESEIILEGIPITLL
DTAGIRSTNDEVEKIGVAKSKNALMTADIVLFIFDMSIGWTTADQDLFDQI---PKQ---
-MPTLLIGNK---ADIK--------------VQQDTNQA--------EIIFSALTGQGEN
NLIQALLKIC--GLHETHGIEIALNERQLDLVNAASKALGKTLEVTTQELPWDFWTIDLR
DAIQKLGELTGHEISEALLDRIFSRFCIGK
>Noss|17232169
----------------------MAITG-TIAAIATAIVPQQGSVGIVRVSGSQAIAIAQT
LFDAPGKQ-VWESHRILYGYIRHPQTRQIVDEALLLLMKAPRSYTREDVVEFHCHGGIIA
VQQVLQLCL-E-SGARLAQPGEFTLRAFLNGRLDLTQAESIADLVGARSPQAAQTALAGL
QGKLAHPIRQLRANCLDILAEIEARIDFEEDLPPLDDEAIISDIENIAAEISQLLATKDK
GELLRTGLKVAIVGRPNVGKSSLLNAWSQSDRAIVTDLPGTTRDVVESQLVVGGIPVQVL
DTAGIRETSDQVEKIGVERSRQAANTADLVLLTIDAATGWTTGDQEIYEQV----KH---
-RPLILVMNK---IDLV----EK-QLITSLEYP-ENITQ--------IVHTAAAQKQGID
SLETAILEIVQTGKVQAADMDLAINQRQAAALTQAKMSLEQVQATITQQLPLDFWTIDLR
GAIQALGEITGEEVTESVLDRIFSRFCIGK
>Cya8801|218248879
------------------MAELVTLGE-TIAAIATAIVPQQGSIGIVRLSGNQAVTIARQ
LFTAPGQQ-KWESHRILYGYIRHPQTQQVIDEALLLLMLAPRSYTREDVVEFHCHGGIIP
VQQVLQLCV-E-QGAKLAQPGEFTLRAFLNGRIDLTQAESVAQLVGARSPQASQMALAGL
QGKLAQPIRQLRDRCLDILAEVEARIDFEEDLPPLDENSIIEGLQDILTHVQALLATADR
GELLRTGLKVAIVGRPNVGKSSLLNAWSRSDRAIVTDLPGTTRDVVESQLIVGGIPIQVL
DTAGIRETADRVEKLGVERSRHVASQADLVLLTIDAQMGWTTEDEAIYQQV----QH---
-RPLILVINK---IDLG----LA----DSLSFI-PQIKQ--------IVKTVAAQNQGIE
QLEKAILASVESQNIQAANLDLAINQRQAAVLTRAKIALEKVQETIVNQLPLDFWTIDLR
AAIQALGEITGEEITESVLDRIFSRFCIGK
>Glov|37522021
------------------------MSD-TICAIATAIVPQQGSVGIVRLSGSEALALAKR
VFRLRGKQ-AFESHRIHYGHFLDADGG-ILDECLVLYMQAPRSFTREDVVEFHCHGGIAV
IQQILRRCV-E-LGARLARPGEFTLRAFLNGRIDLTEAEAVAELVSARSPEAARLAVGGL
AGKLAGEVRQLRSGCLDLLAELEARLDFEDDLPPLDTGAVRANIGQSLAHARRLMATSTR
GELLRTGLKVAIVGRPNVGKSSLLNAWSRTDRAIVTDLPGTTRDVVESMLNVQGIPVQVL
DTAGIREATDTVERIGIERSHAAAREADLVLLVIDRTEGWTCADSDIFAQV----RE---
-RPVIVVVNK---SDLE----GP-----PVYTPSRGVLA--------TVPTAAPVGDGID
ALEGAILAALGQEAFSVADGDFAVNERQYEALVRAEVALVRVVETVEAALPIDFWTIDLR
AAAHALGEVTGESVTEAVLERIFSKFCIGK
>Syns8102|33866852
----------------------MNASD-TIAAVATAVAPGQGGIAVVRVSGPAAEATGRS
VVHCPGRQ-VCGSHRVMYGHVIDGE-GRRLDEVLLLLMRGPRSFTGEDVVEIHCHGGVVA
VQQVLERVL-AHPGVRRALPGEFSQRAVLNGRLDLTRAEAVSELVAARSRRAAELAMAGL
DGGIQAKITALRERLLDQLTELEARVDFEEDLPPLDGDALLDGLQQVRQALLTLVADGER
ADALRSGLRVALVGRPNVGKSSLLNRLSRRERAIVTELPGTTRDLLESEIVLEGVPITLL
DTAGIRSTDDAVEQLGIARSEEALATADVVLLVLDGHAGWTAEDAALLARI---PEH---
-IPRILVANK---ADLP-----------AGALPQPV-----------DVQLSALEGTGEE
DLVQALLERC--GAAGTEGVLLALNERQRDLAATAAAALGRSQEVAAQQLPWDFWTIDLR
EAIRALGEITGEELTEAVLDRVFSRFCIGK
>Thee|22298504
---------------------MRHFHD-TIAAIATAIVPQQGSIGIVRLSGAKAVAIAQS
LFEAPGKQ-PWESHRILYGYVRDPQTKERVDEALLLLMLAPRSYTREDVVEFHCHGGLIP
VQRVLQLCV-A-AGARLADPGEFTLRAFLNGRLDLTQAESVAELVAAQSTTAAQIALAGL
TGKLARPLQQIRQTCLSLLAEIEARLDFTDELPPLDPAAIAEQIRQLQHQVEAFLATAER
GALIRTGLKVAIVGRPNVGKSSLLNAWSRSDRAIVTDLPGTTRDIVESQLVVGGIPIQVL
DTAGIRETDNLVEQIGVQRSRQAALSADLILLVIDASQGWTAADQAIYDQLQLKQRRQQA
PQSVLVVLNK---ADLL----SETTEVKDIPLPIAPIP---------TVLLSALSQRGIE
QLEDAILHLVQGQGVSAANLDFAINQRQAGLLEQVHQSLNHVLAAIDAQLPLDFWTIDLH
AAARALGTLTGEEVTESVLTEIFSRFCIGK
>Syns9916|116074031
--------------MSTPETGHSLPLD-TIVAVATAVAPGQGGIAVIRLSGPQAQQVVQT
IAHFPGQQ-EWASHRVLYGHVLAADGVERLDEVLVLVMQAPRSFTAEDVVEIHCHGGVIA
VQRVLARVL-EQPGVRRALPGEFSQRAVLNGRLDLTRAEAITDLVAARSQRAAQLAMAGL
DGGIQRRIGALRERLLDQLSELEARVDFEEDLPPLDGPALLRELLAVRDALLELVADGER
GDALRTGLRVALVGRPNVGKSSLLNRLSRRERAIVTDLPGTTRDLLESEIVLEGVPITLL
DTAGIRVTTDAVEQLGIARSHDALASADLVLLLFDLSEGWTAEDQALLARI---PEG---
-VEHLLVGNK---ADLA----------APVQAEGRPLAV--------DVQLSAQTGDGEA
ELVQAMLRRC--GALSEQPLLLALNQRQVDLAAAAAAALQRSEEVAAQGLPWDFWTIDLR
QAIQSLGEITGEELTESVLDRIFSRFCIGK
>PromMED|33860749
------------------MESIIDTED-TIAAIASAVSLGKGGIAVIRVSGEEAINSCKN
IVETKSKY-AWESHRVFHGFIKDNLENKFIDEILITVMHSPNSFTGEDIVELHCHGGVIV
VNKVIETLLSNNTGVRIANPGEFSQRAFLNGKIDLTQAESINQLINAKNLKSAEIAFNGV
KGEIKKKIDIIKNDLIEQLSEIEARVDFEEDFSEFNYNDFSRNIKIIKEKIKILIENSKR
GAHIHNGISIALIGKTNVGKSSLLNLLSKKEKAIVTSIPGTTRDIIEVNLTIKDIPIKII
DTAGIRETDEYIENIGIDKSFEMIQNSDYIIYLYSLEEGLNKDDEKIISKI---PQE---
-KLITILGNK---KDLI----------DSKKVNKKNLSN--------SVLMSIKNDEGEK
ELVEKIVKKC--GSKEFENIDIFLNERQISNLTDCLKNLNDTDPIIANKLPFDLLSIEVR
DGIKNLSRITGQELTEDLLNNIFSKFCIGK
>Scys6803|16330488
----------------------MQLED-TIAAIATAIVPQQGSIGVVRLSGPQSLTIAKT
LFDAPGNQ-TWESHRILYGHVRHPQTKAAIDEALLLLMLAPRSYTKEDVVEFQCHGGIMP
VQQVLQLCL-Q-QGARLAQPGEFSFRAFLNGRLDLTQAESISELVGAQSPQAAAIALAGL
QGKLAQPIRDLRNTCLDILAEVEARIDFEDDLPPLDEDSIRQQLQNLYQQLEDILNTAQR
GELLRTGLKVAIVGQPNVGKSSLLNAWSRTDRAIVTDLPGTTRDVVESQLVVEGIPIQVL
DTAGIRETADQVEQIGVERSRKAAQQADLVLLTVDAHQGWTEADQLIYEQV----KD---
-RPLILVINK---IDLG----RA----DLVSYP-PEITN--------TVLTAAAANLGIE
ALENAIIEQVNQTNLSPQNLDFAINQRQEAVLTEAQLALKQLQQTMAEQLPLDFWTIDLR
LAINALGQVTGETVTESVLDRIFSRFCIGK
>Syn9902|78185703
----------------------MPPLD-TIAAVATAVAPGQGGIAVIRLSGPVAEQVAQA
VVQCPGHQ-EWGSHRILYGHVMAVDGQRRLDEVLLLLMRAPRSFTGEDVVEIHCHGGVMA
VQQVLERVL-EHPGVRRALPGEFSQRAVLNGRLDLTQAEAVSELVSARSRRAADLAMAGL
DGGIQARITVLRERLLDQLTELEARVDFEDDLPPLDGTALLNELQAVRVELLALVADGER
GDALRHGLRVALVGRPNVGKSSLLNRLSRRERAIVTELPGTTRDLLESEIVLDGVPITLM
DTAGIRATNDAVEQLGIARSEEALISADVVVLIVDGHAGWTETDAQLLARI---PND---
-VPRVVVANK---SDLD-------------GPPLPGLV---------DVQFSALNGAGED
AFVQVLLERC--GAGDAAGIVLSLNTRQRDLASVAAAALERSHEVAQQQLPWDFWTIDLR
EAIRGLGEITGEELTEAVLERVFSRFCIGK
>Trie|113478139
-----------------MVITEMTPRN-TIAAIATAIVPQQGSVGIVRMSGSEAMKIAQT
LFHAPGKQ-VWETHHILYGYIRHPHTGQLVDETLLLIMKAPRSYTREDVVEFHCHGGIIA
IQQVLQLCI-E-AGAELAQPGEFTLRAFLNGRLDLTQAESIAELVGSQSPAAAQVALAGL
QGKLASPIRHLRACCLDILAEIEARIDFEEDLPPLDESEISQKLDDILVDLSMVLATASR
GELLRTGLKVAIIGRPNVGKSSLLNAWSHSDRAIVTDLPGTTRDVVESQLVVGGIPVQVL
DTAGIRETEDRVEKIGVERSCQAAESADIVLLTIDAQVGWTELDEVIYQQV----KH---
-RFLILIINKVDQVDLV----HS-ELIRSIFYP-ETIKN--------VVATAAINNQGIE
ELEAAILNAVNLDNVQPENLDFAVNQRQAAALTRAKIALEQCLNTIKNNLPLDFWTIDLR
GSIYALGEVTGEDVTESVLDIIFSRFCIGK
>Syn9311|113953182
------------------MSGIGPDQALSIAAIATAVAPGQGGIAVIRLSGPSAVRAVAA
ITVIPGQQ-VWESHRVLYGHVVAAGGVERLDEVLVLVMLAPRSFTGEDVVEIHCHGGVIA
VQQVLARVL-EQPGVRRALPGEFSQRAVLNGRLDLTRAEAIGDLVGARSQRAAQLAMAGL
DGGIQKKMVVLRERLLDQLSELEARVDFEEDLPPLNGEALLQELQAVRLELLTLVADGER
GSVVRHGLRVALVGRPNVGKSSLLNLLSRRERAIVTDLPGTTRDLLESEIVLDGVPITLL
DTAGIRATSNAVEKLGIARSRDALASADLVLLLFDLAQGWSDDDQALFALI---PEG---
-VPCLRVGNK---ADLP-------LKAEPVAETVAASVA--------DVRLSAVTGDGEQ
ALVQAVLERC--GALGEQPLLLALNQRQSDLAVTAAEALARSEQVAADGLPWDFWTIDLR
QAIRSLGEITGEQLTESVLDRIFSRFCIGK
>NoAz|298490946
------------------MSKLLANTG-TIAAIATAVVPQQGSVGIVRVSGDKAIAIAQT
LFSAPRRQ-VWESHRILYGYIRQPQTRQLVDEALLLIMKAPRSFTREDVVEFHCHGGIIA
VQQVLQLCL-E-NGARLAQPGEFTLRAFLNGRLDLTQAESVADLVGAKSPQAAQTALAGL
QGKLAHPIRQLRAQCLDILAEIEARIDFEEDLPPLDEQRIISEIDQVTLEITKFLATKDQ
GELLRTGLKVAIVGRPNVGKSSLLNAWSQSDRAIVTDLPGTTRDVVESQLVVGGIPVQVL
DTAGIRETADQVEKIGVERSRRASSAADLVLFTIDASAGWTQADQEIYEQV----KH---
-RPVILVINK---IDLI----SI-AEKQTLQSKIQSPKS--------KIVTAAAQNQGID
SLETAVLEIVKAGKVQAADIDLAINQRQAAALTKAKISLEQVQVTIIEQLPLDFWTIDLR
GAIYALGEITGEEVTESVLDRIFSKFCIGK
>Ucyn|284929261
---------------------MIRSGR-TIAAIATAVVPEEGSVGIVRLSGDKAYAIAKK
IFIAPGKQ-QWESHKVLYGYIHSSKDSRIIDEALLILMLAPRSYTREDIVEFHCHGGIIV
VQQVLQLCI-K-EGAILAEHGEFTLRAFLNGRIDLTQAESISEIVGAKSPLASQIAMAGI
QGKLSNPIKNLRLDCLELLSEIESRIDFEEDLPPLSQVVILQKIQDFLHRVKKLLSTSKT
GELLRSGLKIAILGRPNVGKSSLLNSWSRSNKAIVTDLPGTTRDIVESNLIIKNIPIKVL
DTAGIRHTDNQIEKIGVQRTHLAANQADLILLTIDAQIGWTEEETEIYKKI----KH---
-LPIILIVNK---IDLN----VP----DLSIIP-SEIQE--------VIKISAIQNLGID
SIEEAILNFIYKKNLIAKNVDFTINQRQLEILIRVKIAFEDIIKTINNELPLDFITIDLR
SAIKILGEITGDEVTESLLSKIFSTFCIGK
>Syns5701|87300820
------------------------------------------------------------
--------------------MCDPASGERLDEALLLLMKAPRSFTREDVVELHCHGGLIA
VARVLELVL-L-SGARRARPGEFSQRAFLNGRLDLTRAEAISDLITARSRRAAQLALAGL
DGGLQRRISALRERLLDQLAELEARVDFEEDLPPLDPEALVAELEAVRLELQVLVAEASV
GQLLREGLKVAIIGRPNVGKSSLLNALSRRERAIVTELPGTTRDLLESELVLQGVPLTLL
DTAGIRPTDDPVERLGIERSRQALAAADAVLLLVDLAEGWTQADAELHAQV---LAG---
-VPSLVVGNK---ADRA--------------AGAPPAQV--------DVVISALTGSGLE
ALAEALLSRC--GHSLGQGLEVALNVRQRDLAAAAATSLDGSLEAAAAGLPWDFWTIDLR
QAARSLGEITGEEVNEAVLDRVFSRFCIGK
>YellB|86610114
------------------MDPTAPLAD-TIAAIATAVVPEQGSVGIVRLSGSRALPIVQA
IFTPARRNAVWESHRLLYGWIRDEK-GQILDEALAVWMQAPRSYTREDVAELHCHGGIMV
VQATLQQCL-R-QGARLAQPGEFSLRAFLNGRIDLTQAESVADLVAARSPQAARMALAGL
QGKLGGSIRALRQELLGLLAEIEARLDFEEDLPPLDVAAWQARLQAIQTQIQALLATAER
GQLLRTGVKVAIVGRPNVGKSSLLNAWSGQDRAIVTDLPGTTRDVVESHLVVKGIPVQLL
DTAGIRATEDPVERLGVERSQRLAQAADVLVLVIDAQAGWTAADAAIYESI----RH---
-RPLILVINK---TDLA----PP----EGIPLP-PEIAH--------RVPAVAAQGKGIP
ELEEALEQLVTQGRPQP-NLEISLNQRQAAALQQAQASLEQVGQAIQAQLPLDFWSIDLR
GALHALGQITGEEISESVLDQIFSRFCIGK
>Syn7002|170077787
----------------------MNLGD-TIVAIASAVVPNQGSIGIVRLSGAAALPIARQ
LFQDPGQQ-TWESHRILYGYVRHPQTQTIVDEALLLLMLAPRSFTAEDVVEFHCHGGIIP
VQQVLQLCL-G-AGARLATPGEFTLRAFLNGRIDLTQAESVAELVGAKSPQSAQVALAGI
QGKLAQPIQQLRGQCLDILAEVEARIDFEDDLPPLDEPQIQRDLTQVLEKVAQILQTSDR
GELLRTGLKVAIVGRPNVGKSSLLNAWSRSDRAIVTDLPGTTRDVVESQLVVQGIPVQVL
DTAGIRDTEDAVEKIGVARSLAASQQADLILFTIDAAVGWTAADQEIFQRIVATKAN---
-QPLILILNK---IDIG----QP----EAIEIP-PQVQG--------VVKTAAAQHQGVD
ELETAIANLVQAGKVGAADLDFAINQRQAAALAQAQQALIQVRETIAQGLPLDFWTIDLR
SAIQALGEITGEGVTESVLDRIFSRFCIGK
>Cylr|282901593
------------------MTKLLSHAG-TIAAIATAVVPQQGSVGIVRVSGDQAMAIAHT
LFYTPGKQ-IWESHRILYGFVRQPETKQVVDEALLLIMKAPRSFTREDVVEFHCHGGIIP
VQQVLQLCL-E-NGARLAQPGEFTLRAFLNGRLDLTQAESIADLVGAKSPQAAQTALAGL
RGKLAQPIRSLRNQCLDILAEIEARIDFEEDLPPLDQERIITQINQISVKIARLLSTKEK
GELLRSGLKVAIVGRPNVGKSSLLNAWSQCDRAIVTDLPGTTRDIVESQLVVGGIPIQVL
DTAGIRETVDQVEKLGVERSRQAANSADLVLLTIDATAGWQSGDEEIYQQV----KH---
-RPLILVINK---IDLV----E-----DLGGICSPNIEK--------AVKTAAAQNRGIE
DLEQAILEVVQTQKIVAGDLDLAINQRQAAALIKAQIDLVQVQKTIVDQLPLDFWTIDLR
GAIHALGEITGEEVTESLLDLIFSRFCIGK
>Prom9303|124024442
-----------------MMSSPIPHQQ-TIAAVATAVAPGQGGIAVVRLSGPAAEVVGRS
VVSIPGQQ-LWVSHRVLYGHVMDESGKERIDEVLVLLMKGPRSFTGEDVVEIHCHGGLMA
VQRVLERVL-AQPHVRRALPGEFSQRAVLNGRLDLTQAEAISELVAARSRRAAQLAMTGV
DGGIQRRITSLRERLLDQLSELEARVDFEEDLPPLDAAELLLELQCVRRELEQLVEDAKR
GDVLRQGLQVALVGRPNVGKSSLLNRLSRRERAIVTDLPGTTRDVLESEIVLEGVPITLV
DTAGIRATKDALEQLGIDRSHQALAAADVAVLVFDLSLGWTADDAALLAQI---PDD---
-LPRLLVGNK---ADLQ-----PASMTASLSNEVDGKTV--------DVMLSALTGQGEE
ALIEAVLKTC--GASEAQGLVVALNQRQQDLAATAAIALARTQEAAAQKLPWDFWTIDLR
QAISSLGEITGEEITEAVLDRIFSRFCIGK
>Syns7805|88809840
------------------MQEINRDAQ-TIAAVATAVAPAQGGIAVIRLSGPQAQSAVKA
VTRIPGLQ-PWESHHVLYGHVLAAESDERIDEVLVLLMLAPRSFTGEDVVEIHCHGGVIA
VQRVLARVL-DQPGVRRALPGEFSQRAVLNGRLDLTRAEAISDLVAARSQRAAQLAMAGV
DGGIQKRITALRERLLDQLSELEARVDFEEDLPPLDGSALLEELQMVRCQLQQLVEDGQV
GAALRQGLRVALVGRPNVGKSSLLNRLSRRERAIVTDLPGTTRDLLESEIVLEGVPITLL
DTAGIRATTDAVEQLGIARSHDALASADLVLLLFDLSVGWTPDDEALRQRV---PDA---
-VPHLLVGNK---VDLA--------G-SDALARLSSAAV--------DVCLSANTGAGEA
ELVQAMLKRC--GALTDGSLLLSLNQRQADLAQQAADALARSAQVAADGLPWDFWTIDLR
QAIRSLGEITGEELTESVLDRIFSRFCIGK
>Syns7803|148240676
------------------MQEINRDAQ-TIAAVATAVAPGQGGIAVIRLSGPQAQAAVQS
VTRIPGQQ-SWESHRVLYGHVLAGESGERIDEVLVLLMLAPRSFTGEDVVEIHCHGGVIA
VQRVLARVL-DQPGVRRALPGEFSQRAVLNGRLDLTRAEAISDLVAARSQRAAELAMAGV
DGGIQKRITALRDRLLDQLSELEARVDFEEDLPALDGAALLEELQRVRGALQQLVKDGQV
GAALRQGLRVALVGRPNVGKSSLLNRLSRRERAIVTDLPGTTRDLLESEIVLEGVPITLL
DTAGIRATSDAVERLGIARSHDALASADLVLLLFDLSVGWTPDDEALRQRI---PAA---
-VPHLLVGNK---VDVA---------VSDARAGTSGSAA--------DIRLSASTGAGEA
ELVQAVLERC--GALADGSLLLSLNQRQGDLAQQAADALARSAQVAADGLPWDFWTIDLR
QAIHSLGEITGEELTESVLDRIFSRFCIGK
>Cya0110|126657505
------------------MTEMITQGE-TIAAIATAIVPQQGSIGIIRLSGNNALNIAQT
LFIAPGKQ-KWESHRILYGYIRHPQTEQVLDEALLLMMLAPRSYTREDVIEFHCHGGIMP
VQQVLQLCL-E-QGAILAQPGEFTLRAFLNGRIDLTQAESISELVSARSQQASQMALAGL
QGKLAQPIQKLRHHCLDILAEIEARIDFEDDLPPLDKKAISQGLEEILEQVESILKTAEQ
GELLRNGLKVAIVGRPNVGKSSLLNAWSRSDRAIVTDLPGTTRDVVESQLVVGGIPIQVL
DTAGIRQTTDQVEKIGVERSRLAASQADLVLLTIDATVGWTVEDSEIYQPI----RH---
-LPTILVINK---IDLA----TP----DLSQFP-PEIKG--------IVKTSAANHQGIE
ALESTILQGINQQKLTANNLDFAINQRQAAALTRSKIALQQVQITITEDLPLDFWTIDLR
SAIQVLGEITGEEITESVLDKIFSRFCIGK
>Mica|166367612
---------------------MLNTGD-TIAAIATAIVPEQGSIGIVRLSGSEAVAIARR
LFHSPNRQ-KWQSHRLLYGYIRHPQSQAIIDEALLLLMLAPRSFTREDVVEFHCHGGIMP
VQQVLQLCL-E-NGARLAQAGEFSLRAFLNGRIDLTQAESVVDLVGARSPQAAQFALAGL
QGKLAQPIRHLRATCLDILAEIEARIDFEEDLPPLDHAAVLHSIEQVFCQVNLILATAER
GELLRSGLKVAIVGRPNVGKSSLLNAWSRSDRAIVTDLPGTTRDIVESQLVVAGIPVQVL
DTAGIRSASDRVEQIGVERSRQTARSADLVLLTVSAESGWTQEDEEIYRSV----SD---
-RRLILVINK---IDLA----NP----ETVIYP-AEIKR--------VVKLSAAQNQGIE
DLEKSLINAVQNQELQAANLDLAINQRQAAALTRAKIALQQVKKTIDQNLPFDFWSIDLR
TAIQSLGEITGEEVTESVLDRIFSRFCIGK
>Syns8109|260434789
----------------------MPSTD-TIAAVATAVAPGQGGIAVIRLSGPAAEATGRS
VVHCPGRQ-EWGSHRVVYGHVMDGE-GRRLDEVLLLLMRGPRSFTGEDVVEIHCHGGVIA
VQRVLEQVL-RQPGVRRALPGEFSQRAVLNGRLDLTRAEAVSELVAARSRRAAELAIAGL
DGGIQAQITALRERLLDQLTELEARVDFEEDLPPLDGEALQQQLQAVRLELQQLVRDGER
GDALRKGLRVALVGRPNVGKSSLLNRLSRRERAIVTDLPGTTRDLLESEIALEGVPITLL
DTAGIRSTDDAVERLGIARSEEALATADVVLLVLDGHAGWTSEDAALLARI---PEQ---
-IPRILVANK---ADLP-----------AGTFPQPV-----------DVQLSALEGTGEA
DLVQVLLERC--GAAGTEGVLLALNQRQRDLAAQAAEALACSQEVAAQQLPWDFWTIDLR
EAIRALGEITGEEITEAVLDRVFSRFCIGK
