# Supplementary material for: Genome fluctuations in cyanobacteria reflect evolutionary, developmental and adaptive traits
Source: BMC Evol Biol. 2011 Jun 30;11:187. doi: 10.1186/1471-2148-11-187 (PMC3141437; doi:10.1186/1471-2148-11-187)
Supplement: Additional file 8 — Individual and concatenated alignments for protein groups. Compressed file containing all alignments of individual groups (fasta format) and the concatenated alignment of 285 single-copy genes (phylip format). [file 1471-2148-11-187-S8.GZ › Cyanos1466.faa]

>Syne7942|81300399
------------------MTRIWELDFYSRPILDEAGKKLWEVAIAETVTTVEA-PAVTF
RYADFVTGDQVNSVTLQDALKSAIA--------EAGTPPDRIRYFRRPMNNMIRKACTDL
GLPCQLSRRTVSLHNWLEERRQQVYATHPGYNPGPVA--GVQMPDEAPQPLPDALRGDR-
--WAFVDLPFAALAEHGEWGIDFGEAFPLAGIDLPDE--------TPIPGLIIFAS-RAM
PIAAWLSGLEPAWLTY----------D----SPAKQLLLETGGSERWTLAAL--NVPALQ
QEATQFNAAKQAAKGLHFLAVQVDPNSDRFAGFWLLRELPLG--
>PromCC|33239980
-------MEDPNNVGKPLNKADWEVDFYSRPVIEIDGKKRWELLISSTQDFS---GAETF
RWEKKCPANEVNSIWLSEALKEALE----DSSKQGWAFPKRLRCWRTSMKTMITKASEKV
GIEVIESRRTFSLHEWLLQRDKDVYPNEEGYISAPI-PPNPSIDFTQPEPLPEALRGDA-
--WSFSSLSIEAIRGAREWPMEFNALLPIK-KSLEGN--------IEIPGLRMFSKTRAL
PLSAWLSGLEPVRLLV----------EN---N---QLLLESGQESLWLVTDM--SKDYAE
KVKDSLINGKANADGIQFIAIQTSPEEESFTGFWMLKDIDLI--
>Crow|67922272
------------------MGKVWELDFYSRPILDENKKKQWEVLICETQTDSQGSLEDGF
RYAKFCPPKTVNSMWLREAIETAME--------KTGEAPSKVRFFRRQMNNMIVKACEDA
GLVATPSRRTYTLNHWLKQRQQDFYPSQEGYNEAAATNASVAYPALDAIALPDAVRGDRS
DKWTFVSLEASAFEEMKEWDIRFGEGFPLALADLSPD--------TKIPGFIIYSQ-RAL
PLAAWMSGLELVALKF----------KS---KPLPILSLETGLSDSWILANL--TDQSGV
AEGKGFEDTKNKAEGVHFLAIQPRPDVETFSGFWLLKDD-----
>Syn7335|254425410
------------------MGTVWELDFYSRPVLDEQNKKRWEILICEGLQSVEDDPANLF
RYSKYVSNSEVNSETLQAAIEEAIA----QSASESADSPTKVRYFRYQMQNMIKRACEEA
GLLSYPSRRTLALQQWLEDRKVNVYPNEPRYKPS--ASASVAKPIDVVNPLPDALIGQQ-
--WALVTLPAKEFADMGDWDVAFKEAFPLEIAGVEPD--------TPIPGFIIYSN-RAT
PLAAWMSGLEIAGVRAGKEESSNYVSKN---TDTARLLMDTGTIETWLLADL--VTPETQ
AEGLRFENAKAAANNVHFIAVQDSPESETFAGMWLMQTKAFG--
>Syn307|148242688
---------------MSLPANTWELDFYSRPLLDENGKKRWEALICS--------GDGSF
QWQRFCPADSVNSIWLKTALSDALA----AADEASSPAPKRLRCWRSSMRTMVQRAAEGV
GLEMVPSRRCYALVEWLQEREASIYPEMEGHLNGPLAPPPQPLQAA-PLPLPEAVRGDS-
--WGWASLPAASLAEASEWPMDFSGLVPLP--NTKAE--------AMVPGVRLFSSSRAL
ALAGWLSGLEPVRLEV----------CG---Q---QLVLEAGLEDRWLVSDL--QNGEAD
SAQQALEAARQEAGGLQFLAVQSGPDATEFAGFWLLRDLPDV--
>Syn9605|78212273
-----------MSTAALTAAEDWELDFYSRPILEADGRKRWELLITSTPAASG--DAEPF
RFAKVCPSGDVNSLWLSQALAEAKQ----ASASGGWGSPVRLRCWRSSMRTMVQRAAAEQ
DLEVIPSRRTFALLDWLQQREREVYPEEEGFMAGPLAPPPAPVPTP-PVPLPEEVQGDA-
--WSWAALPASLLLEASEWPMSFSGLLPVP-DGIDPE--------ASVPGLRLFSQSRSL
AMAGWLGGLEPVRMIV----------ED---R---QLVLEAGQDDRWLVSDL--EPGIAA
EIAEALATSQQQVRGLQFIAIQSSPEEQTFGGFWMLRDIPIA--
>Nosp|186682051
------------------MGSIWEIDFYSRPILDDNQKKIWEVLVCESPLDIGTKPDSLF
RYAQYCPSTQVNSGWLRTALQEAIT--------QAGKAPIKIRFFRRQMNNMITKACQDV
GIPAQPSRRTLVLNQWLEERMKEVYPQEPGYQGG--TNPSVRLEKPLPQRLPDALEGQQ-
--WVFVTLDAADLAEMPEWEIGFGEAFPLELAKVSPE--------ARIPGILIFSP-RAL
PLAGWMSGLELAFLRF----------DT---SEEARLLLETGVNESWIVANI--KKPQVL
AEAKGFEEAKQKANGVHFIGIQSDPKAQSFAGFWLLQEVNL---
>PromAS|123968120
-----MNSNKKIESSLKLKISDWELDFYSRPIIESNGKKRWELIICSTRSYK---TEDVF
LWNKKCPANEVNSVWLTKALNEAIS----EAKKQGWEKPSIVRFWRSSMKSIIKRSLEAV
SIEAIVSRRTFNLLDRIEFLEKEIYPKEKGYVRGVLAPTFTSKMENPPTPLPEAVRGDA-
--LTISEISIGELKSAENWPMEFGDIFPIQ-QNVNDN--------YLVPGLRLFSKDRSL
ALSAWFSCLEPIKLVV----------NK---N---QLILEAAEDDKWLVTDL--PEKDAN
ILNTKFLENKKNSFGYQFISIQSTPYIEKFAGFWILRDIELIS-
>Rapb|282896250
------------------MGNIWELDFYSRPILDVNQKKVWEVLICESPTDVITKVDSLF
RYSQYCPSTQVNSVWLRQALEEAIE--------KAGVAPIKIRFFRRQMNNMITKACQDM
GIPALSSRKTLVLNQWIQQRMEEVYPQEPGYQQ--VTNSSVRLERPLPQRLPDALEGKQ-
--WTFVSLEASDFTDMPEWEIAFGEAFPLELAGLSPE--------TPIPGILIFSP-RAL
PIAGWMSGLELAYLRF----------DSNPNNQGDRLVLETGGTESWILANL--RTPKLL
EDAKGFEEAKQKANGVHFIGVQSDPQSQSFAGFWLLKEINL---
>YellA|86605930
-------MATQPLHSSPGRGPIWQMDFNAVPLRDGQGRRVWELLVCD--------ASGQL
RQAKYCSNQEVNSTWVAQQLRGYLE--------AAPQPPAAIRVFRARMSSILQRACNAA
GIPMLPSRRVYALKAWMRERAEQVYPQETQFTYSP--EPPVEPEPPDPIPLPDKLQGER-
--WAFVTLRARDLREAETWPMEFGELFPVNWEAWAPD--------TIIPGLVIASR-RAL
PIAAWLSGMEPAYLHV----------AE---G---RLLFEAGLNDCYLFAQL--KDEKLR
AEAEGFAQRQRQAQGIHFLAIQSDFRAQSFAGFWLMQYPL----
>Prom9215|157412945
-----MSINNRTKPSLKLKISDWELDFYSRPIIESNGKKRWELIICSTRSYK---TEDVF
LWNKKCPANEVNSVWLTKALNEAIS----EAKKQGWEKPSIVRFWRSSMKSIIKKSLEAV
SIEAIVSRRTYNLLDRIEFLEKEIYPKEKGYVRGVLAPAFTSKIENSPTPLPEAVRGDA-
--LTISEISIGELKSAENWPMEFGDIFPIK-QDLDDN--------YLVPGLRLFSKDRSL
ALSAWFSCLEPIKLVV----------NE---N---QLILEASEDDKWLVTDL--PKKDAN
ILNSKFLDNKKNSFGYQFISIQSTPYIEKFAGFWILRDIELIS-
>PromN2A|72383696
---------MIASKKPNLKKTDWEIDFYSRPIIDENGKKRWELLITSTNNFK---DKKTF
KWEKICPASSVNSIWLKDAFDEAID----EAYLQGWDKPSVIRCWRSSMKTMIKRAADQI
GIELISSRRTYSLLEWLIERERSFYPQQKGYTGVNLAPPSNPITNQ-AIPLPEEVRGES-
--WSFASLSLNTLREADEWEIEFSNLIPIK-DSINEN--------ISIPGIRLFSPKRSL
ALAAWLGGLEPAKLLI----------EG---T---QIILEAGQADRWLVTDV--EEEAKK
VIENNFLNTKLYADGLQFISVQKSPEENSLHGFWMLKDIEEY--
>Syns9917|87123919
MITAEPASSDGSADSRISRQADWELDFYSRPILEADGKKRWELLITGSPDRS---GRPPF
RYERRCPAGEVNSTWLASALRDALD----LAQSEGWSPPQRLRCWRSAMRTMVQRAGTEL
GLEVRPSRRTYALIDWLAQREREVYPTEEGFMAGPLAPSPAPTPTP-ALPLPEAVRGDA-
--WSWASLPLGSLRDAEDWPLGFHDLLPIP-NALAAD--------QPVPGLRLFSRSRAL
ALAGWLGGLEPVRLRV----------EG---C---QLVLDAGQDDAWLVTDL--EPEAAN
ITQRELDAAREQIGGLQFIAVQTTPETPRFEGFWMLRDQPEP--
>Prom9312|78778914
-----MNINKKKETSPELKISDWELDFYSRPIIEANGKKRWELIICSTRSYE---TKDIF
LWNKKCPASEVNSIWLTKALNEALN----EARKEGWAKPSIVRFWRSSMKSIIKKSLEAT
NIEALVSRRTYNLFDRIEFLEKDIYPKEKGYVRGVLAPTFTSTMESSPTPLPEAVRGDA-
--LTISEISVGELKSAQNWPIEFGDIFPIH-QPLDNN--------ELIPGLRLFSKERSL
ALSAWFSSLEPIKLII----------SK---N---QLILEASEDDKWLVTDL--PEKDAN
ILSTKFLENKKNSFGYQFISIQSTPYIEKFAGFWILRDIELIK-
>SynsBL|116072198
------------MKAAVSKGSDWELDFYSRPILGADGRKRWELLITTTPSSED--GDSPF
RFAKVCPSTEVNSLWLSSALSEARE----QALQAGYGAPVRLRCWRSSMRTMVQRAATEQ
DIEVISSRRTFALLDWLEQREREVYPKEEGFMAGPLAPPPAPVQTP-PIPLPEEVQGDA-
--WSWATLPAGLLRDADDWPMSFSGLLPVP-TNLEDE--------AQVPGLRLFSQTRSL
AMAGWLGGLEPVRLLV----------EG---R---QLILEAGQDDRWLVSDL--DGEASK
SIASALETSQTSVRGLQFIAIQASPDEQAFAGFWMMRDIPMA--
>Prom9515|123965828
-----MTPNKKIDSIQNFKKSDWELDFYSRPIIEKNGKKRWELIISSSKTFK---TEDIF
LWNKICPANEVNSIWLTKSLNEALN----DAERKGWEKPSKIRFWRASMKSIIKKSIENI
GIEALVSRRTYELFDRIEFLEKEVYPLENGYVRGVLAPTFTSRIANDPTPLPEAVRGDA-
--LTISEISIEELKSAENWPIEFGDIFPIK-KSLKNE--------NLVPGLRLFSKERSL
ALAAWFSSLEPVKLHI----------EK---N---QLILEASEDNKWLVTDL--SEKVAK
ELNNKFTQNKNDSFGYQFISIQSTPFIEKFAGFWILRDIELIS-
>Cya8802|257062177
------------------MGTIWELDFYSRPILDENQKKLWEVVICETPLTVDRSPDTLF
KYSQFCSSQTVNSVWLREAIESAIA--------QAGETPQKIRFFRRQMNNMITKACEDA
GIAAVPSRRTYTLTHWLAERNQQFYPTQPGYSVEAAQTSSVAYPELNAIPLPDAVRGDKA
DKWAFVTLEASALEEMNEWEIGFGEGFPLSLLGVTSE--------QRIPGLIIFSD-RAL
PLAAWMSGLELGFLKF----------EE---NPRPIVRLETGTSDSWILVNISPKDAPTL
AEAQGFETAKQNGQQVHFLAIQSSPDTESFAGFWLLKEDCV---
>Prom9313|33863502
-----MIAANTPNITDQHPKTDWELDFYSRPILESDGKKRWELLISSSQDPS---GTAPF
RWVKRCPAGEVNSLWLTDALREALK----DSQEQGWEAPLRLRCWRISMRTMVQRAAAEL
GIEVIPSRRTYALLDWLAERERDVYPLEEGYMAGPLAPPPTPIPTP-PVPLPEAVRGDA-
--WSWASLPLGLLREAQEWPIGFGGLLPVG-ANDNDN--------IPVPGVRMFSQTRAL
ALAGWLGGLEPVCLAV----------DG---T---QLMLEAGQDDRWLVTDL--DDKTAT
AVQQSLLEAREQAGGLQFISVQTSPEEKRFAGFWMLRDLPQP--
>Cya7822|196256906
------------------MGTIWELDFYSRPILDEDEKKLWEVLICEAPTEPDLSPDSLF
QYSEFCSSKTVNSLWLAETLKKAIA--------QAGKAPKKIRFFRRQMNNMITKACEEA
GIDAAPSRRTYALNQWIEQRMKEFYPQQEGYDQKAALSTSVQYPGLNAIPLPDAIRGDKG
DKYAFVSLEAEAFAQLKEWDIAFGEAFPLSMLGINPK--------NKIPGLIIYSS-RAL
PLAGWMSGLEMGYLKF----------EE---SDRPIVRLETGVSDSWIVINV--TNPQIL
SEAKGFEETKKRANNVHFLAVQSSPESESFAGFWLLKEEN----
>Cya7424|218437072
------------------MGMIWELDFYSRPILDENKKKLWEVLICQAPTESDQSPDSLF
KYSEFCSNTTVNSLWLGEAIKKATL--------EAGEAPKKIRFFRRQMNNMISKACEDA
GIDPAPSRRTYALNQWIEERMRDVYPQQEGYDENAAKPVSVQYPALNAVPLPDAIRGDKG
DKYAFVSLEAEAFAQMKEWDIAFGEAFPLSMVGVTSE--------VKIPGVIIYSS-RAL
PLAGWMSGLEMGYLKL----------EE---SSRPILRLETGVSDSWILLNV--TNPQTL
AEAKGFEATKQKANNVHFLAVQSSPESESFSGFWLLKEEN----
>PromN1A|124025296
---------MIASKRSDLKKTDWEIDFYSRPIIDENGKKRWELLITSTNNFK---DKKTF
KWEKICPASSVNSIWLKDAFDEAID----EAYSQGWDKPSVIRCWRSSMKTMIKRAADQI
GIELISSRRTYSLLEWLIERERSFYPQQKGYTGVNLAPPSNPITNQ-AIPLPEEVRGES-
--WSFASLSLNTLREADEWEIEFSNLIPIK-DSINEN--------ISIPGIRLFSPKRSL
ALAAWLGGLEPAKLLI----------EG---T---QIILEAGQADRWLVTDV--EEEAKK
VIENNFQNTKLYADGLQFISVQKSPEENSLDGFWMLKDIEEY--
>Micc|254413499
------------------------------------------------------------
------------------------------------------------------------
----------------------------MRYQP------------QVPQPLPDAIQGQK-
--WALVSLEAAAFAEMEEWEIDFGEAFPLSMMNLAPD--------TRIPGVIIFSD-RAK
ALAAWMSGLELAFVKF----------QG---GVTPRLLLETGASDSWALANL--TDAQTL
AEAQGFESAKENAQSIHFLAVQSTPTSETFAGFWLLQELT----
>Prom9202|254526095
-----MSINNRTKPSLKLKISDWELDFYSRPIIESNGKKRWELIISSTRSYK---TEDVF
LWNKKCPANEVNSVWLTKALNEALS----EAKKQGWEKPSIARFWRSSMKSIIKKSLEAV
SIEAVVSRRTYNLLDRIEFLEKEIYPKEKGYVRGVLAPTFTSKMENSPTPLPEAVRGDA-
--LTISEISIGELKSAENWPMEFGDIFPIQ-QDLDDK--------NLVPGLRLFSKDRSL
ALAAWFSCLEPIKLVV----------NE---N---QLILEASEDDKWLVTDL--PKKDAN
ILNTKFLENKKNSFGYQFISIQSTPYIEKFAGFWILRDIELIS-
>Nods|119510299
------------------MGSIWEIDFYSRPILDEKQKKVWEVLVCESPSDISTKPESLF
RYAKYCPSTQVNSVWLRTALQEAID--------KAGEAPIRIRFFRRQMSNMITKACQDV
GIPAQPSRRILVLNQWLRQRMEEVYPQEPGYQGG--TNPSVRLDSPLPQRLPDALEGKQ-
--WAFVSLQAAEFADMSEWDIGFGEAFPLELANVSPE--------TRIPGVLIFSP-RAL
PIAGWMSGLELACLNF----------DT---KQGQRLVLETGATESWILANI--TNPQTL
AEAKGYEQAKEKANGVHFIGVQSDPQAESFTGFWLLQNLNLA--
>Cyab|254432298
------------------------------------------------------------
------------------------------------------------------------
------------------------------------------------------------
-----------------------------------------------MPGLRLFSASRAL
ALAGWLAGLEPVRLEM----------VD---R---QLVLEAGLEDRWLLATL--PEPEAD
AARQAFAEARLRAGGLQFIAVQARESDQRFEGFWMLRDLPDG--
>Acam|158336667
------------------MSKVWEIDFYSRPILDEQQKKIWELLVCD--------SQRNF
EFTKVCSGSQANARWLQEALAEALPLWRQQANYGEQDFPERIRFFRRSMKSIIPRACEAL
EIPAQPSRRTFGVYQWLCEREQTVYPQHPGYQP--MMAAPMTFEPTLPKPLPDALQGEG-
--WRLVTLQLSAFEEMDEWDIAFGAKIPLAQLNLPPE--------TAIPGLLIFSE-RST
PLAGWMSGLELACLKL----------EM---DPKPQLLLETGLSDRWVIAYL--NDDPLV
AEIQDFEKTKQAAQQVHFVAVQSSPESEQFAGFWLMQEIMAA--
>Prom9301|126695893
-----MNIKKKMESGLKSKISDWELDFYSRPIIESNGKKRWELIICSTRSYK---TEDVF
LWNKKCPANEVNSVWLTRALNEAIS----EAKKQGWEKPSIVRFWRSSMKSIIKKSLDAV
SIEAIVSRRTYNLLDRIEFLEKEIYPKEKGYVRGVLAPTFTSKMENPPTPLPEAVRGDA-
--LTISEISIGELKSAQNWPMEFGDIFPIQ-QDIDDN--------YLIPGLRLFSKDRSL
ALSAWFSCLEPIKLVV----------NK---N---QLILEASEDDKWLVTDL--PEKDAN
ILNTKFLENKKNSFGYQFISIQSTPFIEKFAGFWILRDIELIS-
>Artm|209528431
-----------------MKGTIWELDFYSRPLRDEDGKKVWEVIICETPLDVRSRPESLF
RYTQFCPSTQVNSIWLQGAIQEAIA--------QAPLPPSKIRFFRRPMANMISKAAEGL
DIPASASRRTYTLFQWLQERIDKVYPTYPNYQEG--TNPSVQFVSGEPQPLPDALQGEQ-
--WAIVSLEAAAFEDMPEWDIGFGEAFSLPMMGLSPE--------TPVPGLIIFTT-RAI
PLAAWMSGLELAFLRL----------VE---TPRPNLILETGENESWILANL--TDPKTQ
TEAKNFEQAKLSAKNVHFLAIQSDPNSESFAGFWMLQQLDF---
>Syne6301|56750056
------------------MTRIWELDFYSRPILDEAGKKLWEVAIAETVTTVEA-PAVTF
RYADFVTGDQVNSVTLQDALKSAIA--------EAGTPPDRIRYFRRPMNNMIRKACTDL
GLPCQLSRRTVSLHNWLEERRQQVYATHPGYNPGPVA--GVQMPDEAPQPLPDALRGDR-
--WAFVDLPFAALAEHGEWGIDFGEAFPLAGIDLPDE--------TPIPGLIIFAS-RAM
PIAAWLSGLEPAWLTY----------D----SPAKQLLLETGGSERWTLAAL--NVPALQ
QEATQFNAAKQAAKGLHFLAVQVDPNSDRFAGFWLLRELPLG--
>Anav|75908378
------------------MGSIWELDFYSRPILDENQKKVWEVVICESPLDIRTKTDSLF
RYAQYCPSTEVNSVWLRTAIQEAIS--------KAGEAPIKIRFFRRQMNNMIVKACEDA
GIPALASRRTLALNQLLKQRMEEVYPQEPGYQGG--TTPSVRLDSPLPQRLPDALEGQQ-
--WVFVSLSAADLAEMPEWEIGFSEAFPLDFVQVSPE--------SRIPGVLIFSP-RAL
PIAGWMSGLELAFLRV----------DT---SQGTRLVLETGATESWILANI--KNPTTL
QEARGFEEAKQKANGVHFIGVQSNPEAESFAGFWLLQEVGV---
>Artp|284051219
-----------------MKGTIWELDFYSRPLRDEDGKKVWEVIICETPLDVRSRPESLF
RYTQFCPSTQVNSIWLQGAIEEAIA--------QAPLPPSKIRFFRRPMANMISKAAEGL
DIPASASRRTYTLFQWLQERIDKVYPTYPNYQEG--TNPSVQFVSGEPQPLPDALQGEQ-
--WAIVSLEAAAFQDMPEWDIGFGEAFSLPMMGLSPE--------TLVPGLIIFST-RAI
PLAAWMSGLELAFLRL----------LE---TPRPSLILETGENESWILANL--TDSKTQ
TEARNFEQAKLSAKNVHFLAIQSDPNSESFAGFWMLQQLDF---
>Cya7425|220906218
------------------MSDVWEIDFYSRPLLDENQKKIWELLVCD--------PDRRF
EYVQTCSGSQANARWLQTELATALPLWRQALELPETAMPEKIRFFRRQMNSIITRACTDL
GIPPQPSRRTFTLYQWLKERSEKVYPQQPGFQP--LAMSPLAFEASPPQPLPDALMGQG-
--WTFASLAASEFAAATEWSITFGEVFPLSRLGLSPE--------TVVPGLIIFSS-RAK
PLAGWMSGLELACLTL----------ET---EPVPQLILETGVSDRWILARL--RTPQLL
EEGRNFEQTKQQAGQVHFLAVQTNPQSEDFAGFWVLQEAGSEL-
>Cya51142|172036928
------------------MGKVWELDFYSRPILDENNKKQWEVLICETQTDTTESLDKGF
RYAEFCPPSTVNSIWLREALETAIE--------KAGETPSKIRFFRRQMNNMIVKACEDA
GLVASPSRRTYTLNHWINQRFQDFYPSQEGYDEKAATNASVAYPPLDAIALPDAVRGDKS
DKWAFVSLEASGFADMKEWDIRFGEGFPLELANLSPD--------TKIPGFIIFSR-RAL
PLAGWMSGLELVSLKF----------QT---KPFPNLCLETGLSDNWILANL--TDKSSV
TEAEGFEQSKNKANGVHFLAIQSRPDVETFSGFWLLKDD-----
>Lyns|119490556
------------------MGTIWELDFYSRPLRDEEGKKVWEVLICQTPLEIGDRAESLF
RYTQFCPSTDVNSIWLQGAIQAAIK--------EADETPQRIRFFRRPMANMILKACKEL
AIPVTASRRTYALFQWLDERIENVYPTLPNYQE--TANPSVQFASSPPQRLPDALQGDQ-
--WAFVSLEASAFEEMSEWNIGFGEAFGLPMLGLSGE--------TQIPGLIVFSS-RAT
PLAAWMSGLELAFLRV----------NK---GDRPSLLLETGENDSWILANL--TDAGTQ
AEAEQFEEAKRQAKNVHFLAVQSDPNTESFAGLWMLQELNF---
>Prom9211|159903073
---------MTVKNAEQTNQADWELDFYSRPVIEADGKKRWELLISSTENLS---GKEPF
RWEKKCPANEVNSIWLSKALKEALK----DAQSQGWGKPKIVRCWRAPMKTMIKKAAESL
GLEVKESRRTYSLLDWLAHREKEVYPLQSGYLNGPIAPPPARILNQ-PTPLPEAIRGDA-
--LSFASLEVRSLREAREWPIEFQGLLPIA-PSIEEN--------ISIPGLRLFSKNRAF
ALSAWLSGLEPVKLIV----------EK---N---QLILEAGQEDRWLVTDM--PQASAD
NAKKELSNSRENANGLQFISIQTSPNEQKFSGFWMLRDLGEN--
>Noss|17232380
------------------MGSIWELDFYSRPILDENQKKVWEVVICESPLDIRTKTDSLF
RYAQYCPSTEVNSAWLRTAIQEAIS--------KAGKAPIKIRFFRRQMNNMIVKACEDA
GIPALPSRRTLALNQWLKQRMEEVYPQEPGYQG--VTTPSVRLDSPLPQRLPDALEGQQ-
--WVFVSLSAADLAEMPDWEIGFSEAFPLDFVQVSPE--------TRIPGVLIFSP-RAL
PIAGWMSGLELAFLRV----------DT---SQGMRLVLETGATESWILANI--KNPTTV
QEARGFEEAKQKANGVHFIGVQSNPEAESFAGFWLLQELGV---
>Cya8801|218249090
------------------MGTIWELDFYSRPILDENQKKLWEVVICETPLTVDRSPDTLF
KYSQFCSSQTVNSVWLREAIESAIA--------QAGETPQKIRFFRRQMNNMITKACEDA
GIAAVPSRRTYTLTHWLAERDQQFYPTQPGYSVEAAQTSSVAYPELNAIPLPDAVRGDKA
DKWAFVTLEASALEEMNEWEIGFGEGFPLSLLGVTSE--------QRIPGLIIFSD-RAL
PLAAWMSGLELGFLKF----------EE---NPRPIVRLETGTSDSWILVNISPKDAPTL
AEAQGFETAKQNGQQVHFLAIQSSPDTESFAGFWLLKEDCV---
>Glov|37523856
-------------------MELWELDFYRCPLVGADGQVRWELLVCT--------AEGGL
LRAQFCPADAANVVWLEAQLAELVA--------SRGGPPLQMRAFRTAAFNLAGPACRRL
GIPLRHSRRAIAVQRRRAEREESLYPQMPDYRP---LPPGVPQQKAVPAPIPDARLPDR-
--WGFSALPGAELGQLRQLPIAYLEVPLLAGID------------APVPGVFLFSR-RDR
DLASWLAAREPVSLQY----------TR---AEIDGLILEAGLDERWILATF--DDPGMR
ERGRQFAERLAGSRGLHFLAVQPAEGSPQIAGFWLLQTPNA---
>Syns8102|33866273
------------MNATQTVGADWELDFYSRPILEADGRKRWELLVTATPAADA--TEIPF
RFSKCCPSGEVNSLWLSAALGEARQ----CALEAGWPAPRRLRCWRSSMRTMVQRAATEL
DLEMIASRRTYALLEWLQHREQEVYPQEEGFMAGPLAPPPAPVATP-PVPLPEEVQGDA-
--WSWASLPADLLGDASDWPTSFSGLLPLP-AGLDSN--------QPVPGLRLFSNSRAL
AVAGWLGGLEPVRLLV----------EG---R---QLVLEAGQDDRWLVSDL--DSAAAE
AIAGELAQSKERGKGLQFIAIQTSPEEQAFAGFWMMRDIATL--
>Thee|22299529
------------------MDTIWELDFYSRPLVDENNKKIWELLVCD--------RQQQF
QFSKTCAGAEANARWLAAALEEAMDQWRQQLGLAEGVQPQRVRFFRRAMSSIITRGGEAA
GLVMVPSRRTFALYDWLRDRATNFYPTLPNYQADLATPP--QLPPPAPQPLPPALQGDR-
--WQLSGLPLGEIKTAAEWELPFGEVPPLPFLTLNDD--------TLLPGLIIYSQ-RAL
PLAGWLSGLEPASLSF----------EE---TPQPLLILETGASDRWILIRG--RNPQIQ
KELAAFKDACTQSQGLHFIAVKEQPTQETLQGFWLLQQTPEL--
>Syns9916|116075331
-----MIAADPPRNPTLDRQADWELDFYSRPILEPDGKKRWELLISSTPELG---GGEAF
RYARRCPAGEVNSTWLTEALRDAMT----AAEADGWRAPRRLRSWRSAMRTMVQRAAAAL
DLEMVPSRRTYALIDWMAERDREVYPKEEGYMAGPLAPPPVAVSTP-AIPLPEAVRGDA-
--LSWANLPLGSLAEAKEWPLGFNGLLPIP-EGLDPA--------QPIPGLRLFSSTRAL
ALAGWLGGLEPVRLRI----------DG---R---QLILDAGQDDSWLVTDL--DPASAE
AAKQALAETRTTASGLQFIAVQTTPDHPRFEGFWMLRDQPEP--
>PromMED|33861086
-----MTINEKIISDKELKISDWELDFYSRPIIETNGKKRWELIISSSKSFK---TEKIF
LWNKVCPANEVNSIWLTKALNEALN----DAEIEGWAKPLKIRFWRASMKSIIKKSIENI
GIEALVSRRTYELFDRIEFLEREIYPLEQGYVRGVLAPTFTSNILNDPKPLPEAVRGDA-
--LTISEISIEELKLAKNWPIEFGDIFPIQ-SSIKND--------NLVPGLRLFSKDRSL
ALAAWFSSLEPVKLLI----------KQ---N---QLILEASEDDKWLVTDL--QEKDAK
VLNDKFTQSKKDSYGYQFISIQATPFIEKFAGFWILKDVELIS-
>Scys6803|16330318
------------------MGVTWELDFYSRPLLDDEEKKVWEVLICESPQSVQQLPGDLF
RYSQYCPSSTVNSVWLRQAIEAAIA--------EAGQMPQKIRFFRRQMNNMISKACEEA
GIPPAPSRRTYVLEQWLGDRLENFYPQQPGYDPKLASSTSVQYPELNAIALPDAVRGDRG
DQWALVSLAAADFNDLPDWEISFGESFPLSSYNLSPD--------SRIPGLILFSP-RAL
PFAAWLSGLELGYLQY----------NT---DPRPIMRLETGASDSWIVANV--TDKTSE
QEAQGFEQTKKLAQGIHFLAIQTSPDSETFAGFWLLQETGQV--
>Syn9902|78185205
------------MKSAVSKGSDWELDFYSRPILDADGRKRWELLITTTPSSED--GDTPF
RFAKVCPSSEVNSIWLNTALAEARE----SALQEGYGAPVRLRCWRSSMRTMVQRAATEQ
DIEVISSRRTFALLDWLEHREREVYPKEEGFMAGPLAPPPAPVVTP-PIPLPEEVQGDA-
--WSWATLPAGLLRDAGDWPMSFSGLLPVP-TNLEDE--------AQVPGLRLFSRTRSL
AMAGWLGGLEPVRLLV----------EG---R---QLILEAGQDDRWLVSDL--DGEAAK
SITSALETCQTSVRGLQFIAIQASPDEQAFAGFWMMRDIPMA--
>Trie|113478101
------------------MTTIWELDFYSRPILDERQKKLWELLICQSPIGINDTTDSLY
RYSEFTNSQEVNSIWLRSAIEKAIA--------QAPEPPERIRFFRRQMNNMITKACGEL
AIPIALSRRTYLLNQWLEQRMEEVYPTYPGYQPG--TNPSGQYMNSAPQPLPDALIGER-
--WTFVSLEAGAFTEMSEWDIDFGEAFPLSMMNLAPL--------SAIPGLIIYSS-RAQ
ALAAWMSGLELAFIKF----------SP---ASPARLLLNTGGNDCWILANL--SNPSTI
AEAKRFSEAKSKAKEVHFLAVQSNPESESFAGFWLLQEINV---
>Syn9311|113953228
MISAEQIQNDANEHSSGILSGDWELDFYSRPILEPDGKKRWELLIISSPSEG---TTSSF
RFEKRCPAGSVNSTWLTSALTEAIA----AAQQQGWSEPRKLRSWRSSMRTMVQRAASEL
GLEMVPSRRTYALLDWIAEREQDLYPNEEGYMAGPLAPPPALISTP-PRPLPESVRGDA-
--WNWAELPASALREAAGWPIGFRGLLPVP-ITIKDD--------QVIPGLRLFSQTRGL
ALAGLLGGIEPVRLKV----------SG---T---QLLLEAGQDDCWLVSDL--SSEEAK
HVSDLMKGASEHAEGLQFIAVQTSPEAERFEGFWMLRDQAEP--
>NoAz|298490971
------------------MGSIWELDFYSRPILDANQKKVWEILVCESPVDVRTKTDSLF
RYAQYCPSTQVNSVWLRTALEEAIN--------KAGEAPIKIRFFRRQMNNMITKACQDA
GIPALPSRRALVLNQWLQQRMEEVYPQELGYQGE--ANPSVRLDRPLPQRLPDALEGKQ-
--WAFVTLEAKDFVDMPDWEIAFGEAFPLELAQLSPE--------IRIPGILIFSP-RAL
PIAGWMSGLEMAYLRF----------DT---SQGDRLILETGATESWVLANI--RTPQLL
KEAQGFEETKQKANGVHFIGVQSDPQVQSFSGFWLLQEVSL---
>Ucyn|284928976
------------------MKKIWELDFYSRPNFFKHNKKLWEVLICETPMYSNKSFNDCF
KFSQLCPSSTVNSIWLRQAIEKAMK--------KAGESPDLIRFFRFQMQNMIIKACKDA
EIEAIPSRRTFALNYWIDKREKQ-FKLVKNRINNTVSTINRTDTDSQMVSLPDTLKDNQF
SKYFCVDLKVSDFNHIDEWDIGFGENYAISPYGLSSH--------TIIPGLVFFSP-RAL
PIAAWLSGFELVSLRF----------DR---KNSSTLYLETGLNDKSVLINL--NDIRLI
QEAKNFERKKENSKGIHFLAIQPSPDVELFSGFWLLKDELISRI
>Syns5701|87302524
------MSQAAPAAPGAQLSLDWELDFFSRPVLDPGGKKRWDLLITATPVSEG--SQPRF
RWVKNCPASTVNSVWLQGALNEALS----AAADQGLGAPRRLRCWRATMRTMVQRAAEAI
GLEVIPSRRCYALAEWLSERERDVYPAEEGYMAGPLAPPPQPMRSL-PLPLPEAARGDS-
--WDWVSLPLGALREASEWEIGFEGLFPLP-ADLPDD--------LMVPGLRLFSRTRSL
AIAGWIAGLEPARLEM----------EG---T---SLVLEAGLEDRWRLATL--AEQEAS
EVAEAFAAAREAAAGLQFIAVQSEAQSERFDGFWLLRDMPDC--
>YellB|86608615
-------MATQPLRSGPARGPIWQMDFNAVPLRDEQNRRVWELLVCD--------PTGRF
RQAQYCSNQEVNSTWVARQLRSYLE--------AAPQPPSAIRVFRARMSSILQRACDAV
GIPMLPSRRVYTLKAWMRERAEQVYPQETQFTYSP--EPPVDPDPPDPIRLPDKLQGER-
--WAFVTLRAEDLREADAWPIEFGELFPVAWDTLTPDTLAPVVRSTLIPGLVITSQ-RAL
PMAAWMSGMEPAYLSV----------AD---G---RLLLEAGLNDCYLFAQL--RDETLR
TEAEVFAQRQQQAQGLHFLAIQTDLRAQSFAGFWLMQHPL----
>Syn7002|170077740
-------------------MTIWELDFYSRPLLDDNDKKLWEILICETPTRIQQDPTTLF
RYSEFCSNTDVNSITLKTAIEKAIA--------TSGQSPTKIRFFRRQMNNMITKGCEDA
GIPAAPSRRTYTLMTWITQREQEVYPQEANYDEKSAKSSSVQYPALNAIALPDAVRGDKG
DKWAIVSLEASAFSDFDEWDIAFGEPFPLT--HLDPT--------TKIPGLLIFSP-RAV
PLAGWMSGLELGFLHL----------QK---NPRSSLVLETGVSDSWIVADL--PNAQTL
KEAESFEAAKKAAAGIHFLAIQKSPDEEQFAGFWMLQE------
>Cylr|282901672
------------------MGNIWELDFYSRPILDANQKKVWEVLICESPTDVLTKVDSLF
RYAQYCPSTQVNSVWLRQALQEAIE--------KAGVAPIKIRFFRRQMNNMITKACQDM
GIPALPSRKTLVLNQWIQQRMEEVYPQEPGYEQ--VTNSSVRLERPLPQRLPDALEGKQ-
--WTFVSLGASDITDMPEWEIAFGEAFPLELAGLSPE--------IPIPGILIFSP-RAL
PIAGWMSGLELAYLRL----------DSNRNNQGDRLVLETGGTESWILANL--RTPQLL
AEAKGFEEAKQKADGVHFIGVQSDPQSQSFAGFWLLKEINL---
>Prom9303|124022483
-----MIAANTPNITDQHPKTDWELDFYSRPILESDGKKRWELLISSSQDPS---GTAPF
RWVKRCPAGEVNSLWLTDALREALK----DSQGQGWEAPLRLRCWRISMRTMVQRAAAEL
GIEVIPSRRTYALLDWLAERERDVYPLEEGYMAGPLAPPPTPIPTP-PVPLPEAVRGDA-
--WSWASLPLGLLREAQEWPIGFGGLLPVG-ANDNDN--------IPVPGVRMFSQTRAL
ALAGWLGGLEPVCLVV----------DG---T---QLMLEAGQDDRWLVTDL--DEKTAK
AVQQSLLESREQAGGLQFISVQTSPEEKRFAGFWMLRDLPQP--
>Syns7805|88807699
MITAPQTAGNNGEQSSAQKQADWELDFYSRPILEADGKKRWELLITSTPTPT---EPVCF
RFEKRCPAGDVNSTWLTSALREALT----AANEQGWLQPKRLRTWRSAMRTMVQRAASEL
GLEMIPSRRTYALLDWLEERERSVYPLDEGFMAGPIAPPPAPIATP-PLPLPEAVRGDA-
--WCWAALPLGSLLEAGEWPMGFNDLLPIP-EGMDPE--------LPVPGLRLFSQTRAL
ALAGWLGGLEPVRLRV----------SN---Q---QLVLDAGQDDSWLVSDL--GQMEAN
QCREALMDSVSRGRGLQFISVQTTPDSQRFDGFWMLRDRPEI--
>Syns7803|148238987
MITAPQTAGNNGERSSAPKQADWELDFYSRPILEADGKKRWELLITSTPTPS---APDCF
RFEKRCPAGDVNSTWLASALREALD----TAQAHGWMSPRRLRTWRSAMRTMVQRAASEL
ELEMIPSRRTYALLDWLEERERDLYPLDKGYMAGPLAPPPAPIATP-PLPLPEAVRGDA-
--WCWAALPLGSLREASEWPMGFNDLLPIP-EAMDPE--------LPVPGLRLFSQTRAL
ALAGWLGGLEPVRLRM----------NA---Q---QLILDAGQDDSWLVSDL--GQTEAV
ECRDALEDSVHRSRGLQFISVQATPDSQRFDGFWMLRDQPEV--
>Cya0110|126659192
------------------MGKVWELDFYSRPILDENNKKQWEVLICETQTDTTESLDKGF
RYAQFCPPNTVNSIWLREALEIAIE--------KAGENPSKIRFFRRQMNNMIVKACEDA
GLVASPSRRTYTLNHWLNQRFQDFYPSQEGYDEKAATNASVAYPTLNAIALPDAVRGDKS
DKWAFVSLEASAFEDMKEWDIRFGEGFPLELVDLSPD--------TKIPGFIIFSQ-RAL
PLAGWMSGLELVCLKV----------QE---KPRPILSLETGLSDSWILANL--TDKSSV
AEAQGFEDTKNKAKGVHFLAIQSRPDVETFSGFWLLKEDQ----
>Mica|166363644
-------------------MTIWELDFYSRPVVDENNKKRWELLICETPATIDRSSDTIF
KYASYCPNTMVNSQWLGEAVTAAIK--------EAGVTPKKIRFFRRQMNNMISKACEDI
GIPASPSRRTHALTRWIEERMVNFYPQEVGYDQNLTKTASVNYPPLNAVPLPDAVRGDKA
DKWAFVTLELSSFNDLKDWDISFGENLPILGMGLDEN--------LKIPGLVIFSP-RAL
PLSGWMSGLEMAYLKL----------ET---GSRPLLRLETGASDSWILVNV--TNAETL
NEAKNFEEAKQKANNLHFLAIQSNPESESFAGFWLLQEGSQE--
>Syns8109|260434334
-----------MSTAALTAAEDWELDFYSRPILEADGRKRWELLITSTPAATG--DTEPF
RFAKVCPSGDVNSLWLSQALAEAKQ----ASASGGWGSPVRLRCWRSSMRTMVQRAAAEQ
DLEVIPSRRTFALLDWLQQREREVYPEEEGFMAGPLAPPPAPVPTP-PAPLPEEVQGDA-
--WSWAALPASLLLEASEWPMSFSGLLPVP-DGIDPE--------ASVPGLRLFSQSRSV
AMAGWLGGLEPVRMIV----------ED---R---QLVLEAGQDDRWLVSDL--EPGVAA
EISEALATSQQQVRGLQFIAIQSIPEEQTFGGFWMLRDIPMA--
