# Supplementary material for: Genome fluctuations in cyanobacteria reflect evolutionary, developmental and adaptive traits
Source: BMC Evol Biol. 2011 Jun 30;11:187. doi: 10.1186/1471-2148-11-187 (PMC3141437; doi:10.1186/1471-2148-11-187)
Supplement: Additional file 8 — Individual and concatenated alignments for protein groups. Compressed file containing all alignments of individual groups (fasta format) and the concatenated alignment of 285 single-copy genes (phylip format). [file 1471-2148-11-187-S8.GZ › Cyanos1467.faa]

>Syne7942|161344093
---MFTGLVQALGELTVLEGS----VRIHCV---AGDTQSILQD--LAIGDSIAVDGICL
TATQCLGNGFLADVSPETLQRSTLG-DLPPGSLVNLESSLRAGGKVGGHFVTGHVDGVGW
LISAEATEQSWLLKFGVPAGS-------LQRYLVEKGSIAVNGISLTIADCDREGHWFTV
AVIPHTYQETTLRRLQAGVRVNLEGDILGKYVERLLRHSGHSTPQSD-------------
-I--------SLEFLTEHGYV--
>PromCC|33239890
---MFTGLVQAVGTIHRAGKK---VLVEVPT---------SFPS--IALGDSIAVDGVCL
TVAALRNKGFFADVSEETLARTSLGEKATERGFVNLEPALRISDRLGGHFVSGHIDGLGK
VVSIKELTSSWDLQIRWQENI-------FAKYTCDKASIALNGVSLTIAK-RKEGNILSI
AVIPHTWANTSLQYLLEGEFVNLEADLIAKYTESLLEQRSDMADKSN------QLKTKPL
EI--------SDNWLKANGYS--
>Crow|67923896
---MFTGLVQGLGIIRPLESD---RFTLSIP---DGDSSPILSD--LAIGDSVAVDGVCL
TVEEIVKDGFVATASPETLKRTTLSQKIATASYVNLEHSLRVGSKLGGHFVTGHVDGLGC
LQEAISTDKAWEITFTAPSSRWPQWENFIQPYVIPKGSVAVNGISLTVAECDAEGTWFKA
AVIPHTYSQTNLCYLKNGDLVNIEGDILGKYVAKLLGKQFHSEESLD-------------
EV--------NLTFLAENGYL--
>Syn7335|254422784
---MFTGLVQSVGQLQHLSQY---QLKITCP----TIQDPVLAG--IELGDSIAVDGVCL
TVEQILTRGFIAAASPETLAKSTLG-KVSENGKVNLETSLRVGSKIGGHFVTGHVDGTGQ
LESAEQTGDAWEICFRGISPK-------VARYIVHKGSIAVNGISLTVADCSNTGDWFQS
AVIPLTYAETNLHCLQPGDLVNLEGDVLGKYVEKFTRYGLNTDANAAAETTMEILGRERT
NVKDEVDIDPSLTFLAEHGYL--
>Syn307|148241766
---MFTGLVQAVGRLQSLPDA--VRVSWSPQ---------HWMAEGLAVGDSVAVDGVCL
TARKLLEHGFEADVSPETLSRTTLGERARSGAAVNLEPALRLADRLGGHLVSGHIDGLGR
VEAISRQGHSWDLQLAWDDPR-------LGRYICEKGSVAVNGISLTVASCHPDGVSFSL
AVIPHTWEQTTLQELRCGDAVNLEADLLAKYVERLLPGSASA------------------
DL--------TSQWMAENGWNV-
>Syn9605|78212154
---MFTGLVQSVGRIERRAGA---VVVWGCA---------PFAP--LALGDSVAVDGVCL
TAAELMADGFRADVSEETLRRTTLGRKADRGGAVNLEPALRLSDRLGGHLVSGHVDATGE
VTHLESLPHSWAVSIRWSDPR-------FGRYVCEKASIAVDGISLTVAECSADGTTFSL
AVIPHTWEETTLKQLAVGDTVNLEADQLARYAERLLHATAADAGNAD-------GQYKNE
TL--------SASWLAAHGWS--
>Nosp|186680608
---MFTGLIQALGTIEPLGGD---SWQITCV---SHSGEVIMQD--LAYGDSVAVDGVCL
TVEKVLKDGFIATASPETLRRTTLGGEQTQQRYVNLEASLKVGSKVGGHFVMGHVDGIGR
LLVAEQTASSWEMTFIASDA--------IARYIVPKGSIAVNGISLTVAAYDSELSQFKV
AVIPLTYSETNLRYLVAGSLVNLEGDILGKYVEKFLYSGNPNTTVHD--------ETSLD
GI--------TPAFLAEHGYL--
>PromAS|123968034
---MFTGIIQSVGKLRQEKNI---VEIEIID---------NLFD--IAIGDSIAVDGICL
TVKEIFQNKFTVDVSEETLKKTTLGVKLNLNQIVNLEPALRVSDRLGGHIVSGHVDGLGT
VENIEKLEKSWLLSIKWKNKN-------FSKYVVNKGSICVNGISLTIAKYEQEGEIFTI
AIIPHTWHNTNLNKLNIGDSVNLEADALIKYVEKLLLFNKNSNQDLS-----------SK
NI--------SSEWLKENGW---
>Rapb|282897105
---MFTGLIQGLGKIKPLSGD---LWQITLINSLTSPISSIIKD--LNYGDSVSVDGVCL
TVEELLQEGFIATASPETLQRTTLGTKEVQSRYVNLETSLRVGGKVGGHFVMGHVDGIGE
LVSSTQTASSWEMTFIAPPD--------IARYIVPKGSIAINGISLTVARYQPEHYQFTV
AVIPVTYSETNLNCLVHSSWVNLEADILGKYVEKFLSMSHQEHQAPE-------------
EI--------TLGFLMEHGYV--
>YellA|86607257
---MFTGLVRSLGTAQLISSS---QIRVICP---------ELQPQ-LAYGDSVAVDGLCL
TVVEILPDGFLADVSPETLRRSVWGQGSGPRT-VNLEPSLRVGDKLGGHFVSGHIDGVGQ
LWEQAATGNAWELSFKVPAE--------IGRYIVPKGSVAVNGVSLTVAEVRQGGCWFKV
AVIPQTYRETNLSLLQVGDPVNVEADMLGKYVEKLLGLAPPESGL---------------
----------SLEFLAEHGYV--
>Prom9215|157412857
---MFTGIIQSIGKLKQEKNI---LEIEILD---------NFFD--MSIGDSIAVDGICL
TVKEIFQNKFTVDVSEETLKKTTLGVKSNLNQIVNLEPALRVSDRLGGHIVSGHVDGLGI
VENIEKLEKSWLLSIKWKNNN-------FSKYVVNKGSICVNGISLTIAKYEQEGEIFTI
AIIPHTWHNTNLNKLNIGESVNLEADALIKYVEKLLSFNKNSNQDLS-----------SN
NI--------SSEWLKENGW---
>PromN2A|72383609
---MFTGLIQAIGTIKKNNLG---VIVDGCN---------PFSP--LKLGDSVSVDGVCL
TVSELMNDSFFSNISEETLKRTNLAEKAQKNGYVNLEPALRLSDRLGGHIVSGHIDGLGK
VVSIENLKNSWNLRVSWDDLN-------FCRYMCDKASISLNGISLTIAEIYVDGCEFSV
AVIPHTWSNTCLKFLKIGEKVNLEVDLMAKYAEKLLKVNNNDSISKQ-----------SP
VI--------NSQWLSEQGW---
>Syns9917|87123730
---MFTGLVQAVGRLERRGAQ---LLVHGCA---------PFAP--LQLGDSVAVDGVCL
TVASLVGDGFLADVSEETLERTTLGPKALRGGAVNLEPALRLSDRLGGHLVTGHVDAAGE
VMAIEALPQSWRLELRWREPG-------HERYICEKGSIAVDGISLTVAGLAASGRQFWI
AVIPHTWRTTALHHLRVGDRVNLEVDVIARYAERLLATEPSHADASQ-------------
VI--------SAEWLARQGWS--
>Prom9312|78778826
---MFTGIIQTIGKLKQEKNI---LEIEIID---------NFFD--MAIGDSIAVDGICL
TVKEIIQNKFTVDVSEETLKRTTLGIKSKLNQIVNLEPALRISDRLGGHIVSGHIDGLGI
VENIQKLEKSWLLTIKWKNKN-------FSKYVVNKGSICVNGISLTIAKYEKEGEIFTI
AIIPHTWHNTNLNKLNVGESVNLEADALIKYVEKLLLFNKNNKEDFS-----------TN
NI--------SSKWLKENGW---
>SynsBL|116072795
---MFTGLVQSVGTIQRRSGA---VVVVGCA---------PFAP--LFLGDSVAVDGVCL
TVAELVADGFRADVSEETLSRTTLGRKSDQGGLVNLEPALRLSDRLGGHLVSGHVDAPGE
VIRLEALPQSWLLEMRWLEPR-------FGRYVCEKASIAVDGISLTVADCCPEGVTFSL
AVIPHTWQETTLRALAVGDRVNLEVDQLARYAERLLLDSPKDAYSKP-----------VA
DL--------SVDWLASNGWS--
>Prom9515|123965739
---MFTGIIQSVGKLKKEKDF---LIIEILD---------EPFD--MQIGDSIAVNGICL
TVKEISNNQFKVDVSEETFKKTTLGDKSSINQIVNLEPAIRLSDRLGGHIVSGHIDGLGK
VENIEKLEKSWMLKIKWQNKK-------FSKYIVDKGSICVNGISLTIAKSENQGEIFTI
AIIPHTWDNTNLKNLSIGDSVNLEGDALIKYVEKLLLFNKNRESDNF-----------SE
EI--------SSNWLKENGWDK-
>Cya8802|257059121
---MFTGLIQSLGRIHPIDSD---RFTLSLN---PETASAILSD--LALGDSVAIDGVCL
TVEEMTPDGFVATTSPETLQRTTLGTTRQTASYVNVEPSLRVGSKLGGHFVTGHVDGLGC
LVEAIATDQAWLMTFGTPTELTEQWQGAIARYLIPKGSVAVNGISLTVAECDPVGSWFKV
AVIPHTYYQTNLCHLKIGDRVNIEGDILGKYVAKLLGQSFNYHQPHE-------------
EI--------SLAFLAEHGYL--
>Prom9313|33863613
---MFTGLVQAVGRVQRRATG---LLVQGCS---------PLAP--LAEGDSVAVDGVCL
TVAELIADGFRADVSEETLCRTSLGAKADRGGVVNLEPALRFCDRLGGHLVSGHVDGSGE
VVALDARSTSWYLEVCWQDPA-------FGRYVCEKASIALDGISLTVAGCVEDGSRFWI
AVIAHTWTSTSLQHLEVGAVVNLEADLLAKYTERLLAGAPDLPMASN---------RNTQ
EI--------STEWLASHGWS--
>Cya7822|196255002
---MFTGLIQGLGTIETLSQD---RFTLSVC---KSASHSILSD--LEIGDSVAVDGVCL
TVEEILFNGFIATASPETLQRTTLGRRSQAAEYVNLEPSLRVGNKLGGHFVSGHVDGLGC
LAEAISREKAWELTFCSPSFLLEQWQSYIARYLVQKGSISVNGISLTIADCDAQRNWFKV
SVIPHTYTETNLSYLNPGDLVNLECDILGKYVEQLLSYPSAKKDKNT-------------
QI--------SLDFLTENGYL--
>Cya7424|218437250
---MFTGLIQGLGTIKSLSQD---RFTLSVL---PSATDSILSD--LVIGDSVAVDGVCL
TVEEILLDGFIATASPETLQRTTLGRRERAAEYINLETSLRVGSKLGGHFVTGHVDGLGC
LEKAISTEKSWEMRFIAPSSLSEQWQNYIAGYLVQKGSIAVNGISLTIAECDSGGNWFKV
SVIPHTYSETNLCYLQPGDWVNLECDILGKYVNKLLTHSSKNIRNPE-------------
EI--------SLSFLAEHGYLS-
>PromN1A|124025207
---MFTGLIQAIGTIKKNNLG---VIVDGCN---------PFSP--LKLGDSVSVDGVCL
TVSELMNDSFFSNISEETLKRTNLAEKAQKNGYVNLEPALRLSDRLGGHIVSGHIDGLGK
VVSIENLKNSWNLRVSWDDLN-------FCRYMCDKASISLNGISLTIAEIYVDGCEFSV
AVIPHTWSNTCLKFLTIGEKVNLEVDLMAKYAEKLLKVNNNDSISKQ-----------SP
VI--------NSQWLSEQGW---
>Micc|254414957
---MFTGLIQSLGTLQPLGGD---RFQLSCL---PDKAAVILQD--LAIGDSVAVDGICL
TVEEILSQGFVATASDETLSRTTLGQRHQAATYVNLETSIRVGSKLGGHFVTGHIDGIGS
LQDSVKTSNSWIMCFTAPASLQKSWQRHIARFLVPKGSIAVNGVSLTIAECDPQGSWFKV
AVIPHSYAQTNLSYLQPGSWVNLESDILGKYVERLLGYQVPSANSLP-----------IN
DI--------SPEFLAEHGYL--
>Prom9202|254527062
---MFTGIIQSIGKLKQEKNI---LEIEILD---------NFFD--ISIGDSIAVDGICL
TVKEIFQNKFTVDVSEETLKKTTLGVKSNLNQIVNLEPALRVSDRLGGHIVSGHVDGLGI
VENIEKLEKSWLLSIKWKNNN-------FSKYVVNKGSICVNGISLTIAKYEQEGEIFTI
AIIPHTWHNTNLNKLNIGESVNLEADALIKYVEKLLSFNKNSNQDLS-----------SN
NI--------SSEWLKENGW---
>Nods|119512180
---MFTGLIQALGMMKPLGGD---SWQITFV---SQSSAVIMQD--LAYGDSVAVDGVCL
TVEKILNNGFIATASPETLRRTTLGEEETQQGYVNLEASLRVGGKVGGHFVMGHVDGIGQ
LVTAKQTASSWEMTFTAPEA--------IARYIVPKGSIAVNGISLTVAAYEPELSQFTV
AVIPLTYDDTNLRSLVSGSWVNLEGDILGKYVEKFLSPSKQHPQTDM-------------
-V--------TPEFLAEHGYL--
>Cyab|254430755
---MFTGLVQAMGTIERSPGGVRLRWRAGAG---------GWGPEGLQLGESVAVDGVCL
TVAERLHDGFRAAVSEETLRRSTLAARADRRAPVNLEPALRLADRLGGHLVSGHVDGLGT
VQAITRESASWRLELAWQDPA-------YGRYVCDKASVAVNGISLTVAGCSAEGVSFWV
AVIPHTWEETTLQHLRAGDGVNLEADLLAKYTERLLGGGARGGQSL--------------
----------DAAWLAEHGWQA-
>Acam|158335142
---MFTGLIQGLGYLQPQGPQ---QILVKCG------AVPFWDD--LAIGDSVAVDGVCL
TVETIIAQGFVVSVSPETVQRTTLSQRLHTHQAVNLEPALSVGDRLGGHFVTGHIDDVGV
FQGLQQTDTSWELSFAVPDA--------IARFIIHKGSVAINGVSLTVADCNESGTHFKV
AVIPHSFANTNLNTLSPGDQVNIENDVLGKYVAKLLHLPDPPSSTAA-----------MP
DI--------TTEFLTTHGFGSL
>Prom9301|126695804
---MFTGIIQSIGKLRQEKNI---LEIEILD---------NLFD--MAIGDSIAVDGICL
TVKEIFQNKFTVDVSEETLKKTTLGVKSNLNQIVNLEPALRVSDRLGGHIVSGHVDGLGI
VENIEKLEKSWLLSIKWKNNN-------FSKYVVNKGSICVNGISLTIAKYEQEGAIFTI
AIIPHTWHKTNLNKLNIGDSVNLEADALIKYVEKLLLFNKNSNQDLS-----------SN
NI--------SSEWLKENGW---
>Artm|209526779
---MFTGLIQALGTIESLGRS---RFQIDCQ---VGAIDLILGD--LAIGDSVAVNGVCL
TVVEIMPRGLVAEASPETLGRTTLGSNL--NGYVNLEASLRAGSKLGGHFVTGHVDAIAT
LEAAVSVGNSWEMRFVPPSDA-GLWNQQIAPYLVAKGSIAVNGVSLTISECDRHSRWFAV
AVIPHTYQNTNLCTLETGSLVNLEADILGKYVAKLLSINSTDSLNIY----HQQSLTATP
EI--------TPEFLSEHGFN--
>Syne6301|161621824
---MFTGLVQALGELTVLEGS----VRIHCV---AGDTQSILQD--LAIGDSIAVDGICL
TATQCLGNGFLADVSPETLQRSTLG-DLPPGSLVNLESSLRAGGKVGGHFVTGHVDGVGW
LISAEATEQSWLLKFGVPAGS-------LQRYLVEKGSIAVNGISLTIADCDREGHWFTV
AVIPHTYQETTLRRLQAGVRVNLEGDILGKYVERLLRHSGHPTPQSD-------------
-I--------SLEFLTEHGYV--
>Anav|75907638
---MFTGLVQALGTIKPLGGD---SWQITCV----SQSLSIMQD--LAYGDSVAVDGVCL
TVEEILKDGFIASASPETLRRTTLGNEQTQQGYVNLETSLRVGGKVGGHFVMGHVDGVGQ
LLGFEQTASSWEMTFTAPEA--------IARYIVPKGSITVNGISLTVAAYEPELSQFTV
AVIPLTYAETNLRYLVPGSLVNLEGDILGKYVEKFLQPGQRRTTDTD-------------
-I--------TPAFLLEHGYL--
>Artp|284053391
---MFTGLIQALGTIESLGRS---RFQIACQ---VGATDLILGD--LAIGDSVAVNGVCL
TVVEIMPRGLVAEASPETLGRTTLGSDL--NGYVNLEASLRAGSKLGGHFVTGHVDAIAT
MEAAVSVGNSWEMRFVPPSDA-DLWNQQIAPYLVAKGSIAVNGVSLTISECDRHSRWFAV
AVIPHTYQNTNLCTLETGSLVNLEADILGKYVAKFLSINSTDSVNIY----HQQSLTATP
EI--------TPEFLSEHGFN--
>Cya7425|220909748
---MFTGLIQATGRPRLLDQQ---RLQISCS------AEVILAD--LAIGDSVAVDGVCL
TVEQILSQGFIVTVSPETLSRSTLQHQSERGAVVNLETALRVGSKLGGHFVTGHVDGLGQ
FVEQRQNATSWELRFTATPE--------IAPYIVSKGSIAVNGISLTVALCHPWGEWFEV
AVIPHSFAQTNLRYLQPGALVNLEADLLGKYAIRALQLQGKSNPPPS---------TPSA
QI--------TSEFLVEHGYL--
>Cya51142|172037257
--MMFTGLIQGLGIIRPLESD---RFTLSIP---DSYSSSILSD--LAIGDSVAVDGVCL
TVEEIVTNGFVATASPETLQRTTLTQKIETASYVNLEPSLRVGSKLGGHFVTGHVDGLGC
LQAAIATDKAWEMTFSPPSSRQEQWYNYIQPYLIPKGSVAVNGISLTVAECDTAGTWFKA
AVIPHTYTQTNLCYLKTGDWVNIEGDILGKYVAKLLGKQLATDQSVN-------------
EV--------NLAFLTEHGYL--
>Lyns|119489514
---MFTGLIQALGVIRPLTDE---QFQISCV---SGQTDLILED--LAIGDSVAVNGVCL
TVVEIVEGGFVATASPETLRRTTLGQDL--NGYFNLETSLRAGSKLGGHFVTGHVDGIGC
LQSSVQTASSWEMQFTAPREGLNLWYQQIAPYIVPKGSIAINGISLTIAECDARGNGFQV
AVIPHTYDETNLKYLKPGSCVNLEADILGKYVAKFLRSSPHPSTSPV--FDEISPISTIE
EI--------TPDFLTEHGFS--
>Prom9211|159902980
---MFTGLIQAVAKVQYQGNN---LFVEGNE---------LPFS--INIGDSVSVDGVCL
TIAAFRGNGFLANISEETLQRTTLGKKAAEKGFVNLEPALCLSDRLGGHLVSGHVDGLGT
VSSLDNLPNSWNLEINWQNSS-------FAKYICDKASICLNGISLTVSGQKKEGKVFSI
AVIPHTWINTSLQYLRIGDLVNLEADLMAKYAEKLLLERFPSNNQKL--------SNNQP
DI--------STDWLVNQGWQ--
>Noss|17232750
---MFTGLVQALGTIKPLGGD---SWQITCV----SQSLSIMQD--LAYGDSVAVDGVCL
TVEEILKDGFIASASPETLRRTTLGTEQTQQGYVNLETSLRVGGKVGGHFVMGHVDGVGQ
LLGFEQTASSWEMTFTAPEA--------IARYIVPKGSITVNGISLTVAAYEPELSQFTV
AVIPLTYAETNLRYLVPGSLVNLEGDILGKYVEKFLQPGQRHATDKD-------------
-I--------TPAFLLEHGYS--
>Cya8801|218246071
---MFTGLIQSLGRIHPIDSD---RFTLSLN---PETASAILSD--LALGDSVAIDGVCL
TVEEMTPDGFVATTSPETLQRTTLGTTRQTASYVNVEPSLRVGSKLGGHFVTGHVDGLGC
LVEAIATDQAWLMTFGTPAELTEQWQGAIARYLIPKGSVAVNGISLTVAECDPVGSWFKV
AVIPHTYYQTNLCHLKIGDRVNIEGDILGKYVAKLLGQSFNYHQPHE-------------
EI--------SLAFLAEHGYL--
>Glov|37523173
---MFTGIVEETGTLLALGSE---EIAVRAA--------KVLKD--VALGDSISVDGICL
TVVRFDRDSFTAGLSQETLDRTTLIGRIP-GDAVNLESALRAGGKLGGHIVTGHIDGVGR
CVAVHPAGLSWEIDFEAPPA--------VARYIVEKGSIAIDGISLTVAACNTAGDWFRV
AIIPHSFAETTLGAIKPGDPVNLEADLIGKYVEKLLGGSKRDSQENL-------------
----------TPAFLAEHGFL--
>Syns8102|161353433
---MFTGLVQAMGRIQRRGNG---LLVEGAG---------PFGP--LSLGDSVAVDGVCL
TVAECVGEGFRADVSEETLERTTLGRKAERGGAVNLEPALRLSDRLGGHLVSGHIDAVGE
VMDVVELPQSWRLGLRWSEPR-------FGRYVCEKASIAVDGISLTVASCSDDGVTFEL
AVIPHTWSVTTLSRLAVGDQVNLEADQLARYAERLLVADGQDNHHST------------P
AM--------SEAWLSENGWT--
>Thee|22299229
---MFTGIIQAIGVLQQCSES---QLVITAT------DAPFLGD--VAVGDSIAVDGVCL
TVETFDARGFTVSVSPETLQRTTLAAKAAVGAMVNLEPALRLGDRVGGHFVTGHVDGVGT
VLAIAPTGISWTFTFSAPEA--------VAAYIIPKGSIAINGISLTIADCNEKGDEFSI
AVIPHTYAETTLQFLRVGDGVNLEADLLGKYTRKFLQPQNAAAAVDK-------------
EI--------DLGFLQAHGYA--
>Syns9916|116073485
---MFTGLVQAVGRVERRGVQ---LLVTGCA---------PFAP--LQLGDSVAVDGVCL
TVAECVGDGFLADVSEETLARTTLGVKASRRGAVNLEPALRLADRLGGHLVGGHIDGAGT
VMAVEALSQSWRLELRWNDPS-------YGRYVCEKGSIAVDGISLTVAGCSDDGSRFWI
AVIPHTWESTSLHHLVVGASVNLEADVIARYAERLLLQAQPGASAHQ--------AKPDV
EI--------TSDWLNAHGWG--
>PromMED|33860999
---MFTGIVQAIGKLKKEKNF---LIIEILD---------QPFD--TQIGDSIAVDGICL
TVKEISNNQFKVEVSEETLKKTTLGEKSNINQIVNLEPALRISDRLGGHIVSGHIDGLGK
VENIEKLEKSWLLSIKWQNKK-------FSKYIVDKGSICVNGISLTIAKSENEGEIFTI
AIIPHTWENTNLKNLTIGDSVNLEGDALIKYVEKLLKFNKNIDSENF-----------PQ
EI--------SSNWLKENGWNK-
>Scys6803|16331229
---MFTGIIQSLGYLSAQRAD---RLEISLS---PNDAQRVLGD--MALGDSIAVDGVCL
TVEAIAHQGFFADVSPETLQRTTLGRAKERRTAVNIETSLRVGGKVGGHFVSGHVDGVGQ
LLSNEQINNAWLLSFGSVGSLQKQWQEYLAPYLVPKGSIAVNGISLTVADCGED--WFNV
AVIPHTYSETNLQLLQPGDWVNLEGDILGKYAARFLSRGRAMGQTKD-------------
-I--------DLAFLAEHGYG--
>Syn9902|78185324
---MFTGLVQSVGTIQRRSGA---VVVSGCS---------PFAP--LVLGDSVAVDGVCL
TVAELVADGFRADVSEETLRRTTLGRKSEQGGSVNLEPALRLSDRLGGHLVSGHVDAPGE
VIRLEALPQSWLLEMRWLEPR-------FGRYVCEKASIAVDGISLTVADCCPEGVTFSL
AVIPHTWQETTLRGLAVGDRVNLEVDQLARYAERLLIDSPKQTYAKP-----------VS
DL--------SVDWLASNGWS--
>Trie|113476180
---MFTGLVQTLGKIKLLEES---QILVSLAS--SSNSKIILED--LAIGDSVAVDGVCL
TVINILTQGFLAIVSPETLQRSTLGQLSDR--YVNLETSLRAGSKLGGHFVTGHIDGVGC
LETSVKTINAWDMKFTAPHKTYESWECQIAPYIVPKGSIAVNGISLTVADCDRDGNWFQV
AVIPHSFNETNLSHLKPGSLVNIEADILGKYVAKFLRHGSNNYSVLPPALTVTSPVNNLK
DI--------TPDFLAENGFI--
>Syn9311|113953364
---MFTGLVQAVGWIERRGNG---LAVSGCS---------PFAP--LQLGDSVAVDGVCL
TVAELVGDGFLANVSEETLQRSTLGRKASSGRSVNLEPALRLSDRLGGHLVSGHVDSIGE
VASIEALSQSWNLELRWRDAA-------YGRYVCEKASIAVNGISLTVAGCSDAGARFWI
AVIPHTWMATALRDLAPGDEVNLEIDLLARYTERLLGHSREGTASNS---------GNHS
SM--------SSEWLASHGWS--
>NoAz|298491569
---MFTGLIQGLGTIKPLSKD---SWLINFI----SHSDAIMQD--LTYGDSVAVDGVCL
TVEEILKDGFIATASPETQRRTTLGREEIQARYVNLETSLRVGGKVGGHFVMGHVDGIGQ
LISASQTATSWEMTFAAPDA--------IARYIVPKGSIAINGISLTVARYQHEHSQFTT
AVIPLTYSETNLSHLVPGSWVNLEADILGKYVEKFVYPRNQHNQDPD--------QAELD
VI--------TPAFLTEHGYL--
>Ucyn|284928851
---MFTGLIENLGVIDSFESD---RFTLSVL---NTSTTSILST--ASVGDSIAVDGVCL
TVESFTDNSFTVTVSPETLQRTTLSEKIKTTNYVNLESSLCVGSKLGGHFVTGHVDGIGS
LVNYISTNKAWEMTFAAPSSKIQEWSNFIEPYLITKGSIAVNGISLTIAECDVSGNWFKV
SVIPHTYAYTNLHYLRPGDLVNIEGDILGKYVEKFLSSTLKSTKDRQ------------S
NI--------NSDFLAEQGYQ--
>Syns5701|87303045
---MFTGLVQAVGRLRRHAHG---VTIEGLS---------GLDP--LALGDSVAVDGVCL
TVSALMADAFRADVSEETLRRSTLAAKAEAGAAVNLEPALRLSDRLGGHLVSGHVDGLGK
VLAVTQDAGAWRLELAWEDPA-------YGRYVCDKASVAVDGISLTVAGSSLAGERFWI
AVIPHTWGSTTLLERQVGDRVNLEADLLAKYTERLLQQEPQRRASEP-------------
PL--------DRAWLAEHGWG--
>YellB|86609196
---MFTGLVRSLGTAQLINSS---QLRVTCP---------RLQPQ-LAYGDSVAVDGLCL
TVVEILPDGFLADVSPETLRRSTWGHGSPGPRTVNLEPALRVGDKLGGHFVSGHIDGVGQ
LWDQAATGNAWELSFKVPEE--------IGRYIVPKGSVAVNGVSLTIAEVRQGGCWFKV
AVIPQTYRETNLSQLQVGDPVNIEADILGKYVEKLLGLLPPESSV---------------
----------SLEFLAEHGYI--
>Syn7002|170078860
---MFTGLIQALGTVKALGGD---RFAIDIQ---GDGAGQVMSD--LALGDSVAVDGVCL
TVETIAEQGFVATASPETLKRTILGDAVARSNWVNIETSLRVGSKIGGHFVSGHVDTIGA
LEKVVETARAWELWFTAIADYQTTWDMNISPCLVSKGSIAVNGISLTVAECDRLGQWFKV
AVIPHTYAETNLAYLKPGSWVNLEGDILAKYVQRFVSY--QREQKAP-------------
DI--------GLDFLQEHGYL--
>Cylr|282900019
---MFTGLIQGLGRIKPLSGD---LWQITLINSLASPTGTIMKD--LSYGDSVSVDGVCL
TVEELLQEGFIATASPETLQRTTLGTKEVQSRYVNLETSLRVGGKVGGHFVMGHVDGIGE
LVSSAQIASSWEMTFIAPPD--------IARYIVPKGSIAINGISLTVARYQPEHYQFTV
AVIPVTYSETNLNCLVPGSLVNLEADILGKYVENFLSMSYQEHQTSE-------------
EI--------TPAFLMEHGYV--
>Prom9303|124022347
---MFTGLVQAVGRVQRRATG---LLVQGCS---------PLAP--LAEGDSVAVDGVCL
TVAELIADGFRADVSEETLCRTSLGAKADRGGVVNLEPALRLCDRLGGHLVSGHVDGSGE
VVALDARSTSWYLEVCWQDPA-------FGRYVCEKASIALDGISLTVAGCVEDGSRFWI
AVIAHTWTSTSLQQLEVGAVVNLEADLLAKYTERLLAGAPHLPMASN---------RNTK
EI--------STEWLASHGWS--
>Syns7805|88807575
MEPMFTGLVQAVGRVERRGRG---LLVEGCA---------PFAP--LQLGDSVAVDGVCL
TVASLVGDGFLADVSEETLQRTSLGRKASRGGAVNLEPALRLSDRLGGHLVSGHVDGTGE
VVSIEALPQSWTVELRWNNSH-------FGRYICDKASVAVNGISLTVAGSSDQGTRFWV
AVIPHTWSVTALRDLEVGDDVNLEIDLLARYTERLLAAGDRGEPSGE-------------
-L--------SADWLSAHGWG--
>Syns7803|148240212
---MFTGLVQAVGRVERRGRG---LLVEGCA---------AFAP--LQLGDSVAVDGVCL
TVASLVGDGFLADVSEETLQRTSLGRKASRGGAVNLEPALRLSDRLGGHLVSGHVDGTGE
VVSIEALPQSWTVELRWKESH-------FGRYICDKASVAVNGISLTVAGSRDQGTRFWV
AVIPHTWSVTALRDLAVGDDVNLEIDLLARYTERLLAAGDGGTPSGE-------------
-L--------SADWLSAHGWG--
>Cya0110|126657228
---MFTGLIQGLGIIRPLESD---RFTLSIP---DSYSSSILSD--LAIGDSVAVDGVCL
TVEEIVSNGFVATASPETLQRTTLTQKIETASYVNLEPSLRVGSKLGGHFVTGHVDGLGC
LVEAIATDKAWEMSFQAPSSRQEQWDTYIKPYLIPKGSVTVNGISLTVAQCDAIGTWFKA
SVIPHTYSQTNLCYLKTGDWVNIEGDILGKYVAKLLGKQFKGDQSVA-------------
EI--------NLTFLTEHGYL--
>Mica|166367770
---MFTGLIQALATIRVVDTD---RLYLSVS------SDTIIQD--LMIGDSVAVDGVCL
TVEEILPEGFLATASPETLQRTTLGRRIHTETNVNLETSLRVGSKIGGHFVTGHVDGIGC
LVESIIVANSWEMTFAAPSSLEEQWNNYIARYIVGKGSIAVNGISLTVADCDASGSWFKV
AVIPHTYAETNLSHLKLGDWVNLEGDILGKYVEKLLGMRSYHAPSEI-------------
----------SLEFLAEHGY---
>Syns8109|260436140
---MFTGLVQSVGRIERRAGA---VVVSGCA---------PFSP--LALGDSVAVDGVCL
TAAEVMADGFRADVSEETLRRTTLGRKADRGGAVNLEPALRLSDRLGGHLVSGHVDATGE
VTCVETLPHSWALSIRWSDPR-------FGRYVCEKASIAVDGISLTVAECSADGTTFSL
AVIPHTWEATTLKHLAVGDTVNLEADQLVRYAERLLHATAADAGNAD-------GQVKTD
DL--------SANWLADHGWS--
