# Supplementary material for: Genome fluctuations in cyanobacteria reflect evolutionary, developmental and adaptive traits
Source: BMC Evol Biol. 2011 Jun 30;11:187. doi: 10.1186/1471-2148-11-187 (PMC3141437; doi:10.1186/1471-2148-11-187)
Supplement: Additional file 8 — Individual and concatenated alignments for protein groups. Compressed file containing all alignments of individual groups (fasta format) and the concatenated alignment of 285 single-copy genes (phylip format). [file 1471-2148-11-187-S8.GZ › Cyanos1469.faa]

>Syne7942|81300476
----------MQHAHVIGLGKSGCAAALLLRQQGWQVELSDRNA----VAAPPELVSQGV
QFR-LGESLDPVAWGWQTPE--QRPNCIVVSPGVPWDLPGLRQAAEELQIETLGELELAW
RTLS-------DIPWVAVTGTNGKTTTTALIAAIFERAGLQAPACGNIGFAACEVAR---
--------QQ-----QQGEAKPL----DWVIAEASSYQIEAAAT-L-------AATIGLW
TTFTPDHLNRHYTLENYFTIKASLLDRAQQQVLNGDDPYLRNQANATSRWPL-AF-WTST
QGAEAL--PTSRDR---GFWIE--EGWVI------DRGDRLFPVERF--SMVGNHNQQNL
LMAVAAARLAGIEAEAIAEAMANFPGIAHRLERVATWQ----GIELINDSKATNYDAAWV
GLQAVPGPTILIAGGEAKQGDDQAWLDLIQAKARAVLLIGSAAPLFARRLAEVGYSSPVE
NAETLDRAVPR-----------AVELAQSLD---ASHVLLSPACASFDQYPNFEARGDHF
RRCAQAIAKG-------------
>PromCC|33240888
---MKEFENPPPITVAIGLGRSGVAAARYLNDQGEKVQIFESSKKASFGKLSGNLEKEGI
KVN-LGVPLNFSSFQPILE----KLALVIVSPGIPWDHPTLNQLRKR-GIIVESEINLAW
RALK-------NTPWVGITGTNGKTTVTHMLNHVLNNSFIESTIGGNVGKAATEIAL---
--------AL-----RKSTKHKP----KWLIMELSSYQIETAPE-I-------SPEIGIW
TTLTPDHLERHGSLENYFAIKRTLIANSSIRIYNADDKYLSK---NRLNLPK-GL-WVSA
QKYN----SNINQL---DFWIS-SNGMVI------EQGNELFHSSAL--QLPGDHNLQNL
LLVSAAARKIGLSGMAIENALISFAGITHRLEKVDKII----DIDIFNDSKATNFDSAEI
GLKATSAPVILIAGGLSKQGIYLDWINQIKEKVCAVILIGESRVKLQHLIKSHGFRGEIV
CYEKLDKAVDK-----------AIKLGVKFR---AKSILFSPGCASFDQYSNFEERGDHF
KKLIKESSINYKL----------
>Crow|67923621
----------MATAYIIGLGRSGIAAAKCLKQDGWEVIISDRATSENLNPLQQQLQAEGI
TVK-LGHTPNLNSNA--------LPKLIVVSPGVPWDIPFLIEAREK-NIDTIGELELAW
RYLN-------SSPWVGITGTNGKTTTTALVAAIFQGAKLNAPSCGNIGYAACELAL---
-------SQL-----QKDSTSNY----DWIIAEVSSYQSESSQA-L-------SPKIGLW
TTFTADHLNRHKTLENYYAIKASLLYRSEYQVFNSDDPYLHQ--TGLHQWAD-AY-WTTV
KGKENL--LCDSSK---GVYIQ--DNWVV------AFGELILPLNLF--KMPGSHNQQNL
LMAIAAARLAGIEKGAIASAIATFKGVPHRLEYITTID----GIDFINDSKATNYDAAEV
GLLSVKSPAILIAGGEGKEGDDNKWIAQIKSKAAKVLLIGEAAENFAKRLHDADYHS-YE
ILETMDKAVER-----------SLTIGREVK---AKVVLLSPACASFDQYRSFEHRGDDF
KELCQKLKED-------------
>Syn7335|254424301
----------MKTAHVIGLGRSGIAAARVLARQGYVVTLSDRGAAQRHQSDARRLKDEGI
TVK-LNYAFDPQVAKDS------GLDLLVVSPGVPWDAPALVTARKL-GIETLGEMELAW
RALR-------DRPWVGITGTNGKTTTTALVAAIFKAAGLNAPACGNIGYAACELAL---
-------------------TESP----DWVIAELSSYQIEASAS-L-------APTIGIW
TTFTPDHLSRHKTVENYYSIKASLLARSQSVIINGDDLTLQR--KAQEHSSSRHH-WTCI
EGKDA---LAPIVV---DTYIE--DGWVI------HKGEQIVETKAL--RMVGTHNQQNL
LLAVAAARLAGIDRRAIALGVASFPGVSHRLEHICTWR----GIDFINDSKATNYDAAEV
GLRSVAEPIILIAGGAQKDGDDTIWIDRIKEKAVAVLLVGDAAGPFAKRLEEADYHN-YE
IVQTIDRAVAR-----------STELSTELNKQPIKTVLLSPACASFDQYLNFEVRGDDF
RQICTKYLGEL------------
>Syn307|148242946
---------MQDPVVVVGLGRSGIGAARLLNARDADVWLLESNSSAELKRRADELNAIGI
QVE-LGKPLALESFEALPR----WPSTVVISPGIAFDHPVLNQLRDR-GCRVVGEVEVAW
QAMA-------GIPWIGITGTNGKTTVTSLVAHLLQQGGLDAPACGNIGASAAELAL---
---------------ACLEGEKP----ERVVVELSSYQIEAAPS-V-------QPSIGVW
TTLTPDHLDRHGTLERYRSIKAGLLQQSGRQFLNADDRDLFA---HAAEWPQ-AL-WVSG
RDKDQF--SAAITP---HLWVS--GGQLC------NQTGPLFPCAAL--AMPGAHNRQNL
ALATAVALECGLSPAQIEAGCRSFPGVPHRLERIRELS----GITYFNDSKATNYDASLV
ALQSLERPLVVLAGGRAKRGEPGAWLEALGQKAAAVVLFGEAQSTFRELLGSAGYPGVIE
QQEHLDQALPL-----------ARRLAEQLN---CQAVLLSPACASFDQYRDFEVRGDHF
RQLVEAMA---------------
>Syn9605|78213668
----------MTRTIVVGLGRSGLGAARLLKQQNHDVVVFERGNNEALQHTSKTLAEEGI
QVV-LGQPLTLQSFDAWRD----NLDAVVIGPGIPWDHPTLVQLRSE-GVQVRGEMDTAW
DALQ-------QIPWIGITGTNGKTTVTHLLSHVLEAAGLTAPMGGNIGLSAAELAC---
--------QI-----GSGAKPRP----DWLVMELSSYQIEAAPA-V-------APKIGIW
TTLTPDHLERHGSLEAYRAIKRGLLERSECALFNADDPDLRQ---QRSSWNR-GT-WVSS
EGAH----PDNQPA---DLWID-DEGMVR------NNTTRLFAADVL--AMPGRHNRQNL
LLVTAAALEAGLSPQQIADALRTFPGVPHRLEQLGTLA----GASVFNDSKATNYDAAEV
GLRAVQGPVVVLAGGQTKQGDASGWLKQLQSKACSLILFGAGADELASLAKAAGYPGELL
QCPELESAVNL-----------AEGAVQRHQ---ASSLLLSPACASFDQYRDFEARGEHF
RTLINPLLDEA------------
>Nosp|186684135
----------MSKAHVIGLGKSGVAAARLLKREGWEVELSDGNTSKTLLQQQQELAAEQI
TVK-LGQSLELNGDN--------LPQLIVVSPGVPWDIPVLIKARQL-GIETIGEMELAW
RNLRWRSQPQASLPWVGITGTNGKTTTTALIAAIFQAAELDAPACGNIGYAACEVALSWS
GRGAGGREQGAGGDREVNSSSSP--SLDWVIAEVSSYQIESSSS-L-------APRIGVW
TTFTPDHLSRHKTLENYYNIKAKLLRQSELQVFNGDDAYLSQ--LGLSAWPN-AY-WTSV
KGKD----FLISEK---GFYIE--NGWVVEKLTATSAPEPIVKVSTL--RMVGEHNQQNL
LMAVATARLAGINRDAIARAIQEFPGVPHRLEHICTWE----GIDFINDSKATNYDAAEV
GLASVKSPAILIAGGEAKAGDDTGWLAQIQTKAAAVLLIGSAAPAFAQRLQEVGYYS-YE
IVETMERAVPR-----------SAELAKEYQ---APVVLLSPACASFDQYPNFEVRGDRF
RELCLAWAAGGKLQHNLMLSSSL
>PromAS|123969098
--MIDNYSSKRNINLVIGLGKSGFWAAKYLRSINKRVIVWESNDGIEFLERKTALEELDV
LVS-LNKEFVFEEIQPFVR----EIESVVVSPSIPYDHVTIVELKKK-GIRVIGEINVAW
EILK-------DTNWIGITGTNGKTTVTHLLSHILCDTGLYAPFAGNIGTPLCKYAY---
----------------SKKHEKI----DWVVAELSSYQIEISPE-V-------KPNIGIW
TTFTEDHLERHKTLENYFNIKKSLLEKSDFRIYNYDDKNLRN---YYSSLSR-GV-WITT
SLDK----SNFIHC---DYWID-DQAYIV------ERGKKLFKLEHF--SLKGMHNLQNL
LLVIAAARKVGLSGKKIKDSLSNYKQLPHRMETIYKNN----GLEIINDSKATNFDSSIA
GISSIEGQIIIIAGGRLKGNEYSEWIKVLKKKVKCVFLFGESSKVLKMALINEGFKKNIF
EFSELKELLNF-----------VFHYLQNNR---VGTLLFSPSCSSFDQFKNYEERGDYF
KKLISEKLKVNQSIFCSSIIS--
>Rapb|282897613
----------MPKAIVMGLGKSGIAAARLLKQEGWEVEIWDSNTSPFLLEQQQKLAQEQI
IVK-LGNNPELKENQ--------LPKLIVVSPGVPWDIPLLVKAREM-GIETMGEMELAW
RQMQ-------DIPWVGITGTNGKTTTTALTAAIFQAAGLYAPACGNIGYAVAEVAL---
--------------EVALGAKPP----DWVIGELSSYQIESSWS-L-------SPYIGIW
TTFTPDHLARHKTLENYYDIKAKLLTNSRLQIINGDDAYLSK--VGLQHWSH-AY-WTSV
KGLG----HLIGGK---GFYIE--SGWVMEKLSADSKPQPIVAVTDL--KMVGEHNQQNL
LMSVGAARLAGISIPAINYGVQQFPGVPHRLQHVCTWE----GIEFINDSKATNYDAAEV
GLTSVKSPTILIAGGEAKAGDDTGWLKRIQEKTAAVLLIGSAAETFSKRLENLGYGN-FE
IVETMEKAIPR-----------AAQLAKQHQ---ATTILLSPACASFDQYANFEVRGDHF
QELSLKWTSSATSNNQ-------
>YellA|86605662
-----------MGHQVLGLGIAGWSAARLLRAQGKEVWVWDEQDSELLRQRQAELEREGI
PVH-LGQPFQLLP----------GVKQVVVSPGIAWDHPLLQEARRQ-GIEVVGEAELAW
PFLE-------HLPWVGITGTNGKSTTTALVAEMFKVAGLEGIPCGNIGLPLSQVAL---
---------E-----TWQGRRQP----AWIVAELSSYQLEASRH-LMQSSPGSPPRIGVW
TTFTPDHLERHGTLERYAGFKARLLQRAQWRVVNGEDPYLFR---RRQDWEN-TY-WVS-
--------LQDPQA---DVFLR--GSTLY------IQGEAVAELEDFAERCPGSHNLQNL
LLAAAAAHLAGIPNTAIQGAIRSFAGMPHRLERVAQIQVGSTPIRFVNDSKATNYEAGWV
ALNALSPPIILIAGGRAKQGDPSAWLRLIQAKVARVLLIGEAAPALAQALQEIRYTD-LE
ILPTLDVAVERAFVAACSL---AQALDNPAQ---PITVLLSPACASFDQYSSFEHRGHHF
RACCQALVGSLEC----------
>Prom9215|157413927
MINNNHSSKRKNINLVIGLGKSGFWAAKYLKSINKRVIVWESKDGIELLERKTELEKLNI
LVS-LNKEFVFEEIQPLVK----EIESVVVSPSIPYDHTTIMELKKK-GLKVIGEINVAW
EILK-------DTNWIGITGTNGKTTVTHLLSHILCDTGLYAPFAGNIGTPLCKYAY---
----------------SKKTEKI----DWVVAELSSYQIEISPE-V-------KPNIGIW
TTFTEDHLERHKTLENYFNIKKSLLEKSDFRIYNYDDKNLRN---HYSSLSR-GV-WITT
SFDK----SNFIQC---DYWID-DQAFIV------ERGKKLFKLEHF--SLKGMHNLQNL
LLVIAAARKVGLSGKEIKDSLSNYKQLPHRMETIYKND----DLEIINDSKATNFDSSIA
GISSIEGQIIIIAGGRLKGNEYSEWIKVLKKKVKCVFLFGESSKVLKMALINEGFKKNIF
EFSELKELLNF-----------VFHYLQNNK---VGTLLFSPSCSSFDQFKNYEERGDYF
KKLISEKLKVNKSIFCSSIIS--
>PromN2A|72382768
---MSKQEQSNQIHIVLGLGCSGISAAKLLKTEGKNVLVLENNSNKNLLNISNKLKSEGI
NVILLDEALHINNFTPWIE----SVCSITVSPGIDWEHIALKELRGK-NINVQGEVALAW
ERLT-------HIPSVGITGTNGKTTVTNMLNHILKLNNLNTDMGGNVGKALSKIAL---
--------EN-----MKNNDQEL----DWLVLELSSFQIEGSPK-V-------APTIGIW
TTFTPDHLERHNDMESYFKIKRSLLEKSSIRIYNSDDQYLSS---KRKELPK-GI-WVGT
NQQS----LYSQYQ---KFWID-QKGYIF------EDKKQLFHSSIL--NIPGKHNLQNL
LLAIAAAREIGLDDSSIAKSIKSFKSIPHRLEYLGNVN----NLSFYNDSKATNFDSSIT
ALKSVPHPIILLAGGIQKKGDFMPWVKQIKQSTNGIVLFGLSANNLKEELLISSYIGEII
VKKNLEEATIA-----------SINIARETN---SRSILLSPACASFDQYKNYEERGDHF
KNLVKKYKLIK------------
>Syns9917|87123641
----------MTRTVVVGLGRSGIGAARLLRAQGKTVTVLERLEGDSQTRRARDLINQGI
EVQ-LGRPLTLPSFAPWLD----DLEAVVVSPGIDWNHPTLEALRQQ-GVAVIGEMALAW
QFLN-------RTPWIGITGTNGKTTVTQLLQHVLSSGGLHAPMAGNVGHSATELAL---
--------SLSAVAPNDGDPATP----DWLVMEMSSYQIEAAAI-V-------APRIGIW
TTLTPDHLERHGTLEAYRAIKRGLLERSQIRIFNADDSDLSR---QRASWDH-GL-WISA
AGAG----DGATAA---DLWCD-AEGVVHC-----RRRGPLFPASAL--AMPGDHNRQNM
LLVTAAALEAGLEPEVIAAALRTFPGVPHRLERLGELK----GMQVFNDSKATNFDAAVV
ALRSVPRPAVVLAGGQTKQGEAGEWLTLMGERSCAVVLYGSGAEELANLLSSSGYPGQIR
RCDDLDAAVPI-----------ALDLGRQLR---AGTLLLSPACASFDQYSDFEARGDHF
RTLIATQLST-------------
>Prom9312|78779845
MIDNNHLRKRKNINLVIGLGKSGVWAAKYLRSIDKRVIIWESKDGKEFLEIKTELEELNI
LVS-LNKEFVFKEIHPFIK----EIESVVVSPSIPYDHETIIKLKKK-GIKVIGEINVAW
EILK-------ETNWIGITGTNGKTTVTHLLSHILCENKLYAPFAGNIGTPLCKYAY---
----------------SKKYEKI----DWVVAELSSYQIEISPE-V-------KPNIGIW
TTFTEDHLERHKTLENYFNIKKSLLEKSDFRIYNYDDKNLRN---HYSSLSK-GV-WITT
SLDK----SNFIQC---DYWID-DQAFII------ERGKRLFKLEHF--SLKGIHNLQNL
LLVIAAARKVGLSGKKIKDSLSNYKQLPHRMETIYKNN----DLEIINDSKATNFDSSIA
GINSIEGQIIIISGGRLKGNKYSEWVQVLKQKVKCIFLFGESSKVLKMALINEGFKKDIF
EFSELKELLNF-----------VFHYLQNNK---VGTLLFSPSCSSFDQFKNYEERGDHF
KKLISEKLKVN------------
>SynsBL|116071267
----------MAFTIVVGLGRSGLGAARLLHHQGQAVVVLERGEGPDQTSCAAQLRAEGI
EVE-LGIPLEINSFEPWRS----DLTAVVIGPGIPWDHPTLEILRQE-GVQVRGEIELAW
DALN-------DIPWVGITGTNGKTTVTHLLSHVLEQAGLRAPMGGNMGVSAAEMAL---
--------KI-----KTGDLLRP----DWLVMELSSYQIEAGPT-L-------APSIGIW
TTLTPDHLERHGTLEAYRAIKRGLLQRSSLAIFNGDDADLNA---HRSSLKS-GI-WVQT
ATPC----PDDQPA---DFWID-DAGTIQA-----RESGAMFPADAL--AMPGAHNRQNQ
LLVTAAAIQIGLNAEQIAQGFRSFPGVPHRLERLGSTA----SADVFNDSKATNYDAAAV
GLQAMAGTVVVLAGGQTKRGDATGWLTELKSKACAVVLFGAGAEELDALIRQSDYQGQVH
RCNDLKAAVAI-----------AVQATSELQ---ATSLLLSPACASFDQYQDFEARGDHF
RDLMQAHIRVA------------
>Prom9515|123966762
MPIKNNSKNEKKIYFVIGLGRSGFWAAKYLRSLGKKVIVWESNENEELSETKEILEKLDI
SVC-LNKQFLFEEFSECLN----QIEAVVISPAIPIDHKTIIKLKEK-GIEVLGEVNIAW
ESLK-------NINWIGITGTNGKTTVTHLLSHILRTNNLLAPFAGNIGTPLCKIAY---
----------------SIKSKNI----DWLVAELSSYQIEIATLCI-------KPKIGIW
TTFTADHLDRHKTLDNYFKIKNSLLKQSEFRIYNYDDIHLRE---NFKSLSK-GI-WITT
SSKQ----SDLDHC---DYWIN-NEDFIV------ERQENLLSLKNF--KLKGNHNTQNL
LLAIAAARKIGLSPEKIKNALLSYEQLPHRMETIYQSN----KLEIINDSKATNFDSSTA
GIKAIKGAPIIISGGKLKSGSYIEWVNIINKKAKAVFLFGESSQTLKKLILEGGFKKDIF
IFNDLSEVINY-----------VYSYIENNQ---IETLLFSPSCSSFDQFRNYEERGDIF
KKLIHEKFNLKLFAHKEFS----
>Cya8802|257061569
----------MATAYIIGLGRSGIAAARLLKIQGWEVILSDRAHSPNLEITQQELGQEGI
TVK-LADHPSLIDSN--------LPNLIVVSPGVPWDVNFLQEARDR-GIDVIGELELAW
RSLQ-------SSPWVGITGTNGKTTTTALVAAIFQASGLNAPSCGNIGYAACELAL---
--------SQ-----TKTKASSF----DWIIAEVSSYQIESSRE-L-------APKIGIW
TTFTPDHLSRHKTLDNYYAIKASLLRRCELQIFNGDDPYLHQ--VGLHQWAD-AY-WTTV
KGKEHL--LCDAAK---GVYLQ--DNWIV------AFGELIAPLNLF--KMVGVHNQQNL
LMAVGAARLAGIEKGAIAQAIATFKGVPHRLELITNID----GIDFINDSKATNYDAAEV
GLVSVNASVILIAGGEAKEGDDRRWIEQIKAKVATVLLIGEAATAFAQRLQQSNYEA-YE
IVETMDNAVKR-----------GLELAKKQQ---AKVVLLSPACASFDQYQSFEHRGDHF
RQLCQALKE--------------
>Prom9313|33863701
----------MARTVVVGLGRSGIGAARLLQAEGHQVTVLERSIEPHLQSLAADLRLQGI
AVE-LGKPLELNSFIPLLD----QLDAVVISPGIAWDHPTLTALRQR-GIDIDGEMAVAW
RSLS-------HLPWIAITGTNGKTTVTHLLNHVLESNGLRAPMGGNVGHAAAEVAL---
--------KW-----RQPNAQRP----DWLVMELSSYQIEAAPE-I-------APRMGIW
TNLTPDHLERHGTLDAYRTIKRGLLERSEIRIFNGDDPDLRS---QRSSWDK-GL-WVSS
EGPG----TANHRA---DFWID-AEGLVR------EPQGALFAASAL--AMPGQHNLQNL
LLVTAAARQTGLPAKAIEASLRSFPGVPHRLEQLGHIQ----QMSVYNDSKATNYDAACV
GLKAVPPPAVVLAGGQTKQGDASGWLKQLDQNACAVILFGAGASELQELIKTSGFSGELH
CCSNLNAAVTL-----------AIPLGVERQ---AACLLLSPACASFDQYQDFEARGEHF
RSLISSHLTA-------------
>Cya7822|196257801
----------MPKANIIGLGRSGIAAARVLKQKNWEVILSDRSCSLSLQQIQQQLQQEGI
TVK-LGDSLTLDPNE--------LPNLIVVSPGVPWDLPVLVEAREK-GIDTIGELELAW
RSLK-------PSQWVGVTGTNGKTTTTALVTAIFQAAGFHAPACGNIGYAACELVL---
----------------KQDQKPY----DWIIAEISSYQIESSLD-L-------SPKIGIW
TTFTPDHLERHKTLSNYYNIKAALLHRCRRQIFNGDDPYLHN--MGLTQWQD-AY-WTTV
KGKEAL--LCDPSK---GVYLQ--DNWVV------AFGELIAPINLF--KMVGEHNQQNL
LMAVAAARLAGVDKQAITETMATFSGVPHRLELIRTRA----GVAYINDSKATNYDAAVV
GLSSVETPAILIAGGQAKKGDDTEWIKLIKAKAAAVLLIGEAASTFAQRLHDSGYDS-YE
IVETMDKAVQR-----------GADLAADKA---ARVVLLSPACASFDQYQSFEHRGDHF
RELCLQL----------------
>Cya7424|218442054
----------MPKATIIGLGRSGIAAARVLKGDNWEVTLSDRSNSPNLQQTQGQLQQEGI
TVK-LGDSFTLNPED--------LPNLIVVSPGVPWDIPVLVEARDQ-GIDTIGELELAW
RYLN-------GCSWVGITGTNGKTTTTALIAAIFKAAGLNAPACGNIGYAACELAL---
------------------TQQSY----DWIIAEISSYQIESSAT-L-------SPKIGIW
TTFTPDHLERHKTLDNYYQIKASLLSRCRRQIFNGDDPYLHN--IGLSQWKD-SY-WTSV
KGKEAL--LCDPSK---GIYLQ--DNWIV------AFGELIAPINLF--KMVGEHNQQNL
LMAVGAARLADINKDAIAEAMATFSGVPHRLELIRTIA----GVDYINDSKATNYDAAQV
GLSSVEAPVILIAGGQAKKGDDTEWIKLIKAKVATVLLIGEAASTFAQRLQESDYYA-YE
IVETMENAVER-----------SASLATDKG---VKIVLLSPACASFDQYQSFEHRGDHF
RELCLQL----------------
>PromN1A|124026491
---MSKQKQSNQIYIVLGLGCSGVSAAKLLKSEGKNVLVLENNSNENLLNISNELKSEGI
KVILLDEPLHINNFTPWIE----SVCSITVSPGIDWEHIALKELRGK-NINVQGEVELAW
ERLT-------HIPSIGITGTNGKTTVTNMLNHILKLNNLNTDMGGNIGKALSKIAL---
--------EN-----MKNNNQEL----NWLVLELSSFQIEGSPK-V-------APTIGIW
TTFTPDHLERHNDIESYFKIKRSLLEKSSIRIYNSDDQFLSS---KRKELPK-GI-WVGT
NQQS----FYSEYQ---KFWID-QKGYIF------EDKKQLFHSSIL--KIPGKHNLQNL
LLVIAAAREIGLDDSSIAKSIKSFRSIPHRLEYLGKIN----NLSFYNDSKATNFDSSIT
GLKSVPHPIILLAGGIQKKGDFMPWVKQIKQSTNGIVLFGLSANNLKEELLMSSYTGEII
IKKNLEEATIA-----------SINIARETN---SRSILLSPACASFDQYKNYEERGDHF
KNLVKKYKLIK------------
>Micc|254414291
----------MPNAHVIGLGRSGIAAARLLKQEGWTVTVSDSKTSESLQQQQQVLNVEGI
TVK-LGYSLTLGDGD--------LPELIVVSPGVPWDIPVLIEARNR-GIDTIGEMELAW
RYLK-------SSPWVGITGTNGKTTTTALIAAIFQAAGFHAPACGNIGYAACELALAQP
DKTRHGASLH-----EKLPQSKI----DWVIAEVSSYQIESSRE-L-------APTIGVW
TTFTPDHLNRHKTLENYYTIKADLLSRSHDQIFNGDDPYLRQ--LGTTHWSK-AY-WTSV
KGR-----DATPRP---WVYIE--NGWVM------VESEPIVPVDSL--RMVGNHNQQNL
LMAVAAARLAGIEKQAIVEAITNFPGVPHRLEHIITWQ----GIDFINDSKATNYDAAQV
GLAAVDSPVILIAGGEAKAGDDTQWLNAIQAKAAAVLLIGEAASAFAQRLQEVGYFR-YE
IVETMARAVPR-----------AAELAQQDN---APVVLLSPACASFDHYQSFEHRGDDF
RQLCWQNFSP-------------
>Prom9202|254525588
MINNNHSSKRKNINLVIGLGKSGFWAAKYLRSINKRVIVWESKDGIELLERKTELEKLNI
LVS-LNKEFVFEEIQPLVK----EIESVVVSPSIPYDHTTIIELKKK-GIKVVGEINVAW
EILK-------DTNWIGITGTNGKTTVTHLLSHILCDNGLYAPFAGNIGTPLCKYAC---
----------------SKKLEKI----DWVVAELSSYQIEISPE-V-------KPNIGIW
TTFTEDHLERHKTLENYFNIKKSLLEKSDFRIYNYDDKNLRN---HYSSLSR-GV-WITT
SLDK----SNFIQC---DYWID-DQAYIV------ERGKRLFKLEYF--SLRGMHNLQNL
LLVIAAVRKVGLSGKEIKDSLSNYKQLPHRMETIYKNN----YLEIINDSKATNFDSSIA
GISSIEGQMIIIAGGRLKGNEYSEWIKVLKKKVKCIFLFGESSKVLKMALINEGFKKSIF
EFSELKDLLNF-----------VFHYLQNNR---VRTLLFSPSCSSFDQFKNYEERGDYF
KKLIREKLKINKSIFCSNIIS--
>Nods|119509795
----------MPRASVIGLGKSGVATARLLKREGWEVVLSDSNTSPSLLKQQQELATEQI
TAK-LGHSLDLNGTD--------LSDLIVVSPGVPWDIPVLVKAREL-GIETIGEMELAW
RYLQ-------ASPWVGITGTNGKTTTTALIAAIFQAAGLNAPACGNIGYAACEVAL---
------------------SEKLP----DWVIAEISSYQIESSVT-L-------APRIGIW
TTFTPDHLARHKTLENYYNIKANLLKQSHFQVFNGDDSYLNK--MGISHWPD-AY-WTSV
KGED----FLVSEQ---GFYIE--DGWVVEKLKPTSKPERVISASAL--RMVGEHNLQNL
LMAVAAARLAEISHDAIDIAIRKFSGVPHRLEHICSWE----GIDFINDSKATNYDAAEV
GLVSVNSPAILIAGGEAKPGDDNGWLSKIQAKAAAVLLIGSAAPAFAQRLHSVGYTN-YE
IVETMAKAVPR-----------SAALAQEYH---ASVVLLSPACASFDQYPNFEARGDDF
RHLCLAWVG--------------
>Cyab|254430906
-----MPTPALDASVVVGIGRSGSGAARLLRSLGQRVCLIDSSDTPEAQRRAEDLRQLGI
DVR-LGVPLDAVNLAQLQEQLPGGLQRLIISPGIPWDLPALTALRSR-GVRVQGEMVPAW
EASR-------PVPWIGITGTNGKTTVTHLVHHLLEASGLDAPMAGNVGYSAAELVL---
--------DR-----RGSGAELP----TWMVVELSSYQIEAAPE-V-------APRVGIW
TTLTPDHLERHGTLEAYRAIKRSLLERSQVQVLNGDDPDLQR---HAASWPG-AC-WVTA
GPRQEL--PEAIRP---HLWVE--AGRVIRDHN--GTSQDLMAADCL--AMPGEHNRQNM
MLAIAAGLEAGLTGQQMECAFRSFPGVPHRLERIDQQA----GVSYYNDSKATNYDAAEV
AVRALAGPLVVLAGGQAKRGEARGWLEALHQKARAVVLFGAAQAEFQALLEGASFAGAIH
RCDGLNEAVPL-----------ARALAAELH---CRAVLLSPACASFDQYTDFEARGEHF
RSLVLALRP--------------
>Acam|158334692
----------MPAVHIIGLGRSGIAAARLLRREGWQVSVGDAGHSEGLVATQKTLAAEGI
PVH-LNLKFSLSALAELSLD---RPDRIVVSPGVPWQLPALEEARSQ-GIETFGELELAW
RSLK-------QYPWVGITGTNGKTTTTAIVEAIFKAAGLRAPACGNIGYSACELAL---
------------------AGDPL----DWVIAEVSSYQIESSPT-L-------APTIGVW
TTFSPDHLERHGTVECYREIKALLLNQSKQKILNGDDQGLIK--GLPWRWAD-AY-WTSS
HGPSLPDACNGQRCPVPNIFIE--EGWVK------VEGEPIVQVSSM--RMLGVHNQQNL
LLAVAVAHLAGIGKDAIATAVSTFPGVAHRLEHICTWQ----GVDFINDSKATNYEAAQT
GLAAVNSPAILIAGGEAKVGDDQAWLQTIQAQAAKVLLIGSAAGAFSQRLKAIGYDD-YE
IVDTMNKAVTR-----------AAELAPSLQ---AKSVLLSPACASFDQYQNFERRGDHF
RQLCQDLSQ--------------
>Prom9301|126696889
--MIDNHSNKRNINLVIGLGKSGFWAAKYLRSINKRVIVWESKNGIEFLERKTALEELNI
IVS-LNKEFVFEEIQPFVK----EIESVVVSPSIPYDHKTIIELKKK-GIKVIGEINVAW
EILK-------DTNWIGITGTNGKTTVTHLLSHMLCDTGLYAPFAGNIGTPLCKYAH---
----------------SKKHEKI----DWVVAELSSYQIEISPE-V-------KPNIGIW
TTFTEDHLERHKTLENYFNIKKSLLEKSDFRIYNYDDKNLRN---HYTSLSR-GV-WITT
SFDK----SNLIHC---DYWID-DQAYIV------ERGKKLFKLEHF--SLKGMHNLQNL
LLVIAAARKVGLSGKKIKDSLSNYKQLPHRMETIYKNN----DLEIINDSKATNFDSSIA
GISSIEGQIIIIAGGRLKGNEYSEWIKVLKKKVKCVFLFGESSKVLKMALINEGFKENIF
EFSELKELLNF-----------VFHYLQNNR---VGTLLFSPSCSSFDQFKNYEERGDYF
KKLISEKLKVNKSILCSSIIS--
>Artm|209525298
----------MPNAHIIGLGKSGNATARLLKVQGWQVTVSDRNTSESLQQQCQTLIEEGI
TVN-LGQNFDPDT----------APDLVVVSPGVPWDLPALETARSL-GIETIGEMELAW
RNLQ-------DIPWVGITGTNGKTTTTALIAKIFEVAGSAAPACGNIGNAVCELAL---
--------QQ-----QQNSSTPL----DWVIAEISSFQIESSST-L-------APQIGIW
TTFTPDHLNRHYTLDNYFRIKARLMERSQVQVFNGDDAYLRR--AAPELWPQ-AV-WTSV
NGAEEL--LGDRQR---GVYIQ--ENWVY------QNGCAIAPVDSL--KMVGDHNRQNL
LMAVAAARIAGIDKEAIAHAISTFPGVPHRLEEVNTWM----GIRWINDSKATNYDAAQV
GLAAVEPPVILIAGGEAKAGDDTHWINTIHQKAAAVLLIGTAAPTFAQRLQETDYHN-VE
IVETLENAIPR-----------AAELASVFQ---AKAVLLSPACASFDQYRSFEHRGDRF
RELCWELMG--------------
>Syne6301|56752431
----------MQHAHVIGLGKSGCAAALLLRQQGWQVELSDRNA----VAAPPELVSQGV
QFR-LGESLDPVAWGWQTPE--QRPNCIVVSPGVPWDLPGLRQAAEELQIETLGELELAW
RTLS-------DIPWVAVTGTNGKTTTTALIAAIFERAGLQAPACGNIGFAACEVAR---
--------QQ-----QQGEAKPL----DWVIAEASSYQIEAAAT-L-------AATIGLW
TTFTPDHLNRHYTLENYFTIKASLLDRAQQQVLNGDDPYLRNQANATSRWPL-AF-WTST
QGAEAL--PTSRDR---GFWIE--EGWVI------DRGDRLFPVERF--SMVGNHNQQNL
LMAVAAARLAGIEAEAIAEAMANFPGIAHRLERVATWQ----GIELINDSKATNYDAAWV
GLQAVPGPTILIAGGEAKQGDDQAWLDLIQAKARAVLLIGSAAPLFARRLAEVGYSSPVE
NAETLDRAVPR-----------AVELAQSLD---ASHVLLSPACASFDQYPNFEARGDHF
RRCAQAIAKG-------------
>Anav|75907016
----------MSKAHVVGLGKSGVAAARLLKREGWEVVLSDRNTSDTLLKQQQELAKEQI
TVE-LGYSLDFAGA---------LPDLIVVSPGVPWDIPALVKAREL-GIETIGEMELAW
RHLK-------SLPWVGITGTNGKTTTTALIAAIFQAAGFDAPACGNIGYAACEVAL---
------------------AATPP----DWIIGEMSSYQIESSLT-L-------APHISIW
TTFTPDHLARHKTLENYYDIKAKLLRQSHLQVFNGDDAYLSK--IGASHWPD-AY-WTSV
KGKD----YLIGDK---GFYIE--DGWVVEQLQPNSSPQRIVAAEAL--RMVGAHNLQNL
LMAVAAARLADIPPNAIDKAVREFPGVAHRLEHICTWQ----GIDFINDSKATNYDAAEV
GLASVKSPVILIAGGEAKPGDDAAWLAKIQGQTSAVLLIGNAAPAFAQRLQEIGYSN-YE
IVETMEQAVRR-----------SLDLAKHHQ---APVVLLSPACASFDQYPNFEARGDHF
RQLCLELVGS-------------
>Artp|284051225
----------MPNAHIIGLGKSGNATARLLKVQGWQVTVSDRNTSESLQQQCQTLIEEGI
TVN-LGQNFDPDT----------APDLVVVSPGVPWDLPALETARSL-GIETIGEMELAW
RNLQ-------DIPWVGITGTNGKTTTTALIAKIFEVAGSAAPACGNIGNAACELAL---
--------QQ-----QQNSSTPL----DWVIAEISSFQIESSST-L-------APKIGIW
TTFTPDHLNRHYTLDNYFRIKGRLMERSQVQVFNGDDAYLRR--AAPELWPQ-AV-WTSV
NGAEEL--LGDRVM---GVYIQ--ENWVY------QNGEAIAPVDSL--KMVGDHNRQNL
LMAVAAARIAGIDKEAIAHAISIFPGVPHRLEEVSAWM----GIRWINDSKATNYDAAQV
GLAAVEPPVILIAGGEAKAGDDTDWINTIHQKAAAVLLIGSAASAFAERLQETHYQN-VE
IVETLE------------------------------------------------------
-----------------------
>Cya7425|220906241
----------MPHAHIIGLGQSGIAAARLLRREGWQVTISDRNSTPTLVEQQQRLDQEGI
DVL-LAHNFELDRDSH-------PPDLVVVSPGVPWQGAGLVQARAA-GIETIGEIELAW
RHLQ-------QFPWVGITGTNGKTTTTALVAAMFQTAGLKAIACGNIGYSVCDLVL---
------------------SEQAI----DWVIAEISSYQLESLPR-L-------APKIAVW
TTFTPDHLERHGTLECYRETKAVLLQQAEYKVLNGDDPYLRQ--ELSDRWPE-VW-WTSC
NGRAAL--PHGIER---GIYLE--EGWVK------VQEQPIVPVSSW--KMPGHHNLQNL
LLAVAVAHLGGIPVAAIAEAVNNFGGVPHRLEPICTWS----GIQFINDSKATNYDAAET
GLVAVPAPVILIAGGQAKQGDDRRWLEMIQTKAAAVLLIGAAANLFAQRLQEVGYDR-YE
IVETMANAVPR-----------AAELAKKYS---ANIVLLSPACASFDQYKSFEQRGDDF
RQLCLSRFAK-------------
>Cya51142|172035156
----------MATAYIIGLGRSGIAAAKCLKQDGWEVIISDCATSPNLIPLQQQLHAEGI
TVK-LGHTPNLNASD--------LPELIVVSPGVPWDTPFLIEARER-QIDTIGELELAW
RYLQ-------SSPWVGITGTNGKTTTTALVAAIFQGAKLNAPSCGNIGYAACELAL---
-------SKL-----KKDNTSNY----DWIIAEISSYQCESSQE-L-------SPKIGLW
TTFTADHLSRHKTLDNYYAIKASLLYRSEYQIFNGDDPYLHQ--TGLHQWAD-AY-WTTV
KGKDNL--LCDPSQ---GVYIQ--DNWVV------AFGELILPLNLF--KMPGFHNQQNL
LMAIAAARLAGIEKGAIASAIATFTGVPHRLEYIRTVD----GIDFINDSKATNYDAAEV
GLLSVQSPTILIAGGEEKEGDDKKWIAQIKSKVIKVLLIGEAAENFAKRLHDCDYHD-YE
IVETMDKAIER-----------SLILGQELK---AKVILLSPACASFDQYQSFEHRGEHF
RELCQKLI---------------
>Lyns|119487890
----------MQNAHIIGLGKSGNAAARLLKSQGWQVTVSDSNTSPKLHQQQEELIKEGI
NVN-LGKNFNPET----------SPHLVVVSPGVPWDIPPLEIARHR-GIEIVGEMELAW
RNLN-------AVPWVGITGTNGKTTTTALIAAIFKAAGLNAPACGNIGNAACELAL---
--------EQ-----QEIRALKIGKSVDWVIAEVSSYQIESSST-L-------APKIGVW
TTFTPDHLNRHHTLENYYNIKAKLLKNSEIQVINGDDPYLRQ--NADQEWKN-AC-WTSV
QGKSKL--IGNPDL---GVYIE--NDYII------QNQQKIIPLKTL--KMVGKHNLQNL
LMAVATARLAGIEPPAIEQAISNFPGVPHRLEAVGSWQ----DINWINDSKATNYDAAQV
GLAAVEAPVILIAGGEAKAGDDTQWLQTIQEKAAAVLLIGDAAEQFSQRLKQVNYQT-VE
IVETMEKAIPK-----------AAELASHFS---AKVVLLSPACASFDQYESFEHRGDHF
RQLCLELIS--------------
>Prom9211|159903953
---------------MVGLGRSGLGAAKLLNEQGANVVVFEQSNGPSLEALSKELNNQGI
DVK-LGVSLELKSFEPWLS----NLKSVVTSPAIAWDHCTLNALRNK-GIEIESEISLAW
KALK-------HIPWIGVTGTNGKTTVTHMLHHVLNSNQINTAMGGNVGIPASQIAL---
--------DS-----IRSSRTEP----NWLVMELSSYQLETSPN-I-------SPKIGIW
TTLTPDHLERHGSLENYSDIKKRLLENSSIRIYNLDDHFLKN---ARSKLME-GI-WVST
NGAA----INNNQA---DFWIT-SKGKLY------EKGEEILDTTLL--NIPGRHNLQNL
LLVTAAAREIGLSPRDIEQAIASFKGVPHRLEKIANIK----GIEIFNDSKATNYEAAKI
GLEAVPSPTIVIAGGQSKKGNPNDWLQALNKKACAVVLFGASANTLFDLIRDSKFSGPVN
CFPSLNDAIET-----------VFNLAFEEK---AKSILLSPACASFDQYKDYEERGNEF
KKIINQWLILNS-----------
>Noss|17231604
----------MSKAHVVGLGKSGVAAARLLKREGWEVVLSDSNTSDTLLKQQQELAKEQI
TVE-LGYSLDFAGA---------LPDLIIVSPGVPWDIPDLVKARDL-GIETIGEMELAW
RHLK-------SLPWVGITGTNGKTTTTALIAAIFQAAGFDAPACGNIGYAACEVAL---
------------------AEIPP----DWIIGEMSSYQIESSVT-L-------APHISIW
TTFTPDHLARHKTLENYYDIKAKLLRQSHLQVFNGDDAYLSK--IGASHWPD-AY-WTSV
QGKE----SLLGEK---GFYIE--DGWVVEQL-PNSPPQRIVEASAL--RMVGAHNLQNL
LMAVAAARLADISPNAIDKAVREFPGVAHRLEHICTWE----GIDFINDSKATNYDAAEV
GLASVKSPVVLIAGGEAKPGDDTAWLAKIQAQTSAVLLIGSAAPAFAQRLKEVGYTH-YE
IVETMEKAVRR-----------SLELAKHHQ---APVVLLSPACASFDQYPNFEARGDHF
RELCLELVGEKETNSNHH-----
>Cya8801|218248504
----------MATAYIIGLGRSGIAAARLLKIQGWEVILSDRAHSPNLEITQQELGQEGI
TVK-LADHPSLIDSN--------LPNLIVVSPGVPWDVNFLQEARDR-GIDVIGELELAW
RSLQ-------SSPWVGITGTNGKTTTTALVAAIFQASGLNAPSCGNIGYAACELAL---
--------SQ-----TKTKASSF----DWIIAEVSSYQIESSRE-L-------APKIGIW
TTFTPDHLSRHKTLDNYYAIKASLLRRCELQIFNGDDPYLHQ--VGLHQWAD-AY-WTTV
KGKEHL--LCDAAK---GVYLQ--DNWIV------AFGELIAPLNLF--KMVGVHNQQNL
LMAVGAARLAGIEKGAIAQAIATFKGVPHRLELITNID----GIDFINDSKATNYDAAEV
GLVSVNASVILIAGGEAKEGDDRRWIEQIKAKVATVLLIGEAATAFAQRLQQSNYEA-YE
IVETMDNAVKR-----------GLELAKKQQ---AKVVLLSPACASFDQYQSFEHRGDHF
RQLCQALKE--------------
>Glov|37523301
----------MAAVAVVGAGKSGQAAARWLALGGRRVVLWDGRDSEALRVVAGALAPFGV
EAV-LGREFVPEEP---------DLSLVVVSPGVRWDHPGLVAARAR-GVTVTGEVGLAW
ESLS-------HRRWLCVTGTNGKTTTTALVGHILKTAGLRAPVCGNIGRPVTDLLL---
------------------EPEDY----DWIVAELSSFQIESAQG-I-------RPEVAVW
TTFTPDHLNRHGTLERYAAIKAGLLMQARRAVLNGDDAYLGA---RRSAWPD-AW-WTST
QAPA-------------AVSLA--GKDIC------IENRPVLPVSAV--RLPGAHNLQNV
LMAVAACHLTGVGDAAIASGVASFIGVPHRLEAVGEYR----GVRFINDSKATNYDAALV
GLTAVPAPSVLIAGGQAKTGESGPWLRAIAERCASVVLIGEAAPLFEKWLRAQDYRA-VY
TAHTLERAVPM-----------AFEQARAQG---AQCVLFSPACASFDQFRNFEERGDRF
RALIAALAS--------------
>Syns8102|33865066
----------MAQTVVVGLGRSGQGAARLLQATGHPVSVIDSGQGEQLEKKAEGLRQQGV
EVQ-LQAPLAIDSFRPWLD----QLQRVVISPGVPWDHPTLDDLRQR-GVAVDGEMAVAW
DALK-------HIPWVGITGTNGKTTVTHLLSHVLCQAGLAAPMGGNMGVSAAEMAL---
--------NL-----QQEHTTAP----DWLVMELSSYQIEAAKR-I-------RPRIGIW
TTLTPDHLERHGTVEAYRAIKRGLLERSDHAIFNADDPDLRQ---QRQSWTG-GT-WVSA
ESAQ----PDGHPA---DLWIN-GKGWVC------DRSQPLFPAEAL--AMPGAHNRQNL
LLVTAAARQIGLSPASIVAGLRSFPGVPHRLEPVGRIG----NAQVFNDSKATNYDAAAV
GLKAMQGPVVVLAGGSTKQGDATGWLEELNRKACAVVLFGAGTEELHGLITGANFTGELT
RRTDLTSAVEE-----------AVRSAEALG---ATSLLLSPACASFDQYRDFEARGDHF
KQLIHQVQSGLN-----------
>Thee|22297617
----------MPTVHVIGLGRSGIAAARLLKRQGWQVEVSDRRQTPALQSQQQLLQAEGI
PVQ-LNYDFDLQTLISVGLR---VPDEIVISPGVPWHSPALVAARQA-GIPVRGEVAIAW
QTLA-------HLPWVCITGTNGKTTTTALTAAIFQAAGYNAPACGNIGNSICEVAL---
------------------TARAL----DWVIAEISSYQLESSPP-L-------QPEFALW
TTLTPDHLERHGTLDAYVATKAHLMNGAKHVILNGDDPYLRQ--HMVNRWPQ-AW-WIST
QGAIAL--PKGIAQ---GIYIAEDQVWFQ--------DQPLLPTHIL--QMPGRHNQQNF
LLAVATAHLAGIPAETIAKGVAGFAGVPHRLERIRQWR----EVEWINDSKATNYDAAEI
GLRSVTGPVILIAGGQAKKGDDRPWLNLIQEKAAWVLLIGEAAPQFAQRLEAIGFTN-YE
IMETLDRAVAA-----------AAELVTQYP---IKTVLFSPGCASFDQYQNFEERGDHF
RQLCLEL----------------
>Syns9916|116073647
----------MKSSVVVGLGRSGVGAAKLLHSQGHQVTVLESQSKDS--ANASALRQLGV
DVR-LGCPLIPDPFASWTD----PLDQVVISPGIPWDHPTLGSLRQQ-DIAVCGEMAVAW
DALS-------HRPWIGITGTNGKTTVTHLLQHVLSHAGLQAPMAGNVGHSAAELAL---
--------AC-----SSGHLPQP----DWIVMEMSSYQIEAAQQ-V-------APRIGIW
TTLTPDHLERHGTLDAYRAIKHGLLARSEQAVLNADDPDLCR---HHHQWPA-AT-WVST
SP------TPPVPC---TLWID-PEQWVC------SREQRLFPADAL--PLPGNHNRQNM
LLVTAAALHAGLPPSAIEAALRCFSGVPHRLEPLGLVK----GMRVYNDSKATNYDAAAV
GLRAVAAPAVVLAGGQTKQGDASEWLSLLKERAAAVVLFGHGARELKTLIAGASFDGQVA
LVDTLDAAVKE-----------ALALSSGQP---AQALLLSPACASFDQYSNFEERGEHF
RQLINAAQRAS------------
>PromMED|33861920
MPIKNNSKKEGKINFVIGLGRSGFWAAKYLRSIGKRVIVWESKENKELLERKKILEKLDI
SVC-LNKQFLFDEFYKFLR----QIESIVVSPAIPFDHKTIIKLKER-GIVVIGEINIAW
ESLK-------NINWIGITGTNGKTTVTHLLSHILRENNLFAPFAGNIGTPLCEIAY---
----------------STKSKNI----DWIVAELSSFQIEIATHCI-------KPKIGIW
TTFTPDHLDRHKTLDNYFKIKNSLLKQSEFRIYNYDDQYLKE---NFKSLLN-GI-WITT
NPNV----SDSDHC---DYWIN-NENFIV------ERREKLLSLKNF--KLKGNHNTQNL
LLAVAAARKIGLSTERIKNALLSYEQLPHRMETIFQRD----ELEIINDSKATNFDSSVA
GINAIKGSPIIISGGRLKNGDSIEWVKIINKKAKAVFLFGESSQTLKKLILEGGFKNDIL
TFNDLSEVINY-----------AYSYIKNNQ---SETLLFSPSCSSFDQFRDYEQRGDIF
KKLIYEKFNIKFIAH--------
>Scys6803|16330305
----------MPQACVIGLGRSGIAAARVLHRDGWQVTVFDQADNDQLRHMGQPLVQEGI
SLK-LGDRLDPVKEA--------WPERIVVSPGVPWDIPLLVAAREK-GVEVTGELELAW
QYLH-------AVPWVGITGTNGKTTTTSLVQAIFQKAGLNAPACGNIGYAACELVL---
------------------QNQNY----DWIVAEISSYQIESSPT-L-------APQIGLW
TTFTPDHLSRHKTLENYFNIKASLLSRSAIQVLNGDDPHLHS--HGPNLYPQ-AH-WTST
QGANHLAGLCDPKQ---GVYLQ--DNWVN------AFGELIAPINLF--KMPGQHNQQNL
LMAIAAARLAGIDKKAITETLLTFTGVPHRLEPICTIN----GVQFINDSKATNYDAAEV
GLSSMKGPTILIAGGEAKEGDDQAWLAQIRQKAVAVLLIGDAAPNFATRLKAVGYEN-YE
IVETMANAVQR-----------GLELASKNN---ASAVLLSPACASFDQYNSFEERGEDF
RACCLGLV---------------
>Syn9902|78184101
----------MTLTIVVGLGRSGLGAARLLHHQGQKVVVLERGTGPDQTSCAATLQAEGI
QVE-LGIPLEINSFEPWRS----DLDAVVVGPGIPWDHPTLNGLRQE-GVQIRGEIELAW
EALN-------DIPWVGITGTNGKTTVTHLLSHVLGHAGIVAPMGGNMGVSAADMAL---
--------KI-----RRGETPKP----DWLVMELSSYQIEAGPN-L-------APSIGIW
TTLTPDHLERHGTLEAYRAIKHSLLQRSSLAIFNGDDADLSA---HRPSLKR-GM-WVKA
APPC----HDDPPA---DFWID-DAGTVQA-----REGGAMFPAKVL--AMPGAHNRQNL
LLVTAAAAQIGLNAEQIAQGLESFPGVPHRLENLGSTS----SADVFNDSKATNYDAAAV
GLQAMAGPVVVLAGGQTKRGNATGWLAELKSKACAVVLFGAGAEELDALIRQSNYQGQVH
RCTDLSAAVAI-----------AVRATSELQ---ASSLLLSPACASFDQYQDFEARGDHF
RDLMQPHMHVG------------
>Trie|113477881
----------MSKAHIIGFGKSGVAAARLLKKNGWEVELSDRNTSDSLQQKEKQLTQEGI
TVK-LNYSFEPET----------SLDLVIVSPGVPWDLPALQRSRET-GIETIGEMELAW
RYLK-------SSSWVGITGTNGKTTTTALTAAIFQTAGLYAPACGNIGYAACELAL---
------------------QDTLP----DWVIAEISSYQIESSNT-L-------SPQIAVW
TTFTADHLSRHYNLENYFNIKADLLNRSQIQILNGDDYYLHE--NAAHLYHN-SY-WTSI
QGKANL--VADVTR---GIYLE--DGWVV------ALQEKIIPVELL--QMLGSHNQQNL
LMAVAVAKFAGIENEAIAEAVKNFPGVPHRLEYICRWN----GVDFINDSKATNYDAAAM
GLKALVAPILLIAGGEAKEGNDNDWLRQIKEKVVFVLLIGSAAEFLAKRLQKINFLN-YE
IVENMERAVIR-----------GAALSKKYD---AKTVLLSPACASFDQYQNFEERGEVF
RQLSLGLNHKKKNDIRFGSSRI-
>Syn9311|113955473
----------MACSLIVGLGRSGVGAARLLHAQGHHVVVLERDDGPAQQFKAQQLRDQGI
QTE-LGCPLEFSSFQRWLD----QIEQVVISPGIPWDHPTLMQLRDH-GVTVRGEMAVAW
QALC-------KCPWIGITGTNGKTTVTHLLHHVLNQAGLYAPMAGNVGDSAAELGL---
--------QC-----MDPAQTKP----DWIVMEMSSYQIESAIE-V-------RPTIGIW
TTLTPDHLERHGSMDAYRDIKKGLLQRSEHAVLNADDADLQS---RHADWPD-AQ-WISS
AQNK----CEPSNL---ELWIN-PEGFVC------SKKGALFPANAL--AMLGEHNRQNM
LLVTAAALQTGLEAQAIERGLRSFPGVPHRLESLGSLH----GMNVFNDSKATNYDAAAV
ALQAVPSPIALLAGGLSKQGDASGWLQLLHDKVCSIALFGSDRDILLGLIRNSGYTGDVT
SHPTMADAVAA-----------AIEQGRNRN---AASLLLSPACASFDQYKDFEARGNYF
REIMQKHTRDQLTQAD-------
>NoAz|298491728
----------MPEAVVIGLGKSGIAAARLLKQEGWEVELSDHNTSPNLLEQQQELANEQI
PVK-LGNTPDLESEI--------LPQLIVVSPGVPWDIPILVKAREL-GIETIGEIELAW
RHLQ-------NIPWVAITGTNGKTTTTSLTAAIFQAAGLNAPACGNIGMAACEVAL---
------------------SVQKP----DWIIGELSSYQIESSVT-L-------SPPIGIW
TTFTPDHLARHKTLENYYNIKAKLLNNSHLQIFNGDDIYLNK--VGLNHWHN-AY-WTTV
KGPE----FLIGEK---GFYME--NGWVIEKLSATSTSQPIVEVSAL--RMVGEHNQQNL
LMSVAAARLGGINIEAISHAVHEFPGVTHRLEHICTWE----GIDFINDSKATNYDAAEV
GLASVKSPVILIAGGEAKAGDDTGWLNKIQAKAATVLLIGNAAPTFAQRLEEVGYTN-FE
IIETMAKAVPK-----------SAELAKQYQ---ASVVLLSPACASFDQYPNFEARGEDF
RQLCLNWVES-------------
>Ucyn|284928909
----------MAIAYVIGLGKSGIAAARCLKQEGWSVVISDSSTSSELQDLQKKLKLEDI
TVKLLHNPVFQPSF---------LPELIIVSPGVPWDAPFLVQARLH-KVSIIGELELSW
RYLN-------LSPWLIITGTNGKTTTTKLVESIFQKSSLSAVACGNVGNAASELAL---
-------SKL-----KNPSIPNY----DWIITEVSSYQCESSQT-I-------RPTIGIW
TSFTPDHLSRHKTLHNYYSIKASLLKNCKYQILNNDDNYLHT--ISSHSWPN-AY-WTTI
KGKEDL--PCDPIK---GVYVQ--DGWIV------AFGELMFPINLF--KVAGLHNQQNL
LMAVAAAKIAGIDKKDISLAVENFDGVPHRLEYVVSID----DIQFINDSKATNYDAAAM
GLISVESPAILIAGGQSKEGNDSEWIKLIKSQVSKVLLIGESASFIAERLESFSYYN-YE
IVEEMDVAVRK----------------------------------------KFQLR----
-----------------------
>Syns5701|87301212
-----MPSSSHPLAVVIGLGRSGSGAARLLKASGQRVLVLESRRNPELEQQAEDLRAGGV
EVE-LGQSLASESFAQLQP----GTDRVVVSPGIRWDHPVLKALRER-GVRVCGEMSVAW
EASN-------EIPWIGITGTNGKTTVTHLLSHILNHAGLDAPMVGNVGISAAELLI---
--------ER-----REAGATPP----DWLVVELSSYQIESSAE-L-------APRLGLW
TTLTPDHLERHGTLEAYRAIKRSLLQNCGEQLLNADDADLRA---HAGSWDR-AT-WVTA
GTRRLL--GAGLQP---FLWID--GGMVM------AASGPLFSAAAL--ALPGAHNRQNM
VLAAATALKLGLEPAVIEAALRSFPGVPHRLEQIRLLD----GVRWFNDSKATNYDAAEV
GITAVDGPMVVLAGGEIKQGDPEAWLEALGRQAAAVVLFGAAREAFAALLSGSGYAGTVE
LVEGQAEAVPL-----------ARELARRLG---CPTVLLSPACASFDQYKDFEARGEHF
RTLVAAL----------------
>YellB|86607791
-----------MQHQVLGLGIAGLAAARLLRAQGYEVLVWDEQDSPLLRQRQAELNQEGI
PVR-LGQPFQLAE----------GVKQVVVSPGIAWDHPLLQAVRQQ-GIPVVGEAELAW
IYLD-------HLPWVGITGTNGKSTTTALVAEMFKAAGLQGIPCGNIGLPLSQVAL---
---------A-----TLQGKLKP----DWIVAELSSYQLEASSR-LMSSTPGGPPRIGVW
TTFTPDHLERHGTLERYASFKARLLDRAQWRVLNGEDPYLCR---RRQDWEK-TY-WISL
AAPQL---CCDQDP---TATLDLRENRLY------IQGEMVAELEDFAERCPGQHNLQNL
LLAAAAARLAGLPNVAIQKAIRSFAGMPHRLERVAQIQVGATPIRFVNDSKATNYEAGWV
ALNALSPPIILIAGGRAKQGDPGAWLRLIRAKVARVLLMGESAPVLAEALQGIHYTD-VE
LVPTLDVAVERAFAAACSLSRQAQRLGKPAQ---PITVLLSPACASFDQYSSFEHRGNHF
RACCQALQGSLEC----------
>Syn7002|170077472
------------------------------------------------------------
MVK-LGHTPSLKEGD--------RPDLIVVSPGVPWDIPFLKEARDQ-GIDTIGEMELAW
RNLD-------QKPWVGITGTNGKTTTTALVEAIFQVAGRGGPACGNIGHAACELAL---
------------------GEATP----EWIVAEISSYQIESAPT-L-------RPQIGVW
TTFTPDHLARHYTLDNYHSIKASLIQRSRRQVLNGDDPFLRS---QAEQWPD-AY-WTSI
KGAEHL--PCDPKR---GVFIQ--DAWVK------AFGELVIPVSLL--KMVGDHNLQNL
LLAIAAARLANIDKGAIAEAIATFPGVPHRLEFICQHQ----GVDFINDSKATNYDAAEV
GLNAAPGPVILIAGGEPKAGNAGAWIEKIKEKAATVLLIGEAAPQFAQLLQESDYTQ-YE
IVETLEKAIAR-----------SVALIPTYQ---PKTVLLSPACASFDQYRSFEHRGDHF
RHLCQAL----------------
>Cylr|282899451
----------MPKAIVMGLGKSGIAAARLLKQEGWEVEIWDSNTSPFLLEQQQKLAQEQI
TVK-LGNNPELKENQ--------LPKLIVVSPGVPWDIPLLVKAREM-GIETMGEMELAW
RQLQ-------NIPWVGITGTNGKTTTTALTAAIFQAAGFHAPACGNIGYAVAEVAL---
--------------QVALGAKPP----DWVIGELSSYQIESSWS-L-------SPHIGIW
TTFTPDHLARHKTLEDYYDIKAKLLRNSRLQIINGDDAYLSK--VGLQHWPH-AY-WTSV
KGLG----HLIGGK---GFYIE--NGWVTEKLSADSEPQPIVAVTDL--KMVGEHNQQNL
LMSVGAARLAGIEIAAINHGVQQFPGVPHRLQHVCTWE----GIQFINDSKATNYDAAEV
GLKSVKSPTILIAGGEAKAGDDTGWLKRIQEKTAAVLLIGSAAETFSKRLETVGYGN-FE
IVETMEKAIPR-----------AAQLAKQYQ---ATTILLSPACASFDQYANFEVRGDHF
QQLSLEWASSAITNNS-------
>Prom9303|124022231
----------MARTVVVGLGRSGISAARLLQAEGHQVTVLESSIEPHLQSLAADLRLQGI
AVE-LGKPLELTSFIPWLD----QLDSVVISPGIAWDHPTLTALRQR-GIDIDGEMAVAW
RSLS-------HLPWIAITGTNGKTTVTHLLNHVLESNGLKAPMGGNVGHAAAEIAL---
--------KW-----RQPNAQRP----DWLVMELSSYQIEAAPE-I-------APRIGIW
TNLTPDHLERHGTLDAYRKIKRGLLERSEIRIFNGDDPDLSS---QRSSWDK-GL-WVSS
EGPG----TANHRA---DFWID-AEGLVR------DPQGALFAASAL--AMPGQHNLQNL
LMVTAAARQTGLPAKAIEASLRSFPGVPHRLEELGHIQ----QMSVYNDSKATNYDAACV
GLKAVPAPAVVLAGGQTKQGDASGWLKQLDLKACAVILFGAGAAELNDLIETSGFRGELH
CCSNLNAAVTL-----------AIPLGLERQ---AACLLLSPACASFDQYQDFEARGEHF
RSLIAPYLTA-------------
>Syns7805|88807416
----------MSRSVVVGLGRSGSGAARLLQAQGYDVVVLERGDEPALRDKAHALRQQNI
TIQ-LGCPLELDSFTPWLD----SAGEVVISPGIAWDHHTLHALRAH-GFRVRGEMSVAW
DALR-------GIPWIGITGTNGKTTVTHLLQHVLAHAGLEAPMAGNVGYSAAELAL---
--------EV-----LQGTRPKP----DWVVMEMSSYQIEAAAE-V-------SPRIGIW
TTLTPDHLERHGTIEAYRAIKRGLLERSEIPVLNADDADIRQ---HCGHWSRSCIRWVSC
GDHS----PEGGNP---QLTVN-AQGWVS------RGEQHLFPADSL--PLPGEHNRQNM
LLVTAAALAAGVSASTIEAALRCFTGVPHRLEPLGSVG----GIPVFNDSKATNYDAAAV
GLRSVQAPVVLLAGGQTKKGDAVPWLKLIQSQVAGVVLFGEGAGELADLIETSGFAGPMI
HCADLDSAVSQ-----------ALSLARNCQ---ANSVLLSPACASFDQYPNFEARGDHF
RQLINAVKDL-------------
>Syns7803|148240320
----------MPLSIVVGLGRSGLGAARLLQAQGHDVVVLERGDTPALQDTAHALRQQNI
TIE-LGRPLELDSFTAWLD----QASEVVISPGIAWDHPTLNALRAQ-GLRVRGEMSVAW
DALS-------GIPWIGITGTNGKTTVTHLLQHVLAHAGLEAPMAGNVGHSAAELAL---
--------EV-----LQGTRPKP----DWVVMEMSSYQIEAAGE-V-------SPRIGIW
TTLTPDHLERHGTLAAYRAIKRGLLERAETPVLNADDADIRQ---HCGAWSRPGLRWVSG
ADDGP---DKDSIH---RISVN-AQGWVS------QGERPLFPADAL--PLPGDHNRQNM
LLATAAALEASVSASSIEAALRCFTGVPHRLEPLGSVG----GIPVFNDSKATNYDAAAV
GLRSVQAPVVLLAGGQTKQGDADPWLELLQSQVCGVVLFGAGAGELADLIETAGFSGPVM
HHADLNAAVPQ-----------ALSLAKDFE---AGSVLLSPACASFDQYPNFEARGDHF
RRLINAVKDL-------------
>Cya0110|126660928
----------MAIAYIIGLGRSGIAAAKCLKQDGWEVIISDRSTSSNLNHLQRQLQAEGI
TVK-LGHSLNLNSTA--------IPKLIVVSPGVPWDIPFLIKARNQ-KIDTIGELELAW
RYLQ-------SSPWVGITGTNGKTTTTALVAAIFQGAKLNAPSCGNIGYAACELAL---
-------SQF-----NKDNTGNY----DWIIAEISSYQCESSQE-L-------SPKIGLW
TTFTTDHLNRHKTLENYYAIKASLLYRSEYQIFNGDDPYLHQ--AGLHQWAD-AY-WTTI
KGKENL--LCDSSK---GVYIQ--DNWVV------AFDELILPLNLF--KMPGFHNQQNL
LMAIAAARLAGIEKGAIASVIATFTGVPHRLEYITTID----GIDFINDSKATNYDAAEV
GLLSVQYPTILIAGGEEKEGDDNKWITQIKSKAVKVLLIGEAAENFAKRLHDCDYHD-YE
IIETMDKAIER-----------SLILGRELK---AKVVLLSPACASFDQYQSFEHRGDHF
RELCQQLANF-------------
>Mica|166363698
----------MAKAAIIGLGRSGIAAARCLKRDGWQVTLSDRSDSPSLQATKTNLEREGI
IVN-LGQNLSLEASD--------LPNLIVVSPGVPWDAPILITAREK-GIDTIGELELAW
RYLQ-------SSPWLGITGTNGKTTTTALCAAIFQKAGLNAPSCGNIGYAACELAL---
------------------KADKY----DWIIAEISSYQIESSRD-L-------SPKIGIW
TTFTPDHLSRHQTLENYYQIKASLLQRSDRQILNGDDPYLRQ--IGVSQWQQ-AY-WTSV
QGKAAL--LGDPSR---GVYLQ--DNWIV------AFGELIAPVNLL--KMVGSHNQQNL
LMAVAAARLAGIEKKAITEAIATFPGVAHRLEYVCTYK----GLDFINDSKATNYDAAAV
GLQSVPSPAILIAGGEAKAGDDRAWIAEIKAKVATVLLIGDAAADFARRLQSAGYQD-YE
CVETMDRAVQR-----------AAELGPAKE---AKVVLLSPACASFDQYPSFEHRGTHF
RQLSLQL----------------
>Syns8109|260435255
----------MTRTIVVGLGRSGLGAARLLKQQNRDVVVFERGDNEALQHTSKTLAEEGI
RVV-LGQPLALESFNDWRN----NLGAVVIGPGIPWDHPTLVQLRSE-GIKVRGEMDLAW
DALQ-------QIPWIGITGTNGKTTVTHLLSHVLEASGLTAPMGGNMGLSAADLAF---
--------QI-----GSGATPRP----DWLVMELSSYQIEAAPA-V-------APKIGIW
TTLTPDHLERHGSLEAYRAIKRGLLERSECALFNADDPDLRQ---QRRSWDR-GT-WVSS
EGAR----PDDQPA---DLWID-DEGMVR------NNATRLFAADAL--AMPGRHNRQNL
LLVAAASLKVGLSPQQIADALRTFPGVPHRLEKLGTLA----GASVFNDSKATNYDAAEV
ALRAVQGPVVVLAGGQTKQGDAGGWLEQLHTKACSLIVFGAGADELASLAKAAGYPGELQ
QCPELESAVNL-----------AETAVQRHQ---ASTLLLSPACASFDQYRDFEARGEHF
RTLIQPLLDVA------------
