# Supplementary material for: Genome fluctuations in cyanobacteria reflect evolutionary, developmental and adaptive traits
Source: BMC Evol Biol. 2011 Jun 30;11:187. doi: 10.1186/1471-2148-11-187 (PMC3141437; doi:10.1186/1471-2148-11-187)
Supplement: Additional file 8 — Individual and concatenated alignments for protein groups. Compressed file containing all alignments of individual groups (fasta format) and the concatenated alignment of 285 single-copy genes (phylip format). [file 1471-2148-11-187-S8.GZ › Cyanos1471.faa]

>Syne7942|81300545
-----------------------------------------MIIENSDVILSIQDLTAEV
EDAAILKGVNLEVRAGEIHAIMGRNGSGKSTLSKVLAGHPAYRVTGGSITYKGQDLLALE
PEERSQAGVFLAFQYPLEIPGVSNLDFLRVAVNARRKAAGQEELDAFDFQELVEARLDVV
KMNPDFLGRGVNEGFSGGEKKRNEILQMALLEPSLAILDETDSGLDIDALRIVSDGVNQL
TNADNATILITHYQRLLDYIKPDFVHVMAEGRIIRTGGPELALELEETGYEWVDQALAGA
AV-------------
>PromCC|33239537
-----------------------------------MTKQLDKRMEPKRILLEVKNLHAGI
DGNSILKGVNLTIYEGEIHAIMGRNGSGKSTLAKIIAGHSSYEISEGEILLESESITSLE
PEERSNKGLFLGFQYPVEVAGVKNIDFLRAAVNARRKELKESELDTFEFDEIVNNTLGIV
QMNKDFLERGVNQGFSGGEKKRNEILQMALLKPIVSILDETDSGLDIDALRIISNGINKI
HSKNKATILITHYQRLLNEIKPDYVHVMKDGKIIKTGTKELAIALEKSGYEGLEQVET--
---------------
>Crow|67924847
---------------------------------------------MSDVILSIKNLTANV
EGTPILKGVNLDIKAGEIHAIMGRNGSGKSTLSKVLAGHPDYEITGGEVIYKGENILDKS
PDERALEGIFLAFQYPLEIPGVSNLDFLRVAYNARRKHLGLEEIDTFDFEDLVEEKLEVV
KMNSAFLERSLNEGFSGGEKKRNEILQMALLEPTLGILDEIDSGLDIDALRIVSNGVNQL
ATPDNAFLLITHYQRLLNYIEPHHIHVMYDGQIVISGGKELALELEESGYDFIEEKLLAQ
A--------------
>Syn7335|254424639
-----------------------------------------MINETAKTILSVRDLHASV
DGTEILKGVNFEVKAGEVHAIMGLNGSGKSTFSKVLAGHPDYEITAGEVIFQGMNLLELE
PHERANSGVFLAFQYPLEIPGVSNRDFLRVAYNSHRKANGEEEIDVFDFDDLVEERSDVV
KMDVSFLDRSVNEGFSGGEKKRNEILQMALLEPTLAILDETDSGLDIDALKIVSNGVNQL
STPENASILITHYQRLLNYIVPDYVHVMAQGRIVKTGGKELAQELESRGYDWIVAEEAVA
QS-------------
>Syn307|148243116
-------------------------------------------MSESPVLLEITDLRASV
ADQEILCGVNLTVRAGEIHAVMGRNGSGKSTLSKVIAGHPTYTITGGSVRFRGQDIAELP
PEERSRAGVFLGFQYPVEIPGVSNLEFLRVSTNARRQAQELEELDTFSFEEHLQQRLELV
QMDPSFLERSLNEGFSGGEKKRNEILQMALLEPVVAILDETDSGLDIDALRIVAAGVNHL
AGPDNATLLITHYQRLLDAITPQFVHVMAHGRILRTGGPELALELERRGYDWVDAEAGVT
SRSPEVLA-------
>Syn9605|78213791
-----------------------------------------MIRPDAELLLDIQDLHASV
EDKPILKGVNLQVRAGEVHAVMGRNGSGKSTLSKVLAGHPAYRVTGGTVRYRGQGLFELE
PEERARLGVFLGFQYPVEIPGVSNLEFLRVSTNARREKQGEEELDTFAFEDHVNDKLKVV
QMDPAFLERSVNEGFSGGEKKRNEILQMALLEPVVAILDETDSGLDIDALRIVAGGVNQL
ATKDNATLLITHYQRLLDEITPDYVHVMAAGRILRTGGRELALELEQTGYDWVDQELAAQ
GA---A---------
>Nosp|186684917
-----------------------------------------MIIENSEVVLSVRNLTANV
DGTPILKGVNLEVRSGEIHAIMGPNGSGKSTFSKVLAGHPAYEVTGGEVIFQGQNLLELE
PEERARSGVFLAFQYPLEIPGVSNLDFLRVAYNSRRKAQGLEEIDAFDFDDLIEEKLDVV
KMNASFLSRSLNEGFSGGEKKRNEILQMALLEPKLGILDETDSGLDIDALRIVANGVNQL
ASPENSTILITHYQRLLDYIVPDFVHVMAQGQIITSGGKELALELESRGYDWVLEEFAAA
EV---GV--------
>PromAS|123967621
---------------------------------------MQSKMKESDPILEVENLSAST
DNLPILKGVSLTVYPGEIHAIMGRNGCGKSTLSKIIAGHPSYNITNGDIKFLGENINSLE
PEERSQSGIFLGFQYPIEIPGVSNLEFLRVSTNARRKFLNKEELDTFDFEELVKEKLEIV
KMDHAFLSRSVNQGFSGGEKKRNEILQMALLEPKIAILDETDSGLDIDALRIVASGIKKI
SNAQTGIILITHYQRLLDEIEPNYVHVMSDGQIIKTGESDLALELEKKGYEWTDNFIKET
---------------
>Rapb|282897160
-----------------------------------------MIIENSDLILSVKDLQAQV
DGTPILKGVNLEVRAGEIHAIMGPNGSGKSTFSKVLAGHPAYSVTGGEVVFQGTNILEME
AEERARSGVFLAFQYPLEVPGVSNLDFLRVAYNSHRKAKGLPEVDTFDFDDLVMEKLEVV
KMNSSFLERSVNEGFSGGEKKRNEILQMAILEPKLAILDETDSGLDIDALKIVSNGVNQL
TNAENATIMITHYQRLLDYIVPDFVHVMAQGRIIKSGGKELALELESRGYDWVLEEALGV
GV-------------
>YellA|86606833
-----------------------------------------MICENSPVILSVRDLSAEI
DGTPILKGLSLEIRAGEIHAIMGPNGSGKSTFSKILAGHPDYRVTGGEILYLGKNLLEME
PEERAWAGIFLAFQYPIEIPGVSNLDFLRAAYNARQKYRDQPELDALDFDDLVREKLDIV
KMDPVFLERSVNEGFSGGEKKRNEILQMAVLEPTLAILDETDSGLDIDALRIVAHGINRL
AGPENAMLLITHYQRLLDYVTPDYVHVMEGGRIVISGDKTLALELEERGYDWIKTQSGQE
PA---AATSRQEKEG
>Prom9215|157412423
---------------------------------------MRSKMKESDPILEVENLSAST
DDLPILKGVSLTVYPGEIHAIMGRNGCGKSTLSKIIAGHPSYNITNGNIKFLGENINSLE
PEERAQSGIFLGFQYPIEIPGVSNLEFLRVSTNARRKFLNKEELDTFDFEELVKKKLELV
KMDHAFLSRSVNQGFSGGEKKRNEILQMALLEPKIAILDETDSGLDIDALRIVASGIKKI
SNAQTGIILITHYQRLLDEIEPNYVHVMSDGQIIKTGDSNLALELEKKGYEWTDNFIKET
---------------
>PromN2A|72383271
-----------------------------------------MISSTSETILSIKDLHASV
EDQEILHGVNLLVKEGEIHAIMGRNGSGKSTLSKVIAGHPSYKVLSGSIQFKGKNILELE
PEERARIGIFLGFQYPVEIPGVSNLEFLRVATNSRRKELLKSELDTFQFEDLVKQRLKIV
EMNPAFLERSVNEGFSGGEKKRNEILQMALLEPVISILDETDSGLDIDALRIVASGINRL
SQPNSATILITHYQRLLNEITPDFVHIMADGKIIKTGNKELAIDLEKSGYDCIDKNTKEK
EI---AK--------
>Syns9917|87125293
------------------------------------------------MLLEISDLHASV
EDQPILKGVNLQVRAGEIHAVMGRNGSGKSTLSKVLAGHPAYRVTAGTVRYRGRDLFELE
PEERARLGVFLGFQYPVEIAGVSNLEFLRVATNARRQCRELDELDTFEFEDHVREKLQVV
QMDPAFLERSVNEGFSGGEKKRNEILQMALLEPVVAILDETDSGLDIDALRIVAAGVNQL
AGPDNATLLITHYQRLLDEITPDYVHVMAAGRILRTGGRELALELEQTGYDWVDRELAAQ
GV---A---------
>Prom9312|78778459
---------------------------------------MQSNMKESDPILEVRNLFAST
DNLPILKGVSITVYPGEIHAIMGRNGCGKSTLSKIIAGHPLYNITNGDIKLSGENINSLE
PEERAQSGIFLGFQYPIEIPGVSNLEFLRVSTNARRKFLNKEELDTFDFEELVKEKLELV
KMDNAFLSRSVNQGFSGGEKKRNEILQMALLEPKIAILDETDSGLDIDALRIVASGIKKI
SNAQTGIILITHYQRLLDEIEPNYVHVMADGQIIKTGGSDLALELERKGYEWTDNFVKET
---------------
>SynsBL|116071399
-----------------------------------------MIRPDAELLLDITDLHASV
EDQPILKGVNLQVRAGEIHAVMGRNGSGKSTLSKVLAGHPAYRVTSGTVRYRGENLFELE
AEERARLGVFLGFQYPVEIPGVSNLEFLRVATNARRLKQNLEELDTFDFEDHVHERLKVV
QMDPAFLERSVNEGFSGGEKKRNEILQMALLEPVVAILDETDSGLDIDALRIVAGGVNQL
ANADNAMLLITHYQRLLDEITPDYVHVMAAGRILRTGGRELALELEQTGYDWVDKELAAQ
GV---A---------
>Prom9515|123965316
---------------------------------------MQIKSKALDPILEVNSLFASI
ENLPILKGVTISVKPGEIHAIMGRNGCGKSTLSKIIAGHPSYQVTKGEIKFNGNDIQSLE
PEERAQSGIFLGFQYPIEIPGVSNLEFLRVATNARRKFLNKEELDTFDFEDLVKEKLDLV
KMDSAFLSRSINQGFSGGEKKRNEILQMALLEPKIAILDETDSGLDIDALRIVASGIKKI
SNEKTGIILITHYQRLLDEIQPDYVHVMSDGQIIKTGGSDLALELEKYGYEWTDKFIKE-
---------------
>Cya8802|257058333
---------------------------------------------MSETILLVKNLTANV
EGTPILKGVNLEIKSGEVHAIMGRNGSGKSTLSKILAGHPDYEITGGEILYKGENILDKE
PDERAKMGIFLAFQYPLEIPGVSNFDFLRVSYNARRQYLGLEEMDTFDFEDLVEQKLEVV
KMNPSFLERSLNEGFSGGEKKRNEILQMALLEPTLSILDEIDSGLDIDALKIVANGVNQL
TNPDNALLVITHYQRLLDYIEPHYVHVMHDGKIVTTGSKELALELEASGYDFVEEKLLTN
A--------------
>Prom9313|33863872
-----------------------------------------MISLDAPVLIEIRDLSACV
DDQPILNGVNLTIRAGEIHALMGRNGSGKSTLSKVLAGHPAYKVTEGSVLYRGEDLLPLE
PDERSRIGLFLGFQYPVEIPGVSNLEFLRVSTNARRLEQGMEELDTFAFEDFVRERLGLV
QMDPAFLDRSVNEGFSGGEKKRNEILQMALLEPLVAILDETDSGLDIDALRIVAGGVNQL
ANVDNATLLITHYQRLLDLIQPDYVHVMAAGRIVRSGDKALALELEQRGYEWVDRELDAL
EMT------------
>Cya7822|196258467
---------------------------------------------MSDVILSVRNLTANV
DGKPILKGVNLEIKAGEVHAIMGRNGSGKSTFSKVLTGHPEYEVTGGEIFYKGENLLEKE
PEKRALEGIFLAFQYPLEIPGVSNLDFLRVAYNARQKHLGLEEIDTFDFEDLVQEKLDIV
KMNPSFLERSLNEGFSGGEKKRNEILQMALLDPTLAILDEIDSGLDIDALKIVANGVNQL
AKPDNAFLLITHYQRLLNYIEPDFVHVMYDGRIVKSGTKELALELEAQGYDFLDEKVLTE
V--------------
>Cya7424|218441629
---------------------------------------------MSDVILSVRNLTANV
DGSPILKGVNLEIKAGEVHAIMGRNGSGKSTLSKVLTGHPSYEVTGGEVLYKGESLLDKE
PDERALNGIFLAFQYPLEIPGVSNIDFLRVAYNARQKHLGLEEIDTFDFEDLVEEKLEVV
KMNSSFLERSLNEGFSGGEKKRNEILQMALLEPTLAILDEIDSGLDIDALKIVANGVNQL
AKPDNAFLLITHYQRLLNYIEPDFIHVMYDGRIVKSGTKELALELEEKGYDFLDEKILTE
V--------------
>PromN1A|124024849
-----------------------------------------MISSTSETILSIKDLHASV
EDQEILHGVNLLVKEGEIHAIMGRNGSGKSTLSKVIAGHPAYKVLSGSIQFKGKNILELE
PEERARIGIFLGFQYPVEIPGVSNLEFLRVATNSRRKELLKSELDTFQFEDLVKQRLKIV
EMNPAFLERSVNEGFSGGEKKRNEILQMALLEPVISILDETDSGLDIDALRIVASGINRL
SQPNSATILITHYQRLLNEITPDFVHIMADGKIIKTGNKELAIDLEKSGYDCIDKNTKEK
EI---AK--------
>Micc|254413273
-----------------------------------------MIRENSDVILSVRNLTANV
EGQQILKGLTLEVKAGEIHAIMGQNGSGKSTFSKLLAGHPAYEVTGGEVTFLGQNLLELE
PEERALAGIFLAFQYPLEIPGVSNLDFLRVAYNSRRKHQGLEEIDTFDFEDLIEEKLEIV
KMNPSFLERSLNEGFSGGEKKRNEILQMALLEPKLAILDETDSGLDIDALKIVANGVSQL
ATSDNAMILITHYQRMLNYIEPDYVHVMAGGRILKTGGKELALELESRGYDWVIEEAAAE
VIA------------
>Prom9202|254526807
-------------------------------------------MKESDPILEVENLSAST
DDLPILKGVSLTVYPGEIHAIMGRNGCGKSTLSKIIAGHPSYNITNGNIKFLGENINSLE
PEERAQSGIFLGFQYPIEIPGVSNLEFLRVSTNARRKFLNKEELDTFDFEELVKKKLELV
KMDHAFLSRSVNQGFSGGEKKRNEILQMALLEPKIAILDETDSGLDIDALRIVASGIKKI
SNQQTGIILITHYQRLLDEIEPNYVHVMSDGQIIKTGESDLALELEKKGYEWTDNFIKET
---------------
>Nods|119509159
-----------------------------------------MIIENSDVVLSVKDLTASV
DGTPILKGLNLEVRSGEVHAIMGPNGSGKSTFSKVLAGHPAYEVTGGEVIFQGQNLLEME
PEERARSGVFLAFQYPLEIPGVSNLDFLRVAYNSRRKAQGLEELDAFDFDDLIEEKLDVV
KMNPAFLNRSLNEGFSGGEKKRNEILQMALLEPKLGILDETDSGLDIDALRIVADGVNQL
ASPENATIMITHYQRLLNYIVPDFVHVMAHGRILMCGGKDLALELEERGYDWVLEGAEVG
V--------------
>Cyab|254432300
-----------------------------------------MIRPDAPVLLEIQDLHASV
EDQPILKGVNLTIRAGEIHAVMGRNGSGKSTLSKVLAGHPAYTVTGGSVQYRGENLLDLD
PEQRARVGLFLGFQYPVEIPGVSNLEFLRVSTNARRAERGEEELDTFAFEDLVKERLKVV
QMDPAFLERSVNEGFSGGEKKRNEILQMALLEPVVAILDETDSGLDIDALRIVAGGVNHL
ASPDNATLLITHYQRLLGLITPDHVHVMAAGRILRSGGKELALELERTGYDWVDQEIARL
DG---SAERQPVEVG
>Acam|158334402
-----------------------------------------MIIDNSDVILSVRNLTADV
DGTPILKGLNLEIKAGEIHAIMGPNGSGKSTFSKVLAGHPAYTVTGGEVIYKGQNLLELE
PEERSRSGVFLAFQYPLEIPGVSNLDFLRVSFNSKRQHEGLEELDAFDFDDLVRERLDVV
KMDPAFLDRSVNEGFSGGEKKRNEILQMALLEPTLAILDETDSGLDIDALKIVANGVNQL
AKPENATLMITHYQRLLDYIVPDFVHVMAEGKILTTGGKELAQELEAKGYDWVKAEDVAE
VAV------------
>Prom9301|126695421
---------------------------------------MQSKMNESDPILEVKNLSAST
DNLPILKGVSLTVYPGEIHAIMGRNGCGKSTLSKIIAGHPSYNITNGDIKFLGENINSLE
PEARSQSGIFLGFQYPIEIPGVSNLEFLRVSTNARRKFLNKEELDTFDFEELVKEKLEIV
KMDQAFLSRSVNQGFSGGEKKRNEILQMALLEPKIAILDETDSGLDIDALRIVASGIKKI
SNAQTGIILITHYQRLLDEIKPNYVHVMSDGQIIKTGESDLALELEKKGYEWTDNFIKET
---------------
>Artm|209527509
-----------------------------------------MIQENSPVILSVKNLTATV
DGKAILKGLNLEIKAGEIHAIMGQNGSGKSTFSKILAGHPAYEVTGGEVTFLGQNLLELE
SEERALIGLFLAFQYPIEIPGVSNLDFLRVAYNSQRKYRGLDELDVFDFEDLIHEKLEVV
KMRPEFLERSVNQGFSGGEKKRNEILQMALLEPKLAILDETDSGLDIDALKIVANGVNQL
ANAENAMLVITHYQRLLDYIVPDYVHVMADGRIIKTGAKELAIELEKQGYDDIIEAATVG
V--------------
>Syne6301|56752364
-----------------------------------------MIIENSDVILSIQDLTAEV
EDAAILKGVNLEVRAGEIHAIMGRNGSGKSTLSKVLAGHPAYRVTGGSITYKGQDLLALE
PEERSQAGVFLAFQYPLEIPGVSNLDFLRVAVNARRKAAGQEELDAFDFQELVEARLDVV
KMNPDFLGRGVNEGFSGGEKKRNEILQMALLEPSLAILDETDSGLDIDALRIVSDGVNQL
TNADNATILITHYQRLLDYIKPDFVHVMAEGRIIRTGGPELALELEETGYEWVDQALAGA
AV-------------
>Anav|75906650
-----------------------------------------MIIENSEVVLSVKNLTAEV
DGTPILKGVNLEVRSGEIHAIMGPNGSGKSTFSKVLAGHPAYTVTGGEVIFQGQNLLELE
PEERARTGVFLAFQYPLEIPGVSNLDFLRVAYNSRRKAQGLEEIDTFDFDDLIEEKLEVV
KMNPAFLNRSVNEGFSGGEKKRNEILQMALLEPKLAILDETDSGLDIDALKIVAHGVNQL
ASPENATIMITHYQRLLDYIVPDFVHVMARGQIITSGGKELALELESRGYDWLLEDAAVE
VGV------------
>Artp|284050864
-----------------------------------------MIQENSPVILSVKNLTATI
DGNPILKGLNLEVKAGEIHAIMGQNGSGKSTFSKILAGHPAYEVTGGEVTFLGQNLLELE
ADERALIGIFLAFQYPIEIPGVSNLDFLRVAYNSQRKHRGLDELDVFDFEDLIQEKLEVV
KMRPEFLERSVNQGFSGGEKKRNEILQMALLEPKLAILDETDSGLDIDALKIVANGVNQL
ANAENAMLVITHYQRLLDYIVPDYVHVMADGRIIKTGAKELALELEEQGYDDIIEAATVG
V--------------
>Cya7425|220908818
-----------------------------------------MIIENSEVILSVRDLTADV
DGTPILKGLNLEIKAGEIHAIMGPNGSGKSTFSKVLAGHPAYTVTGGEILYKGQNLLELE
PEERAREGVFLAFQYPLEIPGVSNLDFLRVAYNSRRKHQGLEELDAFDFDDLVRERLSVV
KMDDRFLDRSVNEGFSGGEKKRNEILQMALLEPTLAILDETDSGLDIDALKIVANGVNQL
TTADNAILLITHYQRLLDYIVPDFVHVMEAGKIILTGGKELALELEARGYDWVREEEVAV
R--------------
>Cya51142|172035602
-----------------------------------MSTIQQLIKIMSNVILSVKNLTANV
EGTPILKGVNLEIKAGEVHAIMGRNGSGKSTLSKVLAGHPDYEVTGGEVVYKGENILDKS
PDERALEGIFLAFQYPLEIPGVSNLDFLRVAYNTRRKHLGLEEIDTFDFEDLVEEKLEVV
KMNAAFLDRSLNEGFSGGEKKRNEILQMALLEPTLGILDEIDSGLDIDALKIVANGVNQL
STPDNAFLLITHYQRLLNYIEPHHVHVMYDGQLVTSGGKELALELEESGYDFIEEKLLAQ
A--------------
>Lyns|119493190
-----------------------------------------MIRENSEVILSVRDLTANV
DGTPILKGLNLEIKAGEIHAVMGQNGSGKSTFSKVLAGHPAYEVTGGEVTFLGQNLLELE
PNERAIAGIFLAFQYPLEIPGLTNLDFLRAAYNARLKSQGKEEIDAFDFDDLIRDKLEVV
KMKPEFLERSVNEGFSGGEKKRNEILQMALLEPKLAILDETDSGLDIDALRIVAGGVNQL
ATADNSMLVITHYQRLLDYIVPDFVHVMQAGQIIKTGTKELALELEEKGYDEVIEAAKVG
V--------------
>Prom9211|159902621
-----------------------------------------MITQTTEVLLEINDLHAGI
EGQKILNGVNLKVNAGEIHAIMGRNGSGKSTLSKVIAGHPLYSITSGEIIFKGQSLEKLD
PEEIASMGIFLGFQYPVEIPGVSNSEFLRAATNSRRKYLGKEELDSFDFDEIVKESINLI
QMKDSFLERNVNEGFSGGEKKRNEILQMSLLEPLISILDETDSGLDIDSLRIVSQAINAL
SKKDTATILITHYQRLLNEIEPTFVHIMDAGKIVKTGNKNLAIELEKGGYDLLKKKDI--
---------------
>Noss|17229985
-----------------------------------------MIIENSEVVLSVRGLTAEV
DGTPILKGVNLEVRSGEVHAIMGPNGSGKSTLSKVLAGHPAYTVTGGEVVFQGQNLLELE
PEERARTGVFLAFQYPLEIPGVSNLDFLRVAYNSRRKAQGLEEIDTFDFDDLIEERLEVV
KMNPAFLNRSVNEGFSGGEKKRNEILQMALLEPKLAILDETDSGLDIDALKIVAHGVNQL
ASPENATILITHYQRLLDYIVPDFVHVMARGQIITSGGKELALELESRGYDWLLED-AAV
EV---GV--------
>Cya8801|218245298
---------------------------------------------MSETILLVKNLTANV
EGTPILKGVNLEIKSGEVHAIMGRNGSGKSTLSKILAGHPDYEITGGEILYKGENILDKE
PDERAKMGIFLAFQYPLEIPGVSNFDFLRVSYNARRQYLGLEEMDTFDFEDLVEQKLEVV
KMNPSFLERSLNEGFSGGEKKRNEILQMALLEPTLSILDEIDSGLDIDALKIVANGVNQL
TNPDNALLVITHYQRLLDYIEPHYVHVMHDGKIVTTGSKELALELEASGYDFVEEKLLTN
A--------------
>Glov|37520940
-------------------------------------------------MLEITNLQARV
EGKAILKGIDLTVRPGEVHAIMGPNGSGKSTLAGVLAGREEYEVTGGAVRYLDQDLLELA
PEERARAGLLLAFQYPVEIPGVSNVYFLKAALNALRKHRGEGELDAVEFLALVRGKLKTV
QMAESFLRRSVNEGFSGGEKKRNEILQMALLEPCLAILDETDSGLDIDALKIVADGVNGL
RSPERSFLVITHYQRLLDYIVPDFVHVLMNGRIVRSGGRELALELEEKGYGWLEAEVTVG
A--------------
>Syns8102|33864856
MCSTSCRWSSPPRRTSCWPSSSRDPWADLWLHILFSLSSSPVIRPDAELLLDINNLHASV
EDQPILKGVNLQVRAGEIHAVMGRNGSGKSTLSKVLAGHPAYRVTAGTVRYRGSDLFELE
PEERARLGVFLGFQYPVEIPGVSNLEFLRVAANARRSKQGLEELDTFDFEDHVQQKLQVV
QMDPAFLERSVNEGFSGGEKKRNEILQMALLDPVVAILDETDSGLDIDALRIVAGGVNQL
ATPDNATLLITHYQRLLDEITPDYVHVMAAGRILRTGSRDLALELEKTGYDWVDKELAAQ
GV---A---------
>Thee|22299447
-----------------------------------------MIRPDSEVILEVRELTASV
EDTPILKGLNLTIRAGEIHAIMGPNGSGKSTFSKILAGHPDYTVTGGEVLYKGKNLLDLP
PEERAREGVFLAFQYPLEIPGVSNLDFLRVAYNAKRKHQGLEELDAFDFDDLVRQKIELV
KLEEGFLQRGVNEGFSGGEKKRNEILQMALLEPTLAILDETDSGLDIDALRIVANGVNQL
TRPDNCILLITHYQRLLDYIVPDYVHVMEGGRIVLTGPKELALELEARGYDWVREEEVAA
S--------------
>Syns9916|116073824
-----------------------------------------MIRPDAELLLEINDLHASV
EDQPILKGVNLEVRAGEIHAVMGRNGSGKSTLSKVLAGHPAYRVTGGSVRYRGTDLLELE
PEERSRLGVFLGFQYPVEIPGVSNLEFLRVSSNARRQQQGLDELDTFDFEDHVRERLNVV
QMDPAFLERSVNEGFSGGEKKRNEILQMALLEPVVSILDETDSGLDIDALRIVAGGVNQL
ASTDNATLLITHYQRLLDEITPDYVHVMAAGRILRTGGRELALELEKTGYDWVDQELAAS
AQ---GVS-------
>PromMED|33860632
---------------------------------------MQSKTKELDPILEVNNLFASI
ENLPILKGVTISVNPGEIHAIMGRNGCGKSTLSKIIAGHPSYKITKGEIKFTGNDIQSLE
PEERAQSGIFLGFQYPIEIPGVSNLEFLRVATNARRKFLNKEELDTFDFEDLVKEKLDLV
KMDSAFLSRSINQGFSGGEKKRNEILQMALLEPKIAILDETDSGLDIDALRIVASGIKKI
SNEETGIILITHYQRLLDEIQPDYVHVMSDGQIIKTGESDLALELEKHGYEWTDNFIKEQ
---------------
>Scys6803|16331745
---------------------------------------------MSQTILSIKNLTASV
DGNQILKGVNLEIKAGEVHAIMGRNGSGKSTLSKVITGHPDYEITGGEIIYQGQDLSALE
PHERALAGIFLAFQYPLEIPGVSNLDFLRIAYNAKRKHLGLEELDTFDFEDLIQEKLDVV
KMNPAFLERSLNEGFSGGEKKRNEILQMAILEPTLSILDEIDSGLDIDALRIVSEGVNFL
KNPDNATLVITHYQRLLNYIIPDHIHVMYDGKIVMSGGKELALELEEKGYDFLDEQVLAP
I--------------
>Syn9902|78183984
-----------------------------------------MIRPDAELLLDITDLHASV
EDQPILKGVNLQVRSGEIHAVMGRNGSGKSTLSKVLAGHPAYRVTSGTVRYRGENLFELE
AEERARLGVFLGFQYPVEIPGVSNLEFLRVATNARRLKQNLEELDTFDFEDHVHERLKVV
QMDPAFLERSVNEGFSGGEKKRNEILQMALLEPVVAILDETDSGLDIDALRIVAGGVNQL
ANADNATLLITHYQRLLDEITPDYVHVMAAGRILRTGGRELALELEQIGYDWVDKELAAQ
GVA------------
>Trie|113477760
------------------------------MKIIHNSSYVNMIKENSEVILSVKNLTANV
EGKEILKGFNLEIKAGEIHAIMGPNGSGKSTFSKVLAGHPAYEVTGGEVTFLGKNLFDME
PEERSLNGVFLAFQYPLEIPGVSNLDFLRVAYNTKQKYQGLEELDAFDFDDLVQDKLDVV
KMKPEFLDRSVNEGFSGGEKKRNEILQMALLEPKLAILDETDSGLDIDALRIVANGVNKL
ANESNSLLIITHYQRLLNYIVPDFVHVTESGRIIKTGTKELALELEEKGYDDVTEVAKVG
V--------------
>Syn9311|113953475
-----------------------------------------MIRPDAEPLLEITDLHASV
EGKPILNGVNLQVKAGEIHAVMGRNGSGKSTLSKVLAGHPAYRVTSGSVRYLGRDLLDLE
PEERSRLGVFLGFQYPIEIPGVSNLEFLRVSTNARREKQGKEEFDTFDFDDHVRDRLQVV
QMDPAFLERSVNEGFSGGEKKRNEILQMALLDPVVAILDETDSGLDIDALRIVAGGVNQL
ASPDNCTLLITHYQRLLDEITPDYVHVMGAGRILKTGGRELALELEKIGYDWVDQLLAAE
GVS------------
>NoAz|298490171
-----------------------------------------MIIEKSDLILSVKGLTADV
DGTPILKGLNLDVRAGEIHAIMGPNGSGKSTFSKVLAGHPAYSVTGGEVIFQGQNLLEME
ATERARSGVFLAFQYPLEIPGVSNLDFLRVAYNSRRKAQGLEEVDAFDFDDLVEEKLDIV
KMNPAFLNRSLNEGFSGGEKKRNEILQMGILEPRLAILDETDSGLDIDALKIVANGVNQL
TSPENATIMITHYQRLLDYIVPDFVHVMAQGQIIRSGGKELALELESRGYNWVLEEALGV
GV-------------
>Ucyn|284929292
---------------------------------------------MDNVILSVKNLSANI
NGTPILKGVNLEIKAGEIHAIMGRNGSGKSTFSKVIAGHPDYEVTGGEIIYKGQNILEKE
PNERALEGIFLAFQYPLEIPGVSNLDFLRVAYNIRRKHLGLEEIDTFDFEDLVEQKLDIV
KMNPAFLDRSLNEGFSGGEKKRNEILQMALLEPTLAILDEIDSGLDIDALRIVADGVNQL
AHANNAFLLITHYQRLLTYIEPHHIHVMYDGKIVISGGKELALELEETGYDFIEEKLLKG
I--------------
>Syns5701|87301372
-----------------------------------------MIRPDADTLLEIVDLQARV
EDKPILKGVNLTIKAGEIHAVMGRNGSGKSTLSKVLAGHPAYTVTGGSVLYRGANLLDLE
PEQRARSGLFLGFQYPVEIPGVSNLEFLRVSTNARRMEKGEEELDTFAFEDLVRERLEVV
QMDPAFLERSVNEGFSGGEKKRNEILQMALLDPLVAILDETDSGLDIDALRIVAGGVNHL
ASPENATLLITHYQRLLDVITPDYVHVMAGGRILRTGGKELALELEDRGYDWVDQELAVL
EV---A---------
>YellB|86608872
-----------------------------------------MIRENSPVILSVRDLSAEI
DGTPILKGLSLEIRAGEIHAIMGPNGSGKSTFSKILAGHPDYRVTGGEILYLGKNLLEME
PEERAWAGIFLAFQYPIEVPGVSNLDFLRAAYNARQKYRDQPELDALDFDDLVREKLDIV
KMDPVFLERSVNEGFSGGEKKRNEILQMAVLEPTLAILDETDSGLDIDALRIVAQGINRL
AGSENAMLLITHYQRLLDYVTPDYVHVMEGGRIVISGDKTLALELEERGYDWIKTQSGQE
PA---AATSRQEKEG
>Syn7002|170078419
---------------------------------------------MSEVILAIKNLTATV
DGQPILKGVDLEIKAGEIHAIMGRNGSGKSTLSKIIAGHPEYEVTGGEIIYKGENLLEKE
AEERALDGIFLAFQYPLEIPGVSNLDFLRVAYNAKLKHQGKEEIDAFDFEDLIEEKLEVV
KMNPSFLERSLNEGFSGGEKKRNEILQMALLEPSLGILDEIDSGLDIDALRIVAEGVNQL
ATPDNAFLLITHYQRLLDYITPQFVHVMYDGRIVKSGGKELALELEATGYDFLDQELAAG
VV-------------
>Cylr|282900436
-----------------------------------------MIIENSDLILSVKDLQAQV
DGTPILKGVNLEVRAGEIHAIMGPNGSGKSTLSKVLAGHPTYSVTSGEVVFQGANLLEME
AEERARSGVFLAFQYPLEVPGVSNLDFLRVAYNSHRKAKGLPEVDTFDFDDLVMEKLEVV
KMNSSFLERSVNEGFSGGEKKRNEILQMAILEPKLAILDETDSGLDIDALKIVSNGVNQL
TNAENATIMITHYQRLLDYIVPDFVHVMAQGRIIRSGGKELALELESQGYDWVLEEALGV
GV-------------
>Prom9303|124022014
-----------------------------------------MISLDAPVLIEIRDLCACV
DDQPILNGVNLTIRAGEIHALMGRNGSGKSTLSKVLAGHPAYKVTEGSVLYRGEDLLPLE
PDERSRIGLFLGFQYPVEIPGVSNLEFLRVSTNARRLEQGMEELDTFAFEDFVRERLGLV
QMDPAFLDRSVNEGFSGGEKKRNEILQMALLEPLVAILDETDSGLDIDALRIVSGGVNQL
ANVDNATLLITHYQRLLDLIQPDYVHVMAAGRIVRSGDKALALELEQRGYEWVDRELDAL
EMT------------
>Syns7805|88807204
-----------------------------------------MIRPDAELLLDISDLHASV
EDQPILKGVNLQVRAGEVHAVMGRNGSGKSTLSKILAGHPSYRVTGGSVRYRGDDLFALE
PEERARLGVFLGFQYPVEIPGVSNLEFLRVATNARRDTQGQEELDTFEFEDHVREKLKVV
QMDPAFLERSVNQGFSGGEKKRNEILQMALLEPVISILDETDSGLDIDALRIVAGGVNQL
SSPDTASILITHYQRLLDEITPDYVHVMAAGRILRTGGRELAVELEQIGYDWVDEQLATE
GVS------------
>Syns7803|148240485
-----------------------------------------MIRPDAELLLDISDLHASV
EDQPILKGVNLQVRAGEIHAVMGRNGSGKSTLSKVLAGHPAYRVTGGSVRYRGDDLLTLE
PEQRARLGVFLGFQYPVEIPGVSNLEFLRVSTNARRETQGQEELDTFDFEDHVRERLKVV
QMDPAFLDRSVNQGFSGGEKKRNEILQMALLEPVVSILDETDSGLDIDALRIVASGVNQL
SSPETASILITHYQRLLDEITPDYVHVMAAGRILRTGGRELALELEQIGYDWVDEQLAAE
GVV------------
>Cya0110|126661119
-----------------------------------MPTIQQLIKMMSNVILSVKNLTANV
EGTPILKGVNLEIKAGEVHAIMGRNGSGKSTLSKVLAGHPDYEITGGEVFYKGENILDKS
PDERALEGIFLAFQYPLEIPGVSNLDFLRVAYNTRRKHLGLEEIDTFDFEDLVEEKLEVV
KMNAAFLDRSLNEGFSGGEKKRNEILQMALLEPTLGILDEIDSGLDIDALKIVANGVNQL
STPDNAFLLITHYQRLLNYIEPHHVHVMYDGQIVTSGGKELALELEESGYDFIEEKLLAQ
A--------------
>Mica|166365049
---------------------------------------------MSEVILSVKNLTASI
DGNQILKGVNLEIKAGETHAIMGRNGSGKSTFSKVIAGHPDYEVTGGEIIYKGENLLDKE
PDERALMGIFLAFQYPLEIPGVSNLDFLRVAYNARQKYLGSEELDSFDFEELVEKKLEVV
QMNPSFLGRSLNEGFSGGEKKRNEILQMALLEPTLGILDEIDSGLDIDALRIVAQGVNHL
ATPDNAFLLITHYQRLLNYIEPDVIHVMYDGRIVTSGGKELALELERTGYDFLDEQLLAV
K--------------
>Syns8109|260436762
-----------------------------------------MIRPDAELLLDIQDLHASV
EDKPILKGVNLQVRAGEVHAVMGRNGSGKSTLSKVLAGHPAYRVTGGTVRYRGQDLFELE
PEERARLGVFLGFQYPVEIPGVSNLEFLRVSTNARREKQGEEELDTFAFEDHVHDKLKVV
QMDPAFLERSVNEGFSGGEKKRNEILQMALLEPVVAILDETDSGLDIDALRIVAGGVNQL
ATEDNATLLITHYQRLLDEITPDYVHVMAAGRILRTGGRELALELEQTGYDWVDQELAAQ
GAA------------
