# Supplementary material for: Genome fluctuations in cyanobacteria reflect evolutionary, developmental and adaptive traits
Source: BMC Evol Biol. 2011 Jun 30;11:187. doi: 10.1186/1471-2148-11-187 (PMC3141437; doi:10.1186/1471-2148-11-187)
Supplement: Additional file 8 — Individual and concatenated alignments for protein groups. Compressed file containing all alignments of individual groups (fasta format) and the concatenated alignment of 285 single-copy genes (phylip format). [file 1471-2148-11-187-S8.GZ › Cyanos1472.faa]

>Syne7942|81300546
-MTLSVLEQVNSDAAP---ISAVEQRQTVLQQLLNL------GQSAAG----------AE
SLQAQARDRL--TDLAIPSTKVEDWRFTDLSLLLKRSFV-AA----PAQAKAEFVEPLLL
----ADVPLRAVFVDGQFRADL--SSADWPEGLSL----------T------VGFDAAIA
QNLLADDLFATLNTAGFGQAAVIRVAAGAAIAQPLHLLWISSSTS-ETAFSQPRALIELG
ANSALTLIEDF--AP--LGNDCT--ADY-----FVNAVTEIQLGANAQLKHSRVQR-DGD
RAIHIGTTAVRQERDSRYHGIAVSTGAHLSRHNYLAAQDGSQAETILDGLSLADGDRLVD
THSGMFFNQPHGRSQQLHKCIASDRGRAVFSGRVVVPQIAQQTDAAQLSRNLLLSSRARI
DAKPQLEIVADDVKCSHGATVSQLSEDEIFYLQSRGLNQAEATHLLIEAFAGEILQKLPS
AQLR-EALSRCVSCRAERPEPSPAS---
>PromCC|33239536
------------------------MDPKIYCEWINS------LPHTKG---------VLA
NNQKEGRKFL--QEYGIPKKSNEKWRLTDLTRMNEFFTL-------PVNQKKNKISVEVN
---NKANKKSTQISLDTDSPI---ECQSLPNYIEQISENEL----K------KYFSKFSF
KQNRDDIFLKKFNEAINSQLIALKIKKD--SNASLEIILPKSKNG----LSPYRVMLIVE
KGAKLDILEIL------NSEDFC----------AHSNLIEIYIENQAIVNHGCIAI-GKQ
YSKLLSHISIIQEKESVYSFCSMLEDWYFSRIEQHIFQLDGNASTNIKGLQITSNSENIE
THSIVKFGGPNGSLEQIHKAIAANESHSIFNGLIDVPQVAQQTKASQISKNLLLSSNAKI
DTSPKLNIIADDVQCNHGATISQLEKEELFYLQSRGIDQNLANSLIINGFCNEILNGMPL
EITK-WSSLSKYL---------------
>Crow|67920339
MNTPTVQTNR---------------LENYLNHLLEQCQAN--SPLIDA--------DYLH
TLRKNAVSQV--QELTLPKKKDEEWRFTDLSKLYELDLT-IG---KTEAVSKNIIDQFIL
---PEAKQSYLVFVNGEYASELS-NVSALSEGVSVGNLSHLSDAQT------EKIVNYLG
KSEGEKDTFSALNTAGLSDAAVIWINKNVVLETPIMVLFLAVSSE-TASLIQPRTLVIAE
TGSSATLVEYY--GT--ITEQSL--YVKQNEPYFTNSVTEICLDGNAHINHNRIQR-ELG
NSFHIGRSIITQNQDSHYTCNEINLGAKVSRHTLQIIQNGTQTESNLNGLTMIGNEQVAD
THTAVCLSHPHGVTHQLHKCIMDGNSRGVFNGKIFVPKPAQLTSATQLNRNLLLSTKARI
NTKPELQITADNVKCSHGATISQLEADELFYLQSRGLNESDARHLLIDAFAAEILERIPL
DSLQ-QSLTKCVVAQTTEV---------
>Syn7335|254422828
-MTNTVSSASN--------SAAKVNRETYLKHLLTQAA----AAADES-------PLGLK
ALRDQAIALV--NERSFPSGKDEEWRFTDLSKMLDQPFQ-RS---QPVYSQADDWNAHLK
---LLSDGTCLTTINGHYDSSLSREVDQSTDKAIVGPLSELLKNSDYAEKLGPILKDKLA
QIKGGSEVFTALNTVGFADVMVVWVQADQVVDAPIYIARGSQGGF----ISHVRSLVIAE
RHAKFTLVESFFGPAEATNAQCSVGQDEPTETCCNNSVTEIWLAEGAQVNHIRVQD-ESA
NTFHLAKTAVDQAANSQYQCTAVDLGAKLSRHHVEVYQSGAQTDTKLYGLSALGDRQLAD
THSLLALTYPYGSATQIQKNIVDDQSHCVFNGKVYVSKEAQLTDASQLNRNLMLSTKARV
DTKPELDIIADNVKCAHGATVSQLQSDEVFYLQSRGISAEQAQRLLLYGFGMEIVEKVSV
PSLK-EALSVRLRDWAS-----------
>Syn307|148243115
-MSSAVLERQ----------------------------------------------SWLD
GLRASHGLAA--SELTLPPSRQEDWRFTDLAPLLQLDPR-AL---KPCASA----ASAAW
---PAPEADVVRLQLGPDGLSF-----SLAPGSQPLPEGAV----L------SGVEP---
--GEATGLPCRLHASVAGPQLQLALAAG--ARLRLELWLQPEAAR---ALLAPRLRFLLA
ENAELELALRI------SSTASS----------LCLPWLEADLATGARLVEGQWLQ-GDE
GAVLMAGSVIRQQPGSSYSRTAVVQGWALARQEPQLLQCAGGAETCLRDLAVLSGTAIAD
LHSLVRFDGPDGRLDQLQKALVDGRSHSIFNGTVQVPRAAQGTDAAQLSRHLLLSEQAWV
DTKPELEIVADDVRCSHGATVSSLADEELFYLRSRGIDRPAATELLRRGFCLEVLNQLPP
LAAG-WHPWQGSSAR-------------
>Syn9605|78213790
--------------------------------------------MASS---------VLA
PVQERGRAAL--EQLGLPNRRQEPWRLTDLKRLAAVSEL----------PVSASPPSTSL
---PASLDGVTRLMLNGFDDPL--AGQVLPEGITALNAEEL----E------QALGHTLD
RCGCAQVWPVELNHAKAQQILALRVRGR---VGPLELVLAAGAG-----LNATRVLLLLE
EKAELELMQVL------LAEGAS----------AHSHVLEVHLGQEAQLRHGVLAT-ADG
VSSLMAHLAVEQEPRSSYALTSVVQGWNLGRVEPRVVQVDGQAETVLKGLAVTGAKQQLA
THTAVRFDGPEGELDQLQKCLAGGQSHAIFNGAISVPRDAQRTNAAQLSRNLLLSGRARV
DTKPELEIVADDVRCAHGATVSQLQDDELFYLQSRGIAAADATALLLRGACQEVIAQLPA
AAQA-WRPLERVMESLAP----------
>Nosp|186684918
-MNIQVSPSPIPNSNAVS-LTSMLDRDDYLTGLLNQVT----ATKTEG---------WLQ
ELRQSAANWV--RHSIIPTTREEEWRFTDLSSLRKVQFN-------IETVNYASLEFDIL
---PEAANSRLVFVNGVFAPELS-AVSDLPSGIVVSNLAGLSVLEQ------EGVRQFLA
QAEGAQEVFTALNTAGITDAAVVWVKKNVVVETPIHLVFISVVGE-TATISQPRCLVVAE
SGSEVTLVEEY------TNRRGA-ESAEKEGVYFTNAVTEVWVGDNAQVSHTRVEQ-EGA
EAFHIGKTAIAQARDSRYTCHAITLGAKLSRHNLEILQTGEQTQTTLNGLTIISGKQLSD
THSAIALNYPHGTSDQLHKCIVGDRAHAVFNGKVFVPKLAQLTNASQLNRNLLLSSKARV
DTKPQLEITADNVKCAHGATVSQLEDDEIFYLQSRGIDENDARKLLINAFAAEVINQIPI
PSLR-EILLNTVNNLKSLTNE-------
>PromAS|123967620
------------------------------MEIIEK------IKTNKS-------IDNQT
EIQKICLNKL--QSSPLPNPKSEQWRLSNKSKFSEFLDY-SV---NETDPK----FDTPF
---PNISQSNIRLVIGNN-FQI--DLIEENYSIKQLSEDKL----V------KYIKEQIS
CFDHNENWSDLLNLSLNCTKNTLGLKISGSEIPPIEIFSHSSSNS----LNAKTLVIFIE
KDCDIDLLQVN------LGKDNS----------SLSQSTFFCLEENSSVNHGVVSY-GEN
KSNLLNSLNVIQRKNSEYNLGSLHFKFNYARFEIRITQSEGNAKTNIKGMQITKKDEQIS
TYTKIDFNGPNGFLDQINKSLADDESHAIFEGSIIVPKIAQKTDASQLSRNLLLSNLAQI
DTKPQLEIIADDVKCKHGATISQLNEDELFYMRSRGITLPEASKLQLSSYFQEIISFIPV
SKDR-WDLLDKLLNEK------------
>Rapb|282897159
-MTMEVFPSAVSD------SLLDLDKDAFLTRLLNQLNGI--CPSKEP--------SWLE
QVRTNATKWV--RHSVIPTTRDEEWRFTDLSPLREINFALGSNLGSSQIAMESLMEGLAL
---PEATH-RLVFINGVLTPTLS-QTSDLPSGLHVGNLDSLED---------SVAQKYLA
QFDGTRDVFSDLNTAGLSDVAVLWAGKNVVVEDSIHLLFISLVGE-FPTFCQPRCLVIAE
GNSQISLVEEYIILNTPSLQNNP--MGAGLNTGFNNSVTEIWVHENAQVNHSRIVL-GGD
HSFDIGKTAVTQARHSRYSCNAITIGSKISRHNLELIQTGEQTETNLYALTVIAQKQLGD
THSAIALNYPYATSKQLHKLIIGDRAHGVFNGKIFVPKSAQLTDASQLNRNLLLSSKARV
DTKPQLEITADNVKCAHGATVSQLEDDQIFYLQSRGIGETEARKLLVNAFATEVINLIPL
ASLR-EKLLKTVSSLVNE----------
>YellA|86606834
--MSATLPKPFAP-----------ESRLFLEHILGQ------IPERQD---------PYT
TLRQQARAQL--AELGIPTPREEDWKYSDLSPLLAHKFRLAAA--GDPSLDAATLEPWLW
---PEASYSRAVFVNGYFAPQLS-DLSGLPTALQVIPLAQA--------------PGELL
QTLAKTDVFTALNTAHLGDGIQIGLQPGQEVPSPLHLLFITVAPEGEAVLAQPRCLLSLQ
AHSSLTLIEDH--VS--LGSGIP----------FSNAVTEIALAEGSRLHHVILQR-QGS
PAFHINKTAVRQSCDSHYRLQAIQWGSQFSRHNLEITQAGAQAHTQLQGLTLLKGSQHSD
THSRLLHQAPHGSSRQLHKCIVDEAARAVFSGRILVSQAAQLTDAAQTNRNLLLSPKARV
DTRPQLEIFADNVKCAHGATVSQLEAEEIFYLQSRGIPQAQARQLLTYAFAAEILEGIPL
AQLP-SQVAKRLGSG-------------
>Prom9215|157412422
------------------------------MEIIEK------IKTNKS-------FNNQT
EIQKICLHKL--QSSPLPNPKSELWRLSNKSKFSNFLEF--------AVNEKDSKFDIPY
---PKESQSTIRLIIGKNCQI---KLIEKNYSIQQLCEDEL----N------KYIKEQIS
SFDQNENWSDLLNLSLSCTKNILGLKINGSKIPPIEIFSHASSNS----LNAKTLVIFLE
KNCEIELLQVN------LGKKNS----------SLSQSTFFCLEENSCVNHGVISY-GEN
KSNLLNSLNVIQHKNSEYNLGSLHYKFNYARFEISIKQSAGNAKTNIKGMQITKKDEQIS
TYTKIDFNGPNGFLDQINKSLADDKSHAIFEGSIIVPKIAQKTDASQLSRNLLLSNFAKI
DTKPQLEIIADDVKCKHGATISQLNEEELFYMRTRGITLQEASKLQLSSYFQEIISFIPI
SKER-WDLLDKLLNEN------------
>PromN2A|72383270
-----------------------MKSSSICQEWLDS------LPLTEG---------YLK
NEQSIGREFL--LEKGMPSKKDEAWRLSNFNKLNSFLSL-------PTIIDSKGIKSVF-
---PEKDKNRERIIINPNENPI--LNINLPNGIEELNKKEI----E------ENLGEIIK
STNIKNDISVCLNQASSLDILALKVKRN--HNHSLEIVIPSIEEK----SISTRIFFLIE
EGAKLDLLQIF------LGKNNS----------AQNHLIEIKLEAEAEFTHGFISLGEEK
ESSSICTLAVDQSEKSKYSLHSIHHGWDYARFEPRIIQSEGEASTIIKGLQVTKSKEQIA
THSLIRFEGPNGKLDQLQKAVASEYSHCIFNGSIEVPQKAQKTEAAQLSRNLLLSKRARI
DTKPELEIVADDVRCTHGATVSQLQDEELFYLLSRGIDKQCANSLLLQGYYDEVISHFPK
SAGK-WNFIEKLIQDIKK----------
>Syns9917|87125294
---------------------------------------------------------MLA
PVQQRGREAL--ARMGLPTRREEAWRLTDLKRLEALTHL----------PLSATPTPTAW
---PDPAPSVLRLVLDGVGDPL--EGVSLPEGVRVLQPAEL----E------QALGHTLD
RCACAADWPVEFNHASARQVLALGIRGA---VPPLELVMAGGDG-----LTATRVLLLLE
EKAELELLQVC------PGAGAT----------AHSHLLEVHLGQEATLRHGLIAC-ADG
HPSLLVHCAVEQEPRSSYSLTSVVKGWTFARLEPRVVQVDGAASTTLRGLAVTSGDQQLA
THSAVRFNGPDGGLDQLHKCLAGGRSHAIFNGAIQVPREAQRTDAAQLSRNLLVSDRARI
DTKPELEIVADDVRCAHGATVSQLQDDELFYLQSRGIAAADAAGLLLRGYCQEVVDQLPA
TASV-WRVMDGLLAEVTS----------
>Prom9312|78778458
------------------------------MEIIEK------IKTNKL-------IDNPT
EIQKICLHKL--QSNPLPNPKSEIWRLSNKSKLSNFLDY-SV---NEKDQK----SLISY
---PYSSQNIIRLTIGEN-SQI--SLIEKNYSIQQLSKDKL----D------KFIKQQIS
CFDQNEHWSDLLNLSLSCDKNILGLKINGSKIPPIEIFSHASSNS----LKAKTLVIFLE
KNCDIELLQVN------LGVENS----------ALSQSTFFFLEENSSVTHGVVSY-GEN
KSNLVNSLNVIQQKNSKYNLGSLHFKFNYARFEIHIKQSAGNAKTNIKGMQVTKNDEQIS
THTKIYFNGPNGFLDQINKSLADDKSHAIFEGSIIVPKIAQKTDASQLSRNLLLSNLAQI
DTKPQLEIIADDVKCKHGATISQLNEEELFYMRARGITLKEASKLQLSSYFQEIISFIPV
VKDR-WDLLDKLLNEN------------
>SynsBL|116071398
----------------------------------MA------ASTREQ---------VLA
PVQQRGQEAL--VRLGLPTRKHEAWRLTNLGRLEAVARM-PI---SSVATASDA------
---PPRLDDVVRLVLDGVNDPL--EGVTLPEGLTPLEPKEL----E------LALGHTLD
RCGWSDDWLIEFNHASAQQLLALRVRG---MVPPVEITMAAASG-----LIPTRVLLVVE
EKAQLELLQVF------SARGEA----------AHSHLLEVHLGQEAQLNHGVLAC-ADG
VASLFAQLAVEQEPRSAYSFTSVVQGWSLGRIEPRVVQVDGQASTTLKGLAVADAEQQLA
VHTSVCFEGPDGELEQLQKCLAAGRSHTIFNGAINVPRKAQRTNAAQLSRNLLLSDRARV
DTKPELEIVADDVRCAHGATVSQLQEDELFYLRSRGIGASDAAALLLRGACQEVVEKLPA
HATA-WRPLERVLEGLAS----------
>Prom9515|123965315
------------------------------MQIIEE------IKKNEL-------FSNPS
EIQKFCLNKL--KLNPLPNVKSEYWRLSNKSKFSSLLDH--------IHKNKESKINLPY
---TNTSQNIIRLIIGEDSSI---NYEEENFSIKQLRETEI----A------DYIKKNIS
NFDQNNHWSDLLNHCLSSKKNILGLSISGNKIPPIEIFSASSPES----FNAKTLILFFD
KNSKIDLLQIN------LGNENS----------SLSQSTYFCLEENTSVNHGVVSY-GES
KSNLLNSLNVIQKAKSEYSLGSLHFKFNYARFEININQLDGNAKTNIKGIQITKNNDQIA
TYTNMNFNGPNGFLDQINKSLADDKSHAVFEGSIIVPKIAQKTDASQLSRNLLLSRFAKI
DTKPQLEIIADDVKCKHGATISQLNEEEIFYMRSRGLTLAEASKLQLSSYIQEIISSIPI
SKDR-WDLLDKLLKEN------------
>Cya8802|257058334
-MTSSIVEKS---------TNVVNQGQNYLLELLAEFEVK--TAAMAT--------DFLS
PLRRNAAYRIDKEEVPFPTTHHEEWRFTDLSELYQIRFDPRP---RSTTILSDTLAPFIL
---PEAKLSSLIFVNGEFAPELS-NLAALPDGVYVGNLMGLSSEKR------EKVVNYLA
KHDGAKDVFTLMNTADMYHIAIVWVDPNVTVDIPIFLLFLTVASH-IHNIIQPRVLVIAE
TGSSLQLVEHY--GA--ISEDCS--DLAHNKAYFTNTVTEIWVKDNAQVNHTRVQR-ELG
DSFHIGKTAIAQSQDSRYTCTEINLGAKLSRHTLEVFQHGKQTETYLNGLTMVGGKQVAD
THSAVFLNHSYGMAHQLHKCIIDDEARGVFNGKIFVPKAAQLTNATQLNRNLLLSPKARI
NTKPELQITADNVKCSHGATISQLESDELFYLQSRGLTESDARNLLIDAFAAEILDKIPL
ASLR-TRLSQCVACRTT-----------
>Prom9313|33863871
MVEAPIKNSS--------------ALDDWCERLLHS------LEAPSG---------PMA
ACQAQSRNHL--ETLSAPHRRQEAWRFCDLAPIAELEPR-QI---CSLGEP-------SA
---PGVSDQVTRLVLGTGQDPF--AGVTLPKGLSPLSDAEL----K------HSLGHTLN
LATSKGQWPVALNQAIASQVIGLRVRGI--VDSPLELVCDAGVDR---GVFAVRVLLLLE
EKAKLELLQVQ------LSSGAN----------LTSVLVEAHLQSEAKFHHGLLAF-GHP
QAALLAHLAVEQEPSSDVSLVSVCQGWGVIRHEPQLIQLNGGAKSQLRALQLVQANQLAD
THSCVRFNGPEGTLDQLHKVVAAGHGRSVFNGVVQVPREGQRTDAAQLSRSLLLSDRARI
DTKPELEIVADDVKCAHGATVSRLQPEALFYLQSRGISPDQAAQLLLRAFCDEVICMLPS
TAKA-WRPLARLLDGV------------
>Cya7822|196258466
-MSTSVIIKS---------DIGGIEQDTYLDRLLQQSEEK--IAVIEA--------EFLQ
QIRQQATATV--GQLALPTKKDEEWRFTDISELQQQNFS-AA---TPVNLTADSIKSFIL
---PETANSILVFVNGFYAPELS-NLSALPEGVKVGNLASIP---T------EKISVYLG
KQNEQTEIFSALNTAGLTDVAVVWTEAGVTVDSSIQLLFLTVKTE-TPIFTQPRVLVVAE
KHSSLQIIEDY--RV--ITNSCS--HLS-DNTYFTNSVTEIWLEENAQVNHSRIQR-EAG
KSFHIAKSTIAQKRDSNYTINEINFGGKLYRHNLEIFQQGEQTQTTLNGLTIIGDKQVSD
THSAVYLNHPYGTTNQLHKCIIDHSAHAIFNGKVFVPKPAQMTNAAQLNRNLLISPKARV
NTKPELQITADNVKCSHGATVSQLEADELFYLRSRGLTEEDARHLLIDAFAADIIDRIPV
HSLR-QRLSQCVTCRTVD----------
>Cya7424|218441630
-MSTSVIVKS---------------ALGGLENLLQQNQEQ--KAVIEA--------DFIQ
QLRHQAGMTV--SQSSLPTKKDEEWRFTDISQLQQHHFQ-VA---TPVELTLNSIDSFIL
---PETDNSILVFVNGFYSPELS-NISGLPQGVKIGNLATLS---P------EKIAPYLG
QQPGQTEFFTAFNTVGLTDVAVIWVDAEITVERPVELLFLTVEPQ-TPIVIQPRVLVVAE
KNSSLQLVEYY--NV--LTENCS--GSSGKSSYFTNSVTEIWLQENAQINHTRIQQ-ESG
KSFHIGKTAIAQARDSRYTCNEISIGSQFYRHNLEIFQQGEQTQTNLNGLIISADHQVAD
THSAIYLNYPYGTTDQLHKCIIDDSAHAIFNGKVFVPKPAQLTNAAQLNRNLLISPKARV
NTKPELQITADNVKCSHGATVSQLEADELFYLRSRGLTEENARYLLIDAFATEIIERIPL
NSLR-QRISQCVACRTVESEQSTVNSKQ
>PromN1A|124024848
-----------------------MKSSTICQDWLDS------LPLTDG---------YLK
NEQSIGREFL--LEKGMPSKKDEAWRLSNFNKLNSFLSL-------PTIIDSKGIKSVF-
---PEKDENRERIIINPNENPI--LNINLPNGIEELNKKEI----E------ENLGEIIK
STNIKNDISVCLNQASSLEVLALKVKRN--HNHSLELVIPSIEEK----SISTRIFFLIE
EGAKLDLLQIF------LGKNNS----------AQNHLIEIKLEAQAEFTHGFISLGEEK
ESSSICTLAVDQSEKSKYSLHSIHHGWDYARFEPRIIQSEGEASTTIKGLQVTKSKEQIA
THSLIRFEGPNGKLDQLQKAVASEYSHCIFNGSIEVPQKAQKTEAAQLSRNLLLSKRARI
DTKPELEIVADDVRCTHGATVSQLQDEELFYLLSRGIDKQCANSLLLQGYYDEVISHFPK
SAGK-WNFIEKLIQDIKK----------
>Micc|254413288
-MSIQLSAKP---------------EISYLKALLDQCRQD--EPIVGG-----QLNATIG
QLRDQAAAIV--EELAMPTRRDEEWRFTDLSPLLAVNFQ-GVEAFFEQFLQHLDLTSLTL
---PETPDSRLVFVNGVYAPDLS-SVRGLPEGVYVGNLAGLPNAYQ------ERIPNYLG
KQQAASDVFAALNTSGLTDAAVVWIPKATIVETPIHLLFISTTDD-VPVICQPRCLVVAE
PGSVVNLIEHY--AA--NVEGCP--DIPVNRPYFNNQVTEIWIEDDAQVIHTRNQR-EAI
DGFHIGKTAVTQARNSRYTCNAISLGARLSRHNLEIVQTGEATETTLKGLTMIGGEQVAD
THSAVLLNHPHGMTNQLHKCIIDDRAHGVFNGKVFVPQAAQFTNAAQLNRNLLLSAKARV
NTKPQLEITADQVKCSHGATVSQLDPEDVFYLQSRGLNETNARNLLIDAFVAEILQRIPV
DSLR-QRLSQCAMCRTM-----------
>Prom9202|254526988
------------------------------MEIIEK------IKTNKS-------FDNQT
EIQKICLHKL--QSSPLPNPKSELWRLSNKSKFSNFLEF--------AVNEKDSKFDIPY
---PKESQSTIRLIIGKNCQI---KLIEKNYSIQQLCEDEL----N------KYIKEQIS
SFDQNENWSDLLNLSLSCTKNILGLKINGSKIPPIEIFSHASSNS----LNAKTLVIFLE
KNCDIELLQVN------LGKKNS----------SLSQSTFFCLEENSCVNHGVISY-GEN
KSNLLNSLNVIQHKNSEYNLGSLHYKFNYARFEISIKQSAGNAKTNIKGMQITKKDEQIS
TFTKIDFNGPNGFLDQINKSLADDKSHAIFEGSIIVPKIAQKTDASQLSRNLLLSNFAKI
DTKPQLEIIADDVKCKHGATISQLNEEELFYMRTRGITLQEASKLQLSSYFQEVISFIPV
SKER-WDLLDKLLNEN------------
>Nods|119509160
-MTIQVSPSPVPNSNAVSLTSTLLDKDSYLTGLLDE------VTTLQA-------ADYFQ
ELRQGAANWV--RHSSIPTTREEEWRFTDLSALRQVQFH------VETQLKSVDISALTL
---PEAVNSRLVFVNGVYAPDLS-AVADLPSGVVVGNLAGFSKSQQ------EIVKHYLA
QAEGSQEVFTALNTAGISDAAVVWVAQNVIVETPIHLLFVAVVGE-QATISQPRCLVMAE
TGGSVTVVEDF--I---NHRGAE--DA--EGVYLTNAVTEVWLGENAQVSHTRIER-EGA
EAFHVGKTAVTQARDSRYTCHALSFGGKLSRHNLEILQTGEQTETTLNGLTMISDRQVGD
THSAIALNYPHSTSTQLHKCIVGDRAHAVFNGKVFVPKAAQLTNAGQLNRNLLLSSKARV
DTKPQLEITADNVKCAHGATVSQLEDDEIFYLQSRGINEDDARKLLINAFAAEIINQIPV
KSLQ-AVLLNTVNSLKSLTND-------
>Cyab|254431578
MVSTPVAPLD--------------------------------SPTTAD---------WLA
D--------L--AGAPLPSRRQEDWRFTDLRTLRSLQPR------------LGDAAAAPW
------------------------TAPELPQGVALLPPEDV----V------NQLDGCLA
ATGCLDHWPVRLNRGARPSVLALRVSGD---AAPLELPWNAGSGA---GLQARRLLLVLE
AGASLDLLQVI------RGSGPQ----------ALSLVVEVEMGSGSRLTLGTLAPGGDG
QASLLTHVAVRQASGSSLSLVTATAGWALLRQEPRIVQADGEASTTLRGLQLVKGDQIAD
THSQVRFDGPAGRLDQLHKAVADERGHSIFNGAVQVPRAAQQTNASQLSRNLLLSDRARV
DTKPELEIVADDVKCAHGATVTRLQREQLFYLQSRGIAAAQAAALLQRGFCEEVLRDLPA
AAHA-HQPLQALLGAA------------
>Acam|158334401
-MTVEVNPEAVAPS-----SSAAQDRQAYLTHLLAQ------RPNPQG----------LE
KVREGALSIV--QERGLPSNRDEDWRFTDLSGLYKTAFT-AP---TAASLSLEEIDAFIL
----AEAPVRLVFVNGWFAPDLS-TIDHLPAGLSVSTLADA------------GNLPELG
QQPGLSEVFTALNTASFADVAVLRIAKNQVIEAPIHLLYLTTGDT--PIITSPRGLVIAE
ANSAATLIEEY------AAVNAA--SY------FTNSVMEVSLGQNAQLHHHRIQR-EAK
TAFHIGTTSVSQDRDSRYALTSLSLGGQMSRHNPVVVPTAEQTDTTLNGLTLAVDQQVAD
THSDLSFTGPHCTAQQLHKCIVDNRARAVFNGRVFVPKLAQQTNASQLSRNLLLSSKARV
DTKPQLEIIADDVKCAHGATVSQLDDEEVFYLQSRGLDRNSACDLLVEGFAAEIIDQLPI
AEQR-QTLLNAVLSQIR-----------
>Prom9301|126695420
------------------------------MEIIEK------IKTKKS-------IDNQT
EIQKICLDKL--QSSPLPNPRSEQWRLSNKSKLSNFLHY-SV---NENNSK----FDIPY
---PKNSQSTIRLIIGEN-YQI--KLIEKNYSIQQLSEDEL----Q------KYIKEQIS
FFNQNENWSDLLNLSLSCKNNILGLKINGSKIPPIEVFSHASSNS----LNAKTLIIFLE
KNCNVELLQVN------LGEDNS----------SLSQSTFFSLEENSSLNHGVVSY-GVN
ESNLLNSLNVIQQKNSEYNLGSLHSKFNYARFEIRIKQSEGNAKTNIKGMQITKKDEQIS
TYTKIDFDGPNGFLDQINKSLADDKSHAIFEGSIIVPKIAQKTDASQLSRNLLLSNLAQI
DTKPQLEIIADDVKCKHGATISQLNEEELFYMRTRGITLTEASKLQLTSYFQEIISFIPV
SKDR-WDLLDKLLNEN------------
>Artm|209527508
--MIHIQEKP---------------ELSYLNQLLNRVRGS--LPIPASFPLERNIAEQLQ
NIRDNAASWV--KELAIPTRRHEDWRFTDLSALLELPFQ-PA---TAVELSRDEISPLIL
---PEVKGTRLVFVNGFYSPQLS-CLDNLPDGVFVGNLGQLDKPLS------DKLGNYLT
QQPDSQEVFTALNTSSLADAAVVWVHQNQVIDTPIHLLFISLSSS-QPVTSQPRTLIVAE
PGSKATVIEHY--ATA-NILGCS--DRTQKTPYFTNTVTELWVGDNAELQHTRLQR-ELA
SSFHIGRTVVSQGRSSRYTGNAISLGAKLSRHNFDIHQTAVGTETQLNGLTLVNGQQVAD
THSAVFLNHPHGVINQLHKAIVDDRAHAIFNGRIVVPQAAQMTDATQLNRNLLLSAKGRV
NTKPQLEIVADNVKCAHGATVSQLEADEIFYLRSRGLDEKTSRNLLIDAFAAEILEKLPL
VSLK-QILSRCVACRTDEGEM-------
>Syne6301|56752363
-MTLSVLEQVNSDAAP---ISAVEQRQTVLQQLLDL------GQSAAG----------AE
SLQAQARDRL--TDLAIPSTKVEDWRFTDLSLLPKRSFV-AA----PAQAKAEFVEPLLL
----ADVPLRAVFVDGQFRADL--SSADWPEGLSL----------T------VGFDAAIA
QNLLADDLFATLNTAGFGQAAVIRVAAGAAIAQPLHLLWISSSTS-ETAFSQPRALIELG
ANSALTLIEDF--AP--LGNDCT--ADY-----FVNAVTEIQLGANAQLKHSRVQR-DGD
RAIHIGTTAVRQERDSRYHGIAVSTGAHLSRHNYLAAQDGSQAETILDGLSLADGDRLVD
THSGMFFNQPHGRSQQLHKCIASDRGRAVFSGRVVVPQIAQQTDAAQLSRNLLLSSRARI
DAKPQLEIVADDVKCSHGATVSQLSEDEIFYLQSRGLNQAEATHLLIEAFAGEILQKLPS
AQLR-EALSRCVSCRAERPEPSPAS---
>Anav|75906651
-MTMQVSPSAIANSDVVNLTSSLLDRDSYLVSLLNQVT----VPATEG---------WLQ
ELRERATNWV--RHSVIPNTREEEWRFTDLSALRRVEFH------HAAHTDVEKLHEMSL
---RGTGDNGLVFVNGVYTPELS-NIANLPTGIVVGNLSALPITEQ------ERVQKYLA
QSEGALEVFTALNTAGISDVAVVLVAKNVIVETPIHLLFVSVADE-TATISQPRCLVVAE
SGSQVSVVEEF------VTPNAD------EGVYLTNAVTEITIADNAQVVHTRIEN-ESK
QAFHIGKTAVTQGRYSRYTCHAITLGGKISRHNLEILQTGEQTETTLNGLTMIASNQLAD
THSAIALNHPYGTSKQLHKCIVGDRAHAVFNGKVFVPKPAQLTDAAQLNRNLLLSSKARV
DTKPQLEITADNVKCAHGATVSQLEDDEIFYLQSRGIDANDARKLLVNAFAAEIINQIPV
PSLR-NKLLTTVTSFKSLTND-------
>Artp|284050863
--MIQIQEKP---------------EVSYLNQLLNQVTGS--LPVPASFPLERNIAEQLQ
NIRDNAASWV--KELAIPTRRHEDWRFTDLSALLELPFQ-AA---TAVELSREEISPLIL
---PEVKGTRLVFVNGFYSPQLS-CLDNLPDGVFVGNLGQLDKPLS------DKLGNYLT
QQPDSQEVFTALNTSSLADAAVVWVHQNQVIDTPIHLLFISLSSS-QPVTSQPRLLIVAE
PGSKATVIEHY--ATA-NILGCS--DRTQKTPYFTNTVAELWVGDNAELQHTRLQR-ELA
SSFHIGRTVVSQGRDSRYTGNAISLGAKLSRHNFDIHQTAAGTETQLNGLTLVNGQQVAD
THSAVFLNHPHGVINQLHKAIVDDRAHGIFNGRIVVPQAAQMTDATQLNRNLLLSAKGRV
NTKPQLEIVADNVKCAHGATVSQLEADEIFYLRSRGLDEKTSRNLLIDAFAAEILDKLPL
VSLQ-QILARCVACRTDEGEM-------
>Cya7425|220908817
-MTIEVSPELTAHPI----ESTTAQADTYLSGLLAQ------RQPLDPQVLGTETAAFVQ
DLRDRATALA--QELTIPTTREEEWRFTDLSPLRTVQFTAIAP--EQSPARAEQISGFVL
---PESSL-RLVFVNGRFAPELS-DLQAIPSGLKVGTLAGQ----T------AQLNPYLA
QQAGSEEIFTVLNTASFSDAAVIQVDRNQQIEAPLHLLFIAVPTS-TPTIAHPRCLVMAE
TSSRLTLVEEY--VT--VGTGVQ----------LTNAVTEIWLGSNAEVNHIRIQA-QAL
DGFHIGKTAVSQARDSRYTGQAISLGGQISRHNLEVHSAGEQTQTTLNGLTLATGEQLSD
THSTIAFTKPYCTSQQLHKCIVSDRARAVFNGKVFVPKAAQLTDAAQLNRNLLLSPKARI
DTKPQLEIVADNVKCSHGATVSQLEEDEIFYLRSRGLNYQDASNLLVKGFAVEMLELIPV
PSLR-QRLTTQILSQIHL----------
>Cya51142|172035921
-MNNPTLDKT--------------SPETCLTNLLQQCQAN--APIIDT--------GYMQ
TLRKNAVSQV--QELTLPSKKDEEWRFTDLSELYQLEFQ-TA---KTETVTQSIIDNFIL
---PEAQQSYLVFVNGEYSSELS-NVSELPEDIYVGNLSDLPDPKN------NKIADYLG
KQEGEKDAFTALNTAGFKDVAVIWVNKNIVVETPIQLLFLTVGNE-TPSLIQPRTLVIAE
TGSSLSFVEYY--AT--VTESCS--DDEKNQPYFTNSVTEIWLDNNAQINHSRIQR-ELG
DSFHIGKSAISQNQDSHYTCNEVNLGAKLSRHTLQMWQQGTQTETHLNGLTMIDHEQLAD
THTAVCLNHPYGITHQLHKCIIDGNGRGVFNGKIFVPKPAQLTNATQLNRNLLLSPKARI
NTKPELQITADNVKCSHGATISQLEADELFYLQSRGLNETDARHLLIDAFATEILERIPL
ESLQ-QRLTQCVVCRTAEA---------
>Lyns|119493189
-MVTQVQDKP---------------EVSYLKQLLNLAKTQTIVPQNSH----------LQ
DLRDRAATEL--QDKAIPTQKEEDWRFTDLSGLLQVNFQ-VA---KPMQLTPEDISPLTL
---PEAENSCLVFVDGEYAPHL--STFSQTDGIFAGNLGNLPASFG------DRIDDYLD
KQQGNSEIFTALNTASLTDIAIIWVGKNQAVETPLHLLFISTADD-TPRMSQPRALVVAE
TGSSCTFIEHY-----ASLEDCS--GFSTHHPYFVNSVTEIWIEENAEVKHTRVQR-DAP
QAFHIGRTAISQARTSRYTLNTISLGAKLSRHNLDLYQAGEGTETTLNGLTLIGEEQLAD
THSATFFNHQHGIYNQVHKCILDDRARGVFNGRVVVSQAAQLTNANQLSQNLLLSPQARI
NTKPQLEIVADDVKCSHGATVSQLEDDEIFYLRSRGLDDRMSRHLLIDAFASEILQKLPL
DSLR-TILSRCVACRTELS---------
>Prom9211|159902620
-------------------------MSELLKNWIQS------LPAASG---------DLR
RIQESGRKYL--GEIGIPNNKLEEWKLIDTKKINNILSL-PM---SKRIEP--KDIDQTI
---PQLAKNSFRIIINSNISKL--DEASLPKGMSLMMGDEL----Q------RYLKKADE
HIDPSHDWILSLNHSSNNQLIALRISES--NSTGLELVIPKNINQ----LSFSRVLIIVE
KGANLNLLEII------LGANKS----------AHSHVCEIHLDNNSKVHHGLIAM-GRE
DSSLFAGISIFQKSDSNYFFNSFQEGWDLSHLKPTIIQLEGSALTDLQGLQVAKDSQQLS
THSAVKFDGPGGTLRQLQKAIALDKSHSIFNGLIEVPKLAQKTNASQLSKNLLLSNRAQI
DTKPELKIIADDVSCTHGATISNLQEDELFYLQSRGLSAENAAALIVNGYAKEIIRNIPL
EVMR-WSFLNEFLSE-------------
>Noss|17229986
-MTMQVSPSAIANSDAVSLTSSLLDRDSYLVSLLNQVT----VPATEG---------WLQ
ELRGSAANWV--RHSTIPTTREEEWRFTDLSALRRVEFQ-------QGEVKPADISALSL
---SEAANNRLVFVNGVYAPDLS-AVADLPPGIVVDNLSALPITEQ------ERVQKYLA
QSEGALEVFTALNTAGISDVAVVLVAKNVIVETPIHLVFIAVAGE-TATISQPRCLVVAE
SGSQVSVIEEF------VTPNVD------EGVYLTNAVTEITIADNAQVVHTRVEN-ESK
QAFHIGKTAVTQARYSRYTCHAVTLGGKISRHNLEILQTGEQTETTLNGLTMVATNQLAD
THSAIALNHPYGTSKQLHKCIVGDRAHAVFNGKVFVPKPAQLTDAAQLNRNLLLSSKARV
DTKPQLEITADNVKCAHGATVSQLEDDEIFYLQSRGIDANDARKLLVNAFAAEIINQIPV
PSLR-DKLLNTVTSFKSLTND-------
>Cya8801|218245299
-MTSSIVEKS---------TNVVNQGQNYLLELLAEFEVK--TAAMAT--------DFLS
PLRRNAAYRIDKEEVPFPTTHHEEWRFTDLSELYQIRFDPRP---RSTTILSDTLAPFIL
---PEAKLSSLIFVNGEFAPELS-NLAALPDGVYVGNLMGLSSEKR------EKVVNYLA
KHDGAKDVFTLMNTADMYHIAIVWVDPNVTVDIPIFLLFLTVASH-IHNIIQPRVLVIAE
TGSSLQLVEHY--GA--ISEDCS--DLAHNKAYFTNTVTEIWVKDNAQVNHTRVQR-ELG
DSFHIGKTAIAQSQDSRYTCTEINLGAKLSRHTLEVFQHGKQTETYLNGLTMVGGKQVAD
THSAVFLNHSYGMAHQLHKCIIDDEARGVFNGKIFVPKAAQLTNATQLNRNLLLSPKARI
NTKPELQITADNVKCSHGATISQLESDELFYLQSRGLTESDARNLLIDAFAAEILDKIPL
ASLR-TRLSQCVACRTT-----------
>Glov|37520941
MPRESAMPAA-------------IEKNVFVPDFEPF------IAARPG------EAEAVL
ASRRAAMGRF--VQLGVPHRRLENWRHTDLSALTKNRFTLAA---EPVSIDPVQLVPYTF
-----SGARELVFVDGLFSAELS-NPGKAQSGLLLGSYAEC----L------PEDALRWA
VAPEAAEALEALNGAYWQDGACVDLAADARVEEPIHLLFIATGAD-LPLAQFVRNRITAG
PGSRATIIETY--AS--LGAGVH----------FTCPVGAVDVGADADLDHYRLGQ-ENA
AAFHLATSRVRLGRDARFKSLAFVAGGGLVRHDLFAELAGPGSEATLHGLYLAGGTRHVD
HHLWVRHSAPHAASRQIYKGILAGRARAVFNGNVFVASEAAKTDAKQTNRNLLLSDAALV
HSNPQLEIYAGDVRCTHGSTVGQLDEEALFYLRSRGLDEAQAKNLLTRAFAGDLFEDIRL
AALR-DRLETLLYTWLSFEAGIAGTQP-
>Syns8102|33864857
--------------------------------------------MESA---------VLA
PVQERGRTAL--ERLGLPTRRQEPWRLTDLKRLEALARL----------PLSAVVAPLAL
---PPASAGVHRLVLDGQGDPL--DGVALPEGLSVLSAVEL----E------QALGHTLD
RCGCAGSWPVELNHASARQVLALRVRGA---VAPLELVLTGAAG-----LTATRIVLLVE
EKASLDLLQVL------QSDGAS----------AHSHVLEVHLGQEAQLRHGLLAT-ADG
QASLLAHLAVEQEPRSRYAFTSVVQGWDLARVEPRVVQVDGQATTELKGLAVSQADQQLA
THTAVRFDGPEGELDQLQKCLAGGRSHAIFNGAIQVPRDAQRTNAAQLSRNLLLSERARV
DTKPELEIVADDVRCAHGATVSQLQEDELFYLQSRGIAAADAAALLLRGACQEVIEHLPA
SAEA-WGPLERVMAGLSR----------
>Thee|22299448
-MTITVKANSDQA------DLPQASGANELNDLLNF------APPLHH--------PELA
VLRQTARDRL--HEQTLPTPRDEDWRFTDLSVLRTRTFQPPI---APLNPEIVAEVQHLL
CERSFPTVAQIVLIDGYFCGELS-RVDAAGVELLPPSLPAI-------------------
---APPEVFSDLNAAMLAERLCLRLSGH--FREPVEVFFVSSRQQ--QSVVSPRLTVEVA
AHGQVTLIERF--LS--LTGDQQ----------FTNTVTEISLGAAAGLHHVRIQH-QSP
TAIHIGSTAVCQAQDSAYEGHAIDLGGCLSRHHWQVQIQGSGSQTILKGLAIAMDEQIVD
THSAVLFHAPHSRSEQIHKCILGDRAHGIFNGRVVVPQVAQLTDASQLNRTLLLSDKARV
DTKPQLEIVADNVKCSHGATVSQLAAEDIFYLRSRGLDQHQARDLLVKAFALEQLSDITP
EPLR-EEIEEALLAKLGGSLP-------
>Syns9916|116073823
MVATSKATTA-----------------QMVADWVTR------LPASTG---------VLQ
PVQERGRNAL--ASLGLPSRRQEDWRLTDLARLEGLFAL-AL---PSQPSSPQESGFADL
---PESPADGWRIVLDGHSDPL--ATVSLPAGVSVLRGAEL----E------QALGHTLE
RCGCAEAWPVEFNHALATQVLALRIRGS---VPALEVLVTASAAS----LASTRMLLLVE
EKAELEVLEVI------QGPAGS----------AHSHVLELHLGQEARVRHGLVAL-GGG
DASLLGHLAVEQEPRSTYEFTSVAKGWQLGRLEPRVVQVDGHASTVLKGLVLTDADQQFA
THTAMRFEGEDGQLDQLQKSVAAGRSHSIFNGAVQVPRAAQRTDAAQLSRNLLLSDRARV
DAKPELEIVADDVRCAHGATVTQLQEDELFYLRSRGISAATAAALLLRGYCQDVVDLLPP
LAQR-WPITDQLLEGLNS----------
>PromMED|33860631
------------------------------MQIIDE------IKNNEL-------ISNPS
EIQKICLDKL--KLNPLPNIKSEYWRLSNKSKFSRFLDH--------SNKNKESKVNLPY
---KKASQNIIRLIIGENNSI---NLEKENYSIKELKEIEI----V------DYIKKNIS
NSDQNDHWSDLLNHSLSSKANILGLNISGNKIPPLEIFSASSPDS----FNAKTLILFFE
KNSKVDLIQIN------LGNKNS----------SLSQSTYLCLEENTSVNHGLVSY-GES
KSNLLNSLNVIQKTNSEYSLGSLHFKFDYARFEIRINQLEGNAKTNLKGIQITKNNDQIA
TYTKMQFNGPNGFLDQINKSLADDKSHAVFEGSIIVPKIAQKTDASQLSRNLLLSRHAKI
DTKPQLEIIADDVKCKHGATISQLNEEELFYMRSRGLTLAEASKLQLSSYIQEVISSIPI
SKDR-WDLLDKILKEN------------
>Scys6803|16331746
-MTAAILADALTQ------KVHQTEIDKELQALKEQAM----VSGTED--------SILV
NKRQGAADLL--GSLRLPHKRDEEWQFTDLSELKAIDFV-AA---GKVSLDVAAAENFYL
---PEAHQSRLVFINGFFTPELS-NTNDLPSAITCQSWTNLAAHQR------EQLANYLG
QKTDGNEVFSNLNTAGMTDSAVVWIPANTELKSPIHLLFLTVVDP-TPIMVQPRLLVVVE
NNAQVTIAESY--GA--ISTNCT--DRPQQQPYFNNIVSEIYLGENAQVTHIRNQR-DSG
DSFHIATTAIAQGKQSRYRLIDVNLGAKLSRHNLQMTQQEEATKTEFLALTILAGRQVSD
THSTIALNHPHGATNQLHKCIVDEYAQAVFSGKVLVPQAAQLTNAQQLNRNLVLSSKARI
NTKPELQITADNVKCSHGATISQLEADEVFYLRSRGLNDYDARHLLIDAFAGEILDQIPL
ASLQ-GRLRQCVSCRTI-----------
>Syn9902|78183985
---------------------------------MAA------VSTGEH---------VLA
PVQQRGQAAL--GRLGLPTRKQEAWRLTNLSRLEAVARM-PV---NGVATASDA------
---PPCLDGVVRLVLDGVNDPL--EGVTLPEGLTHLEPKEL----E------LALGHTLD
RCGSSDDWLVEFNHASAQQLLALRVRGT---VPPLEITMAAASG-----LIPTRVLLVVE
EKAQLELLQVF------SGRGEA----------AHSHLMEVHLGQEAQFNHGVLAC-ADG
VAALFAQLAVEQEPRSTYNFTSVIQGWSLGRIEPRVVQVDGQASTTLKGLAVADLEQQLA
VHTSVCFEGPDGELDQLQKCLAAGRSHTIFNGAINVPRKAQRTNAAQLSRNLLLSDRARV
DTKPELEIVADDVRCAHGATVSQLQEDELFYLRSRGIGASDAAALLLRGACQEVVDRLPT
HALA-WRPLERVLAGLAS----------
>Trie|113477761
-MQISVKPEI-----------------FYLDKLLEESCKKVSPAIASDFSLDVKMAAWLQ
QVRDRAAAWV--RELSIPTKKDEEWRFTNLSSMMKLSFQ-AP---TLVDLDALNIAPFIL
---PEVADSRLVFVNGVFAPQLS-EVKGIENQVFVGNLGQLPEEYQ------KRVGNYLA
QQPGSEEVFTCLNTAGLTDAAVVWLPKNQVLEKPIHLLFIATETE-IPILTQRRCLVVAE
SNSSGKIIEHC--VT--AEVICP--EAPNSHPYLTNTVTEIWVEENAEIDHTRVQR-DAG
AAFHIGKTAIAQAKNSRYTCNAINLGGRLSRHNLEVVQMGEGTETNLYGLAFLRNEQEID
THSSITLNYPNSVTDQLYKCIVDDKAHSIFNGKIYVSQTAQLTNAAQLNRNLLLSSGGRV
DTKPQLEIIADNVQCSHGATVSQLDDDEVFYLQSRGLSQEASRNLLIDAFAAEILNKLPL
PSLQ-RILKQCVACKI------------
>Syn9311|113953876
--------------------------MAMPEGWLTQ------LPAPAG---------TLE
PVQRRGRLAL--SEHSFPSRRQESWRLTDLRRLEALFQL------SLADQRPHRSSADSW
---PSVPEQALRLVIDGSQDPL--QGVSLPAGISLLEGAEL----E------QALGHTLS
RCRCASDWPVELNHGVSQQILALRIRGK---VPPVELVMVAADAM----LVPTRVLLLVE
EKAELDCLQVL------SAKGQA----------AHSHLLEIHLGQESKVNHGLLAL-GDG
QEALLANLAVEQESRSHYSLVSVSQGWLFGRLEPSLVQVDGQASASIHGLSVTAADEQFA
VHTAMRFEGPEGTLDQVQKTIAADRSHSIFNGAIQVPRPAQRTNASQLSRSLLLSGRARV
DAKPELEIVADDVRCTHGATVSQLQEDQLFYLRSRGITQSSAAALLLRGYCQDVLDRLPL
DGSQRWLGGNLQVGGTAS----------
>NoAz|298490172
-MTIQVSPSSI--------SDSLLNRDAFLNGLLNQVT----TSATTG---------WLQ
QLRDSAVKWV--RHSVIPNTRNEEWRFTDLSLLKEVEFN-SVDIKTLEKFQETALDVEIF
----SEVSHCLVFVNGIFAPNLS-AITNLPPGLKIGNLDIL---PD------AVAQEYLA
QSEGTRDVFTTLNTAGLNDVAVVWVGKNVVVQNPIYLLFISVAGE-SAIISQPRCLVVAE
SNSQVSLIEEY------TNRRGA--EKAEDEVYFANSVTEIWVNENAQVSHTRVVM-QGE
AAFHIGKTAVTQAQYSRYSCNAVTVGGKISRHNLEILQTGEQTETTLNGLTVIAEKQLAD
THSVLFLNHPHGVSKHLHKCIIGDRAHGVFNGKIFVPKHAQLTDAYQLNRNLLLSSKARV
DTKPQLEITADNVKCSHGATVSQLEDDEIFYLQSRGIDRNNARKLLVNAFASEIINFIPV
SPLR-EKLLKTVVSLTHK----------
>Ucyn|284929291
-MKNSILETT--------------NKEVYLDNLLSQFH----IDDIDS----------FQ
SLKQDSLQKI--KELSFPTSKEEEWRFMNLAELYKYQFK-IA---KATKITKESIKDLVV
---SEANSNCIVFVDGQYDRALS-DIALSSDDIFIGTLQDVPDIKK------NEIYTLLN
SDQNKKDIFSRLNTIGLVDPAIIIVNENITIKDPIQLLFIATKQK-NSLLIQPRTLVVAE
KGSDLSIVEYY--ST--VENPYL--ELDQIVPYFTNSVTEIFLKDNSRVIHSRIQL-ESN
ISFHISKSNITQNQDSFYVLNQFDLGSKVSRNNIEIFQNGARTESYLNGLSLLGNDQISC
TKTSINLNYPNGIIDQLHKYVIDDKAHGIFDGKIIVSKLAQITKAKQLNRNLLLSKNSHI
NTKPELQIIADNVKCSHGATITQLEANELFYLQSRGLSELEARHLLVDAFMREILMKIPH
KSLE-QKLIKYIASDIK-----------
>Syns5701|87301371
-MVAAMSNSA------------AVDASTWVTTFLDR------LPAPAG---------ELE
AVQWRGREAL--SRQPLPSRRQEEWRFTDLAPLTALAPV-PA---PASEHG-------AW
---PEPAEGVLRLWLDAPGDPL--AGQSLPAGLSPLSADEV----Q------QALGHTLA
ACNCEQDWPVELNQASASRVLALRVSGA--VTPTLELVSQAAGDS---VLRPVRVLLLLE
EKASLEVLQVQ------LGSGSS----------LSSLVIEAHLGRESTLRHGLLAL-GEG
PACFLGQLAVEQEPRSQLESVWASHGWALSRFEPRVVQVDGEATTSLKALQLADGQQLAD
THSRVEFRGPEGQLDQLHKAIADDRGRSVFNGAVKVPRAAQRTNASQLSRNLLLSNQARI
DTKPELEIVADDVRCAHGATVSRLQTDELFYLQSRGLSAAVAAGLLKRGFCEEVLRALPA
AAAA-WRPLQRMLGEG------------
>YellB|86608871
--MSATLPKPFAP-----------ESRLFLEHILGQ------IPERQD---------PYT
TLRQQARAQL--AELGIPTPREEDWKYSDLSPLLAHKFRLAAA--GDPSLDAATLEPWLW
---PETSYSRAVFVNGYFAPQLS-DLSGLPTALQVIPLAQA--------------PGELL
QTLAKTDVFTALNTAHLGDGIQIGLQPGQEVPSPLHLLFITVAPEGEAVLAQPRCLLSLQ
AHSSLTLIEDH--VS--LGSGIP----------FGNAVTEIALAEGSRLHHVILQR-QGS
PAFHINQTAVRQSRNSHYRLQSIQWGSQFSRHNLEITQAGAQAHTQLQGLTLLKGSQHSD
THSRLVHQAPHGSSRQLHKCIVDETAHAVFSGRILVSREAQLTDAAQTNRNLLLGPKARV
DTQPQLEIFADNVKCAHGATVSQLEAEEIFYLQSRGIPQADARQLLTCAFAAEVLEGIPL
AQLP-ALVARQLAGIP------------
>Syn7002|170078418
-MSSGTMTAAIAFS-----QSQPTEVDPNLEKFLGL------LDRSQS--------AEFQ
AIRDQGLEKV--RQGKFPSRRDEAWRVTDLSVLKHTTFQ-AA---QPTTPTAADLDVFAL
---PETANSRLVFVNGHYAPDQS-CVSGLPDGVFVGNFTALAADQK------AAIAKYLG
QQTEQLDVFAALNDAGLGDLAIVWVPKNTVVEQPIQLLFVGNGAD-QPTAMQSRCLVIAE
TGAQANVVEYY--GA--IAQGCT--DQD-THRYFNNALTEVWVQTNARLNHVRVQR-EAG
GAIHLGNTAIAQAQDSHYQLTEVNFGARLSRHTLTLTQNGPQTETILKGLTMVGAEQLSD
THTAVYLQHPYGSVDQLHKCIIDDAARSVFNGQIHVPQKAQMTNAAQLNRNLLLSPKAKV
DTKPELQITADNVKCAHGATVSQLEAEEIFYLRSRGLNDYDARHLLIDAFAAEILDTVAI
AHLQ-QALTGCVACRTVD----------
>Cylr|282900437
-MTMEVFPPAVSD------SLLDLDKDAFLTRLLNQLNEIC-LSKEPS---------WLE
QVRTNATKWV--RHSVIPTTRDEEWRFTDLSPLREISFA-LGSNLGSSQIAMESFMDMEG
LGLPEATH-RLVFINGVLTPTLS-QTSDLPSGLHVGNLNSLED---------SVAQKYLA
QFDGTRDVFSDLNTAGLSDVAVVWARKNVVVEDPIQLLFISLVGE-FPTFCQPRCLVIAE
GNSQISLIEEHITLNTPSPQNNP--SPGLNSG-FNNSVTEIWVHENAQINHSRIVL-GGD
HSFDIGKTAVTQARYSRYSCNAITIGGKISRHNLELVQTGEQTETNLNGLTVIAQKQLGD
THSAIALNYPYATSKQLHKLIIGDRAHGVFNGKIFVPKSAQLTDASQLNRNLLLSSKARV
DTKPQLEITADNVKCAHGATVSQLQDDEIFYLQSRGIGETEARKLLVNAFATEVINLIPL
ASLR-EKLLKTVSSLVNN----------
>Prom9303|124022015
MVEAPIKNSS--------------ALDDWCERLLHS------LEAPSG---------PMA
ACQAQSRNHL--ETLSAPHRRQEAWRFCDLAPIAELEPR-QI---CSLGEP-------SA
---PGVSDQVTRLVLGTGQDPF--AGVTLPKGLSPLSDAEL----K------HSLGHTLN
LATSKGQWPVAFNQAIASQVIGLRVRGI--VDSPLELVCDAGADR---GVFAVRVLLLLE
EKAKLELLQVQ------LSSGAN----------LTSVLVEAHLQSEAKLSHGLLAF-GHP
QAALLAHLAVEQEPSSDVSLVSVCQGWGVIRHEPQLIQLNGGAKSQLRALQLVQANQLAD
THSCVRFNGPEGTLDQLHKVVAAGHGRSVFNGVVQVPREAQRTDAAQLSRSLLLSDRARI
DTKPELEIVADDVKCAHGATVSRLQPEALFYLQSRGISPDQAAQLLLRAFCDEVICMLPS
TAQA-WRPLTRLLDGV------------
>Syns7805|88807205
--------------------------------------------MVNT---------VLA
PVQKRGQANL--EKLGLPTRRQEAWRLTDLKRLKAMASL----------PHVAGADQSSW
---PSVDQGVIRLVIGTDSDPL--EGIQLPEGVSPLSEAEL----E------QALGHTLD
RCGCAEVWPVELNHAHSRRVLALRVRGS---VAPLEIVLAAGDG-----LIATRVLLLLE
EKAELDLLQVI------PAERDN-----AAAPLAHSHVIEVHLGQEARLRHGLLAS-ASG
DTSLLAHLAVEQEPRSSYDFVSVCRGWRFGRLEPRVLQVDGQATTRLNGLAMTGGDEQFA
THTGVCFQGPEGSLDQLQKAVAADRSHSIFNGAIQVPRAAQRTDASQLSRNLLLSSQARV
DAKPELEIVADDVRCAHGATVSQLQQDQLFYLRSRGVAADEAAALLLKGYCCDVVDRLPS
VAPS-WLASSAVKDPARPL---------
>Syns7803|148240484
--------------------------------------------MVNT---------VLT
PVQKRGQANL--ERLGLPTRRQEAWRLTDLKRLEAMASL----------PSVEGSAQHAW
---PSIHQGVTRFVIGTGVDPL--EGVQLPEGVSPLSEAEL----E------QALGHTLD
RCGCAETWPVELNHARSQRVLALRVRGS---VAPLEIVLAAGGG-----LVATRVLLLLE
EKAELDLFQVI------PAERES-----AAAPLAHSHVIEVHLGQEARLRHGVLAS-ASD
DSSLLAHLAVEQEPRSSYDFVSVCRGWRFGRLEPRVLQVDGQATTRLTGLAMTGTDEQFA
THTSVCFEGPEGSLDQLQKAVAADRSHSIFNGAIQVPRAAQRTDASQLSRNLLLSNRARV
DAKPELEIVADDVRCAHGATVSQLQQDQLFYLRSRGVAADEAAALLLKGYCCDVVDRLPS
MAPS-WLASAAINDPARPL---------
>Cya0110|126660041
-MNNPTLDKT--------------GSQTCLSNLLQQCQAN--APIIDT--------EYVQ
TLRKNAVSQV--QELTLPSKKDEEWRFTDLSELYQLNFQ-TA---KTETVTQTIIDNFIL
---PEAQQSYLVFVNGEYSSELS-NVSGLSEDIYIGNLGHLPDAKN------SKIANYLG
KQEGEKDAFTALNTAGFKDAAVIWANKNSVIETPIQLLFLTVGND-TPILIQPRTLVIAE
TGSSLSFVEYY--AT--VTESCS--DDEKNQPYFTNSVTEIWLENNAQINHSRIQR-ELG
DSFHIGKSAISQNQDSHYTCNEVNLGAKVSRHTLQIWQKGTQTESHLNGLTMIDNEQLAD
THTAVCLNHPHGVTHQLHKCIIDGNGRGVFNGKIFVPKPAQLTNATQLNRNLLLSPKARI
NTKPELQITADNVKCSHGATISQLEADELFYLQSRGLNEIDARHLLIDAFAAEILERIPL
NSLQ-TRLTQCVVCRTIEA---------
>Mica|166365048
MTAIITKPEQ---------------SGELLLKLSRET-----VPTVDN--------SKIL
ELRESGASKA--HELAIPGRKDEEWQFTDLSQLWAIDFR-AP---QTVTIDKNALATFLL
---PEAKNSRIVFVNGIYQPELS-DISALPPGVSVSNLANA---QK------DVLVNYLG
K-EKTPEFFTALNQAGLSDGAVIHVTANTVVTTPIHLLFITVVEE-IPRFYQPHSLIVAE
TGASVNIIENY--GA--LAEYCS--DLPVNYSYFTNAVTEIYLEANAEVIHTRVQR-ESG
DGFHIGRTIIEQGRDSRYTLNEINLGAKLCRHNLDILQKGEQTETNLHGLAMITGQQTTD
THSAIYLNHPHGIANQLHKCIVDGSAHAIFNGKVFVPKPAQLTNASQLNRNLLISNKARV
NTKPELQITADNVKCSHGATVSQLEADDLFYLQSRGLSTDTARSLLIDAFSAEILAKIPL
ESLR-QRLGQCVACRSVE----------
>Syns8109|260436196
--------------------------------------------MASS---------VLV
PVQERGRAAL--EQLGLPSRRQEPWRLTDLKRLATVSEL----------PASASPLSTSL
---PASLDGVTRLVLNGFDDPL--AGQVLPEGITALNAEEL----E------QALGHTLD
RCGCAQVWPVEFNHAKAQQILALRVRGR---VGPLELVLAAGAG-----LNATRVLLLLE
EKAELELMQVL------LAEGAS----------AHSHVLEVHLGQEAQLRHGLLAT-ADG
ASSLMAHFAVEQEPRSSYAFTSVVQGWNLGRVEPRVVQVDGQAETVLKGLAVTGAEQQLA
THTAVRFDGPEGELDQLQKCLAGGQSHAIFNGAISVPRDAQRTNAAQLSRNLLLSDRARV
DTKPELEIVADDVRCAHGATVSQLQADELFYLQSRGIAAEDATALLLRGACQEVIAQLPA
AAQA-WFPLERVMESLAP----------
