# Supplementary material for: Genome fluctuations in cyanobacteria reflect evolutionary, developmental and adaptive traits
Source: BMC Evol Biol. 2011 Jun 30;11:187. doi: 10.1186/1471-2148-11-187 (PMC3141437; doi:10.1186/1471-2148-11-187)
Supplement: Additional file 8 — Individual and concatenated alignments for protein groups. Compressed file containing all alignments of individual groups (fasta format) and the concatenated alignment of 285 single-copy genes (phylip format). [file 1471-2148-11-187-S8.GZ › Cyanos1474.faa]

>Syne7942|81300567
---------------MARSGLEPQTVTDATPLLGRSLPELQDWVVAQGQPSYRAKQLYQW
L--YERSIHNLAEISVFPKAWRQSLQAVP-------VGRSQIVDRSVSPSGTIKYLLRLH
DGEIIEAVGIPS--------GDRLTVCVSSQLGCAMACDFCATGKGGFRRHLAPHEIIDQ
VLTVQEDWQQRVSNIVFMGMGEPLLNLDAVLAAIRCLNQDIGIGQRGITVSTVGIPGHIR
RLAETKRVGDRPLQFTLAVSLHAPNQAIRDRLIPSSRHYPITDLLQECRDYVQITGRRVT
FEYILLAGLNDQPEQAEQLAQLLR-----GFQSHVNLIPYNPIDEVEYQRPSKARVDAFA
DALRQQRVAVTVRWSKGLGADAACGQLRANRSTATLPA-----
>PromCC|33241085
------------------------MESHKIQLLGLDLSQLERLALDHGESLYRGRQLHQW
L--YQKGVDNLDDITVLPKAWRNSLIQKGIS-----VGGLVEVNRFIAGDRTIKLLLSTG
DGEIIETVGIPS--------GNRLTICVSSQIGCPMGCQFCATGKDGLKRSLKVNEIVAQ
VFAVKKAFNRSPSNVVFMGMGEPLLNIEEVLSSICCLNKDLGIGQRRITVSTVGVKNTLP
QLAELALQFLGSVQFTLALSLHAPNQKLRESLIPSAQNYPIKLLLEDCRHYLDLTGRRVS
FEYILLGHLNDHIEHAEELADLVG-----GFQSHVNLIAYNPIDGESFQRPSNQRVNIFI
KTLQKRGIVVSLRASRGLDKNAACGQLRSMNM-----------
>Crow|67921029
------------------------MPLTQETLLGKSVDELTTWIKQQGQPGYRGKQLHQW
L--YQKGVRSLTEISVFPKAFREDFKDYP-------IGRSNINHCTIAPDKTRKYLLSLA
DGLIIETVGIPT--------AKRLTVCVSSQVGCPMNCDFCATGKGEYDRNLSSAEIVDQ
ILTVQEDFQERVSHVVFMGMGEPLLNTKEVVKAVKILNQDVGIGQRSLTISTVGIPKKIL
ELAHHQL------QVTFAVSLHAANQKLREQLIPSAKFYPLPKLLADCRKYVEITGRRVS
FEYILLGGVNDLPEQAIELAKCLK-----GFQSHVNLIPYNPIEEVDYQRSNAESINIFK
TILEEKNIAVSVRYSRGLEANAACGQLRAMSGV----------
>Syn7335|254421960
MLAATTEPQLESKSDNARSDDDSPQEIAVVPLLGRSIEALTEWVIQHGQPAYRGKQLHQW
I--YQKGIRSLDEVTVFSKKWRAEVSGFP-------VGRSHIHHRSESPDGTIKYLLRLR
DGLIIEAVGIPS--------DKRLTVCVSSQIGCPMGCDFCATGKGGFTRNLETYEIVDQ
VLTVQEDFQRRVSNIVFMGMGEPLLNTEAVIGAVRSLNQDIGIGQRMMTVSTVGIPGHIR
RLAEQQM------QITLAVSLHASNQALRTRLIPSAKQYPLSALLDECRDYVKMTGRRVT
FEYILLADLNDRSEHAAELASELR-----GFQSHVNLIPYNPISEVDYQRPSRARVEGFT
QQLKDKGIAVSVRYSRGLEKDAACGQLRASKAAETISTAS---
>Syn307|148243053
--------------------------MALKALLGLSQAQLETWAKDQGLPPFRGRQLHDW
L--YAKGARHWHDITVLPAALRQQ-EPLP-------LGRSNELERHLAQDGTLKLLLATD
DGLSLETVGIPT--------RDRLTVCVSSQVGCPMACRFCATGKEGLQRSLEPHEIVDQ
VLTVREVMQRRPSHVVFMGMGEPLLNSDHVLTAIDCLSRDLGMAMRQITVSTVGVPNTLP
RLAELALERLGRAQFTLAVSLHAPDQALREELIPTARAYPYEQLLEDCRHYVAISGRRVS
FEYILLGNLNDSPRQAQALAEQVR-----GFQSHVNLIPYNPIAEEEFQRPEPARVDAFA
AALKQRGVAVSVRASRGLDQNAACGQLRRQRQGGR--------
>Syn9605|78213579
---------------------------MTQALLGRSAAELQDWAVAQGQKPFRGRQLHDW
I--YAKGARSLADITVFPKTWRAALVEAGVD-----VGRLKEVHHSVATDATTKLLLSTE
DGETIETVGIPT--------DQRLTVCVSSQVGCPMACRFCATGKGGLQRSLQTHEIVDQ
VLSVREAMDRRPSHIVFMGMGEPLLNSSAVLEAIRCLNDDLGIGQRRITVSTVGVPKTLP
QLAELAMQRLGRAQFTLAVSLHAPNQRLREELIPTAHAYPYDALLEDCRHYLDVTGRRVS
FEYILLGGLNDQPEHAAELADRVG-----GFQSHVNLIAYNPIEEEEFKRPTPQRIEAFR
RVLERRGVAVSLRASRGLDQNAACGQLRRQQMAPNTPS-----
>Nosp|186684082
--------MSATPLVSQVDSHNPEKSKLIPPLLGASVAELSAWVQQQGQPAYRGKQLHEW
I--YDKGVRSLADISVFSKQWRAEVAEIP-------IGRSTLHYRSVAPDGTVKYLLRLT
DGQIIETVGIPTFAERGEGPKARLTVCVSTQVGCPMACDFCATGKGGYKRNLARHEIIDQ
VLTVQEDFQQRVSNVVFMGLGEPLLNTENVLAALKSLNQDIGIGQRSLTVSTVGIRDRIR
QFAQNNL------QITLAVSLHAPNQALREKLIPSARAYPLEELLAECREYVEITGRRVT
FEYVLLAGVNDLPEHALELSKCMR-----GFQSHVNLIPYNPIQEVDYKRPNRDRIEAFV
NVLKQQNTAVSVRYSRGLEADAACGQLRASKN-----------
>PromAS|123969217
----------------------------MKNLLGSSINDLENVALDYGQAAFRGRQIYNW
IYNYRNKNKNIDQIEVLPLDFREKLKVDGFK-----VSELVIKERNLANDGTLKLLLSTE
DNESIECVGIPT--------EKRLTACLSSQVGCPMDCKFCATGKEGLKRSLKASEILDQ
ILFIEYEMNRKVTNIVFMGMGEPLLNIDELLLSIRSINNDFQISQRKITVSTVAIPKMIS
KLSAKSFQILSNCQFTLAISLHASNQKTRETIIPSAKNYEIKNIIEDCKTFVRETGRRVS
FEYLMLSGVNDKLEHACELSNLLK-----GFQCHVNLIQYNQIDEVEFQRTSLKNLQLFQ
SRLVNNGIAVSLRKSRGLDKNAACGQLRQNAKSK---------
>Rapb|282895427
------------MSTSQQTVSNPLKTPLLPPLLGASVDELTTWVQQQGQPGYRGKQLHNW
I--YHHGVHRISDISVFPKTWREQVTDVS-------IGRSSVNYQCSATDGTVKYLLNLA
DGEIIETVGIPS--------DKRLTVCVSTQVGCPMACDFCATGKGGFKRNLNRGEIVDQ
VLTVQEDFQQRVSHVVFMGMGEPLLNTENVILALKCLNQDLGIGQRSLTVSTVGIRDRIR
QLAEHHL------QVTLAVSLHAPNQILREQIIPSAKTYPIEQLLAECRQYVEITGRRVT
FEYILLSGVNDLPEQALELSQRLR-----GFQSHVNLIPL--------------------
-------------------------------------------
>YellA|86607188
------------------------MSAPPLPLLGQSLAALKDWAVEQGQPAYRGQQLHTW
L--YHKGIRSLQEVTVFPKAWREALQEYP-------VGRSQVVQRIESRDGTVKFLLQLA
DGELIETVGIPT--------ARRLTVCVSSQVGCPMACNFCATGKMGYRRNLKLHEILDQ
VLTVQEDFGRRVSHVVFMGMGEPLLNRDTVVQAIRSLNQDIGIGQRHITLSTVGVPRQIP
WLAQQDL------QITLAVSLHAPNQELRQQLIPSAAHYPLDALIQDCRDYMLCSGRRIS
FEYTLLAGVNDLPIHARQLAHLLRQASQAGARLHVNLIPYNPIAEADYQRPHPTRVAEFV
RLLEEHHVQVSVRQTRGLDSNAACGQLRGSFLRASPEPAPGRS
>Prom9215|157414083
----------------------------MKNLLGSSVKDLENVALEYGQAAFRGRQIHNW
IYNYRNKKKSIDQIEALPLDFRKKLKDDGFK-----LSELSVQERNLANDGTLKLLLSAN
DNESIECVGIPT--------EKRLTACLSSQVGCPMDCKFCATGKEGLKRSLKASEILDQ
ILFIENEMNRKVTNIVFMGMGEPLLNIDDLLVSIRSINKDFQISQRKITVSTVAVPKMIN
KLSAKSFQILGNCQFTLAISLHASNQKIRETIIPSAKNYEIENIIEDCKQYVRDTGRRVS
FEYLMLSGVNDKLEHANELSNLLR-----GFQCHVNLIQYNQIDEVEFQRTSLKSLQSFQ
SRLSHNGIAVSLRKSRGLDKNAACGQLRQNANHQ---------
>PromN2A|72382850
-------------------MTKLPKLSSNSSLLGLSSEDLEEFARQEGEKSFRGRQIHEW
I--YQRGAKSLDSISVLPKKWRDSLVRKGIQ-----IGRLDEINRVVAEDETLKLLMGTF
DGEIVETVGIPT--------DKRLTVCVSSQIGCPMGCKFCATGKGGLNRSLDVNEIVDQ
VISVRETMNRRPTHVVFMGMGEPLLNIRNVLDSIECLTSDIGIGQRKITVSTVGIPNTLS
DLAKLAQDRLGRVKFTLAVSLHAPNQTLRELIIPSASSYPINSLLKDCKKYIELTGRRVS
FEYILLGGLNDKDIHAEQLANLMR-----GFQSHVNLIAYNPIAEENFKRPSQSRVNAFR
ELLENRGVAVSVRASRGRDKDAACGQLRRQTIDKIKIN-----
>Syns9917|87125371
----------------------MTVPVRPETLLGRSAEELEQWAVAQGQPAFRGRQLHDW
L--YAKGAETLAAITVLPKAWRLALEAQGVR-----IGRLQEQDRRVAADATTKLLLQTD
DGELIETVGIPT--------DQRLTVCVSSQVGCPMACRFCATGQGGLQRSLATHEIVDQ
VLSVRAVMDRRPSHVVFMGMGEPLLNIDAVLGAIRCLHNDLGIGQRRITVSTVGVPRTLP
QLAELAMARLGRAQFTLAVSLHAPNQALREELIPTAHAYPYDDLLQDCRHYLELTGRRVS
FEYILLGGLNDAPTHAEELADRVG-----GFQSHVNLIAYNPIEEGAFQRPSAERINGFR
RVLERRGVAVSLRASRGLDQDAACGQLRRRSL-----------
>Prom9312|78779958
----------------------------MKNLLGSSIKDLENIALDYGQAAFRGRQIYSW
IYNYRNKNKNIDQIEVLPLDFRKKLKDDGFK-----VSELSFQEKKLANDGTLKLLLSTN
DNESIECVGIPT--------EKRLTACLSSQVGCPMDCKFCATGKEGLKRSLKASEILDQ
ILFIENEMNRKVTNIVFMGMGEPLLNIDELLLSIRSINEDFQISQRKITVSTVAVPKMMS
KLSARSFQILGNCQFTLAISLHASNQKTRETIIPSAKNYEIKNIIEDSKQFVKDTGRRVS
FEYLMLSGVNDKLEHANELSNLLR-----GFQCHVNLIQYNQIDEVEFKRASLKNLQLFQ
SRLSNNGITVSFRKSRGLDKNAACGQLRQNARNK---------
>SynsBL|116071168
---------------------------MNNVLLGRSAAELEDWAIAQGHKSFRGRQIHDW
L--YNKGVKSLSEITALPKQWRTELEDQTFR-----VGRLKLVHQSVAADATTKLLLATD
DGETIETVGIPT--------DQRLTVCISSQVGCPMACRFCATGKSGLQRSLATHEIVDQ
VLSVREAMDRRPSHIVFMGMGEPLLNSAAVLETIRCLNTDLGIGQRRITVSTVGVPKTLP
QLAELAMEKLGRAQFTLAVSLHAPNQQLREELIPTAHAYPYDDLLDDCRHYLDLTGRRVS
FEYILLGELNDHPEHAAELADRVG-----GFQSHVNLIAYNPIEEEEFKRPTTQRIEAFR
RVLERRGIAVSLRASRGLDQNAACGQLRRQHLKGS--------
>Prom9515|123966894
----------------------------MKNLLGCSVKDLENVALNYGQAAFRGRQIYSW
LYNYKNRSKSIDEINVLPLNFRNQLKKEGFI-----FGELILKEKYLANDGTLKLLLNTR
DNESVECVGIPT--------EKRLTACLSSQVGCPMDCKFCATGKEGLKRSLKASEILDQ
ILFIENEMNQKVTNIVFMGMGEPLLNIDELLFSIRSINEDFDVSQRRITVSTVAIPNMIR
KLSEMSFQVLGKCQFTLAISLHASNQKTRETIIPSAKNYHIKYIIDDCREFVKKTGRRVS
FEYLMLHGVNDKLEHADELSNLIK-----GFQCHVNLIQYNQIEEVEFKQTPSKNAQLFQ
NRLSNNGINVSLRKSRGSDRNAACGQLRQNAKIK---------
>Cya8802|257059331
------------------------MLVTEETLLGKSLDELTQWVEKQGQPTYRGKQLHQW
L--YEKGARSLDEISVFPKIWREKLINYP-------IGRSTIDYRTVAPDATRKYLLCLG
DGLIIETVGIPT--------AKRLTVCVSSQVGCPMACDFCATGKGGYQRHLRAHEIVDQ
VLTVQEDFQRRVSHVVFMGMGEPLLNLEEVVKSVKILNQDIGIGQRSLTISTVGLPQKII
QLAHHHL------QVTLAVSLHASNQPLRETLIPSAQHYPLKNLLADCREYVNITGRRIS
FEYVLLGGVNDLPEQAIELANLLK-----GFQSHVNLIPYNPIDEADYQRPNQTQIQTFV
QVLEQHKIAVSVRYSRGLEANAACGQLRASQR-----------
>Prom9313|33863770
-------------------MSSTHLPGGNQALLGCSATELEGWAVAEGQPAFRGRQLHEW
L--YAKGARSFEAITVLPKSWRLSLQQRGIT-----IGRLLEVNRAVAVDDTTKLLLATV
DGETIESVGIPT--------QQRLTVCLSSQVGCPMACRFCASGKGGLQRSLATHEIVDQ
VLSLREAMDRRPSHVVFMGMGEPLLNIEAVLAAIRCLNIDLGIAQRRITVSTVGVPHTLP
HLAELAMKRLGRAQFTLAVSLHAPNQELRERLIPTACAYPFETLLQDCRHYLAVTGRRVT
FEYILLGALNDQPQHAEELADRVR-----GFQSHVNLIAYNPIDDEGFQRPNPETIEAFR
RVLEQRGVAVSLRASRGLDQNAACGQLRRQHAATG--------
>Cya7822|196255815
--------------MAIELKTKPKSPQGQNVLLGKSLQELTEWVQEQGQPAYRGKQLYQW
L--YEKGARSLSDISVFPKSWREEVKDYP-------IGRSQIHHRSIAPDKTRKYLLRLQ
DGLIIETVGIPT--------EKRLTVCVSSQVGCPMDCDFCATGKGGFTRNLAPHEIVDQ
VLTVQEDFQRRVSHVVFMGMGEPLLNLKAVVSAVNILNQDVGIGMRSLTISTVGLPAKIE
QLARHQL------QVTFAVSLHAPNQALREQLIPSAKHYPLKNLLEDCHKYVEMTKRRVT
FEYILLAGVNDLPEQAQELAVQIR-----GFQSHVNLIPYNPISEADYKRPNSQRINAFL
NILQQENIAVSVRYSRGLETDAACGQLRAAKV-----------
>Cya7424|218438587
--------------MTTQIETTSPQPKSQEVLLGKSLPQLTQWVQKQGQPSYRGKQLHQW
I--YEKGVRSLNEISVFPKSWREDLKDYP-------IGRSDIHYRSIAPDKTRKYLLRLE
DGLIIETVGIPT--------EKRLTVCVSSQVGCPMDCDFCATGKGGFTRNLTASEIVDQ
VLTVQEDFQRRVSHVVFMGMGEPLLNLKEVVPAVRTLNEDVGIGMRSLTISTVGLPSKIE
KLAQHQL------QLTLAVSLHAPNQKLREQLIPSAKRYPLKYLLDNCHKYVEMTKRRVT
FEYILLADVNDLPHHAQELATQIR-----GFQSHVNLIPYNPISEADYQRPNGERINAFM
KILQEEKIAVSVRYSRGLQADAACGQLRERKASIIDN------
>PromN1A|124026587
-------------------MTKLPKLSSNSSLLGLSSEDLEEFARQEGEKSFRGRQIHEW
I--YQRGAKSLDSISVLPKKWRDSLVRKGIQ-----IGRLDEINRVVAEDETLKLLMGTF
DGEIVETVGIPT--------DKRLTVCVSSQIGCPMGCKFCATGKGGLNRSLDVNEIVDQ
VISVRETMNRRPTHVVFMGMGEPLLNIQNVLDSIECLTSDIGIGQRKITVSTVGIPNTLS
DLAKLAQDRLGRVQFTLAVSLHAPNQTLRELIIPSASSYPINSLLKDCKKYIDLTGRRVS
FEYILLGGLNDKDIHAEQLANLMR-----GFQSHVNLIAYNPIAEENFKRPSQSRVNAFR
ELLENRGVAVSVRASRGRDKDAACGQLRRQTIDKIKIN-----
>Micc|254415410
-----MAYSVTSSSHSPVSPEKSQLNGTKTPLLGASLAELTQWVEQQGQPAYRGRQLHNW
I--YQKGARRLSEISVFSKSWRQALVDVP-------IGRSTLHYRSQAPDRTVKYLLRLA
DGNIIETVGIPT--------ANRLTVCVSSQVGCPMACDFCATGKGGFTRNLQPHEIVDQ
VLTVQEDFGQRVSNVVFMGMGEPLLNLEGVLAAVRSLNQDIGIGMRSQTISTVGIRDRIR
QLAEHKL------QLTFAVSLHASNQQLREQLIPSAKRYPLTDLLQECRDYVKITGRRVT
FEYILLAGLNDQPEHGIELAQHLR-----GFQSHVNLIPYNPISEVDYQRPSPRRIQAFV
ETLKQHNIAVSVRRSRGLEKDAACGQLRASTV-----------
>Prom9202|254527128
----------------------------MKNLLGSSVKDLENVALEYGQAAFRGRQIHNW
IYNYRNKKKSIDQIEVLPLDFRKKLKDDGFK-----LSELSVQERNLANDGTLKLLLSAN
DNESIECVGIPT--------EKRLTACLSSQVGCPMDCKFCATGKEGLKRSLKASEILDQ
ILFIENEMNRKVTNIVFMGMGEPLLNIDDLLVSIRSINKDFQISQRKITVSTVAVPKMIN
KLSAKSFQILGNCQFTLAISLHASNQKIRETIIPSAKNYEIENIIEDCKQYVRDTGRRVS
FEYLMLSGVNDKLEHANELSNLLK-----GFQCHVNLIQYNQIDEVEFQRTSLKSLQSFQ
SKLSHNGIAVSLRKSRGLDKNAACGQLRQNANHK---------
>Nods|119510469
-----------MSATPLVSQVDSVKSELIPPLLGASVAELSLWVQQQGQPAYRGKQLHDW
I--YHKGVRSLADISAFPKQWRAEVAEVP-------IGRSTIHHRAVAPDGTIKYLLKLA
DGQIIETVGIPT--------AKRLTVCVSTQVGCPMACDFCATGKGGFTRNLARHEIVDQ
VLTVQEDFQQRVSHVVYMGMGEPLLNTENVLKSLKSLNQDVGIGQRSLTVSTVGIRDRIR
QLAQHNL------QVTLAVSLHAPNQALREELIPSARPYPLEDLLDECREYVEITRRRIS
FEYVLLAGFNDLPEHAMQLAKCLR-----GFQSHVNLIPYNPISEVDYKRPSSDRIQAFV
NILKQQNTAVSVRYSRGLEADAACGQLRASK------------
>Cyab|254431713
---------------------------MSQPLLGMGLADLERWAQDQGQPAFRGRQLHDW
L--YAKGARSLDAVSVLPKAWREQLLAEPPPGATDWIGRSRELHRSVARDGTTKLLLATA
DGLSIETVGIPA--------PGRLTVCVSSQVGCPMACRFCATGKGGLQRSLAVHEIVDQ
VLSVREVMGERPSHVVFMGMGEPLLNIEAVLAAIDCLCTDLGMAQRQITVSTVGVPRTLP
TLAERALERLGRAQFTLAVSLHAPDQRLREELIPTAHAYPIEALLDDCRRYVAITGRRVS
FEYILLGGLNDQPHHAEALARLIR-----GFQSHVNLIPYNPIEEEEFQRPSPAAVEAFR
WALQERRVAVSVRASRGLDADAACGQLRRRHQAVAA-------
>Acam|158337109
-------------------MLDQLSVESIPPLLGASKAQLTHWAQTYQQPAYRGQQVHQW
I--YQKGVHSLSDITVLPKQWRTEIADIP-------VGRSQIHHRSAAQDGTVKYLLKLA
DGQIIETVGIPT--------QKRLTVCVSSQVGCPMGCDFCATGKGEYQRNLACHEIVDQ
VLTVQEDFQQRVGNVVFMGMGEPLLNLEQVLAAVRSLNQDVGIGQRSLTVSTVGIPKQIL
KLAQHQL------QITLAVSLHASNQRIRTQLVPSAKHYPLEKLLKDCRAYVTQTGRRVT
FEYIVLSGVNDQTEHALELAHHLR-----GFQSHVNLIPYNPISEVDYQRPTQKQLQQFL
NSLQSQHITASIRRSRGLDKDAACGQLRATQMIDPASS-----
>Prom9301|126697010
----------------------------MKNLLGSTIKDLENVALDYGQAGFRGRQIYNW
IYNYRNKKKNIDQIEVLPLDFRKRLKDDGFK-----VSDLSIHERNLANDGTLKLLLSTE
DNESIECVGIPT--------EKRLTACLSSQVGCPMDCKFCATGKEGLKRSLKVSEILDQ
ILFIENEMNRKVTNIVFMGMGEPLLNIDDLLLSIRSINEDLKISQRKITVSTVAVPKMIN
KLSAKSFKILGNCQFTLAVSLHAPNQKIRETIIPSAKNYEIENIIEDCKQYVRDTGRRVS
FEYLMLRGVNDKIEHANELSHLLK-----GFQCHVNLIQYNQIDEVEFQRACLKDLQSFQ
SRLSHNGIAVSLRKSRGLDKNAACGQLRQNARN----------
>Artm|209526448
---------------------MIAVEPAFKPLLGTSLPELTDWVQQQGQPAYRGKQLYQW
I--YQKGAKSLEEITVFPKQWRSQLATIP-------VGRSTIHYRAVASDGTIKYLLKLS
DGQIIETVGIPT--------HDRLTVCVSSQVGCPMACDFCATGKGGFFRNLETHEIVDQ
VLTVQEDFQRRVSHIVFMGMGEPLLNTQNAIAAITCLNRDIGIGQRMITLSTVGIPNRIR
QLAEYQL------QITLAVSLHASNQTLREQLIPSAKTYPLESLISECRDYVKLTGRRVS
FEYVMLSGVNDLPSHATELASLMR-----GFQSHVNLIPYNPINEVDYQRPSPSQIQDFF
KELEQRRVAVSVRYSRGLDADAACGQLRASQTINN--------
>Syne6301|56752343
-------------------------MTDATPLLGRSLPELQDWVVAQGQPSYRAKQLYQW
L--YERSIHNLAEISVFPKAWRQSLQAVP-------VGRSQIVDRSVSPSGSIKYLLRLH
DGEIIEAVGIPS--------GDRLTVCVSSQLGCAMACDFCATGKGGFRRHLAPHEIIDQ
VLTVQEDWQQRVSNIVFMGMGEPLLNLDAVLAAIRCLNQDIGIGQRGITVSTVGIPGHIR
RLAETKRVGDRPLQFTLAVSLHAPNQAIRDRLIPSSRHYPITDLLQECRDYVQITGRRVT
FEYILLAGLNDQPEQAEQLAQLLR-----GFQSHVNLIPCNPIDEVEYQRPSKARVDAFA
DALRQQRVAVTVRWSKGLGADAACGQLRANRSTATLPA-----
>Anav|75909016
----------MSATPVTQLTPSSQPQQPCLPLLGASVTELTSWVQQQGQPAYRGKQLHDW
I--YHKGVRSLTDISVFSKQWRAAVADVP-------IGRSTIHHRSVASDGTVKYLLQLS
DGEIVETVGIPT--------DKRLTVCVSTQVGCPMACDFCATGKGGYKRNLERHEIVDQ
VLTVQEDFQQRVSHVVFMGMGEPLLNTENVLAALRSLNQDVGIGQRSLTLSTVGIRDRIS
QLAEHHL------QVTLAVSLHAPNQALREQLIPSARSYHIEDLLAECREYVAITGRRIS
FEYILLAGVNDLPEHALELSKHLR-----GFQNHVNLIPYNPISEVDYKRPSGDRIQAFL
TVLQQQHIAVSVRYSRGLEADAACGQLRTKTSR----------
>Artp|284051696
---------------------MIAVEPAFKPLLGTSLPELTDWVQQQGQPAYRGKQLYQW
I--YQKGAKSLEEITVFPKQWRSQLATIP-------VGRSTIHYRAVASDGTIKYLLKLS
DGQIIETVGIPT--------HDRLTVCVSSQVGCPMACDFCATGKGGFFRNLETHEIVDQ
VLTVQEDFQRRVSHIVFMGMGEPLLNTQNAIAAITCLNRDIGIGQRMITLSTVGIPNRIR
QLAEYQL------QITLAVSLHASNQTLREQLIPSAKTYPLEALISECRDYVKLTGRRVS
FEYVMLAGVNDLPTHAAELASLMR-----GFQSHVNLIPYNPINEVDYQRPSPSQIQGFV
KELEERRVAVSVRYSRGLDADAACGQLRASQEN----------
>Cya7425|220905656
---MSALHSASAALAFSPTVESAPTHPKLPPLLGASQAELTEWITALGQPAYRGQQLHQW
L--YQKGVRSLTEISVFPKAWRQQVAEVA-------VGRSQLHYRSQAQDGTVKYLLRLD
DGQIIETVGIPS--------NRRLTVCVSSQVGCPMGCDFCATGKGGFRRHLDRHEIVDQ
VLTVQADFGQRVSNVVFMGMGEPLLNLEAVLEAVRCLNQDVGIGQRFLTISTVGIPGQIR
RLANHHL------QATLAVSLHASNQPLRAQLIPSARHYPLENLLQECRDYVQLTGRRVS
FEYILLGGLNDLPQHALELAQHLR-----GFQSHVNLIPYNPISEVDYQRPSPQRMQHFL
QLLQEHHIAASIRRSRGLDQNAACGQLRANQMAGVKSS-----
>Cya51142|172037640
------------------------MKGQEETLLGKSVGQLTDWVKQQGQPAYRGKQLHQW
L--YQKGVRSLTEISVFPKAWREELKDYP-------IGRSNIVHCTIAPDQTRKYLLSLG
DGLIIETVGIPT--------SKRLTVCVSSQVGCPMNCDFCATGKGGYTRNLTCAEIVDQ
VLTVQEDFQRRVSHVVFMGMGEPLLNLKEVIKAVKILNQDVGIGQRSLTISTVGVPKKIL
ELAHHQL------QVTFAVSLHAANQTLREQLIPSAKSYPLPKLLADCRKYVEITGRRVT
FEYILLGGVNDLPEQGIQLAKCLT-----GFQSHVNLIPYNPIEEADYQRPDGESINRFK
SILEEHKIAVSVRYSRGLEANAACGQLRAMSAAKN--------
>Lyns|119488056
---------------------MLTIKSSQVPLLGLSLEELTNWVQEQGQPAYRGKQLYQW
I--YQKGSKSLSEITVFPKQWRETVANFS-------IGRSTIHYRSVAPDQTVKYLLKLA
DNNIIETVGIPT--------EKRLTVCVSSQVGCPMACDFCATGKGGFVRNLETHEIIDQ
VLTVQEDFGRRVSHIVFMGMGEPLLNTKNVVAAIKSLNQDVGIGQRMITVSTVGIPQQIR
DFAGYQL------QVTLAVSLHASNQKLREKLIPSADHYPLEKLIADCREYVNTTGRRVS
FEYILLANFNDKPEHAIELATHLR-----GFQSHVNLIPYNPISEVDYQRPTSPQINTFM
KALKERHIAVSVRYSRGLEADAACGQLRASQVNASQN------
>Prom9211|159904144
-------------------MNISLLEGKKVVLLGQNVAKLEKLAQEYGEPAFRGRQIHEW
L--YQKGVRKLEEISVLPKLWRTTLSDQGVC-----TGRLEEVKRLVANDGTIKLLLETS
DRESIEAVGIPT--------NSRLTTCVSSQVGCSMGCRFCATGKGGFQRSLEVHEIVDQ
VLSIREAFDRRPSHIVFMGMGEPLLNIESVLESISCLNNDLGIGQRRITVSTVGVVNTLP
QLAELALAKLGRVQFTLALSLHAPNQHLREMLVPSAKVYPIQDLLSDCRHYLDITGRRIS
FEYILLATVNDKVEHAEELADLIS-----GFQSHVNLIAYNPIDEEDYQRPSLARINRFM
TVLQSRGVAVSLRASRGLDQDAACGQLRHQHTRLD--------
>Noss|17227851
-------------------------------------------MQQQGQPAYRGKQLHDW
I--YHKGVRSLTDISVFSKQWRAAVADVP-------IGRSTIHHRSVASDGTVKYLLQLS
DGEIVEAVGIPT--------DKRLTVCVSTQVGCPMACDFCATGKGGYKRNLERHEIVDQ
VLTVQEDFQQRVSHVVFMGMGEPLLNTENVLAGLRSLNQDVGIGQRSLTLSTVGIRDRIS
ELAEHHL------QVTLAVSLHAPNQALREQLIPSARSYHIEDLLAECREYVAITGRRIS
FEYILLAGVNDLPEHALELSKHLR-----GFQNHVNLIPYNSIDEVDYKRPSGDRIQAFL
TVLQQQHIAVSVRYSRGLEADAACGQLRTKASR----------
>Cya8801|218246284
------------------------MLVTEETLLGKSLDELTQWVEKQGQPTYRGKQLHQW
L--YEKGARSLDEISVFPKTWREKLINYP-------IGRSTIDYRTVAPDATRKYLLCLG
DGLIIETVGIPT--------AKRLTVCVSSQVGCPMACDFCATGKGGYQRHLRAHEIVDQ
VLTVQEDFQRRVSHVVFMGMGEPLLNLEEVVKSVKILNQDIGIGQRSLTISTVGLPQKII
QLAHHHL------QVTLAVSLHASNQPLRETLIPSAQHYTLKNLLADCREYVNITGRRIS
FEYVLLGGVNDLPEQAIELANLLK-----GFQSHVNLIPYNPIDEADYQRPNQTQIQTFV
QVLEQHKIAVSVRYSRGLEANAACGQLRASQR-----------
>Glov|37521648
---------------------------MTTPLLGQSAEELRIWVESQGQPAYRAQQLHRW
L--YQRGVRSLMEITDWPKAWREQVHSVP-------VGRSQVVRQSAAADGTIKYLLAGA
DGETVETVGIPA--------AERLTVCVSSQVGCPMACRFCATGQSGFARNLGVHEIVDQ
VLTVQEGFGRRVSHVVFMGMGEPLLNLGAVVQALRVLNGDIGIGQRQITVSTVGVPGQIR
RLGTYKL------QITLAVSLHAPNQDLRLKLIPTAQHYPIEELLEDCRDYVETTNRRVS
FEYTLLAGINDEPHHARELAAILR-----GFQSHVNLIPYNPIEGVEYERPGEARVRAFE
RELVRHKIAASVRHTRGLEEAAACGQLRRRSLSGEAQSASTRA
>Syns8102|33865151
------------------------------MLLGRSAAELESWAVAQGQKPFRGRQLHDW
L--YAKGARSLSEITVLPKAWRESLKEDGVE-----VGRLKEVHRSVAADATTKLLLSTD
DGETIETVGIPT--------DQRLTVCVSSQVGCPMACRFCATGKGGLQRSLRTHEIVDQ
VLSVREVMDRRPSHIVFMGMGEPLLNSQAVLDAIRCLNDDLGIGQRRITVSTVGVPKTLP
QLAELALATLGRAQFTLAVSLHAPNQALREELIPTAHAYPYEALLEDCRHYLAVTGRRVS
FEYILLGGLNDAPEHAAELADRVG-----GFQSHVNLIAYNPIEEEEFQRPTRARIEGFQ
RVLERRGVAVSLRASRGLDQNAACGQLRRRRQGS---------
>Thee|22299968
-----------------------------MVLLGRSAAELKAWVEAQGQPGYRGQQLHQW
L--YRKGARSLQEITVFPKQWRAALADVE-------IGRSEIRYRHDAQDGTVKLLLALA
DGETIETVGIPS--------SDRLTVCVSSQVGCPMACDFCATGKGGYRRNLACHEILDQ
VLTIQSEMGRRVSHVVFMGMGEPLLNLPAVLQAITCLNRDIGIGQRHITISTVGIPQQIQ
RLAQHQL------QTTLAVSLHAPNQALREQLIPSAKHYPLSQLIADCRAYVQQTGRRIT
FEYTVLAGVNDRPQHAEELAQLLR-----GFQSHVNLIPYNPIAEAAYQRPTDQHLRQFL
SQLQALGVTASIRRSRGLDRQAACGQLRQAQLIA---------
>Syns9916|116073729
---------------------------MSIALLGRSAADLEQWAVAQGQSSFRGRQLHDW
L--YAKGARDLNGITVLPKVWRAALQEQGVV-----VGRLQEQLRSVASDATTKLLLGTE
DAETIETVGIPT--------DQRLTVCVSSQVGCPMACRFCATGKGGLQRSLATHEIVDQ
VLSIREVMDRRPSHVVFMGMGEPLLNIDAVLEAIRCFNDDLGIGQRRITVSTVGVPRTLP
KLAELAMERLGRAQFTLAVSLHAPNQQLREELIPTAHAYPFEALLDDCRHYLAITGRRVS
FEYILLGGLNDHPAHAEELADRVG-----GFQSHVNLIAYNPIEEEEFQRPSAERIAGFR
RVLERRGVAVSLRASRGLDQNAACGQLRRQNKP----------
>PromMED|33862037
----------------------------MKNLLGCSVKDLEKIALNYGQAAFRGRQIYNW
LYNYKNRSKSIDEINVLPLKFRDQLKNEAFL-----FGELTLKEKYLATDGTLKLLLNTR
DNESVECVGIPT--------EKRLTACLSSQVGCPMDCKFCATGKEGLKRSLKVSEILDQ
ILFIENQMNQKVSNIVFMGMGEPLLNIDELLLSIRSINEDFAISQRKITVSTVAIPKMIS
KLSELSFQVLGKCQFTLAISLHASNQKIREAIIPSAKNYHIKNIIDDCREYVRETGRRVS
FEYLMLHGVNDKLEHADELSNLIK-----GFQCHVNLIQYNHIEEVEFKQTPIKNAQLFQ
TRLSNSGINVSFRKSRGSDRNAACGQLRQNDKIK---------
>Scys6803|16331844
------------------------MAPSPAPLLSLSLPELTDWVQTTGQPAYRGKQIHQW
L--YQKGARSLTAMTDLPKVWREKNVHYP-------IGRSVIDHCAVAPDHTRKYLLRLA
DGLIIETVGIPS--------SKRLTVCVSSQVGCAMDCNFCATGKGGFIRNLESHEIVDQ
VLTVQEEFHERVSNVVFMGMGEPLLNLPQVVKAVECLNQVVGIGQRALTISTVGLPGKIR
QLADRHL------QVTFAVSLHAPNQTLRQSLIPSARHYPLEQLLADCRAYVETTGRRVT
FEYVLLAGVNDQPVHAEELAQKLR-----GFQTHVNLIPYNPISEVDYQRPTEAQINQFA
QVLSDHRIAVSVRYSRGVQADAACGQLRASRKEELAELTPMA-
>Syn9902|78184186
---------------------------MKNVLLGRSAAELEDWAVAQGHKSFRGRQIHDW
L--YNKGVKSLSEISALPKQWRTELEAQTFR-----VGRLKLVHQSVAADATTKLLLATD
DGETIETVGIPT--------DQRLTVCISSQVGCPMACRFCATGKSGLQRSLATHEIVDQ
VLSVREAMDRRPSHVVFMGMGEPLLNSEAVLETIRCLNTDLGIGQRRITVSTVGVPKTLP
QLAELAMEKLGRAQFTLAVSLHAPNQQLREELIPTAHAYPYDDLLDDCRHYLDLTGRRVS
FEYILLGELNDHPEHAAELADRVG-----GFQSHVNLIAYNPIEEEEFKRPTSQRIEAFR
RVLERRGVAVSLRASRGLDQNAACGQLRRQHLTGSDLT-----
>Trie|113476505
-------------------MTQSFKTPTQTPLLGLSLAKLTEWVQQQGQPAYRGKQLYQW
I--YQKGAKSLADITVFSKQWREEISNFP-------IGRSVIHHRSVAPDATVKYLLKLS
DGNIIETVGIPT--------YKRLTVCVSSQVGCPMACDFCATGKGGFSRNLEAHEIIDQ
VLTVQEDFERRVSHIVFMGMGEPLLNTKNVLAAVRSLNQDLGIGQRLITISTSGIRDRIR
QLAQHKL------QVTLAVSLHASNQRLREHLIPSAKFYPLADLISECREYVKITKRRIS
FEYILLASFNDLPDHARELAKNMR-----GFQCHVNLIPYNPISEVDYQRPTQEMIKTFA
NALAEQNIAVSIRYSRGLEANAACGQLRASRV-----------
>Syn9311|113955511
---------------------------MISALLGRSKSELEEWAVAQGQPAFRGRQLHDW
L--YAKGVRDLQGITVLPKAWRASLQNEGVS-----VGRLHEQERRVSADATTKLLLGTE
DGETLETVGIPT--------DQRLTVCVSSQVGCPMACRFCATGKGGLQRSLAGHEIVAQ
VLSIREVMERRPSHVVFMGMGEPLLNIEAVLESIRCLNDDLGIGQRRITVSTVGVPHTLP
RLADLALKQLGRAQFTLAVSLHAPNQALREELIPTAKTYPYDALLDDCRYYLNKTGRRVS
FEYILLGGVNDHPHHASELADRVG-----GFQSHVNLIAYNPIEEEEFQRPTTQRIEGFR
RVLERRGVAVSLRASRGLDQDAACGQLRRNRRS----------
>NoAz|298490256
--------MSATPLVSQVNSPNFGKSELIGPLLGASVVELTAWVQEQGQPAYRGKQLHDW
I--YDKGVRSLGDISVFPKSWREKVADVP-------IGRSSLHYRAVAPDDTVKYLLKLA
DGEIIETVGIPS--------HKRLTVCVSTQVGCPMACDFCATGKGGYKRNLSRGEIVDQ
VLTVQEDFQQRVSNVVFMGLGEPLLNTENVILALKALNEDVGIGQRSLTISTVGIRDRIH
QLAQHHL------QITLAVSLHAPNQALREQLIPSAKPYPIEDLLNECREYVEITGRRVT
FEYILLAGVNDLPEQALELSKRLR-----GFQSHVNLIPYNPIEEVDYKRPNRDRIQAFV
NVLQQQNITVSVRYSRGLEADAACGQLRTSKR-----------
>Ucyn|284929286
------------------------MQLKQDILLGKSIEELTNWVEERGQPNYRGKQLHQW
L--YHKGIKSLEEVSVFPKNWRKEIADYP-------VGRSSINQLIVAPDKTRKYLLNLQ
DGLIIETVGIPT--------SKRLTVCVSSQVGCPMKCDFCATGKGDFKRNLTCAEIIDQ
ILTVQEDFQQRVSHVVFMGMGEPLLNIKEIIKAIKIINQDIGIGQRSLTISTVGIPEKII
EFANHKL------QITFAVSLHASNQILREKLIPTSKFYTLSSLINDCKKYVEITKRRLT
FEYILLEEVNDSLEQAVELAKLLK-----GFQNHVNLIPYNPIEEVKYKRSSPQRIKAFC
YQLEKYGITTSIRYSRGLETHAACGQLRASYHK----------
>Syns5701|87301290
-------------------MIFAAPSPQAVPLLGLGLGELEAWAVSQGQPAFRGRQLHDW
I--YAKGARRLADISVLPKAWRESLTAEADPAGSDALGRSRELQRSVASDGTTKLLLGTA
DGLSLETVGIPS--------RDRLTVCVSSQVGCPMACRFCATGKGGLQRSLAVHEIVDQ
VLCVREVMERRPSHVVFMGMGEPLLTIDSVLGAIHCLCTDLGMAQRQITVSTVGVPSTLP
SLAELALERLGRAQFTLAVSLHAPDQGLREQLIPTAHAYPLEALLDDCRRYVEITGRRVS
FEYILLGGLNDHPRQAAALAALLR-----GFQSHVNLIPYNPIEEEDFQRPSPERVEAFR
RALLERHVAVSVRASRGLDEDAACGQLRRRAAAASL-------
>YellB|86608506
------------------------MSALPIPLLGQSLSALKDWAVAQGQPAYRGQQLHAW
I--YQKGIRSLEQVTVFPRAWREAVQSYP-------VGRSRIVQRTEARDGTVKFLLGLA
DGQLIETVGIPT--------AKRLTVCVSSQVGCPMACDFCATGKMGYRRNLELHEILDQ
VLTVQEDFGRRVSHVVFMGMGEPLLNRDTVVQAIRSLNQDIGIGQRHITLSTVGVPRQIA
WLAQQDL------QVTLAVSLHAPNQDLRQRLIPSASHYPLDTLIQDCRDYMLRTGRRVS
FEYTLLSGVNDLPIHARQLAQLLQQASRSGVQLHVNLIPYNPISEADYQRPHPTRVREFV
RQLEQHQVRATVRQTRGLDGNAACGQLRGSFLRSLPGDL----
>Syn7002|170077338
--------------------------MPQDVLLGKSLPELTDWIETTGQPAYRGKQLYNW
L--YQKGIHDLSEITVFPKAWREQMGTYP-------VGRSQIHHQRTAPDGTRKYLLQLH
DGLIIETVGIPT--------EKRLTVCVSSQVGCAMACDFCATGKSGFTRHLQAHEIIDQ
VLTVQTDFQQRVSHVVFMGMGEPLANLEQVLKSIQSLNQDIGIGQRSLTVSTVGVPDQIR
ALAQQNL------QITLAVSLHAPNQALRESIIPTAVHYPIEALLDECREYVAITRRRLS
FEYILLAGVNDLPDHAAELAKKLK-----GFQSHVNLIPYNPITEVPFQRPGKKRINVFK
QILQDHKIAVSVRYSKGLEADAACGQLRSNLRRSAPATVK---
>Cylr|282900428
------------MSTSQQTVSNPLKTPLLPPLLGASVDELTTWVQQQGQPGYRGKQLHNW
I--YHHGVHKISDISVFPKTWREQVADVS-------IGRSSIDHQSFATDGTEKYLLQLA
DGEIIETVGIPS--------DKRLTVCVSTQVGCPMACDFCATGKGGFKRNLNRGEIVDQ
VLTVQENFQQRVSHVVFMGMGEPLLNTENVILALKCLNQDLGIGQRSLTVSTVGIRDRIR
QLAEHHL------QVTLAVSLHAPNQKLREQIIPSAKTYPIEQLLAECREYVEITGRRVT
FEYILLAGVNDLPEQALELSQRLR-----GFQSHVNLIPYNPIQEADYQRPNRDRIHAFV
NILQQQKIAVSIRYSRGLEVDAACGQLRKRQNVIKQKFTC---
>Prom9303|124022151
-------------------MSSTHLPGGNQALLGCSATELESWAVAEGQPAFRGRQLHDW
L--YAKGARSFDAITVLPKSWRISLQQRGLT-----IGRLLEVNRAVAVDDTTKLLLATV
DGETIESVGIPT--------QQRLTVCLSSQVGCPMACRFCASGKGGLQRSLATHEIVDQ
VLSLREAMDRRPSHVVFMGMGEPLLNIEAVLASIRCLNIDLGIAQRRITVSTVGVPHTLP
QLAELAMKRLGRAQFTLAVSLHAPNQELRERLIPTACAYPFETLLQDCRHYLAVTGRRVT
FEYILLGALNDQPQHAEELAERVR-----GFQSHVNLIAYNPIDDEGFQRPNPETIEAFR
RVLEQRGVAVSLRASRGLDQNAACGQLRRQHAAIG--------
>Syns7805|88807336
----------------------MISTAQSKTLLGLGSSELERWAVTQGQSAFRGRQLHDW
L--YAKGARDLQEITVLPKSWRASLQDSGVS-----IGRLKEQDRKVAADATTKLLLATD
DGETLETVGIPT--------DQRLTVCVSSQVGCPMACRFCATGKGGLQRSLYTHEIVAQ
VLSVREVMQRRPSHVVFMGMGEPLLNIEAVLDSIRCLNDDLGIGQRRITVSTVGVPRTLP
KLAELAMERLGRAQFTLAVSLHAPNQTLREELIPTAHAYPYDALLDDCRHYLAITGRRVS
FEYILLGGLNDHAAHAEELADRVG-----GFQSHVNLIAYNPIEEEEFQRPTRDRIEGFR
RVLEGRGVAVSLRASRGLDQDAACGQLRRSRQQ----------
>Syns7803|148240394
----------------------MISTAQSKTLLGLGASELERWAVSQGQSAFRGRQLHDW
L--YAKGACDLQDITVLPKAWRASLQDKGVI-----IGRLKEQDRKVAGDATTKLLLGTD
DGETLETVGIPT--------DQRLTVCVSSQVGCPMACRFCATGKGGLQRSLYTHEIVAQ
VLSVREVMERRPSHVVFMGMGEPLLNIEAVLDAIRCLNDDLGIGQRRITVSTVGVPRTLP
RLAELAMERLGRAQFTLAVSLHAPNQSLREELIPTAHAYPYDALLDDCRHYLAITGRRVS
FEYILLGGLNDHPAHAEELADRVG-----GFQSHVNLIAYNPIEEEEFQRPTRDRIEGFR
RVLESRGVAVSLRASRGLDQDAACGQLRRSRQK----------
>Cya0110|126659786
----------------------MTMKVQEEILLGKSVEQLTDWVKQQGQPAYRGKQLHQW
L--YQKGARSLTDISVFPKTWREELKDYQ-------IGRSNIYHRTIADDQTRKYLLSLG
DELIIETVGIPT--------SKRLTVCVSSQVGCPMNCDFCATGKGGYTRDLTCAEIVDQ
VLTVQEDFQQRVSHVVFMGMGEPLLNLKEVIKAVKILNQDVGIGQRSLTISTVGIPKKIL
ELAHRKL------QVTFAVSLHAPNQTLREQLIPSAKYYPLPKLLADCRKYVEITGRRVS
FEYILLGGVNDSSEQAIQLAKCLK-----GFQSHVNLIPYNPIEEADYQRPDTQSINLFR
NVLEEQKIAVSVRYSRGLEANAACGQLRAMSQ-----------
>Mica|166363996
-----------------------------MTLLAKSLEELTDWVKDQGQPAYRGKQLHQW
L--YEKGVHSLADISVFPQEWRSKMADYP-------IGRSLIHYRSVAPDRTRKYLLKLA
DGLIIEAVGIPS--------EKRLTVCVSSQVGCPMACDFCATGKGGFTRNLKAHEIVDQ
VLTVQEDFQQRVSHVVFMGMGEPLLNIPEVVTAIHCLNKDVGIGQRCLTISTVGLPHKIK
QLAEHNL------QITFAVSLHASNQQVRAKLIPSADHYLLSNLIQDCQEYVQITGRRVT
FEYILLAGVNDLPEHARELAKLVK-----GFQSHVNLIPYNPIQEVDYQRPDEKRIKAFK
TILEQEKVAVTVRYSRGLATDAACGQLRSSVMVQ---------
>Syns8109|260436262
---------------------------MTQALLGRSAAELQDWAVAQGQKPFRGRQLHDW
I--YAKGARSLADITVFPKTWRAALLEGGID-----VGRLKEVHRSVATDATTKLLLSTE
DGETIETVGIPT--------DQRLTVCVSSQVGCPMACRFCATGKGGLQRSLQTHEIVDQ
VLSVREAMDRRPSHIVFMGMGEPLLNSSAVLEAIRCLNDDLGIGQRRITVSTVGVPKTLP
QLAELAMQRLGRAQFTLAVSLHAPNQRLREELIPTAHAYPYDALLEDCRHYLDVTGRRVS
FEYILLGELNDQPEHAAELADRVG-----GFQSHVNLIAYNPIEEEEFKRPTPQRIEVFR
RVLERRGVAVSLRASRGLDQNAACGQLRRQQMAPNSSGS----
