# Supplementary material for: Genome fluctuations in cyanobacteria reflect evolutionary, developmental and adaptive traits
Source: BMC Evol Biol. 2011 Jun 30;11:187. doi: 10.1186/1471-2148-11-187 (PMC3141437; doi:10.1186/1471-2148-11-187)
Supplement: Additional file 8 — Individual and concatenated alignments for protein groups. Compressed file containing all alignments of individual groups (fasta format) and the concatenated alignment of 285 single-copy genes (phylip format). [file 1471-2148-11-187-S8.GZ › Cyanos1475.faa]

>Syne7942|81300587
----------------------MHGVPIARR-------------------LMTED-----
-----------------------------------GSLVYDPEAIARYYLNRPFAVWSRF
LEILWPLFSFIFGLWFDARTG--ASRRNQNQRAVQLRDLLTELGPAFIKVGQALSTRPDL
VPPAYLEELTRLQDQLPAFPNAIAFEFIEAELGVPPEAIFAELSDNPVSAASLGQVYRGR
LHTGEEVAVKVQRPGLAERIALDLYILRGLAAWAMRNVRRVKSNLVAIADEFGLRIFEEL
DYRQEADNAERFAELYGQLPDIYVPSIYRQYTSRRVLTMEWIQGTKLTELQAIRNQGIDP
AYLIERGVQCSLRQLLEYGFFHADPHPGNLLATPDGQLAYLDFGMMSQVEDYQRYGLIEA
VVHLVNRDFQGLARDYVKLEFLTPDTDLTPIIPALAGVFKDAMGASVADLNFKSITDQLS
QVMYDYPFRVPAYYALIIRSLVTLEGIAINVDPNFKVLSKAYPFIARQILTDPSPDLRAS
LRELLFNGGQLRWNRLENLLRNASNSSDYDSEHLIQQTVDFLLSESGQDLRDRLVEELVN
SLDRLGRGAL--PLLRNQIRQRL----------GM-----------DPEPDSTLTDLQPL
LRVLSLLQQGQRFEPQRFIPLIP-VLGRPEVQQMGQQVVTGLAQKALVRFIREVVVGDRR
N----NAIAA-------------------------
>PromCC|33241332
-----------------------------MK-------EELG-------DFIEAA-----
-----------------------------------GLQSYDPNEISNIYKKNPSRLIKRL
WETLIPICLFLIGVGWDKLIGLLNNETRARERAKEFTNLLVELGPAFIKAGQALSTRPDV
VPRIVLEELAQLQDQLPGFASELAIACIKEDLGKTYEEVFKSFELDPISAASLGQVHQAI
LHSGEKVAVKIQRPGLREQITLDLYIVRNIAIWLKKYVGFIRSDLVALIDELGKRVFEEM
DYINEANNAEKFETLHQKNKKITVPKMYKNLTSKRVLTMEWIDGIKLTNIDGVKKLGINP
NELIEIGVNCSLQQLLEHGYFHADPHPGNILALNDGRLCYLDFGMMSEVTDKSRTGLIQA
VVHLVNRNFDKLSKDFVELGFLNEDVNLEPIVPAFEKVFDGALTMGVSKMDFKTVTDDMS
GLMYKFPFQLPPYYALIIRSLITLEGIALSVDPDFKILGAAYPYFARRLMEDPDPKLRKS
LKEMLFDGGIFKWNRLENLVSNASKQKEINIENLLDQVIDFLFSENGGILREEIIETIAE
RFDLLNLYAI--KNINKRLPNTL----------KL---------NNLNLDAGMINEIEPL
QKLIGILSNIPELNTNLIFKKLNRIIKEPLTRVMSIKIAKKVTKKSVVRIIKLAAGVKQ-
-----------------------------------
>Crow|67922593
----------------------MSQSTLGPD-------TPTA-------DTITIDVQPRH
IPRGHSEDLG------------------PINDMSPESWQYSPETINDYYRKRLLQVIRRL
INVFLLFASFALGLWWDKIRG--KNPKEERKRAIHLREMLTELGPTYIKVGQALSTRPDL
VPPVYLDELTTLQDQLPSFPNEVAYSFIEEELGQKPQNIYAELSDKPIAAASLGQVYKGK
LKTGEKVAVKVQRPDLIKRITLDIYILRNLSTWAQKTFTFLRSDLVAITDELAGRIFEEI
NYIQEGKNAEEFAKFYGHLSEIYVPKIYWEYTGRRVLTMEWVEGTKLTNIQEIQAQGIEA
THLVEVGVNCSLRQLLEHGFFHADPHPGNLLAMKDGRLAYLDFGMMSRIKPYQRYGLIEA
VVHLVNRDFDALAYDYVKLDFLKPETDLTPIVPALTEVFGNALGSSVAELNFKSITDQMS
EMMYEFPFKVPAYYALILRSMVTLEGIAIGIDPEFKVLSKAYPYVAKRLLTDPSPELRAS
LKDLLFKEGGFRWNRLENLMRNAKDSQDYDIDKVVDQAADFLFSARGEFIRERLVNEITN
ALDMFSRRTW--FNMSSMVREQV----------GL--AVQ----ETPQDLQGNSESFEHL
QNILQILQNTPGFDPMKVVPLIMKLLGKPETQQMGHKIAEGLVQKLVTRLVRNLLLEIDR
PSDNNLGTINTQKSLPAA-----------------
>Syn7335|254424337
----------------------------MPP-------RSLE------------------
-----------------------------------DILTYDPEAIAAYYSRRPFQILFRL
INIFWIASGYVLGLLWDKVTG--RQKVNEQKRAEGLRVMLTRLGPAYIKVGQALSTRPDL
ISPAAMAEMVKLQDQLPPFSNEIAFRFIEEEIGQPPEAVYSYLSDSPIAAASLGQVYRGR
LKTGEDVAVKVQRPGLADQITKDIYVIRILATWATKYIKQIRSDLVSIVDEFGDRIFEEM
DYNHEGANAQRFADLYGYLPEIVVPTIYTQYTGRRVLTMEWIDGVKLTELEELDRRGIDP
THVIEVGVQCSLRQLLEHGFFHADPHPGNLLVMADGKLAYLDFGMMCQVEAYQRYGLIEA
IVHMVNRDFEGLAQDYVNLEFLTPETDLSPIVPALAGVFNNALGASVAELNLKSITDEFS
ALMYEYPFRVPAYYALIIRSLVTLDGIAITVDPSFKVLSKAYPYVARRLLTDPAPQLRTS
LQELLFRDGSFRWNRLENLLRNAKDSTDYDLDKVLSQTLEFLFSERGEYLRVRIADELAK
EIDKMGYSLL--RQITKALRLPL----------GQ--ETP--MAAQTTAYQSPQATWEHA
IRILKILRDTPGFNPTTVATVIPKLISEPEARGLGRRVVSGVVQRGVARLIREFLVTEKR
P----PVPALPPVRAA-------------------
>Syn307|148243632
----------------------MTATS----------------------DFLEAA-----
-----------------------------------GLNSYDPAEITRIYAGHPLRLLKRL
RETLIPIGLLLLGVLFDRLSGRLKDPNISRDRAREAANLLADLGPAFIKAGQALSTRPDI
VPPVLLEELSRLQDQLPAFPSDQARACITEDLGGPVDELYGELDAEPISAASLGQVYRGT
LKDGRSVAVKVQRPGLREQITLDLYIVRNIAAWLNSNIGLIRSDLVALIDELGRRVFEEM
DYFNEASNAERFAELHAHNPRIAVPEIHRELTSRRVLTMEWIEGVKLTRLEAVKAMGIDP
DELVDVGVNCSLQQLLEHGFFHADPHPGNLLALADGRLAYLDFGMMSEVTRESRTGLIQA
VVHLVNRNFDALSKDFVTLGFLAEEVNLEPIVPAFEQVFGQALQAGVSRMDFKAVTDDLS
GVMYRFPFRVPPYYALIIRSLVTLEGIALSVDRDFKILGAAYPYFARRLLEDSDPDLRRS
LRDMLFDGEDFRWNRLEDLVMNAARQQQLDIEGLLDQTLDFLFSPLGGVLRQQLVTAAVD
QLDAAGWNLV--QNLGKRLPLRL----------RP--PGL--KTPPMRRTNAALLNLEPI
RELVRILQQLPGFEPRLITSRLPRLLAEPDLRGMGLDLARGLAERGMVRLVRDLLVEPDI
R----QEAQIPQAA---------------------
>Syn9605|78214194
-----------------------------MA-------QELG-------DFIEAA-----
-----------------------------------GLLEYDPAAITRIYAGHPQRLIRRL
WQTLVPIGLLLLGVAFDWIFQLLKDEERARGRARECAELLVDLGPAFIKAGQALSTRPDI
VPPLLLEELAQLQDQLPGFDSGLAMACIEEDLGAPVDKVFEQLDRDPISAASLGQVHKGT
LKGGAKVAVKVQRPGLREQITLDLYIVRNIAAWLNSNIGLIRSDLVALIDELGRRVFEEM
DYLNEASNAETFAELHQHNPRIAVPTIYRNATSRRVLTMEWIDGVKLTNLDAVRELGVDP
DDMVEVGVNCSLQQLLEHGFFHADPHPGNLLALEDGRLCYLDFGMMSEVSRESRTGLIQA
VVHLVNRNFGKLSKDFVTLGFLAEDVNLEPIVPAFEKVFSQALEAGVNRMDFKAVTDDMS
GVMYKFPFRVPPYYALIIRSLVTLEGIALSVDPNFKILGAAYPYFARRLMEDPDPQLRQS
LKEMLFDGDAFRWTRLENLVSSAASQAQLDLEALLDQLLDFLFSPKAGLLRDQLVTATVD
RLDALGWSTM--QRLGQRLPKRL----------QP--SAL---GQTPPGLSDPLMQLEPV
RELIQVLQSLPGFTPDLLLRRMPRVLNEPNTRRMGFKVAQGLAERGVVRLVRVAAGVPA-
-----------------------------------
>Nosp|186684780
----------------------MIVKTLPPSSRPIQEDSRNGTSSRSELDVIDIVPEENG
TPSLVVRSPRLLAAQ-------------KIGATAEPETLYDPVSIAAHYQNRPLQVLRRI
FAVLGPTLSFAFGLWSDSKRG--IVVKNDRRRATQLRVLLTQLGPAYIKIGQALSTRPDL
VPTVYLEELTKLQDQLPPFPNELAYQFIQEELGAPPEEVYAELSAQPIAAASLGQVYKGK
LKSGEEVAVKVQRPDLRERITIDLYILRNIAAWVQKTVKRVRSDLVGILDELGDRIFEEM
DYIHEGENAERFFELYGHIKDIYVPKIYWEYTNRRVLTMEWINGIKLTQTEEISAQGIDA
RYLIEVGVQCSLRQLLEHGFFHADPHPGNLLATPDGKLAYLDFGMMSEIKPPQRYGLIEA
IVHVVNRDFEGLAKDYVKLDFLSPETDLTPIIPAFARVFADAQGASVADLNIKSITDELS
ALMYEYPFRVPPYYALIIRSLVTLEGIAIFIDPNFKVLSEAYPYVSKRLLTDQAPQLRAS
LQDLLFKDGRFRWNRLENLLRNARNSQDYDFNLVLNQGIEFLSSERGAFILDKLVDESVN
GLDALSKNVL--HNFTSLLRERV----------GL--TAV---NEAPAATVEQQQTLEHI
KHILGILRETRGFDPLQLATQISQLLVNSDVQRLGQQIANRFTQKAIARLIRQLLAS---
-----------------------------------
>PromAS|123969455
-----------------------------MK-------EDFT-------DFIEVS-----
-----------------------------------GLLNYDPDTISKIYKKNPKRLLKRL
WQTLLPIFAYIFSVGWDKLTGRLKNKQQARFRARELTNLLVELGPAFVKAGQALSTRPDI
IPGILLEELSELQDQLPGFDSDKAMELIEEDLGNKIDEIFLEIDKEPISAASLGQVHKAK
LKNEEIVAIKVQRPGLREQITLDLYIVRNIAYWLKNNIGLIRSDLVALIDELGKRVFEEM
DYLNEAANAEKFRDMHKHNKMIAVPKIYKEITSRRVLAMEWIDGTKLTNLEDVKKLGINP
DDMIDIGVQCSLEQLLEHGFFHADPHPGNLLALEDGRLCYLDFGMMSEVSRESRSGLIQA
VVHLVNKNFDKLSQDFVKLGFLSEEVNLEPIVPAFQDVFINAVEQGVSKMDFKSVTDDMS
GVMYKFPFRLPPYYALIIRSLLTLEGIALSVDPNFKILGAAYPYFARRLMEDPDPQLRES
LKEMLFDNKKFKWDRLEDLLSNAAKQTNLDLEKLLDEVINLLFSPTGGFLRNEIVEGLTN
QIDLLSLKIL--KSLNNYLPQSI----------KL--NTT----NENNNLSDLIMYVEPL
RNFLEILQKVPGYSIDIFLRRVPRLINEPYTKEMGIKIAKKVTEKGVVRLVKIAAGANI-
-----------------------------------
>Rapb|282897609
----------------------MISTTRSET-------HHQP-------KVLAEA-----
---------------------------------EPEQLYYDPQQIAAYYQDKLGQVLQRI
LAVMVPVLSLVFALWWGKRRG--IVVENHRPIAIQLRELLTKLGPAYIKIGQALSTRPDL
VPPIYLEELTKLQDQLPAFPNEIAYQFIKEELGGSPEDIYSEISPHPIAAASLGQVYKGR
LKTGEEVAIKVQRPDLRERITIDLYILRILAGWVQKNVKRVRSDLVGILDELGSRIFEEM
DYIREGENAERFFELYGHLPDIYVPKIYWEYTNRRVLTMEWINGIKLTQPQEIETLGINA
RYLIEIGVQCSLRQLLEHGFFHADPHPGNLLATFDGKLAYLDFGMMSEVKPPQRYGLIEA
IVHVVNRDFDSLAKDYVKLEFLTPDTDLTPIVPAFARVFANAQGASVAELNIKSITDDLS
QLMYEYPFRVPPYYALIIRSLVTLEGIAIYIDPNFKVLSEAYPYVSKRLLTDPSEELRAS
LQDLLFKDGKFRWNRLENLLKNARNNQDYDLNLVMNQTVEFLSSQRGGFIRDKLVDEVVN
GLDAVSKNLL--HNFTSLLRQKF----------GL--TAV---NEVAGATVEQQQTLEHI
QRIVGILQQTRGFDPSKLAPQLMEILVNPKVHHLGQQIAGRFTQKAMARLIRQLLMSEKT
P----------------------------------
>YellA|86606396
----------------------MATQPRPAS-------AAAG-------AEVTLS-----
----------------------------------QPALRYDPEQLAEQYRGRWDLVLGRL
FQLITPFLGLLAWVFWDRWRG--VELKNRPKHAARLREILTELGPTAIKIGQALSTRPDL
VSPLFLEELAKLQDELPPFDNATAFALIQSEIGQSVEQIFREIGPEPVAAASLGQVYQAY
LHTGEKVAVKVQRPDLIGRISLDMYIIRSLAAWAKRTFRRIRSDLVGIVDEFAGRLYEEM
DYTQEGRNAERFLELYRH-PSIYAPKIYWQYTRTKVLTMEWIDGIKLTQLDKIAAAGLDG
RHLIEIGVNCSLKQLLEHGFFHADPHPGNLLAMHDGRLAYIDFGMMSTIQPHQRYGLIKA
IVHLVNRDFVALAQDYVDLEFLDPDTDLTPIIPALEAVFAEALGSSVAELNFKSITDKLS
GVMYDFPFRVPAYYALIIRSLLTLEGIAISLDPNFKVLSVAYPYVAQRLLTDPAPELRAA
LRELLFNQGQFRWNRLENLLRNAANSEDFDLQGSLEKAVDFIFSERGAFLRERLVDVLFS
-----------------------------------------------SSGNGTSDGLAHL
QRLWELLSRNPTFQPLQLLPIVAKIATKPEAQQLGRQLASRWLQRSAARLIRDLLLSEDE
KKPVNGHNGSPGPMKAAKPAAA-------------
>Prom9215|157414319
-----------------------------MK-------EDFT-------DFIEVS-----
-----------------------------------GLLNYDPNTISKIYKKNPKRLLKRL
WETLIPIFAYIFSVGWDKLTGRLKKEQQARFRAKELTNLLVELGPAFVKAGQALSTRPDI
IPGILLEELSELQDQLPGFDGDKAMELIEEDLGSKIDEIFLEIDKEPISAASLGQVHKAK
LKNEEVVAVKVQRPGLREQITLDLYIVRNIAYWLKNNIGLIRSDLVALIDELGKRVFEEM
DYLNEAANAEKFRDMHKHNKMIAVPKIYEEITSRRVLTMEWIDGTKLTNLEDVKKLGINP
DEMIDIGVQCSLEQLLEHGFFHADPHPGNLLALEDGRLCYLDFGMMSEVSRESRSGLIQA
VVHLVNKNFDKLSQDFVKLGFLSEEVNLEPIVPAFQDVFINAVEQGVSKMDFKSVTDDMS
GVMYKFPFRLPPYYALIIRSLLTLEGIALSVDPNFKILGAAYPYFARRLMEDPDPQLRES
LKEMLFDNKKFKWDRLEDLLSNAAKQSNLDLEKLLDEVINLLFSPKGGFLRNEIIESFTN
QIDLVSLKIL--KNLNNYLPESI----------KL--NMT----KENNNFGDLVMYIEPL
RNFLEILQKVPGYSIDIFLKRVPRLINEPYTKEMGIKIAKKVTEKGVVRLVKIAAGTAI-
-----------------------------------
>PromN2A|72383162
-----------------------------MA-------EELS-------DFIEAS-----
-----------------------------------GLLSYDPVAIDSIYKKNPIRLLRRL
WQTLLPIGLFLLGVGWEKLIGSLDKDERKTFRAKEFTKLLVDLGPAFIKAGQALSTRPDI
VPPTVLEELAQLQDQLPGFDSKLAMACIEQDLDNKIENIFAEIDKEPISAASLGQVHKAK
LKSGEQVAVKIQRPGLREQITLDLYIVRNIAIWFKNNIGIIRSDLVALIDELGKRIFEEM
DYINEANNAEKFKELHSGNDKIAVPKIYRKATSRRVLTMEWIDGTKLTNIEAVKNLGINP
NEMVEIGVSCSLQQLIEHGFFHADPHPGNILAMKDGRLCYLDFGMMSDITQQSRVGLIRA
VVHLVNRRFDKLSNDFVQLGFLSEDVDLTPIAPAFESVFTTALEIGVNKMDFKAVTDDMS
GIMYKFPFKLPPYYALIIRSLITLEGIALSVDPNFKILGAAYPYFARRLMEDENPELRNS
LKEMLFDENTLKLERLDDLLQSATKEKLLDGEKILDQTIDFLFSKKGLFLRNELVNILAS
KIDSVGWKTL--IRLNEKLPTKI----------RS--KTI---EKSYKINNKQLLNISSI
KKMFKMSKMKSGFKRKILFKKLPKILITKDTYRMGLGLMQKTSEKGIIRLVKVAAGVRQ-
-----------------------------------
>Syns9917|87123351
----------------------------MIE-------QELG-------DFIEAS-----
-----------------------------------GLMAYDPAAITRIYAGHPQRLIRRL
WQTLVPIGLLLLGIGSDWVLGLLRTPERARRRARECAELLVDLGPAFIKAGQALSTRPDI
VPPVLLEELAQLQDQLPGFSSDLAMACIEEDLGAPVHAHFHSLEREPISAASLGQVHRGV
LKGGQLVAVKVQRPGLREQITLDLYIVRNIAAWLNRNIGLIRSDLVALIDELGQRVFEEM
DYLNEAANAERFRELHRNNPRIAVPAIYRAATSRRVLTMEWIDGVKLTNLEAVRAMGIDP
DDMVEVGVNCSLQQLLEHGFFHADPHPGNLLALEDGRLCYLDFGMMSEVSRESRTGLIQA
VVHLVNRNFNKLSKDFVTLGFLSEDVNLEPIVPAFESVFSQALEMGVNRMDFKSVTDDMS
GVMYRFPFRVPPYYALIIRSLVTLEGIALSVDPDFKILGAAYPYFARRLMEDPDPQLRQS
LKEMLFDGDAFRWTRLENLVASAASQAQLDLDTLLDQVLDFLFSPNGGMLRNQLVEAVVD
RLDALGWFTM--LRISRQLPRRL----------QP--PGL-IASTSWQAADDEMLDLEPI
RQLVAVLQQLPGFRPELVLRRLPRLLREPGARTMGLSVAKGLAERGVVRLVRVAAGVPA-
-----------------------------------
>Prom9312|78780192
-----------------------------MK-------EDFT-------DFIEVS-----
-----------------------------------GLLDYDPDTISKIYKKNPKRLLKRL
WQTLIPIFAYIFSVGWDKLTGKLNNNETARFRAKELTNLLVELGPAFVKAGQALSTRPDI
IPGILLEELSNLQDQLPGFNGDKAMELIEEDLGSKIDEIFLAIDKEPISAASLGQVHKGK
LKNEEIVAVKVQRPGLREQITLDLYIVRNIAYWLKNNIGLIRSDLVALIDELGKRVFEEM
DYLNEAENAEKFRNMHKHNQMIAVPKIYKEITSRRVLTMEWIEGTKLTNLEDVKKLGIDP
DKMIDIGVQCSLEQLLEHGFFHADPHPGNLLALKDGRLCYLDFGMMSEVSRDSRSGLIQA
VVHLVNKNFDKLSQDFVKLGFLSEEVNLEPIVPAFQDIFINAVEQGVSKMDFKSVTDDMS
GVMYKFPFRLPPYYALIIRSLLTLEGIALSVDPNFKILGAAYPYFARRLMEDPDPQLRES
LKEMLFDDKKFKWDRLEDLLSNAAKQTNLDLEKLLDEVINLLFSPKGGFLRNEIIEGLTN
QIDLISLKLL--KNLNHYLPNSI----------KL--NMT----DENNNLSDLIMYVTPL
RNFLEILQKVPGYSIDIFLKRVPRLINEPYTKEMGIKIAKKVTEKGVVRLVKIAAGANI-
-----------------------------------
>SynsBL|116071811
-----------------------------MA-------EELG-------DFIEAA-----
-----------------------------------GLLEYDPAAITRIYAGHPQRLIRRL
WQTLVPIGLLLFGVAFDWLFQLLKDETRARSRAKECAELLVDLGPAFIKAGQALSTRPDI
VPPLLLEELAQLQDQLPGFDSELAMACIEEDLGGPVENFYKQLDRDPISAASLGQVHKGI
LKNGQKVAVKVQRPGLREQITLDLYIVRNIASWLNTNIGLIRSDLVALIDELGKRVFEEM
DYINEADNAEKFGILHQHNPRIAVPAIYHEATSRRVLTMEWIDGVKLTNLEGVREMGIDP
DDMVEVGVNCSLQQLLEHGFFHADPHPGNLLAMEDGRLCYLDFGMMSEVSRESRTGLIQA
VVHLVNRNFGRLSKDFVTLGFLAEDVNLEPIVPAFEKVFSQALQAGVNRMDFKAVTDDMS
GVMYKFPFRVPPYYALIIRSLVTLEGIALSVDPEFKILGAAYPYFARRLMEDPDPQLRQS
LKEMLFDGDAFRWSRLENLVSSAASQAQLDLDTLLDQLLDFLFSPKAGLLRNQLVEATVD
RLDALGWSTM--QRLGRRLPRGL----------QP--AGM--TSMNHGGSLDPFMQIEPV
RELIAVLQSLPGFTPDLVLKRMPRVFKEPDARRMGFQVAQGLAERGVVRLVRVAAGVAT-
-----------------------------------
>Prom9515|123967138
-----------------------------MN-------EDYT-------DFIEAS-----
-----------------------------------GLLEYNPEIISKIYQKNPSRLFKRL
WQTLIPIFVYIISVGWDKLTGQLKKESKARYRAKQLTNLLVELGPAFVKAGQALSTRPDI
IPSVLLEELSELQDQLPGFDGDKAMELIEEDLNKEIDEIFLTIDKEPISAASLGQVHKAV
LKNKDVVAVKVQRPGLREQITLDLYIVRNIANWLKNNIGLIRSDLVALIDELGKRVFEEM
DYLNEAENAEKFRNFHLHNSKIAVPKIYKETTSRRVLTMEWIDGTKLTNLEEVKNLGIDP
DEMIEIGVQCSLEQLLEHGFFHADPHPGNLLALKDGRLCYLDFGMMSEVTKTSRSGLIQA
VVHLVNKNFDKLSQDFVKLGFLSEEVNLEPIVPAFQDVFINAVELGVSKMDFKSVTDDMS
GVMYKFPFKLPPYYALIIRSLLTLEGIALSVDPDFKILGAAYPYFARRLMEDPDPQLRES
LKEMLFDNKKFKWDRLEDLLSNAAKQTNLNLEKLLDEVINLLFSPKGGFLRNEIINSLTD
QIDLVGLKLL--KGVNNYLPKSI----------KL--NIA----KDNENINDLILTIEPF
KNFLEIIQKIPGYSIDIFLKRVPRLINEPYTKEMSLTIAKKVTEKSVVRLVKIAAGVTI-
-----------------------------------
>Cya8802|257058291
----------------------MPEATVLPH-------VEPQ-------TVITIEAQPIH
IPKTHTEDLG------------------PISDTSPESWQYHPETIKEYYRQRPLEVLSRL
IYVASQFCGFILGLWWDKRWG--KNPQQEKKRAIQLREMLTRLGPTYIKVGQALSTRPDL
VPPLYLEELTTLQDQLPSFPNEVAYRFIEEELGETPQAIYAELSAKPLAAASLGQVYKGR
LKTGEQVAVKVQRPDLIRRITLDIYIMRSLATWAQKNLKFIRSDLVAITDELASRIFEEI
NYIQEGRNAEKFAELYGHLPEIYVPKIYWEYTGRRVLTMEWVEGTKLTNIQEVQAKGIDA
THLVEVGVNCSLRQLLEHGFFHADPHPGNLLATPDGKLAYLDFGMMSNIKPYQRYGLIEA
VVHLVNRDFEALAYDYVKLDFLNPDTDLSPIVPALSQVFGNALGASVAELNFKSITDQMS
AMMYEFPFRVPAYYALIIRSMVTLEGIAIGIDPNFKVLSKAYPYVAKRLLTDPSQELRTS
LKDLLFKEGSFRWNRLENLLRNAKDSPDYNIDKVLDQATDFLFSERGAFIRERMIDEVIN
TVDIFSRRTW--LNFSTIVREQV----------GM--AVQ----ETPPELRDNAQTTEHL
KNIVKILQDTPGFDTMRLIQVLTKLLTKPETQQMGQKIAEGLFQKALARLIRNILLELDK
PKDDSSQIPHNQPSLPVGY----------------
>Prom9313|33864536
----------------------MIKTPLRME-------TELG-------DFIEAA-----
-----------------------------------GLLEYDPAAITRIYAGHPQRLLRRL
WQTLLPIGLFLVGLAGDKVFGLLNDANRARSRAREFAELLVELGPAFIKAGQALSSRPDL
VPPVLLEELSQLQDQLPGFDSVMAMACIEEDLETPIEEIYEQLDKEPISAASLGQVHRGV
LKGGQQVAVKVQRPGLREQITLDLYIVRNIAAWLKSNVRLIRSDLVALIDELGRRVFEEM
DYLNEAANAERFRTLHSHNQRIAVPIIYRQATSRRVLTMEWIDGVKLTNLKAVRELGIDP
NNMVEVGVNCSLQQLLEHGFFHADPHPGNLLAMADGRLCYLDFGMMSEVSRESRTGLIEA
VVHLVNRNFKNLSRDFVKLGFLAEDVNLEPIVPAFESVFSQALEMGVSRLDFKSVTDDLS
GVMYRFPFKVPPYYALIIRSLITLEGIALSVDSEFKILGAAYPYFARRLMEDPDPQLRQS
LKEMLFDGEIFRWTRLENLVASAASQAQLDLESLIDQVIDFLFSINGGLLREQLVEALIN
RLDAFGWQTF--QRLGRNLPRSL----------QP--PLIAIGSESENSDDGSLLDLEPI
RQLIVILQNLPDFTPELVLSRLPRLIREPDTHKMGIKVAQGLAERGVVRLVKVAAGISP-
-----------------------------------
>Cya7822|196256653
----------------------MAPISNLPE-------IQSQ-------EYLTVDIQPLH
IPEGHREELG------------------PISDTSPESWRYNPERIYAHYSKRPLQVLGRL
FNIIVPFVFFTLSIWWDKISG--KAEKNGKKRASQIRKILTKLGPTYIKIGQALSTRPDL
VPPTYLEELATLQDQLPSFPNEIAYRFIEEELGATPQEIYAELSPQPIAAASLGQVYRGK
LKTGEEVAVKVQRPDLSRRITLDIYIMRRLASWAQRNIKHIRSDLVAITDELAGRIFEEM
NYVQEGKNAEKFAELYGHIPEIYVPKIYWEYTGRRVLTMEWIHGIKLTNIKEIQARGIEA
THLVEVGVQCSLRQLLEHGFFHADPHPGNLLAMYDGRLAYLDFGMMSVIKPYQRYGLIEA
VVHLVNRDFESLAYDYVKLDFLKPDTDLRPIIPALAQVFGNALGASVAELNFKSITDQMS
AMMYEFPFRVPAYYALIIRSMVTLEGIAIGIDPHFKVLSKAYPYIAKRLLTDPSDELRNS
LRDLLFKEGSFRWNRLENLLRNAKNSPDYNFDSAVDQAVDFLFSERGTFIRNKIVDEVVN
AIDIFGRKTW--FNFSSSVREQV----------GL--AVQ----ETPPELRDNSQTVEHL
KNIWNILQETRGFDPMRLVPVLSKVVTKPETQQLGQKIAEGLAQKAIARLIRNLLLQEEK
NSRENYNYSVKKPALPPAIVP--------------
>Cya7424|218440602
----------------------MARITQPPE-------IQSQ-------DYLTVDIEPFP
LSATHRVPPQ------------------SLEDVADESWRYDPDRIYAYYGNRPLKVLGRL
LTILVPFASFAIGLWWDKVQG--LQVKNSIKRAIQLREMLTHLGPTYIKIGQALSTRPDL
VPPEYLEELATLQDQLPSFPNEIAYHFIEEELGAPPQEIYAELSPQPIAAASLGQVYKGR
LKTGEEVAVKVQRPDLLERITLDVYIMRRLATWAQNNIKRIRSNLVAITDELASRIFEEM
NYVHEGRNAEKFAELYGHLPEIYVPKVYWEYTGRRVLTIEWINGIKLTNIKEIQARGIDA
THLVEIGVNCSLRQLLEHGFFHADPHPGNLLAMNDGKLAYLDFGMMSIIKPYQRYGLIEA
VVHLVNRDFEALAYDYVQLDFLSPDTDLRPIIPALTRVFGNALGASVAELNFKSITDQMS
AMMYEFPFQVPAYYALIIRSMVTLEGIAIGIDPNFKVLSKAYPYIAKRLLTDPSEQLRTS
LRDLLFKEGSFRWNRLENLLRNAKDSPDYDFDKVVDQGIDFLFSERGAFIRERLVNELVN
SIDLITRKTW--FNFSSSVREQV----------GL--AVQ---ETP-PELRDSSKSLEHL
KNIWGILQQTRGFDPMRLVPVLTKLITKPETQQIGQKIAEGLAQKAITRLIRHLLLEEEG
S--------PTIDSY---SYPVKAPIKRLPPATVS
>PromN1A|124026903
-----------------------------MA-------EELS-------DFIEAS-----
-----------------------------------GLLSYDPVAIDSIYKKNPIRLLRRL
WQTLLPIGLFLLGVGWEKLIGSLDKDERKTFRAKEFTNLLVDLGPAFIKAGQALSTRPDI
VPPTVLEELAQLQDQLPGFESKLAMACIEQDLDNKIENIFEEIDKEPISAASLGQVHKAK
LKSGEQVAVKIQRPGLREQITLDLYIVRNIAIWFKNNIGIIRSDLVALIDELGKRIFEEM
DYINEANNAEKFKELHSGNDKIAVPKIYRKATSRRVLTMEWIDGTKLTNIEAVKNLGINP
NEMVEIGVSCSLQQLIEHGFFHADPHPGNILAMKDGRLCYLDFGMMSDITQQSRVGLIRA
VVHLVNRRFDKLSNDFVQLGFLSEDVDLTPIAPAFESVFTTALEIGVNKMDFKAVTDDMS
GIMYKFPFKLPPYYALIIRSLITLEGIALSVDPNFKILGAAYPYFARRLMEDENPELRNS
LKEMLFDENTLKLERLDDLLKSATKEKQLDGEKILDQTIDFLFSKKGLVLRNELVNILAS
KIDSVGWKTI--IRLNEKLPSKI----------RS--KTI---EKSYKINNKQLLNISSI
KKIFKVSKMKSGFKRKIFFKKLPRILITKDTYRMGLGLMQKTSEKGIIRLVKVAAGVRQ-
-----------------------------------
>Micc|254410333
----------------------MNLKTISPA-------SPQPDSIAELNPSVESLPPEPI
VVEYEQTPSPGSALPQ------------ECSENRTETLRYDPVAIEAQYGRAPLQVLGRL
LRITLPTAAFALGLWWDRIRG--RRQIKERRRAIQLRELLTQLGPAYIKVGQALSTRPDL
VPPLYLEELALLQDQLPPFPNEVAFRFIEEELGDRPEEIYAELTSSPVAAASLGQVYKGK
LKTGETVAVKVQRPGLARRIALDVYILRRLAQWVQNNVKQVRSDLVAIMDEFGTRIFEEM
DYTQEGCNAERFANLYGHLQDIYVPKIYWQYTGRRVLTMEWVSGTKLTNLEAIKAQEIDA
KYLIEVGVQCSLRQLLEHGFFHADPHPGNLLATPEGKLAYLDFGMMSEVKPYQRYGLIEA
VVHLVNRDFAGLAHDYVNLEFLSEDTDLTPIIPALANVFNNALGASVAELNFKSITDQLS
EVMYEYPFRVPAYYALIIRSLVTLEGIAINVDPNFKVLSKAYPYVAKRLLTDSSPQLRAS
LKDLLVKDGNFRWNRLENLLRNAANSQDYDLNKVLNQTLEFLFSERGVLIRDQLIEEIVK
AVDMFGRQTF--DNVTESLRQRV----------GL--QQK---TESTSKVVELPQSAEHI
KRIWQILQDTPGFDPFQLAPLVPQFLMKPETQQMGQKIAGGLAQRVMARLIREVLLQETQ
SQGEKPSNGSSVKRAPKLVLPPAAAIH--------
>Prom9202|254526829
-----------------------------MK-------EDFT-------DFIEVS-----
-----------------------------------GLLNYDPNTISKIYKKNPKRLLKRL
WETLIPIFAYILSVGWDKLTGRLKKEQQARFRAKELTNLLVELGPAFVKAGQALSTRPDI
IPGVLLEELSELQDQLPGFDGDKAMELIEEDLGSKIDEIFLEIDKEPISAASLGQVHKAK
LKNEEVVAVKVQRPGLREQITLDLYIVRNIAYWLKNNIGLIRSDLVALIDELGKRVFEEM
DYLNEAANAEKFRDMHKHNKMIAVPKIYKEITSRRVLTMEWIDGTKLTNLEDVKKLGINP
DEMIDIGVQCSLEQLLEHGFFHADPHPGNLLALEDGRLCYLDFGMMSEVSRESRSGLIQA
VVHLVNKNFDKLSQDFVKLGFLSEEVNLEPIVPAFQDVFINAVEQGVSKMDFKSVTDDMS
GVMYKFPFRLPPYYALIIRSLLTLEGIALSVDPNFKILGAAYPYFARRLMEDPDPQLRES
LKEMLFDNKKFKWDRLEDLLSNAAKQSNLDLEKLLDEVINLLFSPKGGFLRNEIIEGFTN
QIDLVSLKIL--KNLNNYLPESI----------KL--NMT----KENNNFGDLVMSVEPL
RNFLEILQKVPGYSIDIFLKRVPRLINEPYTKEMGIKIAKKVTEKGVVRLVKIAAGTAI-
-----------------------------------
>Nods|119513500
------------------MAEFMIVKTFPPT-------SRQTEDEPQVTEVVTENGASTL
VVRSPKR---------------------INQNLETDAILYDPQEIGAYYRKRPLKVLQRI
FAVLGPTISFVFGLWWDSRRG--IVVKKERRRAVQLRELLTKLGPAYIKIGQALSTRPDL
VPPVYLEELTRLQDQLPPFANEIAYQFIEEELGATPQEIYAQISRHPIAAASLGQVYKGK
LKTGEEVAIKVQRPDLRERIAIDLFILRQLAAWVKNRVKRIRSDLVGILDELGDRIFEEM
DYIHEGENAERFFELYGHIEDIYVPKIYWEYTNRRVLTMEWINGTKLTQTAEINAQGIDA
RYLIEVGVQCSLRQLLEHGFFHADPHPGNLLATPEGKLAYLDFGMMSEVQPPQRYGLIEA
IVHVVNRDFEGLANDYVKLDFLSPETDLTPIIPAFARVFADAQGASVADLNIKSITDELS
ALMYEYPFRVPPYYALIIRSLVTLEGIAIY------------------------------
------------------------------------------------------------
------------------------------------------------------------
------------------------------------------------------------
-----------------------------------
>Cyab|254430197
----------------------MVSSPSESASSTALEQATAAMRQAVQGEAAGAQPLEAG
SPDPITSHPAAAAPPSQPPPGHSNRDELSDFIEASGLLAYDPLAIRRIYAGHPQRLIRRL
WQTLMPISLYLTGVGFDWLLGQLSTPARARARAREAAELIASLGPAFIKAGQALSTRPDI
VPPLLLEELAQLQDQLPGFDPALAMACIEEDLGAPVEAIFAELERKPISAASLGQVHRGR
LLSGEPVAVKVQRPGLREQITLDLYIVRNIAGWINRNVGLIRSDLVALIDELGQRVFEEM
DYFNEASNAERFAALHRHNPRIAVPRIHHQATSRRVLTMEWMDGVKLTNLDAVRAIGIDP
DDMVEVGVNCSLQQLLEHGFFHADPHPGNLLALPDGRLAYLDFGMMSAVSREARTGLIQA
VVHLVNRNFSRLSQDFVSLGFLAEDVDLEPIVPAFESVFGQALEMGVSRMDFKAVTDDLS
GVMYRFPFQVPPYYALIIRSLVTLEGIALSVDPDFKILGAAYPYFARRLMEDPDPSLRES
LREMLFDGEVFRWQRLDNLIASASQGADLDLESLLDQVLDFLFSPNGGMLRHQLVDALVQ
KLDGLAWETT--LRLGKRLPERL----------QP--PGL--RQRSLLRSSEPLLDLAPL
QQLVAILQALPGFEPQLLISRLPRVLGEPELRRMGLDLAKGLAERGVVRLLRDVITPPGA
L----PQTAVVTG----------------------
>Acam|158335532
---------------------MTLAEPTSPQ-------SPSLPAGPSTADFSGVAVATES
P---------------------------SNLTSAIEFEAYDPAKIQQKFQGQIFRVLQRW
VTILWPFLLLFARRWWDKRTP--TSPERQKRRAVQLRETLTALGPAFIKIGQALSTRPDI
LTGPYLEELSKLQDQLPAFSNEIAYRFIEEELGRPPQDLYAQLTPEPIAAASLGQVYKGQ
LHSGEWVAVKVQRPDLAEQVTLDIYILRGLAAWVQKNNKSIRSDLVGILDEFAGRLFEEV
DYTQEGRNAERFAHLYEYLPEIYIPKIYWEYTNRRVLTMEWITGTKLNQPEKIQAQGIDA
RHLIDVGVNCSLRQLLEHGFFHADPHPGNLLATPDGKLAYLDFGMMSEIKLEQRYGLINA
IVHIINREFEALAHDYVHLGFLTPDTNLEPIIPALGVVFNNALGASVAELNIQSIFDQLS
EIMYEYPFRVPSYYALIVRSLLTMEGIAIGVDKDFKVLSAAYPYVAKRILTDPAPELRES
LKDLLFKENSFRWNRLENLMKNARNNFDYDLSGSLDQALDYLFSERGELIRDRMAQELVN
GIDAFGQTTW--HGLTAKFREQM----------GW--------EVDEASVADLEANFGHI
QRIFGLLQETPGFDPVKLASVVPPLLVKPETQALGQQIATGLLQKALVRVIREFLLPESS
D----AADGARYAPPVTLSPLAKAS----------
>Prom9301|126697242
-----------------------------MK-------EDFT-------DFIEVS-----
-----------------------------------GLLNYDPDTISKIYKKNPKRLLKRL
WQTLIPIFAYIFSVGWDKFTGRLKNEQQARFRARELTNLLVELGPAFVKAGQALSTRPDI
IPGILLEELSELQDQLPGFDGNKAMELIEEDLGYKINEIFLEIDKEPISAASLGQVHKAK
LKNEEIVAIKVQRPGLREQITLDLYIVRNIAYWLKNNIGLIRSDLVALIDELGKRVFEEM
DYLNEAANAEKFRDMHKHNKMIAVPKIYKEITSRRVLAMEWIDGTKLTNLEDVKKLGINP
DEMIDIGVQCSLEQLLEHGFFHADPHPGNLLALEDGRLCYLDFGMMSEVSRESRSGLIQA
VVHLVNKNFDKLSQDFVKLGFLSEEVNLEPIVPAFQDVFINAVEQGVSKMDFKSVTDDMS
GVMYKFPFRLPPYYALIIRSLLTLEGIALSVDPNFKILGAAYPYFARRLMEDPDPQLRES
LKEMLFDNKKFKWDRLEDLLSNAAKQTNLDLEKLLDEVINLLFSPNGGFLRNEIVEGLTN
QIDLFSLKIL--KSLNNYLPQSI----------KL--NTI----NENNNLNDLIMYVEPL
RNFLEILQKVPGYSIDIFLKRVPRLINEPYTKEMGIKIAKKVTEKGVVRLVKIAAGANI-
-----------------------------------
>Artm|209526271
----------------------MTAKPVLPT-------LSEADSNSLTPKALETEAIDVN
YSETID----------------------TPANSEDVLLRYDPEAIANHYRSRIFEVWGRL
LSIIWKLGFWYWGIWSDRRFA--RGDRNQRKRAIQLRNLLTELGPAFIKIGQALSTRPDL
VPPLYLEELTKLQDQLPPFPNEVAYRFIEEELGARPENIYAELSRDPLAAASLGQVYKGK
LKTGETVAVKVQRPDLCERIGLDIYILRTLAIWANNNLKFIRSDLVAIMDELGSRIYEEM
DYNQEGHNAERFQELYGHLKDIYVPRIYWEYTGRRVLTMEWVTGTKLTNLEEIAAQGIDA
RYLIEVGVQCSLRQLLEHGFFHADPHPGNLLASPDGKLVYLDFGMMSEVKPYQRYGLLEA
VVHLVNRDFEGLANDYVKLEFLSPDTDLTPIIPALGEVFNNALGASVAELNFKSITDELS
ALMYEYPFKVPAYYALIIRSLVTLEGIAINVDPNFKVLSKAYPYVAKRLLSDPSPELRTS
LRLLLFKDGSFRWNRLENLLKNAKNSDDYDINKVLDQTLDFLFSERGEFIRENLARELVN
NIDLASQSAI--AKAQRTIAQWM----------GV--KTK---TPVKPVSETDSKNLDHV
QRIIAILQETKGFDPMLLVQRVPNLLGKPEVRDLSQQVAGDLAQRAIARLLREMLASDES
N----PASQNGNSAKPAEVKPFPQLSLPAAFRFDN
>Syne6301|56752324
-------------------------MIAMHG-------VPIA-------RRLMTE-----
----------------------------------DGSLVYDPEAIARYYLNRPFAVWSRF
LEILWPLFSFIFGLWFDARTG--ASRRNQNQRAVQLRDLLTELGPAFIKVGQALSTRPDL
VPPAYLEELTRLQDQLPAFPNAIAFEFIEAELGVPPEAIFAELSDNPVSAASLGQVYRGR
LHTGEEVAVKVQRPGLAERIALDLYILRGLAAWAMRNVRRVKSNLVAIADEFGLRIFEEL
DYRQEADNAERFAELYGQLPDIYVPSIYRQYTSRRVLTMEWIQGTKLTELQAIRNQGIDP
AYLIERGVQCSLRQLLEYGFFHADPHPGNLLATPDGQLAYLDFGMMSQVEDYQRYGLIEA
VVHLVNRDFQGLARDYVKLEFLTPDTDLTPIIPALAGVFKDAMGASVADLNFKSITDQLS
QVMYDYPFRVPAYYALIIRSLVTLEGIAINVDPNFKVLSKAYPFIARQILTDPSPDLRAS
LRELLFNGGQLRWNRLENLLRNASNSSDYDSEHLIQQTVDFLLSESGQDLRDRLVEELVN
SLDRLGRGAL--PLLRNQIRQRL----------GM-----------DPEPDSTLTDLQPL
LRVLSLLQQGQRFEPQRFIPLIP-VLGRPEVQQMGQQVVTGLAQKALVRFIREVVVGDRR
NNAIAA-----------------------------
>Anav|75908452
----------------------MTVKTLPPN-------SRPIEGELQLKDTQALVVRSSG
TVSPERPQVL------------------VTNNLEPETIVYDPVAVAEHYRHRPLQVLRRI
FAVLGPTFSFVFGLWWDTKRG--VVVKNDRRRAIQLKELLTQLGPAYIKIGQALSTRPDL
VPPIYLEELTRLQDQLPAFPNEIAYQFIQEELGQSPEEVYAELSAQPIAAASLGQVYKGK
LKTGEEVAVKVQRPDLRERITIDLYILRGLAAWVQKKVKRVRSDLVGILDELGDRIFEEM
DYIHEGENAERFFQLYGHIQDIYVPRIYWEYTNRRVLTMEWINGTKLTQTAEISAQGIDA
RYLIEVGVQCSLRQLLEHGFFHADPHPGNLLATPDGKLAYLDFGMMSEIKPPQRYGLIEA
IVHVVNRDFEGLAKDYVKLDFLSPETDLTPIIPAFGKVFANAQGASVAEFNIKSITDELS
ELMYEYPFRVPPYYALIIRSLVTLEGIAIYIDPNFKVLSEAYPYVAKRLLTDPAPELRIS
LRDLLFKDGRFRWNRLENLLRNARKNQDYDLNLVVNQGVDFLSSERGSFIRDKLVDEFLN
GINALSKNVL--HNFTYLLRERV----------GI--TAI---NETPAATVEQQQTLEHI
KNILNILRETRGFDPSQLAPQVAQLAFNPGVQRLGQQVANQLVQKATVRLIRELLTAEEV
KSSEIEYPGRRL-----------------------
>Artp|284054260
----------------------MTAKPVLPT-------LSEADSNSLTPKALETEAIDVN
FSETIN----------------------TQANSEEVLLRYDPEAIANHYRSRIFEVWGRL
LSIIWKLGFWYWGIWSDRRFA--RGDRNQRKRAIQLRNLLTELGPAFIKIGQALSTRPDL
VAPLYLEELTKLQDQLPPFPNEVAYKFIEEELGDRPENIYAELSSDPLAAASLGQVYKGK
LKTGETVAVKVQRPDLCERIGLDIYILRTLAIWANNNLKFIRSDLVAIMDELGSRIYEEM
DYNQEGRNAERFQELYGHLKDIYVPRIYWEYTGRRVLTMEWVTGTKLTNLEEIAAQGIDA
RYLIEVGVQCSLRQLLEHGFFHADPHPGNLLASPDGKLVYLDFGMMSEVKPYQRYGLLEA
VVHLVNRDFEGLAHDYVKLEFLSPDTDLTPIIPALGEVFNNALGASVAELNFKSITDELS
ALMYEYPFKVPAYYALIIRSLVTLEGIAINVDPNFKVLSKAYPYVAKRLLSDPAPELRTS
LRLLLFKDGSFRWNRLENLLKNAKNSDDYDINQVLDQTLDFIFSERGEFIRENLARELVN
NIDLASQSAI--AKAQRTIAQWM----------GV--KTQ---PPVQSVSETDRKNLDHV
QRIIAILQETKGFDPMLLVQRVPNLLGKPEVRDLSQQVAGDLAQRAIARLLREMLASDES
N----PSSQNGHSPKPAEVKPFPQLSLPAAFRFDN
>Cya7425|220906917
--------------------MKLAEQPFPDSSHS----VPLEQQAATAPSGLTVEMVGWE
DPAAVPLREAALAPSQ------------PLSEEERVFLFYDPEAISHYYRPKLFLVLSRW
LKILLPVLGFIFSRWWDQWTG--QENKHQLQRAVQLRETLTLLGPAYIKIGQALSTRPDL
LSRPYLEELTKLQDQLPPFANELAFQFIEEELGAPPGQLYAELTAQPIAAASLGQVYKGK
LPTGETVAVKVQRPGLAESITLDIYILRGLAGWAQRRFKRIRSDLVGILDEFAGRLFEEM
DYTQEGRNAERFATLYSYMPDIYVPKIYWQYTNRRVLTMEWVTGTKLNQPESIQSQGTDA
RYLIDVGVQCSLRQLLEHGFFHADPHPGNLLAMPNGKLAYLDFGMMSEIRTEQRYGLINA
IVHIVNREFEALAHDYVHLGFLTPETDLTPIIPALATVFNNALGASVAELNIQRIFDQLS
ELMYEYPFRVPAYYALIVRSLLTMEGIAIGVDPNFKVLSAAYPYVAKRLLTDPAPELRTS
LRDLLFREGNFRWNRLENLLRNARDSRDYDFNAALNQAIEFLFSERGEFIRDRIADELVK
SLDLIGRNTL--DNVTHTLQHLG----------VW--NGH---LPRGGHTTPEQQSLDHL
RRIVGLLQDTPGFDPVQLAPVLGRILLKPETQQMGRRVISGLVQRAIVRLIREFLLPENS
S----EPYPTEPVVISPNGYKLARSSRS-------
>Cya51142|172038329
----------------------MPQSTLSPD-------TVNA-------DKITITVEPRH
IPKGHMEDLG------------------PMSDTSPESWQYHPDIINEYYRQRLPQVIGRL
INVFFLFSRFAIGLWWDKIRG--KNPKQERKRAIHLREMLTELGPTYIKVGQALSTRPDL
VPPVYLDELTTLQDKLPSFPNEVAFRFIEEELGATPEAIYAELSEKPIAAASLGQVYKGR
LKTGEKVAVKVQRPDLIRRITLDIYILRNLSIWAQNTFSFIRSDLVAITDELAGRIFEEI
NYLQEGRNAEEFAELYGHLPEIYVPKIYWEYTARRVLTMEWVEGIKLTNIQAIQAAGIEA
THLVEVGVNCSLRQLLEHGFFHADPHPGNLLAMKDGRLAYLDFGMMSRIKPYQRYGLIEA
VVHLVNRDFDALAYDYIKLDFLKPETDLTPIIPALNEVFGNALGSSVAELNFKSITDQMS
EMMYEFPFKVPAYYALILRSMVTLEGIAIGIDPNFKVLSKAYPYVAKRLLTDSSPELRAS
LKDLLFKEGSFRWNRLENLMRNAKDSQDYDIDKVVDQAADFLFSSRGEFIRERLVKEIIN
ALDIYSRRTW--FNMSSIVREQV----------GL--AVQ----ETPPDLQGQSESVEHI
QNILRILQNTPGFDPMRLVPLVMKLLGKPETQQMGQKIAEGLMQKMVARLIRNLLLEIDQ
PKETLKPQKTLPAA---------------------
>Lyns|119485201
---------------------MPLVDSQAPTPMRATQLDPVDPVTSNTVDVRSQLVSVEE
IPTPGESEAD------------------QSFSNPHVSLRYDPVAIANYYRSRFLKVWGRL
LTVIWKFSSLALGIWLDQKRG--CAEKNEGKRATQLRVTLTQLGPAFIKVGQALSTRPDL
VSPTFLEELTKLQDQLPPFSNEIAYGFIEEELGGKPEQIYAELSRDPLAAASLGQVYKGK
LKTGETVAVKVQRPGLSELIALDIYLLRTLAIWAQKNITRIRSDLVAIMDEFGYRIFEEM
DYTHEGHNAERFNELYGHLPDIYVPKIYWEYTGKRVLTMEWVNGTKLTNLDEVQAKGIDA
RYLIEVGVQCSLRQLLEHGFFHADPHPGNLLASPDGKLVYLDFGMMSEVKPYQRYGLLEA
VVHLVNRDFEGLANDYVKLEFLTPDTDLTPIIPALSSVFNDALGASVAELNFKSITDKLS
ALMYEYPFQVPAYYALIIRSLVTLEGIAINVDPNFKVLSKAYPYVAKRLLTDPSPQLRTS
LKDLLFKDGSLRWNRLENLLKNARNSDDYDINQVLDQTLDFLFSERGEFIREKLANEIVK
NVDLASRNAL--TNAQLKVAEWM----------GI-KPPLSNGKKPVATSNQNQSNLEHI
QRIVGILQETKGFDPMILVQKVPDLLAKPEVRQLGQQVAGELAQKTAARLIRELLISEDH
SETPKNGHRSSSQPPAKPLPPVSLPAGY-------
>Prom9211|159904393
-----------------------------MN-------KELT-------DFIEAE-----
-----------------------------------GLQQYDPEAISAIYKKHPFRLIKRL
WETLIPISLFLLGVGWEKLIGLLKNEEKARKRAKEFTDLLVDLGPAFIKAGQALSTRPDI
VPRVVLEELAQLQDQLPGFESNLAMACIEEDLGIKKEEIFSNIEKEPISAASLGQVHKGT
LLNGDKVAVKVQRPGLREQITLDLYIVRSIAIWLKNNIKLIRSDLVALIDELGRRVFEEM
DYINEAENALKFRKLHSHNRNIAVPKIYKEITSKRILTMEWIDGVKLTELAAVKKLGIDP
DRMIEIGVNCSLQQLLEHGFFHADPHPGNLLALEDGRLCYLDFGMMSDVTRKSRTGLIQA
VVHLVNKNFDKLSKDFVELGFLSEEVDLEPIVPAFESVFSNALEMGVNKMDFKSVTDDLS
GVMYKFPFQLPPYYALIIRSLITLEGIALSVDGDFKILGAAYPYFARRLMEDPDPQLRKS
LKEMLFDGNTFRWNRLDELISSASKQADIDIENLLDKVLDFLFSEKGGVLRNELVEAIIN
KFDAITWNTV--QSINKKLPIQI----------RS--------NSINSNQSDFMIEIEPI
KKLVSILESLPGFNREIIIKKVPRILKEKDTRKMGIKIAKGITEKSMVRMIKLAAGVNQ-
-----------------------------------
>Noss|17232452
------------------MALFMTVKTLPPN-------SRPIEGELQLKDTQALVVRSSR
PVSSERPQVV------------------VTANLEPETIVYDPVAVAEHYRHRPLQVLRRI
FAVLGPTFSFAFGLWWDIKRG--VVVKNDRRRAIELKELLTQLGPAYIKIGQALSTRPDL
VPPVYLEELTRLQDQLPPFPNEIAYQFIQEELGQPPQEVYAELSAQPIAAASLGQVYKGK
LKTGEEVAVKVQRPDLRERITIDLYILRGLAAWIQKKVKRVRSDLVGILDELGDRIFEEM
DYIHEGENAERFFQLYGHMQDVYVPRIYWEYTNRRVLTMEWINGTKLTQTEEISSQGIDA
RYLIEVGVQCSLRQLLEHGFFHADPHPGNLLATPDGKLAYLDFGMMSEIKPPQRYGLIEA
IVHVVNRDFEGLAKDYVKLDFLSPETDLTPIIPAFGKVFANAQGASVAEFNIKSITDELS
ELMYEYPFRVPPYYALIIRSLVTLEGIAIYIDPNFKVLSEAYPYVAKRLLTDPAPELRIS
LRDLLFKDGRFRWNRLENLLRNARKNQDYDLNLVVNQGVDFLSSERGSFIRDKLVDEFLN
GINALSKNVL--HNFTYLLRERV----------GI--TAI---NETPAATVEQQQTLEHV
KNILNILQETRGFDPAQFAPQVAQLAFNPGVQRLGQQVANQLFQKATVRLIRELLTAEEV
KSSEIEYPTRKV-----------------------
>Cya8801|218245258
----------------------MPEATVLPH-------VEPQ-------TVITIEAQPIH
IPKTHTEDLG------------------PISDTSPESWQYHPETIKEYYRQRPLEVLSRL
IYVASQFCGFILGLWWDKRWG--KNPQQEKKRAIQLREMLTRLGPTYIKVGQALSTRPDL
VPPLYLEELTTLQDQLPSFPNEVAYRFIEEELGETPQAIYAELSAKPLAAASLGQVYKGR
LKTGEQVAVKVQRPDLIRRITLDIYIMRSLATWAQKNLKFIRSDLVAITDELASRIFEEI
NYIQEGRNAEKFAELYGHLPEIYVPKIYWEYTGRRVLTMEWVEGTKLTNIQEVQAKGIDA
THLVEVGVNCSLRQLLEHGFFHADPHPGNLLATPDGKLAYLDFGMMSNIKPYQRYGLIEA
VVHLVNRDFEALAYDYVKLDFLNPDTDLSPIVPALSQVFGNALGASVAELNFKSITDQMS
AMMYEFPFRVPAYYALIIRSMVTLEGIAIGIDPNFKVLSKAYPYVAKRLLTDPSQELRTS
LKDLLFKEGSFRWNRLENLLRNAKDSPDYNIDKVLDQATDFLFSERGAFIRERMIDEVIN
TVDIFSRRTW--LNFSTIVREQV----------GM--AVQ----ETPPELRDNAQTTEHL
KNIVKILQDTPGFDTMRLIQVLTKLLTKPETQQMGQKIAEGLFQKALARLIRNILLELDK
P-----KDDSSQIPHNQPSLPVGY-----------
>Glov|37522693
----------------------MRALNESTV-------EPRF-------ESAALTRPGAG
LPSAAAPDL--------------------------PFKSYDPDLIARYAERRFGRVLWRF
FQTLLPFVGFALQVQWDRLTG--TVARHQLKRAVRLREILTRLGPTYIKIGQALSTRPDL
VPPVYLDELTLLQDRLPPVPNAEAYALIRAGLGRDPHEIYAEFDEVPIAAASLGQVYRAR
LTTGERVAVKVQRPNLIPLVSLDLYLQRGLLGWVERNVPQVKSDLQAILDEFGRKLFEEM
DYVQEGKNAERFAACFTEMPEVYVPRIYWDYTCRQVLTMEWIDGLKLTRLEDIQRAGLNA
RKVIENGVQCSLRQLLEHGFFHADPHPGNLLVMADGRLAYLDFGMMSEVEPAQRYGLIEA
IVHMVNRDFDGLARDYVKLGFLKPDQDLKPIVPVLAVVFGQALGSSVGSLNIKSITDNMS
SMMYDLPFRVPAFFALIIRSLVTLEGIAISVDPDFKVLEVAYPYVARRLLTDNAPELRAS
LSELLFKDGSFRWNRLENLVRNARSARDYDINRALDQAAEFLLSERGASIREKLIDELTS
A-----------STVNPNVP------------------------------GGKASGLQNL
ERLWSLLREDPKLDLRKSVSILGKLILKPEGRDLSRRVAGRLLERELARLLRRTLLPATL
A----------------------------------
>Syns8102|33867054
----------------------MHQTPLTMT-------AELG-------DFIEAA-----
-----------------------------------GLLEYDPAAITRIYAGHPQRLIRRL
WQTLVPIGLLLLGVAFDWLFQLLKDEERARSRARECAELLVDLGPAFIKAGQALSTRPDI
VPPLLLEELSQLQDQLPGFDSDLAMACIEEDLGAPVDELYEQLDREPISAASLGQVHRGV
LNNGQKVAVKVQRPGLREQITLDLYIVRNIAAWLNSNIGLIRSDLVALIDELGRRVFEEM
DYLNEAANAEKFAELHRHNPRIAVPAIFHEATSRRVLTMEWIDGVKLTNLDAVRELGIDP
DDMVDVGVNCSLQQLLEHGFFHADPHPGNLLALEDGRLCYLDFGMMSEVSRESRTGLIQA
VVHLVNRNFGKLSKDFVTLGFLAEDVNLEPIVPAFESVFSQALEAGVNRMDFKAVTDDMS
GVMYKFPFRVPPYYALIIRSLVTLEGIALSVDPQFKILGAAYPYFARRLMEDPDPQLRQS
LKEMLFDGDAFRWTRLENLVSSAASQAQLDLEALLDQLLDFLFSPKAGLLRDQLVEATVD
RLDAIGWSTV--QRLGRRLPKRI----------QP--NAF---QSRGLPPADPLLQLEPI
RELINVLQSLPDFTPDLLLKRMPRLLNEPDTRRMGVQVAQGLAERGVVRLVRVAAGVST-
-----------------------------------
>Thee|22298493
-------------------MPLPMNTAIVPS-------DSAP-------QEIAIAAE---
----------------------------TLPNDLESFQPYDPVAIDAYYRQRPLLVLSRW
LRILWPVFWLLFNRWWDKVTG--QSKQNQRQRAIALRETLTRLGPAYIKVGQALSTRPDL
LPAVYLEELTKLQDQLPPFPNEVAFQFIEEELGAPPNELFAELSDHPIAAASLGQVYRGK
LHSGEEVAVKVQRPGLAESITLDIYILRGVAYWAKRLIKEIRSDLVAILDEFASRLFEEM
DYTQEGRNAERFARLYGHLTDVYIPKIYWKYTRRRVLTMEWVTGVKLNQPQQIQALGIDP
RYMVYVGVQCSLRQLLEHGFFHADPHPGNLLAMPSGKLAYLDFGMMSEIAPEQRYGLLNA
IVHIVNREYESLAYDYVRLGFLTPDTDVKPIIPALALVFEDALGASVSELNIQRIFDRLS
EVMYEYPFQVPAYYALIVRSLLTMEGIAMGVDPNFKVLSAAYPYIAKRLLTDPAPELRTS
LASLLLKDGQFRWTRLENLLRNARESRDYDFNVVLEQALDFLFSERGAEYRDRLADEIVK
SLDTWARTTMGQWNLGQLLPLLS----------RP---VP---ATASANILSEANALEHL
RRIFSILQDTPGFDWGKVIPAIVRMIARPEVQQMGQRIVNGLLQRAIARFIREMLLADSQ
P----ALQTTSLPR---------------------
>Syns9916|116074273
-------------------------MPAVIE-------QELG-------DFIEAA-----
-----------------------------------GLLSYDPAAITRIYAGHPQRLLRRL
WQTLVPIGLLLLGIGFDWIFQLLKDEQRARSRARECAELLVDLGPAFIKAGQALSTRPDI
VPPVLLEELAQLQDQLPGFDSDLAMACIEEDLGAPVDEIYESLDHDPISAASLGQVHRGV
LKGGQAVAVKVQRPGLREQITLDLYIVRNIAAWLNSNIGLIRSDLVALIDELGKRVFEEM
DYLNEAGNAEKFRDLHSHNPRIAVPAIYREATSRRVLTMEWINGVKLTNLEAVRALGIDP
DDMVEVGVSCSLQQLLEHGFFHADPHPGNLLALEDGRLCYLDFGMMSEVSRESRTGLIQA
VVHLVNRNFSKLSKDFVTLGFLAEDVNLEPIVPAFESVFSQALEMGVNRMDFKSVTDDMS
GVMYKFPFRVPPYYALIIRSLVTLEGIALSVDPEFKILGAAYPYFAQRLMEDPDPQLRQS
LKEMLFDGDAFRWTRLENLVASAASQAQLNLDTLLDQVLDFLFSANGGMLRTQLVEAVVD
RVDALGWLTV--KRIGRQLPRAL----------QP--AAI-SNDDSWAMEQETMLDLEPI
RELLSVLQQLPGFTPDLVLKRLPRLVREPDARRMGAQMAKGLAERGVVRLVKVAAGIPA-
-----------------------------------
>PromMED|33862270
-----------------------------MN-------EDYK-------DFIEAS-----
-----------------------------------GLLKYDPAIISKIYQKNPSRLLKRL
WQTLIPIFLYIISVGWDKLTGQLKKESKARFRAKQLTNLLVELGPAFVKAGQALSTRPDI
IPVILLEELSELQDQLPGFDGNKAMELIEEDLNKKIDEIFLTIDKDPISAASLGQVHKAV
LKNKEIVAVKVQRPGLREQITLDLYIVRNIANWLKNNIGLIRSDLVALIDELGKRVFEEM
DYLNEAENAEKFRNLHLHNSKIAVPKIYKETTSRRVLTMEWIDGTKLTNLEGVKNLGIDP
DEMIEIGVQCSLEQLLEHGFFHADPHPGNLLALKDGRLCYLDFGMMSEVSRSSRSGLIQA
VVHLVNKNFDKLSQDFVKLGFLSKEVNLEPIVPAFQDVFVNAVELGVSKMDFKSVTDDMS
GVMYKFPFQLPPYYALIIRSLLTLEGIALSVDPDFKILGAAYPYFARRLMEDPDPQLRES
LKEMLFDKKQFKWDRLEDLLSNAAKQTNLDLEKLLDEVINLLFSPKGGFLRDEIINGLTS
QIDLIGLKLL--KSVNNFLPKSI----------KL--NVD----KENNNLNDLILSIEPF
KNFLEIIQKIPGYSIDIFLKRMPRLISEPYTKEMSFKIAKKVTEKGVVRLVKIAAGSTI-
-----------------------------------
>Scys6803|16331408
----------------------MSPAPMPVT-------TAEQDRDVVVIDAVVEEVRPPR
LPKSHLEDLG------------------PVSDMFPESWEYHPDLIMEFYRKRPLQVLGRL
INILFPLLRFILGIWWEKLRG--KDPTVSRAKAIQLRELLTNLGPTYIKVGQALSTRPDL
VPPVFLDELTTLQDQLPSFPNEVAYRFIEEELGAPAEEIYAELSPEPIAAASLGQVYKGK
LKTGEAVAVKVQRPDLVRRITLDIYIMRSLSLWARRSVKRLRSDLVAITDELASRVFEEM
NYYQEAINGEKFAQLYGSLPEIYVPSIYWQYTGRRVLTMEWVEGIKLTNIKAIQAQGIDA
THLVEVGVQCSLRQLLEHGFFHADPHPGNLLAMADGRLAYLDFGMMSTIQPYQRYGLIEA
VVHLVNRDFDSLAKDYVKLDFLKPDTDLKPIIPALGQVFGNALGASVAELNFKSITDQMS
AMMYEFPFRVPAYYALIIRSMVTLEGIAIGIDPNFKVLSKAYPYIAKRLLTDQSEELRTS
LKELLFKEGSFRWNRLENLLRNAKNSPGFDFDYVLNEATEFLLSDRGQFIRDRLVAELVN
SIDQLGRNTW--QQVSHNIQERISFLGDLGNGNGKAHQTKTIKVVPQPAIAQQEETWQHL
QNLWQILKETPGFDPLKFVPVLSQIIVNPTSRRMGQQVAEGLLQKAIARVIRQWALALES
Q----PNPAIKIRNAA-------------------
>Syn9902|78185886
-----------------------------MA-------EELG-------DFIEAA-----
-----------------------------------GLLEYDPAAITRIYAGHPQRLIRRL
WQTLVPIGLLLFGVAFDWLFQLLKDETRARSRAKECAELLVDLGPAFIKAGQALSTRPDI
VPPLLLEELAQLQDQLPGFDSELAMACIEEDLGGPVENFYEQLDRDPISAASLGQVHKGI
LKNGQKVAVKVQRPGLREQITLDLYIVRNIASWLNKNIGLIRSDLVALIDELGKRVFEEM
DYINEADNAEKFGVLHQHNARIAVPAIYHEATSRRVLTMEWIDGVKLTNLEGVREMGIDP
DDMVEVGVNCSLQQLLEHGFFHADPHPGNLLAMEDGRLCYLDFGMMSEVSRESRTGLIQA
VVHLVNRNFGRLSKDFVTLGFLAEDVNLEPIVPAFEKVFSQALQAGVNRMDFKAVTDDMS
GVMYKFPFRVPPYYALIIRSLVTLEGIALSVDPEFKILGAAYPYFARRLMEDPDPQLRQS
LKEMLFDGDAFRWSRLENLVSSAASQAQLDLDTLLDQLLDFLFSQKAGLLRNQLVEATVD
RLDALGWSTM--QRLGRRLPRGL----------QP--AGM--TPMNHGGSIDPFMQMEPV
RELIAVLQSLPGFTPDLVLKRMPRVLKEPDARRMGFQVAQGLAERGVVRLVRVAAGVAT-
-----------------------------------
>Trie|113476816
----------------------MNLETISSGAH-----QEDFNSSSQKLDILEVEAMQLK
NIDRDTLKSQSST---------------QTAESNTNTPRYDPEVITAFYSKRPLQVWKRR
IDILWTFVLFAFNWWLDKVTG--NAAKNERKRAIWLRGILTNLGPAFIKVGQALSTRPDL
ASPVYLDELTKLQDQLPAFPNEVAYHFIEEELGFPPKEVYAELTPDPIAAASLGQVYKGK
LKTGEIVAVKVQRPGLAESIALDIYILRTLAIWANKNIQRLRSDLVAIMDEFGTRIFEEM
DYTQEGRNAEKFKELYGHLKDIYIPKIYWLYTGRRVLTMEWITGTKLTNLEAIKEKNIDA
KYLIEIGVQCSLRQLLEHGFFHADPHPGNLLASPDGKLVYLDFGMMSEVKPYQRYGLLEA
IVHLVNRDFEGLAQDYVKLEFLTPETDLTPIIPALTGVFNNALGASVAELNFKSITDQLS
ALMYEYPFRVPAYYALIIRSLVTLEGIAINVDPNFKVLSKAYPYVAKRLLTDTSPELRNS
LKDLLFKDGNFRWNRLENLLKNASNSDDYEISKVLDQALDFLLSERGDFIRVHLVNELIN
GLDLASINTL--INARTKVSKWL----------GI---KVEKTSIATSRNPQEEKRTEHI
KNIWKIIQDTPGFDAMELVQLIPNILGKPEMQRMGQQVAGGLTQRALARLIRQLLLSPEH
P----DTDGNSHQSKTKPQLSLPAFLP--------
>Syn9311|113954943
-------------------------MAAVAQ-------HELG-------DFIEAA-----
-----------------------------------GLLEYDPAAITRIYAGHPQRLLRRL
WQTLVPIGLLLIGIGVDKLLGLLSNKERARTRAREFANLLVDLGPAFIKAGQALSTRPDI
VPPVLLEELAQLQDQLPGFDSDLAMACIEDDLGAPVDSIYAELDREPISAASLGQVHQGY
LKSGQKVAVKVQRPGLREQITLDLYIVRNIAAWLNTNIGLIRSDLVALIDELGSRVFEEM
DYLNEAANANKFRELHQQNPRIAVPEIFADATSRRVLTMEWIDGVKLTNLEAVRDLGIDP
NDMVEVGVSCSLQQLLEHGFFHADPHPGNLLAMADGRLCYLDFGMMSEVSRESRTGLIQA
VVHLVNRNFGKLSKDFVTLGFLAEDVNLEPIVPAFESVFSQAIEMGVNRMDFKSVTDDMS
GVMYKFPFRVPPYYALIIRSLVTLEGIALSVDSEFKILGAAYPYFARRLMEDPDPQLRQS
LKEMLFEGDAFRWTRLENLVASAASQSQLDLETLLDQVLDFLFSANGGMLRNQLVEAVAD
RLDAIGWTAL--QRIGRSLPRPF----------QP--PLL--LDIAPSLNEDSYLDLEPI
RQLISVLQQLPGFNPDLVFSRLPRLIRERDARQMGVALAQGLAERGVVRLVKAAAGSPN-
-----------------------------------
>NoAz|298492493
----------------------MMVKSFTPP-------SSQS-------SVQDSGNSKLS
VIEVVPENGIGALVSSSPTIL-------RTTQAEPEILRYDPVEILAHYENKLLQVLRRT
LAVLQPTLSYVFGLWLDNKRG--VKVKNDRSRAIQLRELLTKLGPAYIKIGQALSTRPDL
VPPVYLEELTRLQDQLPAFPNEIAYQFIEEELGAKPEEIYAEVSPEPIAAASLGQVYKGK
LKTGEEVAIKVQRPDLREIITIDLYILRRLAGWVQRKVKRVRSDLVGILDELGDRIFEEM
DYIHEGENAERFFELYGHIQDIYVPKIYWEYTNRRVLTMEWIKGIKLTQTSEIKELGIDA
RYLIEVGVQCSLRQLLEHGFFHADPHPGNLLATFDGKLAYLDFGMMSEIRPPQRYGLIEA
IVHVVNRDFDSLAQDYVKLEFLSPETDLTPIIPAFGKVFANAQGASVAELNIKSITDDLS
ALMYEYPFRVPPYYALIIRSLVTLEGIAIYIDPNFKVLSEAYPYVSKRLLTDPADELRTS
LRDLLFKDGKFRWNRLENLLKNARSNQDYDFNLVVSQGIDFLSSERGAFIRDRLVDEFIN
GLDAMSKNAL--HGVTSLLRERV----------GL--TAI---SETPRATVEQQQTLEHI
KRIVGILRETRGFDPAKLAPQIAQIFVNPKVQNLGQQIAHRFTQKALAKLIRQLLAAEEI
G----------------------------------
>Ucyn|284929019
----------------------MLHSILFLE-------NLNF-------KIAKINIYSNH
PFKESKEDL---------------------DNYIEKNYRYNPEAINKYYRKHIFKVAKRL
ILLLSSFSSFTFKLWWGRLIG--KNIKEDINQAIHLREILTKLGPTYIKIGQALSTRPDL
VPPVYLNELTCLQDKLPSFPDEIAYRFIKEELGHSAQSIYQELSDTPIAAASLGQVYKGK
LATGELVAIKVQRPGLLHCITLDIYILRHISHWLQNHFSFIHSDLVAITDELAERIFEEI
DYVKEGNNAEEFARHYSHLPEIYVPKIHWKYTARRVLTMEWIEGTKLTHIEEIQAQGIEA
THLVEIGVHCSLCQLLEYGLFHADPHPGNLLAMKDGKLAYLDFGMMSRIESYQRYGFIEA
VVHLVNRDFDALAHDYVKLGFLEPEVDLTPITIALKEIFSNALGSSVAELNFKNITDQMS
NIMYDFPFKVPAYYALILRSMVTLEGIAIGIDPNFKVLSKAYSYVAKRLLTDSSPELRIS
LKDLLFKDGNLRWNRLESLMINAQNFQSDDIELVFDQIADFIFSPQGEFIRERLIHEIID
SVDILSHRIW--FDLSMIIRKQI----------GL--TRQ---NSV-QQLKND-DSLKHL
KNILIILNDLPDFKAIHVSSLLIKLLKKQETKRIGAEIIDGFAQKTMARLVRNFLSGINQ
S--------K-------------------------
>Syns5701|87301549
----------MVRSDQATITGDTIAEQTSNA-------EELS-------DFIEAA-----
-----------------------------------GLLSYDPQTISRIYSGHPQRLLRRL
WQTIVPISLFLIGVGFDKFLGTLSNEDRARARARECAELLAALGPAFIKAGQALSTRPDI
IPPVLLEELAQLQDQLPGFESSLAMACIEEDLGAPVNSLFRQLDREPISAASLGQVHRGV
LLSGEAVAVKVQRPGLREQITLDLYIVRQIAAWLNQNVRLIRSDLVALIDELGKRVFEEM
DYLNEASNAEHFARLHQHNPRIAVPRIYREVTSRRVLTMEWIEGVKLTNLEAVRALGINP
DDMVQIGVNCSLQQLLEHGFFHADPHPGNLLALPDGRLAYLDFGMMSEVSRESRTGLIQA
VVHLVNRNFTSLSRDFVNLGFLGEEVNLEPIVPAFESVFGQALEMGVSRMDFKAVTDDLS
GVMYRFPFQVPPYYALIIRSLVTLEGIALSVDPDFKILGAAYPYFARRLMEDPDPALRSS
LREMLFDGEEFRWQRLENLISSASLQDQLDLEGLLDQVLDFLFSPKGGLLRQQLVDALVD
RVDAISWQAF--RRLGSRLPRRL----------QP--PGL--RSPRLESGEEALLSLEPV
QQLLTILRQLPGFEPQLLLLRLPRLLGEPDLRRMGVQLAQGLAERSVVRLLRDVLVAPEL
S----QSAVLSATGSS-------------------
>YellB|86608111
----------------------MGATPVVTI-------AARQ-------DGLGSGAVSIP
PA--------------------------DLGVVPEPSLRYDPEQLAKQYRGRWDLVVRRL
FQLITPFLGLLAWVFWDRWRG--VELKNRPKHAARLREILTELGPTAIKIGQALSTRPDL
VSPLFLEELAKLQDELPPFENAIAFALIESEIGKPIDKIFREISPEPIAAASLGQVYQAY
LHSGEKVAVKVQRPDLIGRISLDMYIVRSLAAWAKRTFRRIRSDLVGIVDEFAGRLYEEM
DYTQEGRNAERFLALYRH-PSIYAPKIYWEYTRTKVLTMEWIDGIKLTQVDKIAAAGLDG
RHLIEIGVNCSLKQLLENGFFHADPHPGNLLAMYDGRLAYIDFGMMSTIAPHQRYGLIKA
IVHLVNRDFAGLAQDYVDLEFLDPDTDLTPIIPALEAVFAEAMGKSVSELNFKSITDRLS
GVMYDFPFRVPAYYALIIRSLLTLEGIAIGLDPNFKVLSVAYPYVAQRLLTDPAPELRVS
LRELLFNQGQFRWNRLENLLRNAVNSEDFDLQGSLEKAVDFIFSERGAFLRERLVDVLFS
S----------------------------------------------SGSQGGSDGLAHL
QRLWELLSSNPSFQPLQLLPIVAKVAAKPEAQQLGRQLASRWLQRSAARLIRDLLLPDTE
K----PSSPSSLNGRGGIPGPATSASTAQLPLPA-
>Syn7002|170078449
----------------------MPYQTRTPA-------TPVN-------SVIEQPAQE--
----------------------------------SELWRYNPEAIEAKYRNRPFAVLGRL
LTIISSFSGLLLRIWWAKATGNNNNPKAQQKQADHLKAILTKLGPTYIKIGQALSTRPDL
VPPVYLTELTSLQDQLPSFPNEIAFRFIEEELGQPPEKIYAEISDHPLAAASLGQVYQAR
LKTGEKVAVKVQRPDLQQRINLDIFIMRRIARWLQNNVKQVRSDLIGITDEFAARIFEEM
NYAQEGRNAEKFKKLYGGMAEIYVPKIYWKYTGKRVLTMEWLDGTKLTNLKEVAAKGIDA
THLVEVGVECSLRQLLEFGFFHADPHPGNLLALDDGRLAYLDFGMMSMIEPYQRYGLIEA
VVHLVNRDFEALAHDYVKLDFLKPDTDLAPIVPALSTVFNNALGASVAELNFKSITDQMS
GIMYEFPFKVPAYYALIIRSMVTLEGIAIGVDPEFKVLSKAYPYVAKRLLTDNSPELRHS
LKDLLFKEGSFRWNRLENLLNNAKDSTDYDLKGAVNQAIDYIFSERGEFIRERLAEEIIQ
SVDILGRNTF--QNITSLVQEQL----------GQ-KPTH---NQTRGMSAEDRANLVHI
QNIWRILQETPDFDPMFILPLIPKVLIKPETQQLGQKIAEGLLQRIAARFIRNVLLADPN
G----DKTRQREVIRYPGSLPLPKSALR-------
>Cylr|282899446
----------------------MISTTRSRT-------HHQP-------KVLAEA-----
---------------------------------EPEQLYYDPQQIAAHYQDKLGQVLQRI
LAVMVPVLSLIFTLWWDKRRG--IVVENHRPIAIQLRELLTKLGPAYIKIGQALSTRPDL
VPPIYLEELTKLQDQLPAFPNEIAYQFIKEELGGLPEDIYSEISPQPIAAASLGQVYKGR
LKTGEEVAIKVQRPDLRERITIDLYILRILAGWVQKNVKRVRSDLVGILDELGSRIFEEM
DYIREGENAERFFELYGHLPDIYVPKIYWEYTNRRVLTMEWINGIKLTQPQEIETLGINA
RYLIEIGVQCSLRQLLEHGFFHADPHPGNLLATFDGKLAYLDFGMMSEVKPPQRYGLIEA
IVHVVNRDFDSLAKDYVKLEFLTPDTDLTPIVPAFARVFANAQGASVAELNIKSITDDLS
QLMYEYPFRVPPYYALIIRSLVTLEGIAIYIDPNFKVLSEAYPYVSKRLLTDPSEELRAS
LQDLLFKDGKFRWNRLENLLKNARNNQDYDLNLVMNQTVEFLSSQRGGFIRDKLVDEVVN
GLDAVGKNVL--HNFTSLLRQKF----------GL--TVV---NEVAGATVEQQQTLEYI
QRIIGILQQTRGFDPTKLAPQLMEILVNPKVHHLGQQIAGRFTQKAMARLIRQLLMAEKT
P----------------------------------
>Prom9303|124024709
----------------------MIKTPLRME-------TELG-------DFIEAA-----
-----------------------------------GLLEYDPAAITRIYAGHPQRLLRRL
WQTLLPIGLFLIGLAGDKVFGLLNDANRARSRAREFAELLVELGPAFIKAGQALSSRPDL
VPPVLLEELSQLQDQLPGFDSVMAMACIEEDLEAPIEEIYEQLDKEPISAASLGQVHRGV
LKGGQQVAVKVQRPGLREQITLDLYIVRNIAAWLKSNVRLIRSDLVALIDELGRRVFEEM
DYLNEAANAERFRTLHSHNQRIAVPIIYRQATSRRVLTMEWIDGVKLTNLTAVRELGIDP
NNMVEVGVNCSLQQLLEHGFFHADPHPGNLLAMADGRLCYLDFGMMSEVSRESRTGLIEA
VVHLVNRNFNNLSRDFVKLGFLAEDVNLQPIVPAFESVFSQALEMGVSRLDFKSVTDDLS
GVMYKFPFKVPPYYALIIRSLITLEGIALSVDSEFKILGAAYPYFARRLMEDPDPQLRQS
LKEMLFDGEIFRWTRLENLVASAASQAQLDLDSLMDQVIDFLFSINGGLLRDQLVEALIN
RLDAFGWQTF--QRLGRNLPRSL----------QP--PLIAIGSESENSDDGSLLDLEPI
RQLIAILQNLPGFTPELVLSRLPRLIREPDTHKMGIKVAQGLAERGVVRLVKVAAGVSP-
-----------------------------------
>Syns7805|88809366
----------------------------MAP-------QELG-------DFIEAS-----
-----------------------------------GLLTYDPAAITRIYAGHPQRLLKRL
WQTLVPIGLFLLGVGTDKVLGLLNDQQRARARAREFANLLVDLGPAFIKAGQALSTRPDI
IPPVLLEELAQLQDQLPGFDSALAMACIEDDLGAPVDDIYESLEREPISAASLGQVHRGV
LKNGQRVAVKVQRPGLREQITLDLYIVRNIAAWLNTNVGLIRSDLVALIDELGRRVFEEM
DYLNEASNAERFSELHRHNPRIAVPLIFKEATSRRVLTMEWIDGVKLTNLEAVRQLGIDP
DDMVEVGVSCSLQQLLEHGFFHADPHPGNLLALEDGRLCYLDFGMMSEVTRESRTGLIQA
VVHLVNRNFGKLSKDFVSLGFLAEDVNLEPIVPAFETVFSQALEAGVSRMDFKAVTDDLS
GVMYKFPFRVPPYYALIIRSLVTLEGIALSVDPDFKILGAAYPYFARRLMEDPDPQLRLS
LREMLFDGDIFRWARLENLVASAASQDQLDLDTLLDQVLDFLFSPNGGMLRRQLVDAIAD
RLDALSWMTL--QRIGRRLPRPL----------QP--PLL--LEASDSFDQSTYLDLEPI
RQLIAVLQQLPGFSPDLVFSRLPRLIREPDARRMGVELAQGLAERGVVRLVKAAAGVSP-
-----------------------------------
>Syns7803|148240867
----------------------------MAP-------QELG-------DFIEAS-----
-----------------------------------GLLTYDPAAITRIYAGHPQRLLRRL
WQTLVPIGLFLLGVGTDKVLGLLSDQKRARARAREFANLLVDLGPAFIKAGQALSTRPDI
VPPVLLEELAQLQDQLPGFDSDLAMACIEEDLGAPVDDIYETLEREPISAASLGQVHRGV
LKNGQRVAVKVQRPGLREQITLDLYIVRNIAAWLNSNIGLIRSDLVALIDELGRRVFEEM
DYLNEASNAERFSELHSHNPRIAVPLIFREATSRRVLTMEWIDGVKLTNLEAVRELGIDP
DDMVEVGVSCSLQQLLEHGFFHADPHPGNLLALEDGRLCYLDFGMMSEVTRESRTGLIQA
VVHLVNRNFGKLSKDFVSLGFLAEDVNLEPIVPAFETVFSQALEAGVSRMDFKAVTDDLS
GVMYKFPFRVPPYYALIIRSLVTLEGIALSVDSDFKILGAAYPYFARRLMEDPDPQLRMS
LREMLFDGDIFRWTRLENLVASAASQDQLDLEALLDQVLDFLFSANGGMLRRQLVDAVAD
RLDALSWMTL--QRIGRRLPRPL----------QP--PML--LEASDSFDQSTYLDLEPI
RQLIAVLQQLPGFSPDLVFSRLPRLIREPDARRMGVELAQGLAERGVVRLVRAAAGVSP-
-----------------------------------
>Cya0110|126656015
MASKMGRICYNILQKDFYNFISMPQSTLSPN-------TVNS-------DKITINVEPRH
IPKGHIEDLG------------------PMSDTSPESWQYNPDVINEYYRQRLPQVVGRL
ITVFVLFARFAIGLWWDKIRG--KNPKQERKRAIHLREMLTELGPTYIKVGQALSTRPDL
VPPVYLDELTTLQDKLPSFPNEVAFRFIEEELGQSPQEIYAELSEKPIAAASLGQVYVGR
LKTGEKVAVKVQRPDLIRRITLDIYILRHLSIWAQNTFSFIRSDLVAITDELAGRIFEEI
NYLQEGRNAEEFAELYGHLPEIYIPKIYWEYTARRVLTMEWIDGIKLTNIQAIQAAGIEA
THLVEIGVNCSLRQLLEHGFFHADPHPGNLLAMKDGRLAYLDFGMMSRIKPYQRYGLIEA
VVHLVNRDFDSLAYDYVKLDFLKPETDLTPIIPALHEVFGNALGSSVAELNFKSITDQMS
EMMYEFPFKVPAYYALILRSMVTLEGIAIGIDPNFKVLSKAYPYVAKRLLTDPSPQLRAS
LKDLLFKEGSFRWNRLENLMRNAKDSQDYDIDKVVDQAADFLFSPRGEFIRERLVREIIN
ALDIYSRRTW--FNMSSIVREQV----------GL--AVQ---ETP-ADLQSKSESVEHL
QNILRILQNTPGFDPMRVVPLVMKLLGKPETQKMGQRIAEGLMQKLVARLIRNLLLEIDQ
P--------KE--------MIKTQKS--LPAA---
>Mica|166367625
----------------------MSEQMISPE-------TQTP-------EAITVEVQPVH
IPEEHREDIG------------------PMDDNVAESWRYNPQVINDYYRRRPLDFLGRL
IEIALPVLSFVIGIWWDKLRG--KSPKNEIRRAVQLREMLTKLGPTYIKIGQALSTRPDL
VPPLYLEELTTLQDQIPSFPNEIAYRFIEEELGYSPEEIYAELSPNPIAAASLGQVYKGK
LKTGERVAVKVQRPDLIRCITLDVYIMRSLATWVKGNIKRLRSDLVAITDELASRIFEEI
NYLHEGQNAEKFAQLYGHIAEIYIPKIYWKYTGRRVLTMEWVDGTKLTNIKEIQAQGIDA
THLVNVGVQCSLRQLLEHGFFHADPHPGNLLATPDGKLAYLDFGMMSNIEPYQRYGLIEA
VVHLVNRDFESLAKDYVKLDFLSPTTNLEPIVPAFSEVFGNALGASVAELNFKSITDKMS
AMMYEFPFRVPAYYALIIRSMVTLEGIAIGIDPNFKVLSKAYPYIAKRLLTDPSTELRDS
LRDLLFKDGTFRWNRLENLLRNAKDSNDFNFEKVTDQALDFLLSDRGIFIREKLVNELVN
ALDNFGRRTW--FNLTVNFRQQV----------GL--AVQ---ETP-PELLGDAKSFEHL
RNIFTILQETKGFDAMAMVPVMTKLIAKPETQQMGQKIAEGLLQKSLARLIRYLVLEFDR
P--------NHRQNG---ELPKA-----LPAAD--
>Syns8109|260436663
----------------------------MMA-------QELG-------DFIEAA-----
-----------------------------------GLLEYDPAAITRIYAGHPKRLIRRL
WQTLVPIGLLLLGVAFDWIFQLLKDEERARARARECAELLVDLGPAFIKAGQALSTRPDI
VPPLLLEELAQLQDQLPGFDSGLAMACIEEDLGAPVDDIFEQLDREPISAASLGQVHKGI
LKGGARVAVKVQRPGLREQITLDLYIVRNIAAWLNSNIGLIRSDLVALIDELGRRVFEEM
DYLNEASNAETFAELHQHNPRIAVPTIYRNATSRRVLTMEWIDGVKLTNLDAVRELGVDP
DDMVEVGVNCSLQQLLEHGFFHADPHPGNLLALEDGRLCYLDFGMMSEVSRESRTGLIQA
VVHLVNRNFGKLSKDFVTLGFLAEDVNLEPIVPAFEKVFSHALEAGVNRMDFKAVTDDMS
GVMYKFPFRVPPYYALIIRSLVTLEGIALSVDPNFKILGAAYPYFARRLMEDPDPQLRQS
LKEMLFDGDAFRWTRLENLVSSAASQAQLDLEALLDQLLDFLFSPKAGLLRDQLVTATVD
RLDALGWSTM--QRLGRRLPKRL----------QP--SAL---GQTPPGLSDPLMQLEPV
RELIQVLQSLPGFTPELLLRRMPRVLNEPDTRRMGFKVAQGLAERGVVRLVRVAAGVPA-
-----------------------------------
