# Supplementary material for: Genome fluctuations in cyanobacteria reflect evolutionary, developmental and adaptive traits
Source: BMC Evol Biol. 2011 Jun 30;11:187. doi: 10.1186/1471-2148-11-187 (PMC3141437; doi:10.1186/1471-2148-11-187)
Supplement: Additional file 8 — Individual and concatenated alignments for protein groups. Compressed file containing all alignments of individual groups (fasta format) and the concatenated alignment of 285 single-copy genes (phylip format). [file 1471-2148-11-187-S8.GZ › Cyanos1476.faa]

>Syne7942|81300588
------------------------------MLQSLRIENFALIDQLELELGQGLHVLTGE
TGAGKSILLDAIDCVLGGK---PGGRPIRSGCD-------RALLEATFALSPDLATWLQE
QAIEAI---EDSLICSRELVQSSN-GLRSRSRVNGVLVNRQQLAELRRHLVEITAQGQTV
ALGQTAQQRDWLDSFGGESLAKQRQGVALAYAAYREAAQTLETRRQSDRDRLRQQDLDRF
QLEELTQAELSDPEELTQLSQERDRLAHVAELQQQSYRVYQALDQSEE--AGSACDRLGE
AEQGLTQMVVFDPSLQPWLQLLQEAIAQVQEVSRQLYRYGEGLESDPDRLAAVGDRIQLL
KQLCRKYGPELKDAIAYQQELQQRLADDNDENQSLEYWEAELAQRQQTLIEESACLTALR
QATAQTLEQKLIAELAPLAMERVRFQVELQPLSEPGPTGAEQVCFRFSPNPGEPLQPLSE
TASGGEMSRFLLALKLCFSEADPVG-TLVFDEIDAGVSGRVSQAIAEKLQQLGRRHQVLC
VTHQPLIAALADHHYRVRKQ----------------------------------------
--------------------------------VSGDRTHVELEALRDRDQRRQELAELAG
GNSAEEAISFADSLLKQAEASGPASTAKPNTNKPKRATKR-----
>PromCC|33241331
------------------------------MLLGLRLHNIALIESINLSFEQGFSVFTGE
TGAGKSVFLSAIDSLLGGGSIGSGSRLMRSGTS-------NCLIEGCFSIDSNVKNWLEE
NSFEIN---EQEFFVSRDWKITDG-RLTSRIRLNGEIINKKQILTLRPRLIDLAEQGQSH
QLNSSTYQLQLLDRFGSDEIDKATTLVKTSWNQWLTSKKELEEIKIKMLNIEDELLKVKA
FLLDLETIKIENPLEEVELKEEQDRLVHGVKLQDALLILFNRLKDSTD-EFPTVHDHFSI
CIQELKTIAKLDPSQSIHLDILLDLYNKLDDFLVGLEDYRGLLDTDPAKLDLIQNRLADI
NKLKVRYNLDYSNLILKRDQSLQLLEK-SSIDDEFNDLEEKEKLCKLDLETNCLLLSKIR
KKYAGQLEENLVNYLKPLGLEHIQFKVDFSP-SPFSQIGSDAIEFLFSANPGVALAPLAD
IASGGERSRFLLALTTVFADVSGSS-TLIFDEIDAGVSGRISAAISKLLKNLSFKKQVFC
ITHQPLVAALADNHFSVLKI----------------------------------------
--------------------------------INDGMTNSKILLLKDFKDRQEELAKLAG
GNFA-QANEYAASLLANKAA-------------------------
>Crow|67924115
------------------------------MLSLLQIKNFALVDRLTLQFSQGLNVLTGE
TGAGKSIILDAIDVVLGGK---VNNRLIRQGTQ-------QASLEATFEEDERVLAWLQQ
QEIDTLD--DGTVVCLRELSLTGT-TVRSRSRINGVLVNLQLMGQFRHLLVEITAQGQTV
QLMDATRQRELLDLYGGNTILKQRKLVESAYENWKKAEKILDKRKKSEQERLQRLDLLEY
QIKELDEAQLNDPDELQQLEQERDRLSHVVELQKLSYQTYQLLYQDDN-GEPAIADRLGE
AEMLLTNMTDYDTEIEPLLEMVKSALTQVVEAGKEINGYGDRLEADPQRLTEVEERINLI
KRICRKYGPDLADAISFYQKLSAELEELNDDEQSIEKLEKEYNLAEEELRNICKELTLLR
QKAATKLEKQLVKELKPLAMDKVVFVCQITP-CNPSINGSDQIIFYFSPNPGEKIQPLSR
TASGGEMSRFLLALKACFAKSEKCSGTLIFDEIDAGVSGKVAQAIAEKLHSLSETYQVLC
VTHQPLVAAMAENHFRVEKQIIEELSELENEENGQL-----S------------------
--------------------------------LPELRTVVRVKALENIQTRKEELAQLTG
GHSSDDAMEFAKSLLVKAESYRL----GKQKILKK----------
>Syn7335|254423499
------------------------------MLVSLKIENFALIDQLELELKPGLNVLTGE
TGAGKSIILDAIDAVLGGK---ASGRWVRTGTE-------KALVEATFQVDTRLSGWLSE
QAIPDG---GAIITCRRDLTAGKN-SVRSKSRLNGIPVKKPQMDALRQLLIEITAQGQTL
QLGDHDLQRDWLDGFGDQKLLEQKGQVAANYAAASSAKKILDARRQADRQRAEQIEMLQF
QNKEFSEAALEDPNELEDLQIEHQRLSHSVELQQQSYQVYQMLYENDD--GSACSDLLGD
AETVLTDMLRFDPDINPIIEMVAEALAQVQEAGQQINAYGENIETDPERLDQIEARISQL
KQLCRKYNRDLPELIEHYQTIQASLASMGEAGQSIEELEKAYQHKQAKLLESCDRLTKLR
QAAAKKLEADLVTQLKPLAMERVKFKVDIQS-QVPTIHGGDAIAFLFSPNPGEPLQPLAD
IASGGEMSRFLLALKACFSKVDPIS-TMVFDEIDVGVSGRVAQAIAEKLHQLSREHQVLC
VTHQPLVAAMADAHYHVGKHVIASATEPASKHSQKPKSKSAQTQLLEAVPTKAPTKEEAK
ALEKIAAQTRRHAKGRSQDQTKGKTKEAKARTDAGERTIVRVTPLGNTEARRDELAQLAG
GRSHSEAIAFADSLLAQAETIRK----AG----------------
>Syn307|148243631
------------------------------MLTGLHISNIALIDSQELVFGPGFTVLTGE
TGAGKSILLDALDAVTGGG---QPQRLLRDGCV-------RGSIEASFGWTKPLRQWCQA
QELDLDD--EEELLLSRELRLLDG-RFSSRSRLNGVSLNRAALAELRPLLLDLTGQGQTQ
QLARAGQQRRWLDRFGGSELSAVLQPVRQCQQLWTQAAAALEQARAQQEAVLQDRANQEE
QLQALEAAQLDNPQERLLLEQEQDRLCHGVRLQQGCQEVQGRLIEGAE-GAPSVLEHLGA
CDQELSAMAALDPALQPIRQSWIDAQSALEDLGRDLDRYAAALEADPEHLAALQERIAAL
KALERRFGADLEALIERRDQLRDTLQA-GGAAAALVALEQEEALRRQQRDAACQKLTDQR
RKAAERLEHDLMQALRPMALPHVRFAVELVP-AQPSEHGAENVQFLFSANPGQPLAPLRE
VASGGEMSRFLLALKTCLSEADGEI-TLLFDEIDTGVSGKVSAAMAALLQRLAQHRQVFC
VTHQPVVAAAADQHLLVRKQ----------------------------------------
--------------------------------VEQGNTRSLIEPLSTLQERQRELAELAG
GDSG-EAREFAASLLQRQAA-------------------------
>Syn9605|78214193
------------------------------MLTGLQLQNIALIESLELDFSSGFTVLTGE
TGAGKSILLDALDAVLGGAQGSSGIRLLRAGSD-------RARIEAAFQLNPALEQWLIA
AEFDP----EEELLISRAWKRQEGDRYSSRCRLNGSTVNRQQLLELRPLLIDLTVQGQTQ
LLSRAGQQRLWLDRLGGSALAEVKARVADAWTEWRQASDALMALEQEQQRSEQERAEQEE
QLEQLQAADLDDPEEQQRLEQDQDRLVHGVRLLESLALLFGRIRDGVD-QAPSLQDHFAA
CIQELQAMAQLDGSLEPLLDQALDLEAGVDALLRSLDQYGLALESDPDHLERIQDRLSVL
KRLQRRYGLDLAGLIQRRDELLQRLGS-EGFAADLTRLHQVENDRRQTRDQANAALRRER
SKATEALEASLLKLLPPMGLANVRFKVDLTP-CDPAEHGADAVQFLFSANPGQPMAPLTE
VASGGEMSRFLLALKTTLAAVDGSS-TLLFDEIDAGVSGRVSGAMADLLQTLARQRQVFC
VTHQPLVAAVADHHFRVSKH----------------------------------------
--------------------------------VEDGVTHSRVSRLRDTQERRQELADLAG
GD---QADAYAASLLDQRTA-------------------------
>Nosp|186684779
------------------------------MLLCLRIENFALIDQLELEFGAGLNVLTGE
TGAGKSIILDAIDAALGGK---VSSRVIRTGTS-------RAMVEATFTSNPPLAAWLTE
QEIDLLD--ENSVVISREITATAT-NIRSRSRVNGVLVNRQIMGGMRDRLVEITAQGQTV
QVGQSAQVRDWLDLYGGDSLMQQRHKVATSFNTYQQAHLALEKRRTSERERLQQLDLLTY
QVQELGAANLNEPNELEQLGQERERLNHVVDLQQMSYKVYQALYQNDN-ETPAAADLLGD
SEATLNDMVEYDTQLQHLLELVRDAQAAVMEVGRQINAYGDGLEADPQRLEEVEERIQEL
KQICRKYGPTLTEAIAYYQRIQGELAQLNDSEQSIENLEQQEKACFEKLTQATNQLTQLR
SKAAANLESRLIAELKPLAMEKVKFLVEIVP-TFPTVMGADKITFTFSSNPGEPLQPLTE
VASGGEMSRFLLALKACFSQVDVAG-TMVFDEIDVGVSGRVAQAIAEKLHQLSQRNQVLC
VTHQPLVAAMADRHFRVDKQTINQGKGK---KANN------E------------------
--------------------------------NSEQRTVVRVTTLDNLTTRREELAQLAG
GKSASDAIAFAESLLLQAANHRQ----KIKN--------------
>PromAS|123969454
------------------------------MLIQLKIENIALIEIIEINFEKGLNIITGD
SGSGKSLILDSLNALFGGTNI-PLKHLIRPGKD-------FCVIEAIFSSSFQINNWLIS
NGFEIT---SSELQIKRKSYKKNN-KILSKYSLNDLPINKQSLEKLGRFLIDFAGQSDTF
IFDSLDKRRLIIDDLCSQEFRDTSERIKSIWRESEKLTRLLNEKIEFSRNQEEKNLAIKH
MLKSLEEADLNSSQEILELELLENKLVNNLEINNSIKSSLENLNNFSH-DEPSVTSFLNQ
SLKILNKTADFDLKIQKFREKLLNIHTDVEDLIFELKSYLQEIENYESNLPEIQRRLFFL
KNLERTFSLDLTQLIEKRDQLKTYFQQ-NDQGNEICSIKSQIENLQHNLNSLFVIQSTER
KKIAKQLKNSVMSTLGNLGLENANFSIQFSA-SKPSGDGIDDINFLFSANPDQKLAPLSN
VISGGEMSRFLLAIKSSISKQPN---TFFLDEIDSGLSGKSLFSLVELIKEISKNQQVLC
ITHQPFLAARGSAHFKVHKN----------------------------------------
--------------------------------VINGITYTSIAKLTTKNQRKNELIELIG
GGSC-EVNEYASRLLDCSAA-------------------------
>Rapb|282896259
------------------------------MLLSLRIDNFALIDQLELDFGPGLNVLTGE
TGAGKSIILDAIDAVLGGR---VSSRVIRTGTN-------RAVVEGTFSITPFLATWLTE
QEIDLID--DNSLVISREITASGI-NIRSRSRVNGVLVNRQIMTSLRDCMVEITAQGQTL
QVRQSAQLRDWLDIYGGEDIIQHRQKVSTAYAAYQEAHKNLEKRRRSEKERLQQLDLLTY
QIQELTTANLHDPQEMELLNQERERLNHLVDLQQMSYKIHQSLYQNDA-GTPTAVDLLGG
SETILNHIVEFDPQLQGILELVRDALATVMEVGRQISMYGDGLEADPQRLEEVEERVREL
KQICRKYGPSLSEAMEYYQRIQNELEELNSTEDSLESLEQQERVCLQQLNQVCQQLTQLR
LQSAINLESHLLAQLKPLAMEKVKFQVEITP-TPPTPTGADKITFMFSPNPGEPIQPLTE
IASGGEMSRFLLALKACFNQHHTVQ-TMIFDEIDVGVSGRVAQVIAEKLHQLSESQQILC
VTHQPLVAAMADRHFRVYKEVIEK----------N------G------------------
--------------------------------NTEERTVVRVTSLDNLNTRRDELAQLAG
GKSANQAIAFAESLLIQAAKLR------VQD--------------
>YellA|86607238
------------------------------MLRLLRIENFALIEYLEIPFRAGLNVLTGE
TGAGKSIILDALDAALGGP-----ARALRSGSD-------RGLVEAIFQPTAALEAWLEQ
EQIEPL---EEGLVCSRELVMRNG-KLSSRLRVNGVLVNKAQMLSLRSQLVEITAQGQTS
QLQSPQTQRRWLDAFGGEKLLRLRSEVAACYQTWSQLKAEIASRQQNQHLRLQRLDLLEL
QAQELAALRLEDPDELTKLERERERLAHRVELQQQSYAAHQLLYQNDS-GSPAIADLLAQ
AERLLQSMAQRDPDLTPLVEMVSSALVQVEEAGRELLRYGETLEADPSRLSKIERRLAQL
RQACRKYGPTLAEVMAHAERLKAELAQLRDESTDLEELEARLDQAAQELERHCQMLSHLR
QQVAHQLEKALVEELGPLGMSGVQFQVQIQA-GSPTAEGVDQVSFWFSPNPGEPLQPLAD
IASGGEMSRFLLALKAVFSRVDPVA-TLVFDEIDVGVSGKVAQAIAAKLHQIARSHQVLC
VTHQPLVAALADHHLRVYKV----------------------------------------
--------------------------------VQEGRTCVRVDSLRE-GERREELAQLAA
GHSAQEAMGFVEALLKQAAQLRQLQLAGSA---------------
>Prom9215|157414318
------------------------------MLIQLKIENIALIEIIEINFEKGLNIITGD
SGSGKSLILDSLNVLFGGTNI-PLKHLIRPGKD-------HCMIEAIFSSSSQINNWLIS
NGFEGS---NSELIIKRKSFRKNN-KILSKYNVNNLSINKTLLEKLGRFLIDFAGQSDTF
IFDTLDKRRTIIDDLASQGLRNTSAKIKNIWEESEVLKLLMNKKIESNNKQQENNFVFKQ
MLKSLEEAKLNSCDEISELELLENKLVNNLEINNSIQLSLENLNNFSH-DNPSVASLINQ
SIKTLNKTADFDSEIQKFREKLLNIQSNVEELIFALNSYLQDIENYESNLPEIQKRLFFL
KNLERTFSLDLPKLIEKRDQLKMYFQQ-NDKDNEIIQIKSQIKKLQSNLNFLFLTQSTER
KRIAKQLQNSVLSILRNLGLKNANFSIQFSE-CKPSSDGIDNINFLFSANPDQKLAPLSN
VISSGEMSRFLLAIKSSISKKPN---TFFLDEIDSGLSGKSLFSLVELIKEISKNQQVLC
ITHQPFLAAGGLAHFKVNKK----------------------------------------
--------------------------------VINGVTYTSIAKLTTKKQRKHELVELIG
GGFG-EANDYASKLLDRAAA-------------------------
>PromN2A|72383161
------------------------------MLNSLRFQNIALFGNTEIDFEKGFTAFTGQ
TGSGKSIFIDTLNALLANKKTPLDNRLVAEGSL-------CSSIEGVFSVLQNTKNWLIN
QELDI----DEELIVTREWRLKEN-KYKSRFRINGVIVNRDQISELRSLLLDFTLQGDTY
ILNNSLHQLSLLDSLGLNLIKESITKVKQNWNIWNDSNFRLEEARVRTMNSKKEFEEMKY
IYQDLDKLELEDPNEQIKLETDQNRLSNILRLKEGVKSLLTRLNESLD-EYPSILDHADF
CINELKSLSQIDSSLEPISESFYTITNNLNDLIYQINDYEKTLDIDPSFLNDLQVRLSTL
KFYQKKYQRNISDLIQYKNELFNSLSL-QESSNSINEYSSDENKKRTIRDKSNKDLSVIR
KNIASQLEEKLIISLKKLGIPNVRFKVVFEE-CEPTINGIDKVNFMFSANPGIPLASLAE
TASGGEKSRVLLAIKAIFSTFENCN-LLIFDEIDSGVSGSISSYVANLLCELANHRQVFC
VTHQPLIAAFADNHFALKKS----------------------------------------
--------------------------------VISGHTKSDFINLREISDRQRELALLAG
GEIV-EANAYAASLLEHKAA-------------------------
>Syns9917|87123352
------------------------------MLTGLRLQNIALIDSLELDFEQGFTVLTGE
TGAGKSILLDALDAVLGGLQGTAAQRLIRRDGD-------RAGIEARFTVQAALRAWLAA
HELPLDD--DQELVVSRDWRRQDD-RLSSRFRVNGVVINRQQVLSLRPLLIDLTVQGQSQ
QLSRPGLQRRWLDRLGGPELEELLQRVRQHWQQWRLCSERLEQARADHQRLQHDWGERQE
LLAELEAAALEDPLEIQALTAEQDRLVHGVRLQEGLAELVGRLQDGAD-QAPSAVDHLVA
CCHELQQMVALDGSLQPLAERCLDLEATVRDLIRDLETYAAALESDPGRLHALQDRLALL
KRLERRHGQDLSGLCELRDALREQLEP-GGADGAVQALELEEHQARLQRDQSNGVLTERR
HRVARQLEQDLLAHLRPMGLANVRFQVAVHP-SEPGEAGADAVAFLFSANPGQPLAPLGE
VASGGEMSRFLLALKTCLAAVDGSS-TLLFDEIDTGVSGRVSGAMADLLRTLSRHRQVFC
VTHQPLVAAAADHHFRVSKA----------------------------------------
--------------------------------VENGETRSRVSHLRDTQARQQELAELAG
GDLG-EARAYAASLLEQRAA-------------------------
>Prom9312|78780191
------------------------------MLIQLKIKNIALIEIIEINFEKGLNIITGD
SGSGKSLVLDSLNVLFGGTNI-PLKHLIRPGKD-------HCAIEAKFSSSFHINNWLIS
NGFQSS---SSVLNIKRISYRKNN-KVLSKYSLNNLSINKKSLEELGGLLIDFAGQSDTF
IFHTQDKRRLIIDDLCSHEFRDTSAKIKKIWGESQFLKGLMNEKIESSRKQDENNLVIKQ
MLKSLEEANLNSSEEILELESLENKLVNNLEINHSIQSCLDNLNNFSH-DEPSVAFLINQ
SIKNLNRTSDFDLKIQKFRDKLLDIQTYVEDLIFALNSYIQDIDNHESNLSEIQQRLFFL
KNLERTFSLALPQLIEKRDQLRTHFLK-NDKDNEIRNIENQIENLQSKLNSLFLNQSSER
KKVAKQLQDSVISILRNLGLENANFSIQFSE-CKPSGDGIDNINFLFSANPDQKLAPLSN
VISGGEMSRFLLAIKSSISKKPN---TFFLDEIDNGLSGKSLFSLVELIKEISKGQQVLC
ITHQPFLAARGLAHFKVNKN----------------------------------------
--------------------------------VMDGITYTSISKLTTKKQRQHELIELIG
GASA-EVNDYASRLLDQAAA-------------------------
>SynsBL|116071812
---------------------------MLVVLTGLQLNNIALIDSLELDFCDGFTVLTGE
TGAGKSILLDALDAVLGGAQGANGLRLLRSGCD-------RAQIEASFNPSNQVRQWLLE
ADFDCD---EEELLLSREWKRQDETRFSSRSRLNGISVNRQQLMELRPLLIDLTVQGQTQ
QLSRPGQQRRWLDQLGGAALADRLESTKTTWNRWKAAAIALNTSEQERERLEQERLEQED
LLDLLEKADLDDPSEDGLLEQEQDRLVHGVRLQEGLGLLFGRLREGAE-QAPSLQEHFAV
AIQELQAMSQLDGSVQPLRDQALDLEAGINDLLQSLDDYSCTLDSNPERLGSIQERLADL
KRLQRRHGLDLAALIERRDHLRHILED-GGAEADLDRLRLAEELARADRDEANALLHGSR
LKAADSLQASLLELLPPMGLANVRFQVELSE-SEPADHGADAIRFLFSANPGQPLAPLQD
VASGGEMSRFLLALKTTLATVDGSS-TLLFDEIDAGVSGRVSGAMAELLHVLAQHRQVFC
VTHQPLVAAVADHHFRVSKH----------------------------------------
--------------------------------VDAGITHSRVSQLRDTQQRRQELADLAG
GD---QAEAYAASLLAQRSA-------------------------
>Prom9515|123967137
------------------------------MLIQLKLKNIALIEIIEINFEKGLNIITGD
SGSGKSLILDSLNVLFGGTNI-PLKHLIRPGKK-------ECLIEAKFSNSSKLTDWFSR
NGFKEI---SDEIFVKRQSYKKNN-KIHSKYTINNLSVNKKVLGKLGLLLVDFAGQSDTF
LYDNQDYRRRIIDDLGSKRLKKINFDIKSLWQEFQILKKRREEKKEAFKKKEENNFAIQE
MFKMLEEANLNSKSEISELQSKELRLSSNFDIKNSIQLSLDNLNSYNN-DS-SVSYLIAQ
SIKQLSKVSQFDSKIKDLNDDLISIQNDVENLIFALTKYSEQLENEDFSLEEVQKRLFYL
QNLERTFSLELPDLILKRNELKTFIED-NLDEEEIKKLDIQINKLEVNLNTLFEIQSSQR
KETADQLQNSVISILKNLGLENADFSIEFSK-VASSSEGNETIDFLFSANPDQKLAPLSK
IISGGEMSRFLLAIKSSISQKSN---TFFLDEIDNGLSGKSLYSLVELIKATAQDRQVLC
ITHQPLLAATGNSHFKVKKN----------------------------------------
--------------------------------VINGITFTSVLKLNTKRERQNELIELIG
GGFS-EANSYASTLIDKAAA-------------------------
>Cya8802|257059860
------------------------------MLSLLQIKNFTLVDQLTLQFGQGLNVLTGE
TGAGKSIILDAIDTVLGGK---VNNRLIRQGMQ-------QASLEATFQGDTTLNEWLHQ
QEIEPLD--DGTIVCYRELILTGE-TLRSRSRINGVMVNLQVMGQLRDRLVEITAQGQTV
QLMDSTRQRELLDLYGGTTLLKQRDRVEIAYENWKLVEKALEKRRQSEKDRLQRLDLLDY
QLKELSEAELTDPDEVEHLEQERDRLSHVVDLQQLSYQTYQLLYQNDS-GEPAIADQLAE
TENLLTNMAEYDIEIEPILEMIRSALTQVVEAGQQINSYGDALEADPERLTEVEERINLL
RRICRKYGPSLGDVINYYQKLQDELAELTDNQQSIEQLEKDYKIAQETLEKASQELTQLR
QQAATKLEKQLVQELKPLAMDKVIFVCQISP-CSPTPSGSDKVVFYFSPNPGEKIQPLSS
TASGGEMSRFLLALKACFTKSEKRSGTLIFDEIDAGVSGKVAQAIGEKLHQLSHQYQILC
VTHQPLVAAMADNHFRVSKQIIEESSELLNAENESL-----N------------------
--------------------------------LPEIRTVVRVMALDNLQTRKEELAQLTG
GNSAKDAIEFAQSLLAKAELYRL----GKR---------------
>Prom9313|33864535
------------------------------MLTGLLLQNIALIESLELEFSSGFTVLTGE
TGAGKSILLDALDAVLGGAQGASGVRLLRAGSD-------RARIEAAFQLSPALEQWLIG
AEFDP----EEELLISREWKRQEGDRFSSRCRLNGSTVNRQQLLELRPLLIDLTVQGQIQ
LLSRVGQQRLWLDRLGGSSLAEVKAQVADAWTDWRVAADALMALEQEQQRFEQERAEQEQ
QLEQLQAADLEDPDEQQRLEQDQDRLVHGVRLLEGLALLFGRLRDGAD-QGPSLQDHFSA
SIQELQAMAQLDGSLEPLRDQALDLGAGIDALLRSLDQYGLALESDPDHLERIQDRLSVL
KRLQRRYGLDLAGLILRRDDLLHRLGA-EGFAADLARLHQDENDRRQSRDQANAALHRER
SNAAEALEASLLELLPPMGLANMRFKVDLTP-CDPADHGADAVQFLFSANPGQPMAPLTE
VASGGEMSRFLLALKTTLAAVDGSS-TLLFDEIDAGVSGRVSGAMADLLQTLARQRQVFC
VTHQPLVAAVADHHFRVSKH----------------------------------------
--------------------------------VEDGVTHSRVSRLRDTQERRQELADLAG
GN---QADAYAASLLDQRTA-------------------------
>Cya7822|196255635
------------------------------MLSVLRIQNFTLIDQLELEFGPKLNVLTGE
TGAGKSIILDAIDIVLGGK---VNNRLIRQGTQ-------QAIIEATFQTNTKIRQWLSA
QEIDPLE--DGTLVCTRELSLTGN-SMRSRCRLNGVLVNLSLMNQLRESLVEITAQGQTV
QLMDSTIQRDLLDLYGGQPILAQRQVVAAAYEVAKTALQALEKRRQSEQQRLQRLDLLQY
QLKELEEARLTDADELEQLQQERDRLSHVVDLQKSSYQAYQLLYQNDS-GELAIADLLGD
AEAILTNMEEYDKEINSILEMVRNALTQVIEAGQQINAYGDGLEADPERLTEVEERINLL
KRICRKYGPSLTEVISHYEKLQQELSELNDSEQSLEKLEQDYQAAQKKLDELCQNLTELR
LGAAAKLEQQLVKELKPLAMEKVIFVCKMIP-ISPSASGADQIIFYFSPNPGEKIQPLSS
TASGGEMSRFLLALKACFSGADNPSQTLIFDEIDAGVSGKVAQAIAQKLHQLSENHQVLC
VTHQPLVAAMADVHFRVEKEMIEEYSQEEESHNGQL-----K------------------
--------------------------------FPEIRTVVRVKKLENHQTRREELALLTG
GHSADEAIAFADSLLLKAAAYRL----GKP---------------
>Cya7424|218440059
------------------------------MLSVLRIQNFTLIDQLELEFGTKLNVLTGE
TGAGKSIILDAIDVVLGGK---ANYRLIRQGTQ-------QAMIEATFHLNPNLSLWLSQ
QQIDPLD--DGTLVCTRELTLSSN-SIRSRSRINGVLVNLSLINQLREHLVEITAQGQTV
QLMDSAIQRELLDLYGGQPILTQRQKVVSVYEIAKTAHQTLEKRRQSEQQRLQRLDLLQY
QLKELEEVKLTDPDELEQLEQERDRLSHVVDLQQLSYRVYQLLYQNDS-GDLAIADLLAD
AESLLTNMAEYDNEINSVLEMVKTALTQIIEAGQQINAYGDGLEADPERLTEVEERILIL
KRICRKYGPTLPEVIAHYEKLQQELSELTDSEQSIEQLEKDYQIAQEKLIKTCEDLSELR
QQAAEKLEKQLIKELKPLAMDKVIFACKIFP-CTPGVTGADQIIFYFSPNPGEKIQPLSH
TASGGEMSRFLLALKACFSQTDNPSHTLIFDEIDAGVSGKVAQAIAEKLHQLSEKHQILC
VTHQPLVAAMADAHFRVEKEMIEDYSKQEDSQNGQL-----N------------------
--------------------------------FPEIRTVVRVRKLNNHQTRRDELALLTG
GHSADEAIAFADSLLLKATAYRL----GKS---------------
>PromN1A|124026902
------------------------------MLNSLRFQNIALFGNTEIDFEKGFTAFTGQ
TGSGKSIFIDTLNALLANKKTPLDNRLVAEGSL-------CSSIEGVFSVLQNTKNWLIN
QELDI----DEELIVTREWRLKEN-KYKSRFRINGVIVNRDQISELRSLLLDFTLQGDTY
ILNNSLHQLSLLDSLGLHLIKESITKVKQNWNIWNDSNFRLEEARVRITNSKKEFEEMQY
IYQDLDKLELEDPNEQIKLETDQNRLSNILRLKEGVKSLLTHLNESLD-EYPSILDHADF
CINELKSLSQIDSSLEPISDSFYTITNNLNDLIYQINDYEKTLDIDPSFLNDLQVRLSTL
KFYQKKYQRNISDLIRYKNELFNSLSL-QESSNNINDYSSDENKKRIIRDKSNKELSVIR
KNIASQLEEKLIISLKKLGIPNVRFKVVFEE-CEPTINGIDKVNFMFSANPGIPLASLAE
TASGGEKSRVLLAIKAIFSTFENCN-LLIFDEIDSGVSGSISSYVANLLCELANHRQVFC
VTHQPLIAAFADNHFALKKS----------------------------------------
--------------------------------VISGHTKSDFINLREISDRQRELALLAG
GEIV-EANAYAASLLEHKAA-------------------------
>Micc|254410361
------------------------------MLLSLRIQNFALIDQLELEFAAGLNVLTGE
TGAGKSIILDAIDVALGGK---VTHRLIRTGEK-------RALVEATFRIDGTLMAWLSE
QEIDLLD--EADLVCSREITAKQN-SLRSRSRINGILVNRRLMEQLRDRLVEITAQGQTV
QLFASTRQRRLLDFFGGFPIKQHLDQVTTAYLASQDAWQALQKRRQSEQQRLQRLDWLEY
QTQELSAADLADPDELTELEQESQRLTHVVELQQHSYQVYQSLYQNDS-GAFACADLLGE
AETTLSDMAQYDSQLQPILELVSGALAQVVEASHQINAYGDGLETDPERLEEVEERIRAL
KQICRKYGPTLADAIAHYEKLTSELAELRGNGQSLDELEKSYRQCQEILTEYCNQLTQLR
RVAAEELEQRLVEQLKPLAMEKVQFQVAITP-ITPTVTGADQVTFYLSPNPGEPLQPLAA
TASGGEMSRFLLALKACLSNSGDQGVTLIFDEIDAGVSGRVASAIAERLHHLSQQNQVLC
VTHQPIIAAMADRHFRVDKQVIDQTLLPETKQTNTLVDQGIS------------------
--------------------------------EIDLRTVIRVSRLDHHSHRQEEIAQLAG
GQSGQEAMTFADSLLTQARHWRQ----N-----------------
>Prom9202|254526106
------------------------------MLIQLKIENIALIEIIEINFEKGLNIITGD
SGSGKSLILDSLNVLFGGTNI-PLKHLIRPGKD-------HCMIEAIFSSSSQINNWLIS
NGFEGT---SSELIIRRKSFRKNN-KILSKYNVNNLSINKQLLEKLGRFLIDFAGQSDTY
IFDTLDKRRTIIDDLASQGLRNTNAKIKNIWEESEVLKLLMKKKIESNNKQQENNFVFKQ
MLKSLEEAKLNSCEEISELELLENKLVNNLEINNSIQSSLENLNNFSH-DKPSVASLINQ
SIKTLNKTADFDSEIQKFREKLLNIQSNVEELIFALNSYLQDIENYESNLPEIQKRLFFL
KNLERTFSLDLPKLIEKRDQLKMYFQQ-NDKDNETSQIKSQIKKLQSNLNFLFITQSTER
KRIAKQLQNSVLSILRNLGLKNANFSIQFSE-CKPSSDGIDNINFLFSANPDQKLAPLSN
VISSGEMSRFLLAIKSSISRKPN---TFFLDEIDSGLSGKSLFSLVELIKEISKNQQVLC
ITHQPFLAAGGLAHFKVNKK----------------------------------------
--------------------------------VINGVTYTSIAKLTTKKQRKHELVELIG
GGFG-AANDYASKLLDRAAA-------------------------
>Nods|119513501
------------------------------MLLYLRIQNFALIDQLELEFGAGLNVLTGE
TGAGKSIILDAIDAALGGK---VSSRVIRTGTN-------RSMVEATFTSNPALTAWLIE
QEIDLIE--DNCVIVSREITATAS-NIRSRSRVNGVLVNRQIMGGLRDRLVEITAQGQTV
QVGQSAQVREWLDVYGGDSLLQQRQIIATAFTAYQKAHLVLEKRRTSERERLQQLDLLTY
QIQELGAANLDDPQEWEQLVQERERLNHVVELQHMSYKVYQSLYQNDN-ETPAAADLLGD
SEATLIDMVEYDFQLQPLLDLVRDAQTVMIEVGRQINAYGSSLEADPQRLEEVEERIQEL
KQMCRKYGPTLTEAIAYYQRIQGELAELNDSEQSIESLEQQEAACFIQLTQACAKLTKLR
RQTAAHLESQLLCELKPLAMEKVKFQVEIAP-ISPTAAGADKITFMFSPNPGEPLQPLIA
IASGGEMSRFLLALKACFCQVDAAE-TMVFDEIDVGVSGRVAQAIAEKLHQLSQNNQVLC
VTHQPLVAAMADRHFRVDKQTITQ----------S------N------------------
--------------------------------NTEQRTVVRVTNLENLSHRREELAQLAG
GKSATDAIAFAESLLLQAANHRR----QEIN--------------
>Cyab|254431896
------------------------------MLTALRLENIALIERLELGFSSGFTVLTGE
TGAGKSILLDALDALLGGAPGSAGTRLLRQGAS-------GGRIEASFTLSPPLERWLTD
QQLEDAVLEEDALVLARDWRLNEG-RLSSRHRLNGISINRSQLLELRPLLLDLTVQGQTQ
HLARAGQQRRWLDRFGGADLQQALAVAASAWGAWKRAAAALQEARAAWHEARQRRAEQEQ
CLVELEAAGLEDPQELGRLQQEQDRLAHGVRLQEGVTVLLGRLVEGAE-GAPSVLDHLAA
CEPEWQAMRHCDGSLDTLHGRAAEVLVLVQELARDLDRYGASLDSDPESLADLQVRMQQL
RLLERRHGRDLGELIALRDQLRGQLAP-GGLEASLQALEQAESAARQQRDGANAALSALR
REAAGRLDAQMVEALRPMGLANVRFQVQVSP-ADPGEEGADAVQFLFSANPGQPLAPLAE
VASGGEMSRFLLALKTCLAAADPHV-TLLFDEIDAGVSGRVSGAMASLLRRLAAQRQVFC
VTHQPLVAAAADHHFQVSKQ----------------------------------------
--------------------------------VVAGLTHTRVSHLRDTRERQAELAELAG
GDHG-QARSYAASLLEQRAAESG----------------------
>Acam|158335908
------------------------------MLLSLRIENFALIDTLDLTFTDGLNVLTGE
TGAGKSILLDAIDLILGGK---ALSSMLRTGES-------RTLLEASFSLTPNLNTWLAD
TDIDPL---DDLLVCSREISTQNT--LRSRFRVNGVVVNKQQVAQLREQLIEVTAQGQAV
QLGRADRQRQCLDGFGGEPLLKQRQQVTKAFARWQNITTELNTFRQNEQQRLQNIDLLRY
QLQELDAANLSDPNEQTNLEQELQRLSHSVELEQQSYQVYQLLYEQDQ--GDACGDLLGQ
AESVLIDMSQYDSQLEPILELVQQALTQVQEAGSLINAYGNTVETDPEQLQSVEARLMEL
KQICRKYGPSLEDAIAHHQTIQSQYADLTGEGQSLEELEQTAAEYKAKLQQACAKLTALR
QKAAQQLESRILQELKPLALDKVQFQVGLQS-ISPTQHGADQIQFLFSANPGEALQPLSE
SASGGEMSRFLLALKACFSQGEGVG-TLIFDEIDAGVSGHVAQAIATKLYHLSQNHQVLC
VTHQPMIAAMADAHFQVQKQVVMQGAKSAR-----------T------------------
--------------------------------KTAERTVVQVTSLDD-QQRRQELAEIAG
GQTTQQALTFVDSLLQQAGQVRQSYANGKTATQSKKAKKRAVNSA
>Prom9301|126697241
------------------------------MLVQLKIENIALIEIIEINFEKGLNIITGD
SGSGKSLILDSLNALFGGTNI-PLKHLIRPGKD-------FCVIEAIFSSSIQINNWLIR
NGFEIT---SSELQIKRKSYKKNN-KILTKYSLNDLPINRQSLEKLGGFLIDFAGQSDTF
IFDSLDKRRLIIDDLCSQEFRDTSERIKNIWGEIKVLKALMDEKIEFSRNQEEKNLAIKH
MLKSLEEADLNSSEEILELELLENKLVNNLEINNSIKSSLENLNNFSH-DEPSVTSFINQ
SLKILNKTADFDLKIQKFREKLFNIHADVEDLIFDLKSYLQEIESYESNLPEIQKRLFFL
KNLERTFALDLTQLIEKRDQLKMYFQQ-NDQGNEICRIKAQIENFQSNLNSLFVIQSIER
KKIAKQLQNSVMLILSNLGLENANFLIQFSE-CKPSGDGIDDINFLFSANPDQKLAPLSN
VISGGEMSRFLLAIKSSISKQPN---TFFLDEIDSGLSGKSLFSLVELIKEISKNQQVLC
ITHQPFLAARGSVHFKVNKN----------------------------------------
--------------------------------VINGITYTSIAKLTTKNQRKNELIELIG
GGSC-EVIEYASRLLDRSAA-------------------------
>Artm|209528038
------------------------------MLISLRIENFALIDHLDLEFGPGLNVFTGE
TGAGKSIILDAVDAVLGGK---VDRRSIRTGCD-------RSILEACFEVDPGLIDWFRQ
QEIDLVD--GSLVVCCRELVVNQD-KFRSRSRLNGILVGRGIIDRLRDRFVEITAQGQTV
QLGKPALQREWLDLYGGSNTLRLRERVGEAYMRAREVQNALQKRRQDSQQRLQRIDLLQY
QIRELQNANLTDAGELEALQQEQQRLSHVVELQHQSYGICQALYQNDK-GELAAADLLSQ
AEMVLRDLVEYDSQLQPILAMVEDALAQVTEAGQQIGRYGEQLESDPERLQEVEDRIADL
KQICRKYGQTLREVMDYYNAIEQELAQLEDGENSLETLEKAYFEAQGKLKQVCDLLRGER
EKIARGLETHLIAELQPLAMDSVRFQVQITP-TSPSPMGADQIQFCLSPNPGEPIKPLSE
TASGGEMSRFLLALKACFSQIEGSG-TLVFDEIDVGVSGRVATAIAQKLYQLSHCHQVLC
VTHQPLVAAMADHHFRVAKVVIGNSP-----QDTE------E------------------
--------------------------------AVKQRTVVRVTVLDT-PGRREELAQLAS
GRSVQEAIAFAESLLTQAATLRQ----ARTPPLTQTQAV------
>Syne6301|56752323
-----------------------MTGREQAMLQSLRIENFALIDQLELELGQGLHVLTGE
TGAGKSILLDAIDCVLGGK---PGGRPIRSGCD-------RALLEATFALSPDLATWLQE
QAIEAI---EDSLICSRELVQSSN-GLRSRSRVNGVLVNRQQLAELRRHLVEITAQGQTV
ALGQTAQQRDWLDSFGGESLAKQRQGVALAYAAYREAAQTLETRRQSDRDRLRQQDLDRF
QLEELTQAELSDPEELTQLSQERDRLAHVAELQQQSYRVYQALDQSEE--AGSACDRLGE
AEQGLTQMVVFDPSLQPWLQLLQEAIAQVQEVSRQLYRYGEGLESDPDRLAAVGDRIQLL
KQLCRKYGPELKDAIAYQQELQQRLADDNDENQSLEYWEAELAQRQQTLIEESACLTALR
QATAQTLEQKLIAELAPLAMERVRFQVELQPLSEPGPTGAEQVCFRFSPNPGEPLQPLSE
TASGGEMSRFLLALKLCFSEADPVG-TLVFDEIDAGVSGRVSQAIAEKLQQLGRRHQVLC
VTHQPLIAALADHHYRVRKQ----------------------------------------
--------------------------------VSGDRTHVELEALRDRDQRRQELAELAG
GNSAEEAISFADSLLKQAEASGPASTAKPNTNKPKRATKR-----
>Anav|75908453
------------------------------MLLCLRIENFALIDQLELDFGAGLNVLTGE
TGAGKSIILDAIDAVLGGK---VSSRVIRTGTS-------RAMVEATFTTNPPLAAWLTE
QEIDLID--DNSVVISREITVSTS-NIRSRSRVNGVLVNRQLMGGLRDRLVEITAQGQTV
QVGQSAQVRDWLDMYGGDALIQQRQHIATAFSAYQQAHTNLEKRRTSERERLQQLDLLTY
QVQELSTANLSDPQELEQLQQERERLNHVVDLQQMSYKIYQALYQTED-ETLAVSDLLGD
SEATLNDMVEYDGQLQPLLDLVRDAQTAITEVARQINTYGESLEADPQRLEEVEERIREL
KQICRKYGPSLTEAIAYSEKIQAELAALNDSEQSIESLEQQEKVCFEKLTQSCQKLTQLR
KKTGATLESRLIAELKPLAMEKVKFQVEILP-IVPTSAGADKITFMFSPNPGEPLQPLTE
IASGGEMSRFLLALKACFNQADAAA-TLVFDEIDVGVSGRVAQAIAEKLHQLSQSHQVLC
VTHQPLVAAMADKHFRVDKQTVTQGKGK---KSNN------G------------------
--------------------------------NSEQRTVVRVTNLDDLTTRREELAQLAG
GKSASDAIAFAESLLTQAANHRQ----GQRS--------------
>Artp|284051026
MVYDFKLSREPIGLKELGRVDYGQFATIDYMLISLRIENFALIDHLDLELGPGLNVFTGE
TGAGKSIILDAVDAVLGGK---VDRRSIRTGCD-------RAILEACFEVNPDLIDWFRE
QEIDLVD--GSLVVCCRELVVNQD-KFRSKSRLNGILVSRTIIDGLRDRFVEITAQGQTV
QLGKPALQREWLDLYGGSNTIGLRERVSEAYTRAREVQNALQKRRQDSQQRLQRIDLLQY
QIKELQNANLTDAGELDELQQEQQRLSHVVELQHQSYGIYQALYQNDK-GEVAAADLLSR
AETVLRDLVEYDSQLQPILAMVEDALAQVTEAGQQIGRYGEQLESDPERLQEVEDRIADL
KQICRKYGQTLAEVMDYYSAIEEELVQLEDGENSLETLEKAYSEAQGELKQACDLLRGER
EKIARGLEIHLIQELKPLAMDSVRFQVEITP-TSPSPMGADQIQFCLSPNPGEPIQPLSE
TASGGEMSRFLLALKACFSQIEGSG-TLVFDEIDVGVSGRVATAIAQKLYQLSDYHQVLC
VTHQPLVAAMADHHFRVAKVVIPNPNLSLGGSTEE------E------------------
--------------------------------AVKQRTVVRVRALDT-PGRREELAQLAS
GRSVQEAIAFAESLLTQAATLRQ----PRTPPLTPTQAL------
>Cya7425|220906702
------------------------------MLISLRIENFALIDRLELEFAPGLNVLTGE
TGAGKSIILDAIDIVLGGK---VSSRVLRTGRE-------RALLEASFKLTRELSDWLSS
QEIDLLE--DATLLCSREISQTVG-GLRSRSRLNGVVVNRQQLEDLRDRLVAITAQGQAV
QLLQATTQRQWLDRFGGDTLLAQRQHVTSAFSRFQQTQQALEQYWRTERQRLQQLDVLEY
QLRELQQAELTVPEEQISLEQEQHRLSHSVDLQQQSYQVYQILYEQEQ--GLACGDLLGQ
AVTLLTEMSQVDEQVKPLLEMAENALTQVEEVGRQIHSYADSLEADPQRLQEVDARLTQL
KQICRKFGPTLAEAIAYQQQIEQQLQALTAGEQSLEILQQQFQQADIDLKTACEQLTQLR
SLAARALETRLLDQLKPLAMERVQFQVQLQP-IPPTAQGAELIQFDFSPNPGEPLQPLSE
TASGGEMSRFLLALRACFAQVDPVA-TLVFDEIDVGVSGRVTQAIATQLHHLSQHHQVLC
VTHQPIVAAMADLHLRVEKIVQTAPSDPQFPCS--------Q------------------
--------------------------------PETERTVVRVSVLDP-QQRRQELAQLAG
GRSGEQAIAFAESLLHQADNLRQ----PPVAPERKRHKAKTGKRS
>Cya51142|172037351
------------------------------MLSLLQIKNFALVDRLTLEFGQGLNVLTGE
TGAGKSIILDAIDVVLGGK---VNNRLIRQGTQ-------HASLEATFDGNERVLQWLQE
QEIDPLD--DGTVVCLRELSLTGE-TVRSRSRINGVLVNLQLMGQFRNLLVEITAQGQTV
QLMDATRQRELLDLYGGTAILKQRKLVESAYENCKKAEKTLEKRKKSEQERLQRLDLLEY
QLKELDEAQLSDPNELEQLEQERDRLSHVVELQKLSYETYQLLYQNDN-GEPAIADRLGE
AEMLLTDMTEYDKEIEPLLEMVQSALTQVVEAGKEINGYGDRLEADPQRLTEVEERINLI
KRICRKYGPDLADAISLYEKLRAELEELNDSEQSIEKLEKEYNLAYENLVKTCQDLTLLR
QKAATKLEKQLVKELKPLAMDKVIFVCQITP-CPPSMNGSDKVVFYFSPNPGEKIQPLSR
TASGGEMSRFLLALKACFAKSEKSSSTLIFDEIDAGVSGKVAQAIAEKLHNLSETYQVLC
VTHQPLVAAMAENHFRVEKQIIEELSQLQNEENGQL-----S------------------
--------------------------------LPELRTVVRVKALENIQNRREELAQLTG
GHSSEDAMEFATSLLVKAESYRL----GKPSI-------------
>Lyns|119485389
------------------------------MLLSLRIDNFALVDHLDLELGLGLNVFTGE
TGAGKSIILDAIDAVLGGK---VDRRVIRTGAK-------RAILEATFEVEPLISSWLAE
QEIDLVD--GTLAVCSREITLSAG-KLRTRSRLNGILISRKLLDEVRDRFVEITAQGQTL
QLSQPGLQREWLDLYGGTDLIVAKQSVATAYTQAKQAQNILENRRQFEQQRLQRLDLLQY
QTQELEAADLTDADELEQLKQESIRLSHVVELQQQSYKIYQGLYENDQ-GK-AASDLLSQ
AEKILTDMVEYDAQLQPILAMVEDALAQVIEAGRQISSYGEQLESDPQRLQEVEDRIQQL
KQICRKYGQNLAEVIAYYQKIQAELKDLQTGEQSLEALEKDYQEATQKLVLACQNLTQLR
QKTAYKLEIHLIKELKPLAMEKVKFQVEIHP-IEPTITGADQVEFCFSPNPGEPLQPLGE
IASGGEMSRFLLALKACFSEVAGSG-TLVFDEIDVGVSGRVAQAITQKLHQLSQRHQVLC
VTHQPIVAAMGDRHFHVEKEVIGD-------QISN------G------------------
--------------------------------GSEQRTVVRVTQLNN-NQRREELAQLAS
GRSAQEAIAFAESLLTQADSLRE----FQAN--------------
>Prom9211|159904392
------------------------MVTLIAVLAKLRIKNIGLIDSLELSFQKGFTVFTGE
TGAGKSILLDAIDLLLGGNPVTNSSRILSVDSD-------FCSIEGFFKPNSLVNSWLKK
NNFNFE---KNELSISREWKLTDG-KWKSRFQLNCQVVSRQYILGLRPFLADLTAQGSAN
KLSSLTNQLKWIDKLGANEIDNALSKVKLHWNEWKLLSDKLTRARSEYENIQNNYRKMQN
TLEELEMAGINDPSEDLNLKQEEDRLVHGVRLQESLCLLFNSLKESMD-NSPTALDSLSL
SVRELKCITELDNSLRPQLDQVLDLYTNLQVLINDLDQYYSLLESDPNQLNKIQERRVFL
KDLKSKYNRDLQQLILYREQLRESLNN-EAPDIALELLEQHEKNARIQRDKSNADLSQLR
RKVANNFEITLIEHMQLLGLSTASFQVQINS-TLPSDNGSDQVNFLFSANPGQPLSPLVE
IASGGEISRFLLALKAILAQVDGSS-ILIFDEIDTGVSGRVSSAVANLLKEISLCRQVFC
VTHQPLIAAVADHHFSISKV----------------------------------------
--------------------------------LINGSNRSKVHQLKAFQERQAELAELAG
GDFA-EASIYAASLLEKKAA-------------------------
>Noss|17232453
------------------------------MLLCLRIENFALIDQLELDFGAGLNVLTGE
TGAGKSIILDAIDAVLGGK---VSSRVIRTGTS-------RAMVEATFTTNPPLAAWLTE
QEIDLID--DNSVVISREITVSTS-NIRSRSRVNGVLVNRQLMGGLRDRLVEITAQGQTV
QVGQSAQVRDWLDMYGGDALIQQRQHIGTAFSAYQQAHTNLEKRRTSERERLQQLDLLTY
QVQELSTANLSDPQELEQLQQERERLNHVVDLQQMSYKVYQALYQTED-ETLAVSDLLGD
SEATLNDMVEYDGQLQPLLDLVRDAQTAISEVARQINTYGESLEADPQRLEEVEERIREL
KQICRKYGPSLTEAIAYSEKIQAELAALNDSEQSIESLEQQEKVCFDKLTQSCQKLTQLR
QKTGATLESRLIAELKPLAMEKVKFQVEILP-TVPTSAGADKITFMFSPNPGEPLQPLTE
IASGGEMSRFLLALKACFNQADAAA-TLVFDEIDVGVSGRVAQAIAEKLHQLSQSHQVLC
VTHQPLVAAMADKHFRVDKQTITQGKGK---KSNN------G------------------
--------------------------------NSEQRTVVRVTNLDDLTTRREELAQLAG
GKSASDAIAFAESLLTQAANHRQ----GQRS--------------
>Cya8801|218246818
------------------------------MLSLLQIKNFTLVDQLTLQFGQGLNVLTGE
TGAGKSIILDAIDTVLGGK---VNNRLIRQGMQ-------QASLEATFQGDTTLNEWLHQ
QEIEPLD--DGTIVCYRELILTGE-TLRSRSRINGVMVNLQVMGQLRDRLVEITAQGQTV
QLMDSTRQRELLDLYGGTTLLKQRDRVEIAYENWKLVEKALEKRRQSEKDRLQRLDLLDY
QLKELSEAELTDPDEVEHLEQERDRLSHVVDLQQLSYQTYQLLYQNDS-GDPAIADQLAE
TENLLTTMAEYDNKIEPILEMIRSALTQVVEAGQQINSYGDALEADPERLTEVEERINLL
RRICRKYGPSLGDVINYYQKLQDELAELTDNQQSIEQLEKDYKIAQETLEKASQELTQLR
QQAATKLEKQLVQELKPLAMDKVIFVCQISP-CSPTPSGSDKVVFYFSPNPGEKIQPLSS
TASGGEMSRFLLALKACFTKSEKRSGTLIFDEIDAGVSGKVAQAIGEKLHQLSHQYQILC
VTHQPLVAAMADNHFRVSKQIIEESSELLNAENESL-----N------------------
--------------------------------LPEIRTVVRVMALDNLQTRKEELAQLTG
GNSAKDAIEFAQSLLAKAELYRL----GKR---------------
>Glov|37519840
------------------------------MLTHLRIENFALIDNLALDFAGGLNVLTGE
TGAGKSIILDALDVVLGGR---VSGAQVRTGAQ-------RAVIEATFGPSAAIADWLAA
QQIDSL---EEGLVVVREISGKTN-----RARVNGVLVNQAVLRELREQLLEITAQGQSL
QLEKPEVQLELLDNYG--EIAPRRERFRQVYETLQRRKGELARKKAARDDRLQQLDLFRF
QFEELSRAALDDPQEEEQLLADRSRLAHAVELQHNSLKLYEMLYEGAL-DQPAVTDLLGQ
SSELLIQMGEYDASLVPLGEMLENALVQVQECARAVNRYGETVESDPETLEYTEKRLRQL
KNLRQKYGPTLADVIAHYRNLERDLAAIEGSGEDLEVEERELAGETRRATELAAELTRAR
TEAAGRLEGDLVRELAPLGMGKVRFAVRIEP-SRLASSGADRVGFLWSPNPGEPLQPLTE
TASGGEMARFLLALKACLGGADRIA-TLVFDEIDVGVSGRVAQAVAEKLLQLGASHQVLC
VTHQPLVAALADSHYRVHKAVLAE------------------------------------
--------------------------------AGEERTVVRVETLNKTEARREELAQLVG
GHSAHEALEFAGALLADADRRRS----AVRP--------------
>Syns8102|33867053
------------------------------MLTGLQLQNIALIDRLELEFGSGFTVLTGE
TGAGKSLLLDALDAVLGGAQGSAGQRLLREGSE-------RSRIEASFQLTPILRAWLSD
GDFES----EDELLVSREWKRLDGERWSSRSRLNGTPVNRQQLLSLRPLLIDLTVQGQTQ
LLSKPGQQRQWLDRLGGSSLAALRADVAAAWQGWCESATALEAVEREQQRCEEERAEQEA
LLEQLEAAGLEDPGEQEQLEQDQDRLVHGVRLQEGLAQLFRRFRDGAD-QAPSLQDHLAA
SVQELQVMAQLDGSLTGVKDQALDLEANVEELLRSLDHYSLALESDPEHLDRIQERLAEL
KRLQRRHGLDLAGLIDRRDGLRQRLGD-RGFEADLQRLRMVEQSQRQQRDQANAALRQAR
SQAAIDLQASLLKLLPPMGLANVRFEVDLRY-AEPADHGADAVSFLFSANPGQPLAPLVE
VASGGEMSRFLLALKTTLAAVDGSS-TLLFDEIDAGVSGRVSGAMADLLRSLGEQRQVFC
VTHQPLVAAAADHHLRINKE----------------------------------------
--------------------------------VKEGVTYSRVSRLRDTRERQQELAELAG
GD---QADLYAASLLAQRSA-------------------------
>Thee|22299442
------------------------------------------------------------
------------MSSLG-----------KQGQE---------------------------
------------------------------------------------------------
------------------------------------------------------------
------------------------------------------------------------
-----------------------------------------------------SHRIHQL
QRLCRKYGPDLASVIAYRDRIQAELAALKDATTSQECLEAEVAQRRQVFEQASEQLHQLR
QGAAERLQQDLLAHLGPLGLPQARFTVQLTT-TEASSSGSDEITFLWSANPGQPLQPLGE
TASGGEMKWLALPVM---------------------------------------------
------------------------------------------------------------
------------------------------------------------------------
---------------------------------------------
>Syns9916|116074272
------------------------------MLAGLRLHNIALIESLELDFEPGLTVLTGE
TGAGKSLLLDALDAVLGGMQGTAAARLVRNGQA-------RAGIEARFDPSAAVKTWLEG
QQLALEDGEEEELVVCREWRRQDD-RLSSRFRINGVAVNRQQVLALRPLLIDLTVQGQTQ
QLARPGQQRRWLDRLGAAELEACLAQVRRHWLLWREAFGALEQARMQAERFQEQLEERQA
LLEELEAAHLEDPDELRQLTAEQDRLVHGVHLQEGLGELIGRLQDGAD-QAPSAIDHLLA
CCHVLQQMQQLDGSLQPLSERCLDLEAGLRDLTRELELYGTALDSDPARLEELQDRLALL
KRLERRHGRDLEALCDLRDELREQLSE-GGVDAALEQLVIAEQTARQSRDQVNQQLTAHR
EKAAHSLEQTLLDHLRPMGMANVRFQAAINP-CEPGEQGADAVQFLFSANPGQPLAPLAE
VASGGEMSRFLLALKTCLAGVDGSS-SLLFDEIDSGVSGRVSGAMADLLRTMAAQRQVFC
VTHQPLVAAAADHHFRVSKT----------------------------------------
--------------------------------VVDGQTRSRVSHLRDTQAREQELAELAG
GDLG-EARAYAASLLDQKAA-------------------------
>PromMED|33862269
------------------------------MLIQLTLKNIALIEIIEINFEKGLNIFTGD
SGSGKSLILDSLNVLFGGSNI-PLNHLIRPGKE-------ECLIEAKFSNSSQVTDWFSK
NGFYKI---SGEIFVKRKSYIKNN-KILSKYTINNFSISKKLLEELGLLLVDFAGQSDSV
LYDNQDYRRSIIDDLGSKELKTINFEIKNMWQEFQNLRKRRQDMMHSYKQKEENNFVIKE
MYKVLEEANLNSGNEIFELQSKELRLSNNFDINNSIQLSLDNLNSYKN-EAPSISYLIAQ
SIKQLSKVVQYDSKIKDLYENLMNIQSDVENLIFALTEYSEELENEDISLEEIQKRLFYL
QNLERTFSLELPKLILKKDELKKFVDT-NLFEEEIKTLDIQINNSQANLNTLFEVQSFQR
RKTAYQLQDSVISILKNLGLENADFSIKFSK-VTASSEGNENIDFLFSANPDQKLAPLSK
VISGGEMSRFLLAIKSSISQKPN---TFFLDEIDNGLSGKSLHSLVDLIKLTAQERQVLC
ITHQPFLAATGNTHFKVKKN----------------------------------------
--------------------------------VINGITFTSITKLITKKERQNELIELIG
GGFS-EANNYASTLIDRAAA-------------------------
>Scys6803|16331062
------------------------------MLLSLRINNFALIDCLEINFGQGLNVLTGE
TGAGKSILLDAIDLLLGGK---AGARVLRQGCS-------SGVIEGIFSTSTELNDWLAT
QAIEPLE--DNTIACTREFSKKGS-SLNSRSRLNGVLVNRQILAELRSQLVEITAQGQTQ
QLLDPGQQRQLLDLFGGQNLLEKRQAVEITYKEFTQAKQALTARQQSEQNRLQRLDFLTY
QLQELTEAELTDGDEWELLIQEQEKLSHVVELQQLSYQATQLLYQSER-DTPAIADLLGD
AEGQLQTMAEFDSSLNPLLELVQTALTQVIEAGRQVQRYGDNLEADPERLGEVEARLQVL
KRICRKYGPSLTEAIAYQEKIQAEYDQLTDGEQSLAQLQESLTKAEQELIKHCGQLTLIR
QKTAQKLEKRLVQELKPLAMEKVIFVCQLES-SAPSSFGAEQVVFYFSPNTGEKIQPLAA
TASGGEMSRFLLALKACFSELAPPSQTLIFDEIDVGVSGKVAQAIADKLAQLSQRQQLLC
VTHQPLVAALADAHFHVDKVVINE--NIADPTNPQ------L------------------
--------------------------------DEDLRTVIRITPLQSDGDRQQELAQLTG
GHSAKEALAFAQSLLEKSAARRQ----ASQV--------------
>Syn9902|78185885
------------------------------MLTGLQLNNIALIDSLELDFCGGFTVLTGE
TGAGKSILLDALDAVLGGAQGANGLRLLRNGCD-------RAQIEASFNPSEQVRQWLLD
ADFDCE---EEELLLSREWKRQDETRFSSRSRLNGISVNRQQLLELRPLLIDLTVQGQTQ
QLSRPGQQRRWLDQLGGTALAERLESTRTTWHRWKAAAIALNTAEQERERFEQERLEQED
LLDLLEKADLDDPAEDGLLEQEQDRLVHGVRLQEWLVLLFGRLRDGAE-QAPSLQEHFAV
VIQELQAMSQLDGSVQPLRDQALDLEAGINDLLQSLDDYSCTLDSNPERLGSIQERLADL
KRLQRRHGLDLAALIERRDHLRHILED-GGAEADFDRLRLAEEIARADRDEANALLHGAR
LKAADSLQASLLELLPPMGLANVRFQVELSE-SEATDHGADAIRFLFSANPGQPLAPLQD
VASGGEMSRFLLALKTTLATVDGSS-TLLFDEIDAGVSGRVSGAMAELLHVLAQHRQVFC
VTHQPLVAAVADHHFRVSKH----------------------------------------
--------------------------------VDAGVTHSRVSRLRDTQQRQQELADLAG
GE---QADAYAASLLAPKTA-------------------------
>Trie|113474497
------------------------------MLISLRINNFALIDHLELKLGSGLNVFTGE
TGAGKSIILDALNAALGAK---IDRRIIRTGTR-------RAILEATFKINPDLAEWLRG
QEIDPVD--DTLVICSREIIVTQD-SLRTRSRVNGVLVNRKIIDQLRDRLVEITAQGQTL
QLGNTNLQREWLDLYGGYSLLKCREAVNISYQKAQKTKVALENRRQSEQQRLQRIDLLEY
QVQELDKANLTEPQELEQLIQESQRLSHVVELQHQSYQIYQALYQNEG-DNSAAADLLGK
AETILNDMVNYDCTLQSISEMISEALAQVVEASRQISSYGEQLEADPQRLQDVEERIQEL
KQICRKYGPTLEEGINYYHRIQAELKELLEGGESLEALEKVYQEDQIELQNKCHELSLQR
HSAAAKLETHLVEELKPLAMEKVKFKVQITS-ITPTITGADHLTFCFSSNPGEPLQPLNL
TASGGEMSRFLLALKACFSQIEASD-TLVFDEIDVGVSGRVAGAISEKLHQLSRQHQVLC
VTHQPIVAAMADHHFNVSKQVIQQVANV---DSND------H------------------
--------------------------------NSEERTIVRVKSLDN-YQRREELAQLAS
GRSVQEAIAFAESLLTQAATKRE----KNSITPISSSSFGGE---
>Syn9311|113954486
------------------------------MLTGLRLDNIALIERLELAFEHGFSVLTGE
TGAGKSLLLDALDALLGGMQGTSAGRLVRTGCD-------RAVIEATFTSTDAARRWLQE
HELDDE---GGDLVLSREWRRQDD-RLSSRSRLNGTVVNRQQLLQLRPLLIDLTVQGQTQ
QLAYSGQQRRWIDRLGGEPLAQCLQTVSESWQVWQNCHADVLKMETDRRRLQEQQEEQDA
LLMELEAAFLDDPAEIQQLEQEQDRLVHGVRLLEGLAVLISRLQDGAE-QAPSALDHLTA
CCHELQQLQTLDASLSVSAERCLDMEAGLLDLIRGLEAYGASLESDPERLGVLQERLALL
KRLERRYGVELKVLIERRDTLRAQNAS-GGADAALDELRHQEQEARKHRDSCNQSLTMLR
QASAACLEERLMTHLRPMGLENVRFRVDFSA-VEPMDLGADAICFLFSANPGQPLAPLAE
VASGGEMSRFLLALKTCLADVDGSS-TLLFDEIDSGVSGRVSGEMANLLRTMAKHRQVFC
VTHQPLVAAAADHHFRVSKE----------------------------------------
--------------------------------VVDGETRSRVSHLRDTQARRQELAELAG
GDFD-DAQAYAASLLEQRAA-------------------------
>NoAz|298492160
------------------------------MLLCLRIENFALIDQLELDFGAGLNVLTGE
TGAGKSIILDAIDGVLGGK---VSSRVIRTGTS-------RALVEGTFSINPFLAAWLSE
QEIDLID--DNAVVISREIAATAS-NIRSRSRVNGVLVNRQIMGSLRDRLVEITAQGQTV
QVGQSAQVRDWLDVYGGDSLIQQRQKVAVAFSAYQQAHQTSEKRRTSERERLQQFDLITY
QVQELSAANLNYPQEIEQLTQEMQRLNHVVDLQQMSYKVYQALYQNED-ETPTAADLLGD
CETILNHIVEFDSRMESMLELVRDAVAAVMEVGRQISIYGESLEADPQRLEEVEERIREL
KQICRKYGPTLTEAITYFERIQIELAELNNNEQSIETLEQQEQVCLQYLNQVNQQLTQLR
RKTAANLESHLLTELKPLGMEKVKFQVKIAP-SSPTAMGADKITFMFSPNPGEPIQPLTE
IASGGEMSRFLLALKACFNQHDGAE-TMVFDEIDVGVSGRIAQAIAEKLHQLSQNQQVLC
VTHQPLVAAMADRHFRVDKQVINK----------N------G------------------
--------------------------------NAEQRTVVRVTSLDNLSTRREELAQLAG
GKSANQAMAFAESLLLQAANHRR----QEQS--------------
>Ucyn|284929641
------------------------------MLSLLQIKNFALIDNLTVTFGSGLNVLTGE
TGAGKSIVLDAIDIVLGGR---INQRLIRNKTQ-------NVFIKATFQVNSEVLKLLQT
HKIDYPK--NKQVIFSREISLSGK-AIRSRFRINGASANLQLIKKLRNLLIEITAQDRTS
QLTESARQRELLDVYGHNCIAQKKESVKFGYEKVQALEKNLNKYKISQTEYSNRLALLKD
QSKELEEIKLSDKDELNSLQKEYERLSHSVELENFSHQIFELLYQNDN-EISAVVDYLST
IETLFIKMMEYDESVEPLLEMLRSASTQVIEIGQEINKYGYSLDTDPQRLRELENRIHLI
KQFCRKYNINSVDLIDYHRQVILELNDLEDYDSSLENLEKELAISKKQLLDNCHKLTTLR
QKTAEKLEKKLIEELKSLSMEKVVFTCKISP-SSIGSHGGDKVDFYFSPNEGEKIQLLSC
TASGGEMSRFFLALKACFVKAEESTGSLIFDEIDTGVSGRIVQVIAEKLYDLSTNYQVLC
VTHQPLVAAMAISHFHVKKQVIQEEVIIKNQDNAML-----K------------------
--------------------------------ILEPRTVVKIKQLNNINDRKEELAKLAG
GNSSEDAMEFAESLLTQADLYRL----RKE---------------
>Syns5701|87301548
------------------------------MLTGLRLENIALIDALDLSFRPGFTVLTGE
TGAGKSLLLDALDALLGGAQGGEGLRLLRPGCE-------RARIEAGFSFSEPVRAWLIE
QELEPE---DCDLIISREWRQQED-RIRSRCRINGVIVNRAQLLELRPLLLELTVQGQTQ
QLARPGQQRRWLDRFGGEPIAESLLAARSAVRAWKAAAAALDTARADQQRQQLDRQRRLQ
LLEDLEAAQLDDPHERQRLQGEQDRLAHAVRLQEGVTTVSGRLVEGLE-GAPSVLDHLAA
IEQELQHLQGFDGGLQPWLECCAGAAQLLQELASGLDRYGAGLESDPETLSGLQERMAQL
KALERRHGQELGALIALRDDLRRQFDA-TGVEASLRQLEQQEESSRLRCEQACAQLSERR
RVAATALERQLMDTLRPLGLAQVRFGVSIEP-SPAGDEGADAIGFLFSANPGQPLAPLQE
VASGGEMSRFLLALKTCLAAADPQV-TLLFDEIDSGVSGRVSGAIAALLRRLAEQRQVFC
VTHQPLVAAMAQHHFRVSKQ----------------------------------------
--------------------------------VEAGCTRTGVTALQDSSERERELAELAG
GDSG-ETRSYVASLLQQGAS-------------------------
>YellB|86608260
------------------------------MLRLLRIENFALIEQLEIPFRAGLNVLTGE
TGAGKSIILDALDAALGGT-----ARALRTGSE-------RGLVEAIFSPNPELQAWLEQ
EHIDPL---EEGLVCSRELVLRNG-KLTSRLRVNGVLVNKAQMLNLRAKLVEITAQGQTV
QIQSPQTQRRWLDDFGGEELLRTRAEVAALYQTWNQLKTEVESRRQNQQLRLQRLDLLEF
QAQELAALRLEDPDEMAKLERERERLAHRVELQQQSYAAHQLLYQNDS-GSPAIADLLGQ
VERLLQTMTQRDPDLAPLAEMVSSALIQVEEVGRELVRYGETLEADPGRLNKIERRLAQL
RQACRKYGPTLAEVMAHAERVQTELAQLRGDNTDLEELQVRLDKAAQDLERHCQVLSQLR
QQAACQLEKALIEELRPLGMSAVQFQVQIQP-GPPTAEGVDQVSFWISPNPGEPLQPLAS
IASGGEMSRFLLALKAVFSRIDPVA-TMVFDEIDTGVSGKVAQAIATKLHSIARDHQILC
VTHQPLIAALADHHLRVHKV----------------------------------------
--------------------------------VHQKRTSVRVELLGE-RERREELAQLTA
GHSAQEAMTFVEALLNQAAQLRKQQLASPA---------------
>Syn7002|170077077
------------------------------MLCCLRIENFALIDHLELDLQAGLMVLTGE
TGAGKSIILDALDLALGGK---ATARLIRAKNDQGDATGERAFIEATFSLTPSIKQWLQS
QDIDLLE--DETVICSRELSLTRT-GLRSRSRVNGIILNQGLMAELRAQLLEITAQGQTV
ELLIPERQRILLDSYGGSQVQQQRQLVNLAYQTYLKAKQLLESRRTSEQERLQRLDLLQY
QLQELRDAHLEDSEELETLQQEGDRLSHVVELQQLSYQAHQILYQNDDPETPAVADLLGE
AENLLKEMVDYDTQLNGILDMVRNALTEVVEAGHQISTYNNNLEADPEQLADIEARMRVL
KQICRKYGPTLSEAIAYRDKLQGELDVLTAADQSLEALEQDCGIKYQDLEVHCQKLSQLR
QKAAQKLEKQLIKELKPLAMAKVSFECRLSP-ISPTAAGADQVTFYFSPNPGEVAQPLAE
IASGGEMSRFLLALKACFTQQQTTPKTLVFDEIDAGVSGKVAQAIATKLHHLSQYHQVLC
VTHQPLIAAMADGHFRVTKQVQSQAK---------------N------------------
--------------------------------QKGDRTLVAVESLQHHQKRRDELAQLTG
GHAAEEAISFAESLLVQAQTLKA----GSKMTQA-----------
>Cylr|282901659
------------------------------MLLSLRIENFALIDQLELDFGPGLNVLTGE
TGAGKSIILDAIDAVLGGR---VSSRVIRTGTN-------RAVVEGTFSIAPFLATWLTE
QEIDLID--DNSLVISREITASGI-NIRSRSRVNGVLVNRQIMTSLRDRLVEITAQGQTL
QVGQSAQVRDWLDLYGGEDIIQHKQKVSSAYAAYQEAHKNLEKRRRSEKERLQQLDLLTY
QIQELTTANLHDPQEMELLNQERERLNHLVDLQQMSYKIHQSLYQNDA-ETPTAVDLLGA
SETILNHIVEFDPQLQPILELVRDALATVMEVGRQISMYGDGLEADPQRLEEVEERVREL
KQICRKYGPSLSEAIEYYQRIQNELEELNSTEDSLESLEQQEQVCLQHLNQVCQQLTQLR
LQSAINLESHLLAQLKPLAMEKVKFQVEITP-IPPTPTGADKITFMFSPNAGEPIQPLTE
IASGGEMSRFLLALKACFNQHDSVE-TMIFDEIDVGVSGRVAQVIAEKLHQLGETQQVLC
VTHQPLVAAMADRHFRVYKEVIEK----------N------G------------------
--------------------------------NTEERTVVRVTSLDNLNTRRDELAQLAG
GKSANQAIAFAESLLMQAAKLRS----QVMN--------------
>Prom9303|124024708
------------------------------MLIGLRLQNIALIDSLDLCFDQGFTVLTGE
TGAGKSILFEALDALLGGAQGTAGVRLLSFGEE-------RGQIEASFALDSAVEHWLKD
QEFDSE---DAELVLCREWRRQDN-RVSSRFRLNGVTVNRQQILTLRPLLIDLTVQGQAQ
QLARPGQQRWWLDRFGGVVLERALLQVKQSWSDWQQNSLRLEQAQANWQQLQRQRQEEEM
QLEELELAQLDDCCEDKTLEREQDRLVHGVRLQEGLGVLIGRLKLGAD-QVPSVLDHLAA
CVHQLQAMSLLDSSLVTQLDQCLDFEAGLQDLIHQLEHYGSVLESDPERLGQLQERLAFL
KRLERRFGLDLPQMLVRRDELRNHLAV-GGAEAALEKLKKEEENARNCMDRANQSLTVVR
EKTARQLEQKLMTYLRPMGLENVRFKVQLNS-AMPSENGADAVQFLFSANPGQPLAPLAE
VASGGEMSRFLLALKTTLSAVDGRS-TLLFDEIDAGVSGRLSGEIASLLKDLALHRQVFC
VTHQPLVAAAADHHFRVSKL----------------------------------------
--------------------------------VEQGLTRSRVSQLRDTQSRMQELADLAG
GDLA-EARAYAASLLDHQVA-------------------------
>Syns7805|88809367
------------------------------MLTGLRLQNIALIDSLDLAFDQGFSVLTGE
TGAGKSILLDALDAVLGGMQASAASRLLRTGCD-------RALIEASFRVGDSGQRWLKR
HQLDDG---EPELVVTREWRRQDD-RLSSRSRLNGVVVNRHQLLELRPLLIDLTVQGQTQ
QLARPGQQRRWLDRLGGAELELELVEVRRNWLNWQQCIDALNRAESDRLQLEQQRDELQA
LLMELEQAALDDPEEIAQLELEQDRLVHGVRLLEGVSVLIGRLQDGAD-QAPSVLDHLLA
CTHELQSMQAMDSSLQPWTDRCLDLEAGVQDLIRSLERYGTSLDSDPERLAVLQDRLSLL
KRLERRHGQDLAGLIQQRDALRQSQEA-DGSDEHLRRLQEQELAARVARDHSNASLTCSR
QAAAQQLQTDLMAYLRPMGLANVRFEVKIEP-VDPGEFGADAVCFLFSANPGQPMAPLAE
VASGGEMSRFLLALKTSLAMVDGSS-TLLFDEIDTGVSGRVSGAMADLLRTLSRHRQVFC
VTHQPLVAAVADHHFRVSKD----------------------------------------
--------------------------------VSAGITRSRVSHLRDTQERQRELAELAG
GDRE-EAQAYAASLLDQNVA-------------------------
>Syns7803|148240866
------------------------------MLTGLRLQNIALIDSLDLAFDQGFSVLTGE
TGAGKSILLDALDAVLGGMQASAAARLLRSGCD-------RALIEASFRVGASGQRWLER
HQLDDG---EPELVVSREWRRQDD-RLSSRSRLNGVVVNRQQLLELRPLLIDLTVQGQTQ
QLARPGQQRRWLDRLGGAELESTLGDVRRSWLHWQRCRDALHQAESDRLQLEQQRDELEA
LLLELEQAALDDPEEIAQLELEQDRLVHGVRLLEGLSALIGRLQDGAD-QAPSVLDHLLA
CTHELQLMQAMDASLQPWTERCVDLEAGVQDLIRSLERYGTSLDSDPERLAVLQDRLSLL
KRLERRHGQDLAALIQQRDALRERQEA-GGSEDLLRRLQEQELAARADRDQHNASLTRCR
EAAAQQLQTDLMATLRPMGLANVRFEVKIEP-VDPGDFGADSVCFLFSANPGQPMAPLVE
VASGGEMSRFLLALKTSLAKVDGSS-TLLFDEIDTGVSGRVSGAMADLLRTLSRHRQVFC
VTHQPLVAAVADHHFRVSKD----------------------------------------
--------------------------------VSAGITRSRVSHLRDTQERQRELAELAG
GDRE-EAQAYAASLLDQGAA-------------------------
>Cya0110|126654737
------------------------------MLSLLQIKNFALVDRLTLPFGQGLNVLTGE
TGAGKSIILDAIDVVLGGK---VNNRLIRQGTQ-------HASLEATFEGNTKVLQWLKE
QEIDPLD--DGTVVCLRELSLTGE-TVRSRSRINGVLVNLQLMGQFRNFLVEITAQGQTV
QLMDATRQRELLDLYGGNVILKQRNLVESAHENWKKTEKALEKRKKSEQERLQRLDLLEY
QLKELDEAQLSDPDELEQLEQERDRLSHVVELQKLSYETYQLLYQNDS-GEPAIADRLGE
AEMLLTDMTEYDREIEPLLEMIQSALTQVVEAGKEINGYGDRLEADPQRLTDVEERINLI
KRICRKYGPNLSDAISFYEKLKTELDELNDSEQSIEKLEAEYNLAYENLVKTCQELTALR
QKAATKLEKQLVKELKPLAMDKVVFVCQITP-CSPSINGSDKVVFYFSPNPGEKIQPLSR
TASGGEMSRFLLALKACFAKSEKSSSTLIFDEIDAGVSGKVAQAIAEKLHSLSETYQVLC
VTHQPLVAAMAENHFRVEKQIIEELSQLENEENGQL-----S------------------
--------------------------------LPELRTVVRVKALENIQTRKEELAQLTG
GHSSEDAMEFATSLLVKAESYRL----GKQSI-------------
>Mica|166365571
------------------------------MLSCLQIENFTLIDRLELTFGNGLNVLTGE
TGAGKSIILDAIDIVLGGK---VNHRVIRQGSQ-------QSTLEATFSLTPELIAWLES
QEIDLLE--DNSLTISRELVITNN-SLRSRSRINGVVANRQQMAQIRDFLVEITAQGQTV
QLMDANRQRELLDLYGGESLLRQREKVATAYLNWQESKNILNNRLQSEQNRLQRLDLLEY
QLKELESANLTDADELEQLEQERNRLSHAVDLQNSSYQVYQLLYQNDR-DQPAVADLLGK
AENILTNMMVYDTSLEPILEMVRSALNQVVEAGQEINVYGDSLEADPERLNEIEERIVQL
KRICRKYGPSLAEALDYYQKLQQELAELTGEGQSIEELEKICQQQENIYRETSTQLTFLR
QETASQLEKQLVQELKPLAMEKVIFVCRIAP-GNPSSLGVDQVVFYFSPNPGEKIQPLSS
TASGGEMSRFLLALKSCFSQSQSAAATLIFDEIDAGVSGKVAQAIADKLDQLGQQYQVLC
VTHQPLVAALADHHFRVYKQMIAEDNPTN-------------------------------
--------------------------------LSEIRTVVRVTSLDNRQTRREELAQLTG
GNSAADAIAFAESLLEKAAAKKQ----------------------
>Syns8109|260434539
------------------------------MLTGLLLQNIALIESLELEFSSGFTVLTGE
TGAGKSILLDALDAVLGGAQGSSGVRLLRTGSD-------RARIEAAFQLNPALEQWLIA
AEFDP----EEELLISREWKRQEGDRYSSRCRLNGSTVNRQQLLELRPLLIDLTVQGQTQ
LLSRAGQQRLWLDRLGGSALAELKVQVADAWTEWRQAADALTALEQEQQRSEQEQAEQEE
QLEQLQAADLDDPDEQPRLEQDQDRLVHGVRLLEGLALLFGRLRDGVD-QAPSLQDHFAA
CIQELQAMAQLDGSLEPLRDQALDLEACVDGLLRSLDQYGLALESDPDQLEWIQDRLSVL
KRLQRRYGLDLAGLIQRRDELLHRLGS-EGFAADLARLQQAETDRRQTRDQANAALRRER
SKAAEALEASLLKLLPPMGLANVRFKVDLTP-CDPAEHGAEAVQFLFSANPGQPMAPLTE
VASGGEMSRFLLALKTTVAAVDGSS-TLLFDEIDAGVSGRVSGAMADLLQTLARQRQVFC
VTHQPLVAAVADHHFRVSKH----------------------------------------
--------------------------------VEDGVTHSRVSRLRDTQERRHELADLAG
GD---QADAYAASLLDQRTA-------------------------
