# Supplementary material for: Genome fluctuations in cyanobacteria reflect evolutionary, developmental and adaptive traits
Source: BMC Evol Biol. 2011 Jun 30;11:187. doi: 10.1186/1471-2148-11-187 (PMC3141437; doi:10.1186/1471-2148-11-187)
Supplement: Additional file 8 — Individual and concatenated alignments for protein groups. Compressed file containing all alignments of individual groups (fasta format) and the concatenated alignment of 285 single-copy genes (phylip format). [file 1471-2148-11-187-S8.GZ › Cyanos1477.faa]

>Syne7942|81300595
----MNSAATDFFAIAGWLGWATLALTILTVLAFVLGWGFRFRLVGVTAFTIVLIGGCIG
FALGF-KQPVSIEGAAPFNVVYDAGGSEAVVAVAPTIAPEAVEPTLKQAAFNLFSRGRYS
SQGEQQLHIRLRTILHPQPGISEPLYLGEVKRSLNQL-----DD--EAMQILVDPQAIAR
LAAAENG-------------------------------
>PromCC|33240524
-----MSISQFLQEATIWLAWAGIGLGICTLLAFLLRWGIRFRLVGASIFTLLLSGSCFA
FQTSY-SPPVNIEGALYVPVVYDNGADLVVAQAPEGFPDESIQPSLEQIAGNLKGSGRNG
----AKVNIRIRKIESAGDGISRPIILGEVISDPT-----------QKTTIPIETNNFYS
VKKVDAEEISEPALDEENSTNKISGSSQQGLNDNEEFL
>Crow|67924406
---MEALTSLGFSSYTQWSIIATVVLLLLTIVGFIFKWGIRFRLVGITSFMVVLTVGLFG
LGLGL-FERTEIPGAVRFSRVYDNGGNQVIIVVEPSIIETELEATLKQAANDYFSYGRTA
-GIDNKLTIRARTLVHPETGESLPLYIGQVKRSLSVK-----ND--ENMEIDIFQEELKQ
LSKYQKLAKG----------------------------
>Syn7335|254422900
MLSLPMLTPDQFLVATGYFAIGTIAFGLLTALSFLLKWGIRFRLVGATGFMGVLTAGLFG
LSFQP-LTRAQIPGAVPYTTVFDSGSSQIVIAVPNTITRTQLEATLEQAASNLLKPSRLS
-AAGQRPLIRARAIAH-RDGISDLLYLGSVRPGKGNT----PED--RAPIIEIYPDKLAK
ANNAAA--------------------------------
>Syn307|148242022
-----MVADPLLLKAGSWLAIAGGVLLVMTVLAFVMGWGVRFRLVGVSSFTLLLAAGCGA
FAISY-SPRSSIEGALVVPVVFDNGSNLVVAAAGADFPLEAAGPSAEQVASNLRGGGRNS
--SDGLVHVRLRQLQAQSNGSSKPTVLAEATKDL------------RSGEVTLVQPATGR
TRN-----------------------------------
>Syn9605|78212557
-----MAFDQLLLTAAPWLGWSGLGLGALTAIAFLTNWGIRFRLVGVSSFTLLLAVSCWA
FGVSY-TPPVVVEGAVRAPIVFDNGNDLVVAQVPADLAPDTVQATLEQLEGNLRGSGRSS
----NTVLVRLRGIQKAGDGLGRPVILGEVSKNLR-------------------------
--------------------------------------
>Nosp|186685177
-----MLTTANFLQYTQWSGIATLVFAALTVLAFILKWGIRFRLVGTTGFMLVLTGGLFA
LSIVP-LSRAVIPGATKYTLVYDNGSTQAVITTSPQITPTQLEATLRQAASNLFSYGRSG
TREDDKLTVRARTIIHPEPGVSVPVYLGEAKRSLVSH-----QN--SPVTVEIYTDKFAQ
LPKPNA--------------------------------
>PromAS|123968178
-----MSFFELLENTPKIFGFFGIFLFICTIAAFIFDFGFKFRIIGATIFSLLLSLSSWA
FIQSY-SEKVVIEGAKYVPIVYDNGFDLIIAKADDDFPEESIDPTLEQLSENLRKGSRSG
----ANVTIKIRKLEKISDGVSKPVVIGQVQKNVKMN-----------------------
--------------------------------------
>Rapb|282898061
-----MPTTADFLQYSQWSGITTIALAALTILALLFKWGLRFRLVGATGFMLVLTVGLFS
LSLVP-LSRTVIPGASRYTLVYDNGSNQAVIATSPDITPTQLEATLRQAASNLYSYGRMG
SGRNNSLTIRARTVLHPESGISTPVYLGKVERTLVTR-----ED--PQMLVEVFLDKFPQ
LPPS----------------------------------
>YellA|86605665
---MDGSLQSFFASASQVGLGVAVFLALLTLLAWIRNWPWKFSLVGYTAFTLVLTAGCFA
LSLGP-IFRSRIPGAAPYTTVYDQGAERAVIAVSPDITPEQLILTLKQAASDLASSGRFS
-TGSPVFTLQARTVIHPEPGVSEPLLLGTLQQPLGKRLRTPEEQ--QQQQIRLEEEAFAR
LRKLAQVQAAASSAEGGLGESPLSQS------------
>Prom9215|157413005
-----MSFFELLENTPKIFGFFGIFLFICTIAAFIFNLGFKFRIIGATIFSLLLSLSSWA
FIQSY-TEKVDIEGAKYVPIVYDNGFDLIIAKADDDFQEESIKPTLEQLSENLRKGSRSG
----ANVKIKIRKLEKISDGISKPVVIGEVQKNIKMN-----------------------
--------------------------------------
>PromN2A|72381864
-----MSMIEVIQDVTKWLAWVGAGLGVLTILAYLFNWGIKFRLTGTTIFTLLLSASCWA
FEQSY-TPPFNVEGYKYAPIVYDNGFDLVVAQASNDFPKEAIKPTLLQIAGNLKGGGRNG
----AQVKVRLRKIESAGDGTSKPIILGELINDLKESKIIELPD--RNYSASENFSNDAD
IEEISLLETDE---------------------------
>Syns9917|87124036
-----MPLTDLLDRAIGWLAWSGLAFALLTLVAFGARWGVRFRLVGVTSFTLLLAVSCWA
FSVSY-QPPVIVEGAVRAPVVFDNGNDLVVAQAPAGIPKEAIEPTLAQLAANLRSGGRNG
----EKVVIRLRQLQPGHEGSSTPVVVGEVV---------------------VVPQSAA-
--------------------------------------
>Prom9312|78778973
-----MSFFELLGNTPKIFGFLGIFLLCVTVIAFIFNFGFKFRIIGATIFSLLLSLSSWA
FIQSY-TQKIVIEDAKYVPIVYDNGFDLIIAKSDDDFPEESIEPTLKQLSENLRKGSRSG
----ANVKIKIRKLEKISDGVSKPVVIGEIQKNVKMN-----------------------
--------------------------------------
>SynsBL|116070835
-----MALDQLLLTAAPWLAWTGLGLAGLTVVGFIARWGIRFRLVGVSSFTFLLAISSWA
FGVSY-TPPVVIEGAVRAPIVFDNGSDLVIAQIPIDIDPASITPTLEQIAGNLRGSGRGS
----RTVVVRLRGIESIGQGVGRPVILGETVRDFQAA---------SGE-----------
--------------------------------------
>Prom9515|123965888
-----MSFYELLENTPKIFGFFGIFLFLGTLISFIFNFGFKFRITGATIFSLLLSLSSWA
FIQSY-TENIKIEGAKYVPIVYDNGFDLIVTKADNEFPEEAIEPTLKQLSANLKKGSRSG
----STVKIKLRKLEKISNDVSKPVIIGEIEKIFTMN-----------------------
--------------------------------------
>Cya8802|257061222
---MDILTNLAFSNYIQWSGIATISFLFLTILAFFLGWGIRFRLVGITAFMAVLTGGLFG
LGLGL-FTRTEIPGAVRFSRVYDNGANQVVIAVPAAITESELEATLKQAATDYFSYGRTA
QGGDNNLTIRARVLIHPEPGLSEPLYIGQVKRSLGMR-----QD--ENPQIEINQQSLAK
LSQNQRSE------------------------------
>Prom9313|33862712
-----MSIPELIETATGWLAWSGLALSLMTLIAFLVRWGQRFRLVGVTSFNLLLLASCWA
FGVSY-TPPLKVEGALVVPVVFDNSTDLVVAQVPDDFPDEAVEATLQQLAGNIHRGGYNG
----SEVHVRLRRLESVGEGVSQPVILGEVIRDLR-----------QNITLPLAEKSDAG
--------------------------------------
>Cya7822|196257047
-----MEFPTDFSTYTLWSAYLTVAFLLFTIIAFIFKWGFRFRLVGVTGFMGVLTGGLFA
LGLGL-YTRTEVPGSVRYALVYDNGANQAVISVADQINPSQVEATLYQASDDLFSFGRAD
REGQGKLTIRLRTLVHPEPGLSIPLYLGEVKRSLRVR-----DD--EQVQVTIFTDKFAQ
LPQDNNS-------------------------------
>Cya7424|218438304
-----MEFPTDLSTYTLWSAYLTVASLCLTIVGFVLKWGIRFRLVGVTGFMGVLTAGIFA
LGLGL-YTRTEVPNAVRYALVYDNGANQAVISVANEVDPSKVEATLYQAADDLYSFGRVD
REGNQKLTVRLRTLVHPEPGVTLPLYLGEVKRSLRVR-----DD--DQIQVTIFTDKFAQ
LPQNTNS-------------------------------
>PromN1A|124025355
-----MSMIEVIQDVTKWLAWGGAGLGVLTILAYLFNWGIKFRLTGTTIFTLLLSASCWA
FEQSY-TPPFNVEGYKYAPIVYDNGFDLVVAQASNDFPKEAIKPTLLQIAGNLKGGGRNG
----AQVKVRLRRIESAGDGISKPIILGELINDLKESKIIELPD--RNYSASEYLSNDAD
IEEIPSLETDE---------------------------
>Micc|254410573
-----MPTTTDFLTYTQWIGILTLVFGVLSLLGFIFKWGIRFRLVGITGFMGVLTGGLFA
LSIVP-FSRTVIPGAVHFTLVYDNGGNQAVIALPTTINESQLEASLRQAASDFFSYGRLG
-GENNQLTIRARTVIHPEPGVSKPLVVGKISRSLAER-----DD--EQMTINIYKERLAQ
LPDTST--------------------------------
>Prom9202|254525773
-----MSFFELLENTPKIFGFFGIFLFICTITAFIFNLGFKFRIIGATIFSLLLSLSSWA
FIQSY-TEKVDIEGAKYVPVVYDNGFDLIIAKADDDFQEESIKPTLEQLSENLRKGSRSG
----ANVKIKIRKLEKISDGVSKPVVIGEVQKNVKMN-----------------------
--------------------------------------
>Nods|119512460
-----MLTTSDFFQYAQWSGIATLVFGAIAVLAFILKWGIRFRLVGTTGFMLVLTGGLFA
LSLVP-LSRTVIPGAVKYTLVYDNASTQTVIATSPNITPYQLEATLRQAASNLYSFGRLG
SRSNNQLTIRARTVIHPEPGVSVPLFLGQIKRTLASR-----ED--ADMDIEIYLEKFDQ
LPNSATS-------------------------------
>Cyab|254432633
-----MPTDPILFSAGEWLGAASGLLAIATIAGFLLRWGIRFRLVGITSFTALLALSCLA
FAVSY-RPRVSVEGAMSVPVVFDNGGDLVIAAAAADFPAGAEAATVEQVARNLRGSGRNT
--SEGLVTVRLRRVEPLGPGLSAPKVLAEAHRDL------------RDGSVVVTPSGQP-
--------------------------------------
>Acam|158336707
-----MPTPEFFQQACQWCAILMLASGVFTGLAYVFKWGIRFRFVGVTSLLGVLTGSLLA
LSFFP-LSKAVIPGADKYNLVYDVAGPEVVISVSPMITPTALEATLLQASENLFSPGRIG
-RGTNDMTIKARTILHQKSGMSQLIPLGQIQRSLTVR-----DD--PNAKITLNQDNLAA
LATTIFDPSSS---------------------------
>Prom9301|126695952
-----MSFFELLENTPKIFGFFGIFLFICTIAAFIFNFGFKFRIIGATIFSLLLSLSSWA
FIQSY-SEKVAIEGAKYVPIVYDNGFDLIIAKANDDFPEESIEPTLEQLSENLRKGSRSG
----ADVKIKIRKIEKISDGVSKPVVIGEVQKNVKMN-----------------------
--------------------------------------
>Artm|209528444
-----MLTTPELLDFSKWLGIATLALAALTVLAFVLNWGIRFRLVGITAFTGVLAGGVFA
LGLGL-FQRVEIPGAVRYSRVFDDGARQIVIVVAPDITESQLEATLQQAASDLYSPGRGG
-AGQMPLVIRARTIVHPQPGVSDR-FFGT-------------------------------
--------------------------------------
>Syne6301|56752316
----MNSAATDFFAIAGWLGWATLALTILTVLAFVLGWGFRFRLVGVTAFTIVLIGGCIG
FALGF-KQPVSIEGAAPFNVVYDAGGSEAVVAVAPTIAPEAVEPTLKQAAFNLFSRGRYS
SQGEQQLHIRLRTILHPQPGISEPLYLGEVKRSLNQL-----DD--EAMQILVDPQAIAR
LAAAENG-------------------------------
>Anav|75906239
-----MLTTAEFLKYTQWSGIATVVFAVLAILAFLFKWGIRFRLVGTTGFMLVLTAGLFG
LSIVP-LSRTVIPGAVKYTLVYDNGSNQAVISLSPKISPAEVEATLLQVASNLNSFGRSG
GRNDDKVTIRARTLIHPEPGLTVPIYLGEVKRSLASR-----ED--TQISVEIYPEKFAQ
LPPTEA--------------------------------
>Artp|284052543
-----MLTTPELLDFSKWLGIATLAFAALTVVAFVLNWGIRFRLVGITAFTGVLAGGVFA
LGLGL-FQRVEIPGAVRYTRVFDDGARQIVIAVAPDITETQLEATLQQAASDLYSPGRGG
-AGQMPLVIRARTIVHPQPGVSEPIFLGRVQRVSGFD-----NQ--GDVAIAINQESLNH
LQTVREATN-----------------------------
>Cya7425|220909834
-----MFTTEDFFTYGRIAGFTTIGLALLATLGFVLKWGFRFRLVGATGFLAVLTGGLFS
LSLVP-IQHVQIPGAVRYALVYDTGSTQTVITVPPQITPTQLEATLQQAASDLFSPGRLG
-RGQDQLTVRARTVLHPEPGVSQPLVLGQVQRSLSLR-----DD--PNLKITLYSENIAK
LPQTGQGS------------------------------
>Cya51142|172038880
--MMETLTSLGFSTYTQWSIIATIVFFLLAIMGFIFKWGIRFRLVGITGFMIVLTVGLFG
LGLGL-FERTEVPGAVRFSRVYDNGGNQVVIVVKPSITETELEATLKQAANDYFSYGRTA
-GQDNKLTIRARTLVHPESGMSLPLYLGQIKRSLSVR-----ED--ENMEIDIYDNQIQE
LSKYQVSAKG----------------------------
>Lyns|119487005
-----MLSTAALLNYSKWIGFFTLFCAFLMVLGFIFKWGIRFRLVGITAFMGVLTGGVFA
LGLGL-FNRVEVPGAGQYSRVYDDGDRQIVIVVKPQTTPTELEATLQQAGADLFSPGRAG
-RPDERLTIRARTLIHPESGVSEPVYLGQVRRSYSPE-----NG--QNLEVDIYLERFAH
LQDEVENSPA----------------------------
>Prom9211|159903604
-----MSISQFLHQATIWLAWSALGLGLITLIAFLTRWGAKFRLVGATIFTLLLSGSCWA
FAESY-TPPFVVEGAIYAPVVYDNGYDLVIAQAPDGFPEDATEPSLLQIAGNLKGGGRNG
----AKVHVKIRKQVPVRSGVSHPIILGEAIRDINKS---------TTILVEAKENPIEN
DISIEIQDETIN--------------------------
>Noss|17230254
-----MLTTAEFLKYTQWSGIATVIFAVLAILAFLFKWGIRFRLVGTTGFMLVLTAGLFG
LSIVP-LSRTVIPGAVKYTLVYDNGSSQAVISLSPKISPPEVEATLLQAASNLNSFGRSG
DRNDNKVTIRARTLIHPEPGLTVPLYLGEVKRSLASR-----ED--TQISVEIYPEKFAQ
LPPAKA--------------------------------
>Cya8801|218247441
---MDILTNLAFSNYIQWSGIATISFLFLTILAFFLGWGIRFRLVGITAFMAVLTGGLFG
LGLGL-FTRTEIPGAVRFSRVYDNGANQVVIAVPAAITESELEATLKQAATDYFSYGRTA
QGGDNNLTIRARVLIHPEPGLSEPLYIGQVKRSLGMR-----QD--ENPQIEINQQSLAK
LSQNQRSE------------------------------
>Glov|37523985
-------MGEFFTQVGNILGIVTILAAAVTLVAWLTKQKWRFRAFGTTAFLVVLTSGVWT
LAILPSIVRPKVPGAEKFSIVFDRGANRAVIVVAPTITVAALATTLRQAAVDLRSTGRSL
-AGGGTFLIQARTVVHPRPGVTRVLYVGSLERKAGQT-----QE--QEPAIKVDEAALAE
ARRIAGETAKPVK-------------------------
>Syns8102|33866023
-----MAFDQLLLTAAPWLAWSGLGLGVLTIVAFLTGWGLRFRLVGVSSFTLLLAVSCWA
FALSY-TPPVVVDGAIRAPVVFDNGNDLVVAQVKPDLDPITVDATLQQLAGNLRGSGR--
--GSNFVTVRLRALQPIADGVSQPVILGETERDFRRS-----AS----------------
--------------------------------------
>Thee|22298636
-----MLTPTDFATYSRWAGIATLVMTGLTALAFMFRWGVRFRFVGISGFLGVVTVGLFA
LSIVP-IVHSPVPGAGKYTLVYDNGATQAVITVPADIDPSTLKATLVQAANDLFSLGRLG
-RGGDRLTVIARTIQHPQPGVSEPVILGVATRSLSDR-----AD--TNVTVQLLQN----
--------------------------------------
>Syns9916|116075436
-----MNLPQLVQSSAGWLAWSGLGFAVLTVIAFAARWGLRFRLVGVTSFTLLLAVSSWA
FTVSY-TPPVVIEGAVRAPVVFDNGNDLVIAQAPAGMDDAAITPTLEQLAGNLRSGGRSS
----QVVTIRLRQLRSAGEGVSEPVILGQTEV--------------NNASVPTGLEG---
--------------------------------------
>PromMED|33861145
-----MSFFELLANTPKIFGFLGIFLFLVTLIAFIFNFGFKFRITGATIFSLLLSLSSWA
FIQSY-TDNVKIDGAKYVPIVYDNGFDLIVTKADSEFPEEAIEPTLKQLSENLKKGSRSG
----SKVKIKIRKLEKISNDVSKPVIIGEIEKRFNMN-----------------------
--------------------------------------
>Scys6803|16330328
---------MDVTIYLRWSAYATIASFIFMVLAFVFRWGFRFRLVGVTSFMTVLTIGIFG
LGLGM-FDRPTVEGSVKFNRVYDNGANQIVISVPVTVSATEVEATLKQAANNYFSLGRIS
TDGKEQMVIRARTLIHPQPGLTKPLYLGSAYRTLGTK-----EN--DQIEIKLDRKALRE
LERNQAA-------------------------------
>Syn9902|78184499
-----MALDQLLLTAAPWLAWTGLGLAGLTVVGFLARWGIRFRLVGISSFTFLLAISSWA
FGVSY-TPPVVIEGAVRAPIVFDNGSDLVVAQIPIDIDPSTITPTLEQIAGNLRGSGRGS
----RTVVVRLRGIESVEEGLGRPVILGETIRDF------------QTASAE--------
--------------------------------------
>Trie|113477433
-----MLSTTELLIASQWFGIATIGFFILTIIAFIFNREFRFRLVGVTGFMGVLTAGLFG
LSLGL-FNRVEVPGAVRYTLVYDNGATQTVIAVAPTIKESELVATMEQAAGDLFSPGRLG
--MDRQLTIRVRTIIHPEEGVSEPLYLGEVKRSLSQR-----ED--ENIDVKIFPETVAK
LLDYQIDNLES---------------------------
>Syn9311|113954761
-----MPLPELLEVSSKWLAWSGLGLSVLTVIAFVTRWGLRFRLVGVSSFTFLLSVSCWA
FSISY-SPPVRVEGALQVPIVFDNGSDLVVAQASSDFEQGAITPTLNQIAANLRPGGRNI
-----EVRVRLRQIQAVREGTSRPVVLGETKRNFS-------------------------
--------------------------------------
>NoAz|298491962
-----MFTTADFLQYSQWSGIATLLFAVLAILAFIFKWGFRFRLVGTTGFMIVLTTGLFS
LSLVP-LSRTVIPGAVKYTLVYDNGSSQAVIATAPEITPTELEATLRQAASHLYSYGRLG
SRGNNQLTIRARTIIHAEPGVSVPVYLGKVQRTLTTR-----ED--PEMAVEVYLDKFAQ
LSKPTA--------------------------------
>Ucyn|284929318
-----MSTFINLSNYFEWSLLITIISLLLVILSFILSWKNRFRLVGISGFMIVLTVGLFG
LNIGL-LNRHRIITSSSSSRVYDNASDQIVISVEPSITEEELFMALREAAQNYFVYGRSA
-GKDNQLTLRARVLLHVNEKEDLPLYLGKAEQKLNFH-----NDNHPEINIQIDKNAFQT
LSQYLNNMNLS---------------------------
>Syns5701|87303289
-----MPVDPLLLKAGLWLGAASGVLAVLMVVGFVRGWGFRFRLVGVTSFTALLSLSCLA
FAISY-SPRTHVEGAVTVPVVFDNGTNLVIAAAADDLSAEAYGPTVEQLALNLRGSGRSS
--ADGLVHVRLRRVESAGAGFSRPVVLAEATRSL------------SDGTVQVLR-----
--------------------------------------
>YellB|86608361
---MDATLESFFASATQIGLGLAGLLAVLTLLAWIRNWPLKFALVGYTAFALVLTAGCFA
LSLGP-IFRSRIPGAAPYTTVYDQGADRAVIAVSPDITPEQLILTLKQAASDLGSPGRFS
-TGSPVFTLRARTVIHPEPGVSEPLLLGTLQQPLGKRLRTPEEQ--QQQQIHLEEEAFAR
LRKLAQGQASAALSAEEAEEPTTGISLAQS--------
>Syn7002|170077229
------MENLDFALYTQWSAYATLFFAVLAIAAFLFKWGIRFRLVGTTGFMIVLTIGLFG
LSLGL-FSRSVVPGAVRYALVYDNGANLAVVSVKPEVTAEEVNATLRQASNDLFSYGRIG
-NGDNKFTVRLRVMSHPEPGVSEPLYLGQVQRAIADR-----EN--GALDIQLYPENLKK
LPQPNAIS------------------------------
>Cylr|282899622
-----MPTTADFLQYSQWSGITTIALAALTILALLFKWGLRFRLVGATGFMLVLTAGLFS
LSLVP-LSRTVIPGAARYTLVYDNGSNQAVIATSPDITPTQLEATLRQAASNLYSYGRMG
AGGNNSLTIRARTVLHPETGISTPVYLGKVERTLVTR-----ED--PQMLVEVFLDKFRQ
LPPS----------------------------------
>Prom9303|124023542
-----MSIPELIETATGWLAWSGLALSLMTLIAFLVRWGQRFRLVGVTSFNLLLLASCWA
FGVSY-TPPLKVEGALVVPVVFDNSTDLVVAQAPDDFPDEAVEATLEQLAGNIHRGGYNG
----SEVHVRLRRLESVGEGVSQPVILGEVIRDLR-----------QNITLPLAEKSDAG
--------------------------------------
>Syns7805|88809579
-----MPLPELLETSSGWLAWGGAAMSALTIVAFIARWGLRFRLVGVSSFTLLLSASCWA
FSVSY-TPTVKVDGAVRVPIVFDNGDDLVVAQAGVDFPPEAVAPTLEQLAQNVRPGGRSS
----AVVSVRLRQLQPAGDGASKPIVLGELERSFEP------------------------
--------------------------------------
>Syns7803|148239097
-----MPLPELLDQSSGWLAWGGAALSALTIVAFIARWGLRFRLVGVSSFTLLLAASCWA
FSVSY-TPTVKVDGALRVPVVFDNGDDLVVAQAGIDFPPEAVAPTLEQLASNVRPGGRSS
----AVVSVRLRQLQPAGDGASKPVVLGELERSFEAG-----------------------
--------------------------------------
>Cya0110|126658408
---METLTSLGFSTYTQWSIIATVFFFLLAIVGFIFKWGIRFRLVGITGFMIVLTVGLFG
LGLGL-FERTEIPGAIRFSRVYDNGGNQVVIVVKPSITETELEATLKQAGNDYFSYGRRG
-GRDNKLTVRARTLVHPEPGKTLPLYIGQVKRSLSVR-----ED--ENMEIDIYDDQIQA
LSKYQEVAKG----------------------------
>Mica|166365319
-----MDIPLNFAKYIQWSGIATLVFLVLTIIAFLVGWGIRFRLVGVTSFMAVLTVGIFG
LGLGL-FTRTEIPGAVRFSLVYDNGANQAVISLPNTVTPEQVEATLKQAASDLFSSGRAG
AGGNNQFIISARTLVHPQPGLSAPLYLGQIKKSFTAP-----GD--NTPELQLFPESFAK
ISQ-----------------------------------
>Syns8109|260436574
-----MAFDQLLLTAAPWLGWSGLGLGALTAVAFLTKWGIRFRLVGVSSFTLLLAVSCWA
FGVSY-TPPVVVEGAVRAPIVFDNGNDLVVAQVPADLAPTTVQATLEQLEGNLRGSGRSS
----STVLVRLRGIQSEGDGLGRPVILGELSKTLR-------------------------
--------------------------------------
