# Supplementary material for: Genome fluctuations in cyanobacteria reflect evolutionary, developmental and adaptive traits
Source: BMC Evol Biol. 2011 Jun 30;11:187. doi: 10.1186/1471-2148-11-187 (PMC3141437; doi:10.1186/1471-2148-11-187)
Supplement: Additional file 8 — Individual and concatenated alignments for protein groups. Compressed file containing all alignments of individual groups (fasta format) and the concatenated alignment of 285 single-copy genes (phylip format). [file 1471-2148-11-187-S8.GZ › Cyanos1479.faa]

>Syne7942|81300640
----------------------------------------------MDIQLGRGKTVRRA
YGIDEIALVPGDRTVDPAVTDTRWTIGGIEREIPILASAMDGVVDVKMAVRLSQLGAIGV
INLEGIQTRYEDPEPILDRIASVGPTEFVPLMQELYAVPVQESLIRKRIAEVKSQGGIAA
VSATPAGAAKFGPVVAEAGADLFFIQATVVSTDHVAPEGVEPLDLAAFCQSMPIPVILGN
CVTYDVTLKLLKAGAAGILVGIGPGAACTSRGVLGVGIPQATAVSDCAAARDDYERETGR
YVPIIADGGLITGGDICKCIACGADAVMIGSPFARAAEAPGRGFHWGMATPSPVLPRGTR
IKVGTTGTLEQILRGPAQLDDGTHNFLGALKTSMGTLGAQTLKEMQQVSVVIAPSLLTEG
KVYQKAQQLGMGK
>PromCC|33240588
----------------------------------------------MNIQLGHSKFVRRA
YGIDEIALVPGGKTVDPENTDTTLLIGGKSLEIPIIASAMDGVVDVNMAVALSKLGSLGV
LNLEGVQTRYEKPNDVLKRISSVGKEEFVPLMQEIYKQPIKENLINQRIQEIKDQGGLAA
VSGTPLAAIKFKDTITKAKPDLFFLQATVVSTEHIGGGKQEKLEISNLCQTLGIPVIVGN
CVTYEVALNLMRAGVSGILVGIGPGAACTSRGVLGVGVPQATAISDCSAARDDYKKETGN
HVPVIADGGIITGGDVCKCIACGADGVMIGSPIARASEAPGNGYHWGMATPSPVLPRGTR
IKVGSTGNLMQILRGPAKTDDGTHNLLGALKTSMGTLGAQTIKEMQEVEIVIAPSLLSEG
KVYQKAQQLGMGK
>Crow|67921820
----------------------------------------------MNIIIGRNKTARRA
YGIDEIALVPGNRTLDPSLADTSWTIGGIERSIPILASAMDSVVDVKMAGLLSDLGAIGV
LNLEGIQTRYEDPKPILDRIVSVGKSEFVGLMQELYAKPIQPELIKQRIIEIKNNGGIAA
VSLTPAGASKYGNIVAEAGADLLFVQATVVSTAHLSPESITPLNLEGFCQEMPMPVIFGN
CVTYEVALNLMKAGAAALLVGIGPGAACTSRGVLGVGVPQPTAIADCAAARDDYQRETGR
YVPVVADGGIVTGGDICKCIACGADAVMIGSPIARAAESPGRDYHWGMATPSPVLPRGTR
INVGTTGTIQEILTGPAKLDDGTHNLLGALQTSMGTLGAKDLKEMQEVEVVIAPSLLTEG
KVYQKAQQLGMGK
>Syn7335|254421434
----------------------------------------------MDIKIGRGKTARRA
YGIDEIALVPGARTLDPQLADTSWQIGGITREIPIIASAMDGVVDVKMAVELSKLGALGV
LNLEGIQTRYDNPNPILDRIASVGKTEFVPLMQELYAQPVRADLITKRIQEIKAQEGIAA
VSLTPAGAVKFGKTVAEAGADLVFVQATVVSTDHLSPKAVTPLDLVSFCEEMPIPVLLGN
CVTYEVTLKLMKAGAAGVLVGIGPGAACTSRGVLGVGVPQATAVADCAAARDDYQKESGR
YVPIIADGGLVTGGDICKCIASGADGVMIGSPFARAQEAPGRGFHWGMATPSPVLPRGTR
IEVGTTGSLQQILRGPAQLDDGTHNFLGALQTSMGTLGAKDLKEMQQVEVVIAPSLLTEG
KVYQKAQQLGMGK
>Syn307|148241838
----------------------------------------------MDIQLGRSRTVRRA
YGIDEIALVPGGRTVDPEVTDTRWSLGGIEREIPIIASAMDGVVDVGMAVKLSQLGALGV
INLEGVQTRYEDPNAALDRIASVGKDEFVPLMQEIYSQPVQESLIRKRIQDVKAQGGIAA
VSGTPVAALRFGKAIAEAGADLFFVQATVVSTNHTGPEGQETLDLEALCRDMGVPVVIGN
CVTYEVALQLMRAGAAGVMVGIGPGAACTSRGVLGVGIPQATAVADCAAARADYEQESGR
YVPIVADGGIVTGGDICKCIACGADAVMIGSPIARAEEAPGRGFHWGMATPSPVLPRGTR
INVGRTGSLEKILRGPAKLDDGTHNLLGCLKTSMGTLGARTIKEMQQVEVVVAPSLLTEG
KVYQKAQQLGMGK
>Syn9605|78213461
----------------------------------------------MDIQLGRSKTVRRA
YGIDEIALVPGGRTVDPEVTDTSWTLGGIEREIPIIASAMDGVVDVGMAVRLSQLGALGV
LNLEGVQTRYEDPNHVLDRIAAVGKDEFVPLMQEIYSQPVQEALIRKRIQDIGAQGGIAA
VSGTPVAAMRFGKAIAEAGADLFFVQATVVSTDHTGPAGQETLDLEALCRDMGVPVVIGN
CVTYDVALQLMRAGAAGVMVGIGPGAACTSRGVLGVGIPQATAVADCAAARADYEKESGR
YVPIVADGGIVTGGGICKCIACGADAVMIGSPIARAEEAPGRGFHWGMATPSPVLPRGTR
INVGNTGSIERILRGPAKLDDGTHNLLGCLKTSMGTLGAQTIKEMQQVEVVVAPSLLTEG
KVYQKAQHLGMGK
>Nosp|186685640
----------------------------------------------MEIQLGRGKTARRA
YGIDEIALVPGNRTLDPSLADTKWRIGNIEREIPIIASAMDGVVDVRMAVRLSQLGALGV
LNLEGIHTRYVDPEPILDRIASVGKDEFVALMQELYAEPIKPELIEKRIQEIKEQGGIAA
VSATPAGASKYGEAVAKAGADLFFVQATVVSTAHLSPESVIPLDLAEFCRSMPIPVVLGN
CVTYDVTLNLLKAGAAGVLVGIGPGAACTSRGVLGVGVPQATAIADCAAARDDYYKETGN
YIPIIADGGLITGGDICKCIACGADGVMIGSPFARAAEAPGRGYHWGMATPSPVLPRGTR
IRVATTGSLEQILIGPAGLDDGTHNLLGALKTSMGTLGAKNIKEMQQVEVVIAPSLLTEG
KVYQKAQQLGMGK
>PromAS|123968700
----------------------------------------------MNIELGLNKKVRRA
YGIDEIALVPGNRTLDYDLTDPSWSIGDIKREVPIVASAMDSVVDVDTAVELTKLGCLGV
INMEGIQTRYENPDEILNQIASVGKNDFVPLMQKIYSEPVKEELILQRINEVKEGGGIAA
FSGTPQAAIRFKEILNNSKIDLFFLQGTVVSTEHLGMEGKETLNIKDLCQSMNAPVVAGN
CVTYEVAKLLMDSGVAGLMVGIGPGAACTSRGVLGIGIPQATAIADCSAARNDYFKETGR
YVPIIGDGGIVTGGDICKCLACGSDAVMIGSPVAKSSNAPGKGFHWGMATPSPVLPRGTR
IEVGSTGSLERIIKGPALLDDGTHNLLGAIRTSMSTLGAKNIKEMQKVEIVIAPSLLTEG
KVYQKAQQLGMGK
>Rapb|282897040
----------------------------------------------MEIQLGRGKKARRA
YGIDEIALVPGKRTVDPSLADTRWKIGNIEREIPIIASAMDGVVDVGMAIKLSELGALGV
LNLEGIQTRYDDPNPILDKIASVGKEEFVSLMQDLYAEPIKPELIEKRIQEIKQQGAIAA
VSATPAGAAKYGEVVSRSGADFIFIQATVVSTDHISPESITPLDLVEFCRSMPIPVILGN
CVTYEVTLNLMKAGAAAVLVGIGPGAACTSRGVLGVGVPQATAVADCAAAREDFYQETGK
YVPIIADGGLITGGDICKCIACGADGVMIGSPFARAAEAPGRGYHWGMATPSPVLPRGTR
IRVGTTGTLEQILKGPAGLDDGTHNLLGALKTSMGTLGAKNLKEMQQVEVIIAPSLLTEG
KVYQKAQQLGMGK
>YellA|86606079
----------------------------------------------MNPQLGRNRQARRA
YGLDEIALVPGRRTLDPSLVDTHFTLGGIQRQIPIIASAMDGVVDVRMAILLSELGAFGV
LNLDGIQTRYADPDEVLDQIASVGKDEFVPLMQRLYSEPVKPDLIQERIRQIKAGGAIAA
ASSVPAHAAQYGPLVAEAGGDLFFVQATVVSVHHKVPEGMQKLDLAAFCRSMPIPVVVGN
CVTYDVALELMQAGAAGVLVGIGPGAACTSRGVLGVGVPQATAIADCAAARDQFLTESGT
YVPIIADGGLVTGGDICKAIACGADAVMIGSPLARAYEAPGRGFHWGMATPSPILPRGTR
IRVGSTGTLEEILRGPARLDDGTHNLWGALRTSMATLGAANLKEMHQVEICIAPSLLTEG
KVYQKAQSLGMGK
>Prom9215|157413532
----------------------------------------------MNIELGLNKKVRRA
YGIDEIALVPGNRTLDYDLTDPSWSIGDFKREVPIVASAMDSVVDVNTAVELTKLGSLGV
INMEGIQTRYENPDKILNQIASVGKNDFVPLMQKIYSEPVKEGLILQRINEVKEKGGIAA
FSGTPQAAIKFKETLNNSKLDLFFLQGTVVSTEHLGMEGKETLNIKDLCQSMNVPVVAGN
CVTYEVAKLLMDAGVAGLMVGIGPGAACTSRGVLGIGIPQATAIADCSAARNDYFKQSGR
YIPIIGDGGIVTGGDICKCLACGADAVMIGSPIAKSSNAPGKGFHWGMATPSPLLPRGTR
IEVGSTGSLERIIKGPALLDDGTHNLLGAIRTSMSTLGAKNIKEMQEVEIVIAPSLLTEG
KVYQKAQQLGMGK
>PromN2A|72382529
----------------------------------------------MNIQLGRTKIVRRA
YGIDEIALVPGRRTVDPGITKTNWKIGGIERDIPIIASAMDGVVDVNMAVALSKLGALGV
LNLEGVQTRYEDPKEVLTKIQSIGKEEFVPLMQEIYNKPIKEKLILKRIQEIKDSGGIAA
VSGTPLAAIKYKNLVKDSGADLFFLQATVVSTEHLGKEGSQNLDLYDLCKNIGIPVAVGN
CVTYEVSLKLMKAGAAAVMVGIGPGAACTSRGVLGVGIPQATAISDCAAARDDFQKESGK
YVPIIADGGIITGGDICKCIACGADSVMIGSPIARSHEAPGKGFHWGMATPSPVLPRGTR
IQVGTTGSLKSILCGPAILDDGTHNLLGAIKTSMGTLGATNIKEMQNVEVVIAPSLLTEG
KVYQKAQQLGMGK
>Syns9917|87124807
----------------------------------------------MNIQLGRSKVVRRA
YGIDEIALVPGGRTVDPEVTDTRWSLGGIEREIPIIASAMDGVVDVDMAVRLSKLGALGV
LNLEGVQTRYEDPNSVLDRIAAVGKDAFVPLMQEIYSQPVQEKLIRQRIEAIKAKGGIAA
VSGTPVAALRFGKAIAEAGADLFFVQATVVSTNHIGPEGQGTLDLEALCRDMGVPVVIGN
CVTYDVALQLMRAGAAGVMVGIGPGAACTSRGVLGVGIPQATAVADCAAARADYEQESGR
YVPIIADGGIVTGGDICKCIACGADAVMIGSPIARAEEAPGRGFHWGMATPSPVLPRGTR
INVGSTGSLERILRGPAKLDDGTHNLLGCLKTSMGTLGAQSLRDMQQVEVVVAPSLLTEG
KVYQKAQQLGMGK
>Prom9312|78779456
----------------------------------------------MNIELGLNKNVRRA
YGIDEIALVPGKRTLDYDLTDPSWLIGDLKREVPIVASAMDSVVDVNTAVELTKLGALGV
INMEGIQTRYDNPDETLNQIASVGKNDFVPLMQKIYSEPVKEKLILQRINEVKERGGIAA
FSGTPQAAIKFKETLNNSKIDLFFLQGTVVSTEHLGMEGKETLNIKNLCQSMNVPVIAGN
CVTYEVAKLLMQAGVAGLMVGIGPGAACTSRGVLGIGIPQATAIADCSSARDDYFKESGH
YIPIIGDGGIVTGGDICKCLACGADAVMIGSPIAKSSNAPGKGFHWGMATPSPILPRGTR
IEVGSTGSLERIIKGPALLDDGTHNLLGAIRTSMSTLGAKNIKEMQEVEIVIAPSLLTEG
KVYQKAQQLGMGK
>SynsBL|116071055
----------------------------------------------MDIQLGRSKTVRRA
YGIDEIALVPGGRTVDPEVTNTSWSLGGITREIPIIASAMDGVVDVDMAVRLSELGALGV
LNLEGVQTRYEDPNAVLDRIAAVGKTEFVPLMQEIYSQPVQEQLIRKRIQDIKAQGGIAA
VSGTPVAAMRFRKAIAEAGADLFFVQATVVSTNHIGPEGQDTLDLEELCQGMGLPVVIGN
CVTYEVALQLMRAGAAGVMVGIGPGAACTSRGVLGVGIPQATAVADCAAARADFQKESGR
YVPIVADGGIVTGGDICKCIACGADAVMIGSPIARAEEAPGRGFHWGMATPSPVLPRGTR
INVGSTGSIERILRGPAKLDDGTHNLLGCLKTSMGTLGARTIAEMQTVEVVVAPSLLTEG
KVYQKAQNLGMGK
>Prom9515|123966385
MNKIMLIINFQILIFLQNYKKTLLFLRNYWLITPLVVNLIRIIKKTVNIEIGLNKKVRRA
YGIDEIALVPGTRTLDYELTNPSWSIGNIERDIPIIASAMDSVVDVNTAVDLSKLGAIGV
LNMEGIQTRYENPKEILSQISSVGKNEFVPLMQEIYKEPIKQELILQRINEIKEKDGIAA
LSGTPQAAIKFKETLVKSKIDLFFLQGTVVSTEHLGMEGNETLNIKSLCQSLKVPVVAGN
CVTYEVAELLMKSGVAGLMVGIGPGAACTSRGVLGIGIPQATAISDCSSARDDYFQETGR
YVPIIADGGIVTGGDICKCIACGADAVMIGSPIAKSTSAPGNGFHWGMATPSPILPRGTR
IEVGSTGSLERILKGPAILDDGTHNLLGAIRTSMSTLGAKNIKEMQNVDIVIAPSLLTEG
KVYQKAQQLGMGK
>Cya8802|257058280
----------------------------------------------MDIIIGRGKTARRA
YGIDEIALAPGGRTLDPSLADTRWTIGGIEREIPILASAMDGVVDVKMAVLLSELGAIGV
LNLEGIQTRYDDPNPILDRIASVGKSEFVGLMQELYAKPIKPELITQRIKDIKAQGGIAA
VSLTPAGASQYGQIVAEAGADLVFVQATVVSTAHLSPESISPLDLSKFCQEMPMPVALGN
CVTYEVALNLMKAGAAAVLVGIGPGAACTSRGVLGVGVPQATAVADCAAARDDYQRETGR
YIPVIADGGIVTGGDICKCIACGADAVMIGSPIARSAEAPGRGYHWGMATPSPVLPRGTR
INVGTTGTIQEILTGPAKLDDGTHNLLGALKTSMGTLGAKNMKEMQQVEVVIAPSLLTEG
KVYQKAQQLGMGK
>Prom9313|33863397
----------------------------------------------MNIQLGRTKVVRRA
YGIDETALVPGGRTVDPEITDTCWNLAGIEREIPIIASAMDSVVNVDMAVALSRLGALGV
MNLEGVQTRYKDPNPVLDRISSIGNDAFVPLMQEIYSKPVQEALIYQRIKEIKNQGGIAA
VSGTPVAAMRFSKTIAEAGADLFFVQATVVSTEHIGPEGQQTLDLEALCQGMGVPVVMGN
CVTYEVALKLMRAGAAGVMVGIGPGAACTSRGVLGVGIPQATAVADCAAAREDYERESGR
YVPIVADGGIITGGDVCKCIACGADAVMIGSPIARALEAPGRGFHWGMATPSPVLPRGTR
IKVGSTGSLERILRGPALLDDGTHNLLGALKTSMGTLGARTIKEMQQVEVVIAPSLLTEG
KVYQKAQQLGMGK
>Cya7822|196256565
----------------------------------------------MNIIIGRGKIARRA
YGIDEIALVPGVRTLDPSLADTRFSIGGIEREIPIIASAMDGVVDVRMAVLLSELGALGV
LNLEGIQTRYADPNPILDRIASVGKSEFVGLMQELYAEPIKPELIKQRISEIKQQGGIAA
VSLTPAGAYSFGEVVALAKADLVFVQATVVSTDHLSPASINPLDLAQFSQNMPMPVILGN
CVTYEVTLELMKAGAAGILVGIGPGAACTSRGVLGVGIPQATAVADCAAAREDYYQETGR
YVPVIADGGIITGGDICKCIACGADAVMIGSPIARSAEAPGRGFHWGMATPSPVLPRGTR
INVGTTGTIQEILRGPAKLDDGTHNLLGALKTSMGTLGAKDIKEMQQVEVVIAPSLLTEG
KVYQKAQQLGMGK
>Cya7424|218438844
-------------------------------------------------MIGRGKIARRS
YGIDEIALVPGVRTLDPSLADTRWTIGGLEREIPIIASAMDGVVDVNMAVLLSQLGALGV
LNLEGIQTRYADPNPILDRIASVGKSEFVGLMQELYAEPIKPELIKQRITQIKEQGGIAA
VSLTPAGASQFGEVVAEAKADLVFVQATVVSTAHLSPTSITPLDLAEFCQKMPMPVILGN
CVTYEVALNLMKAGAAAVLVGIGPGAACTSRGVLGVGVPQATAVADCAAAREDYYRNTGR
YVPVIADGGIVTGGDICKCIACGADAVMIGSPIARSAEAPGRGFHWGMATPSPVLPRGTR
INVGTTGTIKEILTGPAKLDDGTHNLLGALKTSMGTLGAKDMKEMQQVEVVIAPSLLTEG
KVYQKAQQLGMGK
>PromN1A|124026230
----------------------------------------------MNIQLGRTKIVRRA
YGIDEIALVPGRRTVDPGITKTNWEIGGIERDIPIIASAMDGVVDVNMAVALSKLGALGV
LNLEGVQTRYEDPKEVLTKIQSIGKEEFVPLMQEIYNKPIKEKLILKRIQEIKDSGGIAA
VSGTPLAAIKYKNLVKDSGADLFFLQATVVSTEHLGKEGSQNLDLYDLCENIGIPVAVGN
CVTYEVSLKLMKAGAAAVMVGIGPGAACTSRGVLGVGIPQATAISDCAAARDDFQKESGK
YVPIIADGGIITGGDICKCIACGADSVMIGSPIARSQEAPGKGFHWGMATPSPVLPRGTR
IQVGTTGSLKSILCGPAILDDGTHNLLGAIKTSMGTLGATNIKEMQNVEVVIAPSLLTEG
KVYQKAQQLGMGK
>Micc|254412466
----------------------------------------------MDIQIGRGKTARRA
YGIDEIALVPGQRTLDPNLADTRWRLGSIEREIPIIASAMDGVIDVRMAVILSEMGALGV
LNLEGIQTRYADPNPILERITSVGKSEFVNLMQELYAEPIKPELISQRIQEIKDQGGIAA
VSATPAGAMKYGEIVASAGADLFFIQATVVSTAHLSPESVTPLDLAQFCQDMPMPVVLGN
CVTYEVALNLMKAGAAAVLVGIGPGAACTSRGVLGVGVPQATAVADCAAARDDYHQETGN
YVPVIADGGLITGGDICKCIACGADAVMIGSPLARAKEAPGGGFHWGMATPSPVLPRGTR
IQVGSTGTLQEILIGPAQLDDGTHNLLGALKTSMGTLGAKNLKEMQQVEVVIAPSLLTEG
KVYQKAQQLGMGK
>Prom9202|254526217
----------------------------------------------MNIQLGLNKKVRRA
YGIDEIALVPGNRTLDYDLTDPSWSIGDFKREVPIVASAMDSVVDVNTAVELTKLGSLGV
INMEGIQTRYENPDEILNQIASVGKNDFVPLMQKIYSEPVKEGLIVQRINEVKEKGGIAA
FSGTPQAAIKFKETLNNSKLDLFFLQGTVVSTEHLGMEGKETLNIKDLCQSMNVPVVAGN
CVTYEVAKLLMDAGVAGLMVGIGPGAACTSRGVLGIGIPQATAIADCSAARNDYFKQSGC
YIPIIGDGGIVTGGDICKCLACGADAVMIGSPIAKSSNAPGKGFHWGMATPSPLLPRGTR
IEVGSTGSLERIIKGPALLDDGTHNLLGAIRTSMSTLGAKNIKEMQEVEIVIAPSLLTEG
KVYQKAQQLGMGK
>Nods|119512336
----------------------------------------------MEIQLGRGKTARRA
YGIDEIALVPGSRTLDPSLADTKWTIGNIEREIPIIASAMDGVVDVKMAVKLSQLGALGV
INLEGIQTRYADPEPILDRIASVGKSEFVSLMQELYAEPIKPELIEKRIQEIKQQGGIAA
VSATPAAASKYGEVVAKAGADLFFVQATVVSTAHLSPDSIVTLDLAEFCRSMPIPVALGN
CVTYEVTLNLLKAGAAAVLVGIGPGAACTSRGVLGVGIPQATAIADCAAARDDYYQETGN
YIPIIADGGLITGGDICKCIACGADGVMIGSPFARAAEAPGRGYHWGMATPSPVLPRGTR
ISVGTTGSLEQILIGPAGLDDGTHNLVGALKTSMGTLGAKNIKEMQKVEVVIAPSLLTEG
KVYQKAQQLGMGK
>Cyab|254431568
----------------------------------------------MDIQLGRSRTVRRA
YGIDEIALVPGGRTVDPAVTDSSWTLGGISREIPIIASAMDGVVDVGMAVELTRQGALGV
LNLEGVQCRYDDPNPVLDRIAAVGKEAFVPLMQELYSQPVREDLIAKRIGQIKEKGGIAA
VSATPVAAIRFGKAIAEAGADLFFVQATVVSTEHIGPEGQASLDLEALCRDFGVPVVIGN
CVTYEVALKLMRAGAAGVMVGIGPGAACTSRGVLGIGIPQATAVADCAAARDDHAAATGR
YVPVIADGGIVTGGDICKCLACGADAVMIGSPIARAAEAPGRGFHWGMATPSPVLPRGTR
INVGTTGSLEKILRGPAGLDDGTQNLLGCIRTSMGTLGARTLKEMQQVEVVVAPSLLTEG
KVYQKAQQLGMGK
>Acam|158335029
----------------------------------------------MDIQIGRGKTARRA
YGIDEIALSPGQRTLDPQLADTQWQIGGIQREIPILASAMDGVVDVKMAVRLSELGALGV
LNLEGIQTRYSDPEPILDKIAGVDVNGFVPLMQELYAEPIKPELIRERITQIKSQGGIAA
VSATPIGASKFGQAVVDAGADLFFIQATVVSTDHVSPESVTPLDLAKFCQDLPIPVVMGN
CVTYEVTKSLMQAGAAAVLVGIGPGAACTTRGVLGVGVPQATAISDCAAARDDHFRETNQ
YIPIIADGGLITGGDVCKCIACGADAIMMGSPIARAAEAPGRGFHWGMATPSPVLPRGTR
IRVGTTGTLEQILRGPAQLDDGTHNFLGSLQTSMGTLGAKDIKQMQQVEVVVAPSLLTEG
KVYQAAQKLGMGK
>Prom9301|126696506
----------------------------------------------MNNELGLNKEVRRA
YGIDEIALVPGKRTLDYDLTDPSWSIGDFKREVPIVASAMDSVVDVNTAVELTKLGSLGV
INMEGVQTRYENPDEILKQIASVGKNDFVPLMQKIYSEPVKEGLILKRINEVKERGGIAA
FSGTPQAAIKFKETLNNSKIDLFFLQGTVVSTEHLGMEGKETLNIKDLCQSMNVPVVAGN
CVTYEVAKLLMNAGVAGLMVGIGPGAACTSRGVLGIGIPQATAIADCSAARNDYFEESGR
YIPIIGDGGIVTGGDICKCLACGADAVMIGSPIAKSSNAPGKGFHWGMATPSPVLPRGTR
IEVGSTGSLERIIKGPALLDDGTHNLLGAIRTSMSTLGAKNIKEMQEVEIVIAPSLLTEG
KVYQKAQQLGMGK
>Artm|209524680
---------------------------------------MLGTCKEVDIVIGRGKKARRA
YGIDEIALVPGHRTLDPSLADTSWTIGNINREIPIIASAMDSVVDVNMAVKLSQIGALGV
LNLEGIQTRYEDPNPILDRIASVGKTEFVTLMQELYAEPIKPELIKKRIAEIKAQGGIAA
VSATPAGASKYGGTVAEAGADLFFVQATVVSTAFLSPESVTPLDLAQFCANMPIPVILGN
CVTLEVALNLMKAGAAGILVGIGPGAACTSRGVLGVGVPQATAVADCAAARDDFYQETGR
YVSVIADGGLITGGDICKCIACGADGVMIGSPFARAEESPGRGFHWGMATPSPVLPRGTR
IQVGSTGTLEQILRGPAQLDDGTHNLLGALKTSMGTLGAKTIKEMQQVEVVIAPSLLTEG
KVYQKAQQLGMGK
>Syne6301|56752272
----------------------------------------------MDIQLGRGKTVRRA
YGIDEIALVPGDRTVDPAVTDTRWTIGGIEREIPILASAMDGVVDVKMAVRLSQLGAIGV
INLEGIQTRYEDPEPILDRIASVGPTEFVPLMQELYAVPVQESLIRKRIAEVKSQGGIAA
VSATPAGAAKFGPVVAEAGADLFFIQATVVSTDHVAPEGVEPLDLAAFCQSMPIPVILGN
CVTYDVTLKLLKAGAAGILVGIGPGAACTSRGVLGVGIPQATAVSDCAAARDDYERETGR
YVPIIADGGLITGGDICKCIACGADAVMIGSPFARAAEAPGRGFHWGMATPSPVLPRGTR
IKVGTTGTLEQILRGPAQLDDGTHNFLGALKTSMGTLGAQTLKEMQQVSVVIAPSLLTEG
KVYQKAQQLGMGK
>Anav|75908865
----------------------------------------------MEIQLGRGKTARRA
YGIDEIALVPGNRTLDPSLADTRWKIGNIEREIPIIASAMDGVVDVKMAVRLSQLGALGV
INLEGIQTRYADPEPILDRIASVGKDEFVSLMQELYAEPIKPELITKRIQEIKEQGGIAA
VSATPVGASKYGEVVAQAGADLFFIQATVVSTAHLSPESVVPLDLAEFCRSMPIPVILGN
CVTYEVTLNLLKAGAAAVLVGIGPGAACTSRGVLGVGVPQATAIADCAAARDDYYRETGN
YIPIIADGGLITGGDICKCIACGADGVMIGSPFARAAEAPGRGFHWGMATPSPVLPRGTR
IRVGTTGTLEQILTGPAGLDDGTHNLLGALKTSMGTLGAKDIKEMQQVEVVIAPSLLTEG
KVYQKAQQLGMGK
>Artp|284053869
----------------------------------------------MDIVIGRGKKARRA
YGIDEIALVPGPRTLDPSLADTSWTIGNINREIPIIASAMDSVVDVNMAAKLSQIGALGV
LNLEGIQTRYEDPNPILDRIVSVGKTEFVTLMQELYAEPIKPELIKKRIAEIKAQGGIAA
VSATPAGASKYGDAVANAGADLFFVQATVVSTAFLSPESVTPLDLAEFCKNMPIPVVLGN
CVTYEVALNLMKAGAVGILVGIGPGAACTSRGVLGVGVPQATAVADCAAARDQFYQETGR
YVSVIADGGLITGGDICKCIACGADGVMIGSPFARAEESPGRGFHWGMATPSPVLPRGTR
IQVGSTGTLEQILRGPAQLDDGTHNLLGALKTSMGTLGAKTIKEMQQVEVVIAPSLLTEG
KVYQKAQQLGMGK
>Cya7425|220909593
------------------------------------------MGSSVEIQIGRGKTARRA
YGIDEIALVPGRRTLDPQLARTHWQIGGIEREIPIIASAMDGVVDVKVAVQLSQLGALGV
LNLEGLQTRYADPNPLLDRIAAVDTQEFVPLMQQLYAEAIKPELITQRIQEIKAAGGIAA
VSATPAAASRYGAVVAAAGADLFFVQATVVSTAHLSPEAIVPLDLAQFCREMPMPVILGN
CVTYEVAFSLMKAGAAGVLVGIGPGAACTSRGVLGVGVPQASAIADCAAAREDYYRESNR
YVPIIADGGLITGGDVCKCIACGADAVMMGSPFARAAEAPGRGYHWGMATPSPVLPRGTR
IRVGTTGTLTQILRGPAQLDDGTHNFLGALQTSMGTLGAKDIREMQQVEIVIAPSLLTEG
KVYQKAQKLGMGK
>Cya51142|172038122
----------------------------------------------MDIIIGRGKTARRA
YGIDEIALVPGTRTLDPSLADTRWTIGGIERTIPILASAMDGVVDVKMAGLLSELGAIGV
LNLEGIQTRYDDPEPILDRIASVGKSEFVGLMQELYAKPIQPELVKQRITDIKNNGGIAA
VSLTPAGASQYGNIVAEAGADLLFVQATVVSTAHLSPESITPLDLQGFCQEMPMPVIFGN
CVTYEVALNLMKAGAAAVLVGIGPGAACTSRGVLGVGVPQPTAIADCAAARNDYQQETGR
YVPVVADGGIVTGGDICKCIACGADAVMIGSPIARAAEAPGRGYHWGMATPSPVLPRGTR
INVGTTGTIAEILTGPAKLDDGTHNLLGALKTSMGTLGAKDLKEMQEVEVVIAPSLLTEG
KVYQKAQQLGMGK
>Lyns|119491325
---------------------------------------MLGKVQVNDIKIGRGKTARRA
YGIDEIALVPGTRTLDPGLADTRWTIGGIEREIPIIASAMDGVVDVQMAVLLSELGAIGV
LNLEGIQTRYEDPKPVLKQIASVDKTQFVPLMQQLYAQPIQPELIKTRIEQIKSQGGIAA
VSATPAGAIKFGQVVAEAGADLFFIQATVVSTAFLSADSVTPLDLHQFCQEMPMPVILGN
CVTYEVTLNLMKAGAAGVLVGIGPGAACTSRGVLGVGVPQATAVADCAAAREDYYQETGR
YVPVIADGGLITGGDICKCIACGADGVMIGSPFARAKEAPGQGFHWGMATPSPVLPRGTR
ISVGTTGTLEQILRGPAQLDDGTHNLLGALKTSMGTLGAKSIQEMQQVEVVIAPSLLTEG
KVYQKAQQLGMGK
>Prom9211|159903669
----------------------------------------------MNIQLGHSKFVRRA
YGIDEIALVPGGRTVDPEITDTSLKLGGKTLEVPIIASAMDGVVDVEMATALSSIGALGV
LNLEGIQTRYENPKEVIKKITSVGKEDFVPLMQDIYSQPIQKDLIVHRIKEIKSKGAIAA
VSATPQAAIKFKETILEAKTDLFFLQATVVSTEHIGPPDRESLDLSKLCKTMNIPVLVGN
CVTYEVALKLMRAGAKGILVGIGPGAACTSRGVLGIGTPQATAIADCSSAREDYKKETGE
YVPIIADGGIVTGGDICKCIACGADGVMIGSPIARAQEAPGQGFHWGMATPSPVLPRGTR
IKVGSTGTLERIIKGPAVIDDGTQNLLGALKTSMGTLGARTIKEMQEVEVVIAPSLLTEG
KVYQKAQQLGMGK
>Noss|17227547
----------------------------------------------MEIQLGRGKTARRA
YGIDEIALVPGNRTLDPSLADTRWKIGNIEREIPIIASAMDGVVDVKMAVRLSQLGALGV
INLEGIQTRYADPEPILDRISSVGKDEFVSLMQELYAEPIKPELITKRIQEIKEQGGIAA
VSATPVGASKYGEVVAKAGADLFFIQATVVSTAHLSPESVVPLDLAEFCRSMPIPVILGN
CVTYEVTLNLLKAGAAAVLVGIGPGAACTSRGVLGVGVPQATAIADCAAARDDYYQETGN
YIPIIADGGLITGGDICKCIACGADGVMIGSPFARAAEAPGRGFHWGMATPSPVLPRGTR
IRVGTTGTLEQILTGPAGLDDGTHNLLGALKTSMGTLGAKDIKEMQQVEVVIAPSLLTEG
KVYQKAQQLGMGK
>Cya8801|218245248
----------------------------------------------MDIIIGRGKTARRA
YGIDEIALAPGGRTLDPSLADTRWTIGGIEREIPILASAMDGVVDVKMAVLLSELGAIGV
LNLEGIQTRYDDPNPILDRIASVGKSEFVGLMQELYAKPIKPELITQRIKDIKAQGGIAA
VSLTPAGASQYGQIVAEAGADLVFVQATVVSTAHLSPESISPLDLSKFCQEMPMPVALGN
CVTYEVALNLMKAGAAAVLVGIGPGAACTSRGVLGVGVPQATAVADCAAARDDYQRETGR
YIPVIADGGIVTGGDICKCIACGADAVMIGSPIARSAEAPGRGYHWGMATPSPVLPRGTR
INVGTTGTIQEILTGPAKLDDGTHNLLGALKTSMGTLGAKNMKEMQQVEVVIAPSLLTEG
KVYQKAQQLGMGK
>Glov|37521172
----------------------------------------------MDIQIGRSKTVRRA
YGIDEIALVPGRRTLDPDLADTGWTIGNVTREIPIIASAMDGVVDVKMAVELSRLGALGV
INLQGVQTRYENPTEVLARIASVGKEAFVGLMQELYAEPVKPELIRRRIEEIKAQGGIAC
ASATPQVAGQYGPIAAEAGCDLFFVQATVVSTAHLS--SHETLDLAEFCAAMPIPVVLGN
VVTYEVALDLMQAGAAAVLVGIGPGAACTSRGVLGVGIPQATAVSDCAAARDDYFAQTGR
YVPVIADGGLVTGGDICKCIACGADGVMIGSPFARAAEAPGNGFHWGMATPSPVLPRGTR
IKVGTTGTLAEILRGPARLDDGTHNLLGSLKTSMGTLGAKDLKEMQQVEVVVAPSLLTEG
KVYQKAQQLGMGK
>Syns8102|33865259
----------------------------------------------MDIQLGRSKTVRRA
YGIDEIALVPGGRTVDPEVTDTRWTLGGIERDIPIIASAMDGVVDVDMAVRLSNLGALGV
LNLEGVQTRYDDPNEVLDRIAAVGKDEFVPLMQEIYSQPVQESLIRKRIADIKAKGGIAA
VSGTPVAALRFGKAIAEAGADLFFVQATVVSTNHIGPEGQDTLDLEALCRDMGVPVVIGN
CVTYDVALQLMRAGAAGVMVGIGPGAACTSRGVLGVGIPQATAVADCAAARADYEKETGR
YVPIVADGGIVTGGDICKCIACGADAVMIGSPIARAEEAPGRGFHWGMATPSPVLPRGTR
INVGSTGSIERILRGPAKLDDGTHNLLGCLKTSMGTLGARTIQDMQNVEVVVAPSLLTEG
KVYQKAQHLGMGK
>Thee|22299733
----------------------------------------------MTIQLGGHRTARRA
YGIDEIALVPGNRTLDPQLVDTRWRIGAIEREIPIIASAMDGVVDVTMAVKLSQMGALGV
LNLEGIQTRYEDPAPILERIASVSVDEFVPLMQQLYAQPIQPHLIEKRIQEIKSQGGIAA
VSLTPAGASRFGEVVAAAGADLLFVQATVVSPAHLAPEGTDPLDLAAFCERMPMPVILGN
CVTYEVALSLMHCGAAAILVGIGPGAACTSRGVLGVGVPQVTAIADCAAARDAYFEETQR
YVPVIADGGLVTGGDVCKCIACGADAVMMGSPFARAKEAPGRGYHWGMATPSPVLPRGTR
IHVGTTGTLEQILRGPAQLDDGTHNFLGALQTSMGTLGAKDLREMQQVEIVIAPSLLTEG
KVYQKAQKLGMGR
>Syns9916|116073099
----------------------------------------------MNIQLGRSKVVRRA
YGIDEIALVPGGRTVDPEVTDTRWTLGGIEREIPIIASAMDGVVDVGMAVKLSQLGALGV
INLEGVQTRYEDPNAVLDRIASVGKDEFVPLMQEIYSQPVQESLIRKRIQDIKAQGGIAA
VSGTPVAAMRFGKAIAEAGADLFFVQATVVSTNHIGPEGQETLDLAALCRDMGVPVVIGN
CVTYDVALELMRAGAAGVMVGIGPGAACTSRGVLGVGIPQATAVADCAAARDDYAKESGR
YVPIVADGGIVTGGDICKCIACGADAVMIGSPIARAEEAPGRGFHWGMATPSPVLPRGTR
INVGSTGSLERILRGPAKLDDGTHNLLGCLKTSMGTLGARTIKEMQQVEVVVAPSLLTEG
KVYQKAQQLGMGK
>PromMED|33861618
----------------------------------------------MNIEIGLNKKVRRA
YGIDEIALVPGTRTLDYDLTNPSWSIGNVKREIPIIASAMDSVVDVDTAVELSELGALGV
LNMEGIQTRYENPKEILSQISSVGKSEFVPLMQKIYSEPIKEDLIIKRINEIKEKGGIAA
LSGTPQAAIKFKEILVKSKIDLFFLQGTVVSTEHLGMEGKETLNIKSLCKSLKIPVVAGN
CVTYEVADLLMKAGVAGLMVGIGPGAACTSRGVLGIGIPQATAISDCSSARDDYFEETGR
YVPIIADGGIITGGDICKCLACGADAVMIGSPIAKSSSAPGNGFHWGMATPSPILPRGTR
IEVGSTGSLERIIKGPALLDDGTHNLIGAIRTSMSTLGAKNIKEMQKVEIVIAPSLLTEG
KVYQKAQRLGMGK
>Scys6803|16330504
----------------------------------------------MNITIGRGKTARRA
YGIDEIALVPGVRTLDPALADTRWKVGAIEREIPIIASAMDGVVDSRMAVLLSELGALGV
VNLEGIQTRYEDPNPILDRIASVGKTEFVGLMQELYAEPIKPELITKRIQEIQAAGGIAA
VSLTPVGASKYASTVAEAGADLLFIQATVVSTAHLSPESVESLDLVKLCQEMPMPVVLGN
CVTYEVSLELMRAGAAAVLVGIGPGAACTSRGVLGVGVPQPTAIADCAAARDDYLQETGR
YVPVIADGGIITGGDICKCIACGADAVMIGSPIARAAEAPGRGFHWGMATPSPVLPRGTR
INVGTTGTIREILVGPAKLDDGTHNLLGAIKTSMGTLGAKDMKEMQQVDVVIAPSLLTEG
KVYQKAQQLGMGK
>Syn9902|78184298
----------------------------------------------MDIQLGRSKTVRRA
YGIDEIALVPGGRTVDPEVTNTSWSLGGITREIPIIASAMDGVVDVDMAVRLSELGALGV
LNLEGVQTRYEDPNAVLDRIAAVGKTEFVPLMQEIYSQPVQEQLIRKRIQDIKAQGGIAA
VSGTPVAAMRFRKAIAEAGADLFFVQATVVSTNHIGPEGQATLDLEELCQGMGLPVVIGN
CVTYEVALQLMRAGAAGVMVGIGPGAACTSRGVLGVGIPQATAVADCAAARADFQKESGR
YVPIVADGGIVTGGDICKCIACGADAVMIGSPIARAEEAPGRGFHWGMATPSPVLPRGTR
INVGSTGSIERILRGPAKLDDGTHNLLGCLKTSMGTLGARTIAEMQTVEVVVAPSLLTEG
KVYQKAQNLGMGK
>Trie|113476824
------------------------------------------------------------
------------------------------------------------------------
------------------------------------------------------------
----------------------------------MSDESVEKLDLVKLCQEMPMPVVLGN
CVTYEVALSLMKAGAAGVLVGIGPGAACTSRGVLGVGVPQVTAIADCAAARNDYYQVTGN
YVPVIADGGLITGGDICKSIACGADGVMIGSPIARAAEAPGAGYHWGMATPSPVLPRGTR
IKVGTTGTIKQILSGPAQLDDGTHNLLGALKTSMGTLGAKDLKEMQQVEVVIAPSLLTEG
KVYQKAQHLGMGK
>Syn9311|113954156
----------------------------------------------MDIQLGRSKVVRRA
YGIDEIALVPGGRTVDPEVTNTSWSLGGIEREIPIIASAMDGVVDVGIAVRLSQLGALGV
LNLEGIQTRYEDPSEALDRITSVGKDEFVPLMQEIYSQPVQEDLIRKRIEAIKSQGGIAA
VSGTPVAALRFGKAIAEAGADLFFVQATVVSTDHIGPEGQETLNLETLCRDMGVPVVIGN
CVTYEVALQLMRAGAAGVMVGIGPGAACTSRGVLGVGIPQATAVADCAAARTDYEKESGR
YVPIVADGGIVTGGDICKCIACGADAVMIGSPIARSEEAPGRGFHWGMATPSPVLPRGTR
INVGSTGSLERILRGPAKLDDGTHNLLGCLKTSMGTLGARTIKEMQQVEVVVAPSLLTEG
KVYQKAQQLGMGK
>NoAz|298492063
----------------------------------------------MEIQLGRGKVARRA
YGIDEIALVPGQRTLDPSLADTKWKIGNIEREIPIIASAMDGVVDIGMAVRLSQLGALGV
LNLEGIQTRYADPEPILDRIAAVGKDEFVSLMQELYAEPIKPELIEKRIQEIKQLGGIAA
VSATPVGASKFGEFVAKAGADLFFIQATVVSTAHLSPDSIIPLDLAEFCRSMPIPVILGN
CVTYEVTLDLFKAGAAAVLVGIGPGAACTSRGVLAVGVPQATAIADCAAARDDYYRDTGN
YIPIIADGGLITGGDICKCIACGADGVMIGSPFARAAEAPGRGYHWGMATPSPVLPRGTR
IRVGTTGTLEQILTGPAGLDDGTHNLLGALKTSMGTLGAKNIKEMQQVHVVIAPSLLTEG
KVYQKAQQLGMGK
>Ucyn|284929198
-----------------------------------------MEYKNVDIIIGYGKKARRA
YGMNEIALVPGTCTLDPALIDTSWSIGGIKRDIPILASAMDGVVDVKMANLLSDLGAIGV
LNLEGIQTRYDDTTPIIEKIASVGKTEFVELMQKLYAEPIKPELIKKRIENIKSSGSIAA
VSLTPLGASKYGKIVADSGADLLFVQATVVSTNHLTPESISSLDLQQFCKDMPIPVVFGN
CVTYEVALELMEAGAAGILVGIGPGAACTSRGVLGIGVPQPTAIADCAAARDEYYKRTGV
YTPIIADGGIITGGDICKCIACGADSVMIGSPVARAVEAPGRGYHWGMATPSPVLPRGTR
INVGTTGTIEEVLIGPAKLDDGTHNLLGALKTSMSTLGAQNIKEMQKVEVVIAPSLLTEG
KVYQKAQQLGMGK
>Syns5701|87302140
----------------------------------------------MSIQLGRSRTVRRA
YGIDEIALVPGGRTVDPEVTDSRWTIGGIEREIPIIASAMDGVVDVSVAVELSRLGALGV
LNLEGVQCRYDDPNPILDRIAEVGKEAFVPLMQELYAQPVREDLIRQRIAAIKAAGGIAA
VSATPAAALRFGQAVAEAGADLFFVQATVVSTDHIGPAGRETLDLAALCRDLGIPVVIGN
CVTYDVALELMRAGAAAVMVGIGPGAACTSRGVLGVGIPQATAVADCAAARDDHERETGQ
YVPIVADGGIVTGGDICKCIACGADAVMIGSPIARASEAPGRGFHWGMATPSPVLPRGTR
ISVGTTGSLEKILRGPAGLDDGTQNLLGALRTSMGTLGARTIKEMQQVDVVVAPSLLTEG
KVYQKAQQLGMGK
>YellB|86609078
----------------------------------------------MDVQLGRNRQARRA
YGLDEIALAPGRRTLDPSLVDTHFTLGGIQRQIPIIASAMDGVVDVRMAILLSELGAFGV
LNLDGIQTRYADPDEVLAQIASVGKDEFVPLMQRLYSEPVKPDLIQERIRQIKAGGAIAA
ASSVPAHAAQYGPLVAEAGGDLFFVQATVVSVHHKVPEGMELLDLAQFCRSMSIPVVVGN
CVTYDVALELMQAGAAGVLVGIGPGAACTSRGVLGVGVPQATAIADCAAAREQFLAETGA
YVPVIADGGLVTGGDICKAIACGADAVMIGSPLARAYEAPGRGFHWGMATPSPILPRGTR
IRVGSTGTLEEILRGPARLDDGTHNLLGALRTSMATLGAANLREMQQVEICIAPSLLTEG
KVYQKAQSLGMGK
>Syn7002|170076894
----------------------------------------------MDIQIGRGKTARRA
YGFDEIALVPGGRTLDPELADTSLEIGGIKLNIPILASAMDGVVDVKMAALLSDLGAMGV
LNLEGLQTRYEDPNPVLDRIAAVDKTEFVGLMQELYSKPIQPELIQKRIQEIKAQNGLAA
VSLTPVGATKYGKIVADAGADILFIQATVVSTSHLSPEGIVPLNLHKLCSELPIPVVLGN
CVTYDAALELMRAGAAAVLVGIGPGAACTSRGVLGVGVPQATAVADCSAARDDYEKESGR
YVPIIADGGIVTGGDICKCIASGADAVMIGSPIARAAEAPGRGFHWGMATPSPVLPRGTR
INVGTTGTITQIMTGPAKLDDGTHNLLGALKTSMGTLGAKNIKEMQQVEVVIAPSLLTEG
KVYQKAQKLGMGK
>Cylr|282901326
----------------------------------------------MEIQLGRGKKARRA
YGIDEIALVPGKRTVDPSLADTRWKIGNIEREIPIIASAMDGVVDVGMAVKLSELGALGV
LNLEGIQTRYDDPNPILDRIASVGKEEFVSLMQDFYAEPIKPELIEKRIQEIKQQGAIAA
VSATPAGAGKYGEVVSRSGADLFFIQATVVSTDHISPESITPLDLVQFCHSMPIPVILGN
CVTYEVTLNLMKAGAAAVLVGIGPGAACTSRGVLGVGVPQATAVADCAAAREDFYQETGK
YVPIIADGGLITGGDICKCIACGADGVMIGSPFARAAEAPGRGYHWGMATPSPVLPRGTR
IRVGTTGTLEQILKGPAGLDDGTHNLLGALKTSMGTLGAKNLKEMQQVEVIIAPSLLTEG
KVYQKAQQLGMGK
>Prom9303|124022622
---------------------------------------------MVNIQLGRTKVVRRA
YGIDETALVPGGRTVDPEITDTCWNLAGIEREIPIIASAMDSVVNVDMAVALSRLGALGV
INLEGVQTRYKDPNPVLDRISAIGKDAFVPLMQEIYSKPVQEDLIYQRIKEIKNQGGIAA
VSGTPVAAMRFSKTIAEAGADLFFVQATVVSTEHIGPEGQQTLDLEALCQGMGVPVVMGN
CVTYEVALQLMRAGAAGVMVGIGPGAACTSRGVLGVGIPQATAVADCAAAREDYERESGR
YVPIVADGGIITGGDICKCIACGADAVMIGSPIARAVEAPGRGFHWGMATPSPVLPRGTR
IKVGSTGSLERILRGPALLDDGTHNLLGALKTSMGTLGARTIKEMQQVEVVIAPSLLTEG
KVYQKAQQLGMGK
>Syns7805|88808975
----------------------------------------------MDIQLGRSKAVRRA
YGIDEIALVPGGRTVDPEVTDTRWILGGIEREIPIIASAMDGVVDVEMAVQLSKLGALGV
LNLEGVQTRYEDPNDALDRIASVGKESFVPLMQELYSKPVQEHLIRKRIQDIKANGGIAA
VSGTPVAAMRFGKAIAEAGADLFFVQATVVSTQHIGPQGQDTLDLEVLCRDMGVPVVIGN
CVTYDVALQLMRAGAAGVMVGIGPGAACTSRGVLGVGIPQATAVADCAAARADYERESGR
YVPIIADGGIVTGGDICKCIACGADAVMIGSPIARAEEAPGRGFHWGMATPSPVLPRGTR
INVGSTGSLERILRGPAKLDDGTHNLLGCLKTSMGTLGAQTIRDMQQVEVVIAPSLLTEG
KVYQKAQQLGMGK
>Syns7803|148239927
----------------------------------------------MDIQLGRSKVVRRA
YGIDEIALVPGGRTVDPEVTDTRWTLGGIEREIPIIASAMDGVVDVEMAVKLSKLGALGV
LNLEGVQTRYDDPNDALDRIASVGKDAFVPLMQELYSEPVQERLIRKRIQDIKAQGGIAA
VSGTPVAAMRFGKAIAEAGADLFFVQATVVSTEHIGPEGRESLNLEALCRDMGVPVVIGN
CVTYDVALQLMRAGAAGVMVGIGPGAACTSRGVLGVGIPQATAVADCAAARADYEQESGR
YVPIVADGGIVTGGDICKCIACGADAVMIGSPIARAEEAPGRGFHWGMATPSPVLPRGTR
INVGSTGSLERILRGPAKLDDGTHNLLGALKTSMGTLGARTIKEMQSVEVVVAPSLLTEG
KVYQKAQQLGMGK
>Cya0110|126654890
----------------------------------------------MDIIIGRGKTARRA
YGIDEIALVPGTRTLDPSLADTRWTIGGIERTIPILASAMDSVVDVKMAGLLSELGAIGV
LNLEGIQTRYDDPEPILDRIASVGKSEFVGLMQELYAKPIQPELIKQRITDIKKNGGIAA
VSLTPAGASQYGNIVAEAGADLLFVQATVVSTAHLSPESVTPLDLQGFCQEMPMPVVFGN
CVTYEVALNLMKAGAAAVLVGIGPGAACTSRGVLGVGVPQPTAIADCAAARDDYQQETGR
YVPVVADGGIVTGGDICKCIACGADAVMIGSPIARAAEAPGRGYHWGMATPSPVLPRGTR
INVGTTGTIEEILTGPAKLDDGTHNLLGALKTSMGTLGAKDLKGMQDVEVVIAPSLLTEG
KVYQKAQQLGMGK
>Mica|166368226
----------------------------------------------MDTIIGRGKTARRA
YGIDEIALVPGVRTLDPSLADTRWSLGNIEREIPIIASAMDGVVDTKMAVLLSELGALGV
LNLEGIQTRYEDPNPILDRITAVGKAEFVGLMQELYAEPIKPQLIELRIQEIQEKGGIAA
VSLTPAGAVKYGAIVAQAAADILFVQATVVSTAHLSPEAITPLDLVQLCQEMPIPVVLGN
CVTYEVALNLMKTGAAGVLVGIGPGAACTSRGVLGVGVPQATAVADCAAARDDFFQETGK
YVPVIADGGIITGGDICKCIACGADAVMIGSPIARSVEAPGRGFHWGMATPSPVLPRGTR
ISVGSTGTIAEILVGPAKLDDGTHNLLGALKTSMGTLGAKNLKEMQQVEVVIAPSLLTEG
KVYQKAQQLGMGK
>Syns8109|260436585
----------------------------------------------MDIQLGRSKTVRRA
YGIDEIALVPGGRTVDPEVTDTRWSLGGIEREIPIIASAMDGVVDVGMAVRLSQLGAIGV
LNLEGVQTRYEDPNQVLDRIAAVGKDEFVPLMQEIYSQPVQEALIRKRIQDIKDQGGIAA
VSGTPVAAMRFGKAIAEAGADLFFVQATVVSTDHTGPAGQETLDLEALCRDMGVPVVIGN
CVTYDVALQLMRAGAAGVMVGIGPGAACTSRGVLGVGIPQATAVADCAAARADYEQESGR
YVPIVADGGIVTGGDICKCIACGADAVMIGSPIARAEEAPGRGFHWGMATPSPVLPRGTR
INVGNTGSIERILRGPAKLDDGTHNLLGCLKTSMGTLGAQTIKEMQQVEVVVAPSLLTEG
KVYQKAQHLGMGK
