# Supplementary material for: Genome fluctuations in cyanobacteria reflect evolutionary, developmental and adaptive traits
Source: BMC Evol Biol. 2011 Jun 30;11:187. doi: 10.1186/1471-2148-11-187 (PMC3141437; doi:10.1186/1471-2148-11-187)
Supplement: Additional file 8 — Individual and concatenated alignments for protein groups. Compressed file containing all alignments of individual groups (fasta format) and the concatenated alignment of 285 single-copy genes (phylip format). [file 1471-2148-11-187-S8.GZ › Cyanos1480.faa]

>Syne7942|81300647
---------------------------------------MKLAYWMYAGPAHIGTLRISS
SFRNVHAIMHAPLGDDYFNVMRSMLERERNFTPVTTSVVDRNVLARGSQEKVIDNILRKD
TEERPDLIVLTPTCTSSILQEDLQNFVERAKE-SAQCDVLLADVNHYRVNELQAADRTLE
QIVRFYLDRAQRQGTL----PS---QRTEQPSVNILGMTTLGFHNRHDTTELQRLMADLG
ITVNAVIPAGASVEELQHLPRAWFNLVPYREVGLLTAQYLQDTFDQPMVAIAPMGITATA
DCIRQIQQVLNQQGAAV-------DFEPFIDRQTRFA-----SEAAWFSHSIDCQNLTGK
RAVVFGDNTHAAAFTKILSREMGIHVVLAGTYCKHDADWFEAEVAGYCDRVLISDDHNAI
ADAIAELEPAAIFGTQMERHVGKRLNIPCGVIAAPVHIQNFPVGYRPFVGYEGANQIVDL
VYNSFTLGMEDHLLEIF-----------------GGHD--------------------TK
EVLTKTVSAGSDL--DWKPDGLTELNRIPGFVRGKVKRNTEKYAREQGLTAITAEVLYAA
KEALGA
>PromCC|33239996
---------------------------------------MELTLWTYEGPPHIGAMRIAT
SMKGLHYVLHAPQGDTYADLLFTMIERRGSRPPVTYTTFQARDLGGDTAELVKGHIFEAV
ERFKPEALLVGESCTAELIQDQPGSLAKGMGL-NIP--IVSLELPAYSKKENWGASETFY
QLIRGLLKEISEDSSN--NAKQSWQEEGRRPRVNLLGPSLLGFRCRDDVLEIQKILGENG
IDINVIAPLGASPSDLMRLPKADANVCLYPEIAESTCLWLERNFKTPFTKVVPIGVKATQ
DFLEELYELLGM-EVSN-------SISNSDQ-----------SKLPWYSKSVDSNYLTGK
RVFIFGDGTHVLAAARIANEELGFEVVGIGTYSREMARKVRAAATELGLEALITNDYLEV
EESIKECAPELVLGTQMERHSAKRLGIPCAVISTPMHVQDVPARYSPQMGWEGANVIFDD
WVHPLMMGLEEHLIGMFRHDFEFTDGHQSHLGHLGGHA---------SET--KTSSKGIN
QSPNNHSPAGESI--HWTSEGESELAKIPFFVRGKVRRNTEKYARQAGCREIDGETLLDA
KAHFGA
>Crow|67925281
---------------------------------------MKLAYWMYAGPAHIGTLRIAS
SFKNVHAIMHAPLGDDYFNVMRSMLERERDFTPVTASVVDRNVLARGSQEKVVNNIVRKD
GEENPDLIVLTPTCTSSILQEDLANFVDRAQM-DAKGDVLLADVNHYRYNEFQAADRTLH
QIVKFYLEKAQKKNQL----ST---EKTENPSVNIIGISTLGFHNQHDCRELKQLMKDLG
IEVNEVTPDGASVHNLKNLPKAWFNLVPYRELGLATAQYLQESFNLPYVDITPMGVVETA
RCIRKIQQIINEQGANV-------NYEEYINEQTLYV-----SQAAWFSRSIDCQNLTGK
KAVVFGDNTHAAALTKILAREMGIHVVLAGTYCKYDAEWFKEQVSEYCDEVLISDDNGAI
GDAIARIEPSAIFGTQMERHVGKRLDIPCGVIAAPIHIQNFPIGYKPFCGYEGTNQIADL
IYNSFTLGMEDHLLEIF-----------------GGHD--------------------TK
EVITKGISADSDL--NWNKEAQTELNKVPGFVRGKVKRNTEKFARERGFSEITLEVMYAA
KEAVGA
>Syn7335|254423736
------------------------------------------------------------
-MEGVHYVLHAPQGDTYADLLFTMIERRDQRPPVTYTTFQARDLGGDTAEMVKTSVRDAY
NRFSPQVMLVGESCTAELIQDQPGSLAESMNL-PIP--VVSLELPAYSKKENWGASETLY
HLVRKLLLSKALPAGT--QRPE--RDLAIRPKANIIGPTALGFRCRDDIQEVLKLLGEIG
VDANVIAPLGATPEDLMRIPDADFNICLYPEIAQTTCDWLKRNFAQPIVKTVPIGVGATR
DFVAEIGEVAGIDVSQVLNRSRSETLGNWNVSRVASSAIPGASRMPWYSRSVDSTYLTGK
RVFIFGDATHAIAAARIATEELGFTLVGIGTYSRKFARQVREVAKQHGVEAVISDDYLAV
ETAVAEAAPELVLGTQMERHIAKRLGIPCAVISTPIHVQDVPARYSPQMGWEGANVIFDD
WVHPLMMGLEEHLIGMFREDFEFAEGHMSHLHTAPPQEGNVDGVAAPTDEPVASNDAKHK
SMAAAPDADVDSM--GWSPDGLAELKKIPFFVRGKVKRNTEKFASDRGITSITVDTLYEA
KAAIGK
>Syn307|148242664
MVDRAGLQPDPWLRSSRRFGGALRPTPAPPRRPHLRLSAMELTLWTYEGPPHVGAMRIAA
SMQGVHYVLHAPQGDTYADLLFTMIERRDQRPPVTYTTFQARDLGGDTAELVKRSIRDAA
DRFQPQALLVGESCTAELIQDQPGALAQGMNL-PMP--VVSLELPAYSKKENWGAAETFY
QLIRTLLKPQLPPAGLSKPDPKRWQEQGRRPRVNLLGPSLLGFRCRDDVREVRVLLDELG
IDTHVVAPLGASPEDLRRIPQAEANICLYPEVADSSCRWLERQFGMPTVSTVPIGIGATE
MFCRELQELLGLEPTSQ-------GSGQ--------------SRMPWYSRSVDSTYLTGK
RVFIFADATHAIAAARIASRELGFEVVGLGSYSREQARAVRAAAEELGLAALISDNYLEV
EAAMAEAAPELVLGTQMERHSAKRLGIPCAVISSPLHVQDVPARYAPQMGWEGANVIFDS
WVHPLMMGLEEHLIGMFRHDFEFVDGHMSHKGEKPPGP--------------EAADPITL
AAEANGVDEAELL--RWAPSGQAELSRIPFFVRGKVKRNTESYAQERGIINITDEVLYEA
KAHFSR
>Syn9605|78212291
---------------------------------------MQLTLWTYEGPPHVGAMRIAA
SMRGVHYVLHAPQGDTYADLLFTMIERRGQRPPVTYTTFQARDLGGDTAELVKRHVREAV
DRFQPDALLVGESCTAELIQDQPGALAQGMGL-TMP--VVSLELPAYSKKENWGAAETFY
QMVRNLLKEQTPANNQ--HDPMTWQHQGRRPRVNLLGPSLLGFRCRDDVLEVQKLLTLHG
IDVGVVAPLGAGVEDLKRIPDADLNVCLYPEVAESSCSWLERNFGMPFSRTVPIGVGATH
DFLVEVHDMLGM-EPPA-------PDEGYRR-----------SRLPWYSESVDSTYLTGK
RVFIFGDGSHALAAARICSEELGFTVVGLGTYSREMARPVRAAAKALGLEALISDDYLAV
EAAMAKAAPELVLGTQMERHSAKRLGIPCAVISTPMHVQDVPARMSPQMGWEGANVIFDD
WVHPLMMGLEEHLIGMFRHDFEFVDGHQSHLGHTGGAG-------------------AAD
HSALTDIPADGDDALHWTADGEAELKKIPFFVRGKVRRNTEAYARDVGCRVINSETLYDA
KAHFKA
>Nosp|186685024
---------------------------------------MKLAYWMYAGPAHIGTLRIAS
SFKNVHAIMHAPIGDDYFNVMRSMLSRERDFTPVTTSVVDRNVLARGSQEKVVDNIVRKD
AEEHPDLIVLTPTCTSSILQEDLHNFVERAQL-EAKGDVMLADVNHYRYNELQAADRTLD
QIVQYYIEKARKRGEL----AE---GKTAKPSVNIIGTTTLGFHNNHDCTELKRLMADLG
IKVNTLIPEGASVNDLKKMSQAWFNLVPYRELGLTTARYLEEQFGTPYIDITPMGVVETA
RCIRKIQQVINAQGAEV-------DYENFINEQTLHV-----SQAAWFSRSIDCQNLTGK
KAVVFGDNTHAAAITKILAREMGIHVVWAGTYCKYDAGWFREQVSEYCDEVLISEDHGEI
GDAIARVEPSAIFGTQMERHVGKRLDIPCGVIAAPIHVQNFPIGYKPFMGYEGTNQITDL
IYNSFTLGMEDHLLEIF-----------------GGHD--------------------TK
EVITRGISADSDL--NWTKDGQAELNKIPGFVRGKVKRNTEKFARDRGFKEINAEVLYAA
KEAVGA
>PromAS|123968135
---------------------------------------MELTLWTYEGPPHVGAMRIAS
SMKDIHYVLHAPQGDTYADLLFTMIERRGQRPPVTYTTFQARDLGGDTAELVKKNIKEAV
ERFKPKTLLVGESCTAELIQDQPGALAKGMGF-DMP--IVNLELPAYSKKENWGASETFY
QLTRTLLKEKVSSSEK--ISPLRWKELGRRPKVNILGPSLLGFRCRDDVIEIQRILSEQG
IDTNVVAPLGASPDDIERLIDAEINICLYPEIAEASCEWLKRNFGMEYTNTIPIGIKNTI
EFINEVHKKLDL---PL-------TNKEELENK---------SKLPWYSKSVDSNYLTGK
RVFIFGDGTHAIAAAKIAKEELGFEVVGLGTYSREMARQVRATAKDLNVEALITNNYLEV
EDAMKKAAPELVLGTQMERHSAKRLGIPCSVISTPMHVQDVPARYSPQMGWEGANVIFDD
WVHPLMMGLEEHLIDMFKHDFEFVDGHQSHLGHTATNT-----------------NNILN
SDEKKEKNSKEGI--IWTESGRAELTKVPFFVRGKVKTNTEKYAILRGIPEISDETLYDA
KAYFN-
>Rapb|282896153
---------------------------------------MKLAYWMYAGPAHIGTLRVAS
SFKNVHAIMHAPLGDDYFNVMRSMLSRERDFTPVTASIVDRNVLARGSQEKVVENITRKD
AEEHPDLIVLTPTCTSSILQEDLQNFVDRAQM-DAKGDVLLADVNHYRVNELQAADRTLH
QIVKYYIEKARKKEEL----PT---GKTERPSVNIIGISTLGFHNNHDCTELKKLMADLG
IEVNAVIPEGASVHELKNLPKAWFNLVPYRELGLLTANYLQEEFGTPYVDITPMGVVETA
RCIRQIQQIINQQGANV-------DYAEFINEQTLYV-----SQAAWFSRSIDCQNLTGK
KAVVFGDSTHAAAMTKILSREMGIHVVWSGTYCKYDADWFKAQVSEYCDEVLITDDHGSV
GDAIARVEPAAIFGTQMERHVGKRLNIPCGVIAAPIHVQNFPIGYKPFMGYEGTNQLTDL
IYNSFTLGMEDHLLEIF-----------------GGHD--------------------TK
EVITKGISAESDL--NWTKDGLAELNKIPGFVRGKVKRNTEKFARERGFKDISAEVLYAA
KEAVGA
>YellA|86605598
---------------------------------------MKLAYWMYAGPAHIGTLRVAS
SFKNVHSIMHAPLGDDYFNVMRSMLERERDFTPVTTSVVDRQVLARGSDEKVIRNIVRKD
GEEQPDLIVVTPTCTSSILQEDLHHFVRQAQL-SSRCDVLLADVNHYRVNELQAAERTLH
QIVEFYINKARKSGEL--SGPP---RRTERPSCNILGISSLGFHHAHDLRELKKLLQDLG
IELNLVIPQGASVHNLKHLGRAWFNVVPYRELGPMTARYLQEQFGTPYVEITPMGVVETA
RFIRQIQQVLNEQGIPV-------DYEPYIQEQTLYV-----SQAAWFSRSIDCQNLTGK
KAVVFGDCTHAAAITKILAREMGVHVVWAGSYCTYDGEWFQAEVGGYCDQVLLTEDHTRV
ADAIAQVEPAAIFGTQMERHVGKRLRIPCGVISAPMHVQDFPIGYRPFLGYEGANQIVDL
IYNSFTLGMEDHLLEVF-----------------GGHD--------------------TK
EVIHKSLSADSDL--IWTREAQAELNKVPGFVRGKVKRNTEKFARERGLTEITLEVMYAA
KEALGA
>Prom9215|157412960
---------------------------------------MELTLWTYEGPPHVGAMRIAS
SMKDIHYVLHAPQGDTYADLLFTMIERRGQRPPVTYTTFQARDLGGDTAELVKKNIKEAV
ERFKPKTLLVGESCTAELIQDQPGALAKGMGF-DMP--IVNLELPAYSKKENWGASETFY
QLTRTLLKEKVGSSEK--ISPLRWKELGRRPKVNILGPSLLGFRCRDDVIEIQRILSEQG
IDTNVVAPLGANPNDIERLIDAEINICLYQEIAEASCEWLKRNFGMEYTNTIPIGIKNTI
EFINEVHNKLDL---PL-------TNKKELEHK---------SKLPWYSKSVDSNYLTGK
RVFIFGDGTHAIAAAKIAKDELGFEVVGIGTYSREMARQVRATAKELNVEALITNNYLEV
EDAMKKAAPELVLGTQMERHSAKRLGIPCAVISTPMHVQDVPARYSPQMGWEGANVIFDD
WVHPLMMGLEEHLIDMFKHDFEFVDGHQSHLGHTATKT-----------------KDLIN
SDNKKDNNPKEGI--IWTESGRAELTKVPFFVRGKVKTNTEKYAILRGIPEISDETLYDA
KAYFS-
>PromN2A|72383710
---------------------------------------MELTLWTYEGPPHIGAMRIAT
SMKKLHYVLHAPQGDTYADLLFTMIERRGSRPPVTYTTFQARDLGGDTAELVKGHIKEAV
DRFKPETLLVGESCTAELIQDQPGSLAKGMGF-DIP--IVSLELPAYSKKENWGGSETFY
QIVRTLLKDHSNESKH------TWQEEKRRPRVNLLGPTLLGFRCRDDVLEIQKLLGQYG
IDVNVVAPLGASPADILRIPNADVNVCLYPEIAESTCIWLERNLNIPFTTTVPLGVGATQ
DFLKELHKVLEM-EIPQ-------SVNESNN-----------SKLTWYSNSVDSNYLTGK
RVFIFGDGTHALAAARIANEELGFKVVGLGTYSREMARKVRPAAKALGLEALITNDYLEV
EDAIKETSPELVLGTQMERHSAKRLGIPCAVISTPMHVQDVPARYSPQMGWEGANVIFDD
WVHPLMMGLEEHLIGMFKHDFEFVDGHQSHLGHLGGKG---------TQ---NTNKEAIK
TNLQDSVITDSDP--IWTHEGEKELSKIPFFVRGKVRRNTENYARQAGCREINEETLYDA
KAHYKA
>Syns9917|87123937
---------------------------------------MDLTLWTYEGPPHVGAMRIAA
SMEGVHFVLHAPQGDTYADLLFTMIERRDRRPPVTYTTFQARDLSGDTAELVKRHVREAV
DRFQPDALLVGESCTAELIQDQPGALAAGMGL-ELP--VVSLELPAYSKKENWGAAETLY
QLVRGLLQHQRPGPTD--HDPCAWRQQERRPRVNLIGPSLLGFRCRDDVLEIRRLLEAHG
IEVNAVVPLGARVTDVERLPLADANVCLVPEVAEPCCNWLERHFGQPFTRTVPIGIGATT
DFLKELHSLLGL-ETPD-------PREAQRQ-----------SRLPWYAASVDSTYLTGK
RVFIFGDGSHALAAARIAQQELGFRVVGLGTYSREMARPVRAAAKDLGLEALITDDYLSV
EAAMADAAPELVLGTQMERHSAKRLGIPCAVISTPMHVQDVPARYAPQMGWEGANVIFDS
WVHPLMMGLEEHLIGMFRHDFEFVDDQPSHLGHLGRAD---------TAKPAGTDLDAAG
SEPDPAANLNVEL--QWTRDGEAELKKIPFFVRGKVKRNTECFARQQGKHQIDSETLYDA
KAHFST
>Prom9312|78778929
---------------------------------------MELTLWTYEGPPHVGAMRVAS
SMKDIHYVLHAPQGDTYADLLFTMIERRGQRPPVTYTTFQARDLGGDTAELVKRNITEAV
ERFKPKTLLVGESCTAELIQDQPGALAKGMGF-DIP--IVNLELPAYSKKENWGASETFY
QIIRTLLKDKVNEIDK--INPQRWKSLGRRPKVNILGPTLLGFRCRDDVIEIQRILSEQG
IDTNVVAPLGSSPEDIERLIDADINVCLYHEIAEISCEWLKRNCGMEYTTTIPIGIKNTI
NFIHEVHEKLDL---PL-------TNKGELENK---------SKLPWYSKSVDSNYLTGK
RVFIFGDGTHAIAAAKIAKDELGFEVVGLGTYSREMARQVRAAAKDLNIEALITNSYLEV
EDAMKKASPELVLGTQMERHSAKRLGIPCSVISTPMHVQDVPARYSPQMGWEGANVIFDD
WVHPLMMGLEEHLIDMFKHDFEFVDGHQSHLGHTATNA---------------PDNKETK
QAQSNMNIQEKSI--LWTESGKAELTKVPFFVRGKVKSNTEKYALSKGLPEINDETLYDA
KAFFG-
>SynsBL|116072216
---------------------------------------MELTLWTYEGPPHVGAMRIAA
SMKGVHYVLHAPQGDTYADLLFTMIERRGKRPPVTYTTFQARDLGGDTAELVKRHIREAV
ERFKPDALLVGESCTAELIQDQPGALAGGMGF-ELP--IVSLELPAYSKKENWGASETLY
QLVRGLLKNQEVNSEG--HNPKAWKDQGRRPRVNLIGPSLLGFRCRDDVIEISRLLASHG
IDVNTVVPLEATVADIMRLPEADLNVCLYAEIAESCCSWMERQFGIPFTKTMPIGVGATA
DFLAEAHNLLGM-EAPD-------AREGEHS-----------SKLPWYSASVDSTYLTGK
RVFIFGDGSHVLAAARIASEELGFQVVGLGTYSREMARPVRAAAKALGLEALISDDYLAV
EAAMAEAVPELVLGTQMERHSAKRLGIPCAVISTPMHVQDVPARFSPQMGWEGANVIFDS
WVHPLMMGLEEHLIGMFRHDFEFVDGHQSHLGHLGGLQSAQVDDVP-SIEENAPESSATE
SNGSSVAVATASL--EWTVDGEAELKKIPFFVRGKVRRNTEAFAKEKGLNRINSETLYDA
KAHFSA
>Prom9515|123965843
---------------------------------------MELTLWTYEGPPHVGAMRVAS
SMKEIHYVLHAPQGDTYADLLFTMIERRGKRPPVTYTTFQARDLGGDTAELVKRNISEAV
ERFKPKTLLIGESCTAELIQDQPGALAKGMGF-NIP--IVNLELPAYSKKENWGASETFY
QIIRTLLNDKTNEINN--INPQRWKSLGRRPKVNILGPTLLGFRCRDDVIEIQRILSEQG
IDTNVVAPLGSSPDDIKRLIDADINICLYQEIAETSCEWLKRKCGMEFTTTIPIGIKNTI
NFINEVHDKLGL---PL-------TNKEELEHK---------SKLPWYSKSIDSNYLTGK
RVFIFGDGTHAIAAAKIAKDELGFEVVGLGTYSREMARQVRAAAKDLNIEALITNSYLEV
EDAMKKASPELVLGTQMERHSAKRLGIPCSVISTPMHVQDVPARYSPQMGWEGANVIFDD
WVHPLMMGLEEHLIDMFKHDFEFVDGHQSHLGHTATKG--------------LDNIEDEH
GLKNDTLKKNGGV--LWTESGRAELTKVPFFVRGKVKSNTEKYALSKGLPEISDETLYDA
KAYFS-
>Cya8802|257060989
---------------------------------------MKLAYWMYAGPAHIGTLRIAS
SFKNVHAIMHAPLGDDYFNVMRSMLERERDFTPVTASIVDRNVLARGSQEKVVDNIVRKD
GEENPDLIVLTPTCTSSILQEDLANFVDRAQM-DAKGDVMLADVNHYRYNELQAADRTLH
QIVKFYLEKAQKKGEL----PE---GKTEKPSVNIIGISTLGFHNQHDCTELKRLMADLG
IEVNEVIPEGASVHNLKNLPKAWFNLVPYRELGLATARYLEEQFGMPYVDITPMGVVETA
RCIRKIQQLINAQGAEV-------DYEEFIKEQTLYV-----SQAAWFSRSIDCQNLTGK
KAVVFGDNTHAAAMTKILAREMGIHVVLAGTYCKYDADWFREQVSEYCDEVLISDDNAAI
GDAIARLEPSAIFGTQMERHVGKRLDIPCGVIASPIHIQNFPIGYKPFCGYEGTNQITDL
IYNSFTLGMEDHLLEIF-----------------GGHD--------------------TK
EVITKGISADSDL--NWNKEAQAELNKVPGFVRGKVKRNTEKFARERGFSVITLEVMYAA
KEAVGA
>Prom9313|33863485
---------------------------------------MELTLWTYEGPPHVGAMRIAS
SMEGVHYVLHAPQGDTYADLLFTMIERRGRRPPVTYTTFQARDLGGDTAELVKGHLHEAV
ERFNPEALLVGESCTAELIQDQPGSLASGMGF-NMP--VVGIELPAYSKKENWGASETFY
QLVRGILSKQPSEQSGVSHSPAAWKSQGRRPRVNLLGPTLLGFRCRDDILELEKLLNQHG
IDVHVVAPLEARPADLMRLPNADLNVCLYPEIAEATCLWLERNYGMPFSKTVPIGVGATK
DFLEELHQLLEM-PAPN-------PGEGAEQ-----------SRLPWYSQSVDSNYLTGK
RVFIFGDGTHALAAARIADQELGFKVVGLGTYSREMARPVRAAAKELGLEALISDDYLAV
EAAMAEAAPELVLGTQMERHSAKRLGIPCAVISTPMHVQDVPARYSPQMGWEGANVIFDS
WVHPLMMGLEEHLIGMFRHDFEFVDGHQSHLGHLGGHQSQ-------TEQQQSQAATNPS
TQSNADSSSEESP--LWTPEGEAELAKIPFFVRGKVRRNTEKYARQAGCRCIDSETVYDA
KVHFRA
>Cya7822|196256901
---------------------------------------MKLAYWMYAGPAHIGTLRIAS
SFKNVHAIMHAPLGDDYFNVMRSMLERERDFTPVTASVVDRHVLARGSQEKVVDNIVRKD
TEETPDLIVLTPTCTSSILQEDLQNFVDRAQM-DAKGDVMLADVNHYRVNELQAADRTLQ
QIVQFYLEKAKKKDLL----PS---GKSEKPSVNIIGVTTLGFHNQHDCTELKRLMADLG
IEVNEVIPEGASVQNLKRLPRAWFNLVPYREVGLMAARYLEQEFGMPYVDITPMGVVETA
RCIRKIQQLLNEQGAAV-------DYENFIEEQTLFV-----SQAAWFSRSIDCQNLTGK
KAVVFGDSTHAAAMTKILSREMGIHVVLAGTYCKYDADWFKEQVKEYCDEILISEDNAQI
ADAIARIEPAAIFGTQMERHVGKRLDIPCGVIAAPIHIQNFPLGYKPFLGYEGTNQVADL
VYNSFTLGMEDHLLEIF-----------------GGHD--------------------TK
EVITKSVSADSDL--NWNKEAQAELNKVPGFVRGKVKRNTEKFARERGLNEITLEVMYAA
KEAVGA
>Cya7424|218437366
---------------------------------------MKLAYWMYAGPAHIGTLRIAS
SFKNVHAIMHAPLGDDYFNVMRSMLERERDFTPVTASVVDRNVLARGSQEKVVDNIVRKD
QEETPDLIVLTPTCTSSILQEDLQNFVDRAQM-DAKGDVMLADVNHYRVNELQAADRTLQ
QIVQYYLEKGRKKGEL----PT---GKTEKPSVNIIGMTTLGFHNQHDCTELKRLMADLG
IEVNEVIPEGASVQNLKNLPRAWFNLVPYREVGLMAARYLEQEFSMPYVDITPMGVVETA
RCIRKMGQLLNQQGANV-------DYEEFINQQTLYV-----SQAAWFSRSIDCQNLTGK
KAVVFGDNTHAAAMTRILAREMGIHVVLAGTYCKYDADWFKEQVREYCDEILISEDHGEI
ADAIARIEPSAIFGTQMERHVGKRLDIPCGVIAAPIHIQNFPIGYKPFLGYEGTNQIADL
VYNSFTLGMEDHLLEIF-----------------GGHD--------------------TK
EVITKSVSADSDL--NWNKEAQTELNKVPGFVRGKVKRNTEKFARERGFSEITLEVMYAA
KEAVGA
>PromN1A|124025310
---------------------------------------MELTLWTYEGPPHIGAMRIAT
SMKKLHYVLHAPQGDTYADLLFTMIERRGSRPPVTYTTFQARDLGGDTAELVKGHIKEAV
DRFKPEALLVGESCTAELIQDQPGSLAKGMGF-DIP--IVSLELPAYSKKENWGGSETFY
QIVRSLLKDHSRESKQ------SWQEEKRRPRVNLLGPTLLGFRCRDDVLEIQKLLGQYG
IDVNVVAPLGASPADILRIPNADVNVCLYPEIAESTCIWLERNLNIPFTTTVPLGVGATQ
DFLKELHKVLEM-EIPQ-------SVNESNN-----------SKLTWYSNSVDSNYLTGK
RVFIFGDGTHALAAARIANEELGFKVVGLGTYSREMARKVRPAAKALGLEALITNDYLEV
EDAIKETSPELVLGTQMERHSAKRLGIPCAVISTPMHVQDVPARYSPQMGWEGANVIFDD
WVHPLMMGLEEHLIGMFKHDFEFVDGHQSHLGHLGGKG---------TQ---NTTKEAIK
TNLQDSVITDGDP--IWTHEGEKELSKIPFFVRGKVRRNTENYARQAGCREINEETLYDA
KAHYKA
>Micc|254410046
---------------------------------------MKLAYWMYAGPAHIGTLRVAS
SFKNVHAIMHAPLGDDYFNVMRSMLERERDYTPVTASIVDRHVLARGSQEKVVDNIVRKD
KEVTPDLIVLTPTCTSSILQEDLANFVERAEL-EANSDVMLADVNHYRVNELQAADRTLE
QIVQFYLKKANKKGEL----PE---GKTETPSVNIIGISTLGFHNQHDCTELKRLMADLG
IEVNEVIPEGASVHNLKNLPRAWFNLVPYREIGMMAARYLEAEFDMPYVDITPMGVVETA
RCIRKMQQVLNQQGADV-------NYEEFINNQTLYV-----SQAAWFSRSIDCQNLTGK
KAVVFGDNTHAAAMTKILAREMGIHVVLAGTYCKYDADWFKEQVSEYCDEILISEDNGEI
GDAIARIEPSAIFGTQMERHVGKRLDIPCGVIAAPIHIQDFPIGYKPFMGYEGTNQMADL
VYNSFTLGMEDHLLEIF-----------------GGHD--------------------TK
EVITKGISAGSDL--NWNKEAQAELNKVPGFVRGKVKRNTEKFARERGFSEISLEVMYAA
KESVGA
>Prom9202|254527235
---------------------------------------MELTLWTYEGPPHVGAMRIAS
SMKDIHYVLHAPQGDTYADLLFTMIERRGQRPPVTYTTFQARDLGGDTAELVKKNIKEAV
DRFKPKTLLVGESCTAELIQDQPGALAKGMGF-DMP--IVNLELPAYSKKENWGASETFY
QLTRTLLKEKLGSSEK--ISPLRWKELGRRPKVNILGPSLLGFRCRDDVIEIQRILSEQG
IDTNVVAPLGASPDDIERLIDAEINICLYQEIAEASCEWLKRNFGMEYTNTIPIGIKNTI
EFINEVHNKLDL---PL-------TNKEELEHK---------SKLPWYSKSVDSNYLTGK
RVFIFGDGTHAIAAAKIAKDELGFEVVGIGTYSREMARQVRATAKGLNVEALITNNYLEV
EDAIKKAAPELVLGTQMERHSAKRLGIPCSVISTPMHVQDVPARYSPQMGWEGANVIFDD
WVHPLMMGLEEHLIDMFKHDFEFVDGHQSHLGHTATNT-----------------KDLIN
SENKKDNNPKEGI--VWTESGRAELTKVPFFVRSKVKTNTEKYAILRGIPEISDETLYDA
KAYFS-
>Nods|119509823
---------------------------------------MKLAYWMYAGPAHIGTLRVAS
SFKNVHAIMHAPLGDDYFNVMRSMLSREKNFTPVTTSVVDRNVLARGSQEKVVDNITRKD
AEEHPDLIVLTPTCTSSILQEDLHNFVERAQL-EAKGDVMLADVNHYRFNELQAADRTLH
QIVQYYIEKARKRGEL----PE---GKTAKPSVNIIGNSTLGFHNNHDCTELKRLMADLG
IEINTIIPEGASVHDLKKLPQAWFNLVPYRELGLATAAYLEEQFGIPCVDITPMGVVETA
RCIRKIQQVINAQGAEA-------DYEAFINEQTLNV-----SQAVWFSRSIDCQNLTGK
KAVVFGDNTHAAAMTKILAREMGIHVVWAGTYCKYDADWFREQVSEYCDEVLITDDHGEI
GDAIARVEPSAIFGTQMERHVGKRLDIPCGVIASPIHVQNFPIGYKPFLGYEGTNQITDL
IYNSFTLGMEDHLLEIF-----------------GGHD--------------------TK
EVITKGISADSDL--SWSKDGQAELNKIPGFVRGKVKRNTEKFARERGFKEINAEVLYAA
KESVGA
>Cyab|254432461
---------------------------------------MELTLWTYEGPPHVGALRIAA
SMQGVHYVLHAPQGDTYADLLFTMIERRDRRPPVTYTTFQARDLGGDTAELVKRTISEAV
ERFQPEALLVGESCTAELIQDQPGALAAGMDLGGIP--MVSLDLPAYSKKENWGAAETFY
QLVRQLLKDQLPAPGTPAPSPTRWREEGRRPRVNLLGPSLLGFRCRDDVREVSRLLGAEG
IDVSVVAPLEARPGELLRIPTADANVCLYPEVAGPVCSWLERRFGQPVVRTVPIGVGATR
AFLAELRQVLGM-DEPV-------DTGEQAGTQPLQGGHELRSRLPWYSRSVDSTYLTGK
RVFIFADATHAIAAARVASQELGFQVVGLGSYSRELAREVRAAARELGLEALITDDYLQV
ERAMAEAMPELVLGTQMERHSAKRLGIPCAVISAPLHVQDVPARHAPQMGWEGANELFDS
WVHPLMMGLEEHLIGMFRHDFEFVEGHRSHLGGSPPGG---------SAPVGSQPAEVAD
SPQEEPAAPGSTTGPSWDPSGEAELAKIPFFVRGKVRRNTETYAREHGLARIDSEALYAA
KAHFSA
>Acam|158334706
---------------------------------------MKLAYWMYAGPAHIGTLRVAS
SFKNVHGIMHAPLGDDYFNVMRSMLERERNFTPVTASVVDRHVLARGSQEKVVDNITRKD
EEENPDLIVLTPTCTSSILQEDLENFVERASL-STQGDVLLADVNHYRVNELQAADRTLD
QIVQFYIQKARKNGDL----LE---EKTAKPSVNIIGVSTLGFHNQHDCTELKRLMADLG
IEVNEVIPEGASVHNLKRLPQAWFNLIPYREIGHMSAHYLEKEFGMPFVDITPMGVVETA
RCIRKIQEVLNAQGADV-------NYEEYIENQTLHV-----SQAAWFSRSIDCQNLTGK
KAVVYGDNTHAAAMTKILAREMGIHVVWAGTYCKYDQEWFRKEVSEYCDEVLINEDHGAI
GDAIARVEPSAIFGTQMERHVGKRLNIPCGVIAAPIHIQDFPIGYKPFLGYEGTNQVADL
VYNSFTLGMEDHLLEIF-----------------GGHD--------------------TK
EVITKGISADSDL--GWSADGQAELNKIPGFVRGKVKRNTEKFARERNITEITAEVLYAA
KEAVGA
>Prom9301|126695908
---------------------------------------MELTLWTYEGPPHVGAMRIAS
SMKDIHYVLHAPQGDTYADLLFTMIERRGQRPPVTYTTFQARDLGGDTAELVKKNIKEAV
ERFKPKTLLVGESCTAELIQDQPGALAKGMGF-DMP--IVNLELPAYSKKENWGASETFY
QLTRTLLKDKVSFSDK--ISPFRWKELGRRPKVNILGPSLLGFRCRDDVIEIQRILSEQG
IDTNVVAPLGASPDDIERLIDAEINICLYQEIAEASCEWLKRNFGMEYTNTIPIGIKNTI
EFINEVHEKLDL---PL-------TNKEELENK---------SKLPWYSKSVDSNYLTGK
RVFIFGDGTHAIAAAKIAKEELGFEVVGLGTYSREMARQVRATAKDLNVEALITNNYLEV
EDAMKKAAPELVLGTQMERHSAKRLGIPCSVISTPMHVQDVPARYSPQMGWEGANVIFDD
WVHPLMMGLEEHLIDMFKHDFEFVDGHQSHLGHTATNK-----------------NNILN
SDEKKEKNSKEEI--IWTESGRAELTKVPFFVRGKVKTNTEKYAILRGIPEISDETLYDA
KAYFS-
>Artm|209527003
---------------------------------------MKLAYWMYAGPAHIGTLRIAS
SFQNVHAIMHAPLGDDYFNVMRSMLERERDYTPVTASIVDRHVLARGSQEKVVDNIVRKD
REENPDLIVLTPTCTSSILQEDLANFVERAQL-DAQGDVMLADVNHYRVNELQAADRTLQ
QIVQFYTEKARKKGDL----PE---GKTAQPSVNILGMSTLGFHNQHDCTELKRLMADLG
IQVNEVIPEGASVHNLKNLSRAWFNLVPYRELGMMTAEYLQAELGTPYVDITPMGVVETA
RCIRQIQELINAQGAGV-------DYEEYINNQTLYV-----SQAAWFSRSIDCQNLTGK
KAVVFGDNTHAAAMTKILAREMGIHVVLAGTYCKYDADWFKQQVSEYCDQVLISDDHGAI
ADAIARLEPAAIFGTQMERHVGKRLNIPCGVIAAPIHIQNFPIGYKPFLGYEGTNQIADL
VYNSFTLGMEDHLLEIF-----------------GGHD--------------------TK
EVITKGISADSDL--SWSKDAQAELNKVPGFVRGKVKRNTEKFARDRGFQEITLEVMYAA
KESVGA
>Syne6301|56752265
---------------------------------------MKLAYWMYAGPAHIGTLRISS
SFRNVHAIMHAPLGDDYFNVMRSMLERERNFTPVTTSVVDRNVLARGSQEKVIDNILRKD
TEERPDLIVLTPTCTSSILQEDLQNFVERAKE-SAQCDVLLADVNHYRVNELQAADRTLE
QIVRFYLDRAQRQGTL----PS---QRTEQPSVNILGMTTLGFHNRHDTTELQRLMADLG
ITVNAVIPAGASVEELQHLPRAWFNLVPYREVGLLTAQYLQDTFDQPMVAIAPMGITATA
DCIRQIQQVLNQQGAAV-------DFEPFIDRQTRFA-----SEAAWFSHSIDCQNLTGK
RAVVFGDNTHAAAFTKILSREMGIHVVLAGTYCKHDADWFEAEVAGYCDRVLISDDHNAI
ADAIAELEPAAIFGTQMERHVGKRLNIPCGVIAAPVHIQNFPVGYRPFVGYEGANQIVDL
VYNSFTLGMEDHLLEIF-----------------GGHD--------------------TK
EVLTKTVSAGSDL--DWKPDGLTELNRIPGFVRGKVKRNTEKYAREQGLTAITAEVLYAA
KEALGA
>Anav|75909672
---------------------------------------MKLAYWMYAGPAHIGTLRVAT
SFKNVHAIMHAPLGDDYFNVMRSMLSRERDFTPVTTSVVDRHVLARGSQEKVVENITRKD
AEEHPDLIVLTPTCTSSILQEDLENFVERAQL-DAKGDVLLADVNHYRVNELQAGDRTLH
QIVQYYIEKARKKGEL----PE---GKTAKPSVNIIGISTLGFHNNHDCTELKRLMADLG
IEVNAVIPEGASVHELKNLPRAWFNLVPYRELGLMTASYLEKEFGTPCIDIVPMGVVETA
RCIRKIQEVINAQGADV-------NYEEYINEQTLYV-----SQAAWFSRSIDCQNLTGK
KAVVFGDNTHAAALTKILSREMGIHVVWAGTYCKYDADWFREQVSEYCDEVLITEDHGEI
GDAIARVEPSAIFGTQMERHVGKRLDIPCGVIAAPIHVQNFPIGYKPFLGYEGTNQITDL
IYNSFTLGMEDHLLEIF-----------------GGHD--------------------TK
EVITKGISAESDL--SWTKDGLAELNKIPGFVRGKVKRNTEKFARDRGFKDISAEVLYAA
KEAVGA
>Artp|284050568
---------------------------------------MKLAYWMYAGPAHIGTLRIAS
SFKNVHAIMHAPLGDDYFNVMRSMLERERDYTPVTASIVDRHVLARGSQEKVVDNIVRKD
REETPDLIVLTPTCTSSILQEDLANFVERAQL-DAQGDVMLADVNHYRVNELQAADRTLQ
QIVQFYTEKARKKGDL----PE---GKTAQPSVNILGMSTLGFHNQHDCTELKRLMADLG
IEVNEVIPEGASVHNLKNLSRAWFNLVPYRELGMMTAEYLQAEFGTPYVDITPMGVVETA
RCIRKIQELINAQGASV-------DYEEYINNQTLYV-----SQAAWFSRSIDCQNLTGK
KAVVFGDNTHAAAMTKILAREMGIHVVLAGTYCKYDADWFKQEVSEYCDQVLVSDDHGAI
ADAIASIEPAAIFGTQMERHVGKRLNIPCGVIAAPIHIQNFPIGYKPFLGYEGTNQMADL
VYNSFTLGMEDHLLEIF-----------------GGHD--------------------TK
EVITKGISADSDL--SWSKDAQAELNKVPGFVRGKVKRNTEKFARDRGFQEITLEVMYAA
KESVGA
>Cya7425|220909036
---------------------------------------MKLAYWMYAGPAHIGTLRIAS
SFKNVHGIMHAPLGDDYFNVMRSMLERERDFTPVTTSVVDRHVLARGSQEKVVDNITRKD
GEEHPDLIVLTPTCTSSILQEDLQNFVTRASL-STQADVILADVNHYRVNELQAADRTLE
QIVQFYLAKARAEGEI----P----DRTATPSVNILGMTTLGFHNQHDCTELKKLMADLG
ITVNEVIPANASVHNLKRLPQAWFNLVPYREVGLMAARYLETEFGMPYVDIAPMGVVETA
RCIRKIQQILNQGGASV-------DYEEFINTQTVHV-----SQAAWFSRSIDCQNLTGK
KAVVYGDNTHAVAMTKILSREMGIKVVWAGTYCKYDGDWFRDQVKDYCDDVLITDDHAQV
GDAIARVEPAAIFGTQMERHVGKRLNIPCGVIAAPVHIQNFPVGYRPFLGYEGTNQICDL
VYNSFTLGMEDHLLEFF-----------------GGHD--------------------TK
EVIHKGISAESDL--TWTAEGLTELNKIPGFVRGKVKRNTEKFARDRGISEITVETLYAA
KEAVGA
>Cya51142|172036869
---------------------------------------MKLAYWMYAGPAHIGTLRIAS
SFKNVHAIMHAPLGDDYFNVMRSMLERERDFTPVTASIVDRNVLARGSQEKVVNNIVRKD
GEERPDLIVLTPTCTSSILQEDLANFVERAQM-DAQGDVLLADVNHYRYNELQAADRTLH
QIVKFYLEKARKKEQL----PQ---GKTENPSVNIIGISTLGFHNQHDCRELKQLMKDLG
IEVNEVIPDGASVHNLKNLPKAWFNLVPYRELGLTTAQYLEEEFNLPYVDITPMGVVETA
RCIRKIQQIINEQGTNV-------DYEEYINNQTLYV-----SQAAWFSRSIDCQNLTGK
KAVVFGDNTHAAAITKILAREMGIHVVLAGTYCKYDADWFKEQVSEYCDEVLISDDNGEI
GDAIARIEPSAIFGTQMERHVGKRLDIPCGVIAAPIHIQNFPIGYKPFCGYEGTNQIADL
VYNSFTLGMEDHLLEIF-----------------GGHD--------------------TK
EVITKGISADSDL--NWNKEAQAELNKVPGFVRGKVKRNTEKFARERGFSEISLEVMYAA
KEAVGA
>Lyns|119486395
---------------------------------------MKLAYWMYAGPAHIGTLRIAS
SFKNVHAIMHAPLGDDYFNVMRSMLERERNYTPVTTSVVDRNVLARGSQEKVVDNIIRKD
QEEKPDLIVLTPTCTSSILQEDLQNFVERAQI-DSKGDVMLADVNHYRANELQAADRTLH
QIVEFYLKKARKKGEL----PE---GKTEKPSVNIWGMTTLGFHNNHDCTELKRLMADLG
IEVNEVIPEGASVHNLKNLPRAWFNLVPYREVGVMAAKYLQAEFAMPYIDITPMGIVETA
RCIRMIQKVLNEQGANV-------NYEDYIDNQTRFV-----SQAAWFSRSIDCQNLTGK
KAVVFGDNTHAAALTKILAREMGIKVVLAGTYCKYDAEWFREQVGEYCDEILISEDNGEI
GDAIARLEPSAIFGTQMERHVGKRLNIPCGVIAAPIHIQNFPVGYRPFVGYEGANQVVDL
VYNSFTLGMEDHLLEIF-----------------GGHD--------------------TK
EVIHKGISAESDL--NWAKDAKAELNKVPGFVRGKVKRNTEKFARERGLSEITLEVMYAA
KESVGA
>Prom9211|159903087
---------------------------------------MELTLWTYEGPPHIGAMRIAS
SMKGVHYVLHAPQGDTYADLLFTMIERRGQRPPVTYTTFQARDLGGDTAELVKGHIREAV
DRFKPEALLVGESCTAELIQDQPGSLAKGMGY-EIP--IISLELPAYSKKENWGAAETFY
QLVRGLLKDSPKSESE--HNPSKWKTEGRRPRVNLLGPSLLGFRCRDDVLEVQKILAHHG
IDINVVAPLGAAPADIIRINEADANICLYPEIAESTCIWLERNFGHPYTKTIPIGVGATN
DFLNEIHQLLGMELPKQ-------EEEDGSQ-----------SRLTWYSKSVDSNYLTGK
RVFIFGDGTHVLAASRIAHKELGFEVVGLGTYSREMARKVRDAAKELGLEALITNDYLAV
EEAIKESAPELVLGTQMERHSAKRLGIPCAVISTPMHVQDVPARYSPQMGWEGANVIFDD
WVHPLMMGLEEHLIGMFRHDFEFTDGHQSHLGHLGGHS---------TEK--ETKAPSFY
QEKVQSSRPEHFP--HWTPEGESELAKIPFFVRGKVRKNTEKYANQIGCKEIDGETLLDA
KAHFNA
>Noss|17230933
---------------------------------------MKLAYWMYAGPAHIGTLRVAT
SFKNVHAIMHAPLGDDYFNVMRSMLSRERDFTPVTTSVVDRHVLARGSQEKVVDNITRKD
AEERPDLIVLTPTCTSSILQEDLENFVERAQL-EAKGDVLLADVNHYRVNELQAGDRTLH
QIVQYYIEKARKKGEL----PE---GKTAKPSVNIIGISTLGFHNNHDCTELKRLMADLG
IEVNAVIPEGASVHELKNLPRAWFNLVPYRELGLMTANYLEKEFGTPCIDIVPMGVVETA
RCIRKIQEVINAQGADV-------NYEDYINEQTLYV-----SQAAWFSRSIDCQNLTGK
KAVVFGDNTHAAALTKILSREMGIHVVWAGTYCKYDADWFREQVSEYCDEVLITEDHGEI
GDAIARVEPSAIFGTQMERHVGKRLDIPCGVIAAPIHVQNFPIGYKPFLGYEGTNQITDL
IYNSFTLGMEDHLLEIF-----------------GGHD--------------------TK
EVITKGISAGSDL--SWTKDGLAELNKIPGFVRGKVKRNTEKFARDRGFKDISAEVLYAA
KEAVGA
>Cya8801|218247675
---------------------------------------MKLAYWMYAGPAHIGTLRIAS
SFKNVHAIMHAPLGDDYFNVMRSMLERERDFTPVTASIVDRNVLARGSQEKVVDNIVRKD
GEENPDLIVLTPTCTSSILQEDLANFVDRAQM-DAKGDVMLADVNHYRYNELQAADRTLH
QIVKFYLEKAQKKGEL----PQ---RKTEKPSVNIIGISTLGFHNQHDCTELKRLMADLG
IEVNEVIPEGASVHNLKNLPKAWFNLVPYRELGLATAGYLEEQFGMSYVDITPMGVVETA
RCIRKIQQLINAQGAEV-------DYEEFIKEQTLYV-----SQAAWFSRSIDCQNLTGK
KAVVFGDNTHAAAITKILAREMGIHVVLAGTYCKYDADWFREQVSEYCDEVLISDDNAAI
GDAIARLEPSAIFGTQMERHVGKRLDIPCGVIASPIHIQNFPIGYKPFCGYEGTNQITDL
IYNSFTLGMEDHLLEIF-----------------GGHD--------------------TK
EVITKGISADSDL--NWNKEAQAELNKVPGFVRGKVKRNTEKFARERGFSVITLEVMYAA
KEAVGA
>Glov|37519784
---------------------------------------MKLAYWMYAGPAHIGTLRIAT
SFKNVHAIMHAPLGDDYFNVMRSMLERERDFTPVTASVVDRKVLGRGSQDKVVTNIVRKD
QEEAPDLIVLTPTCTSSILQEDLQNFVARAQE-QSKADVLLADVNHYRYNEFTAADRTLT
QIVSYYIEKLAGNLPA----------RSEKPTANILGISTLGFHNHHDCRELKQLLADLG
VEVNVVAPEGCSVHDIQKMPSAWFNVVPYRELGRGAAEYLQRQTGQPLIDITPMGILQTA
RFIRAVQQILNTQGARV-------EYEEYIRSQTLFV-----SQAAWFSRSIDCQNLQGK
RAVVYGDLTHAAAMTRILAREMGVRVVWAGTFCKYDAEWFKAEVADLCDEVLISDDHAEV
GDRIAAAEPAAIFGTQMERHIGKRLNIPCGVISSPIHIQNFPVGYRPFLGYEGTNQIADL
VYNSFTLGMEDHLLEVF-----------------GGHD--------------------TK
EVITKTMTAQSDL--EWDEAATRELAKIPGFVRSKVKRNTEKFARESGRDKITLEVMYAA
KEAAGA
>Syns8102|33866256
---------------------------------------MDLTLWTYEGPPHVGAMRIAA
SMQGVHYVLHAPQGDTYADLLFTMIERRGQRPPVTYTTFQARDLGGDTAELVKRHVREAV
DRFQPDALLVGESCTAELIQDQPGALAQGMGL-TMP--VVSLELPAYSKKENWGAAETLY
QLVRGLLKQQVPAEPK--HDPKRWQQQGRRPRVNLLGPSLLGFRCRDDVLEVQTLLTMHG
IDVAVVAPLGAGVEDVHRLPEADLNICLYPEVAESTCLWLERNFGMPFSRTVPIGVGATH
DFLVEVHTALGL-EPPS-------PQEGYRR-----------SRLPWYSESVDSTYLTGK
RVFIFGDGSHAIAAARICSEELGFQVVGLGTYSREMARPVRAAAKGLGLEALICDDYLAV
EAAMAEAAPELVLGTQMERHSAKRLGIPCAVISTPMHVQDVPARMSPQMGWEGANVIFDS
WVHPLMMGLEEHLIGMFRHDFEFVDGHQSHLGHAGGSG-------------------ASQ
ESALSDVPEADEGYVVWTADGEAELKKIPFFVRGKVRRNAEAYARQVGCREISSETLYDA
KAHFKA
>Thee|22299935
---------------------------------------MKLAYWMYAGPAHIGTLRIAS
SFKNVHGIMHAPLGDDYFNVMRSMLERERDFTPVTASIVDRHVLARGSQEKVVDNIIRKD
TEEHPDLIVLTPTCTSSILQEDLQNFVRRASL-STTADVLLADVNHYRVNELQAADRTLE
QIVQFYIDKARRQGTL----GT---SKTPTPSVNIIGITTLGFHNQHDCRELKQLMADLG
IQVNLVIPAAATVHDLQRLPQAWFNLVPYREIGGLTAQYLEREFGQPSVRITPMGVVETA
RCIRAIQGVLNAQGAGV-------NYEAFIEQQTREV-----SQAAWFSRSIDCQNLTGK
KAVVFGDNTHAAAMTKILSREMGIHVVWAGTYCKYDADWFRAEVAGFCDEVLITDDHTVV
GDAIARVEPAAIFGTQMERHVGKRLNIPCGVIAAPIHIQDFPVGYRPFLGYEGTNQLVDL
IYNSFTLGMEDHLLEIF-----------------GGHD--------------------TK
AVIHKGLSADSDL--TWTAAGLAELNKIPGFVRGKVKRNTEKFAREQGISEITVEVLYAA
KEAVGA
>Syns9916|116075352
---------------------------------------MDLTLWTYEGPPHVGAMRIAA
SMKGVHYVLHAPQGDTYADLLFTMIERRGQRPPVTYTTFQARDLGGDTAELVKRHVREAV
ERFEPDALLVGESCTAELIQDQPGALACGMGL-NLP--VVTLELPAYSKKENWGAAETLY
QLVRGLLKQQPANPGA--HNPTAWKEEQRRPRVNLLGPSLLGFRCRDDVLEVRKLLDRHG
IEVAVVMPLDASVADVMRLPDADVNVCLYPEIAESSCSWLERTFGQPFTRTVPIGVGATT
DFLAELRALLGM-EPPA-------SDEGAQQ-----------SRLPWYSESVDSTYLTGK
RVFIFGDGTHVLAAARIARRELGFEVVGLGTYSREMARPVRAKAKELGLEALISDDYLAV
EAAMAEAAPELVLGTQMERHSAKRLGIPCAVISTPMHVQDVPARYSPQMGWEGANVIFDT
WVHPLMMGLEEHLIGMFRHDFEFVDGHQSHLGHLGGLQ---------SGQ-PEPNAAPAM
TAVAGDVSGETTL--TWTADGEAELKKIPFFVRGKVRRNTETYAREQGRGQIDSETLYDA
KAHFSA
>PromMED|33861101
---------------------------------------MELTLWTYEGPPHVGAMRVAS
SMKDIHYVLHAPQGDTYADLLFTMIERRGQRPPVTYTTFQARDLGGDTAELVKRNITEAV
ERFKPKTLLVGESCTAELIQDQPGALAKGMGF-DIP--IVNLELPAYSKKENWGASETFY
QIIRTLLKDKANEIDK--INPQRWKSLGRRPKVNILGPTLLGFRCRDDVIEIQRILSEQG
IDTNVVAPLGSSPDDITRLTDADINICLYHEIAETSCEWLKRNCGMEYTTTIPIGIKNTI
NFINEVHEKLDL---PL-------TNQKELEHK---------SKLPWYSKSVDSNYLTGK
RVFVFGDGTHAIAAAKIAKDELGFEVVGLGTYSREMARQVRAAAKELNIEALITNSYLEV
EDAMKKASPELVLGTQMERHSAKRLGIPCSVISTPMHVQDVPARYSPQMGWEGANVIFDD
WVHPLMMGLEEHLIDMFKHDFEFVDGHQSHLGHTATKG--------------LDNKVDEH
AQSNINVQKKGNI--IWTDSGRAELTKVPFFVRGKVKSNTEKYALSKGLPEINDETLYDA
KAYFG-
>Scys6803|16331316
---------------------------------------MKLAYWMYAGPAHIGTLRIAS
SFKNVHAIMHAPLGDDYFNVMRSMLEREQNFTPVTTSVVDRQVLSRGSQEKVVDNIVRKD
GEETPDLIVLTPTCTSSILQEDLANFVDRAQM-DAHCDVLLADVNHYRYNELQAGDRTLK
QIVEFYIKKARKQGNL----AT---EKTAKPSVNLIGFTTLGFHNQHDCTELKRLMADLG
IEVNLILPEKATVDQLAKIPQAWFNLCPYREIGLMTAEYLQEEFAQPYVDITPMGVVETA
RCIRKMQQVLNQQGFDV-------NYEDFIQQQTRHV-----SQAAWFSRSIDCQNLTGK
KAVVFGDNTHAAAMTKILAREMGIHVVLAGTYCKYDADWFRAEVSEYCDEVLISEDNGAI
ADAIARIEPAAIFGTQMERHVGKRLDIPCGVIAAPIHIQNFPLGYKPFLGYEGTNQIADL
VYNSFTLGMEDHLLEIF-----------------GGHD--------------------TK
EVITKGISSDSDL--GWHSTAQAELNKVPGFVRGKVKRNTEKFARERGLSEITLEVMYAA
KEAVGA
>Syn9902|78185187
---------------------------------------MELTLWTYEGPPHVGAMRIAA
SMKGVHYVLHAPQGDTYADLLFTMIERRGKRPPVTYTTFQARDLGGDTAELVKRHIREAV
ERFKPDALLVGESCTAELIQDQPGALAGGMGF-DLP--IVSLELPAYSKKENWGASETLY
QLVRGLLKNQEINSEG--HNPKAWQNQGRRPRVNLIGPSLLGFRCRDDVIEISRLLASHG
IDVNTVVPLEATVADVMRLTEADLNICLYAEISESCCSWMERQFGMPFSRTMPIGVGATA
DFLAEVHGLLGM-DPPD-------PREGEHS-----------SKLPWYSASVDSTYLTGK
RVFIFGDGSHVLAAARIANEELGFQVVGLGTYSREMARPVRAAAKELGLEALISDDYLAV
EAAMAEAVPELVLGTQMERHSAKRLGIPCAVISTPMHVQDVPARFSPQMGWEGANVIFDS
WVHPLMMGLEEHLIGMFRHDFEFVDGHQSHLGHLGGLQSAQVEDAPAAIANNSTETHAIE
ADTSSVAVATATL--EWTMDGEAELKKIPFFVRGKVRRNTEAFAKEKGLNQIDSETLYDA
KAHYSA
>Trie|113477269
---------------------------------------MKLAYWMYAGPAHIGTLRVAS
SFKNVHAIMHAPLGDDYFNVMRSMLERERNYTPVTASVVDRNVLARGSQEKVVDNIIRKD
REETPDLVVLTPTCTSSILQEDLENFVERASQ-DTKGDVMLADVNHYRVNELQAADRTLE
QIVKFYIKKAKKKGDL----PE---GKTEKPSVNIIGISTLGFHNQHDCTELKRLMADLG
IEVNEVIPESASVHNLKNLPRAWFNLIPYREIGLMAAEYLESEFGTPYIDITPMGVVETA
RCIRKIQQVVNAQGANV-------DYEEFIDNQTLHV-----SQAAWFSRSIDCQNLTGK
KAVVFGDNTHAAAMTKILAREMGIHVVWAGTYCKYDADWFREQVSEYCDQVIISEDNGEI
GDAIARVEPSAIFGTQMERHVGKRLDIPCGVIAAPIHIQNFPIGYKPFMGYEGTNQIADL
VYNSFTLGMEDHLLEIF-----------------GGHD--------------------TK
EVIHKGISADSDL--NWMKEAKAELNKVPGFVRGKVKRNTEKFARERGILDISLEVMYAA
KEAVGA
>Syn9311|113954269
---------------------------------------MQLTLWTYEGPPHVGAMRIAA
SMKGVHYVLHAPQGDTYADLLFTMIERRDQRPPVTYTTFQARDLGGDTAELVKRHVREAV
DRFQPDALLVGESCTAELIQDQPGALAAGMGL-TMP--IVNLELPAYSKKENWGAAETFY
QLVRTLLKDQAPAELN--HDPKAWQHEGRRPRVNLLGPSLLGFRCRDDVLEIQRLLNMHG
IDVGVVAPLGATVADVHRLPEADLNVCLYPEIAESSCAWLERSFGIPFTTTVPIGIGATH
DFLVEVHNLLGM-TPPS-------PQEGIRQ-----------SRLPWYSESVDSTYLTGK
RVFIFGDGTHALAAARICKEELGFEVVGLGTYSREMARPVRAAAKAMGIEALISDDYLAV
EAAMAAAAPELVLGTQMERHSAKRLGLPCAVISTPMHVQDVPARNSPQMGWEGANVIFDS
WVHPLMMGLEEHLIGMFRHDFEFVDGHQSHLGHSGGSG-------------------AIA
DTEVAVSTLTDEL--VWTAEGEAELKKIPFFVRGKVRRNTEAFAKSTGRNQIDSETLYDA
KAHFSA
>NoAz|298492082
---------------------------------------MKLAYWMYAGPAHIGTLRVAS
SFKNVHAIMHAPLGDDYFNVMRSMLSRERNFTPVTTSVVDRNVLARGSQEKVVDNITRKD
AEEHPDLIVLTPTCTSSILQEDLHNFVERAQL-EAKGDVMLADVNHYRYNELQAADRTLH
QIVQYYIEKARKKGEL----PT---EKTAKPSVNIIGISTLGFHNNHDCTELKRLMADLG
IEVNTVIPEGASVHDLKNMPQAWFNLTPYRELGLTTAQYLEEEFGTPYVDITPMGVVETA
RCIRKIQQVINAQGAEV-------DYEEFINEQTLHV-----SQAAWFSRSIDCQNLTGK
KAVVFGDNTHAAALTKILSREMGIHVVWAGTYCKYDADWFREQVSEYCDEVLITDDHGAI
GDVIARVEPSAIFGTQMERHVGKRLDIPCGVIAAPIHVQNFPIGYKPFMGYEGTNQITDL
IYNSFTLGMEDHLLEIF-----------------GGHD--------------------TK
EVITKGISAESGL--NWTKDGQAELNKIPGFVRGKVKRNTEKFARERGFKDISAEVLYAA
KEAVGA
>Ucyn|284929085
---------------------------------------MKLAYWMYAGPAHIGTLRIAS
SFRNVHAIMHAPLGDDYFNVMRSMLERERNFTPVTASIVDRNVLARGSQDKVINNIIRKD
KEENPDLIVLTPTCTSSILQEDLANFVERAQM-DTEGDVILADVNHYRYNELQAADRTLH
QIVKFYLDKANKKCEL----PN---EKTKNPSVNIIGISTLGFHAKHDCTELQKLMKDLG
ITVNMIIPEKASVHDLKNLTKAWFNLVPYRELGLSVAKYLESEFNIPYIDITPIGVVETA
KCIRKIQQVINEQGKNV-------NFEDYINKQTLYV-----SEAAWFSRSIDCQNLTGK
KAVVFGDNTHAAAMTKILAREMGIDVVLAGTYCKYDAEWFKEQVSEYCGEVLISDNNGEI
ANTIARLEPSAIFGTQMERHVGKRLNIPCGVIASPIHIQNFPIGYKPFCGYEGTNQITDL
IYNSFTLGMEDHLLEIF-----------------GGHD--------------------TK
ETITKGISANSDL--NWNKEAQTELNKIPGFVRGKVKRNTEKFARERNLSEVTIEVMYAA
KETIGN
>Syns5701|87302505
---------------------------------------MELTLWTYEGPPHVGAMRIAA
SMEGVHYVLHAPQGDTYADLLFTMIERRDRRPPVTYTTFQARDLGGDTAELVKRSIQQAV
DRFQPEALLVGESCTAELIQDQPGSLAGGMGL-GVP--VVSLDLPAYSKKENWGAAETFY
QLCRGLLRNQMPAPGAAKPGPERWRSEGRRPRVNLLGPSLLGFRCRDDVRELRGLLADHG
IDVNVVAPLGARPADLMRLPQADANLCLYPEVAGPLCSWLERNFGTPVVRTVPIGIGATA
QFLRELCALLGL-EPPE-------LREADQR-----------SRLPWYSKSVDSTYLTGK
RVFIFADATHAIAAARIASRELGFTVVGLGSYSREQAREVRAAAKELGLEALISDDYLEV
EQAMAQAAPELVLGTQMERHSAKRLGIPCAVISAPLHVQDVPARYAPQMGWEGANVIFDS
WVHPLMMGLEEHLIGMFRHDFEFVDGHLSHLEGASAPA---------AQPVAGPASGAPD
VTPLSATPEGGAL--RWTPSGEAELSRIPFFVRGKVRRNTEAYANERGVAEITEETLYEA
KAHFSR
>YellB|86609639
---------------------------------------MKLAYWMYAGPAHIGTLRVAS
SFKNVHSIMHAPLGDDYFNVMRSMLERERDFTPVTTSVVDRQVLARGSDEKVIRNIVRKD
GEEQPDLIVVTPTCTSSILQEDLHHFVRQAQL-ASRCDVVLADVNHYRVNELQAADRTLQ
QIVEFYITKARKSGEL--DGLP---QKTERPSCNILGISSLGFHNAHDLRELKALLRDLD
IDLNLVIPQGASVHDLKHLGRAWFNVVPYRELGPMTARYLQQEFGMPYIEITPMGVVETA
RFIRQIQQILNEQGIPV-------DYEAYIQEQTLHI-----SQAAWFSRSIDCQNLTGK
KAVVFGDSTHAAAITKILAREMGIHVVWAGSYCTYDGEWFQAEVGEYCDQILMTEDHTRV
ADAIAQAEPAAIFGTQMERHVGKRLRIPCGVISAPIHVQDFPIGYRPFLGYEGANQIVDL
IYNSFTLGMEDHLLEIF-----------------GGHD--------------------TK
EVIHKSLSADSDL--IWTREAQAELDKVPGFVRGKVKRNTEKFARERGLTEISVEVMYAA
KEAFGA
>Syn7002|170078260
---------------------------------------MKLAYWMYAGPAHIGTLRIAS
SFKNVHAIMHAPLGDDYFNVMRSMLERERNFTPVTASIVDRNVLARGSQEKVVDNIVRKD
QEERPDLIVLTPTCTSSILQEDLENFVARAQL-DAQGDVILADVNHYRVNELQAGDRTLQ
QIVQFYINKARKKGDL----AT---EKTPQPSVNIIGISTLGFHNNHDIRELKTLMAELG
ISVNLVIPDKASVHDLKKLPQAWFNLVPYRELGLPTAKYLEQEFDQPYVDITPMGVVETA
RCIRAIQGAINDQGATA-------DYEAFIEEQTLHV-----SQAAWFSRSIDCQNLTGK
KAIVFGDNTHAVAMTKILAREMGIHVVLAGTYCKYDADWFRQEVSEYCDEILISEDHGEI
ADAIARLEPAAIFGTQMERHVGKRLNIPCGVIAAPIHIQNFPIGYRPFVGYEGTNQIADL
VYNSFTLGMEDHLLEIF-----------------GGHD--------------------TK
EVITTTMSASSDL--NWTTEAQGQLNKVPGFVRGKVKRNTEKYARAQGLSEISLEVLYAA
KESVGA
>Cylr|282900854
---------------------------------------MKLAYWMYAGPAHIGTLRVAS
SFKNVHAIMHAPLGDDYFNVMRSMLSRERDFTPVTASIVDRNVLARGSQEKVVENITRKD
AEEHPDLIVLTPTCTSSILQEDLQNFVDRAQM-DAKGDVLLADVNHYRVNELQAADRTLH
QIVKYYIEKARKKEEL----PS---GKTERPSVNIIGISTLGFHNNHDCTELKKLMADLG
IEVNAVIPEGASVHELKNLPKAWFNLIPYRELGLLTANYLQEEFATPYVDITPMGVVETA
RCIRQIQQIINQQGANV-------DYEEFINEQTLYV-----SQAAWFSRSIDCQNLTGK
KAVVFGDSTHAAAMTKILSREMGIHVVWSGTYCKYDADWFKAQVSEYCDEVLITDDHGSI
GDAIARVEPAAIFGTQMERHVGKRLNIPCGVIAAPIHVQNFPIGYKPFMGYEGTNQLTDL
IYNSFTLGMEDHLLEIF-----------------GGHD--------------------TK
EVITKGISAESDL--NWTKDGLAELNKIPGFVRGKVKRNTEKFARERGFKDISAEVLYAA
KESVGA
>Prom9303|124022503
---------------------------------------MELTLWTYEGPPHVGAMRIAS
SMEGVHYVLHAPQGDTYADLLFTMIERRGRRPPVTYTTFQARDLGGDTAELVKGHLREAV
ERFNPEALLVGESCTAELIQDQPGSLASGMGF-NMP--VVGIELPAYSKKENWGASETFY
QLVRGILSKQPSEESGVSHSPAAWKSEGRRPRVNLLGPTLLGFRCRDDILELEKLLNQHG
IDVHVVAPLEARPADLMRLPNADLNVCLYPEIAEATCLWLERNYGMPFSKTVPIGVGATK
DFLEELHQLLEM-PAPN-------PGEGAEQ-----------SKLPWYSQSVDSNYLTGK
RVFIFGDGTHAIAAARIADQELGFKVVGLGTYSREMARPVRAAAKELGLEALISDDYLAV
EAAMAEAAPELVLGTQMERHSAKRLGIPCAVISTPMHVQDVPARYSPQMGWEGANVIFDS
WVHPLMMGLEEHLIGMFRHDFEFVDGHQSHLGHLGGHQSQ-------TEQQQSQAATNPS
TQSNTDSSSEESP--LWTPEGEAELAKIPFFVRGKVRRNTEKYARQAGCRRIDSETVYDA
KVHFRA
>Syns7805|88807720
---------------------------------------MELTLWTYEGPPHVGAMRIAA
SMQGVHYVLHAPQGDTYADLLFTMIERRGQRPPVTYTTFQARDLGGDTAELVKRHVQEAA
DRFQPDALLVGESCTAELIQDQPGALAQGMGL-PMP--VVTLELPAYSKKENWGAAETFY
QLVRGLLKQTVPPQPN--HDVKAWKQEGRRPRVNLLGPSLLGFRCRDDVLEIQRLLSLHG
IDVGVVAPLSAGVKDILRLPQADLNVCLYPEVAESSCSWLERNFGIPFSKTVPIGMGATH
DFLVEVHALLGM-APPE-------AAEGYQR-----------SRMPWYSESVDSTYLTGK
RVFIFGDGTHAIAAARICSEELGFTVVGLGTYSREMARPVRAAAKRLGLEALICDDYLAV
EAAMAEAAPELVLGTQMERHSAKRLGIPCAVISTPMHVQDVPARHSPQMGWEGANVIFDA
WVHPLMMGLEEHLIGMFRHDFEFVDGHQSHLGHQGGAG-------------AENGTEVSN
EIDSHHEASSGQL--VWTADGEAELKKIPFFVRGKVRRNAESYAKEVGCKEISSETLYDA
KAHYKA
>Syns7803|148239007
---------------------------------------MELTLWTYEGPPHVGAMRIAA
SMHGVHYVLHAPQGDTYADLLFTMIERRGQRPPVTYTTFQARDLGGDTAELVKRHVQEAA
DRFQPDALLVGESCTAELIQDQPGALAQGMGL-PMP--VVTLELPAYSKKENWGASETFY
QLMRGLLKQSVPPQPS--HDVQAWKHEGRRPRVNLLGPSLLGFRCRDDVLEVQRLLSLHG
IDVGVVAPLGAGVEDILRLPQADLNVCLYPEVAESSCSWLERNFGIPFSKTVPIGMGATH
DFLVEVHALLGM-TPPE-------AAEGYQR-----------SRMPWYSESVDSTYLTGK
RVFIFGDGTHAIAAARICSEELGFTVVGLGSYSREMARPVRAAAKKLGLEALICDDYLAV
EAAMAEAAPELVLGTQMERHSAKRLGIPCAVISTPMHVQDVPARLSPQMGWEGANVIFDA
WVHPLMMGLEEHLIGMFRHDFEFVDGHQSHLGHAGGAG-----------AGNNHGTESVR
ASGCQDEAPSGQL--IWTADGEAELKKIPFFVRGKVRRNAESYARTVGCKEISSETLYDA
KAHYKA
>Cya0110|126657763
---------------------------------------MKLAYWMYAGPAHIGTLRIAS
SFKNVHAIMHAPLGDDYFNVMRSMLERERDFTPVTASIVDRNVLARGSQEKVVNNIVRKD
GEEKPDLIVLTPTCTSSILQEDLANFVERAQM-DAQGDVLLADVNHYRYNELQAADRTLH
QIVKYYLEKAKKKNEL----SQ---EKTAHPSVNIIGISTLGFHNQHDCRELKQLMKDLG
IEVNEVIPDGASVHNLKNLPKAWFNLVPYRELGIATAQYLEEEFNLPYVDITPMGVVETA
RCIRKIQQIINEQGTNV-------DYEEFINEQTLYV-----SQAAWFSRSIDCQNLTGK
KAVVFGDNTHAAAITKILAREMGIHVVLAGTYCKYDADWFKEQVSEYCDEVLISDDNGAI
GDAIARIEPSAIFGTQMERHVGKRLDIPCGVIAAPIHIQNFPIGYKPFCGYEGTNQIADL
VYNSFTLGMEDHLLEIF-----------------GGHD--------------------TK
EVITKGISADSDL--NWNKEAQAELNKVPGFVRGKVKRNTEKFARERGFSEISLEVMYAA
KEAVGA
>Mica|166368127
---------------------------------------MKLAYWMYAGPAHIGTLRIAS
SFKNVHAIMHAPLGDDYFNVMRSMLERERNFTPVTASIVDRNVLARGSQEKVVDNIVRKD
REESPDLIVLTPTCTSSILQEDLQNFVERARQ-DAEGDVLLADVNHYRYNELQAADKTLY
QIIKYYLDKAQRKGEI----IS---EKTPKPSVNIIGITTLGFHNQHDRTELKRLMADLD
IEVNEIIPEAASVDNLKNLPRAWFNLVPYREVGLMTAKYLESEFAMPYVDITPMGVVETA
RCIRKIQEVINPQGAAV-------DYEDFINEQTLHI-----SQAAWFSRSIDCQNLTGK
KAVVFGDNTHAAAMTKILAREMGIHVVLAGTYCKYDADWFREQVSEYCDEVLISDDNGAI
GDAIARLEPAAIFGTQMERHVGKRLDIPCGVIAAPIHIQNFPLGYKPFLGYEGTNQIADL
VYNSFTLGMEDHLLEIF-----------------GGHD--------------------TK
EVITKGISADSDL--NWNKEATAELQKIPGFVRGKVKRNTEKFARERSIGEITLEVMYAA
KESVGA
>Syns8109|260436190
---------------------------------------MQLTLWTYEGPPHVGAMRIAA
SMHGVHYVLHAPQGDTYADLLFTMIERRGQRPPVTYTTFQARDLGGDTAELVKRHVREAV
DRFQPDALLVGESCTAELIQDQPGALAQGMEL-TMP--VVNLELPAYSKKENWGAAETFY
QLIRNLLKAQAPTDIN--HDPKAWQQEGRRPRVNLLGPSLLGFRCRDDVLEVQKLLTLHG
IDVGVVAPLGAGVEDLKRIPDADLNVCLYPEVAESTCSWLERNFGIPFSRTVPIGVGATH
DFLVEVHSLLGM-EAPA-------PDEGYKR-----------SRLPWYSESVDSTYLTGK
RVFIFGDGSHALAAARICSEELGFTVVGLGTYSREMARPVRAAAKALGLEALICDDYLEV
EAAMAEAAPELVLGTQMERHSAKRLGIPCSVISTPMHVQDVPARMSPQMGWEGANVIFDD
WVHPLMMGLEEHLIGMFRHDFEFVDGHQSHLGHAGGAG-------------------AAD
SSALSDIPGEGDGALHWTADGEAELKKIPFFVRGKVRRNTEAYARDTGCREISSETLYDA
KAHFKA
