# Supplementary material for: Genome fluctuations in cyanobacteria reflect evolutionary, developmental and adaptive traits
Source: BMC Evol Biol. 2011 Jun 30;11:187. doi: 10.1186/1471-2148-11-187 (PMC3141437; doi:10.1186/1471-2148-11-187)
Supplement: Additional file 8 — Individual and concatenated alignments for protein groups. Compressed file containing all alignments of individual groups (fasta format) and the concatenated alignment of 285 single-copy genes (phylip format). [file 1471-2148-11-187-S8.GZ › Cyanos1481.faa]

>Syne7942|81300650
----------------------MATFFSPFQIQLGLGAIPLQVGEA-----CDRPARSLT
TDSRQIQPGDIFLALRGDRFDGHDFVAQALADGAIAAIVDRD-YQPP-----SDLAAGH-
-------LLQVDNTLWAYQEVARLWRQRCSLPLIGITGSVGKTTTKELIAAMLAVRGPVL
KTEANYNNEIGVPKTVLQIDPDHHWAAVLEMGMRGRGQIAELARIAQPNIAVITNVGTAH
IGLLGSEQAIAEAKCELLAQLSGTGLAILNADNHRLIATAQRLNLPRCRTYGLQNG----
---------------DLQGQL---IDLETLVVE-------GQRFRLPLPGAHNALNFLAG
LAIAQEL---GLD----WEAFRD-LS-VTLP-QGRARRIELSPDIVLLDETYNAGLESML
AALQLLADTPGQRRIAVLGTMKELGDFSETYHRQVGEKAAALGLDRLLIYADPTEAAAMQ
AGASAIA------TQIFTNAEDLLSELRQSVQTGDRLLFKASRSVALDRILADFVAVYSA
V------------
>PromCC|33240501
------------------------MVLRLLNLNDIWGPPYQNKLVN-----LDAPLGTVC
TDSRNIKKGNFFVPLIGNKFDGHLFLEEVFEKGVQAAFISKD-CNLA-----IPEELLY-
--------WQVDDTQEAYQKLAFLHRRLFSIPVVAVTGSAGKTTTRELIHSSLVPLGEVL
ATSNNNNNDIGVPFTLLKANVNHSA-IVLEMAMRGLGQIERLSKCACPDIAVITNIGSSH
IGLLGSKQNIASAKCEIAAHMNPNGFVIIPAGDQLLEKTLQEVWKGRIVRVDIESK-SNP
FFANEYDSHQTKKNVDYLGVL--DSDNWQITYD-------GIIFQMPLQGRHNAINFMFA
LAVAYEL---NVP----LDSIRN-LS-VNLP-PGRNHSLTF-GNINVLDETYNASPESVI
ASLDLLATKPG-RHFAVLGNMYELGEKTIDYHEQIVQHSIATGLTGLVICVNGPEAEAML
LAGQPLS-----YIEVVSTPEDAFLILKSWLNSGDYLLLKASRKVSLERILPLLKEAY--
-------------
>Crow|67922378
--------------------------MILREIPTILSGTFQKISQTL----SDKSINKIS
TDSRTIQENDIFIALQGDKFDGHRFVDEVIDKGAIALIVNHE-VSVK-----STKEIPQ-
--------IVVKDTLIAYQEIANWWRNHVKIPIIGITGSVGKTTTKEIIAAVLGVYGNVH
KTQANYNNEIGVPKTLLGLTTNHNY-AVIEMAMRGKGEIALLSQIACPTIGIITNVGTAH
IGRLGSRQAIAEAKCELLAEMPENSVAILNHDDQRLVETAATVWQGKTITYGLEGG----
---------------DITGEL---LENQILRVE-------GMDFPLPLPGRHNALNYLAA
LAVTKEL---NLD----WTFLMEGVT-VNLP-QGRSQQYSLKNDVILLDETYNAGLESMK
AALQLLKDTPGTRHLAVLGTMKELADASAELHREVGETAEKLAIDALFILVDDPQSQAIT
KGVTTIE------TQSFPTHEQLIQRLREVIQPGDRILFKASNSVGLNRVVEAVLQQLTT
ND-----------
>Syn7335|254424815
---------------------MGGFSASLGEIAKVLGVAPQACVEIE----TQAMATGVT
TDTRTVQAGELFVALVGETFDGHEFAKQAVEKGAIATIVKKG-VFSK-----TV-TLPR-
--------IEVTDTLAAYQTLGQWWRSQCAIPVVAITGSVGKTTTKELVAAALSQFGTVF
KTRANYNNEIGVPKTLLGLTTEHDY-AVVEMGMRGLEEIALLTQIAKPTVALITNVGTAH
IGRLGSRAAIAQAKCELLRELPTDGTAVLNHDDARLMSTAARFWSGTQITYGLEGG----
---------------DVRGQI----AGSDIIVD-------GVKIPLPLPGRHNALNLLSA
IATLKAL---NLN----WQQLSQGFS-VPMP-AGRSQRHQLPNDILLLDETYNAGAEATI
AALELLADQPGTRHIAVLGTMKELGTQSVDLHRLVGKTVADLALDQLLILADPIEAKAMA
DSARSVP------SQQFDNHDQLAQCLKAQLQAGDRLLFKASRSVEMDKVVDQLLKDFMV
DT-----------
>Syn307|148242245
----------------------MSPSLCLQDLARLLDAPVQRRSAPADPTTLAWTFEHIS
TDSRALQPGDLFIPLRGERFDGHDFLDAAVSVGVAGALIARD-WAGY-----VPEQLAT-
--------VVVDDTLSAYQQIALAWRRQLHCPVVAVTGSAGKTTTRELIKACLSPLGAIE
SSVGNENNDIGVPRTMLRSNSSHAG-LVLEMGMRGLGEIHRLSVCAEPDVAVITNIGTAH
IGRLGSRAAIAQAKCEITDRLKPSGLLVIPAGDPLLEAEVSRVWSGRVQRVALSDD----
------PLEPGTPAPDWVAQL--QGQSIELASQ-------GLKLINPLEGRHNARNFLLA
LAAAQEL---GVT----AEQLRD-LS-VSLP-GGRARRLRI-NGVNILDETYNASPEAML
ASLELLKQQPGGHRYAVVGTMLELGDQSLSLHRQVGEKATALGLDGLVVVASGPEASALM
QGAAGLS-----KLVCVASPEAAAEPLKQLLRPGDHVLLKASRGIALERLIPLLETG---
-------------
>Syn9605|78212659
------------------------MTLTLRQLMDVWGTTQGGRLE------PDALLGRVC
TDSRQLQAGDFFVPLVGERFDGHHFLEQLPEHKAQAAVVSRC-WAEP-----LPPDLLH-
--------WRVDDTLLAYQQLALLHRRALGKPLVAVTGSAGKTTTRELIRAALAPLGAIQ
ASEGNNNNDVGVPLTVLGATAADAA-LVIEMGMRGLGEIERLSYCTEPDLAVITNIGTAH
IGRLGSREAIAAAKCEITAGLHPQGTVVIPAGDPLLESALSAVWSGRVLRVRLADD----
----------PEVESDLVGDI----NGDQLLID-------ADRLPLQLEGRHNARNLLLA
VAVADQL---GVS----RRALQA-IQ-VTVP-GGRNRRLQQ-GGLTLLDETYNASPEAVL
AALDLLAAQPG-RRFAVLGTMLELGDRSLELHQEVAARAVQLGLDGLVLVDGGAEGKAMA
EVAASLP-----HLQLVSNPEDAAAPLAAWLEAGDFLLLKASRGVALERLMPLLPRL---
-------------
>Nosp|186684309
----------------------MRCSATLSQLVEVLLASPINLSETA----LTQVSCGIQ
TDSRTLKLGEVFVALRGDKFDGHKFVPTAIAKGAIAAIVDFE-YEN--------PGFPV-
--------LRVKDTLKAYQQIGRWWRDRFNIPVIGVTGSVGKTTTKELIAAVLGTKGQVH
KTYGNYNNEIGVPKTLLELGAENDY-AVIEMAMRGRGQIAELTQIARPTIGVITNVGTAH
IELLGSEEAIAEAKCELLAEMAADSVAIINHDNPLLMATAAKVWHGEVLTYGFSGG----
---------------DIQGQL---LDNDQMEVA-------GIQLPLPLPGRHNATNFLAA
LAVAKVL---GID----WSNLKAGVE-VDMP-TGRSQRFTLPNDVIILDETYNAAPEAMI
ASLQLLADTPGKRKIAVLGAMKELGERSQQLHQRVGETVRKLNLDGLLVLVDGEDAEAMA
LSAEGIP------SECFATHAELVARLKTFVQTGDRLLFKAAHSVGLDRVVNQLRAEFSR
-------------
>PromAS|123968201
------------------------MEFSISEINNVLGDIKNLSEGKK----DFLNFKNIS
IDSRTLLKNDLFIAIKGKNFDGHGFLSEVLNKGVKSVVIKKG-MQKL-----LPSNFPY-
--------WVVNDTTEAFQKLALLKRKKLNIPIVAITGSVGKTTTKEMIGGVLNKLGRIK
LSHANFNNEIGVGLTILAADIEDKV-LVLEMGMRGLGQIENLSKYSEPDIAVITNIGTAH
IGLLGSKENITHAKCEISKFLNPEGVVIIPANDPFLEKTLKEFWKGRVIKVRLLNI----
----ANQKESIKKDDNLRGFY--NPSNKTILIE-------ENTFEISFEGFHNASNFLFA
YAVAKEL---GID----FASSNK-FDFVSL--DGRNKILKS-VKTTIYDESYNASPESVK
ACIKNLLEKPR-NKFFIFGSMQELGKESEKYHKEIFNLINNSDIKKCLFICEKENEKNYT
NFLKDKK-----KFLVLNNIKDVPQEINKSTKKGDSILVKGSRFWQLDKIIELIN-----
-------------
>Rapb|282896502
----------------------MTVTATLSQLAAVLSASLLNIPSSS----LSQVIVGIQ
TDTRVLQPGEIFLALGGEKFDGHQFVEMAIARGAVAAIVDYT-YDYP--------NLPV-
--------IKVSNTLNAYQELAKWWRGQFGIPVIGVTGSVGKTTTKELIASVLGTRGKVH
KTYGNFNNEIGVPKTLLELSEGDDF-AVIEMAMRGRGQIGELTHIAKPNIGVITNVGTAH
IELLGSEQAIAEAKCELLAEMPNDSVAVLNYDNPLLMTTAKQVWSGEVISYGFSGG----
---------------DIQGKL---VDYQKIEVG-------GMTLPLPLTGVHNGSNFLAA
LAVAKVL---DVD----WKLLEAGIN-VTMP-QGRSQSWKLPKDIMILDETYNAAPEAML
AALELLAQTPGRRKIAVLGAMKELGERSAKLHQQVGETVRKLNLDGLLVLVDGPDAEIIA
TSAQGIP------CERCHNHSDLVS------------LLKPTYNQAIAYYLKLLIPLD--
-------------
>YellA|86604807
-------------------------MLTLQTVADLLQAPLQGDPHL-----LGLPVQALC
TDSRRLQPGSVFVALRGERFDGHDFIPQALSKGAVAVISQRP------------VEGPH-
--------FQVPDTLTAYQRIARAWREQFSIPVVAITGSAGKTTTKEMLAAALSRYGSVL
KSEANHNNDIGVAQTLLRLQPEHQF-AVLEMAMRGPGEIRRLAQMARPTHALITHIGTAH
IGRLGSREAIAAAKCELLQEL-GQGIAVLNGEDPLLLATAASLWSGKTLTYGLAQG----
---------------DLRGEW--DPQAQTVTVE-------GLTLPVPLPGRHHALNWMGV
LAAVRSL---GLN----WERLQEPLD-LPLPLEGRNRHLKLAGDVEIWDETYNASPEAMI
AALHLLAQTAGKRRWAILGPMRELGEHAPQLYAEVGRAAASLRLERVWLLDPDGEMQPLV
DEKPAAE------VERFEEASALVEGLQQQVRAGDRLLFKAARAVELERVLHRFLQAWQG
-------------
>Prom9215|157413027
------------------------MEFSLSELNDVLGNIRNLRESKS----DFLSFKNIS
IDSRTFLKNDLFIAIKGKNFDGHSFIPEVLNKGVKSVVIKKG-MQRL-----LPSNFPY-
--------WAVNDTTEAFQKLALLKRKKLNIPIVAITGSVGKTTTKEMIGGVLNKLGRIK
LSHANFNNEIGVGLTILATDIEDKV-LVLEMGMRGLGQIENLSKYSEPDIAVITNIGTAH
IGLLGSKKNITHAKCEISKFLNPEGVVIIPANDPFLEKTLKESWKGRVIKVKLLNI----
----ENQEEIFKKDDNLRGFY--NPSKKTILIE-------ENTFEISLEGFHNASNFLFA
YAVSKEL---GID----FASFNK-FDFVSF--GGRNKILKS-LKTTIYDESYNASPESVK
ACIKNLLEKPR-NKFFIFGSMQELGKESEKYHKEIFNLINNSDIEKCLFICEKKNEKNYT
NYLKDKK-----KFLVLNNIKDVPQEINKSTKKGDSILIKGSRCWQLEKIIELIN-----
-------------
>PromN2A|72381886
------------------------MDITFKDLIKLWGTLDNQKEID-----LDLPIGRIS
TDSRTIEKGDFFVPLVGNKFDAHDYLDMAFDLGIQAAVVSEK-YNGL-----VPIGLPH-
--------WVVPDTLYAYQQIALLHRRNLNLPVVAVTGSVGKTTTRELIRAILSPLGEIV
SSRGNENNDIGVPKTLLSGSETDAA-FVLEMGMRGFGQITRLSRVAEPDIAVITNVGQAH
IGILGSRENIAKAKSEITSYLSPDGVVIIPFGDYILEKALLEKWSGRIVRVEIEGFSLNW
LDCNNEHFAFQDIEPDYISQI--DMQNNFILFE-------GRKFKLPLEGRHNAMNFLLA
LTVATEL---GLS----IKKLDQ-LK-INMP-IGRNRLVDC-GQYLVLDETYNASPESVI
ASLELLVSKPG-RHFAVLGTMLELGSESILLHQKVLKKAIELGLTGIVFVSCGEESNIIK
KTIKELP-----NHDVVSNPKDAAMSLLPWLSPGDNILIKGSRKLELEKVLPYLQK----
-------------
>Syns9917|87124205
-------------------------MLTLRQLIEIWGDPVGLQHPDL----LDQPLGPVC
TDSRQLVAGAFFVPLVGERFDGHRFLVEAAARPAQAAVVATA-WSDP-----VPPGLLH-
--------WRVNDTLEAYQMLARAHRRQLPCPVVAVTGSAGKTTTRELIRAALAPLGVVQ
ASSGNNNNDVGVPLTVLGVGPEHGA-AVIEMGMRGPGEIARLSRCAEPQIAVITNIGTAH
IGRLGSREAIAAAKCEITASLAADGLVVIPAGDPLLEAALAQCWAGRVRRVALEGD----
----ALESVRPEAPVDRLGVV--DVCAGVLRLE-------GLAIRLPLEGRHNARNLLLA
LTVAQEL---GVP----LAQLQD-LK-VAVP-GGRNRRIEL-AGIQVLDETYNASPEAVF
AALELLAHQAG-RRFAVLGAMLELGDQSVALHRQVAERAVACGLDGLVLVMAGAEADAMA
EAAAPLP-----RLQRVDTPEQAVPVLAAWLQSGDTLLLKASRGVALERLLPELGRALA-
-------------
>Prom9312|78778995
------------------------MEFSLSELKNVLGDIKNLKEGGE----DFLNFKNIS
IDSRTILKDDLFIAIKGKDFDGHSFLSEVLKKGVKSVVIKKG-MQKS-----LPIDFPC-
--------WVVNDTLEAFQKLALLKRKKLNIPIVAITGSVGKTTTKEMMGEVLKKLGRIK
LSYSNFNNEIGVGLTILDTDVEDKV-LVLEMGMRGLGQIENLSKYSEPDIAVITNIGTAH
IGLLGSKKNITYAKCEISKFLNPKGVVIIPANDSLLEETLKEFWKGRVIKVELLNI----
----ENQNERFKKDDNLRGFY--NPSNKTISIQ-------ENTFEISFGGFHNASNFLFA
YGVAKEL---GID----FSSFNK-FNFASL--GGRNKILKS-VKTTIYDESYNASPESVK
ACIKTLLEKPR-NQFFIFGSMQELGEESEKYHKEIFNLINNSDIEKCLFICDKKNERIYA
NYLKDNK-----KFLVLNNIKDVPKEINKSTKKGDSILIKGSRCWQLEKIIELIN-----
-------------
>SynsBL|116070403
------------------------------------------------------------
------------------------------------------------------------
------------------------------------------------------------
----EHNNDIGVPLTVLSADSHHCA-LVIEMGMRGPGEIERLSRCTEPDVAVITNIGTAH
IGRLGSREAIAAAKCEITAALKPDGVVVIPAGDALLESALSKVWSGRVVRVRLADD----
----------TPVAADCIGVI----DAGHLEVG-------AHRLPLPLEGRHNARNVLLA
LAVADQL---GVD----SASLNA-ME-VSVP-GGRNRRLVQ-GRLTLLDETYNASPEAVM
AALALLSSQPG-RRFAVLGTMLELGAQSLQLHADVATQAAALKLDGLVVVDGGAEGRAMA
NAAAGLP-----HLAVVSSPEDAAKPLKEWLRAGDVVLLKASRGVALERLLPLLPSF---
-------------
>Prom9515|123965910
------------------------MDFSVCNINTILGNLKNSENLKN----QSQTFKNIS
LDSRNILNNDLFIAIKGKNFDGHDFLKEVLKKGVKAVVIRDG-MQHL-----LPEKFPY-
--------WLVPNTLESFQKLALHKRRTLNIPVVGITGSVGKTTTKEMMGEVLKQLGKIK
LTQLNYNNEIGVGRTILDSDFKDKI-LIIEMGMRGLGQIENLSKFSEPDIAVITNIGSSH
IGILGSKENITYAKCEITKYLKPSGVVIIPANDLFLEETLKKNWSGRIIKVDLLDI----
-----NQKVDSINKKNLIGFF--NRSNNSIIIE-------DKLFEISLKGFHNAFNFLFV
YAVAKEF---GIE----FKDTNK-FNFLTL--DGRNKIIKS-KKTVIYDETYNASPESLK
ACIINLLNNPN-NHFLIFGSIQELGSKSKKYHKELFDFIVKSDIKKCIFICDRNDEIYYA
DYLKKST-----KFIFFNDVNKVGITINKYTKKGDFILVKGSRNWQLESILKSID-----
-------------
>Cya8802|257060242
----------------------MSFQVNFRKFRKIFSANLNSEIDVI----DDFLIDGIT
TDSRYINPGEIFLALRGNNFDGHDFANIAVDKGAIALIVDHH-ISVK-----STKQIPQ-
--------IQVKDTLLAYQQVAHWWREQLTIPVIAITGSVGKTTTKELISAVLSNYGIVH
KTKENYNNEIGVPKTLLELTRQHDY-AVIEMGMRGLNEIALLSQIARPTIGLITNVGTAH
IGRLGSKEAIAQAKCELLAEMPPDATAIFNHDNSLLVQTAKKVWKGETISYGLEGG----
---------------DITGEL---LDNQTLRVE-------GMDFPLPLPGRHNALNYLGA
IAVAKCL---KLD----CNVLMQGIS-VNLP-KGRSRRYQLSGDILLLDETYNAGLESMK
AALELLKEIPGQRHLAILGTMKELGEKSAELHREVGETAKALGIDHLLVLVDDPEAIAIA
DGALGMV------TECLPTQEELIKRLTEIVQPGDRLLFKASNSVGLNRVVEAFRSWGEG
VKG----------
>Prom9313|33862674
------------------------MRLRLGQLVEFWGAPMHVHASDLD---LDQAVGPIC
TDSRQLSEGSFFVPLVGEHFNGHAFLAQALKLEVQAAVVARK-DHHP-----VPEGLPH-
--------WIVEDTLEAYQQLGLLHRRQLNVPVVAVTGSAGKTTTRELIRSALTPLGEVL
ASAGNNNNDVGVPLTLLQAHSDHGA-VVVEMGMRGIGEIERLSCCTQPDVAVITNIGNAH
VGRLGSRAAIASAKCEITTCLKPRGVIVIPAGDLLLEDALERIWRGRVIRVAVQDNQQLE
PPEIADLHRRPLPKADLVGCV--DLAKGELLLE-------GNAYTLPLEGMHNACNLMLA
LAVAREL---DVC----KESLSN-LK-VDVP-GGRSRRLKV-GNFTVLDETYNASPEAVQ
AALELLAIQPG-RHFAVLGTMLELGDQSVALHRQVAERAVQVGLDGLVVVAAGAEAEAMA
TAAGSLP-----HLAVVANPEQAAQPLQAWLEAGDVVLLKASRGVALEKLIPLL------
-------------
>Cya7822|196255874
----------------------MLSQISLKQLSNILELPETNLLAIF----SEKTVTGIT
TDSREISDGEIFVALRGKNFDGYEFTEIAVEKGAIAIIVDRE-VPVI-----ASKNIPQ-
--------FIVKDTLNAYQKIAHWWRNQLTIPVIAVTGSVGKTTTKELIAAVLSQRGKVH
KTRANYNNEIGVPKTLLELDKSHDY-AVIEMAMRAKGEIALLTEIARPTLGIITNVGTAH
IGRLGSTEAIAAAKCELLEQMSPDTIAILNHDNPLLIETAHKVWQGETLTYGLEGG----
---------------DLVGQL---IDAQTLRVE-------GINFPLPIPGRHNALNYLAA
LAVAKVL---NLD----WTPLTEGLT-VNLP-SGRSRRHQLPNDVLLLDETYNAGLESMI
AALELLKQTPGQRHIAVLGTMKELGDHSPQFHRQVGETVKRLNIDHLLVLTDDPQAQEIA
VGADGVT------TQCWQTHQALVQQLQEMIKPGDRILFKASNSVGLNRVVESLLNDQPV
-------------
>Cya7424|218438969
----------------------MLSQIDLEQISKILEISPGNFPVII----SKKPITGIS
TDSRYIKPGEIFVALRGDKFDGHEFAEVAVEKGATALILDKK-LSVL-----STNEIPQ-
--------FIVNNTLKAYQQIAQWWRNQFQIPIIAVTGSVGKTTTKELIAAVLSTAGKVH
KSIGNYNNEIGVPKTLLELDHTHHY-GVIEMAMRAKGEISLLTEITRPTIGVITNVGTAH
IGRLGSQEAIAEAKCELLAQMSQDSIAILNHDNSLLLETASTFWQGKTITYGLEGG----
---------------DLSGQL---INPQTLRVE-------GKEFPLPLPGRHNALNYLAA
LAVAKVL---DLD----WTPLTEGLT-VNLP-SGRSRRHQLPNNILILDETYNAGLESML
AALQLLKETPGKRHIAVLGTMKELGERSPQFHHQVGKAVKDLGIDHLVVLVNDPQAEHIA
AGADGVA------TSCFKTHQEVVNYLQGLIKSGDRILFKASNSVELNRVVNDLINSQEI
-------------
>PromN1A|124025377
------------------------MDITFKDLIKLWGTLDNQKEID-----LDLPIGRIS
TDSRTIEKGDFFVPLVGNTFDGHDYLDMAFDLGIQAAVVSEK-YNGL-----VPTGLPH-
--------WVVPDTLYAYQQIALLHRRNLSLPVVAVTGSVGKTTTRELIRAILSPLGEIV
SSRGNENNDVGVPKTLLSGSETDAA-FVLEMGMRGFGQITRLSRVAEPDIAVITNVGQAH
IGILGSRENIAKAKSEITSYLSPDGVVIIPFGDYILEKALLEKWSGRIVRVEIEGFSLNW
LDCNNEHFALQDIEPDYISQI--DMQNNFILFE-------GRKFKLPLEGRHNAMNFLLA
LTVATEL---GLS----IKKLDQ-LK-INMP-IGRNRLVDC-GQYLVLDETYNASPESVI
ASLELLVSKPG-RHFAVLGTMLELGSESILLHQKVLKKAIELGLTGIVFVSCGEESNIIK
KTIKELP-----NHDVVSTPKDAAMSLLPWLSPGDNILIKGSRKLELEKVLPFLQK----
-------------
>Micc|254415234
----------------------MPCQLSLTQFIEVLAATPVNLSVPM----TVNGVYGIT
TDTRNLEPGQIFLALRGETFDGHDYAEVAIKKGAIAVIANRD--QGY-----HLQDIPQ-
--------LQVDDTLQAYQQLARWWRDQFDIPVIAVTGSAGKTTTKELIAAVLSTQGNIL
KTQANYNNEIGVPKTLLELDSNHDY-AVIEMAMRGSGQIALLTQIARPTIGVITNVGTAH
IGLLGSEDAIAKAKCELLAQMPDTSMAILNHDNQRLMDTAATVWQGETLTFGLNGG----
---------------DVQGKL---IDLFRLMVD-------GITFPLPLPGEHNALNYLAA
LAVAKHL---QID----WTPLRKGLS-VQMS-GGRSQRYELPNDIVILDETYNAGFEAMI
AALHLLAQTPGKRHIAILGSMKELGDHSEQLHQQVGQKAQQLQLDAVFITLKDREAEAIT
RGISALP------SEGFAEDDALVQHLTEFVQPGDRLLFKASRSVGLDRVLHQFRELMSG
ELSQESPRLSEKL
>Prom9202|254526298
------------------------MEFFLSELNDVLGNIRNLRESKR----DFLSFKNIS
IDSRTLLKNDLFIAIKGKNFDGHSFLPEVLNKGVKSVVIKKG-MQRL-----LPSNFPY-
--------WVVNDTTEAFQKLALLKRKKLNIPIVAITGSVGKTTTKEMIGGVLNKLGRIK
LSHANFNNEIGVGLTILATDIEDKV-LVLEMGMRGLGQIENLSKYSEPDIAVITNIGTAH
IGLLGSKKNITHAKCEISKFLNPEGVVIIPANDPFLEKTLKESWKGRVIKVKLLNI----
----ENQEEIFKKDDNLRGFY--NPSKKTILIE-------ENTFEISLEGFHNASNFLFA
YAVSKEL---GID----FASFNK-FDFVSF--GGRNKILKS-LKTTIYDESYNASPESVK
ACIKNLLEKPR-NKFFIFGSMQELGKESEKYHKEIFNLINNSDIEKCLFICEKKNEKNYT
NYLKDKK-----KFLVLNNIKDVPQEINKSTKKGDSILIKGSRCWQLEKIIELIN-----
-------------
>Nods|119511818
----------------------MPWSVSISQLLEVLCAQPINLSEAA----LTQVSSTIQ
TDTRRIKPGEVFLALRGENFDGHDFVSHAIAQGAIAAIVDSD-YEN--------ADVAV-
--------LQVRDTLQAYQQLGRWWRDRLNIPVIGVTGSVGKTTTKELIAAVLATEGRVH
KTFGNFNNEIGVPKTLLELDTEHDY-AVVEMAMRGEGQIRELTQIARPNIGVITNVGTAH
IELLGSEEAIARAKCELLAEMPEDSVAILNHDNPLLMATAQQVWSGEVVTYGLSGG----
---------------DIQGVL---TDNQTIKVG-------EMRLPLPLPGRHNASNFLAA
LAVAQVL---GID----WSTLQNGVK-VNMP-TGRSQRFTLPHDIILLDETYNAAPEAMT
AALQLLADTPGKRKIAVLGAMKELGERSLQLHQRVGETVQRLQLDGLLVLVDGKDAQAIA
QSAEGIP------SECFTTHADLVARLKTFVQAGDRILFKAAHSVGLDRVVNQFRAEFL-
-------------
>Cyab|254432056
------------------------------------------------------------
----------MFLALVGERFDGHDFLEQAIQAGSAAVVLQGDHLPPA-----SLQSLMAL
AGERGCGLWAVPDTVLAYQQLAAGWRRGFAGPVVAVTGSAGKTTTRELIRAVLAPLGSVV
ASRGNENNDLGVPLTLLRLTDADRA-AVVEMGMRGLGEIERLSRCAQPDVAVITNIGTAH
IGRLGSREAIAQAKCEITTSLQPQGVVVIPAGDPLLDAALAAVWQGAVLRIALAGD----
---------PGEAEADWVGQE--DPAAGSVVVD-------GVAVPLPLEGRHHARNLMLA
LAVARHL---GVG----PERLQQ-LH-VALP-GGRSRRLAV-GGIRLLDETYNASPEAVL
ASLELLATQAGGRRYAVLGTMLELGDKSLALHRRVARRAIELDLDGLLIVDGGAEGEAMA
AEAAGMS-----RLALVPSPEAAAAVLQPWLAPGDTVLLKASRSVALERLIPLLQQAMAD
PA-----------
>Acam|158335995
----------------------MTLQAPLAQLIEILAAQPLHIPGAL----TSQQVQGVN
TDTRSLKPQEIFLAFSGENFDGHRFAESAVQQGAIAAIVDHP-ID---------AATPQ-
--------LVVPDTLVAYQRLGQWWRQQFQIPIIAITGSVGKTTTKELISAVLGTAGSVL
KTEANYNNEIGVPKTLLGLTADHDY-AVVEMGMRGPGEIAELSQIAQPTIGVITNVGTAH
IGRLGSREAIAQAKCELLAQMPAESLAVLNADNSLLIETAQTVWSGAQVTYGLDSG----
---------------DLQGQL----ADQTLQVA-------DHSFPLPLPGAHNALNYLAA
LAIAQHL---HLD----LAPLQQGIS-LELP-SGRARKLTLPNDVVVLDETYNAGLESMQ
AALHLLAQTPGERRIAVLGPMKELGEYAAELHRQVGRLVQTLNIDQLLILDQGPEGTALA
AGTTTVP------TEQFAEHQALMDYLDQHIQPGDRLLCKASHSVGLDRIVDHFTQVKA-
-------------
>Prom9301|126695974
------------------------MDFSFFEIKDVLGDIKNLGEGGI----DSLNFKNIC
IDSRTCLKNDLFIAIKGKNFDGHNFLPDVLNKGVKSVVIKEG-MQKL-----LPDNFPC-
--------WVVSDTLNAFQKLTLLKRKKLSIPVVAITGSVGKTTTKEMVGEVLNKLGKIK
LSHANFNNEIGVGLTILATDKEDKV-LVLEMGMRGLGQIENLSKYSKPDIAVITNIGTAH
IGLLGSKKNITYAKCEISKFLNPKGVVIIPANDLLLEETLREYWKGRVTKVELLNI----
----ENQNDSFKKDNNLRGFY--NPSNKTILIE-------ENIFEISFEGFHNASNFLLA
YAVAKEL---GID----FESFNK-FDFVSL--GGRNKILKS-VKTTIYDESYNASPESVK
ACIKTLLEKPR-NKFFIFGSMQELGEESEKFHKEIFNLINNSDIEKCLFICDKKNKKIYT
NYLKDKK-----KFLVLNNIKDVPKEINKSTKKGDSILIKGSRSWQLEKIIELIN-----
-------------
>Artm|209527222
----------------------MSELFTLTQLLQILTVNGEVSCDVS----NNFPVIGIT
TDTRTLQRGEVFVALQGDRFDGHDFVVAAIAKGALCAVVNRE-FAVS-----HP-EFPL-
--------IPVADTLRAYQTLARSWRDRFSIPIIGVTGSVGKTTTKELISAVLSHHGKVH
KTFGNYNNEIGVPKTLLELRSDHDF-AVIEMAMRGPGEIADLTRIARPTVGVIVNVGTAH
IGRLGSEDAIARAKCELLAEMPDTSIAVLNHDNRRLMSTATQVWSGTTITYGLEGG----
---------------ILQGEL---LGHETIRVA-------GIELPLPLPGSHNASNFLAA
LAVLRAIAGWETSAEELYAPLSTGLS-LQMP-QGRAKRYHLAQDILLLDETYNAGLESTL
AALKLLAETPGNRHIAVLGTMKELGERSLEFHQQVGAETQRLNLDGLFILADLAEAQAMA
EGAMVIDFIDIQDLGSPQAHQLMIDKVLAFLKPGDRVLFKASNSVGMNRVVEGVRSQLII
NH-----------
>Syne6301|56752262
----------------------MATFFSPFQIQLGLGAIPLQVGEA-----CDRPARSLT
TDSRQIQPGDIFLALRGDRFDGHDFVAQALADGAIAAIVDRD-YQPP-----SDLAAGH-
-------LLQVDNTLWAYQEVARLWRQRCSLPLIGITGSVGKTTTKELIAAMLAVRGPVL
KPEANYNNEIGVPKTVLQIDPDHHWAAVLEMGMRGRGQIAELARIAQPNIAVITNVGTAH
IGLLGSEQAIAEAKCELLAQLSGTGLAILNADNHRLIATAQRLNLPRCRTYGLQNG----
---------------DLQGQL---IDLETLVVE-------GQRFRLPLPGAHNALNFLAG
LAIAQEL---GLD----WEAFRD-LS-VTLP-QGRARRIELSPDIVLLDETYNAGLESML
AALQLLADTPGQRRIAVLGTMKELGDFSETYHRQVGEKAAALGLDRLLIYADPTEAAAMQ
AGASAIA------TQIFTNAEDLLSELRQSVQTGDRLLFKASRSVALDRILADFVAVYSA
V------------
>Anav|75908850
----------------------MSWSVTLNQLIEVLLARPFNISEAA----LAQVSSGIQ
TDTRIIKPGEVFLAFRGEKFDGHEFVQTAIANGAIAAIVDDD-YENP--------GFPV-
--------LQVSNTLEAYQKLGRWWRDRFDIPVIGVTGSVGKTTTKELIAAVLGTKGNIH
KTYGNFNNEIGVPKTLLELNAEHDY-AVIEMAMRGRGQIAELTQIANPTIGVITNVGTAH
IELLGSEEAIAEAKCELLAEMPKDSVAILNHDNPLLMATAGKFWSGEVLTYGLSGG----
---------------DIQGSL---VDNAIVEVA-------GLRLPLPLPGRHNATNYLAA
LAVAKVL---GIE----WSSLQAGVS-VNMP-TGRSQRFSLPNDVLILDETYNAAPEAML
AALQLLADTPGKRKIAVLGAMKELGERSAQLHQRVGETVRNLKLDGLLVLVDGEDAEAIA
KSAEGIP------SECFATHADLVARLTTFVQGGDRVLFKAAHSVGLDRVVSQLRAEFSG
-------------
>Artp|284053960
----------------------MSELFTLTQLLQILTINGEVSCDAS----ANFPVIGIT
TDTRNLQRGEVFVALPGDRFDGHDFVAAAIAKGALCAVVSRE-FAVS-----HP-EFPL-
--------IPVADTLQAYQTLARSWRDRFPIPVIGVTGSVGKTTTKELISAVLSHHGKVH
KTFGNYNNEIGVPKTLLELRSDHDF-AVIEMAMRGPGEIADLTRITRPTVGVIVNVGTAH
IGRLGSEDAIARAKCELLAEMPDTSIAVLNHDNRRLMSTATQVWAGTTITYGLEGG----
---------------ILQGEL---LGHETIRVE-------GIDLPLPLPGSHNASNFLAA
LAVLRAIAGWEISAEELYAPISTGLS-LQMP-QGRAKRYSLADDIMLLDETYNAGLESTL
AALKLLAETPGNRHIAVLGTMKELGERSLEFHQQVGAETERLNLDGLFILADLAEAQAMA
EGAVGVDFIDIQDLASPQAHQLMIDKVLAFLKPGDRVLFKASNSVGMNRVVEGVRSQLI-
-------------
>Cya7425|220910491
---------MAWDDMAALSTPAMRFQIPLLQLPQILAATAVHLDAG-----QGLTAQGIC
TDTRGLQPGEVFLALRGANFDGHQFVQRAMEQGAIAAITDQV----------LPGDFPQ-
--------LVVKDTLVAYQTLGRWWRDTFQIPVIAVTGSVGKTTTKELIAAVLGLQGSVL
KTEANYNNEIGVPKTLLQLTTDHAY-AVIEMGMRGLGEIASLTRIARPDIAVITNVGTAH
IGRLGSREAIAQAKCELLAEMPTTSVAVLNADNPLLIETATEVWSGKTLSYGLTAG----
---------------DLRGHL----QGDMLEVE-------GQCFPLPLPGQHNALNYLAA
LAVAKLL---GLD----WKPLLQGLQ-VNLP-EGRAKSHRLGEDVVLLDETYNAGPESME
AALRLLAQTPGKRRLAVLGPMRELGDYALELHYQIGQKVRELNLDGLLVLDMGEEGTALV
KGAAPLP------SQQFATHTELVNYLQDSIQPGDRLLFKASHSVGLDRVVNSLKL----
-------------
>Cya51142|172039337
--------------------------MILSEIPNILSNSLKEISQPL----SNKLINEIN
TDTRNITENDIFLALKGDKFDGHLFAEKAIDKGAIALILNHK-ISVN-----STKKIPQ-
--------IIVKDTLIAYQEIANWWRNKVKIPIIGITGSVGKTTTKELISAVLGVYGKVH
KTQANYNNEIGVPKTLLAITTSDDY-AVIEMAMRARGEIALLSQIACPTIGIITNVGTAH
IGRLGSREAIAEAKCELLAEMPTDSIAILNHDDQRLMETAAKVWQGKTITYGLEGG----
---------------DITGKV---LENQILRVK-------GMDFPLPLPGRHNALNYLAA
LAVTQQL---NLD----WHPLIQGVT-VNLP-QGRSQQYSLENDIILLDETYNAGLESMK
AALQLLKDTPGKRHLAVLGTMKELGDASAQLHQEVGETAETLGIDGLYILVDDPEAQAIA
QGVKTVE------TECFPTHEQLIQRLTEIIKPGDRILFKASNSVGLNRVVEAVHNVISH
QT-----------
>Lyns|119485235
----------------------MFSPITLTQLSQILAVSLPPQCDTP----QDTPVIAIT
TDTRTLQPGEAFLALRGERFDGHHFVEQAIAQGAVCAIVDAD-FTAD-----NP-NLPL-
--------LTVQDSLAAYQTIARWWREQFTIPIIGVTGSVGKTTTKELIAAVLGTQGNVH
KTQANYNNEIGVPKTLLQLNSHHNY-AVIEMAMRARGEIALLTQIARPTIGLITNVGTAH
IGRLGSEQAIAEAKCELLAEMPQNSVAVLNCDHHRLMDTAATVWSGETLTYGLEGG----
---------------DLQGEL---IDAHTLRVE-------GLDLPLPLPGYHNASNFLAA
LAVFKIIQGQGLSPTELYTPLQTGLS-VQLP-EGRAKRYELSNDIVILDETYNAGLESMI
AALKLLMETPGQRFIAVLGTMKELGERSLEFHQKVGKMAQELNLDALFILADAEEAIAMA
TGAKGLSVVEIGKMEVENIHNQIAEQLIEFIQPGDRILFKASHSVELYRVVEKVRKTLES
N------------
>Prom9211|159903581
------------------------MGIQLSELINLWGYPAEGKL-------SNNILGPVF
TDSRQVLPGGFFVPLRGQNFDGHQFLKEACDRGAKAAVVSKD-STVQ-----IPENLIC-
--------WRVDDTLQAYQQLALLHRQRLSIPVVAVTGSVGKTTTRELITACLTTLGAIT
STSDNNNNDIGVPQTILQADFSDAA-LILEMAMRGLGEIRRLSCCSNPDIAVITNIGNAH
IGRLGSRKNIAIAKCEITTCLNPSGTVIIPAGDPLLDSILSEKWPGRIIRVGLMPL----
GEEHTSASYIKKNAVDLLGVL--DLNNNSLSVD-------KEALTLPLEGMHNAVNFMLA
IAVALEL---GIS----LSNMNN-LH-VKTP-CGRNSCFTY-GNLTVLDESYNSSPESVK
ASLDLLVTKPG-RHFAVLGTMFELGDESIKFHSLIMQHAVDLSLDGVIVVSDGEEAEAMV
AVGKQLP-----NFSIFSQPEEALPYLQSILKPGDNLLLKASRKIGLEKLLPFLENLID-
-------------
>Noss|17227532
----------------------MSWSVTLNQLIEVLLARPVNISEAA----LTQVSSGIQ
TDTRMIKPGEVFLAFRGEKFDGHEFISSAIARGAIAAIVDDD-YENP--------GLPV-
--------LQVSNTLEAYQKLGRWWRDRFDIPVIGVTGSVGKTTTKELIAAVLGTKGNVL
KTYGNYNNEIGVPKTLLELNAEHDY-AVIEMAMRGRGQIAELAQIARPTIGVITNVGTAH
IELLGSEEAIAEAKCELLAEMPKDSVAILNHDNPLLMATAAKFWSGEVLTYGLSGG----
---------------DVQGSL---VDNAIVEVA-------GLRLPLPLPGRHNATNYLAA
LAVAKVL---GIE----WSSLQAGVS-VNMP-TGRSQRFSLPNDVLILDETYNAAPEAML
AALQLLADTPGKRKIAVLGAMKELGERSAQLHQRVGETVRNLKLDGLLVLVDGEDAEAIA
RSAEGIP------SECFATHADLVARLTTFVQGGDRLLFKAAHSVGLDRVVSQLRAEFSN
-------------
>Cya8801|218247170
----------------------MSFQVNFRKFRKIFSANLNSEIDVI----DDFLIDGIT
TDSRYINPGEIFLALRGNTFDGHDFANIAVDKGAIALIVDHH-ISVK-----STKQIPQ-
--------IQVKDTLLAYQQVAHWWREQLTIPVIAITGSVGKTTTKELISAVLSNYGIVH
KTKENYNNEIGVPKTLLELTRQHDY-AVIEMGMRGLNEIALLSQIARPTIGLITNVGTAH
IGRLGSKEAIAQAKCELLAEMPPDATAIFNHDNSLLVQTAKKVWKGETISYGLEGG----
---------------DITGEL---LDNQTLRVE-------GMDFPLPLPGRHNALNYLGA
IAVAKCL---KLD----CNVLMQGIS-VNLP-KGRSRRYQLSGDILLLDETYNAGLESMK
AALELLKEIPGQRHLAILGTMKELGEKSAELHREVGETAKALGIDHLLVLVDDPEAIAIA
DGALGMV------TECLPTQEELIKRLTEIVQPGDRLLFKASNSVGLNRVVEAFRSWGEG
VKG----------
>Glov|37521967
-----------------------MFEIDTQTLQTLLGAEAEGT--------LPMSVRGVG
TDTRALAPGALFVALRGERFDGHDYARQAVAGGAALVIAERP------------VAVPH-
--------LRVADTLEAYQTLARWWRDRCTLPVVAVTGSAGKTTTRELIRAVLATAGPVL
APPGNENNDVGVPKLLLQLTGAHRY-CVVEMGMRGPGEIARLARCAAPNVGVITNVGSAH
IGRLGSHAAIADAKCELLAELPCSGIAVLNGEDERLLSTARRHWAGPVLTYGLDAG----
---------------DVMGSF----DGVHLHVD-------GIAFIPPLPGRHNHLNFLAA
LAVARHL---GLE----LLQVRERLKDLQLP-TGRSRVIALEGDVQLIDETYNSAPESAR
AALAWLAGLPG-RRIAVLGQMRELGEFSRELHRVLGEHCRRLALDEVVVLEAGEDTEALL
AGAGDLP------AVQLADHRAVAAYLADRVRPGDRLLFKASRAVGLERVLAEFQDLFRA
GTPSERAQ-----
>Syns8102|33865536
------------------------MTLRIQQLIDLWGEPQGAVVN------PDQPVGTIC
TDSRQLKAGNFFVPLVGERFDGHRFLEQLPALGGQGAVVSLD-WTAP-----LPSGLLH-
--------WRVDDTLAAYQQLALLHRRQLGLPLVAVTGSAGKTTTRELIRAVLAPLGAIQ
ASDGNNNNDIGVPLTVLGAGSDHAA-LVIEMGMRGPGEIARLSRCTEPDVAVITNIGTAH
IGRLGSREAIATAKCEITAALHPQGVVVIPAGDPLLEQALAAVWQGRVLRVRLEDD----
----------PDITADLIGAA----RNDRLLLD-------EASIPLPLDGRHNARNLLLA
LAVGSHL---GVD----PASAAQ-LQ-VNIP-GGRNRRLQQ-GGLTLLDETYNASPEAVL
AALDLLADQPG-RRFAVLGTMLELGDRSIELHQQVAARAAALKLDGVVLVDGGDEGQAMA
NVVSCLD-----RLALVATPEAAAVPLGQWLQAGDVVLLKASRGVALERLIPLLPSV---
-------------
>Thee|22299096
----------------------MQPHWRGKIVNTTLGAIAQALGLDTTH--PNLPITGIC
TDSRQIAAGNLFVALRGETFDGHQFVDQAAAAGAIALMVEAP-LS---------SDLPQ-
--------LQVANTLSAYQRLGQWWRQQCPAKVIAVTGSVGKTTTKEMIAAVLSHYGAVL
KTEANFNNEIGVPKTLLQLEPHHQF-AVIEMGMRARGEIALLSQIAQPDVAVITNVGTAH
IGRLGSREAIAQAKCELLAEMPPGGTAVLNADSPLLLPTVAQVWSGRTITYGLEGG----
---------------TLRGIY---QPPQTLHVG-------GRTYTVPLAGAHHALNFLAA
LGVLQAL---DVE----SDRLPVQLT-LELP-SGRGGRYRLEPDILLLDETYNAGLESMV
AALHLLRSLPGQRHLAVLGPMRELGAFSLSFHEQVGATVAQLDLDGLFILDQGEEGAALA
QGAGQIP------TQQFGSHEELVEYLLRELQAGDRLLFKASHAVALDRVVNQLRQRWPK
LQSG---------
>Syns9916|116074569
MSGWRFFAVQAAVDGMIIRCVDRFAVVNLGQLVQLWGEPAGLTADQWV-QRQSEPLGPVC
TDSRRLEAGALFVPLVGEQFDGHAFLADAARCGAQAALVAAG-SNAS-----LPEGLLH-
--------WRVPDTTLAYQQLASLHRQQLNAAVVAVTGSAGKTTTRELIRAALASLGPIQ
ASASNNNNDIGVPLTLLGTTQHHAA-VVVEMGMRGPGEIERLSRCAQPDIAVITNIGTAH
IGRLGSREAIAAAKCEITAALKLDGVVVIPAGDPLLETALARVWQGRIHRVALVGD----
----PGLTNSQLPAANDLADV--DEQSGVLTLG-------EFDYRMPLAGRHNARNWLLA
RAVASGL---NVD----SDSLVA-LD-VDVP-GGRNRRLKL-GALTVLDETYNASPEAVL
AALDLLAQQPG-RRFAVLGTMLELGDESAALHRAVVERAVALKLDGLVVVTSGAEATAMA
EAGASLE-----RFAVVASPEAAAEPLRGWLSAGDCLLLKASRGVALERLLPALETLAL-
-------------
>PromMED|33861167
------------------------MDFSVPEVNKILGNIKNWDNLTN----QFQSFKNIS
LDSRTILNRELFIAIKGTNFDGHNFLNEVIKKGVKAVVIKEG-MQNL-----LPYKFPF-
--------WTVPDTLEAFQKLALFKRRKLNIPVVGITGSVGKTTTKEMMGEVLKQLGKIK
LSQLNFNNEIGVGLTILDSDFKDKT-LILEMGMRGLGQIENLSKFSEPDIAVITNIGSSH
IGILGSKENITYAKCEITKHLNPKGVVIIPANDLFLEETLKRNWNGRIIKVDLLDK----
----N-QKAQSLNKTNLQGFY--NRSNNSVIIE-------DKIFEISFQGFHNAFNFLFV
YAVAKEL---GIK----FKDTNK-FNFVSL--NGRNKILKS-KKTTIYDETYNASPESVK
ACINNLLDNPN-NHFLIFGSMQELGNKSQKYHKDLFELIDRSDIKKCIFICDKNDEIYYA
DYLKKST-----KFLFLNEINKVGETINKYTKMGDFILIKGSRCWHLEKVIKSID-----
-------------
>Scys6803|16330763
----------------------MNSKLSLFDIRTFLESCLLSVTNLS----EDIRINNIC
TDTRSLVSGDLFLALRGESFDGHSFIPQALTAGAIAVVTDRP-VEGL-----G-ETVAQ-
--------FLVEDTLVAYQHIAAGWRQRFTIPIIGVTGSVGKTTTKELIAAVLSQFGNVH
KTRANYNNEIGVPKTLLELSPDHDF-AIVEMAMRGRGQIALLADIAKPTIGLITNVGTAH
IGLLGSELAIAEAKCELLAHQPPESTAILNRDNALLMETAQRFWQGKTITYGLEGG----
---------------DVHGTV----DGENLILD-------GVSLPLPLAGVHNASNYLAA
IAVAQCL---GLD----WQQLQSGLT-VELP-KGRARRYQWGQDVVLLDETYNAGLESML
ASLDLLANTPGKRRLAVLGAMKELGDYGPTFHQRVGAKVKALGLDGLFLLANDPNTDAIA
AGANGVE------TQSFSDGPSLVAALKTTLQPGDRLLFKASNSVGLGAVVSQLLAENPT
SV-----------
>Syn9902|78184902
------------------------MTITVRQLIACWGAPLGPTPD------PDMALGRIC
TDSRSLQTGDFFVPLVGENFDGHSFLGQLSALGAQAAVVEQS-WSDP-----LPSDLLH-
--------WRVDDTLKAYQQLALLHRRSLDQPLVAVTGSAGKTTTRELIRAALAPLGDVH
CSEGNNNNDIGVPLTVLSADSHHCA-LVIEMGMRGPGEIERLSRCTEPDVAVITNIGTAH
IGRLGSREAIAAAKCEITAALKSDGVVVIPAGDALLETALSKVWSGRVVRVRLADD----
----------TPVAADCIGAI----DAGQLEVG-------AHRLPLPLEGRHNARNVLLA
LAVADQL---GVD----SASLNA-ME-VSVP-GGRNRRLVQ-GGLTLLDETYNASPEAVM
AALTLLSSQPG-RRFAVLGTMLELGAQSLQLHADVATQAAALKLDGLVVVDGGAEGRAMA
NAAAGLP-----RLAVVSSPEDAAKPLKEWLRPGDVVLLKASRGVALERLLPLLPSF---
-------------
>Trie|113474363
----------------------MVCCMTLFQLTEILTTTTLTGFHTP----EKTLITSIN
TDTRNLQPGEGFLALRGNNFDGHNFVDEAIEKGASCVIVEQE-YTLNSEIQQLSNNIPI-
--------LQVENTLKAYQKIARWWRDRFDIPVISVTGSVGKTTTKELIAEVLATQGKVM
KTEANYNNEIGVAKTLLQLSNEENY-AVVEMAMRGPGEIAELTHIANPTIGLITNVGTAH
IGRLGSVEAIAEAKCELLREMSDSSIAILNYDNQRLIETAAKVWSGETFTYGLEGG----
---------------NLQGKL---IDSQTINVE-------GVDLPLPLPGSHNASNYLAA
LAVLKVLHGKNIPAKTLFQSLTNNLF-VQLP-GSRARKYDLKNDIVILDESYNAGLESMI
AALNLLAETPGKRHIAVLGTMKELGNKSILFHQQVGNVVKNLNIDGLFILADFEEAKAMA
TGAASLQFIKVENITADNAHHNLAKYLQEFLQPGDRVLFKASHSVELNKVVELLIN----
-------------
>Syn9311|113952815
-----------------------MKVLDLADLVSLWGPPQQADGAVPN---LQQRLGPVC
TDSRLLTAGAFFVPLRGERFDGHRFLASATEQGIQAAVVARD-SDIP-----VPQSLLH-
--------WIVDDTLEAYQQMACLVRRNLNSAVVAITGSAGKTTTRELIRAALAPLGAVQ
ASIGNNNNDVGVPLTLLGVDEQHAA-VVVEMGMRGPGEIERLSRCAEPEIAVITNIGTAH
IGRLGSREAIAAAKCEITAALSPDGLVVIPAGDPLLDAALAQCWSGRVRRVALVDD----
-------ANDSEHVADDLGDY--NPLTGRISLG-------NDSYNCPLEGRHNARNFMLA
IAVARTL---GVA----PADLVQ-LK-VEVP-GGRNRKRQI-GSLTILDETYNASPEAVF
AALDLLAAQPG-RRFAVLGTMLELGTDSVGLHRAVIDHAATLNLDGLVVVATGAEAKAMS
DASSRWP-----QFQQVETPEQAAEPLIEWLRPGDTVLLKASRGIALERLLPLLPQL---
-------------
>NoAz|298489991
----------------------MPVSATLSQLVEILSASSVNLSASA----LTKVSKSIQ
TDTRILQPGEVFVALRGEKFDGHEFVAMAIVKGAIAAIVDYA-YENP--------VFPV-
--------LQVTDTLKAYQQIGRWWRDSYSIPVIGVTGSVGKTTTKELIAAVLATKGQVH
KTYGNFNNEIGVPKTLLELGAEHDF-AVIEMAMRGRGQIAELTQIARPTIGVITNVGTAH
IELLSSEEAIAEAKCELLAEMPNDSVAILNYDSPLLMETAKKFWQGKVISYGFSGG----
---------------DIQGKL---IDNETVEVA-------GIGLPLPLPGRHNATNFLAA
LAVAKVL---EID----WQSLQAGVI-VNMP-NGRSQRFTLPNDVIILDETYNAAPEAML
AALQLLADIPGKRKIAVLGVMKELGERSQQLHQQVGEMVQKLNLDGLLLLVDSKDAEFIA
NSAKGIP------CECFATHADLIARLKTFMQAGDRLLFKAAHSVGLDRVVNQLRLELII
SNQ----------
>Ucyn|284929329
--------------------------MNVNELVTVLGSNFQKQKSYFN-LSSFDDIKVIN
TDTREIQKGDVFIALSGKNFDGHLFIREAIEKGASIVILEQE-ALVN-----STYKVSH-
--------IVVGSALKAYQQIANWWRNKYKIPIIAITGSVGKTTTKELIAASLGMYGQVH
KTYDNYNNEIGVPRTLLKLSKHHDY-AVIEMGMRDLEEIRLLTKIIQPTIGIITNIGTAH
IGRLGSKEAIAQAKCELLSEMSLDSIAILNNDDELLMKTAMRIWKGKTITYGLNKG----
---------------DIIGKL---INDRTLRVE-------GLNFPLPLSGRHNAINYLAA
LAVTKSL---NLD----WKKFTKQIK-VEMP-QGRSQKNYLPGDIILLDETYNAGLESMK
AALNMLKDTPGKRHIAVLGAMKELGVNSSQFHREVGETAQALGIDVLYILIRDEEARAIP
NGIKNIDGVRNIKVICCLSPEKLFEQLINDISEGDRILFKASNSVKLKSLVEQICKYFS-
-------------
>Syns5701|87303659
--------------------------MRLANLVELWGRPIEAAPAD-----QAASFSRIG
TDSRELEPGCLFVPLVGERFDGHGFLAAALEQGALAVLAQRDRLSAE-----QAEALVR-
--SSGGRIWLVDDTQAAYQELGRLWRRQGSAPVIAVTGSAGKTTTRELIRAVLSPLGPVL
ASVGNENNDIGVPLTLLKAGGEHRA-VVVEMGMRGLGEIERLSRCAEPDITVITNIGTAH
IGRLGSREAIATAKCEIVAALRPDGLVVIPAGDPLLEASLAAVWSGRVIRVALQDD----
--------PTGPQPGQLLGRLRAGTDGDRLIWGRAEPGAREHSTELPLPGRHNARNLLLA
LAVASEL---GVD----PLQLSR-LE-VALP-GGRSRRIRL-GEIEVLDETYNASPEAML
AALDLLASQGG-RRFAALGTMLELGEQSTELHRRVGERARALGLDGLVIVAGGAEGEALL
AGAAGLP-----RLQRVDSPEDAAQTLLGWLEPGDHLLLKASRGVALERLLPLLERGLSP
AAGSSRP------
>YellB|86609487
-------------------------MLTLRTVADLLQTPLQGDPHL-----LGLPVQAIC
TDSRQLQPGSVFVALRGERFDGHNFIPQALARGAVAVISQRP------------VAGPH-
--------FQVSDTLAAYQRIARGWREQFPPSVVAITGSAGKTTTKEMLAAALSRYGTVL
KSEANHNNDIGVAQTLLQMRPEHQF-VVLEMAMRGPGEIRRLAQMAQPTHALITHIGTAH
IGRLGSRAAIAAAKCELLQEL-GQGVALLNGEDPLLLSTAASLWSGQTLTYGLDQG----
---------------DLRGEW--DPQAQTVTVE-------GLTLPVPLPGRHHALNWMGV
LAALRSL---GLD----WERLREPIA-LPTPLEGRNRHLKLAGDVEIWDETYNASPEAMI
AALHLLAQTPGKRRWAILGPMRELGEHAPQLYAEVGRAAAPLGLDRILLLDPEGEMQPLL
DQKPAAQ------TERCEEVSELLEILLHHVQAGDRLLFKAARAVELERVLHRFLQEWQA
-------------
>Syn7002|170079286
---------------------------MLSQLTAILGENLRRSPQQI----SPEPATGVS
TDTRDLQPGNVFVALVGEKFDGHDYVDQAHQAGAIALITSRP-LE---------TDLPQ-
--------WIVNDTLRAYQDLGAWWRQQVNIPVIGITGSVGKTSTKELIAGILGTQGKVL
KTEANFNNEIGVPKTLLNLTPDHDF-AVIEMAMRGPGEIARLAEIAQPTIGIITNVGTAH
IGRLGSREAIAKAKCELLEFMPKDSVAMLNADNELLMATAATVWSGETLSYGFSQG----
---------------DLTGEY---IAPDQVKVA-------DQVFPVPLAGQHNALNYLAA
LGVMQVL---GFG----WQGLTTEIS-LAMP-KGRSQRIVLPNDIVLLDETYNAGLESML
AALDLLKQTPGDRHIAVLGTMKELGEFSEALHTQVGEKAQTLGLDQLYVLVDDPEAQAIA
DGALGVP------SLCFPDHRSLIEHLRANMQPGDRLLFKASNSVGLSRVVEALQQTYSA
-------------
>Cylr|282899479
----------------------MTVTATLSQLAAVLSASLVNIPSSS----LSQVIVGIQ
TDTRVLQPGEIFLALGGEKFDGHQFVEMAITRGAVAAIVDYT-YNYP--------DLPV-
--------IKVSNTLNAYQELAKWWRGQFGIPVIGVTGSVGKTTTKELIAAVLGTRGKVH
KTHGNFNNEIGVPKTLLELSQGDDF-AVIEMAMRGRGQIAELTHIAKPNIGVITNVGTAH
IELLGSEQAIAEAKCELLAEMPNDSVAVLNYDNPLLMATAKQVWSGEVISYGFSGG----
---------------DIQGKL---VDYQKVEVG-------GMTLPLPLAGVHNGSNFLAA
LAVAKVL---GVD----WKLLEAGIN-VTMP-QGRSQSWKLPRDIMILDETYNAAPEAML
AALELLAQTPGRRKIAVLGAMKELGERSTKLHQQVGETVKKLNLDGLLVLVDGPDAETIV
TSAQGIP------CERCHNHSDLVSLLKTYVQPGDRLLFKAAHSVGLEKVVQQFCGEINS
-------------
>Prom9303|124023586
------------------------MRLRLGQLIELWGAPMHVHASDLD---LDQAVGPIC
TDSRQLSEGSFFVPLVGEHFNGHAFLAQALKLEAQAAVVARK-DHHP-----VPEGLPH-
--------WIVEDTLEAYQQLGLLHRRQLNVPVVAVTGSAGKTTTRELIRSALTPLGEVL
ASAGNNNNDVGVPLTLLQAHSDHGA-VVVEMGMRGIGEIERLSCCTQPDVAVITNIGNAH
VGRLGSRAAIASAKCEITTCLKPRGVIVIPAGDSLLEDALERIWRGRVIRVAVQDNQQLE
PPEIADLHRRPLPKADLVGCV--DLAKGELLLE-------GKAYTLPLEGMHNACNLMLA
LAVAREL---DVC----NESLSN-LK-VDVP-GGRSRRLKV-GNFTVLDETYNASPEAVQ
AALELLAIQPG-RHFAVLGTMLELGDQSVALHRQVAERAVQIGLDGLVVVAAGAEAEAMA
TAAESLP-----HLAVVANPEQAAQPLQAWLEAGDVVLLKASRGVALEKLIPLL------
-------------
>Syns7805|88808389
------------------------MTLQLSQLVQLWGQPLWAGGPRPD---LSEALGPVC
TDSRTLEPGSFFIPLRGERFDGHRFLANAVERGAQAAFVARD-CAHA-----VPDGLLH-
--------WRVEDTLLAYQQLATLHRRQLSAAVVAVTGSAGKTTTRELIRSALAPLGDVQ
ASDSNNNNDIGVPLTLLGAHREHAA-VVVEMGMRGAGEIERLSRCAEPQIAVITNIGTAH
IGRLGSRAAIASAKCEITAALSPLGIVVIPAGDALLEDALSRCWTGRILRVALDGDEPEN
GPEVSGLTSGDLPTPDLVGHF--LPEDQSLAFN-------GLRFHCPLEGRHNARNFMLA
LAVAQEL---KVS----LQTIQA-LD-VQVP-GGRNRRLSL-GGIALLDETYNASPEAVF
AALQLLAHQPG-RRYAVLGTMLELGSRSVDLHRRVAQKAVDLQLDGLVVVAGGEEGEAME
VAAGSLS-----RFERVETPEQAALPLAEWLKPGDTVLLKASRGVALERLIPSLQNALIG
-------------
>Syns7803|148239364
------------------------MTLQLSQLVELWGQPLWAGGPAPD---LSKALGPVC
TDSRTLEPGSFFIPLRGERFDGHRFLSSAVERGAQAAFVASD-CAHA-----VPDGLLH-
--------WKVADTLEAYQQLATLHRRQLNAAVVAVTGSAGKTTTRELIRSALAPLGDVQ
ASDSNNNNDIGVPLTLLGAHRSHAA-VVVEMGMRGAGEIERLSCCAEPEIAVITNIGTAH
IGRLGSRAAIASAKCEITAALSPRGVVVIPAGDALLEDALSRCWTGRILRVSLEGDEPEG
GPDVSGLTSAALPAPDLVGVF--QPEDQSLAFQ-------GLRFRCPLEGRHNARNFMLA
LAVASEL---EVP----LHSLEA-MD-VAMP-GGRNKRLSM-GGVSLLDETYNASPEAVL
AALELLAHQPG-RRFAVLGTMLELGSRSVELHRRVAQRAVDLKLDGLVVVAGGDEGDVME
ATACSLS-----RFTRVQTPEDAALPLRGWLKPGDTVLLKASRGVALERLIPVLRTTLIG
-------------
>Cya0110|126656986
--------------------------MILSEIPNILSKNLKYLSKPL----SNQLINKIN
TDTRFIDKNDIFIALKGEKFDGHSFIENAIAKGAIGVIVDHE-VSVI-----SSKRITQ-
--------IIVKDTLIAYQEIANWWRNKLTIPIIGITGSVGKTTTKELIAAVLGVYGKVH
KTQANYNNEIGVPKTLLSLTTNHDY-AVIEMAMRARGEIALLSQIARPTIGIITNVGTAH
IGRLGSREAIAEAKCELLAEMPKDSIAILNHDDQRLMETAARIWQGKTITYGLEGG----
---------------DITGEL---LDNQILRVE-------GIDFPLPLPGRHNALNYLAA
LAVTKQL---NLD----WNLLTQGVT-VDLP-KGRSQQYSLSNNIVLLDETYNAGLESMK
AALQLLKDTPGKRHLAVLGTMKELGEASAQLHQEVGAMAEKLGIDGLYILVDDPEAQAIT
QGVKTIE------TECFPTHEHLIERLTQVIQPGDRILFKASNSVGLNRVVEAVRDLIDK
K------------
>Mica|166365059
----------------------MAFHLSLNQLAQLLSLQDNGDISFS----PDSLVSGIN
TDSRSIESGQAFLALKGDNFNGHDFIDMAIEKGAATLIVDQP-VSVN-----SSSNIPV-
--------FLVHNTLETYQQLAHWWRNQFTIPVIAITGSVGKTTTKELIASVLATQGKVH
KTLANYNNEIGVPKTLLELDETHNS-AVIEMGMRGRGEIALLAQITRPTIAVITNVGTAH
IGRLGSEAAIAEAKCELLAESPSSSIAVLNYDHPLLTETAKRVWQGETITYGFSGG----
---------------DIVGEL---LDLTTLRVN-------GLDFNLPLSGRHHALNFMAA
LAVAKIL---GID----WTSLQEGIK-VNLP-SGRAKRYQLATDILLLDETYNAGLESML
AALDLLKATPGQRHIAVLGTMKELGSFSEQLHRQVGERVQKLGIDRLFVLVDDPEAKFIA
EAATAVD------CECFQTHADLINRLKEVIDFGDRILCKASHSVGLNRVVEELIQ----
-------------
>Syns8109|260434510
------------------------MTLTLRQLLAAWGTPQGSSFE------PDALVGRVC
TDSRQLQAGDFFVPLVGERFDGHHFLDKLTEHKVQAAVVSRS-WTEP-----FPSGLLH-
--------WRVDDTLLAYQQLALLHRRALGKPLVAVTGSAGKTTTRELIRAALAPMGAIQ
ASEANNNNDVGVPLTVLGATAADAA-LVIEMGMRGSGEIERLSRCTEPDLAVITNIGTAH
IGCLGSREAIAAAKCEITAGLHPKGTVVIPAGDPLLESALAAVWSGRVLRVRLADD----
PVVESDLINADWIGADLVGDI----NGDQLLID-------ADRLPLQLEGRHNARNLLLA
VAVADQL---GVS----RKQLQG-MQ-VTVP-GGRNRRLQQ-GGLTLLDETYNASPEAVL
AALELLAAQPG-RRFAVLGTMLELGERSLELHQEVAARAVQLGLDGLVLVDGGAEGKAMA
EVAAPLP-----HLQLVSNPEDAAVPLAAWLNSGDVLLLKASRGVALERLIPLLPSL---
-------------
