# Supplementary material for: Genome fluctuations in cyanobacteria reflect evolutionary, developmental and adaptive traits
Source: BMC Evol Biol. 2011 Jun 30;11:187. doi: 10.1186/1471-2148-11-187 (PMC3141437; doi:10.1186/1471-2148-11-187)
Supplement: Additional file 8 — Individual and concatenated alignments for protein groups. Compressed file containing all alignments of individual groups (fasta format) and the concatenated alignment of 285 single-copy genes (phylip format). [file 1471-2148-11-187-S8.GZ › Cyanos1482.faa]

>Syne7942|81300655
-------------------MPSQKPIIVSKTSAAASSSSDRLRIIPLGGLHEIGKNTCIY
EVGDEILLVDAGLAFPTDGMHGVNVVLPDMTYLRENQHRIKAMVVTHGHEDHIGGIPFHL
RQLDIPIIYGPRLAMALLAGKLEEAGVVGRANVKTVQPREVVRIGQNFLVEFIRNTHSIA
DSFTLAIRTPLGVVIHTGDFKFDHTPVDGETFDIQRLADYGEQGVLCLVSDSTNAELPGF
TPSERSVFPNLDRAFSQAQGRLIVTTFASSVHRVNMILELAKKHGRKVTVLGRSMLNVIA
HARNLGYI-HCSDDLFLPLKELRDHPDRDVLILTTGSQGEPLAALTRIARQEHPQVKIRQ
GDTVIFSANPIPGNTISVVNTIDQLMMQGAHVVYGKGAGIHVSGHGCQEDQKLMIALTKP
KFFVPVHGEHRMLVQHCKTAQSMGVPPEHMIVIDNGDTVELTPESIGLGDRVTAGIELVD
TSRTGLVDGKALKERQQLAEDGLVSLSALVNSQGQLVDAPTVHLRGVVTSADPRRVSVWA
QKEVEMALDNRWADYCRRLPSGE--LDVDWVGLQAEVEVGMQRRLKREL-QCVPMILCTL
QS----------------------------------------------------------
----------------------------------------------------VPSVAAQP
AEEDNRMR--RRRSSAPIKVGAKL
>PromCC|33241261
--------------------------MTNSPSTKSHSKEPSLRVIPLGGLHEIGKNTCVF
EYGDELMLVDAGLAFPSDGMHGVNVVMPDTSYLRENQKRIRGMIVTHGHEDHIGGISHHL
KHFNIPVIYGPRLAMSMLQGKMEEAGVTDRTTIQTVGPRDVVKVGQSFSVEFIRNTHSMA
DSFSLAIKTPVGTVIFTGDFKFDHTPVDGEHFDLARLAKHGEEGVLCLFSDSTNAEVPGW
CPSERTVFPALERHVAEAEGRVIITTFASSIHRVAMILELALKHGRKVGLLGRSMLNVIA
KAREIGYM-KAPDELFVPIKQIRDLPDRETLLLMTGSQGEPLAALSRISRGDHQHVQVKT
TDTIIFSASPIPGNTISVVNTIDRLMQLGAKVIYGKGEGIHVSGHGFQEDQKLMLALTKP
KYFVPVHGEHRMLVCHSKSAQSMGVPENNILLLENGDVVQLTPNSITRGQPVKAGIELLD
ASRNGIVDARVLKERQQLAEDGVITLLVAVSTDGVMVAPPRVNLRGVVTTAEPRKMSLWT
EKEIIWVLQNRWKQLSR-QVSAN-SVEVDWIGFQREVESGLARRMRREF-QVEPLILCLV
QPAPGGTPAYKGRVDEEINSKAAPKKANT-------------------------------
---------PR-------------------NQQPIHSTNHNQKPLAASVSTSTPQQENTT
LEEPAGRT--RRRRSAIG------
>Crow|67923141
--------------------------------MSKTKQQPSLKIIPLGGLHEIGKNTCIL
EYKEEIILVDAGIAFPTDEMHGVNIVLPDMTYLRENRHKIKGMIATHGHEDHIGGIPHHL
KQFDIPIIYGPKLAMALVKDKLDEAGLSDRTKLQTVGPRETVKVSPSFSVEFIRNTHSMA
DSFTIAIQTPLGVVIHTGDFKIDHTPVDGEHFDLQKLAEYGEKGVLCLLSDSTNAEVPGS
TASESSVYPNLDRIIAQAGGRLMITTFASSVHRVNIILQLAQKHKRKVAVVGRSMLNVIA
HARELGYV-KCPDDIFISLKAANNLPDEQVLILSTGSQGEPLAALTRISRGAHRHLKVRP
GDTIVFSANPIPGNTIAVVNTIDRLMMQGANVIYGRRHGIHVSGHGCQEDHKLMLALTRP
KFFVPVHGEHRMLVKHAEIGYKMGVPADNIVIIDNGDIVELSTEKISVKGKVPSGIKLVD
--QAGVVHEHVMQDRQQLAEDGVVTVAAPISWEGKLITPPEVHLRGVVTKVEPSLLKQLI
IRAIENILENRWDEFSNSDRSAK----VNWSYLQKEVEKTLQRLVKREL-RSYPLVIFIL
QT----------------------------------------------------------
---------PE--------------------------------------TPSPTAPEPTP
NSNRKVYR--RRRPTASTAS----
>Syn7335|254422247
-----------MSRRTISSQKSNTRLSNGSKETGKRQGAGALKIIPLGGLHEIGKNTCVF
EYGDEIVLLDAGLSFPTEGMHGVNIVLPDITYLKENQHKIKGMIVTHGHEDHIGGIAFHL
KQFNIPVIHGPRLAMALLQGKLEEAGVLNSTELHTVGPRDTVQFGKHFSAQYIRNTHSMA
DSFTMAIKTPVGTIIHSGDFKVDHTPVDGEFFDFQKIAEYGEEGVLCLISDSTNAEIPGN
TPSERSVFPNLDREFSDAKGRLFVTTFASSVHRVSMLLELAQKHKRSVFVVGRSMLNVIS
HARNLGYI-KCPDSLFKPLNQLKQCPNDQTMILTTGSQGEPMAALTRIANRSHRQIRIEQ
GDTVIFSSNPIPGNTISVVGTIDKLMQQGARVIYGKGKGLHVSGHGYQEDHKLMLALTRP
KFFIPVHGEHRMLVKHAEMAQQLGVEPQNIAIVNNGDVVKVTPENIRVDGKVTAGIELVD
ASRTGIVERTVLKERQQLAEDGIITVSATVDGTGKLLGEPTINLRGVVTTRSQAQWESII
IPVVTKSVRTRWKEVLD-DSNGE-RPRVNWDGLRSRIEEDTRRFVRRELPKQYPVTVLML
QH----------------------------------------------------------
-------------------------------------------FDVASNPTISAGSDDDN
GSAQPGRR--RRSLSTASA-----
>Syn307|148241169
-----------------------------MSSNGSKTQQPTLRVIPLGGLHEIGKNTCVF
EFGDDLVLIDAGLAFPSDGMHGVNVVMPDTSFLRENQKRIRGMIVTHGHEDHIGGISHHL
KHFNIPIIYGPRLALSLLEGKMSEAGVADRTVLQTVTPREVVKLGQHFKIEFIRNTHSMA
DSYSLAVTTPVGTVIFTGDFKFDHTPVDGEHFDMARLAHHGDQGVLCLFSDSTNSEVPGF
CPPERSVFPCLDRRIAEAEGRVIITTFASSIHRVAMVLELAMKNGRKVSLLGRSMLNVIA
KARELGYM-RCPDDLFVPIKQIRDLPDRETLLLMTGSQGEPLAALSRISRGEHPQVQVKS
TDTIIFSASPIPGNTISVVNTIDRLMMLGAKVVYGKGEGIHVSGHGFQEDQKLMLALTKP
KFMVPVHGEHRMLVQHARTAHSMGVPENNTLIIDNGDVVELTADSIRKGDPVKAGIELLD
NSRTGIVDARVLKERQQLAEDGVITLLAAVSVDGKMVAPPRVNLRGVVTTAEPRKLSMWA
EREVNWVLDNRWKQLCR-NTGGK-APEVDWIGVQREIEVGLQRRLRREL-QIEPLIICLV
QPAPAGTPPYKSKAMEEKDDRPA-------------------------------------
---------PR----------------------------------------HQRNNDRGG
DRNNDNRQ--RRRRSTAVAG----
>Syn9605|78211624
---------------------------MANNARSSKGQEPCLRVIPLGGLHEIGKNTCVF
EYGDDLMLVDAGLAFPSDGMHGVNVVLPDTSFLRENQKRIRGMIVTHGHEDHIGGIAHHL
KHFNIPVIYGPRLALSMLTGKMDEAGVRDRTTLQTVAPRDVVKVGQHFSVEFIRNTHSMA
DSFSLAISTPVGTVIFTGDFKFDHTPVDGENFDMARLAHHGDKGVLCLFSDSTNSEVPGF
CPPERSVFPNLDRHIANAEGRVIVTTFASSIHRVSMILELALKNGRKVGLLGRSMLNVIA
KARELGYM-RAPDELFVPIKQINDVPDRETLLLMTGSQGEPLAALSRISRGEHPQVKVKT
TDTIIFSASPIPGNTISVVNTIDKLMMLGAKVVYGKGEGIHVSGHGFQEDQKLMLALTRP
KFFVPVHGEHRMLVQHSRTGHAMGVPVDNTLIIDNGDVVELTPDSIRKGNAVKAGIELLD
QSRNGIVDARVLKERQQLAEDGVVTILAAISTDGAMVAPPRVNLRGVVTTADARKMSLWV
EREIKWVLENRWKQLCR-NTGGK-APEVDWMGVQREVEVGLGRRMRREL-QVEPLILCLV
QPAPGGTPVYKGRADAEPDDRPAPRGRGGRGG----GSPYGRRNGGGGGTPAPVRNNQGN
GRSGSATPAPV----------------------RAAAATAVVEKVAPQPVAEKAAPASPE
PEMPAGRT--RRRRSAAS------
>Nosp|186681331
-------------------------------MAKNEANNSALKIIPLGGLHEIGKNTCLF
EYDDEIILLDAGLAFPTEAMHGVNIVLPDTTYLRENRHKIKGMIVTHGHEDHIGGIAFHL
KQFDIPVIYGPRLAMAMLEGKLEEAGVRDRTEIRTVLPRDVVRIGKNFLVEYIRNTHSIA
DSFTVAIHTPLGVVIHTGDFKIDHTPVDGEKFDLQRLAEHGEKGVLCLLSDSTNAEIPGF
TPSERSVYPNLERVFSQATGRLFVTTFASSVHRINMILDIAKKQNRVVTIVGRSMLNLIA
HARNLGYI-KCEDNLLQPLHAVRNLPDEKVLILTTGSQGESMAAMTRIANKEHPHIKIRQ
GDTVVFSANPIPGNTIAVVNTIDKLMIQGAKVVYGRDKGIHVSGHGCQEEQKLMIALTRP
KFFVPFHGEHRMLVKHAETAQSMGIPSENMIIIQNGDIVELTEDAIRVAGKVPSGIELVD
TTSSGMVSAKVLQERQRMASEGIITIAAAIDWNGKLLAKPETHLRGVVTTVERSLLQTWV
KQRIEEILTVRWTEFAP--EQGE-AADIDWGGLQGTLERELQRSIRREL-QCQPSVTLLM
QI----------------------------------------------------------
---------PD----------------------------------------------EPP
VKVADGRR--RRTRTAAQVAS---
>PromAS|123969393
----------------MQSSTNSTVNRSTHDSSRSKSNTPALRVIPLGGLHEIGKNTCVF
EYGDELMLVDAGLAFPSDGMHGVNVVMPDTTFLKENQRRIKGMIVTHGHEDHIGGISHHL
KHFNIPIIYGPRLAMSMLRGKMEEAGVSDRTTIQTVNPRDVVKVGQHFSVEFIRNTHSIC
DSFSLAVTTPVGTIIFTGDFKFDHMPVDGEQFDIERMVHYGEKGVLCMFSDSTNAEVPGF
CPSEKTIYPSLEKHIAEAKERVILTTFASSVHRVTMILELAMKHGRKVGLLGRSMINVIA
KARDIGYM-KCPDDLFVPIKQIRDLPDRETLLLMTGSQGEPLAALSRISRGEHQHVRLKT
TDTVIFSASPIPGNTISVVNTIDRLMKLGAKVVYGKGENIHVSGHGFQEDQKLMLALAKP
KFFVPVHGEHRMLVCHGKSAQTMGVPKENILIIENGDVVELTPNSIQKGDPVKAGVELLD
NSRNGIVDARVLKERQQLAGDGVVTVLAPISTDGKMVAPPRVNLRGVVTTAEPRKMSMWT
EREISWVLENRWKQLSR-QTGPN-NFEVDWIGVQREIENGLSRRMRREL-QVEPLILCLV
QPAPSGTRAYIPKITEEQNFSNRNRNNN------------------------------NF
HKKSNNNNHPN-------------------------SSNNPQNTQKSPKVSQNPSAETAT
EDSFEGRT--RRRRSAVTS-----
>Rapb|282898106
--------------------------------MARNEVNSALKIIPLGGLHEIGKNTCVF
EYEDEIILLDAGLAFPTEAMHGVNIVLPDTTYLRENKHKIRGMIVTHGHEDHIGGIAFHL
KQFDIPVIYGPRLALAVLEGKLEEAGVSDRTQLRKVMPRDVVRIGKSFFVEYIRNTHSIA
DSFTVAIHTPIGVVIHTGDFKIDHTPIDGETFDLQRLAEHGEKGVLCLLSDSTNAEVPGF
TPSERAVYPNLDRVFSQARGRLFVTTFASSVHRINIVLQLAKEHNRVVTVIGRSMLNFIA
HARNLGYI-KCEDNLFQPLHTIRNLPDENVVILTTGSQGETMAAMTRIANKEHPHIKIRE
GDTVVFSANPIPGNTIAVVNTIDKLMIQGAKVVYGREKGVHVSGHGCQEDQKLMIALTRP
KFFVPVHGEHRMLVKHSETAQSMGISPENMVIIRNGDVIELAENSIRIAAQVPSGIELVD
TTSSGMVSAKVLQERQTMAAEGLATVAAAIDWNGKLLAKPEIYLRGVVTSIERSLLLKWV
QQRIEEILSVRWSDFCT--PGSS---DVDWGGLQDTLEKELGRSLRREL-QCQASVTLLL
QV----------------------------------------------------------
---------PE-------------------------------------------QLPETE
VKGSDGRR--RRPRSTAVAS----
>YellA|86605341
-------------------MPTPPTSIASRPAASAAKPTSSLQMIPLGGEREIGKNTWAF
RYEDDIILLDAGLAFPDESMHGINIVLPDMTYIKQNRDKVRGMVVTHGHEDHIGGIPYHL
REFDIPVIYGPRLALALLEDKLREVGLLNRTELRPVGPRDIVPLSKNFFAEFIRNTHSFP
DSFTVALHTPVGVVIQTGDFKIDHTPVDGERFDLQRLAEHGEKGVLCLISDSTNAEVPGF
TPSEASVVPGLTKAIAGAKGRVIITTFASSVHRLNLVLQIAEQQGRVVSLLGRSMLNVVA
HARRLGYI-RCKDETLQPMHVINSLPDDKVIILTTGSQGEPLAALTRIANGEHPQLQIKP
GDTVIWSANPIPGNTLAVTRVIDKLMELGADVIYGKDKGLHVSGHGCQEDQKLMIALTRP
KFFVPTHGEYRMLVKHAETAMSMGIPRENIVIIGNGDVVEVNQERIAIVDKVPSGLQMIA
ASHDGVVMDEMLQERQQMAKDGMLTVVISLDGRGQLLCTPQVQSLGLAGEGTSLKGSDL-
KPLLEDTLKQAWPRFARSLERGR--LDIDWAGLKAEVERVVRRFVREQL-PGKPTVLVFV
QS----------------------------------------------------------
---------PE-------------------------------EESVPVTALPTGETKTEQ
ERIALGRR--RRSSAAVAAS----
>Prom9215|157414258
--------------------MNTNQIKSNIKQAQTKTNSPCLKIIPLGGLHEIGKNTCVF
EYGDDIILIDGGLAFPSDGMHGVNVVMPDTTYLQANLHRFRGMIVTHGHEDHIGGISHHL
KKFRIPVIYGPPLAMSMLKGKMEEAGVADRTTIQIIEPRQVVKLGQNFSIEFIRNTHSIG
DSFSLALTTPVGVVFFTGDFKFDHLPPDNKHADIERMVYYGEKGVLCLLSDSTNSEVKGF
VPSEISVFPNLDRLISEAKGRVMLTTFASSTHRVAMVIQLAIKHGRKIGLMGRSMLNVVG
KCRELGYI-KCPDDLFFPIKSIRDLPDRETLLLMTGSQGEVMAALSRIGRDEHPHVKLKT
TDTVIFSSSPIPGNTISVVHSIDKLIKLGANVIYGKEHGIHVSGHGCRDDQRLMLALIKP
KFFVPVHGEYRMQVLHGKTAVSMGVDPNNVLILDNGDTIELRADSMIQGEPVKSGIEMLD
NTRTCVVDARALKERQQLADDGIVTVLAPISTDGNMVAPPRVSLRGVVISADPRKMSMWT
EREISWVLANRWKQLSR-QTGPN-NFEVDWIGVQREIENGLSRRMRREL-QVEPLILCLA
QPAPSGTRAYQPKLDDEVKHQPRHKHYPNVNNY---------------------------
---------PN--------------------NSKQNNFKNQLPKNDQSRNNIINEPVENK
EEVSSGRT--RRRRSAVTS-----
>PromN2A|72383088
--------------------------MNSQGSKNNQTKSPCLRIIPLGGLGEIGKNTCVF
EYGDDIMILDAGLAFPTDGMHGVNVVMPDTTYLRENQNRIRGLVVTHGHEDHIGGISHHL
KNFNIPIVYGPPLAMSMLRGKMEEAGVADRTTIQVCGPREVIKVGQHFSVEFVRNTHSIS
DSYSFAVTTPVGVVFFTGDFKFDHTPPDGQPADLARMAHYGDKGVLCLLSDSTNSEVTGF
TPSEYSVFPNLDRYIATAEGRVMVTTFASSTHRVAMLLELAMKNGRKVGLLGRSMLNVVG
KARELGYM-RFPDDLFFPIKQIRDLPDRETFLLMTGSQGESMAALSRIARGEHQHVQLKT
SDTVIFSASPIPGNTISVMHTIDKLIKLGAKVIYGKDKGIHVSGHGCQEDQKWMLGLTRP
KYFIPVHGEYRMQVLHGKTAVSMGVHPENVLVMENGDVAELRPDSLLQGSPVKSGVELLD
SSRTGIVDTRVLKERQQLADDGVITVLTPISTDGVMVAPPRVNLRGVITNVDAKTMVNWT
EREINWVLENRWKQLVL-KTGGK-SVEVDWIGLQREVESGLSRRLRREV-QAEPLVLCLV
QPAPGGTRAYKPQLDQQPDSRQVVK-----------------------------------
---KTADKAPK------------------------TTKASVANQETSSPAEQKTNTEPNA
EEMPTGRT--RRRRSAIS------
>Syns9917|87123280
----------------------MTASMTKSHNGQSVGKEPTLRVIPLGGLHEIGKNTCVF
EYGDDLMLVDAGLAFPSDGMHGVNVVLPDTSFLRQNQKRIRGMIVTHGHEDHIGGIAHHL
KHFNIPVIYGPRLALSMLTGKMDEAGVTDRTTLQTVGPRDVVRVGQHFSVEFIRNTHSMA
DSFSLAITTPVGTIIFTGDFKFDHTPVDGEHFDLARLAHYGDKGVLCLFSDSTNAEVPGF
CPPERSVFPNLDRHMAQAEGRVIITTFASSIHRVSMILELALKNGRKVGLLGRSMLNVIA
KARELGYM-RAPDDLFVPIKQINDVPDRETLLLMTGSQGEPLAALSRISRGEHPQVKVKS
TDTIIFSASPIPGNTISVVNTIDRLMMLGAKVVYGKGEGIHVSGHGFQEDQKLMLALTRP
KFFVPVHGEHRMLVCHARTGHAMGVPEDNTLIIDNGDVVELTAESIRKGDPVKAGIELLD
QSRNGIVDARVLKERQQLAEDGIVTILAAISTDGAMVAPPRVNLRGVVTTADARKMSLWT
EREISWVLENRWKQLSR-NSGGK-TPEVDWMGVQREVEVGLGRRMRREL-QVEPLILCLV
QPAPGGTPVYKGRADAEPDDRPAPRGRGGRGGHGGGQG--------------------GH
HGRRERAAAPA---------------------KAAPAPAAAAASPAPAAAKVAAGRPEPE
QEMPAGRT--RRRRSAAA------
>Prom9312|78780129
----------------MQSSSNSTVNRSTNDSSRSKSNTPALRVIPLGGLHEIGKNTCVF
EYGDELMLVDAGLAFPSDGMHGVNIVMPDTTFLRENQRRIKGMIVTHGHEDHIGGISHHL
KHFNIPIIYGPRLAMSMLRGKMEEAGVSDRTTIQTVNPRDVVKVGQHFSVEFIRNTHSIC
DSFSLAVTTPVGTIIFTGDFKFDHMPVDGEQFDIERMVHYGEKGVLCMFSDSTNAEVPGF
CPSEKTIYSSLEKHIAEAKERVILTTFASSVHRVTMILELAMKHGRKVGLLGRSMINVIA
KARDIGYM-KCPDDLFVPIKQIRDLPDRETLLLMTGSQGEPLAALSRISRGEHQHVRLKT
TDTVIFSASPIPGNTISVVNTIDRLMKLGAKVVYGKGENIHVSGHGFQEDQKLMLALAKP
KFFVPVHGEHRMLVCHGKSAQTMGVPKDNILIIENGDVVELTPNSIQKGDPVKAGVELLD
NSRNGIVDARVLKERQQLAGDGVVTVLAPISTDGKMVAPPRVNLRGVVTTAEPRKMSMWT
EREISWVLENRWKQLSR-QTGPN-NFEVDWIGVQREIENGLSRRMRREL-QVEPLILCLV
QPAPSGTRAYIPKITEEQNSSNRNRN--------------------------------NN
FHKKTNNNHPN-------------------------SSNNPRNTQKSSKVSQNPSAETAT
EDSFEGRT--RRRRSAVTS-----
>SynsBL|116071736
---------------------------MAYNARSGKEQEPCLRVIPLGGLHEIGKNTCVF
EYGDDLMLVDAGLAFPSDGMHGVNVVLPDTSFLRENQKRIRGMIVTHGHEDHIGGIAHHL
KHFNIPVIYGPRLALSMLTGKMDEAGVTDRTTLQTVAPRDVVKVGQHFSVEFIRNTHSMA
DSFSLAITTPVGTVIFTGDFKFDHTPVDGEHFDMARLAHYGEKGVLCLFSDSTNAEVPGF
CPPERSVFPNLDRHIANADGRVIVTTFASSIHRVSMILELAMKNGRKVGLLGRSMLNVIA
KARELGYM-RAPDELFVPIKQINDVPDRETLLLMTGSQGEPLAALSRISRGDHPQVKVKT
TDTIIFSASPIPGNTISVVNTIDKLMMLGAKVVYGKGEGIHVSGHGFQEDQKLMLALTKP
KFFVPVHGEHRMLVQHSKTGHSMGVPVNNTLIIENGDVVELTPESLRKGDPVKAGIELLD
QSRNGIVDARVLKERQQLAEDGVVTILSAISTDGAMVAPPRVNLRGVVTTADARKMSLWT
EREITWVLENRWKQLSR-NTGDK-APEVDWMGVQREVEVGLGRRMRREL-QVEPLILCLV
QPAPGGTPKYKGRADAEPDDRPASRNRGGGAG----RGVVRRNGAPPA----------PV
RANGSSVAAPSKTASVVISSDVATSTAVATPAVAVAAPAATTAVATKVAAKVEKTAEPEQ
-EMPAGRT--RRRRSAAA------
>Prom9515|123967075
-----------------MNSNQTKSNNNQNLSKAKRSNEPALKIIPLGGLHEIGKNTCVF
EYEDDIILIDGGLAFPSDGMHGVNVVMPDTSYLQANLNRFRGMIVTHGHEDHIGGISHHL
KKFNIPVIYGPPLAISMLKGKMEEAGVANRTTTQAIKPRQVVRLGQHFSLEFIRNTHSIG
DSFSLALTTPVGVVFFTGDFKFDHLPPDKKHADIERMAYYGDKGVLCLLSDSTNSEVKGF
VPSEISVFPNLDRIISEAKGRVMLTTFASSTHRVAMVIQLAMKHGRKIGLMGRSMLNVVG
KCRELGYI-KCPDDLFFPIKSIRDLPDRETLLLMTGSQGEVMAALSRIGRDEHPHVKLKT
TDTVIFSSSPIPGNTISVAHSIDRLIKLGAKVIYGKEHGIHVSGHGCRDDQRLMLALIKP
KFFVPVHGEYRMQVLHGKTAESMGVDPNNILILDNGDTIELRSDSMIQGDPVKSGIEMLD
NTRTCVVDARALKERQQLADDGIVTVLAPISTDGNMVAPPRVSLRGVVISADPRKMSMWT
EREINWVLENRWKQLSR-QTSPN-NFEVDWIGVQREIENGLTRRMRREL-QVEPLILCLA
QPAPSGTRAYKPQIVNEQKQHPKNKHYPNVNNQN------------------------IN
RNQNNFKNNQS-------------------------TKDTNQVSNNQPQKDSVSPSVAKT
EDAPAGRT--RRRRSAVTS-----
>Cya8802|257060954
--------------------------------MSQNQTQPTLKIIPLGGLHEIGKNTCIF
EYGDEIILLDAGIAFPTEGMHGVNIVLPDMTYLRENRHKIQGMIATHGHEDHIGGIPYHL
KQFDIPIIYGPKLAIALLRDKLEEAGLSDRTTLKTVSPREMVRISESFLVEFIRNTHSIA
DSFTVAIHTPLGVIIHTGDFKIDHTPVDGEYFDLQKLAEHGEKGVLCLLSDSTNAEVPGS
TPSERSVYPNLDRIIHQAPGRLLITTFASSVHRVNMILQLAHKHQRKVAVVGRSMLNVIA
HARELGYI-KCPDDVFISLKAARNLPDEKVLILTTGSQGEPLAALTRISWGAHPHIKIRP
GDTVVFSANPIPGNTIAVVNTIDRLMIQGAEVIYGRHQGIHVSGHGAQEEHKLMLALTRP
KFFIPVHGEHRMLVKHAQTAQSMGIPAENMVIIDNGDIVQLSPDSIDVIGKVPSGIELVD
--QAGIVHDHVMQDRQQLAEQGVVTVAAAVSWEGKLMAQPEVHLRGVVTKVERSLLQQLI
IRAIERLLSDRWDEFAH--TNGN-GTQIDWSMVRDEVENTLQRLIRREL-RIEPMVVFLL
QI----------------------------------------------------------
---------PE--------------------------------------------QEVSD
RPVTKTYR--RRRSTASVVS----
>Prom9313|33862339
-------------------MTSSSTISRSTSSRDGKAKEPCLRVIPLGGLHEIGKNTCVF
EYGDDIMMVDAGLAFPSDGMHGVNVVMPDTSYLRENQKRIRGMIVTHGHEDHIGGIPHHL
KHFNIPVIYGPRLAMSMLQGKMEEAGVTDRTTIQTVSPRDVVKVGQHFSVEFIRNTHSMA
DSFSLAITTPVGSVIFTGDFKFDHTPVDGENFDMARLAHHGEQGVLCLFSDSTNAEVPGF
CPPERSVFPALDRHISQADGRVIITTFASSIHRVSMILELALKNGRKVGLLGRSMLNVIA
KARELGYM-RAPDDLFVPIKQIRDMPDRETLLLMTGSQGEPLAALSRISRGEHQHVQVKN
SDTIIFSASPIPGNTISVVNTIDRLMMLGAKVVYGKGEGIHVSGHGFQEDHKLMLALTKP
KFFVPVHGEHRMLICHSKTAQSMGVASENILILDNGDVVQLSADSISKGDSVKAGIELLD
ASRNGIVDARVLKERQQLAEDGVVTVLAAISTDGVMVAPPRVNLRGVVTAADPRKMSIWT
EREISWVLENRWKQFSR-QTDGK-TPEVDWMGLQREVEVGLGRRMRREL-QVEPLLLCLV
QPAPGGTPAYKGMADAEPEDRSVTRNRGDRDL--------------------------AS
NGRRTPAAAPV--------------------KVAAAVSATSTTKKVADQANVKTQSEPES
AEVPSGRT--RRRRSAAA------
>Cya7822|196255136
--------------------------------MSNNETQSKLKIIPLGGLHEIGKNTCIY
EYEDEILMVDAGIAFPTDDMHGVNIVLPEMTYLRENHQKIKGMIATHGHEDHIGGIPYHL
KQFEIPVIYGPPLAIALIEDKLEEAAVTGRTSLKTVRSREIVRVGKHFLVEFIRNTHSMA
DSFTLAIHTPIGILIHTGDFKIDHTPIDGQHFDFHRLAEYGEKGVLCLLSDSTNSEVPGH
TPSEASVYPNLDRIFAQAQGRIMLTTFASSVHRINIALQLSQKHNRKVAVVGRSMLNVIA
HCRNLGYI-KCPDELFVPIKATKGLADERVLILTTGSQGEPLAAMTRIANGEHPLVKTRP
GDTIIFSANPIPGNTIAVVNCIDKLMMQGANVIYGRDKGIHVSGHGCQEDQKMMLALTKP
KFFVPVHGEHRMLVQHAQTAQKMGFTKENTVIIKNGDVIELSTERIQVVAQVPAGLELVD
--QAGIVHEQVMEERQQLANDGVVTVAATVNQQGKLVTQPQLNLRGVVTVVDSALLHQLI
NRSIEQILSERWGEFKT-QSGIP-----NWTGLRQEIESYLQRLIKREL-KSQPLVVFVL
QWADTSESPLQ-------------------------------------------------
---------PE-----------------------------QAQQAEQPEQAEQPEQAEQP
EATTSGRTYRRRRSTASMAS----
>Cya7424|218437750
--------------------------------MTNNGSLSKLKIIPLGGLHEIGKNTCIY
EYEDEILIVDAGLAFPTDEMHGVNIVLPELTYLRENRHKIKGMIATHGHEDHIGGIPYHL
KQVDIPVIYGPRLAIALLQDKLEEAAVLNRTTLKTVGPREMVRVGKNFVVEFIRNTHSMA
DSFTLAIHTPMGILIHTGDFKVDHTPVDGERFDFHRLAEYGEKGVLCLLSDSTNSEVPGQ
TPSESSVIPNLDRIFAEAQGRIMLTTFASSVHRVNITLQLAQKYNRKVAVAGRSMLNVIA
HCRNLGYI-KCPDDLFVPIKSTKGLPDERVVILTTGSQGEPLAAMTRISKGEHPLIKVRP
GDTIIFSANPIPGNTIAVVNCIDRLMMQGANVIYGRDKGIHVSGHGCQEDQKMMLALTKP
KFFVPVHGEHRMLVKHSQTAQKMGVSPDNIVIIKNGDVIELTPERIEVVAQVPAGLELVD
--QVGIVHEHIMEERQQLADDGVVTVAATVNSEGKLITQPEVNLRGVVTVVERSLLHQLI
NRSVEQLLSERSNEFKT-EAGAT-----DWAKLRQEIENYLQRLIKREL-RSQPLVIFLL
QWTEQGEPI---------------------------------------------------
---------PQ------------------------------------TEHPQPAEQPEVS
ESTTPRRTYRRRRSTASMAS----
>PromN1A|124026825
---------------------MTSSSMNSQGSKNNQTKSPCLRIIPLGGLGEIGKNTCVF
EYGNDIMILDAGLAFPTDGMHGVNVVMPDTTYLRENQNRIRGLVVTHGHEDHIGGISHHL
KNFNIPIVYGPPLAMSMLRGKMEEAGVADRTTIQVCGPREVIKVGQHFSVEFVRNTHSIS
DSYSFAVTTPVGVVFFTGDFKFDHTPPDGQPADLARMAHYGDKGVLCLLSDSTNSEVTGF
TPSEYSVFPNLDRYIATAEGRVMVTTFASSTHRVAMLLELAMKNGRKVGLLGRSMLNVVG
KARELGYM-RFPDDLFFPIKQIRDLPDRETFLLMTGSQGESMAALSRIARGEHQHVQLKT
SDTVIFSASPIPGNTISVMHTIDKLIKLGAKVIYGKDKGIHVSGHGCQEDQKWMLGLTRP
KYFIPVHGEYRMQVLHGKTAVSMGVHPENVLVMENGDVAELRPDSLLQGSPVKSGVELLD
SSRTGIVDTRVLKERQQLADDGVITVLTPISTDGVMVAPPRVNLRGVITNVDAKTMVNWT
EREINWVLENRWKQLVL-KTGGK-SVEVDWIGLQREVESGLSRRLRREV-QAEPLVLCLV
QPAPGGTRAYKPQLDQQQDSRQVVK-----------------------------------
---KTTDKAPK------------------------TTKASVANQETSSPAEQKTNKEPNA
EEMPTGRT--RRRRSAIS------
>Micc|254417095
----------------------MSNRTLKGGKLTSKKSSPALKIIPLGGLHEIGKNTCIF
EFNDEIILLDAGLGFPNDEMHGVNIVLPDMTYLRENRHKIKGMIVTHGHEDHIGGLPYHL
KQFDIPVIHGPRLAMALLKGKLEEAGVSDRTKLNSVSPRDMVRIGSSFMVEYIRNTHSIA
DSFTVAIHTPIGVVVHTGDFKVDHTPVDGEYFDFQRLAEHGEKGVLCLLSDSTNAEVPGH
TPSEASVYPNLDRIFSQAPGRILVTTFASSVHRVQLILDLAQKQNRVVSVVGRSMLNVIA
QARNLGYI-KCPDSLFEPLHAANSLPPEKVLILTTGSQGEPLAALTRISKGEHRKLKIQE
GDTVVFSANPIPGNTIAVVNTIDRLMMQGANVIYGRHQGIHVSGHGAQEDHKLMLALTRP
KFFMPVHGEHRMLIQHGKMAQKMGIPAENIVITNNGDMVELTEDSISVVGQVPSGIELVD
--RSGIVHHEVLKERQQLAGDGVVTVAAAVSWEGKLLAQPEIHLRGVVASVEKSLLQQLV
IKRIERTLSEQWTDFAK-SLDGKKQPEVDWTGLQQKIEGDLERLTRREL-QSRPLVVFLL
QN----------------------------------------------------------
---------PE-----------------------------------------------EP
QVKRVGRR--RQRTAAQAAS----
>Prom9202|254526119
--------------------MNTNQIKSNIKQAQTKTNSPCLKIIPLGGLHEIGKNTCVF
EYGDDIILIDGGLAFPSDGMHGVNVVMPDTTYLQANLHRFRGMIVTHGHEDHIGGISHHL
KKFRIPVIYGPPLAMSMLKGKMEEAGVADRTTIQTIEPRQVVKLGQNFSIEFIRNTHSIG
DSFSLALTTPVGVVFFTGDFKFDHLPPDNKHADIERMVYYGEKGVLCLLSDSTNSEVKGF
VPSEISVFPNLDRLISEAKGRVMLTTFASSTHRVAMVIQLAIKHGRKIGLMGRSMLNVVG
KCRELGYI-KCPDDLFFPIKSIRDLPDRETLLLMTGSQGEVMAALSRIGRDEHPHVKLKT
TDTVIFSSSPIPGNTISVVHSIDKLIKLGANVIYGKEHGIHVSGHGCRDDQRLMLALIKP
KFFVPVHGEYRMQVLHGKTAVSMGVDPNNVLILDNGDTIELRADSMIQGEPVKSGIEMLD
NTRTCVVDARALKERQQLADDGIVTVLAPISTDGNMVAPPRVSLRGVVISADPRKMSMWT
EREISWVLANRWKQLSR-QTGPN-NFEVDWIGVQREIENGLSRRMRREL-QVEPLILCLA
QPAPSGTRAYQPKLDDEVKHQPRHKHYPNVNNY---------------------------
---------PN--------------------NSKQNNFKNQLPKNDQSRNNIINEPVENK
EEVSSGRT--RRRRSAVTS-----
>Nods|119510662
--------------------------------MVNNETKSALKIIPLGGLHEIGKNTCVF
EYEDEIVLLDAGLAFPTKGMLGVNIVLPDTTYLRENRHKIKGMIVTHGHEDHIGGIAFHL
KQFDIPIIHGPRLAMAMLEGKLEEAGVRDRTELRSVKPRDVVRIGQHFFVEYIRNTHSIA
DSFTVAIHTPLGVVIHTGDFKIDHTPVDGEHFDLQRLAEHGERGVLCLLSDSTNAEVPGF
TPSERSVYPNLDREFGQATGRLFVTTFSSSVHRINMILQLAQKHNRVVSVVGRSMLNLIA
HARNLGYI-KCDDSIFHPLHAVRNMPDEKVLILTTGSQGETMAAMTRIANKEHSQIKIRP
GDTVLFSANPIPGNTIAVVNTIDKLMIQGAKVVYGRDKGIHVSGHGCQEEQKLMIALTRP
KFFVPFHGEHRMLVKHSQTAQSMGIVPENMVIIENGNIVELTEDSIRVAGKVASGIELVD
TTSAGMVSDTVLQERQKMSEEGIVTIAAAIDWNGKLLAKPETHLRGVVTSVERSLVQKWV
QQRIEEMLTVRWSEFAQIREGEK--PEVDWGGLQGMLERELQRSIRREL-QCQPTVTLLM
QI----------------------------------------------------------
-------------------------------------------------------AEEPP
AKVSDGRR--RRTRTTAQVAS---
>Cyab|254430134
-------------------------MSSSNGRSSSPDKQPALRVIPLGGLHEIGKNTCVF
EYGDDIMLVDAGLAFPSDGMHGVNVVMPDTSYLKENQKRIRGMIVTHGHEDHIGGIAHHL
KNFNIPVIHGPRLALSMLTGKMEEAGVMDRTILQTVAPRDVVKVGQHFSVEFIRNTHSMA
DSFSLAITTPVGTVIFTGDFKFDHTPVDGEHFDMARLAHYGEQGVLCLFSDSTNAEVPGF
CPPERSVFPKLDQHIAQAEGRVIITTFASSIHRVAMILELAMKNGRKVGLLGRSMLNVIA
KARELGYM-RAPDDLFVPIKQIRDLPDRETLLLMTGSQGEPLAALSRISRGEHPQVQVKP
SDTIIFSASPIPGNTISVVNTIDRLMMLGAKVVYGKGEGIHVSGHGFQEDQKLMLALTKP
KFFVPVHGEHRMLVAHAKTGMSMGIPPENTLIIDNGDVVELTPDSIRKGEAVKAGIELLD
ASRNGIVDARVLKERQQLAEDGVITLLAAISTDGVMAAPPRVNLRGVVTTADARKLSLWA
EREITWVLENRWNQLSR-NTGGK-APDVDWVGVQREVELGLQRRLRREL-QVEPLIICLV
QPAPAGTPAYKGRADAEPDSRPAPRGRGGRDGGRDASRQGVRDGGRD-----------NG
RDSRGADRAPS--------------------RELAAVGAPAPAPRAAVKVVPAPGASVSP
EPEIAGRT--RRRRSAASR-----
>Acam|158336580
--------------------------------MTETDTKQALKIIPLGGLHEIGKNTCVF
EFEDEIILVDAGLAFPTDGMHGVNIVLPDMTYLRENRHKIKGMIVTHGHEDHIGGIAFHL
KQIDIPVIHGPRLAMALLQRKLEEAGVAGKTELKTVAPRDIVRLGSHFFVEFIRNTHSMA
DSFTVAIHTPIGVVIFTGDFKIDHTPVDGENFDLQKLAEHGEQGVLCLISDSTNSEVPGF
TPSERSVYPNLERVFSQAKGRLLVTTFASSVHRINMILDIAQKQGRTVSVVGRSMLNVIA
HARNLGYI-KCPDSLFEPLKAIRNLPDHKILILTTGSQGESMAALSRIARKEHRQIQIRQ
GDTVVFSANPIPGNTIAVVNTIDQLMMQGANVIYGRHHGIHVSGHGCQEDQKLMLNLTRP
KFFLPVHGEHRMLIKHAQTAQSMGIPEENMVIINNGDMVALTPDSIQIDGKVPSGIELMD
--RAGILKAHVLEERQRLAEDGLVTVAATIGLDGQLLTAPEVHLRGVVTTITSDKWQAWV
QSAVELALRNRWDQFSQ-STDHS----IDWDGLKSYIERELQGLLRREL-QTNATLLLLL
QH----------------------------------------------------------
---------PQ-----------------------------------------------QP
IGLKAKYT--ERSKATAAR-----
>Prom9301|126697180
----------------MQSSTNSTVNRSTHDSSRSKSNTPALRVIPLGGLHEIGKNTCVF
EYGEELMLVDAGLAFPSDGMHGVNVVMPDTTFLKENQRRIKGMIVTHGHEDHIGGISHHL
KHFNIPIIYGPRLAMSMLRGKMEEAGVSDRTTIQTVNPRDVVKVGQHFSVEFIRNTHSIC
DSFSLAVTTPVGTIIFTGDFKFDHMPVDGEQFDIERMVHYGEKGVLCMFSDSTNAEVPGF
CPSEKTIYPSLEKHIAEAKERVILTTFASSVHRVTMILELAMKHGRKVGLLGRSMINVIA
KARDIGYM-KCPDDLFVPIKQIRDLPDRETLLLMTGSQGEPLAALSRISRGEHQHVRLKT
TDTVIFSASPIPGNTISVVNTIDRLMKLGAKVVYGKGENIHVSGHGFQEDQKLMLALAKP
KFFVPVHGEHRMLVCHGKSAQTMGVPKDNILIIENGDVVELTPNSIQKGDPVKAGVELLD
NSRNGIVDARVLKERQQLAGDGVVTVLAPISTDGKMVAPPRVNLRGVVTTAEPRKMSMWT
EREISWVLENRWKQLSR-QTGPN-NFEVDWIGVQREIENGLSRRMRREL-QVEPLILCLV
QPAPSGTRAYIPKITEEQNFSNRNRNN-------------------------------NN
FHKKSNNNHPN-------------------------SSNNPHNAQKSPKGSQNPSAETVT
EDSFEGRT--RRRRSAVTS-----
>Artm|209525651
-----------RPSARSVKITKKLDNLPKNREQTPEDNSPKLKIIPLGGLHEIGKNTCVF
EYEDEIIILDAGLAFPTDGMHGVNIVLPDVTYLRDNRDKIKGMIVTHGHEDHIGGIAFHL
KQFDIPVIYGPRLAMALLHGKLEEAGVSDRTELRTVRPRDIVRIGKNFLVEYIRNTHSIA
DSFTVAINTPVGVVIHTGDFKVDHTPVDGEFFDFQRLAEYGEKGVHCLLSDSTNAEVPGF
TPSEASVYPNLERIMATASGRVLVTTFASSVHRVNIILSIAQKLGRSVAVVGRSMLNVIA
HSRNLGYI-KCPDNLFIPLNAIRSLPDEKVLILTTGSQGEPLAAMTRIANGAHRQISIKQ
GDTIIFSANPIPGNTIAVVNTIDKLMMQGANVVYGRHHGIHVSGHGCQEDHKLMLALTRP
KFFVPVHGEHRMLVQHSKTAQSMGIPRENMVIINNGDVVELTENSIRVGGKVPSGIEPVD
SSRTGFVRDDVLKERQQLAEDGLITVAVAVSDEGKLLAIPETHLKGVVMTADQATFKQQI
VKVIEATLSDRWSELSRSFGNGE-GNQIDWVGVRTEIERAIARLLRREL-QSNPLLVVLM
QT----------------------------------------------------------
---------PE------------------------------------ESPDSTASSTTET
PQPATGRR--RPRTAARVAS----
>Syne6301|56752257
-------------------MPSQKPIIVSKTSAAASSSSDRLRIIPLGGLHEIGKNTCIY
EVGDEILLVDAGLAFPTDGMHGVNVVLPDMTYLRENQHRIKAMVVTHGHEDHIGGIPFHL
RQLDIPIIYGPRLAMALLAGKLEEAGVVGRANVKTVQPREVVRIGQNFLVEFIRNTHSIA
DSFTLAIRTPLGVVIHTGDFKFDHTPVDGETFDIQRLADYGEQGVLCLVSDSTNAELPGF
TPSERSVFPNLDRAFSQAQGRLIVTTFASSVHRVNMILELAKKHGRKVTVLGRSMLNVIA
HARNLGYI-HCSDDLFLPPKELRDHPDRDVLILTTGSQGEPLAALTRIARQEHPQVKIRQ
GDTVIFSANPIPGNTISVVNTIDQLMMQGAHVVYGKGAGIHVSGHGCQEDQKLMIALTKP
KFFVPVHGEHRMLVQHCKTAQSMGVPPEHMIVIDNGDTVELTPESIGLGDRVTAGIELVD
TSRTGLVDGKALKERQQLAEDGLVSLSALVNSQGQLVDAPTVHLRGVVTSADPRRVSVWA
QKEVEMALDNRWADYCRRLPSGE--LDVDWVGLHAEVEVGMQRRLKREL-QCVPMILCTL
QS----------------------------------------------------------
----------------------------------------------------VPSVAAQP
AEEDNRMR--RRRSSAPIKVGAKL
>Anav|75909813
--------------------------------MAKNETNAGLKIIPLGGLHEIGKNTCVF
EYDDEIILLDAGLAFPTEAMHGVNIVLPDMTYLRENRHKIKGMVVTHGHEDHIGGIAFHL
KQFDIPVIYGPRLAMAMLEGKLEEAGVRDRTELRKVLPRDVVRIGKSFFVEYIRNTHSIA
DSFTVAIHTPLGVVIHTGDFKFDHTPVDGEKFDLQRLAEHGEKGVLCLLSDSTNSEVPGF
TPSEASVFPNLDRVFSQAEGRLFVTTFASSVHRINMILQLAKKHNRVVTVVGRSMLNLIA
HARNLGYI-KCEDNLLQPLHMVRNLPDDNVLVLTTGSQGETMAAMTRIANKEHPHIKIRQ
GDTVVFSANPIPGNTIAVVNTIDKLMQQGAKVVYGRDQGIHVSGHGCQEDQKLMIALTRP
KFFVPVHGEHRMLVKHSQTAQKSGIPAENMVIIQNGDIIELTEDSIRVAGKVQSGIELVD
TTSSGMVSAKVLQERQRMAEEGLVTIAAAIDWQGKLLAKPEIHLRGVVTSVERSLLQKWV
QQRIEEILSVRWSEFAT--SEGE-QPEIDWGGLQGTLERELQRSIRREL-QCQPSVTLLM
QI----------------------------------------------------------
---------PD----------------------------------------------EPP
VKVADGRR--RRTRTAAQVAS---
>Artp|284052031
MSSNGKSYTRTRPSARSVKITKKLDNVPKNREQTPEDNSPKLKIIPLGGLHEIGKNTCVF
EYEDEIIILDAGLAFPTDGMHGVNIVLPDVTYLRENRDKIKGMIVTHGHEDHIGGIAFHL
KQFDIPVIYGPRLAMALLHGKLEEAGVSDRTELRTVRPRDIVRIGKNFLVEYIRNTHSIA
DSFTVAINTPVGVVIHSGDFKVDHTPVDGEFFDFQRLAEYGEKGVHCLLSDSTNAEVPGF
TPSEASVYPNLERIIATASGRVLVTTFASSVHRVNIILSIAQKLGRSVAVVGRSMLNVIA
HSRNLGYI-KCPDNLFIPLNAIRSLPDEKVLILTTGSQGEPLAAMTRIANGAHRQISIKQ
GDTIVFSANPIPGNTIAVVNTIDKLMMQGANVIYGRHHGIHVSGHGCQEDHKLMLALTRP
KFFVPVHGEHRMLVQHSKTAKSMGIPPENMVIINNGDVVELTENSIRVGGKVPSGIEPVD
SSRTGFVRDDVLKERQQLAEDGLITVAVAVSDEGKLLATPETHLKGVVMTADQAAFKQHI
VKVIEATLSDRWSELSRSFGNGE-GNQIDWVGVRTEIERAIARLLRREL-QSNPLLVVLM
QT----------------------------------------------------------
---------PE------------------------------------ESPDSSASSSSET
PQPTTGRR--RPRTAARVAS----
>Cya7425|220909720
---------------------------------MTDNATPTLKIIPLGGLHEIGKNTCVF
EFEDEIILLDAGLAFPTDGMHGVNIVLPDMTYLRQNRHKIKGMIVTHGHEDHIGGIAFHL
KQFDIPVIYGPRLAMALLQGKLDEAGVGDRTELRTVSPRDIVRLGKNFLVEYIRNTHSIA
DSFTVAIHTPIGVIIHTGDFKFDHTPVDGEFFDIQRLAEHGEKGVLCLISDSTNSEVPGY
TPSERAVYPNLERCFMQSQGRLIVTTFASSVHRLNMVLELAQKHGRVVSVVGRSMLNVIA
HARNLGYI-KCRDDLFQPLHTIHKYPDTQVVILTTGSQGEPMSGLSRISRGEHPKVKIRQ
GDTVVLSANPIPGNTIAVVNMIDELMMRGANVIYGKEQGIHVSGHGCQEDQKLMLSLTRP
KFFLPVHGEHRMLVKHAKTAQSMGIPADHMVIIDNGDVVELSKDSIRTVAKVPAGIELID
--RAGIVKAHVLQERQQLAEDGIITVATTIGSTGRLLAQPEVHLRGVVTTIERPVWQTWM
REGVETVLRDRWSSYARANGNGQ--MDVDWAGLQAQIEQELLRLLRREL-QTNASLLFLL
QP----------------------------------------------------------
----------------------------------------------------------VE
ENLATTLP--QRQRPARIAS----
>Cya51142|172035211
--------------------------------MSQTKKQSNLKIIPLGGLHEIGKNTCVL
EYNDEIILIDAGIAFPTEEMHGVNIVLPDMTYLRENRHKIKGMIATHGHEDHIGGIPYHL
KQFDIPKIYGPKLAMSLLKDKLEEAGVSDRTKLQTVSPREMVRVSPSFLVEFIRNTHSIA
DSFTIAIHTPLGVVIHTGDFKVDHTPVDGEFFDFQKLAEHGEKGVLCLLSDSTNAEVPGS
TPSESSVYPNLDRIIAQAEARLMITTFASSVHRVNIILQLAQKHKRKVAVVGRSMLNVIA
HARELGYI-KCPDDLFVSLKAANNLPDEQVLILTTGSQGETLAALTRISRGSHRHIKVRP
GDTIVFSANPIPGNTIAVVNTIDRLMMQGAKVIYGRHHGIHVSGHGCQEDHKLMLALTRP
KFFVPVHGEHRMLVKHAETAYKMGIPADNIVIINNGDIVEVSEDSIGVAGKVPSGIELVD
--QAGVVHEHVMEDRQQLAQDGVVTVAAAISWEGNLLTSPEVDLRGVVSKVEYSLIKQLI
IRAIENILENRWNEFAS--GDGK--TEVDWDYLQEEIENTLQRLVKREL-RSYPLVIFLL
QT----------------------------------------------------------
---------PE------------------------------------------QPSRPEP
TANRKVYR--RRRPTASTAS----
>Lyns|119485218
--------------MVKNGTTPIIKSKNSVRKPLSKSDGTGLKIIPLGGLHEIGKNTCVF
EYDDEIILLDAGLAFPTDGMHGVNIVLPDVTYLRENRHKIKGMIVTHGHEDHIGGIAFHL
KQFDIPVIYGPRLAMALLQGKLEEAGVSDRTELRSVRPREIVRIGKSFLVEYIRNTHSIA
DSFTVAINTPVGVVIHSGDFKIDHTPVDGEHFDLQRLAEYGEKGVQCLLSDSTNAEVPGF
TPSESSVYPNLDRIFSQAPGRILVTTFASSVHRLNIILDIAQKQGRSVAVVGRSMLNVIA
HARNLGYI-KCQDDLFIPLNTLRDTPDDKVLILTTGSQGEPLSAMTRIANGAHRQINIKQ
GDTVVFSANPIPGNTIAVVNTIDKLMMLGANVIYGRHHGIHVSGHGCQEDHKLMLALTRP
KFFVPVHGEHRMLIKHSQIAQSMGIPAENMIIIDNGDVVELTKDSIGVIDRVKAGVEPVD
SSRTGVVKDDVMQERRQLAEDGVVTVAVAVDLEGKLIAQPKIHFRGVVTSVDQTVLQMSI
NKAIESTLNNRWSEFVRSFEGQK---EVDWVGVETQVERAIERSLKRELNRSNPLVVLLM
NT----------------------------------------------------------
---------PD------------------------------------VEISDDVEQEEKP
APKTTGRR--RTRTAARVAS----
>Prom9211|159904319
----------------MATSFSRSSNSINNVSRDSKTKQPSLKVIPLGGLHEIGKNTCVF
EYGDDLMLVDAGLAFPSDGMHGVNVVMPDTSYLRENQHRMRGMIVTHGHEDHIGGISHHL
KHFNIPVIYGPRLAMSMLQGKMEEAGVTDRTTIHTVGPRDVVKVGQYFSVEFIRNTHSMA
DSFSLAIKTPVGTIIFTGDFKFDHTPVDGEHFDLARLAHHGDEGVLCLFSDSTNAEVPGW
CPSERTVFPALERHLAEAQGRVIITTFASSIHRVAMILELALKHGRKVGLLGRSMLNVIA
KAREIGYM-KAPDDLFVPIKQIRDMPDRETLLLMTGSQGEPLAALSRISRGDHQHVQVKT
TDTIIFSASPIPGNTISVVNTIDRLMKLGAKVIYGKGEGIHVSGHGFQEDQKLMLALTKP
KYFVPVHGEHRMLVCHSKSAQTMGVPENNILILENGDVVELTPNSINRGQPVKAGIELLD
ASRNGIVDARVLKERQQLAEDGVITLLVAVSTDGAMVAPPRVNLRGVITSAEPKKMSFWT
EKEITWVLDNRWKQLSR-QVSAN-SVEVDWIGFQREVEAGLARRMRREL-QVEPLILCLV
QPAPSGTPVYKGRIDDEVAPKGNIKNRELSS---------------------------GA
NDKNVYKSMPR---------------------------SVESTKTPSPSTSLENAEKELI
EDAPSGRT--RRRRSAVS------
>Noss|17231170
--------------------------------MVKNETNAGLKIIPLGGLHEIGKNTCVF
EYDDEIILLDAGLAFPTEAMHGVNIVLPDMTYLRENRHKIKGMVVTHGHEDHIGGIAFHL
KQFDIPVIYGPRLAMAMLEGKLEEAGVRDRTELRKVLPRDVVRIGKSFFVEYIRNTHSIA
DSFTLAIHTPLGVVIHTGDFKFDHTPVDGEKFDLQRLAEHGEKGVLCLLSDSTNSEVPGF
TPSEASVFPNLDRVFSQAEGRLFVTTFASSVHRINMILQLAKKHNRVVTVVGRSMLNLIA
HARNLGYI-KCEDNLLQPLHMVRNLPDDNVLVLTTGSQGETMAAMTRIANKEHPHIKIRQ
GDTVVFSANPIPGNTIAVVNTIDKLMQQGAKVVYGRDQGIHVSGHGCQEDQKLMISLTRP
KFFVPVHGEHRMLVKHSQTAQKTGIPAENMVIIQNGDIIELTEDSIRVAGKVQSGIELVD
TTSSGMVSAKVLQERQRMAEEGLVTIAAAIDWQGKLLAKPEIHLRGVVTSVERSLLQKWV
QQRIEEILGVRWSEFTT--SEGE-QPEIDWGGLQGTLERELQRSIRREL-QCQPSVTLLM
QI----------------------------------------------------------
---------PD----------------------------------------------EPP
VKVADGRR--RRTRTAAQVAS---
>Cya8801|218247709
--------------------------------MSQNQTQPTLKIIPLGGLHEIGKNTCIF
EYGDEIILLDAGIAFPTEGMHGVNIVLPDMTYLRENRHKIQGMIATHGHEDHIGGIPYHL
KQFDIPIIYGPKLAIALLRDKLEEAGLSDRTTLKTVSPREMVRISESFLVEFIRNTHSIA
DSFTVAIHTPLGVIIHTGDFKIDHTPVDGEYFDLQKLAEHGEKGVLCLLSDSTNAEVPGS
TPSERSVYPNLDRIIHQAPGRLLITTFASSVHRVNMILQLAHKHQRKVAVVGRSMLNVIA
HARELGYI-KCPDDVFISLKAARNLPDEKVLILTTGSQGEPLAALTRISWGAHPHIKIRP
GDTVVFSANPIPGNTIAVVNTIDRLMIQGAEVIYGRHQGIHVSGHGAQEEHKLMLALTRP
KFFIPVHGEHRMLVKHAQTAQSMGIPAENMVIIDNGDIVQLSPDSIDVIGKVPSGIELVD
--QAGIVHDHVMQDRQQLAEQGVVTVAAAVSWEGKLMAQPEVHLRGVVTKVERSLLQQLI
IRAIERLLSDRWDEFAHTNGNGT---QIDWSMVRDEVENTLQRLIRREL-RIEPMVVFLL
QI----------------------------------------------------------
---------PE--------------------------------------------QEVSD
RPVTKTYR--RRRSTASVVS----
>Glov|37520588
------------------------------MAESPNQTVSPLRITPLGGLGEIGKNTWIF
QVNDEIMLLDGGLSFPTEEMHGVNLVLPNIDWLIENQEKIVGMVVTHGHEDHIGGIPYHL
QRLRIPVIHGPRLAMALLEDKLREAELLGRTQLQTVGPRGTVRVGKYFLVEYLQNTHSMA
DSYTLAIHTPVGVVMHTGDFKFDHTPVDGRKFDYQRLAEYGEKGVLCLISDSTNAEVPGF
TPSERSVYPNLERYIKEAPGRVIVTTFASSVHRIHMLLDIAQKTGRSVCVVGRSMLNMIA
KAKALGFIPNFSDSLLQPVQAANSLPAERVLVLTTGSQGEPMSALTRIAGGDHRQVKIQP
GDTVIFSSNPIPGNTISVVRVIDKLMQLGANVVYGRERGIHVSGHGAIEDQKLMLALTKP
KFFFPCHGEYRMIRRHAQTAQEMGVPAANMLLTENGDVVELTPESMRVVDRIPAGVDLVD
ASRSTMVNSNVLRERQRLAEDGFVTVAIALTPQGTFAARPQISIKAVARSAETRNLEDML
RTALERT-QGRFGEFRQPLEAGALGYQYDWMGIKQLLERTVKQVTREML-QSHPLIQVLL
QT----------------------------------------------------------
---------PL-------------------------------------------------
-EAPVTSL--PLAVATSA------
>Syns8102|33864604
---------------------------MANNARSGKGQEPCLRVIPLGGLHEIGKNTCVF
EYGDDLMLVDAGLAFPSDGMHGVNVVLPDTSFLRENQKRIRGMIVTHGHEDHIGGISHHL
KHFNIPVIYGPRLALSMLTGKMEEAGVSDRTTLQTVSPRDVVKVGQHFSVEFIRNTHSMA
DSYSLAIKTPVGTIIFTGDFKFDHTPVDGEHFDMARLAHHGEEGVLCLFSDSTNAEVPGF
CPPERSVFPNLDRHMAAAEGRVIITTFASSIHRVSMILELALKNGRKVGLLGRSMLNVIA
KARELGYM-RAPDELFVPIKQINDVPDRETLLLMTGSQGEPLAALSRISRGEHPQVRVKT
TDTIIFSASPIPGNTISVVNTIDKLMMLGAKVVYGKGEGIHVSGHGFQEDQKLMLALTKP
KFFVPVHGEHRMLVQHSKTGHAMGVPENNTLIIDNGDVVELTSDSIRKGDPVKAGIELLD
QSRNGIVDARVLKERQQLAEDGVVTILAAISTDGAMVAPPRVNLRGVVTTADARKMSLWT
EREVTWVLENKWKQLCR-NTGGK-APEVDWMGVQREVEVGLGRRMRREL-QVEPLILCLV
QPAPGGTPVYKGRADAEPDDRPAPRGRRGGGGPGRRNGHGGAGGGQGR----------NT
PAPVRTNAAPA-----------------AAATAVVDKPVVQKAVAAPAVSQPVASKAEPE
PEMPAGRT--RRRRSAAA------
>Thee|22298763
--------------------------------MSQSATTAALKIIPLGGLHEIGKNTCVF
EFQDEIILLDAGLAFPTDGMHGVTIVLPDMTYLRQNRHKIKGMIVTHGHEDHIGGIAFHL
KQFDIPVIYGPRLAMALLQGKLEEAGVADRTELRTVQPREMVRLGKNFLVEYIRNTHSIA
DSFSVAIHTPIGVIIHTGDFKFDFTPVDGECFDLQRLAEHGEKGVLCLISDSTNSEVPGH
TPSERSVFPNLDRAFSQAEGRIIFTTFASSVHRLSMALELAQKHGRVVSVLGRSMLNVIA
HARQLGYI-RCPDDLFVPLHMMHKYPDHQVMYLTTGSQGEPLSALTRISKGEHNKIKIRP
GDTVILSAHPIPGNTIAVVNMIDRLMMQGAKVIYGREQGIHVSGHACQEDQKLMLALTKP
KFFLPVHGEHRMLVKHAQTAQSMGIPPENMVIIDNGDVVELTRDSIRVIDKVPAGIELLD
--RGGIVKAHVLQERQQLAEEGIITVAVAVGTDGSLKATPEVHLRGVVTAIEPQAWQAWV
HATVETALSDRWSEYTR-------NGEVDWAGVKAHIERELVRLVRREL-QGNASVLLLL
QP----------------------------------------------------------
--------------------------------------------------------IEVT
PTVTTGIR--RRRSTTSVVG----
>Syns9916|116074354
--------------------MTPISTVNRSRNGQAAANEPCLRVIPLGGLHEIGKNTCVF
EYGDDLMLVDAGLAFPSDGMHGVNVVLPDTSFLRENQKRIRGMIVTHGHEDHIGGIAHHL
KHFNIPVIYGPRLALSMLTGKMDEAGVTDRTTLQTVSPRDVVKVGQHFSVEFIRNTHSMA
DSFSLAITTPVGTVIFTGDFKFDHTPVDGEHFDLARLAHHGDQGVLCLFSDSTNAEVPGF
CPPERSVFPNLDRHMAEAEGRVIITTFASSIHRVAMILELALKNGRKVGLLGRSMLNVIA
KARELGYM-RAPDELFVPIKQINDLPDRETLLLMTGSQGEPLAALSRISRGEHPQVKVKT
TDTIIFSASPIPGNTISVVNTIDRLMMLGAKVVYGKGEGIHVSGHGFQEDQKLMLALTKP
KFFVPVHGEHRMLVQHAKTGHSMGVPEDNTLIIDNGDVVELTADAIRKGDAVKAGIELLD
QSRNGIVDARVLKERQQLAEDGVVTILAAISTDGAMVAPPRVNLRGVVTTADARKMSLWT
EREIKWVLENRWKQLTR-NTGGK-APEVDWMGVQREVEVGLGRRMRREL-QVEPLILCLV
QPAPGGTPVYKGRADAEPDDRPMGRGRGGRGGHGGRQGHGGNGHGRRDRDQAPPRVITTP
SAAANAAAAAN----------------------GSTPPVSTPKPAPQAAPVVNRAQPEPE
PEMPAGRT--RRRRSAAA------
>PromMED|33862208
-----------------MNSNQIKSNNTQTLSQTKRSIEPALKIIPLGGLHEIGKNTCVF
EYQDDIILIDGGLAFPSDGMHGVNVVMPDTSYLQANLNRFRGMIVTHGHEDHIGGISHHL
KKFNIPVIYGPPLAISMLKGKMEEAGVADRTTTQTIEPRQVVKLGQHFSLEFIRNTHSIG
DSFSLALTTPVGVVFFTGDFKFDHLPPDNKHADIERMAFYGEKGVLCLLSDSTNSEVKGF
VPSEISVFPNLDRIISEAKGRVMLTTFASSTHRVAMVIQLAMKHGRKIGLMGRSMLNVVG
KCRELGYI-KCPDDLFFPIKSIRDLPDRETLLLMTGSQGEVMAALSRIGRDEHPHVKLKT
TDTVIFSSSPIPGNTISVVHSIDRLIKLGANVIYGKEHGIHVSGHGCRDDQRLMLALIKP
KFFVPVHGEYRMQVLHGKTAESMGVDPNNILILDNGDTIELRADSMIQGDPVKSGIEMLD
NTRTCVVDARALKERQQLADDGIVTVLAPISTDGNMVAPPRVSLRGVVISADPRKMSMWT
EREINWVLENRWKQLSR-QTSPN-SFEVDWIGVQREIENGLTRRMRREL-QVEPLILCLA
QPAPSGTRAYKPQIVNEQNHHPKNKHYPNVNNQN------------------------IN
RNQNNYKNNPS-------------------------ARNTNQVKNNQSVKDSVKTPVAKT
EEAPAGRT--RRRRSAVSN-----
>Scys6803|16332072
--------------------------------MAKNTQTQALKILPLGGLHEIGKNTCVF
EYDDEILLLDAGLAFPTDDMHGVNVVLPDMTYLRENREKIKGMVVTHGHEDHIGGIAYHL
KQFDIPIIYGPRLAMALLRDKLEEAGMLERTNLQTVSPREMVRLGKSFVVEFIRNTHSIA
DSYCLAIHTPLGVVMHSGDFKIDHTPIDGEFFDLQKVAEYGEKGVLCLLSDSTNAEVPGI
TPSEASVIPNLDRVFSQAEGRLMVTTFASSVHRVNIILSLAQKHQRKVAVVGRSMLNVIA
HARKLGYI-KCPDNLFVPLKAARNLPDQQQLILTTGSQGEPLAAMTRISNGEHPQIKIRQ
GDTVVFSANPIPGNTIAVVNTIDRLMMQGANVIYGKHQGIHVSGHASQEEHKMLLALTRP
KFFVPVHGEHRMLVKHSQMAQAQGIPSENIVIVNNGDVIELTGDRIRVAGQVPSGIELVD
--QAGIVHESTMAERQQMAEDGLVTVAAALSKTGTLLAYPEVHCRGVVMTIQPKLLEELI
VRTIENFLTERWSEFTH-GSNGS--TEVSWNALQKELESSLQRLIKREL-QSSPMVLLML
QTDTPIELDQVPQNVSTVSATSATP---------------------------------AP
RKKVVLTKTPE----------------------------PKVKAKPEKKVVTTAEPSAQP
VSTTKVYRRSRKRSTTSVSS----
>Syn9902|78183650
---------------------------MAYNARSGKEQEPCLRVIPLGGLHEIGKNTCVF
EYGDDLMLVDAGLAFPSDGMHGVNVVLPDTSFLRENQKRIRGMIVTHGHEDHIGGIAHHL
KHFNIPVIHGPRLALSMLTGKMDEAGVTDRTTLKTVAPRDVVKVGQHFSVEFIRNTHSMA
DSFSLAITTPVGTVIFTGDFKFDHTPVDGEHFDMARLAHYGEKGVLCLFSDSTNAEVPGF
CPPERSVFPNLDRHIANAQGRVIVTTFASSIHRVSMILELAMKNGRKVGLLGRSMLNVIA
KARELGYM-RAPDELFVPIKQINDVPDRETLLLMTGSQGEPLAALSRISRGDHPQVKVKT
TDTIIFSASPIPGNTISVVNTIDKLMMLGAKVVYGKGEGIHVSGHGFQEDQKLMLALTKP
KFFVPVHGEHRMLVQHSKTGHSMGVPVNNTLIIENGDVVELTPDSLRKGDPVKAGIELLD
QSRNGIVDARVLKERQQLAEDGVVTILSAISTDGAMVAPPRVNLRGVVTTADARKMSLWT
EREITWVLENRWKQLSR-NTGGN-APEVDWMGVQREVEVGLGRRMRREL-QVEPLILCLV
QPAPGGTPTYKGRADAEPDDRPASRNRGGGAG----RGVVRRNGAPPA----------PV
RTNGSSVAAPSKTASVVISSDVATSTAVATPAVAVAAPAATTAVATKVISKAEKTAEPEQ
-DMPAGRT--RRRRSAAV------
>Trie|113474445
--------------------------------MIRKKSSSALKIIPLGGLHEIGKNTCIF
EYDDEIIILDAGLAFPTDGMHGVNIVLPDVTYLYENRHKIKGMIVTHGHEDHIGGIPFHL
KNMEIPVIYGPKLAMALLYHKLEEAGVQNRTELKTVCPRDIVKLGRYFIIEYIRNTHSMA
DSFTVAITTPVGVVIHTGDFKIDHTPVDGEKFDLQKLAEYGEKGVHCLISDSTNSEVPGF
TPSEKSVYPSLDRVLSEAAGRVMLTTFASSVHRLQIVLELAKKHGRLVAIVGRSMLNVIA
HARNLGYI-KCEDSLFVPLHTVRSVPDEKLFILTTGSQGEPMSALTRIAKGEHRQIKIRQ
GDTVIFSANPIPGNTIAVVNTIDKLMMLGANVVYGKDKGIHVSGHGCQEDQKLMLALTRP
KFFIPFHGEHRMLVKHSQTAQGMGVPRENMVVIQNGDVVELTQDSIYVADKVSSGIELLD
SSRSGMVEDKILKERQQLAEDGVVTIALAVGLNGKLIGQPQLHLRGVVSSVDKVELQELV
IRVLEKELSSYWSEYVN--SNGHDNTQVDWSRLQDQLECSVQRMLRREF-QGQPLLVFLM
QT----------------------------------------------------------
---------PD---------------------------------------AEGQERETDI
KVKPVGRR--RRRSTAKVAS----
>Syn9311|113954463
-----------------------------MTSTLSKTKQACLRVIPLGGLHEIGKNTCVF
EYGDDLMLVDAGLAFPSDGMHGVNVVMPDTSFLRENQSRIRGMIVTHGHEDHIGGIAHHL
KNFDIPVIYGPRLALSMLTGKMDEAGVTDRTTLQTVGPRDVVKVGQHFSVEFIRNTHSMA
DSFSLAITTPVGTVIFTGDFKFDHTPVDGEHFDLARLAHYGDQGVLCLFSDSTNAEVPGY
CPPERSVFPNLDRHIAEAEGRVIITTFASSIHRVSMILELALKNGRKVGLLGRSMLNVIA
KARELGYM-RAPDELFVPIKQINDVPDRETLLLMTGSQGEPLAALSRISRGDHPQVKVKT
SDTIIFSASPIPGNTISVVNTIDKLMILGAKVVYGKGEGIHVSGHGFQEDQKLMLALTRP
KYFVPVHGEHRMLVKHARTGHSMGVPEDNTLIINNGDVVELTPDSMRKGDPVKAGIELLD
QSRNGIVDARVLKERQQLAVDGIVTILAAISTDGAMVAPPRVNLRGVVTTADARKMSLWT
EREIKWVLENRWKQLCRHVDAGS--PEVDWMGVQREVEVGLGRRMRREM-QVEPLILCLI
QPAPGGTPVYKGRADAEPDTRPASRGRGGRHGGPGRDSG-------------------NG
HVRRDRNAAPA--------RVVPSRVIGTPAPTAEATPAPTPAPVKEPVASSVVVTSAPE
PEMPAGRT--RRRRSAAA------
>NoAz|298491686
--------------------------------MAKNELDSTLKIIPLGGLHEIGKNTCVF
EYEDEIILLDAGLAFPTEAMHGVNIVLPDTTYLRENRHKIKGMIVTHGHEDHIGGIAFHL
KQFDIPVIYGPRLAMAMLEGKLEEAGVRDHTELRTVMPRDIVRIGKAFFVEYIRNTHSIA
DSFTVAIHTPLGVVIHTGDFKIDHTPVDGEKFDLQRLAEHGEKGVLCLLSDSTNSEVPGF
TPSERSVFPNLDRVFSQATGRLFVTTFASSVHRINMILQLAKKHNRVVTVVGRSMLNLIA
HARNLGYI-KCEDNLFQPLHTVRGMPDENVLILTTGSQGETMAAMTRIANKEHPHIKIWE
GDTVVFSANPIPGNTIAVVNTIDKLMMQGAKVVYGRDKGIHVSGHGCQEEQKLMIALTRP
KFFVPFHGEHRMLVKHAETAQSMGIPAENMIIIQNGDVIELTEESIRVAGKVSSGIELVD
TTSSGMVSAKVLQERQRMASEGLVTIAAAIDWNGKLLAKPEIHMQGVVTSIDRALLLKWV
QQRIEEILTVRWSEFVT----GNEANDIDWGGLQVMLEKELQRSLRREL-QCQPCLTLLM
QI----------------------------------------------------------
---------PE-------------------------------------------EPPVSV
KAAADGRR--RRTRPTAQVAS---
>Ucyn|284928624
--------------MILSIYVLDNQGEITKEKMNQITKESTLKIIPLGGLHEIGKNTCVL
EYGDEIILIDAGIAFPTDEMHGVNIVLPDMTYLRENRHKIKGMIATHGHEDHIGGIAYHL
KQFDIPIIYGPKLAIALLRDKLHEAGVADRTTLKTVEPREMTRISSSFLVEFIRNTHSIA
DSFTLAIHTPLGVIIHTGDFKVDYTPIDGEYFDFQKLAEHGEKGVLCLLSDSTNAELPGS
TASERSVYPNLDRIISQTEGRLMVTTFASSVHRVNIILQLAQKHKRKVVVIGRSMLNVIA
HARTLGYI-TCSEDLFIPLKAARNIPDKQVLILTTGSQGEPLAALTRISRGEHNHIKVRQ
GDTIVFSANPIPGNTISVVNTIDRLMMQGANVIYGRHHGIHVSGHGSQEDHKLMLALTRP
KFFVPVHGEHRMLVKHAQTAYEMGISSENIIIVKNGDVIELSNNSINVAGKVPSGIELVD
--QSGVVHENVLQDRQQLAKDGVIIVSASIGEDRELIDSPQVDLRGVVTKVEKNVLQQLV
VRAIENILKNRWEDFVA--INNK--NKINWSYVKEEIESTLQRLIKREL-RSEPLVIFVL
QI----------------------------------------------------------
---------SD--------------------------------TSVSTTSDIPAISETKS
KANPKVYR--RRRSTASAAS----
>Syns5701|87301617
-------------------------MSSSNNKTSPTTKQPALRVIPLGGLHEIGKNTCVF
EYGDELMLVDAGLAFPSDGMHGVNVVLPDTSYLRENQKRIRGMIVTHGHEDHIGGIPHHL
KNFNIPVIYGPRLAMSMLQGKMEEAAVTDRTVIQTVSPRDVVKVGQHFQVEFIRNTHSIA
DSFSLAITTPVGVVIFTGDFKFDHTPVDGEYFDIQRMAHYGEQGVLCLFSDSTNAEVPGF
TPPERSVFPNLDRHFANSDGRVIVTTFASSVHRVSMILELAMKHGRKVGLLGRSMLNVIA
KARELGYI-RCPDELFVPIKQIRDLPDRETLLLMTGSQGEPLAALSRISRGEHPQVQVKS
TDTIIFSASPIPGNTISVVNTIDRLMMMGAKVVYGKGEGIHVSGHGCQEDHKLMLALTRP
KFFVPVHGEHRMLVCHSRTAQSMGIPADNMLIIDNGDVVELTPTTIHKGDPVKAGIELLD
ASRNGIVDNRVLKERQQLAEDGVITLLTVISTDGVMGAPPRVNLRGVVTTADARRLSIWA
EREIGWVLDNRWNQLAR-NTGGT-APEVDWVGVQREIEVGLQRRLRREL-QVEPLIICLV
QPAPAGTPAYKGRADAEPDSRPAPRGGRRESTGR------------------------EP
VIRTHAPAPPQ-----------RVQASGAGAVSATATLPVATKIPASAPVVQVAETKPEE
PEMPANRV--RRRRSTAAS-----
>YellB|86607549
---------------------MPTPRSSVASRSVIPQSTSSVQMIPLGGEREIGKNTWAF
RYEDDIILLDAGLAFPDESMHGVNIVLPDMTYIKQNRDKVRGMVVTHGHEDHIGGIPYHL
REFDIPVIYGPRLALALLEEKLREVGLLNRTELRPVGPREIVPLSKHFFAEFIRNTHSFA
DSFTVALHTPVGVIIQTGDFKIDHTPVDGEYFDLQRLAEHGEKGVLCLISDSTNAEVPGF
TPSEASVVPGLTKAIAGAKGRVIITTFASSVHRLNLVLQIAEQQGRVVSLLGRSMLNVVA
HARRLGYI-RCKDETLQPMHVINSLPDDRVIILTTGSQGEPLAALTRIANGEHPQLQIKP
GDTVVWSANPIPGNTIAVSRVIDKLMELGANVIYGKDKGLHVSGHGCQEDQKLMIALTRP
KFFVPTHGEYRMLVKHAETAMSMGIPRENIVIIDNGDVVEVNRERIAITGRVPSGLQMIA
ASHDGVVMDEMLQERQQIAKDGMVTVVISLDGSGQLLCTPQVQTFGLAGEGNQLKGSDL-
KPLLENTLRQAWPQFARSLERGS--LDIDWAGLKGEVERVVRRFLREQL-PGRPTVAVFV
QS----------------------------------------------------------
---------PE----------------------------------EESVSSLGVETQPEP
VAGALGRR--RRSSAAVAAS----
>Syn7002|170077888
---------MNKSKPQPTTRRRTRTSQKQTTKPENLNPQDSIKIIPLGGLHEIGKNTCVF
EYDDEIVLLDAGLAFPTDGMHGVNIVLPDTTYLRENRHKIKGMIVTHGHEDHIGGISHHL
KQFDIPVIYGPRLAMSLLSDKLDEAGVSDRTKLHSVMPRDMVRIGKNFLVEYIRNTHSIA
DSFTVAIHTPIGVIIHTGDFKVDFTPVDGEQFDFQRLAEHGEKGVLCLLSDSTNAEVPGR
TPSEASVKPNLDRIFGQAQGRLFVTTFASSVHRVSIILELAQKHNRKVAVVGRSMLNVIS
HARNLGYM-KCLDELFIPLRQLKSMKDEDVLILTTGSQGETLSAMTRISHDAHRHIKIKE
GDTVVFSANPIPGNTIAVVNTIDRLMMRGAKVIYGKGEGIHVSGHGAQDDHKLMLALTKP
KFFIPFHGEHRMLVKHAQTAQSMGVPEENIVIIDNGDIVELTENSIGVTGKVPSGIELVD
--RSGIVHDSVLQERQQLAEEGVITVAVAIAQDGNLIAPPEIHLRGVVTAANNKLLHQLI
QRNVENVLEDRLAEYKE--HGKRSNEDIDWTDIRLEIEASLQRLARREL-QGEPLVVFLM
QV----------------------------------------------------------
---------------------------------------------------------SEQ
TAVRTQRR--RRRPTASLAS----
>Cylr|282900545
--------------------------------MARNEVNSTLKIIPLGGLHEIGKNTCVF
EYEDEIILLDAGLAFPTGAMHGVNIVLPDTTYLRENKHKIRGMIVTHGHEDHIGGIAFHL
KQFDIPVIYGPRLALAVLEGKLEEAGVSDRTQLRKVMPRDVVRIGKSFFVEYIRNTHSIA
DSFTVAIHTPVGVVMHTGDFKIDHTPIDGETFDLQRLAEHGEKGVLCLLSDSTNAEVPGF
TPSERAVYPNLDRVFSQARGRLFVTTFASSVHRINIVLQLAKEHNRVVTVIGRSMLNFIA
HARNLGYI-KCEDSLFQPLHTIRNLPDENVVILTTGSQGETMAAMTRIANKEHPHIKIRE
GDTVVFSANPIPGNTIAVVNTIDKLMIQGAKVVYGREKGVHVSGHGCQEEQKLMIALTRP
KFFVPVHGEHRMLVKHSETAQSMGIPRENMVIIRNGDVIELTENSIRIAAQVPSGIELVD
TTSSGMVSAKVLQERQTMAAEGLATVAAAIDWNGKLLAKPEIYLRGVVTSIERSLLL---
------------------------------------------------------------
------------------------------------------------------------
------------------------------------------------------------
------------------------
>Prom9303|124021789
-------------------MTSSSTISRSTSSRDGKAKEPCLRVIPLGGLHEIGKNTCVF
EYGDEIMMVDAGLAFPSDGMHGVNVVMPDTSYLRENQKRIRGMIVTHGHEDHIGGIPHHL
KHFNIPVIYGPRLAMSMLQGKMEEAGVTDRTTIQTVSPRDVVKVGQHFSVEFIRNTHSMA
DSFSLAITTPVGSVIFTGDFKFDHTPVDGENFDMARLAHHGEQGVLCLFSDSTNAEVPGF
CPPERSVFPALDRHIAQAEGRVIITTFASSIHRVSMILELALKNGRKVGLLGRSMLNVIA
KARELGYM-RAPDDLFVPIKQIRDMPDRETLLLMTGSQGEPLAALSRISRGEHQHVQVKN
SDTIIFSASPIPGNTISVVNTIDRLMMLGAKVVYGKGEGIHVSGHGFQEDHKLMLALTKP
KFFVPVHGEHRMLICHSKTAQSMGVASDNILILDNGDVVQLSADSISKGDSVKAGIELLD
ASRNGIVDARVLKERQQLAEDGVVTVLAAISTDGVMVAPPRVNLRGVVTAADPRKMSLWT
EREISWVLENRWKQFSR-QTDGK-APEVDWMGLQREVEVGLGRRMRREL-QVEPLLLCLV
QPAPGGTPAYKGMADAEPEDRSVTRIRGDRDL--------------------------AS
NGRRTPAAAPV--------------------KVAAAVSATSTTKTVADQANDQTQSEPES
AEVPSGRT--RRRRSAAA------
>Syns7805|88809956
-----------------------------MTASTATAKQPCLRVIPLGGLHEIGKNTCVF
EYGDDLMLVDAGLAFPSDGMHGVNVVLPDTSFLRENQRRIRGMIVTHGHEDHIGGIAHHL
KHFNIPVIYGPRLALSMLTGKMDEAGVTDRTTLQTVGPRDVVKVGQHFSVEFIRNTHSMA
DSFSLAISTPVGTIIFTGDFKFDHTPVDGEHFDLARLAHHGDQGVLCLFSDSTNAEVPGF
CPPERSVFPNLDRHIADAEGRVIVTTFASSIHRVSMILELALKNGRKVGLLGRSMLNVIA
KARELGYM-RAPDELFVPIKQINDVPDRETLLLMTGSQGEPLAALSRISRGDHPQVKVKS
SDTIIFSASPIPGNTISVVNTIDRLMMLGAKVVYGKGEGIHVSGHGFQEDQKLMLALTRP
KFFVPVHGEHRMLVRHARTGHSMGVPEDNTLIIDNGDVVELTPDSLRKGDPVKAGIELLD
QSRNGIVDARVLKERQQLAEDGVVTILAAISTDGAMVAPPRVNLRGVVTTADARKMSLWT
EREINWVLENRWKQLTR-NTGGK-APEVDWMGVQREVEVGLSRRMRREL-QVEPLILCLV
QPAPAGTPVYKGRADAEPDNRPAPRGRGGRHGGGGHGGGGRNAAAAGGGRNRDTAPVRVA
KSPVATPASPS------------------------TSVLSAPAPAAATTAVSAPAAASVD
QEMPAGRT--RRRRSAAV------
>Syns7803|148238410
----------------------------MTASTTANTKQPCLRVIPLGGLHEIGKNTCVF
EYGDDLMLVDAGLAFPSDGMHGVNVVLPDTSFLRENQKRIRGMIVTHGHEDHIGGIAHHL
KHFNIPVIYGPRLALSMLTGKMDEAGVTDRTTLQTVGPRDVVKVGQHFSVEFIRNTHSMA
DSFSLAISTPVGTIIFTGDFKFDHTPVDGEHFDLARLAHHGDQGVLCLFSDSTNAEVPGF
CPPERSVFANLDRHMADAEGRVIVTTFASSIHRVSMILELALKNGRKVGLLGRSMLNVIA
KARELGYM-RAPDELFVPIKQINDVPDRETLLLMTGSQGEPLAALSRISRGDHPQVKVKS
SDTIIFSASPIPGNTISVVNTIDRLMMLGAKVVYGKGEGIHVSGHGFQEDQKLMLALTRP
KFFVPVHGEHRMLVRHARTGHSMGVPEDNTLIIDNGDVVELTADSLRKGDPVKAGIELLD
QSRNGIVDARVLKERQQLAEDGIVTILAAISTDGAMVAPPRVNLRGVVTTADARKMSLWT
EREINWVLENRWKQLTR-NTGGK-APEVDWMGVQREVEVGLSRRMRREL-QVEPLILCLV
QPAPAGTPVYKGRADAEPDNRPAPRGRGGRHGGHGGGRNGGGGGGGRYRDAAPNRVAKPA
AASPAPASAPA------------------------AAAPAPAPAPTPAAAAAAPSAPAVD
QEMPAGRT--RRRRSAAA------
>Cya0110|126659069
--------------------------------MSQTKKQTNLKIIPLGGLHEIGKNTCVL
EYNDEIILIDAGIAFPTEEMHGVNIVLPDMTYLRENRHKIKGMIATHGHEDHIGGIPYHL
KQFDIPKIYGPKLAISLLRDKLDEAGVSNRTKLQTVSPREMVRISPSFLVEFIRNTHSIA
DSFTLAIHTPLGVVIHTGDFKVDHTPVDGEFFDFQKLAEHGEKGVLCLLSDSTNAEVPGS
TPSESSVYPNLDRIISQAEARLMITTFASSVHRVNIILQLAQKHKRKVAVVGRSMLNVIA
HARELGYL-KCPDDLFVSLKAANNLPDEQVLILTTGSQGETLAALTRISRGSHRHIKVRP
GDTIVFSANPIPGNTIAVVNTIDRLMMQGAKVIYGRHHGIHVSGHGCQEDHKLMLALTRP
KFFVPVHGEHRMLVKHAETAYKMGVPAENIVIINNGDIVEVSDDSIGVAGKVPSGIELVD
--QAGVVHEHVMEDRQQLAQDGVVTVAAAINWEGKLLTPPEVDLRGVVSKVEYSLIKQLI
IRAIENVLENRWDEFAS--SNGK--TEVDWDYLQEELENTLQRLVKREL-RSYPLVIFLL
QA----------------------------------------------------------
---------PE------------------------------------------QPSKSEQ
TSNRKVYR--RRRPTASTAS----
>Mica|166369008
--------------------------------MNQDKTQAKLKIIPLGGLHEIGKNTCVF
EYDDEIILLDAGLAFPSDDMHGVNVVLPDMTYLRENRHKIKGMIVTHGHEDHIGGIPYHL
KQFDVPIIYGPRLAMALLRDKLEEAGLANRTKLETVAPRQMVRLGKSFMVEYIRNTHSIA
DSFCVAIHTPLGVVIHTGDFKIDHTPVDGEFFDLQKIAEHGEKGVLCLLSDSTNAEVPGY
TPSEASVYPGLERVFNQATGRIMITTFASSVHRINLVLKLAQKFNRKVVVVGRSMLNVIA
HARNLGYI-KCPDDLFEPLKATRNLADDKIVILTTGSQGEPLAAMTRISKGEHPHIRVRQ
GDTIVFSANPIPGNTIAVVNTIDRLMMQGANVVYGRDKGIHVSGHGSQEDHKLMLSLTRP
KFFVPVHGEHRMLVKHAQMAQSMGIPAENMVIVKNGDTIELTGDRIGLGTPVPSGIELVD
--QAGVVHEHIMQERQQLAEDGVITIATFVNGEGQLSAPPEINLRGVVTKVEISLLNQLI
IRAIERCLSDRIGEFKT-ATGAT-----DWAGLRAEIETTLQRLIKREL-QSQPLVIFLL
QA----------------------------------------------------------
--------------------------------------------------------AATE
PANNRTYR--RRRPAATMAS----
>Syns8109|260436319
---------------------------MVNNARSSKGQEPCLRVIPLGGLHEIGKNTCVF
EYGDDLMLVDAGLAFPSDGMHGVNVVLPDTSFLRENQKRIRGMIVTHGHEDHIGGIAHHL
KHFNIPVIYGPRLALSMLTGKMDEAGVRDRTTLQTVGPRDVVKVGQHFSVEFIRNTHSMA
DSFSLAISTPVGTVIFTGDFKFDHTPVDGENFDMARLAHHGDKGVLCLFSDSTNSEVPGF
CPPERSVFPNLDRHIGNAEGRVIVTTFASSIHRVSMILGLALKNGRKVGLLGRSMLNVIA
KARELGYM-RAPDELFVPIKQINDVPDRETLLLMTGSQGEPLAALSRISRGEHPQVKVKT
TDTIIFSASPIPGNTISVVNTIDKLMMLGAKVVYGKGQGIHVSGHGFQEDQKLMLALTRP
KFFVPVHGEHRMLVQHSRTGHSMGVPVDNTLIIDNGDVVELTPDSIRKGNAVKAGIELLD
QSRNGIVDARVLKERQQLAEDGVVTILAAISTDGAMVAPPRVNLRGVVTTADARKMSLWV
EREIKWVLENRWKQLCR-NTGGK-APEVDWMGVQREVEVGLGRRMRREL-QVEPLILCLV
QPAPGGTPVYKGRADAEPDDRPAPRGRGGRGG----GSPYGRRNGGGGGTPAPVRNNQGN
GRSGSATPAPV--------------------RAAAATAVVEKVAPQSQPVAEKAAPASPE
PEMPAGRT--RRRRSAAS------
