# Supplementary material for: Genome fluctuations in cyanobacteria reflect evolutionary, developmental and adaptive traits
Source: BMC Evol Biol. 2011 Jun 30;11:187. doi: 10.1186/1471-2148-11-187 (PMC3141437; doi:10.1186/1471-2148-11-187)
Supplement: Additional file 8 — Individual and concatenated alignments for protein groups. Compressed file containing all alignments of individual groups (fasta format) and the concatenated alignment of 285 single-copy genes (phylip format). [file 1471-2148-11-187-S8.GZ › Cyanos1483.faa]

>Syne7942|81300656
------------------MPQPYPFGRVITAMITPFNAEGQVAYDIAQSLAVHLVEQGSD
GLVICGTTGESPTLTWEEELQLFRAVKEAVGDRAAVIAGTGSNCTREAIAATQSAATLGL
NGSLQVVPYYNKPPQEGLYAHFRAIAEACPDLPLMLYNIPGRTGQSLQPETVARLASLPN
VVAIKAASGNVEEVSALRQLLPDSFAIYSGDDSLTLPMLAVGAQGVVSVASHLVGPQLQA
LIQAFEAGNVARAQQLHHQLYPLFKALFLTTNPIPVRAAMELLGWSIGLPRLPLVPASAE
IRQALASCLTELGLYTA------------
>PromCC|33241262
-------------MSTVPEISSAPFGRLLTAMVTPFDTAGAVDFALAARLARYLVDQGSD
GLIVCGTTGESPTLSWEEQYQLLETVRNAVNGSAKVLAGTGSNSTSEAIHATAKAAEAGA
DGALVVVPYYNKPPQAGLESHFRAVAQAAPDLPLMLYNIPGRTGCSISPITVQRLMNCSN
IVSFKAASGTTNEVTDLRIRCGSRLAIYSGDDGLLLPMLSVGAVGVVSVASHIVGMRLKA
MIEAYFAGENSLALSHHEQLQPLFKALFATTNPIPVKAALELIGWPVGAPRSPLLPLENQ
MKNELMKTISALLQT--------------
>Crow|67923140
-------------------MSEQTFGKVITAMVTPFDQQGNVNYEMAEKLAVHLVNNGSD
SLLVSGTTGESPTLSWSEKCQLFKVVKKAVGNKAKVLAGTGGNSTQHAIEMTQEVAKMGL
DGSLQVVPYYNKPPQEGLYEHFKKIAETVGNFPIMLYNIPGRTGTNMSPETTAKLAKIDN
IVAIKEASGNLEQACKIRRMTDSSFLIYAGDDFLTLPLLTVGGVGVVSVASHLVGLQMQE
MIAAYNQQQGSQASQINVKLFPLFKVLFCTSNPLPIKAALNLQGWDVGGVRLPLVSISEK
LKQEVKLVLEELSLL--------------
>Syn7335|254422291
------MADTSVDTLASSSKRVPFFGRVVTAMVTPFHDSGEVNYPLTEKLANHLVDHGTD
TVLVCGTTGESPSLTWDEEYALFQTVKQAVGSRAKVLAGTGSNSTQEAIEATRKAEKLGL
DGSLQVVPYYNKPPQEGLYGHFEAIAQAAPDLPIMLYNVPGRTSCNLLPETAIKLSKLPN
IIAIKEASGNLDQVSQLSRLSSAEFEIYSGDDSLTLPMLSVGAVGVVSVASHLVGDALQE
MVKAFESGQVSQAAAIHLKLFPLFKALFATTSPIPLKVALDLQGWAIGNCRLPLSSGSAE
LRRDLADTLTQMSLLQPIA----------
>Syn307|148241168
----------------MSSLSSAPFGRVVTAMVTPFAADGSLDLPLAARLAQHLVAHGSD
GLLVCGTTGESPTLSWDEQLALIKTVLDAVGEKVPVLAGTGSNSTAEAVEATREAAALGA
HGALVVVPYYNRPPQEGLEAHFRAVAAAAPELPLMLYNIPGRTGCSLHPATTARLLDCDN
VVAYKAASGTTSEVSALRLACGSRLAIYSGDDGLTLPMLAAGAVGVVSVTSHLAGVELSA
MIDHYMAGRHAEALALHERLLPLMEGLFCTSNPTPVKAALELQGWPVGAPRLPLMPADSS
VRDTLSTLMAALRPT--------------
>Syn9605|78211623
-------------MTQAATLSPTPFGRVVTAMVTPFDASGAVDLSVAANLARHLVEQGSD
GLLVCGTTGESPTLSWDEQLQLLQAVRDAVGSDAKVLAGTGSNSTAEAVEATKEAAAAGA
DGALVVVPYYNKPPQEGLEAHFRAIAEAAPELPLMLYNIPGRTGCSIAPATVARLMDCPN
VVSFKAASGTTEEVTALRLACGPQLAIYSGDDGLTLPMLAVGAVGVVSVGSHVAGPEIRA
MIEAYLNGDGASALALHDALIPLFKALFATTNPIPVKAALELNGWSVGAPRPPLCSLSDD
MKRSLSNAMAALRQT--------------
>Nosp|186681332
---------------------MGDFGNVLTAMITPFKADGSVDYGVAAELAVHLANNGTD
TLVMCGTTGESPTLSWDEEYQLFVEVLQSVAGKAKVIAGCGSNSTKEAIAATQKASKIGV
HGSLQVVPYYNKPPQAGLEAHFQAIAQACPDLPLLLYNVPGRTGQNLQPETVARLAEVSN
IVGIKESTGSIDQASEIRRLTPKEFHIYSGDDYMTLPLLAIGAKGVVSVASHLVGNQLQQ
MIQAFSAGKIEVARDIHLQLFPLFKALFLTSNPIPVKKALKLQGWEVGSTRPPLCEADLE
VSQKLEGVLKELSLI--------------
>PromAS|123969394
------------MITDKTECNNPLFGRILTAMVTPFTENGDVDYELAIKLSNYLFENGSD
GIVLCGTTGESPTLSWAEQHDLFIAVKGSLDASCKVIVGTGSNCTSEAVEATKKAYDSGA
DGALVVVPYYNKPPQEGLYKHFSSIAKSAKDLPLMLYNIPGRTGCNLLPDTVKKLMDFSN
ILSIKAASGRIEEVTELRAICGSELSVYSGDDSLLLPMLSVGAVGVVSVASHLVGLQLKE
MIHSFQSGKVSNALAIHEKLQPLFKALFMTTNPIPIKAALELSGWDVGNPRSPLSPLNND
MKKQLSFILNSL-----------------
>Rapb|282898107
---------------------------------------------MAGKLASHLVDNGTD
TVLVCGTTGESPTLSWDEEYQLFVEVLQAVSGKAQVIAGCGSNSTTEAIAATQKAAKLGL
HGSLQVVPYYNKPPQSGLYNHFQAIAKSCPDMPVLLYNVPSRTGQNLIPETVMRLAEIDN
IVGIKEASGNLDQTSEIRRLTPREFQIYSGDDSLTLPLLAIGAKGVVSVASHLVGNQIKQ
MIESFSLGQVKTATEIHLQLFPLFKALFLTANPIPVKQALKIIGWDVGSLRLPLLEADME
VCQKLKTVLCEMKLV--------------
>YellA|86605342
----------------------MNFGRVLTAMVTPFTPEGELNYEEAARLADYLVTHGSD
GLVVCGTTGESPTLTWQEEYELFRVVRDAVAGRAKVIAGTGSNSTREAIEATKKAAQLGL
DGSLQVVPYYNKPTQAGLYQHFKAIAQAS-DLPIMLYNIPGRTGVSLQPETVAKLAELET
IVAIKEASGIMDAVSEIRRLTPSHFGIYSGDDSLTLPILSLGGSGVVSVASHLVGPQLQE
LIQSYSRGQHDQALTYHLRLFPLFKALFIETNPVPIKAALEMQGWLVGQVRPPLVPLQGG
SLQVLRQVLQEMGLLAEAQGSERRTAKAS
>Prom9215|157414259
-------------MISETNFTNPLFGRILTAMVTPFNENGDVDYELAIKLSNYLFENGSD
GIVLCGTTGESPTLSWSEQHDLFTAVKGSLDSSCKVIVGTGSNSTIEAIEATRKAYESGA
DGALVVVPYYNKPPQEGLYTHFSSIANSAKDLPLMLYNIPGRTGCNLLPDTVKKLMDFSN
ILSIKAASGRIEEVTELRAACGPELFIYSGDDSLLLPMMSVGAVGVVSVASHLVGTQLRE
MIFFFLDGEVSKALEIHEKLQPLFKGLFETTNPIPVKAALELLGWKVGSPRNPLTPLNKE
QKENLSKIIKNLSL---------------
>PromN2A|72383089
-------------MNKSALLSPAPFGRLLTAMVTPFDDEGKVDYGLAADLANYLVDQGSD
GIVVCGTTGESPTLSWQEQQKLLETVRNSLGSRAKVLAGTGSNSTSEAIEATKEAANSGA
DGALVVVPYYNKPPQEGLEVHFRAIANAAPKLPLMLYNIPGRTGCSISPSIVSKLMDCSN
VVSFKAASGTTEEVTQLRNYCGSDLAIYSGDDALVLPMLSVGAVGVVSVASHLVAPNLKK
LIESFLEGKYSEALYLHETLQPLFKSLFATTNPIPVKAALQLIGWSVGPPRSPLVSLNSE
MKEELVKILSSLRLI--------------
>Syns9917|87123281
-------------MSLAAALSPTPFGRLLTAMVTPFDAEGRVDLALAGRLARYLVEEGSD
GLVVCGTTGESPTLSWQEQVQLLEAVRQAVGPGVKVLAGTGSNCTAEAVEATREAAAAGA
DGALVVVPYYNKPPQEGLEAHFRAVAEAAPQLPLMLYNIPGRTGCSMAPGTVARLMDCAN
VVSFKAASGSTDEVTQLRLACGARLAVYSGDDALTLPMLAVGAVGVVSVASHLVGRRIRA
MIEAQLSGRNAEALGQHEQLLPLFRALFATTNPIPVKAALEASGWPVGAPRLPLVPLSAA
MRDDLNQTLAALRQT--------------
>Prom9312|78780130
------------MIPDNTKFTNPFFGRILTAMVTPFTENGNVDYELAIKLSNYLFENGSD
GIVLCGTTGESPTLSWAEQHDLFIAVKGSLDSSCKVIVGTGSNCTSEAVEATKKAYDSGA
DGALVVVPYYNKPPQEGLYKHFSSIANSAKDLPLMLYNIPGRTGCNLLPDTVKKLMDFSN
ILSIKAASGRIEEVTELRAICGSELSVYSGDDSLLLPMLSVGAVGVVSVASHLVGLQLKE
MIQSFQSGKVANALAIHEKLQPLFKALFMTTNPIPIKAALELSGWNVGKPRSPLSPLSND
MKKQLSFILTSL-----------------
>SynsBL|116071737
-------------MTLSASFSPQPFGRIVTAMVTPFDSSGAVDFQLAARLARHLVEQGSD
GLLVCGTTGESPTLSWDEQLKLLEAVREAVGPETQVLAGTGSNSTSEAVKATREAAAVGA
DGALVVVPYYNKPPQEGLEGHFRAIAEAAPTLPLMLYNIPGRTGCHIESETVARLMDCPN
IVSFKAASGTTEEVTALRLACGSRLAIYSGDDGLTLPMLSVGAVGVVSVASHVAGPQIRA
MLNAYFEGEVGAALAQHEQLIPVFKALFATTNPIPVKAALEINGWSVGAPRPPLSSLPEA
MKTNLSIALSALRQT--------------
>Prom9515|123967076
------------MIPNNTQFSNPIFGRILTAMVTPFKENGGVDYELAIKLANHLCENGSD
GIVLCGTTGESPTLSWDEQHNLFVAVKSSLNSRSKVIVGTGSNCTSEAIEATKKAYEFGA
DGALVVVPYYNKPPQEGLYNHFSSIATAASDLPLMLYNIPGRTGCNLLPTTVNKLMNFPN
ILSIKAASGRIEEVTELRAACGPKLFIYSGDDSLLLPMLSVGAVGVVSVASHIVGLQLKM
MIESFQKGEFSIALDIHEKLQPLFKALFETTNPIPIKAALELTGWQVGSPRNPLTPLIKE
KKDNLFQIIQNLSL---------------
>Cya8802|257060955
-------------------MSDRNLGRVITAMVTPFDEEGQVNYAVAEALAVHLVENGSD
GLVICGTTGESPTLTWPEEHELFAVIKKAVGGKAKIIAGTGSNSTQEAIEATQKASKLGL
DGSLQVVPYYNKPPQEGLYQHFKTIAESSPDLAIMLYNIPGRTGQNLLPETVAKLAEIDN
IVAIKEASGSLEQACQIRRQTPNSFMIYAGDDFLTLPLLTVGGMGVVSVASHLVGQQIQE
MIQGFESGKTALAKEIHLQLFPLFKVLFCTTNPIPIKAALNLKGWNVGKVRLPLVEISTN
LKQEVESVLKELSLL--------------
>Prom9313|33862338
-------------MSSAAELSPTPFGRLLTAMVTPFDADGCVDLALAGRLARYLVDEGSD
GLVVCGTTGESPTLSWQEQHQLLGVVRQAVGPGVKVLAGTGSNSTAEAIEATTQAAAVGA
DGALVVVPYYNKPPQEGLEAHFRAIAQAAPELPLMLYNIPGRTGCSLAPATVARLMECPN
VVSFKAASGTTDEVTQLRLQCGSKLAVYSGDDGLLLPMLSVGAVGVVSVASHLVGRRLKA
MIEAYLNGQGALALSYHEQLQPLFKALFVTTNPIPVKAALELSGWPVGSPRLPLLPLDPV
MRDALSNTLTALCQT--------------
>Cya7822|196255137
-------------------MSDQNFGRVITAMVTPLDEQGQVNYEAAGELAVHLVNQGSD
GLVVCGTTGESPTLSLEEKCQLFQVVKKAVGDKAKIIAGTGTNSTEKSIQATKEAAKIGI
DGSLQVVPYYNKPPQEGLYQHFRSIAEACPELPIMLYNVPGRTGQNLLPETVAKLAEIEN
IVAIKEASGNIEQACRIRSLTPSSFAIYSGEDFITLPLMTVGAIGVVSVASHLVGQQMQE
MIQAFEVGKNSLATEIHLKLSPLFKALFCTTNPIPVKAALKMQGWKVGGVRPPLCELSSE
LQKSLETVLRDLSLI--------------
>Cya7424|218437751
-------------------MTNQSFGRVLTAMVTPFDDQGRVNYTVAEELAAHLVSNGSD
GLVVCGTTGESPTLSLEEKCQLFAVVKQAVGQKAKVIAGTGTNSTEKSIEATQKAAKIGI
DGSLQVVPYYNKPPQEGLYHHFRAIAEACPDLPIMLYNVPGRTSQNLLPETVARLAEIDN
IVAIKEASGSIDQACKIRSLTPPSFALYSGEDFLTLPLMTVGAIGVVSVASHLVGLQMQE
MIQGFEVGKNALATEIHLTLFPLFKVLFCTTNPIPVKAALKMQGWKVGGVRPPLCELSGE
EQKTLETVLKKLSLV--------------
>PromN1A|124026826
MQCRLLNFYCQRIMNKSALLSPAPFGRLLTAMVTPFDDEGKVDYGLAADLANYLVDQGSD
GIVVCGTTGESPTLSWQEQQKLLEIVRNSLGSRAKVLAGTGSNSTSEAIEATKEAANSGA
DGALVVVPYYNKPPQEGLEVHFRAIANAAPKLPLMLYNIPGRTGCSISPSIVSKLMDCSN
VVSFKAASGTTEEVTQLRNYCGSDLAIYSGDDALVLPMLSVGAVGVVSVASHLVAPNLKK
IIESFLEGKYSEALYLHETLQPLFKSLFATTNPIPVKAALQLIGWSVGPPRSPLVSLNSE
MKEELVKILSSLRLI--------------
>Micc|254415786
-------------------------------MITPFKEDGSVNYQVAEKLAAHLVEQGTD
TVVVCGTTGESPTLTWDEESQLFQVVQKAVAGKAKVIAGTGSNSTQEAISATQKVAKLGV
DGSLQVVPYYNKPPQEGLYNHFQAIAKSSPDLPVMLYNVPTRTGQNLQPETVARLAEIPN
IVAIKEASGSFEQGSQVRRLTPPDFAIYSGEDSFTLALLALGATGVVSVSSHLVGLELRQ
MIQAFQAGQIDLARDIHLKLFPLFKVLFCTANPIPLKAALKLQGWDVGSPRPPLSELPME
LEQQVKTVLQDLSLL--------------
>Prom9202|254526306
-------------MISETNFTNPLFGRILTAMVTPFNKNGDVDYELAIKLSNYLFENGSD
GIVLCGTTGESPTLSWSEQHDLFTAVKGSLDSSCKVIVGTGSNSTSEAVEATRKAYESGA
DGALVVVPYYNKPPQEGLYIHFSSIANSAKDLPLMLYNIPGRTGCNLLPNTVKKLMDFSN
ILSIKAASGRIEEVTELRAACGPELFIYSGDDSLLLPMMSVGAVGVVSVASHLVGTQLRE
MIFFFLNGEISKALEIHEKLQPLFKGLFETTNPIPVKAALELLGWKVGSPRNPLTPLNKE
QKENLSKIIKNLSL---------------
>Nods|119510661
---------------------MGEFGRVLTAMITPFKADGSVNYDVAAELAAHLANNGTD
TLVVCGTTGESPTLSWDEEYQLFVEVLQAVGGKAKVIAGCGSNSTKEAIAATQKAARIGV
HGSLQVVPYYNKPPQAGLYQHFQAIGQACPELPLLLYNVPGRTGQNLSPETVARLAEIDN
IVGIKEATGNLDQASEIRRLTPKEFQIYSGDDSLTLPLLAIGATGVVSVASHLVGNQLQQ
MIQAFNAGEIATATEIHLQLFPLFKALFLTTNPIPVKQALKLQGWEVGSTRLPLCEVDSD
VTDKLKVVLDKLDLI--------------
>Cyab|254432210
----------MSAAVQSPPWSRAPFGRVVTAMVTPFRPDGQVDLELAARLADHLVSHGSD
GLVICGTTGESPTLSWEEQHALFAAVKQAVGERARLVAGSGSNCTAEAIEATREAAALGA
DGALVVVPYYNKPPQDGLEAHFRAIAQAAPDLPLMLYNIPGRTGTSLAPETVARLVELPN
VVAFKAASGSTDEVSALRLCCGDRLAIYSGDDALTLPMLAVGAVGVVSVASHVAGPQIAR
LVHAFLDGDPALALALHEQLLPLTRALFCTTNPVPVKAALELQGWPVGAPRLPLLAASEA
VKQRLSETLAALRPT--------------
>Acam|158336582
---------------------MTFFGQILTAMVTPFTDTGDMNFSVAEALAIHLADHGTD
TLLLCGTTGESPTLTWQEEYELFQVVRKAVASKAKVMAGTGSNSTREAIEATQQAAKLGL
DGALLVVPYYNKPPQEGLYEHFRAIAESVPDFPLMLYNIPGRTGQNLEADTVARLAEIGN
IVAIKEASGNLDQVSQIRRLTPPEFSIYSGDDSLTLPYLSVGAAGVVSVASHLVGELLQK
MVTAFASGEPQVATEIHLKLLPLCKALFATTNPIPVKAALQLQGWQVGSTRLPLPEAPDP
IIQKLKNTLTDLALL--------------
>Prom9301|126697181
------------MITDKTECNNPLFGRILTAMVTPFTENGDVDYELAIKLSNYLFENGSD
GIVLCGTTGESPTLSWAEQHELFIAVKGSLDASCKVIVGTGSNCTSEAVEATKKAYDSGA
DGALVVVPYYNKPPQEGLYKHFSSIAKSAKDLPLMLYNIPGRTGCNLLPDTVKKLMDFSN
ILSIKAASGRIEEVTELRAICGSELSVYSGDDSLLLPMLSVGAVGVVSVASHLVGLQLKE
MIYSFQSGKVSNALAIHEKLQPLFKALFMTTNPIPIKAALELSGWDVGNPRSPLSPLTND
MKKQLSFILKSL-----------------
>Artm|209525236
-------------------------------MVTPFWEDGSINYAEAERLAAHLAANGSD
TLVVCGTTGESPTLTWDEEHELFKVVQQAVAGKAKVIAGTGSNSTQEAIAATQKAAKLGV
DGSLQVVPYYNKPPQEGLYQHFLAIASACADLPIVLYNIPGRTGQNLQPETVARLASVPN
IVAIKEASGSLDQASQIRQLTPKEFQIYSGDDSLTLPLLAVGGTGVVSVASHLVGKQIQD
MIQMLK---------------------------------------RVGCRKQR-------
-----------------------------
>Syne6301|56752256
------------------MPQPYPFGRVITAMITPFNAEGQVAYDIAQSLAVHLVEQGSD
GLVICGTTGESPTLTWEEELQLFRAVKEAVGDRAAVIAGTGSNCTREAIAATQSAATLGL
NGSLQVVPYYNKPPQEGLYAHFRAIAEACPDLPLMLYNIPGRTGQSLQPETVARLASLPN
VVAIKAASGNVEEVSALRQLLPDSFAIYSGDDSLTLPMLAVGAQGVVSVASHLVGPQLQA
LIQAFEAGNVARAQQLHHQLYPLFKALFLTTNPIPVRAAMELLGWSIGLPRLPLVPASAE
IRQALASCLTELGLYTA------------
>Anav|75909812
---------------------MGDFGTVLTAMITPFKADGSVNYAVAAELAAHLVDNGTD
TLVVCGTTGESPTLSWDEEYNLFVEVLQTVAGKAKVIAGCGSNSTKEAIAATQKAAKIGV
HGTLQVVPYYNKPPQAGLYQHFQAIAQACPDLPLLLYNVPGRTGQNLSPETVVRLAEIDN
IIGVKEASGNLDQAGEIRRSTPKEFQIYAGDDSLTLPLLAIGAKGVVSVASHLVGNQLQQ
MIQAFNSGQVTVASDIHLRLLPLFKALFITTNPIPIKQALKLQGWEVGSTRPPLSDADAE
VSQKLEAVMKHLNLI--------------
>Artp|284052030
-------------------------------MVTPFWEDGSINYPEAERLAAHLADNGSD
TLVVCGTTGESPTLTWDEEHELFKVVQQAVAGKAKVIAGTGSNSTQEAIAATQKAAKLGV
DGSLQVVPYYNKPPQEGLYQHFLAIASACADLPIVLYNIPGRTGQNLQPETVARLASVPN
IVAIKEASGSLDQASQIRQLTPKEFQIYSGDDSLTLPLLAVGGTGVVSVASHLVGKQIQD
MIQMFEAGRVQEATEIHIKLFSLFKTLFITTNPIPIKAALKLLGWNVGLSRSPMCEPSPE
VIEKVKGVLGELGLIETR-----------
>Cya7425|220909721
---------------------MTNFGRVITAMVTPFTPEGEVNYSVAEQLAGHLVEHGSE
GLVICGTTGESPTLSWDEEFQLFRTVQQAVAGKAKIIAGTGSNSTHEAIAASQKAAQLGL
DGALLVVPYYNKPPQEGLYQHFRAIAQAVPEFPLMLYNIPGRTGQNLLPETIARLAELPN
IVAIKEASGNLDQASQIRQLTPTEFAIYSGDDSLTLPLLAVGGVGVVSVASHLVGDQLQQ
MIRAFTAGQVDVAQTIHTQLLPLFKALFVTTNPIPIKAALQLQGWAVGNLRLPLVSADAA
TQEMLRSLLQSLNLL--------------
>Cya51142|172035210
-------------------MSEQSFGKVITAMVTPFDNEGNVNYEMAEKLAVHLVDNGSD
SLLLCGTTGESPTLSWSEKSQLFQVVKKAVGSKGKVLAGTGANSTQHAVEMTEKVAKMGL
DGSLQVVPYYNKPPQDGLYEHFKKIAESVGNFPIMLYNIPGRTGQNMSPETIAKLAEINN
IIAIKEASGNLEQACKIRRMTAPSFIIYAGDDFLTLPLLTVGGIGVVSVASHLVGTQIQQ
MIAAFDNNQGSKATEINVKLFPLFKVLFCTTNPIPIKAALNLQGWQVGSVRLPLVELSET
LKEEVKVVLKELSLIEK------------
>Lyns|119485219
---------------------MVSFGKVMTAMITPFKDDGSVNYEVAEQLAAHLVDHGTD
TLVVCGTTGESPTLTWSEEYELFKVVQKAVSSKAKIMAGTGSNCTREAIEASQKAAKLGL
DGSLQVVPYYNKPPQEGLYQHFKAIAEASDDLPMMLYNVPGRTGQSLQPETVARLAEISN
IVAIKEASGSLDQVSQIRRLTPPEFKIYSGDDSLTLPLLAVGGIGVVSVASHLVGDRLQH
MIKAFEAGQVQVATETHLQLFGLFKALFLTTNPIAIKAALKLQGWKVGQTRPPLCDPSAV
VTQQLQQVLSELNLLKA------------
>Prom9211|159904320
-------------MSSAAHLSPKPFGRLLTAMVTPFDSDGKVDYAIAGRLARYLVDEGSD
GIVVCGTTGESPTLSWSEQHQLLETVKSSVGKAVKVLAGTGSNSTAEAIEATVKAAELGA
DGALVVVPYYNKPPQEGLEIHFRSIANAAPDLPLMLYNIPGRTGSSIHPATVKRLMNCPN
IISYKAASGTTSEVTDLRMQCGSQLAVYSGDDGLLLPMMSVGAVGVVSVASHIVGSRIKA
MIDAYSTGQVNIALAYHEQLQPLFRALFATTNPIPVKAALEAIGWQVGSPRRPLSPLKKQ
MKEDLIDIIKSLRQI--------------
>Noss|17231171
---------------------MGDFGTVLTAMITPFKADGSVNYAVAAELAANLVDNGTD
TLVVCGTTGESPTLSWDEEYNLFVEVLQTVAGKAKVIAGCGSNSTKEAIAATQKAAKIGV
HGTLQVVPYYNKPPQAGLYQHFQAIAQACPELPLLLYNVPGRTGQNLSPETVVRLAEIDN
IVGVKEASGNLDQAGEIRRLTPKEFQIYAGDDSLTLPLLAIGAKGVVSVASHLVGNQLQQ
MIQAFNSGQVTVASDIHLRLLPLFKTLFITTNPIPIKQALKLQGWEVGSTRPPLSDADAE
VSQKLEAVMKHLDLI--------------
>Cya8801|218247708
-------------------MSDRNLGRVITAMVTPFDEEGQVNYAVAEALAVHLVENGSD
GLVICGTTGESPTLTWPEEHELFAVIKKAVGGKAKIIAGTGSNSTQEAIEATQKASKLGL
DGSLQVVPYYNKPPQEGLYQHFKTIAESSPDLAIMLYNIPGRTGQNLLPETVAKLAEIDN
IVAIKEASGSLEQACQIRRQTPNSFMIYAGDDFLTLPLLTVGGMGVVSVASHLVGQQIQE
MIQGFESGKTALAKEIHLQLFPLFKVLFCTTNPIPIKAALNLKGWNVGKVRLPLVEISTN
LKQEVESVLKELSLL--------------
>Glov|37520587
----------------------MSFGRVLTAMITPFDGEGNVHYAEAEKLADYLAAHGSD
TLVVCGTTGESPTLSWEEEYELFDVVRRAVAGRAKVVAGTGSNATREAVVATRKAAALGL
DGTLQVCPYYNKPTQDGLFEHFRAVAQAG-DLPVILYNVPGRTGVHLAPETVARLAEVPG
IVAIKEASGSLDQVSAVRALTCEDFVIYCGDDSLTLPMLAVGATGVVSIASHLVGEPIQQ
MIRAFENGHNDKARRIHLHLLPLFRGLFWETNPIPVKLALALQGWDVNHLRLPLVAGSEE
LGSRLEKLLHQLELLV-------------
>Syns8102|33864603
-------------MTSPAALSPTPFGRVVTAMVTPFDDSGAVDLPLAGRLARHLVEQGSD
GLVVSGTTGESPTLSWQEQLQLLQAVREAVGSDAQVLAGTGSNCTAEAVEATRQAAAAGA
DGALVVVPYYNKPPQDGLAAHFRAIAEAAPELPLMLYNIPGRTGCSMAPETVAQLMDCPN
VVSFKAASGTTEEVTALRLACSSKLAIYSGDDGLTLPMISVGAVGVVSVASHVVGPQIRA
MIDAYMQGDAAVALALHEQLQPVFKALFATTNPIPVKAALQLNGWSVGDPRPPLSPLPDD
MRSTLAQTMAALRQT--------------
>Thee|22298762
---------------------MTDFGRVITAMITPFTADGAIAYDVAAKLAQHLVANGSD
GIVVCGTTGESPTLTWEEEFQLFQTVQQAVAGKAKIIAGTGSNSTREAIDATAKAAELGL
DGALLVVPYYNKPPQEGLYAHFQAIAKAVPDFPLMLYNIPGRTGQNLLPETVIRLAEYPN
IVAIKEASGSLDQASTLRAALPPTFRIYAGDDSLTLPLLAVGGYGVVSVASHLVGLRIQE
MIQAFVQGDTAKATAIHCQLLPLFKALFVTTNPIPIKAALSLQGWSVGEPRLPLTSASDA
VISQLKAVLDDLGLLKS------------
>Syns9916|116074353
-------------MSVAAELSPTPFGRLLTAMVTPFDGEGNVDFSLAGRLACHLVDQGSD
GLVVCGTTGESPTLSWDEQAQLLAAVREAVGSGVKVLAGTGSNSTAEAVEATAHAAAAGA
DGALVVVPYYNKPPQEGMEAHFREVAAAAPELPLMLYNIPGRTGCSLAPATVARLMDCPN
VVSFKAASGTTEEVSQLRLACGPRLAIYSGDDALTLPMLSVGAVGVVSVASHVAGQRMRS
MIEAFLSGRHAEALAQHELLLPLCKALFATTNPIPVKAALELSGWPVGAPRLPLVPLDAA
MRESLAQALNALRQT--------------
>PromMED|33862209
------------MIPNNTKFSNPLFGRILTAMVTPFKKNGAVDYELAIKLSNYLCENGSD
GIVLCGTTGESPTLTWAEQHNLFVAVKGSLNSRSKVIVGTGSNCTSEAIEATQKAYEFGA
DGALVVVPYYNKPPQEGLYKHFSSIANAASDLPLMLYNIPGRTGCNLLPTTVNKLMNFPN
ILSIKAASGRIEEVTELRAACGSKLSIYSGDDSLLLPMLSVGAVGVVSVASHIVGLQLKT
MIESFQKGEISIALDIHEKLQPLFKALFETTNPIPIKAALELRGWQVGSPRNPLTPLIKE
KRESLLQIIQNLSL---------------
>Scys6803|16332071
---------------MADFVSTSPFGPVLTAMVTPFNADGGVDYGVAEKLADHLITHGSD
GLVVCGTTGESPTLSWEEEHELFRVVKQTVGDRGSVIAGTGSNCTREAMEATQIAAKLGV
DGSLQVVPYYNKPPQEGLLAHFQAIANCAPELPLMLYNIPGRTGQSLAPETVYRLAEVEN
IVAIKEATGSLEQASLIRAHTPDDFAIYAGDDVLTLPLLAVGGAGVVSVASHLVGDRLQA
MVQHFAQGATAQALEIHLQLIPLFKILFCATNPIPVKTALGLQGWPVGSFRPPLCALSPG
HTEQLRDVLRDLALLP-------------
>Syn9902|78183649
-------------MTLSASLSPQPFGRIVTAMVTPFDSSGAVDFQLAARLARHLVEQGSD
GLLVCGTTGESPTLSWDEQLKLLEAVREAVGSSAQVLAGTGSNSTSEAVKATREAAAVGA
DGALVVVPYYNKPPQEGLEVHFRAIAEAAPTLPLMLYNIPGRTGCHIEAETVACLMDCPN
IVSFKAASGTTEEVTALRLACGSRLAIYSGDDGLTLPMLSVGAVGVVSVASHVAGPQIRA
MIDAYVEGEVGAALAQHEQLIPLFKALFATTNPIPVKAALEINGWSVGAPRPPLSSLPEA
MRTTLSNTLSALRQT--------------
>Trie|113474444
---------------------MVNFGSVLTAMITPFNLDGSVNYEETEKLSIWLTENGTD
SLVVCGTTGESPSLTWEEEYELFQVVQKAVGGKAKVIAGTGSNSTKEAITATEKAAKLGL
GGSLQVVPYYNKPPQSGLYRHFQAIAQATPDFPIIIYNIPGRTGKNMEPETVARLAEIPN
IVAIKEASGNLDQVSQIRNLTAPEFKIYSGDDYLTLPLMAIGGNGVVSVASHLVGNKLQE
MIVAFKTGEVQRATKIHLELFNLSRTLFATTNPIPIKEAMNMLGWNVGKTRLPLCDPPAE
ITEKLRVEMDKLGLLAR------------
>Syn9311|113952943
-------------MSPAAELSPTPFGRLLTAMVTPFDAEGRVDFALAGRLARHLVEEGSE
GLVVCGTTGESPTLSWQEQVKMLEVVRQAVGPGVKVLAGTGSNSTGEAVKATREAAASGA
DGALVVVPYYNKPPQEGLEAHFRAIANAAPELPLMLYNVPGRTGTSLAPATAAQLMNCAN
VVSFKAASGSIEEVTELRLACGPRLAVYSGDDGLLLPMLSAGAVGVVSVASHVVGRRLRH
MIDAYLSGQNAVALGQHEQLTPLFQALFATSNPIPVKAALELSGWPVGAPRLPLLPLNSA
MRDSLADLLTALRQT--------------
>NoAz|298491687
---------------------MGDFGTIVTAMITPFKPDGSVNYDVAAKLAVHLVDNGTD
TLVVCGTTGESPTLTWDEEYQLFVEVLQAVEGKAKVIAGCGSNSTTEAIAATQKAAKIGI
HGSLQVVPYYNKPPQAGLYQHFEAIAQACPELPMLLYNVPGRTGQNLCPETVVQLAKIDN
IVGIKEASGNLDQASEIRRLTPKEFQIYAGDDSLTLPLLAIGSKGVVSVASHLVGNQLKQ
MIKSFNMGSMEIATEIHLQLFPLFKALFLTTNPIPVKQALKLQGWEVGSVRSPLWEADAE
ICQKIEDVLNKLSLI--------------
>Ucyn|284928625
-------------------MSDRSFGKVITAMVTPFDKEGNINYSIAEQLATHLVNNGSD
SLVVCGTTGESPTLSWSEKSKLFQVVKKTVGDKAKVIAGTGSNSTVNAIEMTKEISKMGL
DGSLQVVPYYNKPPQEGLYQHFKKIAQSVSDLPIILYNVPGRTGRNLLPETIAKLAEIEN
ITGIKEASNNLEQVCTTRLMTDLSFSIYAGDDCLALPFLTVGGVGVISVASHLVGLEIQK
MIQAFNENEESRASEINLKLFPLFKVLFCTTNPIPIKAALNLQGWFVGGVRLPLVEISQT
LNEEIRLVLEELMLVENK-----------
>Syns5701|87301616
--------MSITVEQAITGQPHPPFGRMLTAMVTPFSPDGAVDLELAARLAEHLVDHGSD
GLVLCGTTGESPTLSWQEQHELFEAVKQAVGGRALVLAGTGSNCTAEAIEAIGRAAEEGA
DGALVVVPYYNKPPQEGLEAHFRAIAQAAPGLPVMLYNIPGRTGCSLEPRTTARLLDLPN
VVSYKAASGSTDEVSQLRLLCGDRLAIYSGDDALTLPMLAVGAVGVVSVASHLVGREIQR
MISAFFAGELAAALALHERLLPLCRALFATTNPIPVKAALELEGWPVGSPRLPLVSADSD
VRARLTSALAALRPT--------------
>YellB|86607550
----------------------MNFGRVLTAMVTPFTDEGELNYDEAARLADYLATHGSD
GLVVCGTTGESPTLTWQEEYELFRVVRDAVAGRAKVIAGTGSNSTREAIEATKKAAQLGL
DGSLQVVPYYNKPTQAGLYEHFKAIAQAS-DLPILLYNIPSRTGASLQPETVAQLAELET
VVAIKEASGMMDVASEIRRLTPSRFAIYSGDDSLTLPLLSLGGSGVVSVASHLVGLQLQE
LIQSYIRGQHDQALAHHLRLFPLFKVLFIETNPVPIKAALEMQGWRVGRARLPLAPLQPS
SLQVLRQVLEEMGLLAESKGSEQMATKVS
>Syn7002|170077889
-------------------MTSTRFGRVITAMVTPFTEEGQVDYAMAEKLAAHFIDQGSD
ALVVCGTTGESPTLTWDEEYELFRAVQNAATGRAKVIAGTGSNSTSEAIAATQKAAKLNL
DGSLQVVPYYNKPPQEGLYQHFKAIAEACPDIPLMLYNVPGRTSCNLLPETVIRLATVDN
IVAIKEASGNLDQAAQIRCGVDSTFEIYSGDDSLTLPLMSVGAQGVVSVASHLVGPQMQA
MIQAFLAGRTQEAIALHLKLFPLFRVLFCDTNPLPVKTALILQGWRLGSFRPPLCPLSPD
RTKQLTQVLKDLSLL--------------
>Cylr|282900544
---------------------MGDFGTVITAMITPFTPEGNVNYDLAGKLASHLVDNGTD
TVLVCGTTGESPTLSWDEEYQLFVEVLQAVSGKAQVIAGCGSNSTTEAIAATQKAAKLGV
HGSLQVVPYYNKPPQSGLYNHFQAIAKSCPDMPVLLYNVPSRTGQNLIPETVMGLAEIDN
IVGIKEASGNLDQTSEIRRLTPQEFQIYSGDDSLTLPLLAIGAKGVVSVASHLVGNQIKQ
MIESFSLGQVKTATEIHLQLFPLFKALFLTANPIPVKQALKITGWDVGSLRLPLLEADME
VCQKLKTVLCEMKLV--------------
>Prom9303|124021787
-------------MSSAAESSPTPFGRLLTAMVTPFDADGCVDLALAGRLARYLVDEGSD
GLVVCGTTGESPTLSWQEQHQLLGVVRQAVGPGVKVLAGTGSNSTAEAIEATTQAAAVGA
DGALVVVPYYNKPPQEGLEAHFRAIAQAAPELPLMLYNIPGRTGCSLAPATVARLMECPN
VVSFKAASGTTDEVTQLRLQCGSKLAVYSGDDGLLLPMMSVGAVGVVSVASHLVGRRLKA
MIEAYLNGQGALALSYHEQLQPLFKALFVTTNPIPVKAALELSGWPVGSPRLPLLPLDPV
MRDALSNTLTALCQT--------------
>Syns7805|88809957
-------------MSPAAELSPTPFGRLLTAMVTPFDAEGAVDLALAGRLARHLVDEGSD
GLVVCGTTGESPTLSWGEQVQLLEAVRQAVGPGVSVLAGTGSNCTQEAVKATCEAAAAGA
DGALVVVPYYNKPPQEGLEAHFRAIAEATPELPLMLYNIPGRTGCSIEPATVARLMDCSN
VVSFKAASGSTEEVTALRLACGARLAIYSGDDGLLLPMLSVGAVGVVSVASHLVGRRMRA
MVEAYLSGQPAVALGHHEQLIPLFKALFATTNPIPVKAALELSGWPVGSPRCPLLPLDPA
MRAALSDTLAALRPT--------------
>Syns7803|148238409
-------------MSPAAELSPTPFGRLLTAMVTPFDAEGAVDLALAGRLARHLVDEGSD
GLVVCGTTGESPTLSWDEQSQLLEAVRQAVGPGVPVLAGTGSNCTQEAVKATREAAAAGA
DGALVVTPYYNKPPQEGLEAHFRAIAEAAPELPLMLYNIPGRTGCSMEPATVARLMDCSN
IVSFKAASGTTEEVTALRLACGAKLAIYSGDDGLVLPMLSVGAVGVVSVASHLVGRRMRA
MVEAYLSGQPAVALGHHEQLIPLFKALFATTNPIPVKAALELSGWPVGSPRSPLLPLDPA
MRAALSDTLAALRPT--------------
>Cya0110|126659068
-------------------MSEKSFGKVITAMVTPFDQEGNINYEMAEKLAIHLVNNGSD
SLLLCGTTGESPTLSWSEKSQLFQVVKKAVGAKTKVLAGTGANSTQHAIEMTQKVVKMGL
DGSLQVVPYYNKPPQEGLYEHFKKIAESVGNFPIILYNIPGRTGQNMSPETIAKLAEINN
IIAIKEASGNLEQACKIRRMTDPSFLVYAGDDFLTLPLLTVGGIGVISVASHLVGTQMQQ
MITAFNNNQGIKASEINVKLFPLFKVLFCTTNPIPIKAALNLQGWQVGSVRLPLVELSET
LKEEVKVVLENLSLI--------------
>Mica|166369009
------------------MSETTYFGRVITAMVTPFTVEGQVNYALVEKLADYLVTHGSD
GIVVCGTTGESPTLSWQEEYELFSIVKKAVNGRGKVIAGTGSNSTSEAIEATQQAAKLGL
DGSLQVVPYYNKPPQEGLYEHFLTIAKACPDLPVMLYNIPGRTGQNMTPETIIKLAAVDN
IVAVKEASGNLEQTCKIYCHTPENFAIYSGDDFLTLPLMTCGAVGVVSVASHLVGEEIQG
MIQALLTGDAAKAIEINLKLFPLFKGLFCATNPIPIKAALNLVGWEVGGLRLPLCSLSPE
LEEGLAKIMQELALI--------------
>Syns8109|260435508
------------MMTQATTLSPTPFGRVVTAMVTPFDASGAVDLSVAANLARHLVDQGSD
GLLLCGTTGESPTLSWDEQLKLLQAVSDAVGSDAKVLAGTGSNSTAEAVEATKEAAAAGA
DGALVVVPYYNKPPQEGLEAHFRAIAEAAPELPLMLYNIPGRTGCSIAPATVARLMDCPN
VVSFKAASGTTEEVTALRLACGPQLAIYSGDDGLTLPMLAVGAVGVVSVGSHVAGPEIRA
MIDSYLNGDGASALAQHDALIPLFKALFATTNPIPVKAALELNGWSVGVPRLPLCPLSDE
MKRSLSNAMAALRQT--------------
