# Supplementary material for: Genome fluctuations in cyanobacteria reflect evolutionary, developmental and adaptive traits
Source: BMC Evol Biol. 2011 Jun 30;11:187. doi: 10.1186/1471-2148-11-187 (PMC3141437; doi:10.1186/1471-2148-11-187)
Supplement: Additional file 8 — Individual and concatenated alignments for protein groups. Compressed file containing all alignments of individual groups (fasta format) and the concatenated alignment of 285 single-copy genes (phylip format). [file 1471-2148-11-187-S8.GZ › Cyanos1484.faa]

>Syne7942|81300657
------------------MLFGVRRLSLSQGYRVAILGATGAVGTELLQILEERQFPIAE
LRLLASPRSAGQTLTFAGETLTIQEATPSAFQGLDIVLASAGGSTSKALAEAIVAAGAVM
IDNSSAFRMDPTVPLVVPEVNPEAAAQHQGIIANPNCTTILMAIALWPLQQRHPIRRIVV
STYQSASGAGARAMAEVQEQSRAILAGQPAIAEILPYPLAFNLFPHNSPLTESGYCEEEL
KMLNESRKIFGLPDLKLTATCVRVPVLRAHSEAINVEFTEPFSVAEAREAIAAAPGARLL
EDWDRNYFPMPIEASGEDDVLVGRIRQDLSEPNALELWICGDQIRKGAALNAVQIAELLV
KRQWLRSPALTH------
>PromCC|33241263
--------------------MTLQKPFPDRPLTLAVLGSSGAVGAEILKILEERSFPIRE
LRLLASERSAGQVQFFKGEDLVVKKVSPEGFEDVDLVLASAGGSISRKWRKVINSAGAVI
VDNSNAYRMEPDVPLVVPEVNPSQVFTHKGLIANPNCTTILLALVLAPLSAQLPIKRVVV
STYQSASGAGARAMNELKQLSQDVLNGNIPKSEILPYSLAFNLFLHNSPLQSNNYCEEEM
KMINETRKILNQSELAITATCVRVPVLRAHSESINIEFAEPFPVEEARKILSNASGIKLL
EDIQMNRFPMPIDVTGKDDIAVGRIRQDLSNPKALELWLCGDQIRKGAALNAIQIAELLL
TRS---------------
>Crow|67923139
---------------------------MSKPVNVAILGATGAVGTELLQLLESRNFPINT
LKLLASPRSAGTTLKFKGETLKVEAVEAKAFQDVDIVLASAGGSTSKAWAQTIVESGAVM
VDNSSAFRMNPEVPLIVPEINPEAAANHPGIIANPNCTTILMAVAIYPLHQVQPIERIVV
STYQSASGAGARAMEEVKIQSQAILNGEDPKAEILPYPLAFNLFPHNSPLTDAGYCEEEM
KMVNETRKIFGEANLKITATCVRVPVLRAHSEAINLEFKQPFSVAQAREIIAQSPGVQLL
EDWQKNYFPMPIDASGKDDVLVGRIRQDISCNNGLELWICGDQIRKGAALNAVQVAELLI
KESWLNKKPSTLKV----
>Syn7335|254421475
---------------------------MFDSYNVAILGATGAVGSELLQLLEERSFPIKS
LKLLASARSAGRQVIFKGEAITVEAVSKEAFDGVDIVLASAGGAISKRWAKDIVNAGALM
IDNSSAFRMDDTVPLVVPEVNPEAAAAHQGIIANPNCTTILMSVAIWPLHQIQAIRRIVV
ATYQSASGAGARAMEEVKQQAKAILAGDTPPTESFPYPLAFNLFPHNTPLNEQGYCEEEM
KMVNETRKIFSMPELRVSATCIRVPVLRAHSEAVNLEFEQPFDLERARKAIQSSSGVKLV
EDWQANYFPMPIDASGVDDVLVGRIRQDISNPQGLELWLSGDQIRKGAALNAVQIAELVV
AKQWMRSPVVV-------
>Syn307|148241167
----------------------MTFASAAIPPTVAILGATGAVGQELLTLLEERSFPLKQ
LRLLASPRSAGQTVAFKGQTLTVEPVSAEALSGVDVVLASAGGSVSRQWAPVAVEQGAVV
IDNSSAFRMDPAVPLVVPEVNPQAALTHQGIIANPNCTTILLTLALAPLAALRPLRRVVV
STYQSASGAGARAMEELRQLSRTVLDGGEARSEVLPHSLAFNLFLHNSPLQANGYCEEEL
KMLNETRKIMQLPELSLSATCVRVPVLRAHSEAVNIEFEAPLSVVEARAALAQAPGVELI
EDFETNRFPMPTDVTGRDPVAVGRIRQDLSHPQALELWLCGDQIRKGAALNAVQIAELLL
EAAR--------------
>Syn9605|78211622
----------------------MSSTLPNRPLNVAVLGASGAVGQELLLLLEERRFPVGE
LKLLASARSAGQTQTWNGRTLTVEEVSAQSFEGVDLVLASAGGSVSKQWREAITAAGAVM
VDNSSAFRMEEGVPLVVPEVNPDAAFVHRGVIANPNCTTILLTLALAPLAAMRVMRRVVV
STYQSASGAGARAMEELKNLSQTVLDGGTPKGEVLPYSLAFNLFLHNSPLQANSYCEEEM
KMVNETRKIMGLPDLRFTATCVRVPVLRAHSEAVNIEFESPFPVDEARELLAAAPGVELI
DDSAANRFPMPTDVTGRDPVAIGRIRQDISNANALELWLCGDQIRKGAALNAVQIAELLI
QK----------------
>Nosp|186681333
---------------------------MSKSYRLAILGATGAVGTELLELLESRNFPIAD
LKLLASERSIGRSLRFKGENIPVEPVSDRAFENVDIVLASAGGSTSKTWAAVAVAKGAVV
IDNSSAFRMNPEVPLIVPEVNPQAAANHQGIIANPNCTTILMTVAVWPLHKVKPVQRIVA
STYQSASGAGARAIAEVKTQTSAILQGQPPVAEVLPYPLAFNLFPHNSPLNDLGYCEEEM
KMVNETRKIFGTQQIRITATCIRVPVLRAHSEAINLEFETTFSAEEAREILNSSPGVKLV
EDWETNHFPMPIEATGRDEVLVGRIRQDISHSCGLELWLCGDQIRKGAALNAIQIAELLV
EKNLLKPLAISH------
>PromAS|123969395
--------------------MRQFPYLPNRPLKVAVLGSSGAVGSELLKILEQRDFPISE
LVLLSSERSEGKKIIWKGEELVTKKTTKEEFKNLDLVLASAGGSISKKWLSTIIDQNALL
IDNSSAFRLDKNVPLIVPEVNASDVLNHDGVIANPNCTTILLTLVLAPLNKLSTIQRVIV
STYQSVSGAGQLAMEELKLLTEKYLQGNPQKSEVLPYSLAFNLFLHNSPMLSNNYCEEEM
KMVNETRKILNIADLKLSATCVRVPVLRAHSESINIEFADVVEPKEALEELKKSPGIEII
EDYKNNRFPMPNDVMGRDNIAVGRLRTDISHPHGLELWLCGDQIRKGAALNAVQIAELLI
PKK---------------
>Rapb|282898108
---------------------------MSKSYSIAILGATGAVGTELLELLESRKFPVGN
LKLLASERSAGKVIQFQGENLVTESVNDRSFDQIDIVLASAGGGTSKIWAPKAVERGAVV
IDNSSTFRMHPDVPLIVPEVNPQESANHKGIIANPNCTTILMALAVWPLHQVKPVKRIVA
ATYQSASGAGAKAMEEVKVQSQLILEGKQPVSEVLPYPLAFNLFPHNSPMTSMGYCEEEL
KMVNETRKIFGNQDIRITATCVRVPVLRAHSEAINLEFDTPFAPHTAREILSRSPGVQLL
EDWHKNYFPMPMEASGKDEVLVGRIRQDISHPCGLELWLCGDQIRKGAALNAVQIAELLV
EQNLLG------------
>YellA|86606516
---------------------------MARQQRVAILGATGAVGVELLKLLEERRFPVAE
LKLLASPRSAGTYLTFKGERIPVEPVSEAAFRGLDLVLASAGAGVSKTWARTIVEAGAVL
IDNSSAFRLDPNVPLVVPEVNPQEAFRHQGIIANPNCTTILMCVAIYPLHRHIPLRRVVA
ATYQSASGAGARAMVELEEQTRAYLQGQPLQPQVFPYSIAFNLFLHNSPLQENGYCQEEM
KMVNESRKIMGSPHLRLTATCVRVPVLRTHAEALNLEFEQPFPVEQARQILAQAPGVVLI
EDWQQNRFPMPIDVAGRDEVAVGRIRQDISEPKALELWLCGDQIRKGAALNALQIAELLL
KD----------------
>Prom9215|157414260
--------------------MRQSPFLPKRPLKVAVLGSSGAVGSELIKILEQRDFPISE
LVLLSSERSEGKKIIWKGEELVTKKTTKEEFLNLDLVLASAGGSVSKKWLSTIMEQNALL
IDNSSAFRLDKNVPLVVPEVNASEALSHDGVIANPNCTTILLTLVLAPLNKLSTIQRVVV
STYQSVSGAGQLAMEELKLLTEQYLQGNPQKSEVLPYSLAFNLFLHNSPMLANNYCEEEM
KMVNETRKILNISDLKLSATCVRVPVLRAHSESINIEFDGVVEPKDALNELKKSPGIEII
ENYKNNRFPMPNDVMGKDNVAVGRLRTDISHPNGLELWLCGDQIRKGAALNAIQIAELLI
PKK---------------
>PromN2A|72383090
--------------------MKPKSLLPNRPLTVAILGSSGAVGKELLALLEERSFPVGK
LILLASHRSAGDIQSFCGTEVKVEETTKDSFKNVDLILASAGSSISRKWKDTIQSSGALM
IDNSSAFRMDENVPLIVPEVNPSDAIKHKGVISNPNCTTILLALVLSPLTRHIPIKRIVV
STYQSASGAGAMAMEELEKLSQEVLDGKTPKSKVLPYSLAFNLFLHNSPLQSNNYCEEEM
KMVNETRKILGDPELSLTATCVRVPVLRAHSESVNIEFTKPFPVKEAYEILEASPGVEIL
EDLENNRFPMPQDVTGRDPISVGRIRQDISNPNALELWLCGDQIRKGAALNAVQIAELLL
PKNYE-------------
>Syns9917|87123282
-----------------------------------MLGASGAVGQELLHLLETRDFPVGE
LKVLASVRSAGSSLAWKGRDHRIEEVSNAAFQGVDLVLASAGGSVSRQWRQAITEAGALL
IDNSSAFRMEEGVPLVVPEVNPQAAFSHQGVIANPNCTTILLTLALAPLAAKRPMRRVLV
STYQSASGAGARAMEELRRLSQVVLDGGTPTSEVLPHSLAFNLFLHNSPLQPNLYCEEEM
KMVNETRKIMGLPHLRFSATCVRVPVLRAHSEAVNVEFEQPFPVEEARALLAAAPGVELI
DNVEANRFPMPIDVTGRDPVAVGRIRQDISDPHALEFWLCGDQIRKGAALNAIQIAELLL
PSP---------------
>Prom9312|78780131
--------------------MRQSPFLPNRPLKVAVLGSSGAVGSELLKILEQRDFPISE
LVLLSSERSEGKKIIWKGEELVTKKTTKEEFLNLDLVLASAGGSISKKWLPTIIDQNALL
IDNSSAFRLDKNVPLIVPEVNASDAFNHDGVIANPNCTTILLTLVLAPLNKLSTIQRVIV
STYQSVSGAGQMAMEELKLLTEQYLQGNLQKSEVLPYSLAFNLFLHNSPMLANNYCEEEM
KMVNETRKILNIADLKLSATCVRVPVLRAHSEAINIEFADVVEPKDALEELRKSPGIEII
EDYKNNRFPMPNDVMGKDNVAVGRLRSDISQTNGLELWLCGDQIRKGAALNAVQIAELLI
PKK---------------
>SynsBL|116071738
----------------------MTATLPNRPLNVAVLGASGAVGQELLLLLEERQFPVGE
LNLLASARSAGQEQTWNGRHLVVEEVTAEAFQGVDLVLASAGGSVSRQWREAITRAGAVM
VDNSSAFRMEEGVPLVVPEVNPQAAHGHQGVIANPNCTTILLTLALAPLAAKRALRRVLV
STYQSASGAGARAMDELKDLSRVVLDGGVPSSEVLPYSLAFNLFLHNSPLQDNSYCEEEM
KMVNETRKIMDLPDLRFSATCVRVPVLRAHSEAVNIEFEQPFPVDEARQLLAAAPGVELI
EDQAANRFPMPTDVTGRDPVAIGRIRQDISDPNALELWLCGDQIRKGAALNAVQIAELLI
QN----------------
>Prom9515|123967077
--------------------MRKSPFLPNRPLKIAVLGSSGAVGSEILKILEERDFPISD
LILLSSQRSEGKIIKWKGEELITKKATKEEFLNVDLVLASAGGSVSKQWISTVKDQNALL
IDNSSAFRLEDDVPLVVPEVNASDALKHNGVIANPNCTTILLTLVLAPLNNISPIKRVIV
STYQSVSGAGQLAMEELQFLTKKYLQGDPKESEVLPYSLAFNLFLHNSPMLSNNYCEEEM
KMTNETRKILNNTDLKLSSTCVRVPVLRAHSESVNIEFKDIVKPSYAIDQLKKAQGLEII
EDYAKNRFPMPNDVMGRDNIAVGRIRTDISNPNGLELWLCGDQIRKGAALNAVQIAELLI
AKK---------------
>Cya8802|257060956
---------------------------MSNPVSIAILGATGAVGTELMELLESRNFPVSR
LKLLASERSVGSTLTFKGEKLPVEAVQPSSFKGIDLVLASAGGSTSQVWAKTIVDAGAVM
VDNSSAFRMEPDVPLIVPEINPEAAAHHRGIIANPNCTTILLGVAIYPLHRVQPIKRIVV
STYQSASGAGARAMEEVKVQSQAILDGKEPNPEIFPYPLAFNLFPHNSPLNAEGYCGEEM
KMVKETRKIFNEPDLKITATCVRVPVLRAHSEAVNLEFTSPFAVTKAREILSEAPGVKLV
EDWQQNYFPMPIDASGKDDVLVGRIRQDISHANGLELWLCGDQIRKGAALNAVQIAELLI
EKNWLKSAAAMAAVG---
>Prom9313|33862337
--------------------MLPISFFPDRPLTVAVLGASGAVGQELLQLLQERSFPICE
LRLLASARSAGHVEPWNGSSLVVQEVSEAAFEGVDLVLASAGGSVSRQWRQVINSAGALM
IDNSSAFRMDADVPLVVPEVNPEAVAEHQGVIANPNCTTILLTLVLAPLAARRALRRVVV
STYQSASGAGARAMEELKQLTQVVLAGETPCSEVLPHSLAFNLFLHNSPLMANSYCEEEM
KMVNETRKIMGLPDLRFTATCVRVPVLRAHSEAVNIEFDEPFPVEEARQLLKVAAGLELI
EDFEQNRFPMPTDVTDRDPVAVA------SHSAGHQ------------------------
------------------
>Cya7822|196255138
---------------------------MTKEINVAILGASGAVGTELIELLESHHFPVAN
LKLLASGRSAGKTLLFKGQALTIEEVNEGSFKGIDLVLASAGGSISKAWAKTIVSSGAVM
VDNSSAFRMDPKVPLIVPEINPQAAAEHQGIIANPNCTTIIMAVAVYPLHKVQPVKRMVV
ATYQSASGAGARAMEEVKIQAQAILNQQTPTAEILPYPLAFNLFPHNSALNELGYCEEEM
KMINETRKIFGDSEIRISATCVRVPVLRAHSEAVNLEFEQPFPVKKAQEILASAAGVKVV
EDWQKNYFPMPIEASGQDDVLVGRIRQDLSHPNGLELWLCGDQIRKGAALNAIQIAELLL
QENLLHPSKTVAVSVGQ-
>Cya7424|218437752
---------------------------MTKEINVAILGATGAVGTELIDLLDRRNFPIAN
LKLLASGRSAGKSLTFKGESLTVEEVTQESFQGIDLVLASAGGSTSKAWAQTIVDAGAVM
VDNSSAFRMNPQVPLVVPEINPTAASQHQGIIANPNCTTILMGMAVYPLHQIQPVKRLVV
ATYQSASGAGARAMEEVKIQAQAILNDQTPTAEILPYPLAFNLFPHNSALNELGYCEEEM
KMVNETRKIFGDPNIRISATCVRVPVLRAHSEAINLEFDAPFSVDQAKAILNNAPGVKVV
EDWQRNYFPMPIDATGQDDVLVGRIRQDLSHPCGLELWLCGDQIRKGAALNAIQIGELLL
QENLLHPSKTVAVSVGQ-
>PromN1A|124026827
--------------------MKPKSLLPNRPLTVAILGSSGAVGKELLALLEERSFPVGK
LILLASHRSAGDIQSFCGTEVKVEETTKDSFKNVDLILASAGSSISRKWKDIIQSSGALM
IDNSSAFRMDENVPLIVPEVNPSDAIKHKGVISNPNCTTILLALVLSPLTRHIPIKRIVV
STYQSASGAGAMAMEELEKLSQQVLDGITPKSKVLPYSLAFNLFLHNSPLQSNNYCEEEM
KMVNETRKILGDPELSLTATCVRVPVLRAHSESVNIEFTKPFPVKEAYKILEASPGVEIL
EDLENNRFPMPQDVTGRDPISVGRIRQDISNPNALELWLCGDQIRKGAALNAVQIAELLL
PKNYE-------------
>Micc|254415703
---------------------------MSSQVRVAILGATGAVGAELLELLESRNFPLTH
LKLLASPRSAGRTLQFRGESLPVEAVGEDSFKEVDLVLASAGGSTSKAWASKAVEQGAVV
VDNSSAFRMNPDVPLVIPEVNPEAAAKHKGIIANPNCTTILMAVAVWPLHQVQPIQRIVV
ATYQSASGAGRRAMEELKAQAQAILQEQTPPTESFPYPLAFNLFPHNSPLNDQGYCEEEM
KMVNETRKIFNDPQIRISATCVRVPVLRAHSEAINLEFAQPMSVATAKELLANAPGVRLV
EDWQANYFPMPIDATGKDDVLVGRIRQDLSHPSGLEIWLSGDQIRKGAALNAVQIAELLV
ERNWLKPATAMMAY----
>Prom9202|254525609
--------------------------MPKRPLKVAVLGSSGAVGSELIKILEQRDFPISE
LVLLSSERSEGKKIIWKGEELVTKKTTREEFLNLDLVLASAGGSISKKWLSTIMEQNALL
IDNSSAFRLDENVPLVVPEVNASEALNHDGVIANPNCTTILLTLVLAPLNKLSTIQRVVV
STYQSVSGAGQLAMEELKLLTEKYLQGNPQKSEVLPYSLAFNLFLHNSPMLANNYCEEEM
KMVNETRKILNISDLKLSATCVRVPVLRAHSESINIEFDGVVEPKDALNQLKKSPGIEII
ENYKNNRFPMPNDVMGKDNVAVGRLRTDISQPNGLELWLCGDQIRKGAALNAIQIAELLI
PKK---------------
>Nods|119510660
---------------------------MSKSYRVAILGATGAVGTELLELLASRNFPVAE
LKLLASERSVGRSLRFKGEDIPVELVSDRTLENVDLVLASAGGSTSKTWASVAVEKGAVV
IDNSSAFRMNPEVPLVVPEVNPLAAANHQGIIANPNCTTILMSVAIWPLHQISPIKRIVV
STYQSASGAGAKAMTEVQTQASAILQGQQPVAEVLPYPLAFNLFPHNSPLNDLGYCEEEM
KMVNETRKIFDDQQIRITATCIRVPVLRAHSEAINLEFANPFSADAAREILSHSPGVKLI
EDWEKNYFPMPMEATGQDDVLLGRIRQDISHPCGLELWLSGDQIRKGAALNAVQIAELLV
EKNLLQPAKTYVSSEK--
>Cyab|254432497
MTTAPSTAATSSPSEAQSWTSAAPATLPRRPLRVAILGATGAVGQELLQLLEERAFPVGD
LLPLASARSAGQALRWQDRTLTVEPVDATVFEGVDLVLASAGGSVSRRWAPVAAAAGAVV
IDNSSAFRLNPAVPLVVPEVNPGSALAHQGIIANPNCTTILLTLALAPLQARRPIERVVV
STYQSASGAGARAMEELRQLSRTVLDGGEPVSTVLPHSLAFNLFLHNSPLQPNGYCEEEL
KMLHETRKIMGLPELRLSATCVRVPVLRAHSEAVNIRFAEPFPVDEARALLAQAPGVELI
ENFETNRFPMPTDVTGRDPVAVGRIRQDLSDPNALELWLCGDQIRKGAALNAVQIAELLL
QPQPGGDA----------
>Acam|158336583
---------------------------MGQAYRVAILGATGAVGAELITLLEERNFPLST
LKLLASPRSAGQTLTFKGETIQVEEVSEAAFQGIDIVLASAGGSVSKAWAPKAVKAGAVV
VDNSSAYRMDPQVPLIVPEVNPDAVTQHQGIIANPNCTTILMNVVVWPLHQLQPVQRILA
ATYQSASGAGARAMEEVKVQAQAILNDDPPPTEIFPYPLAFNLFPHNSDLNANGYCTEEM
KMVQETRKIFNAPDLRVSVTCVRVPVLRAHSEAINLEFSQPFPIEKARTILQDSPGVKLV
EDWQANYFPMPIDASGQDDVLVGRIRQDISHANGLELWLSGDQIRKGAALNAVQIAELLV
ERQLLKPAAVASA-----
>Prom9301|126697182
--------------------MRQSPYLPNRPLKVAVLGSSGAVGSELLKILEQRDFPISE
LVLLSSERSEGKKIIWKDEELVTKKTTKEEFKNLDLVLASAGGSISKKWLSTIIDQNALL
IDNSSAFRLDKNVPLIVPEVNGSEVLNHDGVIANPNCTTILLTLVLAPLNKLSTIQRVIV
STYQSVSGAGQLAMEELKLLTEQYLQGNPQKSEVLPYSLAFNLFLHNSPMLSNNYCEEEM
KMVNETRKILNIADLKLSATCVRVPVLRAHSESINIEFADEVEPKDALEELKKSPGIEVI
EDYKNNRFPMPNDVMGRDNVAVGRLRTDISQSHGLELWLCGDQIRKGAALNAVQIAELLI
PKK---------------
>Artm|209525237
---------------------------MSKSYRVAILGATGAVGTELLELLLSRDFPLSE
LKLLASPRSAGNSLRFGGEQLTVEAVGDRSFDGVDLVLASAGGSTSKQWAHKAVAAGAVV
VDNSSAFRMDPQVPLVVPEVNPEAVVNHQGIIANPNCTTILMNVAVWPLYQVQPLRRIVV
STYQSASGAGARAMEEVKTQARAILQGETPQAEIFPYPLAFNLFPHNSPINDLGYCEEEM
KMINETRKIFGDDKLRVSATCVRVPVLRAHSEAINLEFEQPFDVAKARDVLSQAPGVKLV
EDWQANYFPMPIDATGCDPVLVGRIRQDLSHPCGLELWLCGDQVRKGAALNAVQIAELLV
SKDLL-------------
>Syne6301|56752255
------------------MLFGVRRLSLSQGYRVAILGATGAVGTELLQILEERQFPIAE
LRLLASPRSAGQTLTFAGETLTIQEATPSAFQGLDIVLASAGGSTSKALAEAIVAAGAVM
IDNSSAFRMDPTVPLVVPEVNPEAAAQHQGIIANPNCTTILMAIALWPLQQRHPIRRIVV
STYQSASGAGARAMAEVQEQSRAILAGQPAIAEILPYPLAFNLFPHNSPLTESGYCEEEL
KMLNESRKIFGLPDLKLTATCVRVPVLRAHSEAINVEFTEPFSVAEAREAIAAAPGARLL
EDWDRNYFPMPIEASGEDDVLVGRIRQDLSEPNALELWICGDQIRKGAALNAVQIAELLV
KRQWLRSPALTH------
>Anav|75909811
---------------------------MSKTYRVAILGATGAVGTELLELLESRNFPVAE
LKLLASERSVGRSLPFKGENIIVEAVSDRALENVDIVLASAGGSTSKAWASVAVEKGAVV
IDNSSAFRMNPDVPLIVPEVNPQAAADHKGIIANPNCTTILMTLAVWPLHQVRPVQRIVA
ATYQSASGAGAKAMAEVKTQSSAILKGEEPVAEVLPYPLAFNLFPHNSPLTDSGYCEEEL
KMVNETRKIFGTQEIRITATCVRVPVLRAHSEAINLEFAEPFSPDEAREILSHAPGVKLL
EDWGKNYFPMPIEASGRDEVLVGRIRQDISHPCGLELWLCGDQIRKGAALNAVQIAELLV
EKNLLQPTKAYVAR----
>Artp|284052029
-------------------------MNLSKSYRVAILGATGAVGTELLELLESRDFPLSE
LKLLASPRSAGNSLRFRGEQLTVEAVGDRSFDGVDLVLASAGGSTSKQWAHQAVAAGAVV
VDNSSAFRMDPQVPLVVPEVNPEAVVNHQGIIANPNCTTILMNVAVWPLYQVQPLRRIVV
STYQSASGAGARAMEEVKTQARAILQGKTPQAEIFPYPLAFNLFPHNSPINDLGYCEEEM
KMINETRKIFGDEKLRVSATCVRVPVLRAHSEAINLEFEQPFDVAKARDVLSQAPGVKLV
EDWQANYFPMPIDATGCDPVLVGRIRQDLSHPCGLELWLCGDQVRKGAALNAVQIAELLV
SKDLL-------------
>Cya7425|220909722
---------------------------MGQSYRVAILGATGAVGTELLQLLDSRNFPIEE
LKLLASPRSAGQTLSFRGESLPVEVVHADTFAGIDLVLASAGGSTSEQWAPVAVAAGAVV
IDNSSAFRMHPDVPLIVPEVNPGAIAQHHGIIANPNCTTILMNVAVWPLHQVQPVQRIVA
STYQSASGAGARAMEEVKAQARAILQNETPPTDIFPYPLAFNLFPHNSALNDTGYCVEEM
KMVRETRKIFDAPDLRITATCVRVPVLRAHSEAINLEFAHPFSVEQARTILSQAPGVKLV
EDWQANYFPMPMDASGQDDVLVGRLRQDISHPCGLELWLCGDQIRKGAALNAVQIAELLV
AQDLLKPADPLPALAQRS
>Cya51142|172035209
---------------------------MFKPVNVAILGATGAVGTELLELLESRNFPLNN
LKLLASSRSAGTHLKFKGESIKVEAVDEKAFDDVDLVLASAGGSTSKAWAQTIVDSGAVM
VDNSSAFRMNPDVPLIVPEINPEAAANHQGIIANPNCTTILMAVAIYPLHQVQPIERIVV
STYQSASGAGARAMEEVKIQSQAILKGEDPKAEILPYPLAFNLFPHNSPLTETGYCEEEM
KMVNETRKIFNTPHLKITATCVRVPVLRAHSEAINLEFKAPFSVAQAREIIAQSPGVQLL
EDWQKNYFPMPIDASGKDDVLVGRIRQDISDPNGLELWICGDQIRKGAALNAVQIAELLM
EKSLLNIAKSSLKV----
>Lyns|119485220
---------------------------MSKSYRVAILGATGAVGTELIELLESRSFPVAE
LKLLASARSAGSQLLFKGENITVEAVDEQSFNQVDIVLASAGGETSKRWAAKAVEAGAVV
IDNSSAFRMDAQVPLIVPEVNPEAAASHQGIIANPNCTTILMAVAIWPLYQVQPIRRIVV
STYQSASGAGARAMEEMKTQAQAILHGKTPPTEIFPYPLAFNLFPHNSPLNESGYCQEEL
KMVNETRKIFGVEELRISATCVRVPVLRAHSEAINLEFDQPFSVAKAREVLSQAPGIELR
EDWKANYFPMPIDATGRDPVLVGRIRQDISHPCGLELWLSGDQVRKGAALNAVQIAELLV
ANNLLRSSLVASH-----
>Prom9211|159904321
--------------------MSFKNFLPNRPLTVAVLGATGAVGNELLQLLEERSFPIDQ
LKLLASERSAGKIKLWNGRNITIHPASPEQFQGVDLVFASAGGSISKKWRNSINAAGAVL
IDNSSAFRMDPEVPLVVPEVNPEKALTHQGVIANPNCTTILLTVVLRPLSLLAPIKRVVV
STYQSASGAGAEAMKELKNLTQDVLDGKTSKSKVLPYSLAFNLFLHNSPLAENDYCEEEM
KMINETRKIMESPELSLTATCVRVPVLRAHSEAVNIEFVEPIEVRLARKALNDAPGIKII
EDFHANRFPMPVDVAGQDSVAVGRIRQDVSHANCLELWLCGDQIRKGAALNAIQIAELLL
PNS---------------
>Noss|161353742
---------------------------MSKTYRVAILGATGAVGTELLELLESRNFPVAE
LKLLASERSVGRSLPFQGENIIVEAVSDRAFENVDIVLASAGGSTSKAWASVAVEKGAVV
IDNSSAFRMNPDVPLIVPEVNPQAAADHKGIIANPNCTTILMTLAVWPLHQVRPVQRIVA
ATYQSASGAGAKAMAEVKTQSSAILRGEEPVAEVLPYPLAFNLFPHNSPLTDSGYCEEEL
KMVNETRKIFGTQEIRITATCVRVPVLRAHSEAINLEFAEPFSPDEAREILSQAPGVKLL
EDWGKNYFPMPIEASGRDEVLVGRIRQDISHPCGLELWLCGDQIRKGAALNAVQIAELLV
EKNLLQPTKAYVAR----
>Cya8801|218247707
---------------------------MSNPVSIAILGATGAVGTELMELLESRNFPVSR
LKLLASERSVGSTLTFKGEKLPVEAVQPSSFKGIDLVLASAGGSTSQVWAKTIVDAGAVM
VDNSSAFRMEPDVPLIVPEINPEAAAHHRGIIANPNCTTILLGVAIYPLHRVQPIKRIVV
STYQSASGAGARAMEEVKVQSQAILDGKEPNPEIFPYPLAFNLFPHNSPLNAEGYCGEEM
KMVKETRKIFNEPDLKITATCVRVPVLRAHSEAVNLEFTSPFAVTKAREILSEAPGVKLV
EDWQQNYFPMPIDASGKDDVLVGRIRQDISHPNGLELWLCGDQIRKGAALNAVQIAELLI
EKNWLKSAAAMAAVG---
>Glov|37520586
------------------------------------------MGTEMVKLLQERHFPLAS
LKLLASERSAGKLLDFAGESLPVEVLRPEALKGQDIVLGATEADVARQYAGVIVEAGGVF
VDNSSAFRQDPAVPLVVPEVNLADLTAHCGIVASPNCSTILLVVAVWPLHRRRPLKRLVV
STYQAASGAGAAGMAELERQTRQVLAGEVPTAEVFPHPIAFNLFPHNSAIGADRYCEEER
KMVHETRRIFHSAALPIAVTCVRVPVLRAHSEAVNLEFEEPFPVAEALALLREAPGLQVV
EDWERNHFPMPVEASGQDAVLVGRVREDLSCPGALDLWLSGDQIRKGAALNAVQIAEQLA
GGRR--------------
>Syns8102|33864602
----------MSRQPAVPFTPRLSSSFPARPLNVAVLGASGAVGQELLLLLEERNFPVAE
LKLLASARSAGSTQQWNGRTITLEEVNAAAFEGVDLVLASAGGSVSRQWRDAITAAGAVM
VDNSSAFRMEEGVPLVVPEVNPDAALAHNGVIANPNCTTILLTLALAPLAARRPMRRVVV
STYQSASGAGARAMEELKTLSQTVLDGGTPQGEVLPYSLAFNLFLHNSPLQANSYCEEEM
KMVNETRKIMDLPDLRFTATCVRVPVLRAHSEAVNIEFEQPFPVEEARSLLSAAPGVELI
EDPATNRFPMPTDVTGRDPVAVGRIRQDISDPNALELWLCGDQIRKGAALNAVQLAELLL
PS----------------
>Thee|22297613
-------------------------MVLAQGLRVGILGATGAVGTEILAILAERLFPVAE
LRLLASPRSAGQTLSFRETVLPVEAVSEQTLKGLDLILASAGASVSRQWLPIALKGGAIA
IDNSSAYRMEPNVPLVVPEVNPDDLKTHQGIIANPNCTTILMTVALWPLHQVRPIRRIVV
ATYQSASGAGAKAMQELKDQALDILKGQPPRTEVFPYPLAFNLFPHNSPLNEQGYCQEEM
KMVNETRKIFHAPELRLTATCVRVPVLRAHSEALNVEFAEPFPVQEARDRLQKAPGVQFV
EDWQRNYFPMPLEATGKDAVLVGRLRQDISAPNALELWLCGDQIRKGAALNAVQIAESLI
AQGLL-------------
>Syns9916|116074352
-----------------------------------MLGASGAVGQELLQLLDERQFPIAE
LRLLASARSAGQKQQWKGQELIVQEVSAAAFQGVDLVLASAGGSVSKQWRQAITDAGAVM
VDNSSAFRMDEGVPLVVPEVNPDAAFSHQGVIANPNCTTILLSLALAPLAAKRPMRRVVV
STYQSASGAGARAMDELRDLSQVVLDGGTPESSVLPHSLAFNLFLHNSPLQANSYCEEEM
KMVNETRKIMALPDLRFSATCVRVPVLRAHSEAVNVEFEQPFPVAEARALLAEAPGVELI
DRSDENRFPMPTDVTGRDPVAVGRIRQDISEPNALEFWLCGDQIRKGAALNAIQIAELLI
AA----------------
>PromMED|33862210
--------------------MRNSPFLPNRPLKVAVLGSSGAVGSELLKILEERDFPISE
LVLLSSQRSEGKIVKWKGEEIITKKASKEEFLNVDLVLASAGGSISKQWLSTVKDQNAVL
IDNSSAFRLENDVPLVVPEVNACEALKHNGVIANPNCTTILLTLVLAPLNKISPIKRVIV
STYQSVSGAGQLAMEELQFLTKKYLQGDPKESEVLPYSLAFNLFLHNSPMLSNNYCEEEM
KMTNETRKILNITDLKLSSTCVRVPVLRAHSESVNVEFDDVIKPSYAINQLKKAKGLEII
EDYEKNRFPMPNDVMGRDNIAVGRIRTDISNSNGLELWLCGDQIRKGAALNAVQIAELLI
AKK---------------
>Scys6803|16332070
------------------------------------------------------------
-------------------------MDGSAFKGCDLVLASAGGSTSKRWAEEITKAGAVM
VDNSSAFRMVPEVPLVVPEINPEAAQNHQGIIANPNCTTILMGVAIYPLHQLQPIKRIVV
ATYQSASGAGAMAMEEVKHQSRDILEGKIPQAEILPYPLAFNLFPHNSPITANHYCEEEM
KMVQETRKIFAAEDIRITATCVRVPVLRAHSEAVNLEFATPFPVELAKTAIAKAPGVKLV
EDWQKNYFPMPMDATGQDDVLVGRIRQDISHPNGLDLWLCGDQIRKGAALNAVQIAELLV
ERGWL-------------
>Syn9902|78183648
----------------------MKATLPNRPLNVAVLGASGAVGQELLLLLEERQFPVGE
LKLLASARSAGQQQTWNGRHLVVEEVTAEAFQGVDLVLASAGGSVSRQWREAITSAGALM
VDNSSAFRMEAEVPLVVPEVNPQAAHGHQGVIANPNCTTILLTLALAPLAAKRALRRVLV
STYQSASGAGARAMDELKDLSRVVLDGGVPNSKVLPYSLAFNLFLHNSPLQDNSYCEEEM
KMVNETRKIMDLPDLRFSATCVRVPVLRAHSEAVNIEFEQPFPVDEARQLLAAAPGVELI
EDQAVNRFPMPTDVTGRDPVAIGRIRQDISDPNALELWLCGDQIRKGAALNAIQIAELLI
QN----------------
>Trie|113474443
---------------------------MSDSYRVAILGATGAVGTELLELLETRNFPVGE
LKLLASEFSAGKTLKFKEQSLQVEAVTNDSFNKVDLVLASAGASVSKVWAKKAVEAGAVV
IDNSSAFRMDSQVPLVVPEVNPEAAALHKGIVANPNCTTILMSVAVWPLHKIQPVQRLVV
ATYQSASGAGSRAMAEMKIQAQEILDGKTPTTDIFPYPLAFNLFPHNSQLNEQGYCQEEM
KMLDETRKIFGSKELRITATCIRVPVLRAHSEAINLEFAEPFSVVKAREVLSQAPGVTLV
ENWQENYFPMPMVASGKDDVLVGRIRQDISQAEGLELWLSGDQVRKGAALNAVQIAELLV
AKNWLRIPVGTF------
>Syn9311|113955388
--------------------MISAAPFPNRPLTVAVLGASGAVGQELLQLLEERNFPVAE
LRLLASARSAGSRCSWKGQELIVQETTATAFQGVDLVLASAGGSVSKAWREAIVASGAVM
VDNSSAFRMEDGVPLVVPEVNPDAAHQHQGVIANPNCTTILLSLALAPLALRRPLRRVVV
STYQSASGAGARAMDELRQLSQVVLDGGTPTSEVLPHSLAFNLFLHNSPLQANGYCEEEL
KMVNETRKIMGLPDLRFTATCVRVPVLRAHSEAVNVEFHEPFSVEEARSLLAAAAGVELL
DDSAHNRFPMPTDVTGRDPVMVGRIRQDISEPNALEFWLCGDQIRKGAALNAIQIAELLL
PSV---------------
>NoAz|298491688
---------------------------MSKSYHVAILGATGAVGTELLELLENRDFPLAD
LKLLASARSSGKTIKFKGENIPIESVSDHSFDKIDIVLASAGGGISKTWAGVAIEKDAVV
IDNSSAFRMNQEVPLVVPEVNPQNAASHRGIIANPNCTTILMTLAVWPLHKVKPVKRIVA
ATYQSASGAGAKAMEEVKTQTSAILQGHPAVAEVLPYPLAFNLFPHNSPMTDLGYCEEEL
KMVNETRKIFGSQEIRITATCVRVPVLRAHSEAINLEFETPFSPHEAREILSQAPGIRFV
EDWQTNHFPMPIEASGRDEVLVGRIRQDISHPCCLELWLCGDQIRKGAALNAVQIAELLI
EKNWLSH-----------
>Ucyn|284928626
---------------------------MSKPINIAILGATGAVGTEILRLLESRNFPLNN
LKLLASHRSIGSKLMFRGEMLEVEEVNKSSFDNIDLVLASAGSSISKAWLETIRKAGALM
IDNSSAFRLNPDVPLVIPEINPSSLIGHNQVIANPNCTTILMAMTIYPLHKIRPIRRIVV
STYQAVSGAGTKAMEEMKQQFKNILNNKEPETDILPYPLAFNLFLHNSNMTDIGYCEEEV
KMINETQKIFNEPNLRITATCVRVPILRAHSESINLEFDEPFSVEEAREILLKTPGVQLL
EDWQKNYFPMPINASHDENVLVGRIRQDFSHPCCLELWICGDQILKGAALNAVQIAELLI
SKNY--------------
>Syns5701|87301615
-----------------MSSTASFQPLPNRPLTVAVLGATGAVGQELLTLLEERRFPVGE
LRLLASPRSAGRRLEWQGREVPIEAVDAAAFEGVDVVLASAGGSISRRWAPVAVAAGAVV
IDNSSAFRLDPEVPLVVPEVNPEAALAHRGIIANPNCTTILLTLALAPLQACRPIRRVVV
STYQSASGAGARAMEELRELSRTVLDGGEPVSEVLPHSLAFNLFLHNSPLQPSGYCEEEL
KMLHETRKIMALPELRLSATCVRVPVLRAHSEAVNIEFEQPFPVEEARALLAAAPGVELL
EDFAANRFPMPTDVTGRDPVAVGRIRQDLSDPNALELWLCGDQIRKGAALNAVQIAELLL
DPAWRMAAVGGAV-----
>YellB|86609034
---------------------------MGRQQRVAILGATGAVGAELLMLLEERNFPVAD
LKLLASPRSAGTYLTFKGERIPVEPVSEAAFRGLDLVLASAGASVSKAWAKPIVEAGAVL
IDNSSAFRLDPNVPLVVPEVNPQEAFRHQGIIANPNCTTILMCVAIYPLHRHIPLRRVVA
ATYQSASGAGARAMVELQEQTRAYLQGQPLQPQVFPYPIAFNLFLHNSPLQENGYCQEEM
KMVNESRKIMGSPNLRLTATCVRVPVLRTHAEALNLEFEQPFPVEKARQILAQAPGVVLI
EDWQQNRFPMPIDVAGRDEVAVGRIRQDISEPKALELWLCGDQIRKGAALNALQIAELLL
KD----------------
>Syn7002|170077890
---------------------------MSKLVNVAILGATGAVGAELLQLLEERDFPLNN
LKLLASPRSAGKTLTFKGQPITVEAVSPEAFEGIDIVLASAGGSTSKKWAKAIVEAGAVM
IDNSSAFRMDPDVPLVVPEINPAAAQQHQGIIANPNCTTILMGVAIYPLHQVQPIQRIVV
STYQSASGAGARAMEEVKQQTQAILAGEEPPTESFPYPLAFNLFPHNTPIDDAGYCQEEM
KMVNETRKIFGTPDLRISATCVRVPVLRAHSEAVNLEFAQPFEPAQAKDILTTAPGVTVV
EDWENNYFPMPMDATGKDPVLVGRIRRDISQDNGLELWLCGDQIRKGAALNAVQIAELLW
EKDWLQPAAIATAV----
>Cylr|282900543
---------------------------MSKSYSVAILGATGAVGTELLELLESRKFPVDN
LKLLASERSAGKVIQFQGENLVIESVNDRSFDRIDIVLASAGGGTSKIWAPKAVDRGAVV
IDNSSTFRMHPDVPLIVPEVNPQEAANHKGIIANPNCTTILMALVVWPLHQVKPVKRIVA
ATYQSASGAGAKAMEEVKVQSQFILEGKQPVAQVLPYPLAFNLFPHNSPMTSMGYCEEEL
KMVNETRKIFGNQDIRITATCVRVPVLRAHSEAINLEFDTPFSPDTARQILSGSPGVQLL
EDWHKNYFPMPMEASGKDEVLVGRIRQDISHPCGLELWLCGDQIRKGAALNAVQIAELLV
KQNLLG------------
>Prom9303|124021786
--------------------MLPISFFPDRPLTVAVLGASGAVGQELLQLLQERSFPIGE
LRLLASARSAGHVQAWNGSSLVVQEVSEAAFEGVDLVLASAGGSVSRQWRQVINSAGALM
IDNSSAFRMDADVPLVVPEVNPEAVAEHQGVIANPNCTTILLTLVLAPLAARRALRRVVV
STYQSASGAGARAMEELKQLTQVVLAGDTPCSEVLPHSLAFNLFLHNSPLMANSYCEEEM
KMVNETRKIMGLPDLRFTATCVRVPVLRAHSEAVNIEFDEPFPVEEARQLLKVAAGLELI
EDFEQNRFPMPTDVTDRDPVAVGRIRQDISDPNALELWLCGDQIRKGAALNAIQIAELLL
SSS---------------
>Syns7805|88809958
--------------------MSTAASLPNRPLTVAILGASGAVGQELLQLLNERRFPVEE
LRLLASARSAGTRCSWNGQDLTVQEVRESAFEGVDLVLASAGGSVSRHWRDAIVAAGAVM
VDNSSAFRMDDDVPLVVPEVNPEEAFKHRGVIANPNCTTILLTLALAPLAARRALRRVVV
STYQSASGAGAQAMEELKTHSHQVLAGTTPIPAVLPHSLAFNLFLHNSPLQANSYCEEEM
KMVNETRKIMGLPDLRFTATCVRVPVLRAHSEAVNVEFDAPFPVQEARDLLAAAPGVQLM
EDSAANRFPMPTDVAGRDPVMVGRVREDISEPKALEFWLCGDQIRKGAALNAIQIAELLL
PA----------------
>Syns7803|148238408
--------------------MSTAASLPNRPLTVAILGASGAVGQELLQLLQERHFPVKE
LRLLASARSAGTRCSWNGQDLTVQEVSESAFAGVDLVLASAGGSVSRQWREAIVAAGAVM
VDNSSAFRMDDDVPLVVPEVNPEAAIQHRGVIANPNCTTILLTLALAPLATRRALRRVVV
STYQSASGAGAQAMEELKTHSHEVLAGMTPTPAVLPHSLAFNLFLHNSPLQANRYCEEEM
KMVNETRKIMGLPDLRFTATCVRVPVLRAHSEAVNVEFDAPLPVAEARELLAAAPGVQLM
DDPASSRFPMPTDVAGRDPVMVGRVREDISEPKALEFWLCGDQIRKGAALNAIQIAELLL
PA----------------
>Cya0110|126659067
---------------------------MSKSVNVAILGATGAVGTELLELLESRNFPLNN
LKLLASPRSAGTTLKFKGETIKVEAVEAKAFDDVDLVLASAGGSTSKAWAQTIVDSGAVM
VDNSSAFRMNSDVPLIVPEINPEAAAHHQGIIANPNCTTILMAVAIYPLHQVQPIERIVV
ATYQSASGAGARAMEEVKIQSQAILKGEEPKPEVLPYPLAFNLFPHNSPLTDEGYCEEEM
KMVNETRKIFNTPHLKITATCVRVPVLRAHSEAINLEFKNPFSVAEAREIIAKSPGVELL
EDWQKNYFPMPMDASGKDDVLVGRIRQDISHTNGLELWVCGDQIRKGAALNAVQIAELLM
EKSWLNTAKSSLKV----
>Mica|166369010
---------------------------MSQKVRVAILGATGAVGTELLELLASRQFPLAS
LKLLASERSAGKTLDFRGESLLIEAVNERSFQDVDIVLASAGGSTSKAWAKTIVESGATM
IDNSSAFRMNPEVPLVVPEINPDSVDNHRGIIANPNCTTILLGVAIWPLHQVQAIERVVV
STYQSASGAGARAMEEVKEQAQAILDNRQPPTNSFPYPLAFNLFPHNTPINGQGYCEEEM
KMVNETRKIFACPELRVSATCVRVPVLRAHSESVNLEFSQPFSVVKAREILQSAPGVKLV
EDWDANYFPMPIDATGRDEVLVGRIRQDISHPNGLELWLCGDQIRKGAALNAVQIAELLV
KKNLVGSRLATV------
>Syns8109|260434828
----------------------MSSTLPNRPLNVAVLGASGAVGQELLLLLDERSFPVGE
LKLLASARSAGQTQAWNGRTLTVEEVSAQSFEGIDLVLASAGGSVSKQWREEITAAGAVM
VDNSSAFRMEDGVPLVVPEVNPDAAFAHKGVIANPNCTTILLTLALAPLAAKRAMRRVVV
STYQSASGAGARAMEELKNLSQTVLDGGTPKGEVLPYSLAFNLFLHNSPLQANSYCEEEM
KMVNETRKIMGLPDLCFTATCVRVPVLRAHSEAVNIEFESPFPVDEARELLEAAPGVELI
DDPAANRFPMPTDVTGRDPVAIGRIRQDISDANALELWLCGDQIRKGAALNAVQIAELLI
KK----------------
