# Supplementary material for: Genome fluctuations in cyanobacteria reflect evolutionary, developmental and adaptive traits
Source: BMC Evol Biol. 2011 Jun 30;11:187. doi: 10.1186/1471-2148-11-187 (PMC3141437; doi:10.1186/1471-2148-11-187)
Supplement: Additional file 8 — Individual and concatenated alignments for protein groups. Compressed file containing all alignments of individual groups (fasta format) and the concatenated alignment of 285 single-copy genes (phylip format). [file 1471-2148-11-187-S8.GZ › Cyanos1485.faa]

>Syne7942|81300669
------------------------------------------------MEQAVSDAEILL
VDDEPGLREAVQAYLED-SGFRVRTAANAQEGWEQLQQARPDLVITDVMMPRVDGYQFLA
QLRGDDRFKALPVILLTARGMTGDRIQGYEAGCDDYIAKPFDPDELVVRVENLLRRR-RE
TIA-AVADTGNPDLAEVARQVAEIRAMLQQK---------PQ-LQTQATP-LALDLTPRE
ESVLKLVAQGLMNKEIARELDTSVRNIEKYVSRLFSKTGTNSRTELVRFSLEHGLAD---
---
>PromCC|33239646
-----------------------------------------MDDQQLSTLEDQPKARILL
VDDEPGIRTAVQAYLND-EGFDVLTAIDGEDGLQKAKQFMPDVVITDVMMPQCDGYELLR
QLREDERLGGTPVIFLTAKGMTIDRTQGYQAGVDDYIPKPFDPDELVARVKNVVKRQ-ER
LLA-EAARFADTDVGQMAKQITEIKSMLTQN---------DS-NSSRKDL-VIPSFTPRE
ASVLQLVAEGLMNKEIARQLETSIRNVEKYVSRLFIKTGTSSRTELVRYALENHLVT---
---
>Crow|67924577
--------------------------------------------------MMSDSATILL
VDDEPSVRESVQAYLEYSGNLTVKVASNATNAWEILQTIIPDVIISDIMMPEVDGYQFLE
KLRDDPRFQSIPVVFLTARGMTSDRIKGYNAGCDAYLPKPFDPEELEAIVNNLLERR-KV
N---GKAGSDSAKLEEIAQEIRELKEQLGQQ---------QNNLTTTPPP-IKIDLTPRE
QSVLDLVAEGLMNKEIAARLETSVRNVEKYVSRLFSKTGTNSRTELVRFALKHGLTE---
---
>Syn7335|254422985
--------------------------------------------------MTEAPSKILL
VDDEPGLRESVQAYLED-SDFEVRVASNAQEGWELLQQEIPNVLISDIMMPQVDGYQFLK
QVREDARFQALPVVFLTARGMTSDRIQGYQAGADAYLPKPFDPEELVAIVTSLIERR-AA
Q---APDASATPDIATMARQIEEIKALLTQR---------GSMIKQNNSG-IKIDFTPRE
QDVLNLVAEGLMNKEIASRLGTTVRNVEKYVSRLFGKTGTNSRTELVRYALENGLVTT--
---
>Syn307|148243360
--------------------------------------MDGSQEKDHAEELLNAPPRVLL
VDDEPGLRTAVQAYFED-EGFIVSTAADGEEGWEKAQSEVPDVVLSDVMMPRVDGFGLLK
LLREDERLGGTPVIFLTAKGMTADRIAGFRAGVDDYIPKPFDPDELVARVRNVVQRQ-ER
LLK-EAARYADTDLGQMAKQIGEIRTMLQGG---------AGK--AAGQS-VEHSFTPRE
ASVLQLVAEGLMNKEIARQLETSIRNVEKYVSRLFAKTGTASRTELVRYALEHGLVH---
---
>Syn9605|78213935
-------------------------------------MSDAPTPTAESAEAVAPAPRLLL
VDDEPGLRAAVQAYLED-EGFEVTTAVDGEEGFAKAQQMLPDVVISDVMMPRLDGYGLLQ
KLRADERLGGTPVIFLTAKGMTADRTQGYLAGVDDYIPKPFDPDELVARVRNVAQRQ-QR
LLQ-EAARFADTDMGQMAKQITEIRSLLAQA---------EA--LPSTEP-VVHSFTPRE
ASVLQLVAEGLMNKEIARQLETSIRNVEKYVSRLFNKTGTSSRTELVRYALEHRLVT---
---
>Nosp|186681953
-----------------------------------------------------MSAQLLL
VDDEPGIREAVKDYLQE-SGFSVQVASNALEGWEWMQMNTPDLVISDVMMPQVDGYQFLK
QLREDPRFQALPVVFLTAKGMTGDRIQGYHAGVDAYLPKPFDPDELVAIVENLLARR-AA
KTTTTGDDAETPDLAELANQIAQIKALLTQR---------NA-ISQSPAP-FKIDLTPRE
QSVLNLVAEGLMNKEIARRLETSVRNVEKYVSRLFSKTGTNSRTELVRFALEHGLAK---
---
>PromAS|123967724
-----------------------------------------MNEINQINNELVRKSRILL
VDDEPGLRTAVKTFLED-EGFEIIIAVDGEDGWEKAQTIFPDLIISDVMMPRANGYDLLK
KIREDEKLGGTPVIFLTAKGMTLDRTEGYLAGVDDYISKPFDPDELAARVKNVINRQ-ER
LLK-EAARFADIDVSKMAKQITEIKSMLTDQ---------NQ-TNPENKI-NLPSFTPRE
ASVLQLVAEGLMNKEIARKLETSIRNVEKYVSRLFIKTGTSSRTELVRYALENHLVK---
---
>Rapb|282896572
-----------------------------------------------------MSAQLLL
VDDEPGLREAVKEYLQE-SGFGVRVASNAREGWELIQQNTPDLVISDVMMPQVDGYQFLK
QLRDDPRFASLPVIFLTAKGMTSDRIQGYQAGVDAYLPKPFDPDELIAIINNLLEKR-VT
QTTVVGEDSENIEIAKLAHEIAKIKDLLSPK---------IG-ISQTPPP-FAIDLTPRE
QSVLNLVAQGLMNKEIARKLETSVRNVEKYVSRLFSKTGTNSRTELVRFALEHGLAQ---
---
>YellA|86605502
----------------------------------------MAPFAQAKSEPASARARILL
VDDEPGLREAVQAYLED-SGFEVIPAANAQQALQLLSTTQPQLIISDIMMPGMDGYQFLA
QVRKLDPYSHLPVVFLTAKGMTADRIQGYRAGVDAYLPKPFDPEELVAIVSNLIERS---
----RAASPSEV----VARELASIRALLSERTLPPTIPSQPPTPTPLPPP-IKVELTPRE
QQVLEKVAEGLMNKEIAKQLQTSVRNVEKYVTRLLNKTGTSSRTELVRYALTYGLIRL--
---
>Prom9215|157412526
-----------------------------------------MNETNQINNEAVRKSRILL
VDDEPGLRTAVKTFLED-EGFEIFIAVDGEDGWEKAKTIFPDLIISDVMMPRANGYALLE
KIREDEKLGGTPVIFLTAKGMTLDRTEGYLAGVDDYISKPFDPDELAARVKNVINRQ-ER
LLK-EAARFADIDVSKMAKQITEIKSMLTDQ---------NP-TNSENKI-DIPSFTPRE
ASVLQLVAEGLMNKEIARKLETSIRNVEKYVSRLFIKTGTSSRTELVRYALENHLVK---
---
>PromN2A|72383373
-----------------------------------------MSDPNPSTQEVSQTPRILL
VDDEPGLRTAVQAYLED-EGFQVTTAVDGEEGWEKAQKMIPDVIISDVMMPRCDGYGLLK
KIREDERLGGTPVIFLTAKGMTADRTQGYQAGVDDYMPKPFDPDELVARVKNVVQRQ-ER
LLT-EAARFANADVGQMAKQITEIKSMLSHG---------DK-NHSRKDD-SIPNFTPRE
ASVLQLVAEGLMNKEIARQLETSIRNVEKYVSRLFIKTGTSSRTELVRYALENHLVT---
---
>Syns9917|87123578
----------------------------------MTTPRPADQEPPATAEASHPTPRLLL
VDDEPGLRSAVQAYLED-EGFDVTTAVDGEEGFAKAQQLLPDLVISDVMMPRCDGYGLLS
RMREDERLGGTPVIFLTAKGMTADRTQGYLAGVDDYIPKPFDPEELVARVRNVVRRQ-DR
LLA-EAARFADADVGQMARQINEIRSMLSGA---------AAEAVAAAEA-PQLSFTPRE
ASVLQLVAEGLMNKEIARQLETSIRNVEKYVSRLFIKTGTSSRTELVRFALQHRLVE---
---
>Prom9312|78778557
-----------------------------------------MNEINQINNETVRKSRILL
VDDEPGLRTAVKTFLED-EGFEIFIAVDGEDGWEKAQTIFPDLIISDVMMPRANGYALLE
KIREDEKLGGTPVIFLTAKGMTLDRTEGYLAGVDDYISKPFDPDELAARVKNVINRQ-ER
LLK-EAARFADIDVSKMAKQITEIKSMLTDQ---------NP-TNSENKI-NLPSFTPRE
ASVLQLVAEGLMNKEIARQLETSIRNVEKYVSRLFIKTGTSSRTELVRYALENNLVK---
---
>SynsBL|116072038
-------------------------------------MSDAPIPPTEEQEAPPPAPRLLL
VDDEPGLRTAVQAYLED-EGFDVATAVDGEEGFTKAQQMLPDVVISDVMMPRLDGYGLLK
KLRDDERLGGTPVIFLTAKGMTADRTQGYMAGVDDYIPKPFDPDELVARVRNVAQRQ-HR
LLQ-EAARFADTDMGQMAKQITEIRSLLAQA---------EA--LPSKDP-VVHSFTPRE
ASVLQLVAEGLMNKEIARQLETSIRNVEKYVSRLFNKTGTSSRTELVRYALEHRLVT---
---
>Prom9515|123965433
-----------------------------------------MNDTNQINNDTIRKSKILL
VDDEPGLRTAVKTFLED-EGFEISIAVDGEDGWEKAQTIFPDLIISDIMMPRSNGYALLE
KIREDEKLGGTPVIFLTAKGMTLDRTQGYLAGIDDYIAKPFDPDELSARVKNVINRQ-ER
LLK-EAARFADIDVSKMAKQITEIKSMLTDQ---------NP-LNQENSI-DIPNFTPRE
ASVLQLVAEGLMNKEIARKLETSIRNVEKYVSRLFIKTSTSSRTELVRYALENHLVK---
---
>Cya8802|257059684
---------------------------------------------------MSNPEKILL
VDDEPGVRESVQAYLEYSGDFNVKVASNANQAWELIEKEIPDLIISDIMMPQVDGYQFLG
KLREDPRYQSLPVVFLTARGMTSDRIQGYHAGCDAYLSKPFDPEELEAIVKNLLERR-KV
S---IKASSESVKLEEIAQEIREIKAQIGQQ---------PH-LVTTPSP-IKIELTPRE
QSVLDLVAEGLMNKEIASRLNTSVRNVEKYVSRLFSKTGTNSRTELVRFALKHGLTQ---
---
>Prom9313|33864308
-----------------------------------------MSETLPQNVEAAPSPRLLL
VDDEPGLRTAVQAYLED-EGFEVTTAVDGDDGWQKAQEMLPDLVISDVMMPRCDGYGLLK
RMREDERLGGTPVIFLTAKGMTADRTEGYLAGVDDYIPKPFDPEELVARVRNVVRRQ-DR
LLR-EAARFADTDVGQMARQITEIRTMLAHG---------DG--SSSKDV-ALHNFTPRE
ASVLQLVAEGLMNKEIARKLETSIRNVEKYVSRLFIKTGTSSRTELVRYALENQLVT---
---
>Cya7822|196259116
---------------------------------------------------MSKQASILL
VDDEPGIRESVQAYLEYGDEFQVQVASNAHQAWDFLQKNPPDLVISDIMMPEVDGYQFLK
KLRENQRYETIPVVFLTARGMTSDRIQGYNAGCDAYISKPFDPEELEAIVKNLLERR-KV
N---SQGNADVAQLAEIAQDIREIKEKLGHT---------EN-LTTTPPP-IKIELTPRE
QSVLDLVAEGLMNKEIAARLDTSVRNVEKYVSRLFSKTGTNSRTELVRFALKHGLTK---
---
>Cya7424|218439897
---------------------------------------------------MSKQANILL
VDDEPGVRESVQAYLEYADDFQVQVASHANQAWEILQKNPPDLVISDIMMPEVDGYQFLK
KLRDDPRYEAIPVVFLTARGMTTDRIQGYNAGCDAYLSKPFDPEELEAIVKNLLERR-KA
T---SQANTDASQLAEIAQDIREIKKKLGDS---------ES-LATTPPP-IKIELTPRE
QSVLDLVAEGLMNKEIAARLDTSVRNVEKYVSRLFSKTGTNSRTELVRFALKHGLTK---
---
>PromN1A|124024957
-----------------------------------------MSDPNPSTQEVSQTPRILL
VDDEPGLRTAVQAYLED-EGFQVTTAVDGEEGWEKAQKMIPDVIISDVMMPRCDGYGLLK
KIREDERLGGTPVIFLTAKGMTADRTQGYQAGVDDYMPKPFDPDELVARVKNVVQRQ-ER
LLT-EAARFANADVGQMAKQITEIKSMLSHG---------DK-HHSRKDD-SIPNFTPRE
ASVLQLVAEGLMNKEIARQLETSIRNVEKYVSRLFIKTGTSSRTELVRYALENHLVT---
---
>Micc|254415526
-----------------------------------------------------MSAQLLL
VDDEPGIRESVPAYLEEVGGFTVDVASNANDAWQMLQQKTPDLVITDIMMPQVDGYQFLK
KLREDPRFKSLPVIFLTARGMTTDRIQGYQAGCDAYLSKPFDTDELVAIVENLLERR-AT
T---AQETAGTADLGNIEKELTAIREMLAQR---------GN-ISQTPPP-IRIDFTPRE
QSVLDLVAQGLMNKEIARRLETSVRNVEKYVSRLFSKTGTNSRTELVRYALEHGLTQ---
---
>Prom9202|254525844
-----------------------------------------MNETNQINNEAVRKSRILL
VDDEPGLRAAVKTFLED-EGFEIFIAVDGEDGWEKAKTIFPDLIISDVMMPRANGYALLE
KIREDEKLGGTPVIFLTAKGMTLDRTEGYLAGVDDYISKPFDPDELAARVKNVINRQ-ER
LLK-EAARFADIDVSKMAKQITEIKSMLTDQ---------NP-TNSENKI-DIPSFTPRE
ASVLQLVAEGLMNKEIARKLETSIRNVEKYVSRLFIKTGTSSRTELVRYALENHLVK---
---
>Nods|119513113
-----------------------------------------------------MSAQLLL
VDDEPGLREAVSDYLQE-SGFSVQVASNAREGWDWMQQNTPDLVISDVMMPQVDGYQFLK
QLREDPRFQTVPVIFLTAKGMTGDRIQGYQAGVDAYLPKPFDPDELVAIVENLLSRR-LT
KA--TGEESETIDIAELANQIAQIKALLTQR---------SA-ISQSPAP-FKIDLTPRE
QSVLNLVAEGLMNKEIARRLETSVRNVEKYVSRLFSKTGTNSRTELVRFALEHGLAK---
---
>Cyab|254432209
----------MTPDHPGSDLTTGAPDSGDPSPENASGHAAQDSAQDSTQASPPAPVRLLL
VDDEPGLRTAVKAYLED-EGFAVTTANDGEEGWEKAQELLPDVVISDVMMPCCDGYGLLR
KLRADERLGGTPVIFLTAKGMTADRIAGFQAGCDDYIPKPFDPDELVARVRNAVRRQ-ER
LLA-EAARFADADIGQMARQITEIRSLLATG---------GQ--AKKPAGSTDLVFTPRE
ASVLQLVAEGLMNKEIARRLETSIRNVEKYVSRLFIKTGTASRTELVRYALEHGLVE---
---
>Acam|158335372
-----------------------------------------------------MTGHLLL
VDDEPGLREAVQAYLED-SGFTVDVASNAKAGWELLQQRIPDLVISDIMMPEVDGYQFLA
QLREDPRFMRLPIVFLTARGMTKDRIEGYNAGVDAYLSKPFDPDELVAIVTNLLTRK-E-
----AKDANATTDIADLANQVAEIRAILMNR---------AP-LPTQNTPTVKIDFTPRE
QSVLDLVAVGLMNKEIARRLETSVRNVEKYVSRLFSKTGTNSRTELVRFALENGLTQ---
---
>Prom9301|126695527
-----------------------------------------MNEINLINNEPVRKSRILL
VDDEPGLRTAVKTFLED-EGFEIFIAVDGEDGWEKAQTVFPDLIISDVMMPRANGYALLE
KIREDEKLGGTPVIFLTAKGMTLDRTEGYLAGVDDYISKPFDPDELAARVKNVINRQ-ER
LLK-EAARFADIDVSKMAKQITEIKSMLTDQ---------NQ-ANPENKI-NLPSFTPRE
ASVLQLVAEGLMNKEIARQLETSIRNVEKYVSRLFIKTGTSSRTELVRYALENHLVK---
---
>Artm|209523564
------------------------------------MSNQIPENEPQGEEIPPVSPRLLL
VDDEPGLREAVQAYLED-SNFIVDVAENAKLGWELLQQNLPDLVITDIMMPEVDGYQFLE
QMRSEPKFKALPVVFLTAKGMKGDRIQGYQAGCDAYLSKPFDPEELVAIVKNLLERR--A
ATR-QEAEEGTPDITALAGQIARIENMLKGK---------TG-INLSPSP-IKIDLTPRE
QSVLDLVAQGLMNKEIASRLETSVRNVEKYVSRLFTKTGTNSRTELVRYALEHGLTK---
---
>Syne6301|56752243
------------------------------------------------MEQAVSDAEILL
VDDEPGLREAVQAYLED-SGFRVRTAANAQEGWEQLQQARPDLVITDVMMPRVDGYQFLA
QLRGDDRFKALPVILLTARGMTGDRIQGYEAGCDDYIAKPFDPDELVVRVENLLRRR-RE
TIA-AVADTGNPDLAEVARQVAEIRAMLQQK---------PQ-LQTQATP-LALDLTPRE
ESVLKLVAQGLMNKEIARELDTSVRNIEKYVSRLFSKTGTNSRTELVRFSLEHGLAD---
---
>Anav|75906526
-----------------------------------------------------MSAQLLL
VDDEPGLREAVKDYLQE-SGFSVQVASNAREGWDLMQQSTPDLVISDVMMPQVDGYQFLK
QLREDPRFQSLPVVFLTAKGMTSDRIQGYQAGVDAYLPKPFDPDELVAIIENLLTRR-NS
KPPKTTEEGETPDIAELANQIAQIKALLTQR---------NA-ISQSPAP-FKIDLTPRE
QSVLNLVAEGLMNKEIARRLETSVRNVEKYVSRLFSKTGTNSRTELVRFALEHGLAK---
---
>Artp|284051985
------------------------------------MSNQIPENEPQGEEIPPVSPRLLL
VDDEPGLREAVQAYLED-SNFIVDVAENAKLGWELLQQNLPDLVITDIMMPEVDGYQFLE
QMRSDPKFKALPVVFLTAKGMKGDRIQGYQAGCDAYLSKPFDPEELVAIVKNLLERR-AA
TR--QEAEDGTPDITALAGQIARIENMLKGK---------TG-INLSPSP-IKIDLTPRE
QSVLDLVAQGLMNKEIASRLETSVRNVEKYVSRLFTKTGTNSRTELVRYALEHGLTK---
---
>Cya7425|220909984
-----------------------------------------------------MSAHLLL
VDDEPGLREAVQAYLED-SGFSVAAAPNAQAGWELLQQQTPDLVITDIMMPQVDGYQFLQ
QLRDDPRYSRLPVVFLTARGMTKDRIQGHNAGVDAYLAKPFDPDELVAIVKNILRQRT--
----NQQSSESTNLADLASQIAEIRSILTKQ---------NA-LERNITP-IKIDLTPRE
QSVLDLVAQGLMNKEIARHLNTSVRNIEKYVSRLFSKTGTNSRTELVRFALEHGLTS---
---
>Cya51142|172039096
---------------------------------------------------MSDSATILL
VDDEPSVRESVQAYLEYSGDLTVKVASNATDAWRILEKITPDVIISDIMMPEVDGYQFLE
KLRDDPRFQGIPVIFLTARGMTSDRIKGYNSGCDAYLPKPFDPEELEAIVKNLLERR-KT
N---EKTATDSAKLEEIAQEIRELKQQLGQQ---------QNTLTTTPSP-IKIDLTPRE
QSVLDLVAEGLMNKEIAARLETSVRNVEKYVSRLFSKTGTNSRTELVRFALKHGLTE---
---
>Lyns|119493971
------------------------------------MSSQTQGNDNEGMEVPQIPSRLLL
VDDEPGLREAVQAYLED-SDFTVDVAGNAREGWELLQQNLPDLVITDIMMPEVDGYQFLK
QMREDPLFKALPVVFLTAKGMTTDRIQGYQAGCDAYLSKPFDPEELVVIVKNLLERR-AV
A-T-ASSSDGNPDIAALAGQIARIENMLKGK---------SG-ITPTPPP-IKIDLTPRE
QSVLDLVAQGLMNKEIARRLETSVRNVEKYVSRLFTKTGTNSRTELVRYALEHGLTQ---
---
>Prom9211|159902728
-----------------------------------------MTESKTPDLEILKLPRILL
VDDEPGIRTAVQAYLED-EGFAVTTAIDGEEGWQKAQQIVPDVVISDVMMPRCDGYGLLK
RLREDERLGGTPVIFLTAKGMTIDRTQGYQAGVDDYIPKPFDPDELIARVRNVVKRQ-ER
LLT-EAARFADTDVSQMAKQITEIRSMLTQG---------DK-NNSKKDL-IIPNFTPRE
ESVLQLVAEGLMNKEIARKLETSIRNVEKYVSRLFIKTGTSSRTELVRYALENNLVT---
---
>Noss|17229228
-----------------------------------------------------MSAQLLL
VDDEPGLREAVKDYLQE-SGFSVQVASNAREGWDLMQQSTPDLVISDVMMPQVDGYQFLK
QLREDPRFQSLPVVFLTAKGMTSDRIQGYQAGVDAYLPKPFDPDELVAIVENLLIRR-NS
KPQKTTEEGETPDIAELANQIAQIKALLTQR---------NA-ISQSPAP-FKIDLTPRE
QSVLNLVAEGLMNKEIARRLETSVRNVEKYVSRLFSKTGTNSRTELVRFALEHGLAK---
---
>Cya8801|218246642
---------------------------------------------------MSNPEKILL
VDDEPGVRESVQAYLEYSGDFNVKVASNANQAWELIEKEIPDLIISDIMMPQVDGYQFLG
KLREDPRYQSLPVVFLTARGMTSDRIQGYHAGCDAYLSKPFDPEELEAIVKNLLERR-KV
S---IKASSESVKLEEIAQEIREIKAQIGQQ---------PH-LVTTPSP-IKIELTPRE
QSVLDLVAEGLMNKEIASRLNTSVRNVEKYVSRLFSKTGTNSRTELVRFALKHGLTQ---
---
>Glov|37521157
-----------------------------------------------------MAAHLLL
VDDDPGIRLALQAYLED-EGFGVTTARNAIEGLELAEKHQPDLVITDIMMPQVDGYRFLQ
KLRALPRFRYTPVVFLTAKGQTADRIQGYRHGCDAYMPKPGDPEELVAIVRNLLDRS---
--------------RQVQSEIVSLVSELNHR---------PAPVAIEA---IDLDLTPRE
QEVLLLVYAGLMNKEIAGRLERSTRNVEKYVSRLLAKTGTSSRTELVRFALEHGLVSPGS
AAG
>Syns8102|33866819
-------------------------------------MTDTPLPSTDEQEAPPPVPRLLL
VDDEPGLRTAVQAYLED-EGFEVTTAVDGEEGFSKAQQMLPDVVITDVMMPRLDGYGLLK
KLRADERLGGTPVIFLTAKGMTADRTQGYLAGVDDYIPKPFDPDELVARVRNVAQRQ-QR
LLQ-EAARFADTDMGQMAKQITEIRSLLAQA---------EA--LPSKEP-VVHSFTPRE
ASVLQLVAEGLMNKEIARQLETSIRNVEKYVSRLFNKTGTSSRTELVRYALEHRLVT---
---
>Thee|22298806
-----------------------------------------------------MTAKLLL
VDDEPGVREAVSAYLED-SGFEVTAVANAQAALEYLETHVPDVIITDIMMPQMDGYAFLE
TVRQQPHLSHIPVIFLTARGMTRDRIQGYDAGCDAYLAKPFDPDELVAIIKNLLRRQ-A-
----AARDEAEPNLAELAQQIAELRAMLVQQ---------GK-RHPTAPP-IQLDLTPRE
ASVLQLVVKGLMNKEIASQLNTSVRNIEKYVSRLFVKTGTSSRTELVRFALEHGLAD---
---
>Syns9916|116073982
----------------------------------MTATPPVDADLQGADDANRPAARLLL
VDDEPGLRAAVQAYLED-EGFVVTTAVDGLDGWEKAQQQMPDLVISDVMMPRCDGYGLLE
KMRADERLGGTPVIFLTAKGMTADRTQGYLAGVDDYIPKPFDPDELVARVRNVVRRQ-DR
LLT-EAARFADADVGQMAKQISEIRSMLTGS---------AD-AAASPDT-PQLSFTPRE
ASVLQLVAEGLMNKEIARQLETSIRNVEKYVSRLFIKTGTSSRTELVRFALQHHLVD---
---
>PromMED|33860729
-----------------------------------------MNDTNQINNEAIRKSKILL
VDDEPGLRTAVKTFLED-EGFEIFIAVDGEDGWEKAQTIFPDLIISDIMMPRSNGYALLE
KIREDEKLGGTPVIFLTAKGMTLDRTQGYLAGIDDYISKPFDPDELSARVKNVINRQ-ER
LLK-EAARFADIDVSKMAKQITEIKSMLTDQ---------NP-LNKENSI-DIPSFTPRE
ASVLQLVAEGLMNKEIARQLETSIRNVEKYVSRLFIKTSTSSRTELVRYALENHLVK---
---
>Scys6803|16329388
MGLSLLRPRLVFLEFIPRDRLMGGGISQSGNLLRSPPTKPPYLPLHDCITAMAEPISLLL
VDDEPGVRESVQAFLEDSGDFKVDLAANATEAWDYLQHHLPALVISDIMMPQVDGYQFLQ
KLREDARFQSLPVVFLTARGMTGDRIQGYQTGCDAFLSKPFDPDELEAIVRNLLARQ-QA
S---SDAGSESAKLQEIYQEIRALKEQIGQP---------SG-IHTTPSP-IKLDFTPRE
QSVLDLVSQGLMNKEIAAQLKTSVRNVEKYVSRLFTKTGTNSRTELVRFALQHGLTE---
---
>Syn9902|78185674
-------------------------------------MSDAQTPPSEEQEAPPPAPRLLL
VDDEPGLRTAVQAYLED-EGFDVTTAVDGEEGFTKAQQMLPDVVISDVMMPRLDGYGLLK
KLRDDERLGGTPVIFLTAKGMTADRTQGYMAGVDDYIPKPFDPDELVARVRNVAQRQ-QR
LLQ-EAARFADTDMGQMAKQITEIRSLLAQA---------EA--LPSKDP-VAHSFTPRE
ASVLQLVAEGLMNKEIARQLETSIRNVEKYVSRLFNKTGTSSRTELVRYALEHRLVT---
---
>Trie|113477889
--------------------------------------------------MSQVSGKILL
VDDEPGLREAVQAYLED-SHFNVDVASNANEGWDILEKNLPDLVITDVMMPQVDGYQFLQ
KLREEPRFKALPVVFLTAKGMTTDRIQGYQAGCDAYLSKPFDPEELVAIVNNLLERR-AS
AQT-ANGDEKTSDIAALAGQIAEIKAMLMGK---------NA-IAKTTSV-IKIDLTPRE
QSVLDLVARGLMNKEIARDLSTSVRNVEKYVSRLFTKTGTNSRTELVRYALEHGLTN---
---
>Syn9311|113953078
---------------------------------------------MTETPSEVLTPRLLL
VDDEPGLRTAVQAYLED-EGFDVTTAEDGEEGFIKAQQMLPDLVISDVMMPRLDGFGLLR
KLREDERLGGTPVIFLTAKGMTADRTQGYLAGVDDYIPKPFDPDELVARVRNVAQRQ-QR
LLQ-EAARFADTDMGQMAKQITEIRSLLAQA---------DA--LPNQDP-VQHNFTPRE
ASVLQLVAEGLMNKEIARQLETSIRNVEKYVSRLFIKTETSSRTELVRYALQHHLVN---
---
>NoAz|298491730
-----------------------------------------------------MSAQLLL
VDDEPGLREAVKEYLQE-SGFKVQTASNAREGWDMMQHSIPDLVISDIMMPQVDGYHFLK
QMRDDARFQALPVVFLTAKGMTGDRIQGYQAGVDAYLAKPFDPDELVAIVENLLVRH-TV
KTQVASEDTENMDIAKLAHEISKIKDLLSPR---------NA-ITQTPPP-FKIDLTPRE
QSVLNLVAEGLMNKEIARRLETSVRNVEKYVSRLFSKTGTNSRTELVRFALEHGLAK---
---
>Ucyn|284929446
---------------------------------------------------MSNSPVILL
VDDEPSVCDSIQAYLEYNGDLIVKIANNAKEAWKLLETTIPDIIISDVMMPEIDGYQFLE
RIRHNNRLQTIPLIFLTARGMTADRIKGYNAGCDAYLPKPFDPEELEAIVKSFLERR-KI
N---EKIGNNSVKLEEIAQEIKGLKEQLGQQ---------KTHLTVIPPS-IKIDLTPRE
KSVLDLVAEGLMNKEIAARLNTSVRNVEKYVSRLFGKTETNSRTELVRFALKHGLTQY--
---
>Syns5701|87300868
------------------------------MSQNESASRPEEETSAEEPISPPAPARLLL
VDDEPGLRTAVQAYLED-EGFDVTTANDGEEGWTAAQELIPDLVISDVMMPRLDGYGLLK
RLRGDERLGGTPVIFLTAKGMTADRIEGFQAGVDDYIPKPFDPDELVARVRNVVRRQ-ER
LLA-EAARYADADIGQMARQITEIRSLLQQT---------GS--HKSATP-ATHSFTPRE
ASVLQLVAEGLMNKEIARRLETSIRNVEKYVSRLFTKTGTTSRTELVRYALENGLVD---
---
>YellB|86608817
--------------------------------------MASSPPAKPEPPAASPAARILL
VDDEPGLREAVQAYLED-SGFEVIPAANAQQALQLLSTAQPQLIISDIMMPGMDGYQFLA
QLRKLEPYSHLPVVFLTAKGMTADRIQGYRAGVDAYLPKPFDPEELVAIVSNLIERS---
----RAASPSEV----VARELASIRALLSERTLATATPAQTSAPTPLPPP-IKVELTPRE
QQVLEKVAEGLMNKEIAKQLQTSVRNVEKYVTRLLNKTGTSSRTELVRYALTYGLIRL--
---
>Syn7002|170077233
---------------------------------------------------MDKRYNILL
VDDEPGVREAVQAYLEDDEALTVTTAENATKAWDVLQTFTPDLVISDIMMPQVDGYQFLG
QLREDPRFKTLPVIFLTARGMTGDRIQGYQAGCDAYLPKPFEPEELEAIVKNLLTREAAI
A---EQQDGGGSNLEGIAQDLREIKQFLGQQ---------NQ-LVTTPPP-LKIDLTPRE
QSVLDLVAQGLMNKEIAKELETSVRNVEKYVSRLFSKTGTNSRTELVRYALKHGLTQ---
---
>Cylr|282900084
-----------------------------------------------------MSAQLLL
VDDEPGLREAVKEYLQE-SGFGVRVASNAREGWELIQQNTPDLVISDIMMPQVDGYQFLK
QLRDDPRLASLPVIFLTAKGMTGDRIQGYQAGVDAYLSKPFDPDELIAIINNLLEKR-IS
QTTVAGEDSENMEIAKLAHEIAKIKDLLTPR---------TG-ISQTPPP-FTIDLTPRE
QSVLNLVAQGLMNKEIARKLETSVRNVEKYVSRLFSKTGTNSRTELVRFALEHGLAQ---
---
>Prom9303|124024406
-------------------------------------------------MEAAPSPRLLL
VDDEPGLRTAVQAYLED-EGFEVTTAVDGDDGWQKAQEMLPDLVISDVMMPRCDGYGLLK
RMREDERLGGTPVIFLTAKGMTADRTEGYLAGVDDYIPKPFDPEELVARVRNVVRRQ-DR
LLR-EAARFADTDVGQMARQITEIRTMLAHG---------DG--SSSKDV-ALHNFTPRE
ASVLQLVAEGLMNKEIARQLETSIRNVEKYVSRLFIKTGTSSRTELVRYALENQLVT---
---
>Syns7805|88809882
---------------------------------------------MTASVPEQPPVRLLL
VDDEPGLRSAVQAYLED-EGFEVTTAVDGEEGFSKAQQMLPDVVITDVMMPRLDGYGLLT
RLRADERLGGTPVIFLTAKGMTADRTQGYLAGVDDYIPKPFDPDELVARVRNVAQRQ-QR
LLQ-EAARFADADMGQMAKQITEIRSLLAQA---------EA--LPAQEP-VQHSFTPRE
SSVLQLVAEGLMNKEIARQLETSIRNVEKYVSRLFIKTGTSSRTELVRYALQHRLVE---
---
>Syns7803|148240645
---------------------------------------------MTASVPEQPPVRLLL
VDDEPGLRSAVQAYLED-EGFEVTTAVDGEEGFGKAQQLLPDVVITDVMMPRLDGYGLLT
RLRADERLGGTPVIFLTAKGMTADRTQGYLAGVDDYIPKPFDPDELVARVRNVAQRQ-QR
LLQ-EAARFADADMGQIAKQITEIRSLLAQA---------EA--LPAQEP-VQHTFTPRE
SSVLQLVAEGLMNKEIARQLETSIRNVEKYVSRLFIKTGTSSRTELVRYALQHRLVE---
---
>Cya0110|126659007
---------------------------------------------------MSDSATILL
VDDEPSIRESVQAYLEYSGDLTVKVASNATDAWQVLEKTIPDVIISDIMMPEVDGYEFLE
KLRNDSRFEGIPVIFLTARGMTSDRIKGYHSGCDAYLPKPFDPEELEAIVKNLLERR-KT
N---EKTATDSVKLEEIAQEIRELKQQLGQQ---------QNTLITTPPP-IKIDLTPRE
QSVLDLVAEGLMNKEIAARLETSVRNVEKYVSRLFSKTGTNSRTELVRFALKHGLTE---
---
>Mica|166364497
---------------------------------------------------MDTPAKVLL
VDDEPGVRESVQAYLQYGDDFEVRTASNANEAWDLLNQEIPELVISDIMMPQVDGYQFLK
KLREDARFQTIPVVFLTARGMTSDRIQGYNAGCDAYLSKPFDPEELEALIKSLIERR-RQ
S---LQATSENARLEEIARDIRELKQQVGQQ---------NT-FTTTPPP-IKIDLTPRE
QSVLDLVAEGLMNKEIASRLETSVRNVEKYVSRLFSKTGTNSRTELVRFALKHGLTN---
---
>Syns8109|260435869
-------------------------------------MSDAPTPTAESAEAAALAPRLLL
VDDEPGLRTAVQAYLED-EGFEVTTAVDGEEGFAKAQQMLPDVVISDVMMPRLDGYGLLQ
KLRADERLGGTPVIFLTAKGMTADRTQGYLAGVDDYIPKPFDPDELVARVRNVAQRQ-QR
LLQ-EAARFADTDMGQMAKQITEIRSLLAQA---------EA--LPSTEP-VVHSFTPRE
ASVLQLVAEGLMNKEIARQLETSIRNVEKYVSRLFNKTGTSSRTELVRYALEHRLVT---
---
