# Supplementary material for: Genome fluctuations in cyanobacteria reflect evolutionary, developmental and adaptive traits
Source: BMC Evol Biol. 2011 Jun 30;11:187. doi: 10.1186/1471-2148-11-187 (PMC3141437; doi:10.1186/1471-2148-11-187)
Supplement: Additional file 8 — Individual and concatenated alignments for protein groups. Compressed file containing all alignments of individual groups (fasta format) and the concatenated alignment of 285 single-copy genes (phylip format). [file 1471-2148-11-187-S8.GZ › Cyanos1486.faa]

>Syne7942|81300717
MSEEQVVPT---------------------------------------------------
------------------------------------------------------------
------------------------------------------------------------
-----PEAAAKPAAKK--------------------------------------EKP---
PA--LEDKPFKEFVQTDLLPAVQQALSDRGLADLDLQFVEAPLPVTG----DRCWQLQGS
WAKGQ---RRFLLGFSEESLTAPKVFSLADGKATPATLEAFLGDER---KITLPLLLNRI
LSRLNGQ-KWLEQN--------------------------
>PromCC|33240441
MENNQDLSA---------------------------------------------------
------------------------------------------------------------
--------------------------------------------------NNPPLSPEAR
KSSQLEGEKSLIK-----------------------------------------KKP---
PK--LEEKPFEEFVNKHLIPEISNSLSSKGISLESIILKKDQRPVVG----GECWIVYGE
LLNG----KRFWITFNSDDIKSTKNICLAESSSEAALLESFLIDEK---KITLQLLTSRF
MQRLNGQ-KWLGDN--------------------------
>Crow|67920789
MKPYIFDNN---------------------------------------------------
------------------------------------------------------------
-----------------------------------------------------------K
ITGTIMAEETKPVAKK--------------------------------------GKP---
PA--IEKKPFTEFMEEHFTPTLKESLTKEGLNDIELSFTKAPVSIPGAISDEPCWQVIGT
WDKGK---RQFNIYFPGEDIKGQKAFSYAVNGKPPSTIESFMIDER---KVTLDLMVLYT
LQRLNGQ-KWLTRN--------------------------
>Syn7335|254423763
MAEEQTPSNQNAENQNAENIVEGAKPKDTVAETAKPDADAKNLEQSDDKKSGEPVAKVKE
DSGETAKAGNQPAGKT--------------------------------------------
-------------------------------------------------VGSGGSAKKPA
AKSEAKSGDKKPAAKK--------------------------------------KKP---
PK--LEDKPFNEFMEQHYLPSLKEAMAKEGIEELNLEFAKRKLEVMGQSGGDPYWQVQGQ
WTEAGEGDRQFNIAFIDEDISGQKVFTLTSNGAVPSTVEQFMGDER---RITLDLMVLYT
LQRLNGQ-KWLTRN--------------------------
>Syn307|148242576
MSDSAATPD---------------------------------------------------
------------------------------------------------------------
------------------------------------------------------------
-KPTDQPQAAKAPPAK--------------------------------------AKP---
PK--PEDKPFAEFVPQLLMPALAKEIESYGGPAPALELEQAAMPVVG----ETCWQIRGE
LPGD----RRFWLCFTKDDIQAPKTFAIAESGAPPSLLESFLIDEK---RITLALLVSRT
VQRLNGQ-KWLGPN--------------------------
>Syn9605|78212841
MSETPVEKQ---------------------------------------------------
------------------------------------------------------------
------------------------------------------------------------
---SSGQEAPAKPAPK--------------------------------------AKP---
PK--PEDKPFPEFIDTLFLPAVAKQLAEHDITADRLERIEGQRPVVG----GECPMVVGE
LPGG----RRFWVCFSKADINSSKVIALADAGSEPTLLESFLIDEK---RMSLPLLVSRL
LQRLNGQ-KWLGGN--------------------------
>Nosp|186686460
MADQTNHNQAGEVAPSTVDKQAPSVAEEHAPSTDSPEATDLPTANTPDPKAANPETNPNA
AKTTATPPKRE-------------------------------------------------
-------------------------------------------------KPAAKAAVGEK
PAAATEEKPAAKAAKK--------------------------------------EKA---
PA--VEDKPFVEFIEQDYLPALQKAIAQQGVQDLQVSFAKQKVPITGFESAEECWQIIGS
WKETGA--RQFNLYFPEEDIQGKKGFSCNE-GKKPSTLESFLIDER---KITLDLLVFGL
VQRLDGQ-KWLGIN--------------------------
>PromAS|123968557
MEENLDKNNEVNKEIPDKTTKSNSEEIKEPKSEKAIILD---------------------
------------------------------------------------------------
-------------------------------------------------KNGDSATKIAI
KNEINTPEKPITKPKK--------------------------------------ELP---
----VEKKPFQEFINLHLIPSLTEEINQRGLEINNINLTNTNRPIAG----DKCWVINCE
IKDT----CNFWLSFEKDDISSLKSISLSKPNQKPSIIESFLIDEK---RITLKLIISRV
LQRLNGQ-KLIGVN--------------------------
>Rapb|282896873
MDTTEDSVM---------------------------------------------------
------------------------------------------------------------
------------------------------------------------------------
----VEETNQKPVGKK--------------------------------------EKP---
PA--VEDKPFQEFMQEHYLPALQKAIAQEGISDVKLTFVKQKYAIVGFNSSQECWQITGS
WQNGA---KQFNVYFPDQDIQGKKGFSCHE-GKKPSTLESFLIDER---KITLDLLVSRL
IYRLNGQ-KWLGRN--------------------------
>YellA|86606710
MSGEPTPAQETA------------------------------------------------
------------------------------------------------------------
-------------------------------------------------VEKPARVEAAN
PAPKETDTAQASPKAA--------------------------------------AKK---
PA--KEEKPFEQLIAEDVIPATIAAFQKRGVTDLQLRLEGKT--------------LIGS
FAGGK---KQFSVLFAEGSLNGPKFFRCAIEGSPASTIESFMIDER---RVDVPLFVFYL
LQRLYAQ-QWY-----------------------------
>Prom9215|157413391
MEENLEPNTEIIKEISDKSNKSNYEGIKESITEKVNNIDENIPNAQNDSAPKVDLKKENT
IPVKNIPNAQNDSAPKVDLKKENTIPVKNIPNAQNDSAPKVDLKKENTIPVKNIPNAQND
SAPKVDLKKENTIPVKNIPNAQNDSAPKVDLKKENTIPVKNIPNAQNDSAPKVDLKKENT
IPVKNIPNAQNDSAPKVDLKKENTIPVKNIPNAQNDSAPKVDLKKENTIPVKNIPKPKKE
LP--IEKKPFQEFINDHLIPSLIDEINLRGLEINEINLQNTNRPIAG----DKCWVINCE
IKDT----CNFWLCFEKEDISSFKSISLSKPNKKPSIIESFLIDEK---KITLKLIISRV
LQRLNGQ-KLIGVN--------------------------
>PromN2A|72382203
-MENQNPSNEIDSSKKVTRSQSDSLDKNEPAFEG--------------------------
------------------------------------------------------------
-------------------------------------------------KKDLNTLDKPE
KSSLLNSNAPAIPKKP--------------------------------------VKP---
PK--LEDKPFKEFISNFLIPGLKASIEDKGTVVCEIKLIEGQRPVVG----GNCWMVFCE
LSEQ----KKFWLCFSKDIITSDKTILLAESNSDPSIVESFLIDEK---KTTLPLLISRV
LQRLNGQ-KWIGAN--------------------------
>Syns9917|87125806
MSDTPAAA----------------------------------------------------
------------------------------------------------------------
------------------------------------------------------------
-------------TPK--------------------------------------PKP---
PK--LEDKPFAAFIAEDFLPGLRKGLADHGLTPTSLDLIEGERPVVG----GSCWMVCGE
LPPG----RRFWLCFNEAAIQSGKTIALADPGTEPSLIESFLIDEK---RITLPLLLSRL
LQRLNGQ-KWLGGN--------------------------
>Prom9312|78779339
MEENLEPNSEVNNETTNIPNKSNTEETKEPKSEKVLNMSENNAN----------------
------------------------------------------------------------
-------------------------------------------------SPNNSVQKVDM
KKENVIPAKSISKPQK--------------------------------------ELP---
----IEKKPFQEFINIHLIPELIDEINQRGLEIKNINLKKTTRPIAG----DKCWVINCE
IKDT----CDFWLSFEKEDISSLKSISLSKPKQKPSIIESFLIDEK---RITLKLIISRL
LQRLNGQ-KLLGVN--------------------------
>SynsBL|116070611
MSEAPANKP---------------------------------------------------
------------------------------------------------------------
------------------------------------------------------------
-------------AAK--------------------------------------PKP---
PK--PEDKPFPEFIDTLFLPAVAKQLLENGITADRLERIDGDRPVVG----GRCPMVVGD
LPGG----RRFWLCFAKEDISSGKVIALADPGSEPTLLESFLIDEK---RMSLPLLVSRL
LQRLNGQ-KWLGGN--------------------------
>Prom9515|123966154
MEENVDSIGDSYINEKDTFKKDNKNTNKEKVAKEKSNEVNKEINEEKVAKENSNEVNIEI
NEEKISEENSKEVNKDINKEKVAKEKSNEVNKEINEEKVAKENSNEVNIEINEEKVAKEK
SNEVNKEINEEKISEENSKEVNKDINKEKVSKENSKEVNKDINKEKVAKENSKEVNKDIN
KEKVAEENLKPLKIKP--------------------------------------KKE---
IP--IEKKPFKEFINEHLLPSIIQEFKLRGFEVKEINLKNTSRPIAG----DKCWVVFCE
IKDI----CNFWLSFEKEDISSSKSISLCKSNQKPSVIESFLIDEK---RITLKLIISRI
LQRLNGQ-KLIGIN--------------------------
>Cya8802|257062140
MTEETTPQP---------------------------------------------------
------------------------------------------------------------
------------------------------------------------------------
-------------PKK--------------------------------------EKP---
PA--LEDKPFTEFIEQDFTPALKEGLTKQGISDVQLSFTKDKMSIPGADSTEQFWQVVGT
FNQGK---RQFNLYFLDESIGGQKAFSWAVNGRPPSTLESFMIDEK---KVTLDLMVLYT
LQRLNGQ-KWLTRN--------------------------
>Prom9313|33863041
MNDNDNRVNPNADGQKP-------------------------------------------
------------------------------------------------------------
-------------------------------------------------AEQKPTLENPV
KTNPTEDQQEGAKPQT--------------------------------------AKP---
PAAKVEDKPFETFIRDDFLPNIKQALTERGMPPSTLELIQGDRPVVG----DPCWMVCGE
IPLG----RRFWLCFASDSIASKKTISLAETGTEPSLIEPFLIDEK---KMTLTLLRSRL
LQRLNGQ-KWLTAN--------------------------
>Cya7822|196256943
MSEETASNP---------------------------------------------------
------------------------------------------------------------
--------------------------------------------------------KATA
QAEADAAPAKAEAKKK--------------------------------------EKE---
PA--IEDKPFTEFIEQDFTPALKKALLGQGLKDVELTFKKDKLPLAGSSSSEEYWQVNGS
LPQGG---RQFNLYFLDEDISGKKAFSCSNGGKKPSIIESFMIDER---KVNLDLMVLYT
LQRLNGQ-KWLTKN--------------------------
>Cya7424|218441871
MAEETTPNS---------------------------------------------------
------------------------------------------------------------
--------------------------------------------------EAKPKAAKPK
PEAEEGQAKPAAAKKK--------------------------------------EKE---
PA--IEDKPFTEFMEQHFTPALKQALEREGLKDVDLTFKKDKLPLTGSSSNEECWQVRGS
WAKAG---RQFNLYFLDEDISGKKAFSCSTGGKKPSIIESFMIDER---KVNLDLMVLYT
LQRLNGQ-KWLTKN--------------------------
>PromN1A|124025752
-MENQNPSNEIDSSKKVTRSQSDSLDKNEPASEG--------------------------
------------------------------------------------------------
-------------------------------------------------KKDLNTLDKPE
KSSLLNSNAPAIAKKP--------------------------------------VKP---
PK--LEDKPFKEFISNFLIPGLKASIEDKGTVVCEIKLIEGQRPVVG----GNCWMVFCE
LSEQ----RKFWLCFSKDIITSDKTILLAESNSDPSIVESFLIDEK---KTTLPLLISRV
LQRLNGQ-KWIGVN--------------------------
>Micc|254413087
MPEKNKSNP---------------------------------------------------
------------------------------------------------------------
------------------------------------------------------------
--DAQGAKSKSSKAKK--------------------------------------EKP---
PA--PEDKPFPEFIEQEYLPALKTAFGKQGIDDVEVNFVKEKFPIPGLSTQPDCWQVIGR
FANGQ---RQFNVYFPDEDIKEQKAFSCAPKGAKPSTLESFMIDER---KVSLDLLVFYT
IQRLNAQ-KWLARN--------------------------
>Prom9202|254526854
MEENLEPNTEVIKEISDKSNKPNYEGRKESITEKLNNVHENIPNSQNDSAPKVDLKKENA
TTGENIPNSQNDSAPKADLKKENATPGENIPNSQNDSAPKVDLKKENATPGENISNSQND
SAPKADSKKENATPGQNIPNSQNDIAPKADLKNENTIPVKNIPNSQNDSAPKVDLKNENT
IPVKNIPNSQNDSAPKVDLKKENTIPVKNI------------------------PKPKKE
LP--IEKKPFQEFINDHLIPSLIDEINLRGLEINEINLQNTNRPIAG----DKCWVINCE
VKDT----CNFWLCFEKEDISSFKSISLSKPNKKPSIIESFLIDEK---KITLKLIISRV
LQRLNGQ-KLIGVN--------------------------
>Nods|119510377
MAEEKNHNQTGEAAPSNVDKQVPSTNEPVATNLPTANTPDPKAANPE-------------
------------------------------------------------------------
-------------------------------------------------VNPNAATTKTA
PPKAEKPPAAAKAAKK--------------------------------------EKP---
PA--VEDKPFVEFMEQHYLPTLQNAIAQEGVEDLQLAFAKQKLPIAGFQSAEECWQVIGS
WQNGQ---RQFNVYFPEESITGKKGFSCNE-GKRPSTLESFLIDER---KITLDLLVFGL
VQRLNGQ-KWLGRN--------------------------
>Cyab|254432395
MSEATNPAA---------------------------------------------------
------------------------------------------------------------
----------------------------------------------------GGGPEQAE
ASSPAKAAATKPPAKP--------------------------------------AKP---
PA--PEDQPFATFVPELLIPALSKEIQAYGGPAPELSFQQAPMPVIG----NPCWMVVGV
LPGE----RRFWLCFTEESLTAPKVVIVAEAGAEPSLVESFLIDER---KITLALLVSRL
VQRLNGQ-KWLGAN--------------------------
>Acam|158334102
MAEAEKKAA---------------------------------------------------
------------------------------------------------------------
------------------------------------------------------------
-------DAAPAAKPK--------------------------------------EKK---
PK--LEDKPFAEFIQQDYLPALEKALAAKDISDLQLNFADNN--------------ITGE
WLNGT---RQFTVYFPEGDIKKQRAFSWSNTGSNPSTIEPFLGDER---KITLDLLVFGV
VQRLDAQ-KWLGGN--------------------------
>Prom9301|126696361
MEENLDINNKVNNEKSDNITKSNSEEIREPRSEGDTNTVSNNSN----------------
------------------------------------------------------------
-------------------------------------------------PQRNSDSKDNL
KNDIDTPVKPVIKPKK--------------------------------------ELP---
----IEKKPFQEFINIHLIPALVEEINIRGLKVNNINLTNTNRPIAG----DKCWVINCE
IKDT----CNFWLSFEKEDISSLKSISLSKPNQKPSIIESFLIDEK---RITLKLIISRV
LQRLNGQ-KLIGVN--------------------------
>Artm|209528077
MSEEEKKKP---------------------------------------------------
------------------------------------------------------------
------------------------------------------------------------
----------AAKAKK--------------------------------------EKP---
PA--VEDKPFPEFIENHYIPAVKKALEEQGITDLDVALVKAKFP-PSLQIAEDCWQVTGS
WEGGA---RKFNIYFPQEDIKGPKFFSWAANGTQPSAIEGFLGDER---RITLDLLVFGV
VQRLNAQ-KWLALN--------------------------
>Syne6301|56752196
MSEEQVVPT---------------------------------------------------
------------------------------------------------------------
------------------------------------------------------------
-----PEAAAKPAAKK--------------------------------------EKP---
PA--LEDKPFKEFVQTDLLPAVQQALSDRGLADLDLQFVEAPLPVTG----DRCWQLQGS
WAKGQ---RRFLLGFSEESLTAPKVFSLADGKATPATLEAFLGDER---KITLPLLLNRI
LSRLNGQ-KWLEQN--------------------------
>Anav|75911152
MADPTNQNQPGDAVPSTVDQKAPTVAEENAPSTSEPVATNLPTANTPDPQA---------
------------------------------------------------------------
-------------------------------------------------ANPKTNPNAAA
PPKEEKPAAAAKAAKK--------------------------------------EKA---
PS--VEDKPFVEFMEQDYLPALQKAITAEGVKDLQLSFAKQKLPIAGLSSAEEYWQVIGS
WQNGQ---RQFNVYFPDEDIQGKKGFSCNE-GRRPSTLESFLIDER---KITLDMLVSRL
VYRLNGQ-KWLGRN--------------------------
>Artp|284054747
MSEEEKKKP---------------------------------------------------
------------------------------------------------------------
------------------------------------------------------------
----------AAKAKK--------------------------------------EKP---
PA--VEDKPFPEFIENHYIPAVKKALEEQGITDLDVALVKAKFP-PSLQIAEDCWQVTGS
WQGGA---RKFNIYFPQEDIKGQKFFSWAANGTQPSAIEGFLGDER---RITLDLLVFGV
VQRLNAQ-KWLALN--------------------------
>Cya7425|220910359
MSETQEPVT---------------------------------------------------
------------------------------------------------------------
------------------------------------------------------------
---AAEPKAEPKAAKK--------------------------------------PKK---
EA--IEDKPFGEFVHDHFLPALAKAFAEREYQDLELSFANNQ--------------LTGK
WDDGQ---KQFTLYFPDGDIQGRKAFSESTNGVPASTIEPFLIDER---KVSLDLLVFGV
IQRINAQ-KWFGRN--------------------------
>Cya51142|172037286
MAEETKPK----------------------------------------------------
------------------------------------------------------------
------------------------------------------------------------
-------------AKK--------------------------------------EKP---
PA--IEEKPFTEFMEQHFTPTLKDSLKKQGLDDIELSFTKAPLSIPGATSDEPCWQVIGT
WNQGK---RAFKLYFLEEDIKGQKAFSYAVNGKPPSTVESFMIDER---KVTLDLMVLYT
LQRLNGQ-KWLTRN--------------------------
>Lyns|119485084
MSEETEAKK---------------------------------------------------
------------------------------------------------------------
------------------------------------------------------------
-----------PAAKK--------------------------------------EKP---
PA--VEDKPFAEFIEQDYIPALQDALTSQGLEDLELKFAKEKFP-ASVGTSEPCWQVMGQ
WKGGK---RQFNVYFPNEDIKAQKVFSLADNGSKPSGIEPFLGDER---RINLSLLVFGV
VQRLNAQ-KWLNRN--------------------------
>Prom9211|159903459
MEESHQDQI---------------------------------------------------
------------------------------------------------------------
-------------------------------------------------------KGDNS
QALSESSSNVVTQEVK--------------------------------------EKP---
LK--IEEKPFDVFILDHFIPGLKSSLHKFGISAPVITLKEDERPVTG----GKCWMVYAK
LPKD----RKFWICFSTNQISSLKNFAISESGAEPSLLESFLIDER---KTTLPLLISRT
LQRLNGQ-KWLGRN--------------------------
>Noss|17230789
MADPTNQNQPGDTVPSTVDQKAPTVAEENAPSTSEPVATNLPTANTPDPEAANPK-----
------------------------------------------------------------
-------------------------------------------------TNPNTAKPTAA
APKEEKPAAAAKAAKK--------------------------------------EKA---
PS--VEDKPFVEFMEQDYLPALQKAITAEGVKDLQLSFAKQKLPIAGLSSAEEYWQVIGS
WQNGQ---RQFNVYFPDEDIQGKKGFSCNE-GRRPSTLESFLIDER---KITLDMLVSRL
VYRLNGQ-KWLGRN--------------------------
>Cya8801|218249053
MTEETTPQP---------------------------------------------------
------------------------------------------------------------
------------------------------------------------------------
-------------PKK--------------------------------------EKP---
PA--LEDKPFTEFIEQDFTPALKEGLTKQGISDVQLSFTKDKMSIPGADSTEQFWQVVGT
FNQGK---RQFNLYFLDESIGGQKAFSWAVNGRPPSTLESFMIDEK---KVTLDLMVLYT
LQRLNGQ-KWLTRN--------------------------
>Glov|37520443
MPEENQAPPPAEAAATQTPESPTDTKAADATPAPDGEAPAPKPRPPRPRPA---------
------------------------------------------------------------
-------------------------------------------------AASAEGDATEA
APAAAEGEAAPARPPR--------------------------------------PKP---
GD--APAKPLPQYIQEDILPLLEKRMKAEGAADVALTAGEAD--------------FTAT
WDNGN---KTFTIYFDEGNLEGRKTIAYNEVKSPGRVLQMFMPPERGFKGVDAKQIVVMI
LQQFTTTLTWIKKQPAAAGGGAAAKGKPPRPERPAKSVAS
>Syns8102|33865733
MSDTPDTAS---------------------------------------------------
------------------------------------------------------------
------------------------------------------------------------
--AAAQEDTKAAPKPK--------------------------------------PKP---
PK--PEDKPFPEFIDTLFIPAVSKQLEDNGIQADRLERVEGERPVVG----GSCPMVIGE
LPGG----RRFWLCFGSADITSPKLIALAEAGSEPTLLESFLIDEK---RMSLPLLVSRL
LQRLNGQ-KWLGRN--------------------------
>Thee|22298015
MAVACKGEC---------------------------------------------------
------------------------------------------------------------
----------------------------------------------------YHAEEMVP
CRSAMAEETPTQAPKK--------------------------------------EKP---
PA--IEDKPFAEFINEAFLPALKNALSAK-VGDVTLRLEGNT--------------VMGE
WGKGM---YQFRLYFLEGNIQGPKVFVCSSGGIAPSTLEPFLGDER---KVTLDLLVFGV
MQRLNGQ-KWLGGN--------------------------
>Syns9916|116074905
MPRADYSSA---------------------------------------------------
------------------------------------------------------------
-------------------------------------------------------SEGNL
VSETPAKATPTPAEKP--------------------------------------AKP---
PK--PEDKPFDAFIQEDLLPAVRKGIVDRGITPSVLDLRQGERPVVG----GSCWMLYGE
LPPG----RRFWLCFSEPSIGADKTIALADPGTDASLLESFLIDEK---RMSLALLQSRL
LQRLNGQ-KWLGGN--------------------------
>PromMED|33861402
MEENVESIEESIKREDDPLKKDIIDIDSPKETSTL-------------------------
------------------------------------------------------------
-------------------------------------------------INANSQDSNKQ
KVGGENSIPLKIKPKK--------------------------------------ELP---
----IEKKPFNEFINDHLLPSIIQEFKVRGLEVADINLKNTSRPIAG----DKCWVIFCE
IKDI----CNFWLSFEKDDISSLKSISLCKSDQKPSVIESFLIDEK---RITLKLIISRI
LQRLNGQ-KLIGIN--------------------------
>Scys6803|16331085
MALIPFYVY---------------------------------------------------
------------------------------------------------------------
----------------------------------------------------------GD
RLPKLMTEAKAPAEKK--------------------------------------AKP---
PA--VEEKPFTEFINQDFLPALQSALGKIGLGPVALDFSKKPIAIPGADN-TPYWQVQGT
WSGDRQISKQFNLYFFQEDIKGPKGFAYSVDNRPPSTLESFMIDER---KVTLDLMVLYT
LQRLNGQ-KWLGGN--------------------------
>Syn9902|78184737
MSEAPANKP---------------------------------------------------
------------------------------------------------------------
------------------------------------------------------------
-------------AAK--------------------------------------PKP---
PK--PEDKPFPEFIDTLFLPAVAKQLLENGITADRLERVEGDRPVVG----GRCPMVVGD
LPGG----RRFWLCFAKEDINSGKVIALADPGSDPTLLESFLIDEK---RMSLPLLVSRL
LQRLNGQ-KWLGSN--------------------------
>Trie|113475477
MPEEQQKAK---------------------------------------------------
------------------------------------------------------------
------------------------------------------------------------
---KTETKPAGGKVKP--------------------------------------EKP---
PA--VESKPFAEFVQQDYLPALQKALLEQGIDDLDLSLVKEKLPMIGFSSSEECWQVVGK
FKKGQ---RQFNIYFPKKDIKGPRAFSCADNGSKPATLEPFLIDER---KITLKLLVFGV
TQRLNAQ-KWLSLN--------------------------
>Syn9311|113953341
------------------------------------------------------------
------------------------------------------------------------
------------------------------------------------------------
------------------------------------------------------------
-------------------------------------------------------MVAGE
LPGD----RRFWVCFESDSITSGKTIALAESGTEPSLLESFLIDEK---RINLALLQSRL
LQRLNGQ-KWLGGN--------------------------
>NoAz|298491716
MAEETNQNQAGEVPPSRDVPVASGLPTANIPDPK--------------------------
------------------------------------------------------------
-------------------------------------------------TANTAVNPNAA
VPAEEKSPVAKPAAKK--------------------------------------GKP---
PA--VEDKPFEEFIQQEYLPALQKVIAQEGVPDVQLTFAKQTYPIVGFNSAEECWQIIGS
WQNGQ---RQFNVYFPEADIQGKKGFSCNE-GKKPSTLESFLIDER---KTTLDLLVSRL
VYRLNGQ-KWLGRN--------------------------
>Ucyn|284929362
MVEETQPKE---------------------------------------------------
------------------------------------------------------------
------------------------------------------------------------
-----------KKEKK--------------------------------------EKP---
PA--LEDKPFTEFIEQHFVPTLKESLNKEGLTDIELSFTKAPISIVGASTDQSCSQIIGT
WSNSQ---RQFIIYFPEESINGQKAFSFGHNNKFLSTLESFMIDER---KVTLNLLVLYT
LQRITRQ-K-------------------------------
>Syns5701|87302400
MQCFELRLQ---------------------------------------------------
------------------------------------------------------------
------------------------------------------------------------
--PVSDSASPAPNPVK--------------------------------------VKP---
PA--PEDKPFAEFIPQLFLPALLKEIEAFGGATPQLSFEQGAMPVVG----SPCWLVMGS
FPGD----RRFWLCFTEASISSAKTIALAEAGSEPSLLESFLIDEK---KTTLALLISRV
VSRLNSQ-KWLGPN--------------------------
>YellB|86608133
MSGEPTPEA---------------------------------------------------
------------------------------------------------------------
-------------------------------------------------------AAAEK
PAEAAKPAAEDSPKAA--------------------------------------AKK---
VA--KEEKPFEQQITEEVIPAAIAAFQKRGVSDLELRLEGKT--------------LVGA
FAGGK---KQFSVLFAEGSLNGRKFFRCTTEGSPASTIESFMIDER---RVDVNLFVFYL
VQRLYAQ-QWY-----------------------------
>Syn7002|170077526
MAETTDPKS---------------------------------------------------
------------------------------------------------------------
------------------------------------------------------------
-------KAAPAAKKK--------------------------------------EKP---
PA--VEDKPFAEFIENHFLPDLQTALKENGIGDMGLKFIETNIPIKGLES-QACWQVQGS
WLNNK---RQFILYFIDADIKGQKAWSFATDGSPHSTLESFMIDER---RVNLPLMVGYV
LQRLNGQ-KWLVLN--------------------------
>Cylr|282898841
MDTIEDNVM---------------------------------------------------
------------------------------------------------------------
------------------------------------------------------------
----VEETNQKPVAKK--------------------------------------EKP---
PA--VEDKPFEEFMQEHYLPALQKAIVQEGISDVKLTFAKQKYAIVGFDSSQECWQIIGS
WQNGS---KQFNVYFPDQDIQGKKGFSCHE-GKKPSTLESFLIDER---KITLDLLVSRL
VYRLNGQ-KWLGRN--------------------------
>Prom9303|124023148
MNDNDNRVNPNADAEKP-------------------------------------------
------------------------------------------------------------
-------------------------------------------------AEQKPTLENPV
KTNPTEDQQEGAKPQS--------------------------------------AKP---
PAAKVEDKPFETFIRDDFLPNIKQALTERGMPPSTLELIQGNRPVVG----DPCWMVCGE
IPLG----RRFWLCFASDSIASKKTISLAETGTEPSLLEPFLIDEK---KMTLILLRSRL
LQRLNGQ-KWLTAN--------------------------
>Syns7805|88808724
MSETPAKPK---------------------------------------------------
------------------------------------------------------------
------------------------------------------------------------
------GTTKPAGEGK--------------------------------------AKPAAK
PK--PEDKAFASFIQEDFLPSLSKALADRGHAPVSLSLSEGERPVVG----GLCWMVKGE
LSSE----RRFWLCFESDAITSGKTIALAESAAEPSLLESFLIDEK---RMTLALLQSRL
LQRLNGQ-KWLGGN--------------------------
>Syns7803|148239439
MSETPAKPK---------------------------------------------------
------------------------------------------------------------
------------------------------------------------------------
------GETKPAGEGK--------------------------------------AKPAAK
PK--LEDKPFASFMQEDFLPSLTKALDDRGQRAVSLSLIEGERPVVG----GSCWMVKGE
LSGE----RRFWLCFESDAITSGKTIALAESGTAPSLLESFLIDEK---RITLALLQSRL
LQRLNGQ-KWLGGN--------------------------
>Cya0110|126658804
MAEETKPK----------------------------------------------------
------------------------------------------------------------
------------------------------------------------------------
-------------AKK--------------------------------------EKP---
PA--IEEKPFTEFMEEHFTPTLKESLINQGLDDIELSFTKADISIAGATSDEPCWQVIGT
WNQGQ---RQFKLYFLEEDIKGQKAFSYAVNGKPPSTIESFMIDER---KINLDLMVLYT
LQRLNGQ-KWLTRN--------------------------
>Mica|166364072
MAEETTTPA---------------------------------------------------
------------------------------------------------------------
-----------------------------------------------------------T
PAAEAAKPAQPAAAKK--------------------------------------PKE---
PT--VEEKPFAEFIEQHFQPALAAALQKLGITDIKLSFKQDKIPVQGFSS-SPCWQLTGN
WLEGM---RQFSIYFLEENINGKKAFSQAEGGAQPSTLESFMIDER---KVSLDLLLFYT
LQRLNGQ-KWLTRN--------------------------
>Syns8109|260435621
MSETPVEKQ---------------------------------------------------
------------------------------------------------------------
------------------------------------------------------------
---SSGQEAPAKAAPK--------------------------------------SKP---
PK--PEDKPFPEFIDTLFLPAVAKQLAEHDITADRLERVDGQRPVVG----GECPMVVGE
LPGG----RRFWVCFSKADINSVKVIALADAGSEPTLLESFLIDER---RMSLPLLVSRL
LQRLNGQ-KWLGGN--------------------------
