# Supplementary material for: Genome fluctuations in cyanobacteria reflect evolutionary, developmental and adaptive traits
Source: BMC Evol Biol. 2011 Jun 30;11:187. doi: 10.1186/1471-2148-11-187 (PMC3141437; doi:10.1186/1471-2148-11-187)
Supplement: Additional file 8 — Individual and concatenated alignments for protein groups. Compressed file containing all alignments of individual groups (fasta format) and the concatenated alignment of 285 single-copy genes (phylip format). [file 1471-2148-11-187-S8.GZ › Cyanos1487.faa]

>Syne7942|81300720
------------MNFSIATLLTQF---SEGKFVAPKQLEKKLGCEDE-DKSRKLQI---I
LDALERLGLLTK--DRGKYRRNEENEWVEARLRCSSKGFCFAIQDAEDAEDIYIREHQLN
HAWNGDRVLVNVLREGSRRRSPEGEVKLILERANSSVLARITEKA-EGEG-----FRAVP
LDDRLLCELDLESN--GLDLAANRDHLASVAVQRYPLAQLPPVGKVTQILGSDPESASPV
DLIRCKHNLPADWSEAAIAALTDL---AQTADANAIQGRLDLRSVFTVAIAA--------
--------DDSRP----LDVALSLQPGESGGWQVMVHTVEVAPYLPLQSDLDL-EAQRHG
IDLRLGETALPFLPPVLTQGVGRFAVGEDRRAVSLLIRVDAT-GAVQDYELQPSLVQLDQ
VLSPAEATDLLADSKAKGEG---------------IKALKELQT-IADLWRTQRRERGGF
ELTVTPAIGN-----------------DEGALG--VISRSPAIAGAVQEILIQANRLVTE
HLQALELPVLYVGQRSPDLGSIQDAQRLAAGLGLAIEVDENETELNRLALQQLSDATQTS
E-----LASLLDHLLLQTFKPSFYST--------------------LAVPHFSLGL----
------------------ETYGHFVAPSQRYADLWLQRVILALFQQGRDRRSSRSKEGVN
IRHSSSHGQINWSVLPPEVQTELETDLK-LLAQQLSEAEKRATEASADYQGLQKAAAAKA
CIGQTFAGVIRGVQSYGFFVQIE--------------ALQVEGLVHVSSLKDDWYEYRSR
QQRLIGRKNRRQFGLGDRVEVEIRNVDYYRQQIDLGVLPL--------PEAQSETSDREP
LEML---------------------
>PromCC|33240438
-------------MFTVAKILELL---PQEGSLEIKTLEKMLKLSRK-IERTRLEI---A
IKALAKLGIIEQ-KNDHHIQKGNIENTIPATIRCSSKGYCFAVRE-DGEEDIYIREKFLN
HAWHGDKVLVRISREGIRRRSPEGEVLCILERTKTNILGTI--NE-NNNE-----IIGKP
LDERILSSINLPLENSRFIDKDEKINIVDIKINRYPIGQLPATGEIVRKLSLNNGPEGDL
EIIKTKYNLLDSSVAP-----------NVALKKPLQKNRNNLESQPCILFKS--------
------WSSKNCP----LLPALYSEPSNGGM-TLWIHIPTIGERLNYGSKLDE-WIRNRS
NSICFGEEWQCFLGDKLN-KEAGFEIGKSNSAITLELFIDKN-GKCQSWEFYLSTIKPVA
KVSQKNLDDILKRKKRSRIV-----PASLKLLKDYINNIEDLLY-ISKIINENLIKAGLI
QLDLPVPVIENLED-------LDKTVPGGEFNGWSDTYKDKDPQSIISVFTKYANIILKD
HFISYNISFIALKFKQPDNIQLNDVIKSALVLDTKINVNE-EGIISFKD---LILSLKES
P-----NKRLIEKIISNTILDKYYSI------------------PTSNSDDLGLSKEDST
NLIS-------------ADIEAPWSSPGMNYADVINQFILLKLLNEGKSYKSKRKGSDQS
LGSININQDNNWEIFDINAKEYLAKVCSKTNLRTLNTKKKQTKSFRNGLISMIQLRSVEK
SIGKIIQGTITGVQSYGFFVEID--------------PSMSEGLVHVSTLEDDWYEYRSR
QNLLIGRKNKKTFQIGDKVNVSIEKVDLLRNQIDLNVKIEDGNSEIESSQTVTTNHTK--
-------------------------
>Crow|67924424
------------MEFSIATLLSHF---SDNKLVAAKLLERKLGCEDE-ENVEKLQI---I
LDALELIGILEK--ERGKYRRVQEDDLVEAKLRCSSKGFCFAIQDEEDAEDIYVRELHLS
NAWNGDRVLVKVIKEGTRRRSPEGEVKLILERANPSLLAQV--KK-EEQE-----YQASP
LDDRLLFELVLDQN--GDNLENAVDHLVHVSVVRYPIGEHPPVGQVTRILGSDAEAAADT
DIVCCKHDLSQRFNEEIEKTASEL---PMTFDPQSGEKRADWRDVLTFTFTE--------
------DTQRDSLSF--IETAFTLERTEENDWQFAVHISDIAHYIQAESLLDK-IARKRG
TTVYLGEKVLSMLPEMVT-KCYSLKPDQDFLTISVIMTFDKN-GQLLEYTIEPTVIKVDH
QLTYPEVQSILGSLDQVPKK-----------QQPLADKLKDLFFTLSPLVKAQRLQRGGF
ELQL-EPRSP---------------YQDEGRVGTLIASSRTPIRSLLTELVVLANKSVAN
HLRALGVPGIYCTQPEPDWEELEDLLKLAQNLGLEVSLES-EEEITPQDYYNLTQMLGKS
P-----HVHVLNYLLHETLKSSKYNS--------------------HPGSHFGLAY----
-----------------DDCYTHCVSPGKRYVDLLIQRVLKLVFSEGRDRRTKQTKTGVN
LFSSSCHGNINWNVLPPNRQEELEETFH-FLVTYLNDREKTAEEAEKDLEGLQKAEKMKE
RTGKVFKGLITGVQSYGFFVEIE--------------DLLVEGLVHVSSLKDDWYEYRSR
HGCLVGRKNHIAYRLGDEVEVEVKSVDYYRQQIDLVTVGG-------GSTINNGN-----
-------------------------
>Syn7335|254424584
------------MEFSIASLLANL---SDDKLVAVKTLEKKLNCNTE-EAVRDLHI---A
LTALERTNVLEK--SRGKYRKIENEDVIEGKLRCSSKGFCFAIQDEEGADDIYVRESQLN
TAWNGDRVLVQVTKDGSRRRSPEGEVKLILERANESVLAKV--KA-AETAADK--FKAIP
LDDRLLFELDIAES--EEDLSEAIDHLIHVEITRYPIAQHPPQGKVSRILGSDAEDAADV
DIVYCKHDLPRIFSEEVFIAARGL---PNRVRKSDIKGRVDLTEHAALTIDG--------
--------SNAKV----IDDAISLDITDDGYRRLGIHVSDVAHYVQPNDVIDR-TARSRG
MAVYLGDEIVPMLPPPIPNALCALVPDKDRLAISILITMDDD-GQVLEYEIQPSVIQVSH
QLTYDQAQAILVREEDEELEKLGFSPDDIEEFEPVMDLIDSLYQ-LSQEVKQRRHERGSF
ELNLPQHEFPPEAEELAEYLSPKFQYDDEGSFGAMVVSDHMPARIIVTEFMLLANQLVAR
HIKELGIPGLYRVHRTPELADVQELVKLANNMEIDLQLED-VEQVAPSDYRNFTEQFKAS
K-----SEKVLTYLLLATLKPALYSA--------------------RPGPHFGLAI----
-----------------DDAYTHFASPVRRYPDLLVHRLLHAVFKHGRDRRSTRSKDRVN
LRHSSCHGKINWSVLPPAVQQEMEEQLT-RAPIKLTERERITQDAESDLEGLKKAAFMQA
HTGEVFHGLITGVQSYGFFVELE--------------ELLVEGLVHVSSLKDDWYEYRSR
QQKLVGRKNRQQYRLGDHVEVEVKSVDYYRQQIDLVAVGG-------GSEASEEDSELGE
EE-----------------------
>Syn307|148242579
------------MKFSVSDLLDQL---RGDAVLPLTNLEKKLALKTA-VEKAQLEL---A
LQALAKVGVIAS-GEEG-ISRASNDAIFEARVRSSSKGFCFALRE-DGGEDVYLRDHQLN
HAWNGDRVLVKVTREGGRRRSPEGVVQCVLERANTTVLAQV--EL-QAEQ-----LVAVP
LDDRLHAAIQLPETD-AAHAETSDTAVVEVSLDRFPVGQFPAQGHVARSLKVQGSEADDH
ELLLARHRLNTSGFSG-----------RASLKVPAESGRDDLTALPTVLLQG--------
------WSAKDAP----LLPAVSLEALDDGAQRLWVHTPSVAERLALESPLER-WLRQHG
EALSLGSSWISLLPATLH-KAAALVAGKSQDALSVALDLSAD-GTLQHFRFCRSQVQVDG
VLDRKGLAALLARKPKARTT-----PAALKSLKDHLPLLEQLQA-LVELLRQQRLATGGL
ELDLPVPPLEPLAE-------LASGLPDQRWQGWLPAWSADQPLHWLRELLRPAEQALGR
HFAALELPGLFLTHGAPDPGQLNDLVKLAVGLDIPLELGS-DGNAPAAQ--ALAAAFAGT
D-----RSRVLQQQLREVTTPVQLSA--------------------EPGANALAAE----
-----------------ETAYAPWCCPSLHYSAIWNQLLLVALLSEGKDRPSVRHKTRLD
LSSESCHGQVEWPLFSPSLIAQFQDPMASGLVSRLNGRARSADEVERDALALVQARSAQG
LVGQTLPGVISGIQSYGFFVEIP--------------PTQVEGLVHVSSLKDDWYEYRSR
QHRLVGRKNRRTYKLGDAVEVEVQKVDVLRHQIDLVVPDA-------AEEGDDNDAS---
-------------------------
>Syn9605|78212844
------------MKFTVADLLDQL---STEHPSESDQLAKILKLSNK-TDKAALEL---A
VSSLMKIGVIEQ-TSEGGLTRPQESDLIDARLRCSSKGFCFAIRD-DGGEDIYIRDHQLN
HAWNGDRVLVLVTREGGRRRSPEGGVQCILERATQSLLAQV--EQ-QSEQ-----LLASP
LDDRVLAGIELPAEDAKHLPGDEVSSVVEVRIDRYPVAQHAAAGHVVRSLPLNGGPAADR
DLLLTKAGLQDRPAAP-----------RSSGKTPAAKGRVDLTDQPSLLLKG--------
------WSQEDAP----GLPAVHVEPKDGGC-RLWVHVPSVGERIGIGNSLEA-CLRDRG
EALCLGEVWQPLLTPSLN-KVTSFSAGSEADAISVRIDLAAN-GEATDWEFMLSSVRPVA
DVSADQLIALAERKPKARSI-----PAALKPIKDQLGQLETLRF-CSTLLLEHERSSGVV
QLDLCPPQLEALGD-------LRSADPSGLRHRWVDAFNPVDPHAFLQPLLRAADRAWTA
QRLDLQLPGITIEADEPDGSVLTDVAKTAIALDLPLELDD-DGCPSASE---LIQVFKHS
S-----QRRVLEQQLSHALPPLSLVA--------------SIEASSAAADSDGEDAAPIR
P----------------NTSLTPWTCATQHYAHLVNQQVIVALLTDAKDRPTVRHKTRLK
LGLKGAGADLTWPLFTASQDEKLNGLVNERTVQRLNTRRRQVLELEKDLLSMIQARSAQP
LIGEQVEGRISGVQSYGFFVEVG--------------ESRVEGLVHVSSLNDDWYEYRSR
QNRLVGRKNRQTYQLGDAVQVRVINVDVLRNQIDLEVISQ-------ASDASSEPESSEP
LPVALSER-----------------
>Nosp|186686253
------------MEFSIATLLANF---TDDKLVARKVLEKKLGCEDE-KSLQKLHI---A
LDVLEKIGILVK--ERGKYRRVSEEGIIEAKLRCSSKGFCFAIQDVEGAEDIYIRESHLS
NAWNGDRVLVRVLKEGSRRRSPEGEVKLILERSNHTLLARI--KQ-VETG-----FRAVP
LDDRLLFELKIQPN--EVKLEEAIDHLVHVEVLRYPLAQYPPLGRVVQILGSDAEAAADI
DLVTCKHDLSRTFPDHVLEAAAKL---PKKLLKADLKNRLDLRNLFTLTIEG--------
------VNGDTKV----IENAFSLEKNLAGNWLLGVHITDVSHYVQPDEALDR-EALKRG
KSVYLGELVLPILPPVVA-ERCSLIPGSDRLTISFLITIDPQSGEVLEWEIQPSVINVET
ALTTEQAQAILTGESQVQSP-------------QVVQILQDLQA-LQTGVKQVRLNRGSL
QLNLPPSQNA---------------YYDEGILGAVVV-NDLPVRSLLTELVLLVNQLIAT
HLNALGVPAIWRVQGTPDVEDVQEMLKLAVNLGVDLTLDP-EVDIQPLDYQHLTTAFAES
P-----SEQVLTYLLQDTLKPSAYST--------------------TKGSHFGLAL----
------------------PQYVHFSAPLRRYPDLLMQRVYYTLLENGRDRRNTRVRERVN
LRHSSSHEEINWNVLPPELQQELQSDLT-RVIVQINDREKEVQEAEADLAGLQKAQLMKQ
RIGQVFQGVITGVQSYGFFVEIEVPAAEVESSSNPGVPLRVEGLVHVSSLKDDWYEYRAR
QQALFGRKNRASYRLGDRVAVQVKSVDYYRQQIDLVTVGSDGVPKGLTGNGSNEELSDLY
LPNDIEPDDLDPYSEDE--------
>PromAS|123968555
-------------MFTSSSIIDNL---NQSEGLEYKKLCRLLKITKK-SDKDKLDI---A
LTALEKLEIINK-NENDEYTCIKDNDHLVAKIRCSSKGYCFAVRG-KDKEDIYIKENLLN
YAWNGDKVLVRIIKEGYRRRSPEGIVDCILERSNQILLSKV--EI-INND-----VYAIP
IDDRILSKIKLPKENKKYIFNPDNKNIVKVEIDRFPIGQEEGLGHVIQELKLNNNEDYDT
DFVLSKSNIVKSYDLN-----------HIESKKIEQRERIDLSDKNSYLFKS--------
------WNSNNSP----MPPMIQIEQGKNKNTKLWIHTNNLAERVDLNSKKSLEILFKGF
ESLPLLNDWQNYLGEAIR-NDSEFKIGEKNEAISLCINLNSD-NEIIDWTFHLTLVRCTL
IVGSAHTDALLSRKSKSRIT-----SRVLKPIKEYVDDLDKILE-ISCSFREKHLLEGKV
EIPAPLNKIEALEE-------FFIHNPAEYSKGYFESLNKEDCQTYLSPILYEANLIWFK
HSNQYGLKSAGYISNGIDYVNANEIIKYSEFIDNDLELNE-DGNLTFSQ---VIKLCDDE
N-----KKRILHKLLINEFKDNEIRL-------------------ISKDADNDESE----
-----------------KLFISPWTIPGYDFSNLINQYCIFNMIINGK-KSKKNNINEIN
ISDSNSIELVKWDIFNSSISKNLEILFNKFVIDKLNEFKYKVNQYKSNMINIKKVRKAEK
LLGNIYSGFILSVQTYGFFVEIS--------------ELNVEGLVHVSTLNNDWYEYRSR
QNLLIGRKSKKSYKVGDAIEVKIIKVDILKYQIDLELT----------------------
-------------------------
>Rapb|282898519
------------MEFSIATLLANF---TDDKLVARKVLEKKLGCEDE-DSLEKLHI---A
LEVLEKVGLLVK--DRGKYRRISEEGLIEAKLRCSSKGFCFAIQDPEGAEDIYIRESHLS
HAWNGDRVLVRILKEGSRRRSPEGEVKLILERSNHTLLARI--KQ-VEGG-----FRAVP
LDDRLLFELKLVSS--GINLQDAIDHLAHVEVIRYPLAQYPPLGRVVQILGTDAEAAADI
DLVTCKHDLSRNFAENVLDAAARL---PKNLLKANLRERLDLRSVFTLSIEG--------
-------VDGDGV----VENAFSLEKHSVTTWQLMVHITDLSVYIHPDEMLDR-EALKRG
KTIHLGNLILPMLPHTVA-ECCSLLPGSDHLALSFIINIDIEKRQITEWEIQPSVVNVDT
SITREQAQLFLAGESSELTR--------------VIEMLNDLTS-LAQIIKKERLSRGCL
ELNLPLRYNP---------------YHDEGSMGQLFLM-IHHWDRFLRELILMVNQLMAQ
HLSALDVPALWRVQGSPDSQDVQEMLKLAVNLGVELIIDP-ELEIQSVDYQHLTGVFAES
P-----SEQVLTYLLQDTLKPAVYST--------------------VKAPHFGLAL----
------------------PAYIHFSSPLRRYPDLIMQRVYHAVLEYGRDRRNSRVKERVN
LRHSSSHQEINWNVLPPELQQELQTDLN-RIIVQINEREKQVYDAETDLAGLQKAQVMKQ
RINQNLPGVITGVQSLRFFVEIEV-PPTEEVSSHLTTPLRVEGLVHVSSLKDDWYEYRAR
QQALFGRKNRASYRLGDQVFVQVKSVDYYRQQIDLVTTGADGNINGLEITITNDDTSNIY
LSGQTPPFDIDMD------------
>YellA|86604907
------------MDFS--RIFHHFFSQPAEQWTDKDALLALLPASDP-EAPEMLEI---A
LDGLVRAGFLERTGDPPRYRRKPDESLVVGRLRCSSKGFCFAVRDEPGAEDVYIHGSNLS
GAWNGDQVIARITKEGNRRRSPEGEVVAVVERANPTLVGRL--KQ-TEEG-----FRVVP
LDDRLLFELALTE---GSPAELAEGRVAYVEVERYPLGNLPPVGTIRKILGNGPEASIDA
DLVCCKYDLPQEFPPAVLEAAATL---PKKLSRSDQKNRRDLRDWFCVTLEP--------
-------LDLQHPHGLEPNVAVSLQRQEEGHWLLGVHIADVAHWLDPDHPLER-EAQRRT
ATVYLDSVVLPLFPPEVH-SRLALLPQQERLAYSLLLTIDPE-GVVRNFEIHPSLVQSRA
HLSYGQVQALLATAADLGPD-----EE----VPELMALLQNLLR-LSQVLRVKRHQAGGF
DLPLLDLLTP--------------YSADESGYGPLLVSDRLGAHALMTEILLLANQILGH
HLRRLGIPSLARVQKPPTAEALQNFLRLANAMKLDLNLQD-PEAVTLADWQRICARITAP
DVLAAGTSPALVAQLLATLPPVEYCL----------------QPLQEPLGHFGLGL----
-----------------KEPYASFTAPLRRYADLLNLRALHLALSKGRDRRSPRSKTVVD
LHGPGSYDQIDWQVLPPKVHEEWQAFLQ-AQLPKIQAGYQLHQQAERELMGLKRCEFMQK
HLGETFPGLIVSVQNYGFFVQVD--------------PILAEGLVRVSTLKNDWYEYRSR
QQALVGRKSRRQFRLGDRVEVQIKNVDYYRQQIDLAVIGE-------GRPYEEEE-----
-------------------------
>Prom9215|157413389
-------------MFTSSSIIDNL---NQSEGLEYKKLCRLLKITKK-SDKDKLDI---A
LTALEKLEIINK-NEDNKYTCIKDSDHLVAKIRCSSKGYCFAVRG-KDKEDIYIKENLLN
YAWNGDKVLVRIIKEGYRRRSPEGIVDCILERSNQILLSKV--EI-INNN-----VYAIP
IDDRILSKIKLPKENKKYTFKAENKNIVKVEIDRFPIGQEEGLGHVIQELKLNNNEELDT
DFVLSKSNIVKTYNLN-----------HVESKKIEKRERVDLTDKNSYLFKS--------
------WNSNNSP----MLPMIQIEQGKNKGTLLWIHTNNLAERVDLNSKKSLEILFNGF
ESIPLLNDWQNYLSRSII-NDSEFKLDEKNEAISLCLHLNSD-NEIVDWSFHLTLVKCSL
IVGSDHTNALLSRKSKTRIT-----SRVLKPIKEHIDDLDKILE-ISCSFRKKNLLEGKV
EIPAPLNKINSLEE-------FFIHNPAEYSKGYFESLNKEDCQTYLSPILHEANLIWYK
HSIQYGLKSAGYISKGLDYVNANEIIKYSEFIDSDIELNE-DGNVSFSQ---IIKLCGDD
N-----KKRILHKLLINEFKENQIRL-------------------ISKNPDNDESE----
-----------------KLFISPWTIPGFDLTNLINQYCIYNMIINGK-KSKKNNTNPVN
ISESNSLDLVNWDIFNSSISKNLEIFFNKFVVDKLNEYKYKVNQYKSNMINIKKVRKAEK
LLGNTYNGFILAVQTYGFFVEIS--------------ELNVEGLVHVSTLNNDWYEYRSR
QNLLIGRKSKKSYKVGDSIEVKIIKVDILKYQIDLELI----------------------
-------------------------
>PromN2A|72382200
-------------MTSVLKILESL---DCVDGLEVSKLERSLKITKK-IDKDNLNV---A
IKALTKLGIVQT-IIDDKLTINNDRDFLRGRVRCSSKGYCFVVRE-DQGEDIYIREGNLN
NAWHGDSVIVLITKQGVRRRAPEGKIQCVLKRYNETLLAKVEPDK-STGE-----LKAYP
LDDRIPATIELEDEIETNKKYPDKDLIHEIKITKYPIAQFNAKGSIVRELSINSGVEGDI
ELLLSKNYISKSLVAP-----------KVAPKKISSKGRSDLTAQPSLLFES--------
------WESTNSP----SLPGLYAQPYEGGN-RIWVHAPTISERINLGGKLDR-YLRDKG
EVICLGNNWLEFLNESLR-SASQFKINKECEAISLMIDINAD-GNITDWKFTLSIIKPVK
IITPKHLIAINNRKATSKSV-----PIALKGIKDNLEVLYTLLH-SAKIINN--MNNISI
KLDEYIPKLERLSE-------LSKTFPGRDFNGWSKTYDCCDPQSLIDIYIRLSNNILSK
HLIGYRLPFIYKEHEEIDQSSINELTKSALALDKKITVNA-DGTITSSE---LIKSFESS
T-----EKKILQKLVKHIIPGVNLKL------------YEINTPEDISYLNYDAAQ----
-----------------TNIESPWCCPSLNYWNIFNQFILTLLLSEGKNKPTSRSKQTVE
LGKNDSWREVDWEIFPSKLKEIIASHSNLRLINNLNEIRKKSKSFRNNIISIAQGREAQK
IIGKEVTAIITGVQSYGFFAEID--------------DLTAEGLVHVSTLGDDWYEYRSR
QNLLVGRKSKKTYQLSQKINVRVLKVDILKNQIDLELVNDTETETINTINVESDNDD---
-------------------------
>Syns9917|87125809
------------MKFTVADLLDQL---PAEGSIDTGTLEKIFRLSNR-SEKDSLQL---A
ITGLEKIGVISR-AGDAAVQRSEDEGLIEARLRCSSKGFCFAIRE-DGGEDIYIRDHQLN
HAWNGDRVLVRITREGGRRRSPEGGVQCILERQTTSLLAHL--DQ-QDDR-----WVALP
LDDRLLATIEVPEG------TEETSALVEVKVDRYPVAQFPARGHVARPLPLDAGPAGDR
DLLLTKANLHERPEAP-----------RSSLKAPNAKKRHDLTAQPALLLRS--------
------WRAELAP----DLPAVHVEPHDGGT-RLWIHSPTLAERLSPGNALDL-WLRDQA
EAICLGDVWQPLLTRALI-DASRFAVGEAQDAISVRLDCSAD-GELRDWSFCLSRIQPVA
CVDAEALQALAARKPKARTV-----PAVLKPIKDQIGQLETLLF-CARSLQVDALRRGGI
ELDLPAPELESLGD-------LRAAWPDAGRHAWLPPLNPEDPQAILSLLLEAAARAWAL
HRQDLKLPGLELRPPEADASSLTDVAKTAVALELPLELDD-EGSPAASE---LAEVFRDS
P-----FRRVLDQQLRQALPDPLFTL--------------------ARGEEAEESDAVEA
DAV--------------EAAIAPWCCPTLQVADLINQQVIASLLLDGKDRPTVRHKDKVP
LGDRGVGARIDWPLFTQSLTQKVHDWFSDRLVQRLNARRRQVTDLQRDVVAMMQARSCEA
LVGQEHSGVISGVQSYGFFVEIP--------------PSMVEGLVHVSSLNDDWYEYRSR
QNRLVGRRHRRRFQLGDTVTVRILKVDVLRNQIDLEVVPE-------SLQPLPDDADV--
-------------------------
>Prom9312|78779337
-------------MFSTSSIIDNL---NNSEGLEYKKLCRSLKITKK-SDKDKLDI---A
LTALEKLEIINK-NAVNEYSCTKDSNHIVAKIRCSSKGYCFAVRE-KNKEDIYIKENLLN
YAWNGDKVLVRIIKEGYRRRSPEGIVDCILERSNQILLSKV--EE-INND-----IYAIP
IDDRILSKIKLPKEDKKYTYKPENKNIVKVEIDRFPIGQEEGLGHVIQELELNNNEELDT
DFVLSKSNIVELDNEN-----------LVKSKKIEKRERIDLTDKNSYLFKS--------
------WKSDNSP----MLPIIQIEQEKNKNTKLWIHTNNLAEIVELNNKKAL-EILNSF
ESLPLLNNWKPYHSESIR-NTSEFKLGEKNEAISLCLHLDSD-NEITKWSFHLTLVKCTL
IIGSDHTDALLSRKSKTRIT-----SRLLKPIKQYIEDVDKILE-ISTSFRQRHLLEGKV
EIPAPHNKIESLDE-------FFIHNPAENSKGYFEPLKKEDCQTYLSPILHEANLIWFK
HSNQLGLKSAGYFSKGIDYINANELIKYSEFVDNEVELNE-DGNLSFSQ---IIKLCGDD
N-----KKRILHKLLINEFKENEVNL-------------------ISNNADNNESE----
-----------------KLYISPWTIPGYDFTNLINQYCIFNMIINGK-KSKKNNINEIN
ILESDSLNLIDWDIFNSSIIKNIDTLFNKFIIDKLNEYKCKINQYKLNMISIKKVRKAEN
LLGNIYNGFILSVQSYGFFVEIS--------------DLNVEGLVHVSTLNNDWYEYRSR
QNLLIGRKSKKSYKVGDEIEVKIIKVDILKYQIDLELT----------------------
-------------------------
>SynsBL|116070608
------------MKFTVADLLDQL---STNDSVETAVIAKILKLTNK-SDKQSLDI---A
IEALSKIGVLTR-GEGDVIARTRNDEFIDARLRCSSKGFCFAIRD-DGGDDIYVRDHQLN
HAWNGDRVLVRITREGGRRRSPEGGVQCILERSTTSLLGQV--ER-RDDQ-----LFAVP
LDDRMLTTIRLPNEAEEYLSSEDPTAVVEVLVDRYPIAQHPALGQVVRPLPLNGGPAADR
DLLLTKAGLHQRPSPP-----------RGSGKVPAAKGRIDLTDQPALLLRS--------
------WTDPSSP----GLPAVHVEARDGGC-RLWVHAPAVAERILGSNALDV-WLRERM
EALCLGENWQSLLQPSLN-TTTCFQPGEVGEAVTVCMDVSHI-GELTHWEFSLSTVKPVA
SVGVAQLKALDERKPKSRSI-----PVALKGIKDYLGQLETLRF-CESCLRKHEQAQGFV
QLDLCPPQLESLGD-------LRWVDPIGLRHRWIDASVSSDPQSLLQPLIRAADRAWQL
HREALNLPGITTQTGDPDPSTLTDVAKSAIALELPLELDE-EGSPSAQE---LIGVFTDS
P-----HRRVLEQQLSHALPALNFEAVVPTSESPETEQTSPEDSPLEPGNAAVKTVE---
-----------------KTPSAPWCCPTLSYAHLVNQQILVSLLQDGKDRPTVRQKERLV
LGRKGSEQDLNWALFTGSQNDKLKSLVSDRLVQRLNGRRRQVLELEKDLLSMVQARAAQP
LVGLTTDGRISGVQSYGFFVEVG--------------ESRVEGLVHVSSLNDDWYEYRSR
QNRLVGRKNKRVYQLGDTVQVRVIKVDVLRNQIDLEVNPA-------DVDGSHDETETNP
ALSVTMSDQ----------------
>Prom9515|123966156
-------------MFSTSSIIDKL---KQEEGLEYKKLCRLLKLSKN-ADKDKLDI---A
LRALEELEIIDK-NENNEYFNVKESNHLVARIRCSSKGYCFAVRE-NNKEDIYIKENLLN
CAWNGDKVLVRIIKEGVRRRSPEGIVDCILERTNQILLAKV--EV-INEE-----IYGVP
IDDRILSKIKLPKEDEKYKYIPDNKNIVKIEIDLFPIGQQDGVGHVIKELKLNNNEKLDA
DFVLSKSNLNRIIKLK-----------DPKIAGKNELPRLDLTNKNSYMFKS--------
------WNGENSP----TLPIFQIDKNKDDSYKLWVHTNTIAEKIDLSSKKGLEVFFNSF
ESFPLLEKWQPYISEEIC-NSSKFNVGEINEAISLCIDINTE-NEITNWSFHLTKVKCTL
LVENKHLDALLTRKSSTRIT-----SRILKPIKDYIEDLDKIIE-ISKFFRTKQILHGKI
EIPKPNSNIDSLRE-------LLVHNPVDYSKEYFEPLNNNDIQSYLSPLLYEANSLWFK
HSNKYGLINASYISQELDYINISEIIKNSELINSDIELNE-NGTLTFKQ---LVELCSDD
DN----KKRILHKLLINVLRDNEVKL--------------------ITKDFNKIDS----
-----------------KKIISPWTLPSYDFINLINQYNIYNMIINGK-RTKNTKGNIIN
IMEKDTWKDVSWSIYNSTTLKSMDLLFNQHLIDKINEYKNKVRQFKLNMINIKQVRKAEK
LIGNTYSGLIMTVQSYGFFVEIR--------------ELFVEGLVHVSTLSNDWYEYRSR
QNVLIGRKSKKSYKIGDIIDVKIIKVDILKYQIDLELV----------------------
-------------------------
>Cya8802|257059404
------------MEFSIATLLSHF---TDDKLVAAKFLEKKLGCEDE-ENIEKLQI---V
LDALERIGILEK--ERGKYRRVPDNNLIEAKLRCSSKGFCFAIQDQEDADDIYIRETHLS
NAWNGDRVLVEVIKEGTRRRSPEGEVKVILERANPSLLAQV--KK-NNED-----YRAIP
LDDRLLFELLLQQN--GKNLEQAVDHLVHVSVVRYPIGEHPPIGIITRILGSDAEAAADT
DIVCCKHDLPQSFPEAAEKAADSL---PQSFDPEEIEQRIDLRHLLTFTFVE--------
------DTQRDLTPF--IETAFTLEKTPEQYWQLGIHITDVAYYIAPDSILDK-IAKKRG
TTVYLGEKVIPLLPQGVT-QGCSLTPGRDILTVSVLMTLDKN-GQLLEFEIQPTVIQVNE
QLKYSEVQAILANLDDISPE-----------QEALAERLKQLFFTLSPLVKAQRIQRGGC
EIQLEPRSP----------------YQDEGRLGVILGSSVFPVRSLLMELVVIAQKAVAD
HLYALGIPALYCTQPQPDWEELEDLLKLIANLGLDVKLGS-EEEITPQDYYNLTQAFGQS
S-----AVQVLNYLLKSTLKSAKYSS--------------------HSAPHFGLAY----
-----------------GDCYLHCISPGQRYGDLLVQRILGVLFKEGRDRRTKQTKTGVN
LRSSRCHGEINWNVLPPSVQETFEEELH-LVVSHLNDREKLAEDAEKDLDGLKKAEKMKE
RTGQVFRGLITGVQSYGFFVEIE--------------DLLVEGLVHVSSLKDDWYEYRAR
HGCLVGRKNRIAYRLGDQVQVEVKSVDYYRQQIDLVTVSG-------GSEANSDDWEDE-
-------------------------
>Prom9313|33863038
------------MKFTVADLLDQL---PPTGGLEIKKLEKILKLTTK-ADRDGLET---A
LQALLKLGIVNN-EEAGAIKRSDDESLIEARLRCSSKGFCFALRD-DGGDDIYIRDHQLN
HAWNGDRVLVRITRDGGRRRSPEGGVQCILERSTTSLLGHV--ER-KDQN-----ILAIP
LDDRILATIQLPDGDQAHLNDGEQTSVVEVKLDRYPIAQFPAEGHVARSLPLNGGPSSDR
DLLLTKANLQDRPAPP-----------RSSLKTPTAKHRQDLSSQPALLLRS--------
------WQVSDAP----PLPAVYVEPHAGGT-RLWIHAPAVAERLTIGNNLDL-WLRDRA
EALCLGEVWHPLLGQILS-KACSFKVGEINDAVSVALDISAD-GEVTNWHFSLSSIKPVA
EIGPKTLTALSNRKPKARTV-----PAALKPVKDHLAQLETLIF-CARTLQMGEQASGSI
ELDLAVPELQCLGD-------LRWADPDSYHHQWALPLDQTDPQSVLSPMIRAAHRAWAQ
HAQNLQLPGLVIEASEADNNTLNDVAKSALALDIALELDE-EGRPAATE---LAKAFSTT
A-----CRRVLDQQLRHALPETLLRL---------GINDSQKENGNIESDHEDTKTKD--
-----------------SNLQSPWCCPTIHYTDLVNQEIIVTLLSNGKDRPNVRQKEKVV
LGSRECWQQIKWPLFSTSQAKNLEEICSKSLVHRLNTLRRQAEELRQDLIAMVQARIVEP
LVGEEHQGVISGVQSYGFFVEIP--------------PSMAEGLVHVSSLNDDWYEYRSR
QNRLVGRKNRKIYQLGDQVNVKVVKVDALRNQIDLEVNGS--AITVEANMNVNSDPTNQA
TTTKKSEVKGKITKNNEQLVSSSEA
>Cya7822|196257196
------------MEFSIATLLSYF---SHDKLVAAKVLEKKLGCEDE-VSIYKLQI---V
LEALERIGVLVK--ERGKYRRVYEENIVEAKLRCSSKGFCFAIQDIEDADDIYVRESHLS
NAWNGDRVLVKIIKEGTRRRSPEGEVKLILERANPSLLAQV--KR-NNGG-----YRAVP
LDDRLLFELDLTHN--EQQLENAVDHLVHVSVLRYPIGEHPPLGQVTRILGSDAEAAADT
DIVCCKHDLLHAFSESVLKAAQGL---PRSFNKSELQKRQDLRKLLTFTVED--------
------GVQRDHPTF--IEQAFTLEKPKPGWWQLGIHIADVAHYIEQDSILDK-AAKKRG
TSIFLREKILPLLPEAVT-ERCSLIAGEDRLSISIFITLDQT-GNVIEFETLPSVIEVDY
QFTYTEVQSLLSKSEQVEAH-----------LVSIVEKLKEIFFTLCPLVKAQRLQRGSF
EIQLEKQSP----------------FKDEGRGGTVLVSSNLPVQSLISELAILAGKIVAE
HLRALGVPAIYCMQPDPDWEELEDLLKLANNLGLDVALSS-EEEVTPHDYQNLTQAFSRS
H-----AVKVLSYMLYSTLKQVKYTS--------------------HPSPHFGLAY----
-----------------SDCYTHCIAPGQRYVDLLIQRVLKAVFAEGRDRPSKNAKITVN
LGSNSCHGQIKWNVLPPQLKDALEEDFH-LIVSHLNDRDKVAEDAEKDLEGLKKAEKMKE
RTGQIFRGLITGVQSYGFFVEIE--------------DLLVEGLVHVSSLKDDWYEYRAR
HSCLVGRKNRIAYRLGDEVEVEVKNVDYYRQQIDLVTVGG-------GSALRSEDLDDD-
-------------------------
>Cya7424|218440356
------------MEFSIATLLSYF---SNDKLVAAKVLEKKLGCEDE-LSIQKLQI---V
LDALERIGVLVK--ERGKYRRVQEDNVVEAKLRCSSKGFCFAIQDLEDADDIYVRESHLS
NAWNGDRVLVKIIKEGTRRRSPEGEVKLILERANPSLLAQV--KR-NNGD-----YRAVP
LDDRLLFELDLQSN--EQQLEKAIDHLVHVSVLRYPIGEHPPLGEVTRVLGSDAEAAADT
DIVSCKHDLLHAFAASVLKAAEKL---PKSFSKSELKNRQDLRKLLTFTVED--------
------GIERDHPTF--IEQAFSLEKPQPGYWQLGIHITDVAYYVDPDTPLDR-GAKKRG
TSIFLREKTLPMFPEAIT-DRCSLIPGEDRLTLSIIITLDER-GNIVEFEIQPSVIEVGH
HFTYSQIQGILGKSYEVEES-----------LDPVVERLNDLFFTLCPLIKAQRLQRGSF
DIQLEKHSP----------------FKDEGRGGAVLVSSVLPVQSLLSELAIIAGKIVAE
HLRALGLPAIYCMQPDPDWEELEDLLKLANNLGLDVGLTS-EDEVTPHDYQNLTQAFNRS
S-----CLKVLSYMLYSTLKQVKYTT--------------------HPSPHFGLAY----
-----------------SECYTHCISPGQRYVDLLIQRVLKTIFSDGRDRATKNTKIGVN
LSSSSCHGQIKWNVLPPQLKESFEEDFH-LIVSHLNDRDKVAEDAEKDLEGLKKAEKMKE
RTGQIFRGLITGVQSYGFFVEIE--------------DLLVEGLVHVSSLKDDWYEYRAR
HSCLVGRKNRIAYRLGDEVEVEVKNVDYYRQQIDLVTVGG-------GSALRSEDLEDD-
-------------------------
>PromN1A|124025749
-------------MTSVLKILESL---DCEDGLEVSKLERSLKITKK-IDKDNLNV---A
IKALTKLGIVQT-IIDDKLTINNDIDFLRGRVRCSSKGYCFVVRE-DQGEDIYIRESNLN
NAWHGDSVFVLITKHGVRRRAPEGKIQCVLQRYNDTLLAKVEPDK-TTGE-----LKAYP
LDDRIPVTIELEDVIETNKKYPDKDLIHEIKITKYPIAQFNAKGSIVRELSINSGVEGDI
ELLLSKNNISKSLVAP-----------KVAPKKISSKGRSDLTAQPSLLFES--------
------WESTNSP----SLPGLYAQPYEGGN-RIWVHAPTISERINLGGKLDR-YLKDKG
EVICLGNNWLEFLNESLR-SASQFKINEECEAISLMIDINAD-GNITDWKFTLSIIKPVK
IITPKHLTAINNRKAKSKSV-----PIALKGIKDNLEVLYTLLH-SAKIINN--MNNNSI
KLDEYIPKLERLSE-------LSKTFPGRDFHGWSKTYDCCDPQSLIDIYIRLSNNILSK
HLIGYRLPFIYKEHEEIDQSSINELTKSALALDKKITVNV-DGTITSSE---LIKSFESS
S-----EKKILHKLVKHIIPGVHLKL--------------YEINTHEDITHLNHDAAQ--
-----------------TNIESPWCCPSLNYWNIFNQFILSLLLSEGKSKSSSRSKQTVE
LGKNDSWREVDWEIFPSKLKEIIGNHSNSRLINNLNEIRKKSKSFRNNIISIAQGREAQK
IIGKEVTAIITGVQSYGFFAEID--------------DLTAEGLVHVSTLGDDWYEYRSR
QNLLVGRKSKKTYQLAQKINVRVLKVDILKNQIDLELVKE------TGTETETETINTIK
VESDNED------------------
>Micc|254410705
------------MEFSIATLLSNL---TDDKSVAPKVLEKKLGCQDS-ESLQKLQI---A
LDVLEKVGILEK--ERGRYRRVYEEDVVEAKLRCSSKGFCFAIQDVEGADDIYIQKNHLS
SAWNGDRVLVKVTKEGSRRRSPEGQVRLILERVNPSVLARV--RQAEDGS-----YHAVP
LDDRLLFELNLRPN--SAPLEEAVEHLVHVQVLRYPLGQNPPLGKVARILGSDAEDAADT
DIVCCKHDLRRQFPDSVLQALEAL---PDSLRKTDLKNRLDLRKRLTMTIED--------
--------ESGSPDSAIVENALTLEKTKTGNWQVGIHIADVAHWIPLDSPLDR-EARKRG
TAVYLGDTVLPLLPEKLL-SQVSLVPGEDRLTLSVLLTLTDS-GQLVEFEIHKSVIQVDH
QLSYEQAQALLGGHEESEPE-----------LAPIVDKLKELFFSLSPALRAVRQQRGAF
ELNGTLPKEAIAR--------PIPHSKDEGRQGAIMVSGSMPLRSLLAELMILANQVVAS
HLHALSLPGIYCVHPTPDLERLEDLLKLASNLGLDAEQSL-EEDVTSQDYQRLTQLLAKS
T-----AAKVLNHLLEGTLKPIAYGS--------------------KPGLHFGLAL----
-----------------DTSYCHAISPVWRYGDLFVQRVLEYTFSEGRDRRTTRSKDRVN
LHHSSAHGNINWNVLPPDTQQELESQLS-TLIPHLNDREKLTEDAEIDLEGLKKAEQMKE
RTGHVFSGLITGVQSYGFFVEIE--------------DLLVEGLVHVSSLKDDWYEYRSR
HACLVGRKNRTAYRLGDHVEVQVKSVDYYRQQIDLVTVSG-------GSVASNEDLED--
-------------------------
>Prom9202|254526010
-------------MFTSSSIIDNL---NQSEGLEYKKLCRLLKITKK-SDKDKLDI---A
LTALEKLEIINK-NEDNKYTCIKDSDHLVAKIRCSSKGYCFAVRG-KDKEDIYIKENLLN
YAWNGDKVLVRIIKEGYRRRSPEGIVDCILERSNQILLSKV--EI-INNN-----VYAIP
IDDRILSKIKLPKENKKYTFKPENKNIVKVEIDRFPIGQEEGLGHVIQELKLNNNEELDT
DFVLSKSNIVKTYNLN-----------YVESKKIEKRERVDLTDKNSYLFKS--------
------WNSSNSP----MLPMIQIEQGKNKKTLLWIHTNNLAERVDLNSKKSLEILFNGF
ESIPLLNDWQNYLSEAII-NDSEFKFDEKNEAISLCLHLNSD-NEIVDWSFHLTLVKCSL
IVGSDHTDALLSRKSKTRIT-----SRVLKPIKEHIDDLDKILE-ISCSFRKKNLVEGNV
EIPAPLNKIKSLEE-------FFIHNPAEYSKGYFESLNKEDCQTYLSPILHEANLIWYK
HSIQYGLKSAGYLSKGLDYINANEIIKYSEFIDSDIELNE-DGNLSFSQ---IIKLCGDD
N-----KKRILHKLLINEFKENQIRL-------------------ISKNPDNDESE----
-----------------KLFISPWTIPGFDFTNLINQYCIYNMIINGK-KSKKNNTNPVN
ISESNSLDLVNWDIFNTSISKNLEIFFNKFVIDKLNEYKYKVNQYKSNMINIKKVRKAEK
LLGNSYSGFILAVQTYGFFVEIS--------------ELNVEGLVHVSTLNNDWYEYRSR
QNLLIGRKSKKSYKVGDSIEVKIIKVDILKYQIDLELI----------------------
-------------------------
>Nods|119512816
------------MEFSIATLLANF---TDDKLVARKVLEKKLGCEDE-ISLQKLHI---A
LEVLEKIGILVK--ERGKYRRVAEEGVIEAKLRCSSKGFCFAIQDVEGAEDIYIRESHLS
NAWNGDRVLVRVLKEGSRRRSPEGEVKLILERSNHTLLARI--KP-VENG-----FRAVP
LDDRLLFELKIQTN--GMKLEEAIDHLAHVEVLRYPLAQHPPLGRVVQILGSDAEAAADI
DLVTCKHDLSRNFPDSVLDAAAKL---PKRLLKADLKNKLDLRNLFTLTIAG--------
------VNFDTKF----IENAFSLEKTAEGHWLLGFHIADVSHYVHPDEPLDR-ESVKRG
KSVYLGNLGLPMLPECVA-ERCAFVEGSDRLALSFLIAIDPQSGEALEWEIQPSVINVDA
ALSRQEAEAILTGETEDELP-------------KVIEILQDLET-LQKAVKQTRLARGSL
QLNLPPNQNP---------------YYDEGILGAVLV-NDLPVRSLLTEFVLLVNELMAK
HLSALGIPAIWRVQGTPDTEDVQEMLKLAINLGVELTLEA-EVDIQPLDYQHLTGAFAES
P-----SEQVLTYLLQDTLKPAAYNT--------------------TKGTHFGLSL----
------------------DQYTHCTSPLRRYPDLLIQRVYYRLLEHGRDRRNTRVKERVN
LRHSSSHNEINWNVLPPELQQELQSDLH-RVIIQINDREKEVQEAEADLAGLQKAQLMKQ
RIGQVFQGVITGVQSYGFFVEIEVPAAESNPGEDISVPLRVEGLVHVSSLKDDWYEYRAR
QQALFGRKNRASYRLGDRVAVQVKSVDYYRQQIDLVTVSSDLVAKGLGVNATNNDPSDIY
LPSNLDTYAEDE-------------
>Cyab|254430938
------------MKFTVADLLDQL---PAGEPLPIAKLQKALGLSGT-DDKTTLQI---G
LEALGKLGLVAH-SDDG-IQRCDVPELIPARLRCSSKGFCFALRE-DGGEDIYIRDHQLN
HAWNGDRVLVKVTREGGRRRSPEGGVQCILERHTTSLLAQV--EH-QREQ-----LVALP
LDDRLLTAVQLPESD-GEYLDPEHNSVVEVAIDRYPVAQFAPQGHVARRLPIHGGEAADL
DLVLTKHRLNQRPAAP-----------RASLRSPESKDRTDLTGQNALLLRG--------
------WQSKEAP----DLAAVCLEAREEG-WTLWVHAPAVAERLPFGGSLDQ-WLRDQA
EAHCVGRQWLPLLSPALG-KAMGWTTGEPQAALSVALELSAT-GTLEHYRFCRSLVKPVA
EVDGAALAALAERKPKSRTT-----PAALKPLKAHLEQLEQLLS-LTALLRERRLERGSI
DLQLPMPPIESLGD-------LAVPPPDAATQGWMVQLPAHAPMAVLREALLLADRALGE
HLAALQLPAIFAVNPPAEASDLNDVAKAALALEIPLELGE-EGHASAGE---LAAAFAAT
D-----RCRPLQQQLRAVLKPVSLAT--------------------ETGEHAVAGVTGE-
-----------------EPALAPWCCPGLHYADIWNQHLLTLLLTEGKDRPSVRHKIGVD
LASDACHGAIDWPLLPNSAIAPFQEGLAHGLVQRLNGRRRFGTELEGDLLAMAQARQAEP
LVGQVLPGIISGVQSYGFFVEVP--------------PSNVEGLVHVSSLKDDWYEYRSR
QNRLVGRKNRRTYMLGDAVEVEIQKVDALRHQIDLAVQLPEGYDELAGDNDAPSTADDTF
TPVAVLNEA----------------
>Acam|158337338
------------MEFSISTLLNNF---ADDKLLAPKALEKKLDCQAS-DGIRQLQI---T
LEALEKVGILTK--ERGKYKRLPEEGVVEGKLRCSSKGFCFAIQDQDDTEDIYIRESQLN
TAWNGDRVLVKVTKEGRRRRSPEGEVRLILERSNPSVIARV--KKTEAGE-----YRAVP
LDDRLLFELALHQETDGPDLEAAIDQLVHVEIVRYPLGQLSPLGRVTQVLGSDAQSAADT
ELVFCKYDLPRSFPEDVLAEAEAL---PKKLRKADQKKRVNLLKVPTFTICD--------
------RTPNPTQ----LDHAFSVEKLKGSKWRVGVHVTDLVYYLDPDSSIER-QASQRG
AAMFLGDTALPLFPETCIERIGALTAGKDHLTFSILVTLDNE-GEVLEFEIQPSVIHVDQ
HLAYEQVQEILDGDHKDKSL----------------ADAMQLFQTVSEALKKQRYDRGGF
DLLLSTVPPQIMG--------------DEGDLGAVILASPTQAHSIIADLLVLANHLVLS
HLQALAIPGVYQIQAPPDAQDLQDLLKLADNIQLSLGLQQ-EDTVQPQDFQTFSQTFQTS
E-----RSAILFELLQSTLKPVQYSA--------------------VSGPHFGLAL----
-----------------VNNYGHFTSPLNRYGDLLNQRILHAVFTEGRDRRTSRAKEKVN
LRHSDCHGQISWNVLPPETQRHLDALIT-DAIPQLNEQADLARQACQDLTGLQKTKQMQT
HTGEVLQGIITGIQSYGFFVRIE--------------TLMVEGLVHVSSLKDDWYEYRSR
QQTLVGRKNRCQYRLGDRVDVEVKSVDYYRQQIDLIVVGG-------GSEAPEDEVTEAP
IKVNGEDESDLPDETEEE-------
>Prom9301|126696359
MYTPKLIYNFILIMFTSSSIIDNL---NQSEGLEYKKLCRLLKITKK-SDKDKLDI---A
LTALEKLEIINK-NESDEYTCIKDSDHLVAKIRCSSKGYCFAVRG-KDKEDIYIKENLLN
YAWNGDKVLVRIIKEGYRRRSPEGIVDCILERSNQILLSKV--EI-INND-----VYAIP
IDDRILSKIKLPKENKKYIFNPDNKNIVKVEIDRFPIGQEEGLGHVIQELTLNNNEEYDS
DFVLSKSNIAKSYNLN-----------HIESKKIEKRERIDLTDKNSYLFKS--------
------WSSNNSP----MLPMIQIEQVKNNNTKLWIHTNNLAERVDLNSKKSQEILLKRF
ESLPLLNDWENYLSEAIR-NDSEFKLGKKSEAISLCVHLNSD-NEIIDWSFHLTLVKCSL
IVGSDHTDALLSRKSKSRIT-----SRVLKPIKEYIEDLDKILE-ISFSFRQKHLLEGKV
EIPAPVNKIKAIEE-------FFIHNPAEYSKGYFESLNKEDCQTFLSPILYEANLIWFK
HSNKYGLKSAGYISKGIDYVNANEIIKYSEFIDNDMELNE-DGNLTFSQ---VIKICGDD
N-----KKRILHKLLINEFEDNEIRL-------------------ISKNPDNDESE----
-----------------KLFISPWTIPSFDFTNLINQYCIFNMIINGK-KSKKNNINEIN
ISESNSLDLVNWDIFNSSISKNLEALFNKLLIDKHNEFKYKVNQYKSNMISIKKVRKAEK
LLGNTYSGFILSVQTYGFFVEIS--------------ELNVEGLVHVSTLNNDWYEYRSR
QNLLIGRKSKKSYKVGDAIEVKIIKVDILKYQIDLELT----------------------
-------------------------
>Artm|209523052
------------MEFSIATLLANF---TEDKSVAPKALEKKL-TSDE-ESLRKFQI---A
IDALERIGLLEK--DKGRYRRIEQESIVEAKLRCSSKGFCFAIQDAESAEDVYIRESHLS
TAWNGDRVLVRIIKEGSRRRSPEGEVYLILERANPSVLARV--KE-TKKG-----YRAVP
LDDRLLFEMNLVNP--PEELVDAVDHLVHVEVVRYPLGIHRPVGRVVQVLGSDAEEAEDL
DIVCCKHDLPRSFPKSVLQETEILLAASATLKNSDLENRLDLRDEPTLSFSP-----DLG
NPEFSVLKPEDEPCPYTIDHALSLQETDSGNWKLAVHIADSSHYIQPDTSLDR-EARRRG
IGIYLADKYIPIVPAPLSCDRISLVTGEDRLALSIMIELGPT-GKILEYEIQPSIVRVDR
QITYQEAQSILDGESSEDKI------------------IEDLLE-VSRAIRQMRELRGGF
EMNLPDTHCH---------------FNDEGELGPMVSGTKLVSQAMVSELMILANQVVAC
HLQSLGVPAIYRVQAAPDPADVAELIKLSIHHGLELELDD-EAEIQPQDFQVFTQALKNT
R-----AERVLTYLLEDSLKPTVYST--------------------VPKLHFGLAL----
------------------PAYTHCTSPISRYCDLQICRVLKAVFEEGRDRRSTRSKEPVN
LHHSSSEGKISWNVLPSELQHDLETQFA-QLVVHLSERESVAADAEEDLEGLKKTGFMKE
RTGQTFIGLITGVQSYGFFVEIE-------LESPGGSTLRVEGLVHVSSLKDDWYEYRSR
QQTLVGRKNRNQYRLGDNVEVQVKSVDYYRQQIDLVAVGG-------GSEAIDDHDDSF-
-------------------------
>Syne6301|56752193
------------MNFSIATLLTQF---SEGKFVAPKQLEKKLGCEDE-DKSRKLQIILDA
LDALERLGLLTK--DRGKYRRNEENEWVEARLRCSSKGFCFAIQDAEDAEDIYIREHQLN
HAWNGDRVLVNVLREGSRRRSPEGEVKLILERANSSVLARITEKA-EGEG-----FRAVP
LDDRLLCELDLESN--GLDLAANRDHLASVAVQRYPLAQLPPVGKVTQILGSDPESASPV
DLIRCKHNLPADWSEAAIAALTDL---AQTADANAIQGRLDLRSVFTVAIAA--------
--------DDSRP----LDVALSLQPGESGGWQVMVHTVEVAPYLPLQSDLDL-EAQRHG
IDLRLGETALPFLPPVLTQGVGRFAVGEDRRAVSLLIRVDAT-GAVQDYELQPSLVQLDQ
VLSPAEATDLLADSKAKGEG---------------IKALKELQT-IADLWRTQRRERGGF
ELTVTPAIGN-----------------DEGALG--VISRSPAIAGAVQEILIQANRLVTE
HLQALELPVLYVGQRSPDLGSIQDAQRLAAGLGLAIEVDENETELNRLALQQLSDATQTS
E-----LASLLDHLLLQTFKPSFYST--------------------LAVPHFSLGL----
------------------ETYGHFVAPSQRYADLWLQRVILALFQQGRDRRSSRSKEGVN
IRHSSSHGQINWSVLPPEVQTELETDLK-LLAQQLSEAEKRATEASADYQGLQKAAAAKA
CIGQTFAGVIRGVQSYGFFVQIE--------------ALQVEGLVHVSSPKDDWYEYRSR
QQRLIGRKNRRQFGLGDRVEVEIRNVDYYRQQIDLGVLPL--------PEAQSETSDREP
LEML---------------------
>Anav|75906772
------------MEFSIATLLANF---TDDKLVARKVLEKKLGCEDE-DSLEKLHI---A
LEVLERIGVLAK--ERGKYRRISEEGMIEAKLRCSSKGFCFAIQDVEGAEDIYIRESHLS
NAWNGDRVLVRVLKEGSRRRSPEGEVKLILERSNHTLLARI--KQ-VEGG-----FRAVP
LDDRLLFELKIQAN--KLKLEEAIDHLAHVEVLRYPLAQYPPVGRVVQILGSDAEAAADI
DLVTCKHDLSRNFPESILDAAAKL---PKRLLKADLKNKLDLRNLFTFTITG--------
------INSDTKV----IENAISLEKTIAGNWQLGFHIADVSHYVQPDEPLDR-EAIKRG
RSVYLGELVLSMLPDTVA-DRASLVTGSDRLALSFLITISSQSGEVLEWEIQPSVINVDS
NISKQQAEAILQGAATKKDS-----PQ-------VIERLQNLTT-IGQAIKESRLARGSL
QLNLPSNHNP---------------YYDEGSLGAVLV-NDSPVRSLLMELVLLVNELIAT
HLSALGVPAIWRTQGTPDSEDVQEMLKLAINLGVELALEP-DVDIEPLDYQQLTKAFAES
P-----SEQVLTYLLQDTLKPAVYST--------------------TKATHFGLAL----
------------------PQYTHFTAPLRRYPDLLMQRVYYQLLEHGRDRRNTRVKERVN
LRHSSSHSEINWNVLAPELQQEMQSDLT-RVIIQINDREKEVQEAEADLAGLQKAQLMKQ
RIGQVFQGVITGVQSYGFFVEIE--VPAAEAATNPGVPLRVEGLVHVSSLKDDWYEYRAR
QQALFGRKNRASYRLGDRVSVQVKSVDYYRQQIDLVTVGSDGLVKNLGVGNVNGDISDIY
LPNDLESDDLDSYADEE--------
>Artp|284053361
------------MEFSIATLLANF---TEDKSVAPKALEKKL-TSDE-ESLRKFQI---A
IDALERIGLLEK--DKGRYRRIEQESIVEAKLRCSSKGFCFAIQDAESAEDVYIRESHLS
TAWNGDRVLVRIIKEGSRRRSPEGEVYLILERANPSVLARV--KQ-TKKG-----YRAVP
LDDRLLFEMNLVNP--PEELVDAVDHLVHVEVVRYPLGIHRPVGRVVQVLGSDAEEAEDL
DIVCCKHDLPRSFPKTVLQETEILLAASATLKKSDLENRLDLRDEPTLSFSP-----DLG
NPEFSVLKPEDEPAQYTIDHALSLKETDSGNWKLAIHIADSSHYIQPDTALDR-EARRRG
IGIYLADKYIPILPASLSCDRISLVPGEDRLALSIMIELGPT-GKILEYEIQPSIVRVDR
QITYQEAQSILDGESSEDN-----------------RIIEDLLE-VSRAIRQMRELRGGF
EMNLPDTHCH---------------FNDEGELGPMISGTKLVSQAMVSELIILANQVVAS
HLQSLGVPAIYRVQGSPDPADVAELVKLSIHLGCELDIDD-EAEIQPQDFQAFTQAIKNT
R-----AERVLTYLLEDSLKPTVYST--------------------VPKLHFGLAL----
------------------PAYTHCTSPISRYCDLQICRVLKAVFEEGRDRRSSRSKEPVN
LHHSSSEGKISWNVLPPELQHDLETQLT-QLVVHLSERESVAADAEEDLEGLKKTGFMKE
RTGQTFVGLITGVQSYGFFVEIE-------LESPGGSTLRVEGLVHVSSLKDDWYEYRSR
QQTLVGRKNRNQYRLGDNVEVQVKSVDYYRQQIDLVAVGG-------GSEAIDEHEDSF-
-------------------------
>Cya7425|220909863
------------MELSIKNLLDNF---ADDKLVAPKVLEKKMGCEDDPANLHQLQI---A
LDALERVGILVK--ERGKYRRVKDENLVEGKLRCSSKGFCFAIQDDDSSEDIYIRESQLS
NAWNGDRVLVQVTKEGRRRRSPEGEVRLILERGNPSVLARV--RR-LEQG-----WRGKP
LDDRLLFELELLPSEAVTDLELAEEQLVHVEIVRYPLGQYPPLGKITQILGNDAQSAADT
ELVCCKYGLNRNFSEAVRTVAASL---PSKLKKTDLKNRLDLRSLLTLAITD--------
------ELPGSAF----VDAAFSLVQTPTGDWQLGVHIADVSHYVTPDSPLDR-EASRRG
TTICLRGVTLPLLPE----SPLGFVPDQERLAVSLLVTLNGA-GEVLEYELQPSVIQVDQ
ILNSAQVQAILTPGEASPEM-----PPAVT------EEVTQLAR-LSQALHQQRFQRGGF
EISLAQAYLH--------------TYDDEGLLPALTVTPAAIAHSLVAEFLLLANQTIIS
HLQTLGVPAVYRVQSPPELYDVQELIKLTGNLGIPLSLSQ-EDTVQPQDYQNFIRQLATS
D-----VAPLLMELLLETLKPASDSA--------------------VSGPHFSLAS----
-----------------VQGYGHFTAPLRRYTDILNHRVLHAIFTEGRDRRSSRSKEQVN
LRHSSAVGEISWNVLPPEIQRELESAIT-LHLPHLQEREKVALQVMKDLDGLMKVKQMQE
RTGEVFRGLITGIQSYGFFVELE--------------ELMVEGLVHVSSLRDDWYEYRSR
QQTLIGRKNRRQYRLGDRVEVQVKNVDYYRQQIDLVVVGG-------GSEATEEDLEEPG
VGPETPSNMEAELE-----------
>Cya51142|172035030
------------MEFSIATLLSHF---SDNKLVAAKLLEKKLGCEDE-ESVEKLQI---I
LDALELVGILEK--ERGKYRRVKEDDLVEAKLRCSSKGFCFAIQDEEDAEDIYVRELHLS
NAWNGDRVLVKVIKEGTRRRSPEGEVRLILERANPSLLAQV--KK-EEEK-----YQAIP
LDDRLLFELMLEQN--GGNLEAAVDHLVHVSVVRYPIGEHPPIGRVTRILGSDAEAAADT
DIVCCKHDLSQTFSDEVEQAAKEL---PTTFDPQTLEKRADWREVLTFTFTE--------
------DVKRDCLPF--IETAFTLEKTEDNDWQFAVHISDIAHYIQPNSLLDK-TAKKRG
TTVYLGEKVLPMLPEAVT-ERYSLKPNQDFLTISVIMTFDKN-GQLIEYSIEPTVIRVDH
QLTYPEVQSILADLEQVPDH-----------QQPLAEKLKHLFFTLSPLVKAQRLQRGGF
ELQL-EPRSP---------------YQDEGRVGTLIASSRTPIRSLLTELVVLANKAVAN
HIQALGIPGIYCTQPEPDWEELEDLLKLAQNLGLEASLES-EEEITPQDYYNLTQMLGKS
S-----HVHVLSYLLHETLKSSKYNS--------------------HPGSHFGLAY----
-----------------DDCYTHCVSPGKRYVDLLIQRVLKLVFSDGRDRRTRQTKTGVN
LFSSSCHGNINWNVLPPAMQEELEETFH-VLVTYLNDREKTAEEAEKDLEGLQKAEKMKE
RTGKVFKGLITGVQSYGFFVEIE--------------DLLVEGLVHVSSLKDDWYEYRSR
HGCLVGRKNHIAYRLGDEVEVEVKSVDYYRQQIDLVTVSG-------GSSSNNGDWNDD-
-------------------------
>Lyns|119491294
------------MEFSIATLLANF---SEDKLVAPKSLEKKL-APDD-DSLRKFQI---A
LDALERIGVLEK--DKGRYRRVEQETVVEAKLRCSSKGFCFAIQDAEGAEDVYIRESHLS
NAWNGDRVLVKIIKEGSRRRSPEGEVYLILERANPSVLARV--KR-TPKT-----FRAVP
LDDRLLFELDLIDQ--SPELQEAIDHLVHVEVVRYPLGIHRPVGQVVQILGSDAEVADDL
DIVCCKHDLPRAFSPYALQEAESL---PTQIKKSDYKNRADLRKLFTISFHPDLGNSEFS
VLDEEEKESAQYC----VDRAFSLEQKDSGDWHLGIHLADVGHYVAPDTALDR-EARKRG
TAIYLADKYIPIIPKELSCDRLALLPEQERLTLSILIKLDPT-GRLIEFEIQPSVIQVDH
QVDYKTAQAILDDVEAGSPE--------------VLSILENLLE-VSRAVRQMRSARGGF
ELNLLDTHCH---------------FDDEGELGPIVVASLSIAQAMISELNVLGNQVVAN
HLQALSLPAIYRVQPAPDPTDVSELAKLSTHLGCELELES-EEEVQPSDFQSFVEALAGS
K-----AERVLTYLLEDSLKPAVYSI--------------------LPKPHFGLAL----
------------------DCYTHCTAPLSRYTDIQISRVLKAIFEEGRDRRSTRSKDRVN
LGHSSCHGKIAWNVLPPDLQAELESQFA-QLVVHLSERESVGVDAEEDLEGLKKTGFMKA
RTGQTFVGLITGVQSYGFFVEIE-------VESPGGSLLRVEGLVHVSSLKDDWYEYRSR
QQTLVGRKNRNQYRLGDNVEVQVKSVDYYRQQIDLVAVGG-------GSEAVDDNDDSYN
NY-----------------------
>Prom9211|159903456
-------------MLSVARILELL---PSEGSLEVKKLEKALKLTKK-LERNHLDI---A
LKALSKLGILRK-DTSDTIQRVLLESTIIGNVRCSSKGYCFVVRE-DGDDDIYIRDQHLN
NAWHGDKVLVRILKEGIRRKSPEGTILCVLERINENVLASL--DK-TETG-----YLATP
LDERILSKVEISSDKKISDNLINSDHIFKVKVNKYPIAQYNALGEIVQTLNLNSGTQGDL
EIIKAKHNISMEEKPP-----------RVSLKSPDEKNRVDLTSQNSLLLTS--------
------WESDQSP----FLLSIYTEPYHGGA-KLWIHSPTVGERINQGNKLDE-WLLARS
ESICLGSSWINLLPTNLF-NQSKFEVDKSNHAITLELDIDKD-GNYTNWNFYLSKIKPKA
LITREHLTTLNKRKPRSRTI-----PQKLKSIKDSISQLETLLF-ACQLLKNKLIEDAYL
ELPSKPLESNKLID-------HDFVNPGNAYKPWHDSLDESDPNSIINIITRAANNIWNI
HHTTLRIPGIYLEEQPLDLNQYNEVIKSAVVLNTKLELDE-DGLISLPD---FVHTLSHS
N-----DQPIIQKSLKNILPNKVFKI---------------FGQEQSNVSQLEGSLQTN-
-----------------TYKESPWCSPSLSYCDILNQFILISLLTGTKGNTKSRQKDSPN
FTSKINLRDSNLDVFTDQKLATIRQNISQKKISHLNSISKRNSQFKSGLISILETRAVQA
KTGSVLKGLITGVQSYGFFVELN--------------PFLAEGLVHVSSLDDDWYEYRSR
QNMLIGRKNKRTYQLGDQVFVKVVSVDILKNQIDLETSTK-------DNIAADIDSESS-
-------------------------
>Noss|17228735
------------MEFSIATLLANF---TDDKLVARKVLEKKLGCEDE-DSLEKLHI---A
LEVLERIGVLAK--ERGKYRRISEEGMIEAKLRCSSKGFCFAIQDVEGAEDIYIRESHLS
NTWNGDRVLVRVLKEGSRRRSPEGEVKLILERSNHTLLARI--KQ-VEGG-----FRAVP
LDDRLLFELKIQAN--KLKLEEAIDHLAHVEVLRYPLAQYPPVGRVVQILGSDAEAAADI
DLVTCKHDLSRNFPESILDAAAKL---PKRLLKADLKNKLDLRNLFTFTITG--------
------INSDTKV----IENAISLEKTIAGNWQLGFHIADVSHYVQPDEPLDR-EAIKRG
RSVYLGDLVLSMLPDTVA-DRASFVTGSDRLALSFLITISSQLGEVLEWEIQPSVINVDN
NVSKQQAEAILQGAATKKDS-----PQ-------IIERLQNLTT-IGQAIKESRLARGSL
QLNLPSNQNP---------------YYDEGSLGAVLV-NDSPVRSLLMELVLLVNELIAT
HLSALGIPAIWRTQGTPDSEDVQEMLKLAINLGVELALEP-EVDIEPLDYQQLTRAFAES
P-----SEQVLTYLLQDTLKPAVYST--------------------TKASHFGLAL----
------------------LQYTHFTAPLRRYPDLLMQRVYYQLLEHGRDRRNTRVKERVN
LRHSSSHSEINWNVLAPELQQEMQSDLT-RVIIQINDREKEVQEAEADLAGLQKAQLMKQ
RIGQVFQGVITGVQSYGFFVEIE--VPAAEAATNPGVPLRVEGLVHVSSLKDDWYEYRAR
QQALFGRKNRASYRLGDRVSVQVKSVDYYRQQIDLVTVGSDGLVKNLGVGNVNGDISDIY
LPNDMESDDLDSYADEE--------
>Cya8801|218246358
------------MEFSIATLLSHF---TDDKLVAAKFLEKKLGCEDE-ENIEKLQI---V
LDALERIGILEK--ERGKYRRVPDNNLIEAKLRCSSKGFCFAIQDQEDADDIYIRETHLS
NAWNGDRVLVEVIKEGTRRRSPEGEVKVILERANPSLLAQV--KK-NNED-----YRAIP
LDDRLLFELLLQQN--GKNLEQAVDHLVHVSVVRYPIGEHPPIGIITRILGSDAEAAADT
DIVCCKHDLPQSFPEAAEKAADSL---PQSFDPEEIEQRIDLRHLLTFTFVE--------
------DTQRDLTPF--IETAFTLEKTPEQYWQLGIHITDVAYYIAPDSILDK-IAKKRG
TTVYLGEKVIPLLPQGVT-QGCSLTPGRDILTVSVLMTLDKN-GQLLEFEIQPTVIQVNE
QLKYSEVQAILANLDDISPE-----------QEALAERLKQLFFTLSPLVKAQRIQRGGC
EIQL-EPRSP---------------YQDEGRLGVILGSSVFPVRSLLMELVVIAQKAVAD
HLYALGIPALYCTQPQPDWEELEDLLKLIANLGLDVKLGS-EEEITPQDYYNLTQAFGQS
S-----AVQVLNYLLKSTLKSAKYSS--------------------HSAPHFGLAY----
-----------------GDCYLHCISPGQRYGDLLVQRILGVLFKEGRDRRTKQTKTGVN
LRSSRCHGEINWNVLPPSVQETFEEELH-LVVSHLNDREKLAEDAEKDLDGLKKAEKMKE
RTGQVFRGLITGVQSYGFFVEIE--------------DLLVEGLVHVSSLKDDWYEYRAR
HGCLVGRKNRIAYRLGDQVQVEVKSVDYYRQQIDLVTVSG-------GSEANSDDWEDE-
-------------------------
>Glov|37521017
----------MGMQFSVHDLLGLL---SPERSVAPKVLQQKLSLDDG-AALAQLQL---V
LDALEKVGLIEK--MQGRYRLVANEEIVGGRLRCSSKGFCFVTPEQPEAEEIFVVEGSLK
NAWNGDRVLVRLLKKASRRRKPEGEVVLVTERAHTALVGRL--AEADAGEDKPKLLQVAP
LDDRLGSVLELVD---AEIPDVAADLIVEVEITRYPLGRRPAKCRLLRVLGHANDPLVDL
DLVASRYQLPLEFPQAVLDAA------AQLAASAAPEGREDLQALEVWALPG--------
-----------EL----LQTALSLVPTEGG-WELGLHVSDVAVLVEAGSTLDA-EAYRRG
LAARLRDRSLRLWPDALL-ERCALLPDTGRSAWSVLVNLDTT-GQVRAFRWTPSLVRARG
RLE---------------------------------SLSEPYAA-VAAALAAQ-------
--------------------------------GTGPLLGASDPRIFIELL----ESLIGQ
HLAHLHLGAPFLFEPGPQGGEVVDWLRLARACGLEVPEADASVELTVRQYRTWLLEQPEG
------ANRALRELLLTTLPVEQFAA--------------------EPRHHFGRD-----
-----------------SMAVAPFGRPLEHYGDLLVQRLLQQVHTDGRDRKTPRSKVSVD
LHSSNCHGLIDWPVLKPKVQKDWEEALP-GSVSHLSARLQQVHQAQADLEGFERIGRLGT
QT-EPLRGLITGVQSYGFFVAVE--------------EPFVEGLVHVSGLKDDWYTFQAR
EPALIGRRSRRRFQIGDTVTVKVKGIDYYRQQVDLMVVRD-------ESEPPTEEGTEAP
LLAAPEA------------------
>Syns8102|33865736
---MKAGFDPHTMKFSVADLLDQL---SYDQPVLQTTLAKILKLSNK-ADKERLDL---A
IDGLSKLGVLSR-QGDEGLVRYQAEDLIDARLRCSSKGFCFAIRD-DGGDDVYIRDHQLN
HAWNGDRVLVRVTREGGRRRSPEGGVQCILERSTQSLLAQV--ER-QQER-----LVAAP
LDDRMLTSIELPADAEVHVSEESATTVVEVKIDRYPIAQHPAQGHVARPLPLNAGPAADR
DLLLTKAGLHERPAAP-----------RASVKSPPSKGRTDLTDQPSLLLCS--------
------WQHRDAP----PLPAVYVEARDGGC-RLWLHAPSVAERFGQGNSLDL-WIRDRA
DAICLGEDWQPLLTPALT-KACRLKAGESSDALTVRLDIDAN-GHLTDWEFMLSTIRPVA
DISTAQLRALAERKPKSRSI-----PAALKPIKDQLGQLETLMF-CADCLMGHEQSAGAV
ALDLRPPQIDALGD-------LRWADPSGQAHRWTDVIDRTDPNSILQPLLRAADRAWGQ
HRAALQLPGIAWISSEPDATVLTDVAKTAVALDLPLELDD-DGSPTAQE---LITVFAES
D-----QRRVLEQQLSHALAQPQFQA---------------ELKTPETSDDDTTDM----
-----------------SAALTPWCCGSLSYAQLANQQVIQMLLNDGKDRPNVRQKERLN
LGRRGCADDLQWSLFTGAQEEKLTNIVSQRLVQRLNSRRRQVLELQRDLLAMVQARSAEP
LVGQEAAGHVSGVQSYGFFVEVG--------------ETRVEGLVHVSSLNDDWYEYRSR
QNRLVGRKNRRAYQLGDQVRVRVIKVDVLRNQIDLEVIPE-------PTADEGDNNADSS
TVESPEQPMAVTLSGI---------
>Thee|22299416
------------MHFTIASLLANF---SEDKFVAPKVLEKKLGCDDP-ESQRELEI---A
LDALERIGLLIK--ERGKYRRASDEGLIEARLRCSSKGFCFAIQDAEGAEDIFVREHQLS
TAWNGDRVLVRVTREGRRKKSPEGEVKLILERGNPSVIARV--KQ-TEDG-----FRATP
LDDRLLFEIALEPNDLVPDLSTVVDQLVHVHIRRYPLGGYLPTGEIGQILGSDAQSAPIL
DLICCKHNLVRQFNPALRTAAATL---NAQLETLDFSDRQDLRELVTITLVA--------
--------PGQEP-----QVAFSLDGLGPDLWQLGIHISDVGGLLPRDELLDR-TARRQG
MSLATPELSLPLLPQEL--ETLRLLPGGDRAAISLLIVLNTA-GEVQSYRIYRSCIRVDA
CVTSEQVAATLALGDSSGDW------------------LRALIH-LANAVSQRRQARGSI
EVTPAEA--------------LRLAYADEGLAPAIFLPKVTPWTSLV----ILANELLGR
HLAKLGVPALYRTQPVPELYGVQDFLKLCQNLNLPLSLDH-PSQVTPRDYQRFMAQLATS
D-----LAALLQELLLDKLKPASDSP--------------------VVLTHFGLAT----
-----------------AEGYGHFCSPLQRYTDIVNQRILHLLLTEGRDRRGPRAKERVN
LGDSSCLEQVNWTVFTTDIQREVDTLVK-ELAPHLQERERQTYTAWKDLVGLQRVRQVQA
CIGEVRPGIITGVQSYGFFVELL--------------DFNVEGLVHVSSLKDDWYEYRAH
AQTLTGRRNRLRYRLGDRVEVLIKNVDSYRQQVDLGVMSG-------GSQATEEDLNGSS
DSGEPLTPPEDDTAETL--------
>Syns9916|116074902
------------MKFSVADLLDHL---PVSGSLETAKLEKILRLSNR-AEKEGLSL---A
LQSLNKLGLLQL-GDDGAVCRGDDSDLIEGRLRCSSKGFCFAIRE-DGGEDIYIRDHQLN
HAWNGDRVLVRITRDGGRRRSPEGGVQCILERNTTSLLAQI--DR-QEER-----LLALP
LDDRVLATIELPDADASHLSDGTNPSVVEVAVDRFPVAQFAARGHVARPLPLDAGPDGDR
ELLLTKAHLHQRPAAP-----------RATAKAPSTKKRHDLTAQPALLLQS--------
------WSGAQAP----CLPAVHVEPHDGGC-RLWIHAPTVAERLNGGSSIDQ-WLQEQG
EALCLGDTWQPLLSNNLT-QASKFSPGTTQEAISLRVDVDAD-GHLGEWQFQLSTVRPVA
SVTSEAMAALAARKPKARTV-----PAALKPLKDHLGQLETLLF-CARSLNKGFQQDGAI
ELDLPNPQVEPLGD-------LRYSRPDACLHQWLAPLREDDPNAILAVLIRAADRCWAM
HAADLKLPALVLESPEADGSTLTDVAKTAIGLDLPLELDE-DGTPSPSD---LAKAFKDS
P-----LRRMLELQMRQAFSDPMVRL-------KGLAPNQRTDNDDTTSDQADEATTQVS
EKALA------------GTGGAPWCCPTLHATDLINQQVLSTLLNDGKDRPTVRHKEKVT
LGLRGVGGSITWPLITASQEQKLFDNLKERQILRLNNRRRQVAELEKDLVAMAQARSAEP
MVGEEHPGRISGVQSYGFFVELP--------------PAMVEGMVHVSSLNDDWYEYRSR
QNRLVGRRNRRVYQIGDEVTVRVVKVDVLRNQIDLDIVTT--------EIQKDDDHSNLP
VAVSDA-------------------
>PromMED|33861404
-------------MFSTSSIIENL---NQEEGLEYKKLCRLLNLSKK-TDKAKLDI---A
LRALEELEIINK-NKDNEYFNVKESNHLVAKIRCSSKGYCFAVRE-NNNEDIYIKENLLN
YAWNGDKVLVRIIKDGVRRRSPEGVVDCILERTNQILLAKV--EI-IKDE-----VYGIP
IDDRILAKIKLPKKDEKYKYNPINKNIVKIEIDLFPIAQQEGNGHVIKELTLNNNEKLDT
DFVLSKSNIHRIANVQ-----------NPKLTVSNQQQRLDLSSKNSYMFKS--------
------WETENSP----ILPIFQIDKIKNNSYKLWIHTNTIAERLDLINKKSLQIFFDRF
ESFPLLEKWQNYLSDEIC-NAAKFNINEINDAISLCIEMNSE-NEIINWSFHLTKVKCSL
LVENQHIDALLTRKSKARIT-----SRILKPIKDYIEDLDKIIE-ISNEFRKNQLLDGKI
ELPKSNNNIESLKE-------ILVHNPAEFSKEYFEPLNNNDIQTYLSPLLYEANSIWFN
HSNNYGLNNASYISQELDYINVTEIIKNSELIDSNIELND-NGTLSFKK---LVELCTDD
N-----KKRILHKILFNVVRDNEVTL--------------------ISNDNTIDDS----
-----------------KNIISPWTLPSFDFTNLMNQYNIYNMIINGK-RNKSSGGNLIN
IMEKESWENVTWRLYNSSTLKSLDLLFNSVMIDKINEYKNKVRQFKSNMITIKKVRKAEK
FIGNKYSGLIMAVQSYGFFVEIP--------------ELYVEGLVHVSTLSNDWYEYRSR
QNLLIGRKSKNSYKIGDVIDIKIIKVDILKYQIDLEIV----------------------
-------------------------
>Scys6803|16329873
------------MDYSIATLLSYF---VDDKLVAGKFLEKKLGCESP-EAIEALQI---A
LDALEKMGVLVK--ERGKYKRVTREDVVEARLRCSSKGFCFAIQDDEDATDIYVREGNLS
NAWNGDRVLVKVIKDGTRRKSPEGAVHLILDRANPSLLAQV--KK-SEDN-----YRAVP
LDDRLLFELELQDK--EQNLGEAVDHLVHVSVLRYPIAQHPPLGEVTKVLGSDAEAAADT
DIVSCKHDLPLGWTPEAIEALQSL---PKVIEPGELKKRQDYRKLQLVTFGD--------
-----GPRGETLPW---QEVALSLE-SQANQWQVGIHITDIAHYIAEDSLLDQ-LARKRG
TTVYLEEQICPLFPEGLI-GRCSLIPDEDRLALSFFLTVDDR-GEVTGFEYHSSVVKVDH
QLDFSEVQTALADIESVSGE-----------LKPYGGLLQELFFQICPLIKSQRLQRGSF
NLQTETASPR----------------LDEGRLGVIMTQETLPIRSLLAELMVVLQREVAL
QLQALGIPGLYCGQVAPEAEDLTDIVKLAENLDLGVKIDL-EGDIIPQHYHHLSQAFESL
P-----AKAVLNHLLANTLKIEKYFS--------------------HPAPHFALAY----
-----------------DSGYTHCVSPAQRYGDLVIQRLLKLVLTEGRDRRTKQMKTGVE
LNAHTCRNQISWNVLPPNLQETIEGDLH-QLVLGLNDREQTAEDAEKDLLGLKKAEKMKA
RTGEIFRGLITGVQSYGFFVQIF--------------DLLAEGLVHVSSLKDDWYEFRSR
QCALVGRKSRTSYRLGNEVDVQVRSVDYYRQQIDLGAVNN-APKDSANMDFDDDDEDGDE
REEQDTMDWDAMEDGDDDEGGAVIF
>Syn9902|78184734
------------MKFTVADLLDQL---SSSDSVETAVVAKILKLTNQ-SDKKSLDI---A
IDALSKMGVLTR-RDGDVVALSRNDELIDARLRCSSKGFCFAIRD-DGGDDIYIRDHQLN
HAWNGDRVLVRITREGGRRRSPEGGVQCILERSTTSLLGQV--ER-RDDQ-----LFAVP
LDDRMLTTIRLPDTAMEHLSSEEPTAVVEVLVDRYPIAQHPAMGQVVRPLPLNGGPAADR
DLLLTKAGLHQRPSPP-----------RGSGKAPAAKGRVDFTDQPALLLRS--------
------WTDSSAP----GLPAVHVEARDGGC-RLWLHAPAVAERIIGSNALDL-WLRERM
EALCLGENWQPLLQPSLN-AITNFVPGEEAEAVTVRMDISQE-GELTDWEFSLSTIKPAA
FIGVAQLKALDERKPKSRSI-----PAALKGIKDHLGQLETLRF-CESCLRKNEQAQGFV
QLDLCPPQLESLAD-------LRWADPISLRHRWIDAPVSSDPHSLLQPLIRAADRAWQL
HREALKLPGITTHTGDPDPSPLTDVAKSAIALELPLELDE-EGSPSAQE---LIGVFSES
P-----HRRVLEQQLSHALPAINFVA-------VVPTFAPLDAEQTLPEDSLGDPGHAPV
EILQ-------------KVSSTPWCCATMSYAHLVNQQILVSLLQDGKDRPTVRQKERLI
LGRQGCEQDLSWALFTGSQNEKLKSLVSDRLVQRLNGRRRQVLELEKDLLSMVQARAAQP
LVGLTTDGRISGVQSYGFFVEVG--------------ESRVEGLVHVSSLNDDWYEYRSR
QNRLVGRKNKRVYQLGDTVQVRVIKVDVLRNQIDLEV----------DPVFFDKPTDQGE
IPQSASIPFDNQ-------------
>Trie|113475208
------------MKFSIATLLANF---SDDKLIAPKAVEKKLDCQDD-QSIRKLQI---A
LDALERIGVLAK--DKGRYRRLFEEALVEAKLRCSSKGFCFAIQDLEGTEDIYIRESHLS
NAWNGDRVFVKIIKEGSRRRSPEGEVKLILERANPSLLARI--KQ-INGQNGDPYYRAVP
LDDRLLFELDLVPE--GPDLADAIDHLVHVEVLRYPLGEKRPIGKVVQILGSDAEAADDL
DIVCCKHDLPRSFPNTVLKEAESL---VSHSTKADQKNRLDLRELLTVSFGE--------
------LEKKD------INHALSIETTTSGYWRVGVHIADVAYFIKVDSPLDK-EARKRA
ISIYLRNEVVPILPDGLSSDYFSLLPKKDRLAISILITVNKN-GQIVEFEIEPSVIQVNV
HLSYEQTKKIINGNTDGLVD-----IN----LEQLENTINKLQD-VSHAVRNARLRRGAF
DLNLPDEKSY---------------YNDESPLGAMIIPNIFQARSMVAELIVLANQAIAS
HLLALGVPAIYRVQNSPEPGDIQEFIKLASHLGSELYLED-EEYLQPADYQAFVEEFTTS
K-----SERVLTYLLEDTLKPAIYST--------------------TAQPHFGLAL----
-----------------QHGYVHCTSPISRYSDLLISRVLHTVFNEGRDRRSSRSKEGVE
LGHSSCHGKISWNVLAPEIQQELEAQLT-SVVVHLTERENIAQDGQEDLEGLIKTGLMKE
RTGQTFPGLITGVQSYGFFVEIE-------ISSESTQTFRVEGLVHVSSLKDDWYEYRSR
QQTLVGRKNRNQYRLGDIVEVQVKSVDYYRQQIDLVAVSG-------GSTAFDDEEFSSN
PYRF---------------------
>Syn9311|113953501
------------MKFTVADLLDQV---PHDGSVEISKLEKILRLTNR-ADKQSLGI---A
LKGLDRLGVLSL-EEESSVSRGDDIGLIEARLRCSSKGFCFAIRD-DGGEDVYIRDHQLN
HAWNGDRVLVRIIRDAGRRRSPEGGVQCILQRATTSLLAQV--EQ-QDER-----LLAVP
LDDRVLASIELPEGDSNYQLEGPATSVVEVQLDRYPIAQHPARGHVARSLPLNGGVDADR
DLLLTKAHLHNRATAP-----------RTTIKAPVEKRRKDLTDQPCLLLNN--------
------WVIDGAP----HLPAAHVIPHEGGT-QLWIHAPAVAERVNPGNSLDQ-WLCEQS
EALCLGNKWIPLLSPNLS-KAAAFNVGETQAAVSVRIDIDSE-GEARDWEFCLTQIRPVA
EVTSQALTALAGRKPRSRAI-----PAALKSIKDHIGQLETLIF-CAKALHAAELRQGQI
ELDLPTPDLETLGD-------LRATEPDGGNRQWIEPLREEDPFSILATFLRAAHSTWTQ
HCLDFNLPALVLQANDPESGSLNDVAKAAIALELPISLDE-EGTTSASE---LAQALITS
P-----SRRVLNLQLRQTLPDCQFRLIQSKAKQIALASENEASATETKKDHEELDTSADI
DAMSPPAQDGS------TPLFAPWCCPTLHYADLLNQQVLCQLLNDGKDRPSVRQKETVN
LGSKGAASTLTWPLFSGSLQQRLQELLQERKLQRLNSRRRQQAELSRDVIAMAQARSAEP
MLDHEQQGVISGVQSYGFFVEIA--------------PSMVEGLVHVSSLNDDWYEYRSR
QNRLVGRRNRRVYKLGDPVTVRVTKVDVLRNQIDLDIVLS-----------PEDEQEETP
MPVAVSEG-----------------
>NoAz|298490864
------------MEFSIATLLTNF---TDDKLVARKVLEKKLGCEDE-DSLEKLHI---A
LEVLEKTGLLVK--ERGKYRRVSEEGLIEAKLRCSSKGFCFAIQDVEGSEDIYIRESHLS
NAWNGDRVLVRVLKEGSRRRSPEGEVKLILERSNHTLLARI--KQ-VEGG-----FRAVP
LDDRLLFELKLLTN--GMKLEEAIDHLAHVEVLRYPLAQYPPLGQVVQILGSDAEAAADI
DLVTCKHDLSRNFSENVLDTAAKL---PKKLLKADLKDRVDLRNLFTLTIEG--------
------VNGDDRV----IENAWSLEKNPSGPWRLIVHVTDLSHYIQADEILDR-EALKRG
RSVYLGELILPMLPDTVG-ERCSLMPGSDHLCLSFVITIDPQSGEVLEWEIQPSVINVDQ
SISKQQAQAVLTGESTKASA-------------ESIEILHNLAT-LAKAAKQARLSRGSL
QLNLPPSQNP---------------YHDEGAMGAVVV-NDSPVRSLITEYVLLVNELMGE
HLSALGVPAIWRVQGTPDPEDVQEMLKLAINLGVELTLDP-DLEIQPLDYQHLTRAFTES
P-----SEQVLTYLLQDTLKPSLYST--------------------TKTPHFGLAL----
------------------PQYLHFSSPLRRYPDLLMQRVYHALLEYGRDRRNTRVKERVN
LRHSASHLEINWNVLPPELQQELQSDLT-RVLVQINDREKEVQEAEADLAGLQKAQLMKQ
RIGQVFPGVITGVQSYGFFVEIEVPATELEIGSKLSTPLRVEGLVHVSSLKDDWYEYRAR
QQALFGRKNRASYRLGDRVAVQVKSVDYYRQQIDLVTVGADGVAKDLGVGAGNQDTSDGY
LEDHTDTLDLDLYDEDE--------
>Ucyn|284929530
--------------------------------MASKYLEKKLGCEDD-KSIQQLQA---I
LDTLELIGILEK--ERGKYRRVIEDNLVQAKLRCSSKGFCFAIQDEEDEEDIYVREAHLS
NAWNGDRVLVKIIKQGTRRRSPEGEVKLILERSNPSLLAQV--KK-DNDN-----YYAIP
LDDRLLFELSLAEE--GNNLEKAIDHLVHASIVRYPIGEHPPVGKVTRILGSDAEAAADT
DIVCCKHDLPQNFTENELKLVDQL---SKKIETKELEKRSDWRDVTSFTFIE--------
------DVVRDCPPF--IETAFTLEETEDNHLQLGVHIIDVAHHIQSGSPLDK-IAKKRG
TTFYLGEKVLPMLPESII-KNYSLKPNKDSLTISVIMNFDRS-GQLLEFSIKPTIINIDH
QLTYQKTQELLADPSKVNSK-----------QKGFVEKLQNLFFTVSPLIKAQRLQRGGF
ELQL-EPKLP---------------YQDEGRIGTIVASSKTPIRSLLTELLILTNKVVAT
HINALGVPGIYCIQPEPDWEELEDLLKLVQNLGIEFNLQD-DEEIIPRDYHNLTQLLNKS
S-----HVNVLNYLLHGTLKSSRYSS--------------------YPGAHFGLAY----
-----------------NDSYSHCISPGKRYIDLLIQRILKLVFSEGRDRRTKQTKIGVD
LYSSKCHGNITWNVLPPTIQEELEEDFR-FLVTHLNDQEKIAESAEKDLEGLKKAEKMKE
QTGKVFQGLITGVQSYGFFVEIE--------------HLLVEGLVHVSSLKDDWYEYRSR
HGCLVGRKNHIAYRLGDEVEVEVKSVDYYRQQIDLVTVGG-------GSAANNNDWDED-
-------------------------
>Syns5701|87303463
------------MKFTVAHLLEQL---PAADALPVAKLEKALGLSLN-PDKSQLRI---A
LEGLSRLGVLVE-TEDG-IQRRQDDTLIEARLRCSSKGFCFALRE-DGGEDIYIRDHQLN
HAWNGDRVLVKITREGGRRRSPEGGVQCILERATTHLLAQV--EQ-QDDR-----LLAVP
LDDRLLTSVELPGSD-ASYLDPEKQSVVEVLLDRYPVAQFPPLGHVERRLPINGGEEADL
DLLLTKHGLRQRPAAP-----------RSSLKAPGEKDRTDLTALPTLVLSG--------
------WSGADAP----ILPAISLEDGEEGL-RLWIHVPALAERFTPGGSLDL-WLREQG
ESICLGRRWLPLLSPALS-KAAAFRPGETQAAVSVGLRCNES-GELSDYRFALTSIKVDA
VVDGSALQALADRKPKARTV-----PAALKPIKDQLPQLERLLE-ITTLLRQHRLESGSL
ELDLPRPSLDSLGD-------LCVPAPEERRQGWMVQLPEHQPTALLRELLILANRALGA
HLCALGLPAIFAVNPPADGTEINEVAKAALGLDIPVELSD-DGNAPAPR-----------
------------------------------------------------------------
------------------------------------------------------------
------------------------------------------------------------
------------------------------------------------------------
---------------------------------DLA------------------------
-------------------------
>YellB|86609959
---------MPIPKMDFSRIFQHFLSQPPDQLTDKDTLLALLQSPDP-EAPEMLEI---A
LDGLVRAGFLERLGDPPRYRRKPDESLVVGRLRCSSKGFCFAIRDEPGVEDVYIHGSNLS
GAWNGDQVLARVTKDGNRRRSPEGEVVAVVERANSALVGRL--KQ-TEQG-----FRVVP
LDDRLLFELALTE---GSPVELAEGRVAYVEVNRYPLGDLPPTGTIRKILGDGPEASIDA
DLVCCKYDLPQEFPAPVLEAAAAL---PKKLSRSDQKGRRDLRDWFCITLEP--------
-------LDLQHPHGLEPNVAVSLQRQENDHWLLGIHIADVAHWLDPDHPLEQ-EAQQRT
ATVYLDTMVLPLFPPEVH-NRLALLPQQERLAYSLLVTLDPE-GVVQNFEIYPSLVQSRA
HLSYGQVQALLATTADLGPD-----EE----VPELMALLQNLLR-LSQILRAKRHQAGGF
DLPLLDLLTP--------------HSADESGYGPLLISDRLGAHALMTEILLLANQILGH
HLRQLGIPSLARVQPAPAAEALQSFLRLANAMKLDLNLQD-PAVVTLADWQRICARITAP
DVLASGASPALVAQMLATLPPVEYRL----------------QPLEEQLGHFGLGL----
-----------------KEPYATFTAPLRRYADLLNLRALHLALSKGRERRSSRSKTVVD
LHGPSGYGQIDWQVLPPKVQEEWQAFLQ-AQLPKIQEGYRIRQQAERELMGLKRSEFMQK
HLGEVFPGLIIGVQNYGFFVQVD--------------PILAEGLVRVSTLKNDWYEYRSR
QQALVGRKSRRQFRLGDRVEVQIKNVDYYRQQIDLAVIGE-------GRPYEEEE-----
-------------------------
>Syn7002|170078152
------------MDFSIATLLSFF---TDDKLVAGKFLEKKLECRSE-EDTEQLQI---I
LDALERSNILVK--ERGKYRRVPEADVVEAKLRCSSKGFCFAIQDSEDADDIYIRESYLS
NAWNGDRVLVKIIKEGTRRRSPEGVVRLILERANPSLLARV--VQ-KDEG-----FRAVP
LDDRLLFELELQDE--TDRLQQAIDHLVHVSVVQYPIAQYLPQGSVTKVLGSDAEAAADT
DIVCCKHDLLRQFPEEVLAAVKDI---PTKLTKKMLAKRRDFRDQLTITIED--------
--EIHLTPENQAF----IENAFTLQKTEAGQWQLGIHLADVAEFVPAQGVLDR-WAKKHG
TAVFLGQMTIPLFPPEFK-EKVELRPGGDRLTMSILLTFDDQ-GNVAEFEITPSVIRVDQ
SLSYQKIQHLLSSGETAEAE-----------LADVATLLNDLIFNLSPLVKAQRLQRGGF
QISLPEVTSA---------------FKDEGRFGTMIVSPSLPVRSLLAEVMILAGRAVAQ
HMLALELPAIYCYQANPDFESLENLIKLGNNLNLKLKLES-EEELLPHDYQHFIQEFSQT
D-----MTKILNYLLQETLDVPRYGA--------------------HPHPHFGLAY----
-----------------RDGYSRVCAPGQRYGDLVMQRILKLIFSEGRDRRSSRVKVGVN
LGSSTCHNQVNWKVLPTPIQTELEETIA-SLILQLNDQEKVADDAEKDLQGLQKAEKMKA
HTGHTFKGLITGVQSYGFFVEIE--------------DLLVEGLVHVSSLKDDWYEYRAR
HSCLVGRKNRTAYRLGNTVDVEVKSVDYYRQQIDLAIAKN---TNSDPDGAAAENWEEE-
-------------------------
>Cylr|282899047
------------MEFSIATLLANF---TDDKLVARKVLEKKLGCEDE-DSLEKLHI---A
LEVLEKVGLLVK--DRGKYRRVSEEGLIEAKLRCSSKGFCFAIQDPEGAEDIYIRESHLS
HAWNGDRVLVRILKEGSRRRSPEGEVKLILERSNHTLLARI--KQ-VEGG-----FRAVP
LDDRLLFELKLVSN--GINLQDAIDHLAHVEVIRYPLAQYPPLGQVVQILGTDAEAAADI
DLVTCKHDLSRNFAENVLDAAARL---PKNLLKANLRERLDLRSVFTLTIEG--------
-------VDGDGV----VENAFSLEKHSVTNWQLMVHITDLSVYIHPDEILDR-EALKRG
KTIHLGNLILPMLPHTVA-ECCSLLPDSDRLALSFIINIDIEKGQITEWEIQPSVVNVDT
SITYEQAQSFLAGESSELTR--------------VIEMLNDLTS-LAQIIKKDRLSRGCL
ELNLPLGYNP---------------YHDEGSMGAIIP-DRSPLGSVLRELILMVNQLMGQ
HLSALDIPALWRVQGSPDSQDVQEMLKLAVNLGVELIIDP-ELEIQSLDYQHLTGVFAES
P-----SEQVLTYLLQDTLKPAVYST--------------------VKAPHFGLAL----
------------------PAYIHFSSPLRRYPDLVMQRVYHAVLEYGRDRRNSRVKERVN
LRHSSSHQEINWNVLPPEVQQELQTELN-RILVQINEREKQVYDAETDLAGLQKAQVMKQ
QINQIFPGVITGVQSYGFFVEIEV-PPTEEVGSHLATPLRVEGLVHVSSLKDDWYEYRAR
QQALFGRKNRASYRLGDQVFVQVKSVDYYRQQIDLVTTGADGKIN--GSETTNDDRSNIY
LPDQTPPFDID--------------
>Prom9303|124023151
------------MKFTVADLLDQL---PPTGGLEIKKLEKILKLTTK-ADRDGLET---A
LQGLLRLGIVNN-EEAGAIKRSDDESLIEARLRCSSKGFCFALRD-DGGDDIYIRDHQLN
HAWNGDRVLVRITRDGGRRRSPEGGVQCILERTTTSLLGHV--ER-KDQN-----VLAIP
LDDRILATIQLPDGDKAHLNDGEQTSVVEVKLDRYPIAQFPAEGHVARSLPLNGGPSSDR
DLLLTKANLQDRPAPP-----------RSSLKTPTAKHRQDLSSQPALLLRS--------
------WQVSDAP----PLPAVYVEPHAGGT-RLWIHAPAVAERLSIGNNLDL-WLRDRA
EALCLGEVWHPLLGQILS-KACSFKVGEINDAVSVALDISAD-GEVIDWHFSLSSIKPVA
EIGPKTLTALSNRKPKARTV-----PAALKSVKDHLAQLETLIF-CARTLQMGEQASGSI
ELDLAVPELQCLGD-------LRWADPDSYRHQWTLPLDQTDPQSVLSPIIRAAHRAWAQ
HAQNLQLPGLVIEASEAENSTLNDVAKSALALDIALELDE-EGSPAATE---LAKAFATT
A-----CRRVLDQQLRHALPEPVLRL-------AIHDSQKENGNIESDHEDTKSMD----
-----------------TNLQSPWCCPTIHYTDLVNQEIIVSLLSNGKDRPNVRQKEKLV
LGSRECWQQLKWPLFSTSQAKNLKEICSESLVHRLNTLRRQAEELRQDLIAMVQARIVEP
LVGEEHQGVISGVQSYGFFVEIP--------------PSMAEGLVHVSSLNDDWYEYRSR
QNRLVGRKNRKIYQLGDQVNVKVLKVDALRNQIDLEVNGS--AMTVEANMNVDSDLTNQV
TTTKSEVKGKITKNNEQLVSSSEA-
>Syns7805|88808721
------------MKFTVADLLDQV---PSDGTLETTKLEKILRLSNR-TEKHTLGL---A
LEALTRLGILNT-DESGGIHKCITDDLVQARLRCSTKGFCFAIRD-DGGDDIYIRDHQLN
HAWNGDRVLVRITREGGRRRSPEGGVQCILERATTSLLATV--EQ-QEEK-----LIAIP
LDDRLLAAIDLPAEDESYATTSADEAVAEVVLDRYPVAQFSAQGHVARSLPLNGGAEDDR
DLMLTKANLHQRPTPP-----------RASLKSPAAKKRNDLTDQPALLLKP--------
------WSDDEAV----CLPAIHVIPHEGGT-RLWVHAPALAERLTPGNSLDQ-WLLNQS
ESICLGRQWIPLLSPALT-KASAFRVGEVQDAVTLRLDIGPD-CEWKDWEFSLTKIRPVA
ELTHEQLAALDNRKPKSRAI-----PASLKPIKEQINQLETLIF-CARNAHECEKSAGLI
ELDLPKPQLDSLGD-------LNQVSPDGDGTNWTEPFNPAAPECLMAVLLRTAHRVWSY
HCKNLNLPAVLLEAPPADDSALTDVAKAAVALDVQLELDE-DGTPSAGE---LAKAVAGC
Q-----YSRVLNLQLRQALPDTMYRL-------ADVAETATGVQVDDAITESETEVASEM
QADDQDSQNPKTDGSFWSQSLAPWCCPTLHYADVLNQQVLCQLLNEGKDRPNVRHKTKVE
IGRQGAGDQITWPLFTASQDQKLAELFRERMLQRLNTRRRQVSDLRKDMIAMAHARSAEP
LVNQEQNGVISGVQSYGFFVEIP--------------PSMVEGLVHVSSLNDDWYEYRSR
QNRLVGRRSRRVYQLGDLVKVKVLKVDVLRNQIDLEVVPT------------DQSTEQDP
LPVAVSDA-----------------
>Syns7803|148239442
------------MKFTVADLLDQV---PADGSLDQAKLEKILRLSNR-TEKQSLGL---A
LQALSRLGILST-DDSGAVQRCITDDLVEARLRCSSKGFCFAIRD-DGGDDIYIRDHQLN
HAWNGDRVLVRITREGGRRRSPEGGVQCILERATTSLLAAV--EQ-QEDK-----LVAIP
LDDRILATIELASEDAGHADTPANEAVAEVILDRYPVAQFSAQGHVSRSLPLNGGPEADR
DLMLTKANFHQRPTPP-----------RASLKAPAAKKRVDCTDQPALLLTG--------
------WSATDAV----SLPALHVIPHEGGT-RLWIHAPAVAERLAPGNSLDQ-WLLNQS
ESICLGQHWLPLLSPALT-KASAFRVGEVQDAVTLRLDLSAD-GEWKDWDFSLTRIRPVA
QITQTHLEALAGRKPKSRAI-----PADLKAIKEQISQLETLIF-SAKSAHESERSAGLI
ELDLPRPQLDMLGD-------LNPLAPDGDAANWAEPLNPSSPESVMAVLLRTAHRVWHA
QSEDLKLPSVLLGAPPADDSALMDVAKAAIALDVPLELDE-DGTPSADE---LAKAVAGC
Q-----SSRVLNLQLRHALPDSLYRL-------NEAAATAGNPQPDADNTTDPDSETTTS
DDVDEQTSRAESPGSVGAQSLAPWCCPTLHYADLLNQQVLCQLLNEGKDRPSVRHKTKVG
IGSRGAGDQITWPLFTASQDQKLSELFRERIIQRLNTRRRQVSELRKDVVAMAQARSAEP
MVNQEQTGVISGVQSYGFFVEIP--------------PSMVEGLVHVSSLNDDWYEYRSR
QNRLVGRRSRRVYQLGDEVKVKVLKVDVLRNQIDLEVVPA-----------EESDEQAAP
LPVAVSDS-----------------
>Cya0110|126659488
------------MEFSIATLLSHF---SDNKLVAAKLLEKKLGCEDE-ESVEKLQI---I
LDALELVGILEK--ERGKYRRVKEDDLVEAKLRCSSKGFCFAIQDEEDAEDIYVRELHLS
NAWNGDRVLVKVIKEGTRRRSPEGEVKLILERANPSLLAQV--KK-EEEK-----YQAIP
LDDRLLFELILEQN--GGSLEKAVDHLVHVSVVRYPIGEHPPVGRVTRILGSDAEAAADT
DIVCCKHDLSQTFREDLEQAVSEL---PTTFDPETLEQRTDWREVLTFSFTE--------
------DVERDCLPF--IETAFTLEQTEDNHWQFAVHISDIAHYIQPNSLFDK-IAKKRG
TTVYLGKKVLPMLPEGVT-ERYSLKPDQDFLTISVIMTFDKN-GQLLEYSIEPTVIRVDH
QLTYPEVQSILADLEKVPDD-----------QQSLAEKLKHLFFTLSPLVKAQRLQRGGF
ELQL-EPRSP---------------YQDEGRVGTLIASSRTPIRSLLTELVVLANKAVAD
HIQALGIPGIYCTQPEPDWEELEDLLKLAQNLGLEASLES-EEEITPQDYYNLTQMLGKS
S-----HVHVLSYLLHETLKSSKYNS--------------------HPGSHFGLAY----
-----------------NDCYTHCVSPGKRYVDLLIQRVLKLVFSDGRDRRTRQTKTGVN
LFSSSCHGNINWNVLPPAMQEELEEQFH-FLVTYLNDREKTAEEAEKDLEGLQKAEKMKE
RTGKVFKGLITGVQSYGFFVEIE--------------DLLVEGLVHVSSLKDDWYEYRSR
HGCLVGRKNHIAYRLGDEVEVEVKSVDYYRQQIDLVTVGG-------GSSTNNGDWNEE-
-------------------------
>Mica|166365129
------------MDFSIATLLSHL---SDDKLATGKLLEKKLGCEDDPESCEKLQV---I
LDALERLGMVVK--ERGRYRRVIEENVVEAKLRCSSKEFCFAIQDIEDADDIYVSKNHLS
NAWNGDRVLVKIIREGTRRRSPEGEVRLILERANPSLLAQV--KQ-ENER-----FVAVP
LDDRLKFTLNLLEN--GQNLQENIDHLVHVSVLRYPLGEMPPIGKVTRVLGSTAEAAADT
DIVSCKHDLPHNFPPEALEIADNL---ADFFDSGEKEQLRDLTPLFTFTIED--------
------DNPLDYPPI--IENAFSLEKINQNRWRVAIHISDVARYIERGGLLDK-VAKKRG
TAVYLGEKVLPLVPAAVT-SRCSLSPQEQRPAISILVTLDDK-GELVEYEITRSLIQVDQ
HFTYQQVRDLLSEEDSEAAP------------TDTVETLKDLFFSVCPTLKSQRLQRGSF
DIQLDKISP----------------YKDEGRGGTVLASNNLPARSLLTEVAILAGKVVAE
HLQALHLPCIYCGQSEPDWDELEDLLKLANNLGAELNLTA-EEEIKPNDYQNLTRIFSAS
T-----SVKVLNYLLQETLKLVRYSS--------------------HPLQHFGLAY----
-----------------PSNYTHCLSPLQRYADLWVQRVLKILLTEGKDRRSKIVKVGVN
LGSNSCHGQIHWNILPSQIQEELEEESH-LIVSHLNDRSKIAEDAEKDLEGLKKAEKMKE
RMGQVFRGLITGVQSYGFFVEIS--------------DLLVEGLVHVSSLKDDWYEYRAR
HSCLVGRKNRVAYRLGDEVEVEVKDVDYYRQQIDLVTVSG-------GSSASYDDLEED-
-------------------------
>Syns8109|260434803
------------MKFTVADLLDQL---STEHPSEPDQLAKILKLSNK-TDKAALEL---A
VSLLMKIGVIQK-TSEGGLTRPQESDLIDARLRCSSKGFCFAIRD-DGGEDIYVRDHQLN
HAWNGDRVLVRVTREGGRRRSPEGGVQCILERATQSLLAQV--EQ-QSDQ-----LLASP
LDERVLAGIELPTEDSKYLPGDEVSSVVEVRIDRYPVAQHPAAGHVVRSLPLNGGPAADR
DLLLTKAGLQDRPVAP-----------RSSGKTPASKGRVDLTAQQSLLLKG--------
------WSQDDAP----GLPAVHVETKDGGC-RLWVHAPSVGERIGLGNSLDA-CLRDRG
EALCLGEVWQPLLTPSLQ-KATSFSAGSEADAISVRLDVSAN-GEVSDWEFMLSTVRPVA
EVSADQLVALADRKPKARSV-----PTALKPIKDQLGQLETLRF-CSTLLLEQERANGIV
QLDLCPPQLEALGD-------LCSADPSGLRHRWVDAFNPVDPHAFLQPLLRAADRAWTA
QRLELQLPGITIEADEPDGSVLTDVAKTAIALDLPLELDD-DGCPSASE---LIQVFKDS
S-----QRRVLEQQLSHALPPLTLVA--------------STEVPPAAADSDGDEVAASS
Q----------------NTSLTPWTCATQHYTHLVNQQMIVALLTDAKDRPTVRHKTRLK
LGLKGAGADLTWPLFTASQDEKLNGLVNERTVQRLNTRRRQVLELEKDLLSMIQARSAQP
LIGEQVEGRISGVQSYGFFVEVG--------------ESRVEGLVHVSSLNDDWYEYRSR
QNRLVGRKNRQTYQLGDAVQVRVINVDVLRNQIDLEVISQ-------GANGSTEPESSEP
LPVALSER-----------------
