# Supplementary material for: Genome fluctuations in cyanobacteria reflect evolutionary, developmental and adaptive traits
Source: BMC Evol Biol. 2011 Jun 30;11:187. doi: 10.1186/1471-2148-11-187 (PMC3141437; doi:10.1186/1471-2148-11-187)
Supplement: Additional file 8 — Individual and concatenated alignments for protein groups. Compressed file containing all alignments of individual groups (fasta format) and the concatenated alignment of 285 single-copy genes (phylip format). [file 1471-2148-11-187-S8.GZ › Cyanos1488.faa]

>Syne7942|81300729
-----------MQNGANSRSQEYQGVSVDSRYDPQAIETKWQQSWAAAQLDRTPEA--DD
RPKFYALSMFPYPSGNLHMGHVRNYTITDAIARVKRRQGFRVLHPMGWDAFGLPAENAAI
DRGVQPADWTYQNVAQMREQLKQLGLSYDWDREVTTCSPDYYRWTQWLFLQFFEAGLAYQ
KEATVNWDPIDQTVLANEQVDSEGRSWRSGAKVERRQLKQWFLKITDYAEELLQDLDQLT
GWPERVRLMQANWIGKSTGAYLEFPI----------VNSSDR-----VKVFTTRPDTVYG
VSYVVLAPEHPLVTQVTTPEQQTAVAAFAAEVSQTSELERTAEDRPKRGVPTGGFVTNPF
TGQAVPIWIADYVLVEYGTGAVMGVPAHDSRDFAFAQRYGLPVQPVIQ-----------P
TE-GAIAE----------PWPAPFTEAGVMVNSGQFDGLSSTEAKAK----IIAFAEEQG
WGQAHVQYRLRDWLISRQRYWGCPIPIVHCPDCG--PVAAADLPVQL--PDSVQFSGRGP
SPLAQLEDWVTTTCPSCGKPARRETDTMDTFMCSSWYYLRYSDASNPEIAFTKDKVNDWL
PVDQYVGGIEHAILHLLYSRFFTKVLRDRGLLSFDEPFKRLLTQGMVQGLTYKNPK---T
GKYVPSDRI------SDPSQP--VDPDTGDRLEVFFEKMSKSKYNGVDPARVLDRYGADT
ARMFILFKAPPEKDLEWDDADVEGQFRFLNRVWRLVQTASQVEA----------------
------------TTAADD------------------------------------------
------------------------------------------------------------
-------------KAEKDLRRAVHTAIQAVTEDLE-EDYQLNTAIAELMKLTNALNDA-P
-MPGSPAYLEGVQTLVLLLAPFAPHIAEELWQQL----GGE--------RSVHLEGWPVL
DESALIVDEIPLVIQIMGKTRGTITVPASADRDQLQQLAENSEIAQRWLDGQTIRKVIVV
PGKLVNFVIASP-
>PromCC|33240397
---------------MASKISQTPEKQPSTAYDPLSIETRWQQSWKEQGLYKTKEPT-KS
QKTFYALSMFPYPSGTLHMGHVRNYVITDVIARLHRMKGDSVLHPMGWDAFGLPAENAAI
ERGIPADIWTYKNIEDMRNQLNRLGLSIDWDKEVTTCKEEYYKWTQYIFLELYEAGLAYQ
KSATVNWDPIDKTVLANEQVDANGRSWRSGALVEKKKLKQWFLKITDFADELLEDIELLS
GWPQNVKTMQQNWIGRSNGTEIDFYI----------KGKNNIF----ITVFTTRPDTLHG
TEYLVLAPDHELINSIIDKNKITELEQFRTEISILTDQERTSDGNNKRGMFLGCHAINPI
NKKIIPIWVGEYVLSSYATGAVMGVPAHDKRDYKFAKKYSLPIQYVIKS----------P
SQ-EASDL----------EASSAYVKEGIMINSGEFNGINSKEAGFM----ITKLGVKQG
WAKNKVTYKLRDWLISRQRMWGCPIPIIYCPDCGSVPVKREELPVKLTNPSVIGKSQENK
NNIPIMK------CSKCNKDSILETDTMDTFMCSSWYFLRYIDVENNKLPFTKTEVDKWL
PVDQYVGGIEHAILHLLYSRFLIKALRNRGLLNIKEPFSNLLTQGMVQGVTFKNPK---T
SKYISPDHI------NDINTP--LDPETGEPLDVLYEKMSKSKYNGVDPASVIDKYGTDT
ARMFILFKAPPEKDLEWDESDVEGQYRFLNRLWRIVIYSIETKD----------------
-----INISNCTQEILLN------------------------------------------
------------------------------------------------------------
----------DLSDKERKLIKVLNNTIKEVTNDLV-NDFQFNTAISELMILCNSIYEN-I
DDCGDYIVTETFKKLTLLLAPFAPHIAEEFWIKL----KGK--------GSVHENSWPTY
DPKALLEDSYKLIIQINGKVRGNISVNHEDSELELKNKALACETTQKWLNGIEPKRIIIV
KGKIINIVF----
>Crow|67922684
---------------------------MESQYNAAAIEQKWQQQWVKQGLDKTPEN--SD
KPKFYALSMFPYPSGNLHMGHVRNYVITDVIARLKRLQGYRVLHPMGWDAFGLPAENAAI
DRNIPPADWTKQNIAQMRQQLQTLGLSIDWDREVATCFPDYYKWTQWLFLQFYQSGLAYQ
KEAAVNWDPIDQTVLANEQVDSEGYSWRSGAKVERKLLRQWFLKITDYAEQLLTDLDKLS
GWPDRVKLMQENWIGKSVGAYLEFPV----------KDSDEK-----IAVFTTRPDTVYG
VTYVVLAPEHPLTQKVTVAQQKAAVDAFIEEVSNESEIERTAEDKPKRGILTGGTVINPF
NGEEIPILIADYVLYEYGTGAVMGVPAHDTRDFKFATEKQLPIKVVIV-----------P
EN-SEDNNP---------TLTEAYTEPGIMVNSGDFDGMQSTEGKTA----IIDYAEKQG
YGKARIQYRLRDWLISRQRYWGCPIPVVHCPNCGTVPVPDADLPVKL--PENVEFTGRGA
SPLAKMDDWINVPCPNCSGPAKRETDTMDTFVDSSWYYLRYTDAINDQEAFKLEKANDWM
NVDQYVGGIEHAILHLLYSRFFTKVLRDRGLVNVDEPFNRLLTQGMVQAMAYKNPK---T
GKYIPVDKV-------NPESP--KDPDTGDDLEVFYEKMSKSKYNGVDPKTVLGKYGADT
ARMFILFKAPPEKDLEWDDADVEGQFRFLNRVWRLVNGYAEKQP----------------
------------EVISNK------------------------------------------
------------------------------------------------------------
----------ELSKEEKGLRRAIHTAIKEISEDLE-GDYQFNTAVSELMKLSNTLNDA-K
-SINSGVYQEGIGILLILLAPFAPHIAEELWHNL----GHE--------NSIHLQTWPEV
DPDALVVDEITLVIQIMGKTRGTIQVPANSSKEELEKLARDSDIGKRNLEGKEVKKVIVV
PGKLVNFVVPK--
>Syn7335|254421177
---------------------------MEVRYSPAEIEAKWQQYWADNALNKTSADLGPD
AKKFYALSMFPYPSGDLHMGHVRNYTITDVVARVRRMQGYNVLHPMGWDAFGLPAENAAI
KRGVPPADWTLKNIAQMRDQLKALGLSYDWNLEVATCLPNYYRWTQWIFLQFFESGLAYQ
KEAAVNWDPIDQTVLANEQVDSEGRSWRSGAKVERKLLKQWFFKITEYADQLLNDLDKLP
GWPNRVKTMQANWIGKSKGAQVTFQ-----------TGAGE------LEVYTTRPDTLWG
ATFMVVSPEHPLMEKLTTSEQAEAVQAYRAAAAELSTIDRTDEGREKTGVWTGSMATNPV
NGEEIPIWTADYVMMDYGTGAIMAVPAHDQRDFEFARKFDLPIKVVVQ-----------P
EG-ESFEGA---------TMSAAYPHDGVMVNSGPLDGVPAGKGKKKSVGRAIAYLQEHS
LGKGTTNYRLRDWLVSRQRYWGAPIPVIHCPKCGTVPVPEVDLPVKL--PENVEFTGKSV
PSLAKFDDWVNVACPSCGTGAQRETDTMDTFLDSSWYFLRYADANNEENVFSKDRVNKWL
PVDQYVGGIEHAILHLLYSRFFTKVLRDRGLLDFDEPFERLLTQGMVQAITYKTSD----
GQFIVPENI------ADLNNP--VDPDTGAPLKVSFEKMSKSKFNGISPIAVLEKYGADT
ARMFILFKAPPEKDLEWDDADVEGQYRFLNRVWRAVIEFAQSDN----------------
----AANLVSASDKIDQS------------------------------------------
------------------------------------------------------------
----------TLNKAEKTLRRATHTAIKEITEDIE-GDYQFNTAVSELMKLSNAINDT-K
-DKATPVFAEAICALVRLIAPFAPHIADELWSALTISSGFT--------DSVHRQPWPKV
ESAALVADEITLVIQVMGKTRGTLQVPASADKAALENYARGSEIAQRYLDGKEIKKVIVV
PGKLVNFVAT---
>Syn307|148242287
------------------------MASSESRYSPTSLEPKWQQRWQEMGLDQTPEPSAER
AENFYALSMFPYPSGNLHMGHVRNYVITDVIARLMRLKGKRVLHPMGWDAFGLPAENAAI
ERGVDPADWTDRNIAQMREQLQRLGLSIDWSREVATCHSDYYRWTQWLFLQFLNADLAYR
KEATVNWDPIDQTVLANEQVDADGRSWRSGALAEKRKLRQWFLKITAVADELLDDLEQLK
GWPERVRTMQANWIGRSSGATLRFAI----------EADGKQA----IEVFTTRPDTVFG
VSYVVLAPEHDLVDQLTSADQRQAVEAFRQSLQSISEQDRVADDRPKRGVATGGTVQHPF
TGQAVPVWIADYVLPDYGTGAVMGVPAHDSRDFAFAKQYDLPITTVVV-----------E
PGQAPDSG----------EPSEAFTGLGELVGSADFDGLQGEEAKTA----IIQAAEQRG
VGAAKITFRLRDWLISRQRYWGCPIPVIHCDDCGVVPVPESDLPVEL--PRDVDLSGSGG
SPLERATEWKQVRCPKCGKPATRETDTMDTFMCSSWYYLRYTDANNDSAAFTNASIDAWM
PVDQYVGGVEHAILHLLYSRFFTKVLQQRNLVSCSEPFQKLLTQGMVQGVTYRNPK---T
RKYIAPSAV------SDPNQP--TDPDDGEALEVFFEKMSKSKYNGVDPGAVVDRYGADT
ARMFILFKAPPEKDLEWDDADVEGQFRFLQRIWRLCDGAKASGL----------------
--------QLQSPLPLPA------------------------------------------
------------------------------------------------------------
----------ELTPAETDLRRAVHTAIEAVSDDLQGDELQFNTAVSELMKLSNAMAGQ-L
EAVSTAVAQEAVRSLLLLLAPFAPHLADELWEQL----QGS--------GSIHQQRWPEV
DASALVRDTITVVLQVKGKVRGNLEVPAAISKDELEQVALASDVAQKWLEGNAPKRVIVV
PGKLVNLVP----
>Syn9605|78212910
---------MPSAGSVNAANPAVDTSAQTGRYDPTALEQRWQESWKADGVDTTEVG--GE
KPGFFALSMFPYPSGSLHMGHVRNYVITDVIARVQRMLGHAVLHPMGWDAFGLPAENAAI
ERNVDPGEWTDRNIDQMRAQLDRLGLSIDWSREQATCHSDYYRWTQWLFLELLEGGLAYR
KNATVNWDPVDQTVLANEQVDGDGRSWRSGALVEQRQLNQWFLRITDYAEPLLNDLDALK
GWPERVRTMQANWIGRSEGAEISFNV----------EGAQNQT----ITVFTTRPDTLAG
ASYVVLAPENELVDSLSSEEQKDTVEAFRKEVARLSTIERTCDDRPKRGVPIGSHVINPL
TGVVLPVWIADYVLAEYGTGAVMGVPAHDQRDIAFAQSNGLPIQQVID-----------A
EG-AAEAI----------AAGQAWTDAGTLVNSGSFDGTASSEAKGA----ITGHGAEQG
WARSKVTYRLRDWLISRQRYWGCPIPVIHCDNCGAVPVPREDLPVEL--PRGIDLSGKGG
SPLSQQSDWVNVACPRCGKPAKRETDTMDTFMCSSWYFLRFADPHNTEKPFSKEAVNRWL
PVKQYVGGIEHAILHLLYARFFTKALKDRGLIDINEPFERLLTQGMVQGVTYRNAT---T
GKYIAPADV------ADAEDP--RDPNTGDKLEVLFEKMSKSKYNGVDPAAVIDRYGADT
ARMFILFKAPPEKDLEWDDADVEGQFRFLQRLWRLVEAGSARID----------------
---------SLEPMQRPA------------------------------------------
------------------------------------------------------------
----------DLSDADSDVRRALHLAIEAVSEDLS-DEIQLNTAISELMKLSNAISSTGI
DALSAPVLQEALSGLVRLLAPFAPHLAEEFWNRL----GGS--------GSVHRQSWPVL
DPTALVQDSVEVVIQVKGKVRGKLQVPASAGKEELERLALASDVAEKWLEGAAPRRVIVV
PGKLVNLVP----
>Nosp|186684281
---------------------------MDSRYNPAAIEEKRQKTWLELGLDKTPSA--SN
KPKFYALSMFPYPSGSLHMGHVRNYTITDVIARFKRMQGYRVIHPMGWDAFGLPAENAAI
DRGVPPAKWTYQNITQMRQQLQRLGLSIDWECELATCSPDYYKWTQWIFLQFLQAGLAYQ
KEAAVNWDPIDQTVLANEQVDNEGRSWRSGAIVERKLLRQWFFKITDYAEELLNDLDKLT
GWPERVKLMQANWIGKSTGAYLEFPI----------VGIDEK-----IAVYTTRPDTVYG
VSYLVLAPEHPLTNRVTTKEQQAAVEVFIKEVSNQSELERTSEDKPKRGIPTGGVAINPF
TGEEVPIWIADYVLYEYGTGAVMGVPAHDVRDFKFAKNYDLPINFVIASPDDVAGFDLTP
TS-EIDGITQ----LVEVDYKQAYTEPGILINSGAFTGISSTDAKQA----IIEYAEKQD
FGKVRVQYRLRDWLISRQRYWGAPIPVIHCPNCGIVPVPDKDLPVQL--PEEVEFTGRCG
SPLTQLESWVNVPCPTCGTPAKRETDTMDTFIDSSWYFLRFPDAKNEQQVFDSSKVNDWM
PVNQYVGGIEHAILHLLYSRFFTKVLRDRGLLNFDEPFQRLLTQGMVQGLTYLNPNKGGK
DKWIPSNLV-------NSADP--RDPQTDEPLQRLYATMSKSKGNGVAPEDVISKYGIDT
ARMFILFKAPPEKDLEWDEADVEGQFRFLNRVWRLVTDYITAGV----------------
-----------SRKKAQS------------------------------------------
------------------------------------------------------------
----------DLTKAEKELRRAIHTAIQAVTEDVE-DEYQFNTAISELMKLSNALSDA--
-DKNSPIYAEGIRTLVILIAPFAPHIADELWHLL----GES--------DSIHTQTWPSF
DPAALVADEITLVIQVMGKTRGAIQVPAQADKAALEKYARESEIAQRYIEGKEIKKVIVV
PGKLVNFVVS---
>PromAS|123968505
-----------------MISPDKRYEADTNLYNPSEIEKKWQSIWTENNLYKTDELT-EN
SDKFYALSMFPYPSGNLHMGHVRNYVITDLIARFQRFKGKSVLHPMGWDAFGLPAENAAI
ERGISPSVWTKKNISHMKSQLKLLGLSVDWDREFATCDENYYIWTQYLFLELYKSGLVYQ
KESEVNWDPIDNTVLANEQVDSEGKSWRSGAVVEKKLLKQWFLRITNYADELLKDLEKLD
NWPERVKIMQDNWIGKSIGANINFNI----------NTNPEKN----ITVFTTRPDTLFG
VTYLAISVNHSLIKKITDQETIQDIENLKQYLKDNKNNEL-----EKIGIKTSLIAINPV
NSEPIPIWVASYVLDEYGTGAVMGVPAHDLRDFEFAKKNNIDIKQVIV-----------K
DK-SEQSN----------ELDNAYVENGYLINSNHYNGLANTIAKLK----IAEEGVNNG
WAENKIQYRLRDWLISRQRYWGCPIPIVNCKKCGAVPLNQSDLPVSL--PKDIEISANKI
NALGNNNDWINTTCPKCGIGARKETDTMDTFMCSSWYFLRYPSSKCSTKPFEKNEINKWL
PVDQYVGGVEHAILHLLYARFFTKALRDNELFDIDEPFKKLLTQGMVQSAAYKNNK---T
GKYVSPSDI------TDLSNP--TDPIDNSKLEVLFEKMSKSKYNGIDPESVIKKYGADT
ARMFILFKAPPEKDLEWGDTDVEGQFRFLSRIWKLYINCAKN------------------
------------INSKSN------------------------------------------
------------------------------------------------------------
----------SHPDKEKSLIKSMNIAIKEISNDIL--NNQFNTAISELMKFYNSLSNS-I
NDINNNLKIDALKTFCILLAPFAPHIAEEIWHLI----GFK--------KSVHLEHWPSF
NAEALKEDSYELVIQVNGKVRDKVNINNDMSEDQIKELTLKRPNILKWTQDKEIRKIIIV
KGKIMNIVV----
>Rapb|282897916
-----------------------MESHSKTLYNPATIEEKWQQVWSELDLDKTPQD--KN
QPKFYALSMFPYPSGSLHMGHVRNYTITDVIARLKRMQGYRVLHPMGWDAFGLPAENAAI
DRGVPPAKWTYQNINQMRQQLQRLGLSLDWEAEVATCSPDYYRWTQWIFLQFLAAGLAYQ
KEAAVNWDPIDQTVLANEQVDSEGRSWRSGAIVERKMLRQWFLKITDYAEELLNDLDQLS
GWPERVKIMQANWIGKSTGAYLEFPV----------VGSQEK-----IGVYTTRPDTVYG
VSYVVLAPEHPLTQIVTTSGQKAAVKAFIKEVSSQSELERTAEDKPKRGIPTGGKVINPF
TQQEVPIWIADYVLYEYGTGAVMGVPAHDGRDFKFAQEQNLEIKVVIV-----------P
EV-GDPE-----------TLTKAYTESGVLVNSSQFNGMNSVDGKKA----IIEYAQEQG
FGKEKIQYRLRDWLISRQRYWGAPIPVIHCPECGIVPVPEADLPVEL--PEEVEFTGRGG
SPLAQLESWVNVPCPSCGTPAKRETDTMDTFIDSSWYFLRYTDAKNQQQIFDNSKVNDWM
PVDQYVGGIEHAILHLLYSRFFTKVLRDRGLLNFNEPFQKLLTQGMVQGLTYMNPNKNGK
DKWVPSHLV-------DPTNP--VDPHTGEPLQRLYATMSKSKGNGVAPEDVIAKYGVDT
ARMFILFKAPPGKDLEWDEADVEGQFRFLNRVWRLVNDYANMGV----------------
----------CGKKVDLE------------------------------------------
------------------------------------------------------------
----------KLTREEKDLRRAVHSGIKAITEDVE-DEYQFNTAISELMKLSNALSDA-K
-CHNSPVYAEGIKTLVIMLAPFAPHIADELWNLL----GNK--------SSVHQQGWPGF
DPAALIADEITLVIQIMGKTRGAIQVPSQIDKMALEKYARESEVAKRYIEGKEIKKVIVV
PGKLVNFVLG---
>YellA|86605939
---------------------------MDARYNPPAIESKWQAHWRELGLDRTPELT-AE
SRKFYALSMFPYPSGSLHMGHVRNYTITDVIARHKRMQGYAVLHPMGWDAFGLPAENAAI
DRGIPPAKWTYQNIAQMRDQLQRLGLSYDWEREITTCAPDYYKWTQWLFLQFFKAGLAYQ
KEAPVNWDPVDQTVLANEQVDAEGRSWRSGALVEKRLLKQWFLKITAYADQLLADLEKLS
GWPERVLTMQENWIGQSVGARVVFKT----------ETGEE------LPVFTTRPDTLWG
ATFMVLAPEHPLVEKLTTPEQEVAVKAYRAEAAARSEIERSAEDREKTGVWTGSYAINPV
NQERIPIWIADYVLMGYGTGAIMAVPAHDQRDFEFARQFGLPIKLVVQ-----------P
PQ-GGVTSAE--------DLQAAWTGEGVLINSGPLNGIPVGKGPGQSVERAIAWLEEQG
LGERQVNYRLRDWLISRQRYWGCPIPIIHCPHCGIVPVPEEDLPVLL--PEDVELTGRGG
SPLAQLEDWVKVKCPACGADARRETDTMDTFICSSWYFLRFSDPRNDREIFRKDLVNAWL
PVDQYVGGIEHAILHLLYSRFFTKVLRDLGLLNFDEPFSRLLTQGMVQARTYYNPNKSGK
DRWIPTALV------KDPNDP--RDPETGEPLQVIYATMSKSKGNGVDPEEVLANYGADT
ARMFILFKAPPEKDLEWDDADVEGQFRFLNRVWRQVYEFVVRGS--------------GT
ESLQGKAAELLQAKVEAG------------------------------------------
------------------------------------------------------------
----------SLTKAERDLRRAVHTAIKEVSEDLE--EYQFNTAIAGLMKLSNALAEA-E
-IPDSPVYAEGIRTLVLLLAPFAPHMAEELWQAL----GGT--------DSVHRQAWPTY
DPAALVADTVTIVVQVNGKLRGSFEAPADVTPQEQERLALQSEAAQRYLQGMTPKRVIVV
PKKLVNLVV----
>Prom9215|157413338
-----------------MISPDKQYESFTNLYNPSEIEKKWQLIWTENNLYKTDELT-EN
SDKFYALSMFPYPSGNLHMGHVRNYVITDLIARFHRFKGKSVLHPMGWDAFGLPAENAAI
ERGISPSVWTKQNISHMRSQLKLLGLSVDWDREFATCDENYYIWTQYLFLELYKAGLVYQ
KESEVNWDPVDNTVLANEQVDSEGKSWRSGAVVEKKLLKQWFLRITNYADELLKDLEKLD
NWPERVKIMQDNWIGKSIGTNINFNL----------NTNPEEK----ITVFTTRPDTLFG
VTYLAISVNHSLIKYISDQETIQDIENLKQYLKNNKNNEL-----EKIGIKTSLIAINPI
NSEPIPIWVASYVLDEYGTGAVMGVPAHDQRDFEFAKKNNIDIKQVII-----------N
DK-SEKTN----------ELDKAYVENGYLMNSDQYNFMENTIAKLK----ISEEGVDNG
WAENKIQYRLRDWLISRQRYWGCPIPIVNCKKCGSVPLKQSELPVAL--PKDIDISANKI
NALGDNNHWINTTCPKCGIAAKKETDTMDTFMCSSWYFLRYPSSKCSNKPFEKIEINKWL
PVDQYVGGVEHAILHLLYARFFTKALRDNELFEIDEPFKKLLTQGMVQAAAYKNNK---T
GKYVSPSDI------NDLSNP--TDPIDNTKLEVLFEKMSKSKYNGIDPESVIKKYGADT
ARMFILFKAPPEKDLEWGDTDVEGQFRFLNRIWKLYINCAKD------------------
------------INSKSN------------------------------------------
------------------------------------------------------------
----------SYPDREKSLIKSMNIAIKEISNDIL--NNQFNTAISELMKFYNSLANS-I
NDVNNTLKIEALKTFCILLAPFAPHIAEEIWHLI----GFK--------KSVHLEYWPSF
NAEALKEDSYELVIQVNGKVRDKVKINNDMSEDQIKELTLKRPNILKWTQDKEIRKIIIV
KGKIINIVV----
>PromN2A|72382161
-------------------MNNTTSDINDQRYEPREVEAYWQKEWASDDLYRTNTEV-NK
ENTFYALSMFPYPSGSLHMGHVRNYVITDVLARYKRMKGFNVLHPMGWDSFGLPAENAAI
EREISPSTWTDKNISQMKDQLDRLGLSIDWSKEVTTCKEEYYKWTQYIFNQLHKNNLAYQ
KKATVNWDPIDQTVLANEQVDAEGKSWRSGAKVEKKELNQWFLRITSFAEDLNKDLIKLN
DWPDRVRVMQKNWIGKSIGAEITFEI----------KNSDQK-----ITAFTTRIDTVYG
VSYLVLASNHPLIDQLISSNDIDKLNDFRQTQEKLSDLERNSDTRQKLGMYLGVDAINPA
NNKEIPIWIGDYVIMEYGTGAVMGVPAHDSRDYQFAKSYDLPIQYVIK-----------P
NI-DEDES----------YLNAEFVDKGIMINSDKFNGIESDIAKTQ----ILEFGSNSN
WAKPKITYKLRDWLISRQRYWGCPIPIINCKKCGQVRVPDNDLPVVL--PIDIKLTGKGK
SPLTTKTEWINTCCPKCGTEAKRETDTMDTFMCSSWYFLRYINPDNCEKPFLKSEIDKWL
PVKQYVGGIEHAILHLLYSRFLTKALKKCGLINIDEPFKKLLTQGMVQAVTFKNPN---T
NKYFSKDQI------KDIDNP--KDPLTGENIEIIYEKMSKSKYNGVDPSVVIDKYGADT
ARMFILFKAPPEKDLEWDDSDVEGQYRFIQRLWKFVINTFKLTN----------------
----------NNSRSNIE------------------------------------------
------------------------------------------------------------
----------KEKSKDEEALRLINIAIKEITDDLD--NLQFNTAISELMKVVNGLSLI-V
NYCSNETLNKVISILVKITSPFSPHIAEELWKTI----GNT--------QSIHLQSWPEF
DAGAIEQDTFKLMIQINGKVRGSINASKNLSKENLEDLAIKTEAAIKWMDGKEPKRIIVV
PNKLVNIVI----
>Syns9917|87124459
-------------MTAATPSNSAPAQPGGQRYTPLELEERWQRQWKADGVDRTQEPA-EG
QKAFYALSMFPYPSGTLHMGHVRNYVITDVIARAQRMRGDAVLHPMGWDAFGLPAENAAI
ERGVNPADWTDRNIAQMKAQLNRLGLSIDWEREQATCHDDYYRWTQWLFLELHAGGLAYQ
KEATVNWDPIDQTVLANEQVDGDGRSWRSGALVEQRKLRQWFLRITDYADALLDDLEQLQ
GWPERVRTMQANWIGRSRGAEIDFAV----------VEPGGATTAERITVFTTRPDTLYG
ASYVVLAPDHPLVEALTSEAQRDAVTAFRDLMETLSQDERTAEDQPKRGLPLGSHVINPV
NGESLPIWIADYVLSDYGTGAVMGVPAHDQRDFLFARRHQLPLRQVVQ-----------A
PG-HEGPE----------PLGEAWTEAGVLVNSGRFDGLASNDAKAA----ITAFGEEQG
WARATVQYRLRDWLISRQRYWGCPIPIIHCPSCGAVPVPREQLPVEL--PRTVELSGRGG
SPLAQLESWKAVACPCCGADAQRETDTMDTFMCSSWYFLRFADPHNQEKPFSAEAIARWL
PVQHYVGGIEHAILHLLYARFFTKALHDRGLLTIREPFQRLLTQGMVQGVTYRNAS---T
GRYVPGTQV------SDPADP--RDPDDGSRLEILFEKMSKSKHNGVDPAAVIDRYGADT
ARMFILFKAPPEKDLEWDDADVEGQFRFLQRLWRLVDQADGCGV----------------
--------ALPTPLPLPT------------------------------------------
------------------------------------------------------------
----------ELSSEDREARRAVHSAIAAIDEDLS-GELQFNTAISELMKLANALGGS-L
DQLSEPVRQEALSALIRLLAPFAPHLAEEFWQRL----GGR--------GSVHRQPWPSH
DPEALVQDSIELVIQVKGKVRGSVTVPADADRDTLQRLALASDVAQKWLEGQPPRRVIVV
PGKLVNLVP----
>Prom9312|78779295
-----------------MISPDKQYETDTNLYNPSEIEKKWQSIWTENNLYKTDELT-EN
SDKFYALSMFPYPSGNLHMGHVRNYVITDLIARFQRFKGKSVLHPMGWDAFGLPAENAAI
ERGISPSVWTKKNISHMKSQLKLLGLSVDWDREFATCDENYYIWTQYLFLELYKAGLVYQ
KESEVNWDPIDNTVLANEQVDSEGKSWRSGALVEKKLLKQWFLRITNYADELLKDLEKLD
NWPERVKIMQDNWIGKSIGTNINFNI----------NTNPEKK----ITVFTTRPDTLFG
VTYLAISINHSLIKNISDQETIQDIENLKQYLKNNKNNEL-----EKIGIKTSLIAINPV
NSEPIPIWVASYVLDEYGTGAVMGVPAHDLRDFEFAKKNNIDIKHVII-----------K
DK-SEKTK----------ELDEAYVENGYLINSNHFNGIANTIAKLK----ISEEGVNNG
WAENKIQYRLRDWLISRQRYWGCPIPIVNCKKCGSVPLNQSELPVAL--PKDIDISANKI
NALGDNYNWINTTCPKCGIAAKKETDTMDTFMCSSWYFLRYPSSRCSTKPFEKIEINNWL
PVDQYVGGVEHAILHLLYARFFTKALRDNELFEIDEPFKKLLTQGMVQSAAYKNNK---T
GKYISPSDI------NDLSNP--TDPIDNSKLEVLFEKMSKSKYNGIDPESVIKKYGADT
ARMFILFKAPPEKDLEWGDSDVEGQFRFLSRIWKLYISCSKD------------------
------------INSKSK------------------------------------------
------------------------------------------------------------
----------SYPNKEKTLIKSMNIAIKEITNDIS--NNQFNTAISELMKFYNSLSNN-I
NDVNNNLKIDALKTFCILLAPFAPHISEEIWLLI----GFK--------NSVHLEHWPSF
NAEALKEDSYVLVIQVNGKVRDKININNEMNEDQIKELTLKRPNILKWTQDKEIRKIIIV
KGKIMNIVV----
>SynsBL|116070546
MCGTIAAKPHAGPVNAASSSASANSPLQENRYDPSALEQRWRARWKDQGLDTTEAE--SN
KPGFFALSMFPYPSGSLHMGHVRNYVITDVIARVQRMRGDSVLHPMGWDAFGLPAENAAI
ERNIDPGEWTDRNIDQMRDQLDRLGLSIDWDREQATCHSDYYRWTQWLFLELFDGGLAYR
KNATVNWDPVDQTVLANEQVDADGRSWRSGALVEQRQLNQWFLRITDYAEALLNDLDKLK
GWPERVRTMQANWIGRSEGAEITFQV----------TGSSQQS----ITVFTTRPDTLSG
ASYVVLAPEHQLVDGLTTEEHLASVDQFRKQVARLSTIERTSDEMPKQGVATGACVTNPL
TGEQLPVWIADYVLADYGTGAVMGVPAHDQRDIQFAKANGLAVRQVID-----------A
EG-AKEAI----------EAGKAWTEPGTLINSGLFDGQPSNQGKAS----ITAHGETAG
WATRKVTYRLRDWLISRQRYWGCPIPVIHCPTCGVVPVPREDLPVEL--PRGIDLSGKGG
SPLSQQTDWVNVTCPCCGGAAKRETDTMDTFMCSSWYFLRFADPHNTEQPFSKEAVSRWL
PVKQYVGGIEHAILHLLYSRFFTKALRDRGLIDIDEPFERLLTQGMVQAITYRNPT---T
GKYIATADV------SDPNDP--HDPTTGDKLEVLFEKMSKSKYNGVDPAAVIDRYGADT
ARMFILFKAPPEKDLEWDDADVEGQFRFLQRLWRLVESASTTLT----------------
---------NLNTTDCPE------------------------------------------
------------------------------------------------------------
----------NLTVQEADVRRALHLAIDAVSDDLN-DEIQLNTAISELMKLSNTITSSGP
DRLRSPILQEALSGLIRLLAPFAPHIAEEFWSRL----GGE--------GSVHQQSWPSV
DPSALIQDTISIVIQVKGKVRGSIQAPADADKATLESMALSSDVASKWLEGAPPKRVIVV
PGKLVNLVP----
>Prom9515|123966204
-------------MIYSENTDEKSNQHTNNLYKPCEIENKWQEIWDKENLYKTDDKS-SK
KEKFYALSMFPYPSGNLHMGHVRNYVITDLIARFQRFQGKSLLHPMGWDAFGLPAENAAI
ERGINPNDWTKKNIAHMKSQLKLLGLSVDWDKEFATCDENYYLWTQFLFLELHKSGLVYQ
KESEVNWDPIDNTVLANEQVDSEGKSWRSGAKVEKKLLTQWFLKITNYTEELLQDLEKLS
EWPERVKIMQENWIGKSKGANIIFKI----------NEFENEK----IKVFTTRPDTLFG
VTYIAISINNPLINKISDNEILSKLENLKIYLKKNQDKDQ-----KKIGIPTNLKAINPI
NSNEIPIWIASYVLDEYGTGAVMGVPAHDQRDFEFAKINFIDIKQVII-----------K
DK-DNDKSTF--------KLKNAFTDNGFLINSNNFNGLCNNDAKKQ----ILEQGKING
WAEEEIHYRLRDWLISRQRYWGCPIPIIKCNNCGSIPVNKKNLPVKL--PKEIEISSNKI
NSLGSYKDWVKTTCPKCGNLASRETDTMDTFMCSSWYFLRYPSSKCKTKPFEKDNVNKWL
PVDQYVGGVEHAILHLLYARFLTKALRDNNLFDIDEPFKKLLTQGMVQAAAYKNTK---T
GKYISPKDI------KDFNNP--TDPNDDSKLEVLFEKMSKSKYNGIDPESVIKKYGADT
ARMFILFKAPPEKDLEWGDSDVEGQYRFLCRIWKLFLDYRNNES----------------
------------WDNQKN------------------------------------------
------------------------------------------------------------
----------YNREKENSLTKSINIAIKEISNDIK--NNQFNTAISELMKFYNSLSSS-M
IYVNKDLRKDAFKKFCILLAPFAPHIAEEIWNLI----GYQ--------KSVHLERWPIF
NEDALKEDCYELVIQINGKVRDKINVGIDISEDQIKQKTLTRPNVRKWIDQKTIRKIIIV
KGKIMNIVV----
>Cya8802|257060679
---------------------------MESQYNAAAIEQKWQQDWVKQGLDKTPEN--SN
KPKFYALSMFPYPSGNLHMGHVRNYVITDVIARLKRLQGYRVLHPMGWDAFGLPAENAAI
DRGIPPAEWTYKNMSQMKQQLQTLGLSIDWEREVATCAPEYYKWTQWLFLQLYQAGLAYQ
KEAAVNWDPIDQTVLANEQVDSEGYSWRSGAKVERKLLRQWFLKITDYAEQLLTDLDKLS
GWPDRVKLMQENWIGKSVGAYLEFPI----------KGSEEK-----IAVFTTRPDTVYG
VTYVVLAPEHPLTLKVTTPEQKAAVDAFIEEVSNESEIERTAEDKPKRGILTGGTAINPF
NGQEIPILIADYVLYEYGTGAVMGVPAHDTRDFKFAKEKQLPIKVVII-----------P
EN-SDNTNP---------PLTEAYTDPGIMVNSGIFDGIQSTEGKTA----IIEYAEKEG
YGKARIQYRLRDWLISRQRYWGCPIPVVHCPSCGTVAVPDADLPVKL--PENVEFTGRGA
SPLAKLEDWINVPCPSCGEPAKRETDTMDTFIDSSWYYLRYTDANNNQEAFNLEKANDWM
AIDQYVGGIEHAILHLLYSRFFTKALRDRGLVNIDEPFKRLLTQGMVQGLTYKNPQ---T
GKYVPSENV-----IFQDDHY--RDKETGEILSFFYEKMSKSKYNGVDPKQVLGKYGADT
ARMFILFKAPPEKDLEWDDADVEGQFRFLNRVWRLVANYLENKP----------------
-----------KTVKKAS------------------------------------------
------------------------------------------------------------
----------ELTKEEKDLRRAIHTAIKEISEDLE-GDYQFNTAVSELMKLSNALTDA-K
-CLESGVYQEGIETLLILLAPFAPHIAEELWHNL----GYE--------KLIHLQSWPTV
NPDALVVDEITLVIQIMGKTRGTIQVSATATKDELEKLARESEVGQRYLDGQDVKKVIVV
PGKLVNFVIAK--
>Prom9313|33862987
--------------MTESFPSTSASSQSSARYDPIELETRWQKEWLRQGLDRTPVAE-TN
QKRFYALSMFPYPSGKLHMGHVRNYVITDVIARVQRMRGDAVLHPMGWDAFGLPAENAAI
ARNVDPGDWTDQNIAQMRAQLDRLGLSIDWDRQQATCHQDYYRWTQWLFLELFAGGLAYQ
KEATVNWDPVDKTVLANEQVDGEGRSWRSGALVEQRQLKQWFLRITDYADALIDDLDELT
GWPERVRTMQANWIGRSHGAEIKFRV----------AGVANSI----ITVFTTRPDTLHG
ASYVVLAPEHPLVESLTSPEQRLAVTAFCDLISQLSVKDRTAEDQPKRGVPIGAQVINPV
NGESLPVWIADYVLADYGSGAVMGVPAHDERDFIFARSHELPIRIVVQ-----------L
PD-TDEHH----------NDGQAWTGAGVLVNSGAFDGLSTEEAKVA----ITTHGASEG
WAQSKVQYRLRDWLISRQRYWGCPIPIIHCASCGIVPVPQEDLPVTL--PRDIDLSGKGG
SPIAQEQAWVEVKCPICGEKAHRETDTMDTFMCSSWYYLRFADPLNSQRPFDKDIVDEWL
PVDQYVGGIEHAILHLLYARFFTKALHDRNLIGFKEPFNRLLTQGMVQGLTYRNAK---N
GSYISPELV------SDDSDP--RDPESGDRLEVLFEKMSKSKYNGVDPAVVIDRYGADT
ARMFILFKAPPEKDLEWDDADVEGQFRFLQRLIRLIDSFAWPKT----------------
-DGENASISSANLIIDSA------------------------------------------
------------------------------------------------------------
----------DLSEEEINMRRATHKAIEAITEDLS-GDIQLNTAISELMKLSNSLSGK-L
DKVRNEVAAEALSVLVRLMAPFAPHLAEEFWLKL----HGH--------GSIHQQSWPVI
DPSALVLETIELVIQVKGKVRGKIQVPANADKKTLEELALNSDIAVKWLEGQSPRRIIIV
PGKLVNLVP----
>Cya7822|196257512
---------------------------MESQYNAEAIEKKWQQTWVEMGIDKTPED--KT
KPKYYALSMFPYPSGNLHMGHVRNYVITDVIARLKRMQGHRVLHPMGWDAFGLPAENAAI
ERGIHPAKWTYQNIAQMKQQLQQLGLSIDWNREVTTCSPDYYKWTQWLFLQFFQAGLAYQ
KEAAVNWDPIDQTVLANEQVDAEGKSWRSGAKVERKLLRQWFLKITDYAEQLLNDLDKLT
GWPERVKLMQANWIGKSIGAYLEFPV----------VGMDEK-----IAVFTTRPDTVYG
VTYVVLAPEHPLTPKVTTPKNKKAVEKFIKEVTSESEIERTAEDKPKKGILTGGKAINPF
TGEQVPILIANYVLYEYGTGAVMGVPAHDVRDFKFAKENKLPIRVVIV-----------P
EDAGDKDT----------PLTEAYTDPGIMVNSDSFNGMDSTKGKTA----IIDYAENNG
FGKARVQYRLRDWLISRQRYWGCPIPVIHCPSCGTVPVPDADLPVKL--PEDVEFSGRGA
SPLAKLDHWINVSCPSCGEPAKRETDTMDTFIDSSWYFLRYSDANNEQEAFNLKEVNDWM
AVDQYVGGIEHAILHLLYSRFFTKVVRDRGLVNIDEPFQRLLTQGMVQGMTYKNPK---T
GKYIPSAQV-------NPNDP--KDPETGDPLEVFYEKMSKSKYNGVDPKQVLGKYGADT
ARMFILFKAPPEKDLEWDDADVEGQFRFLNRVWRLVGDYIANHK----------------
-----------PSKKKND------------------------------------------
------------------------------------------------------------
----------SLTKVEQDLRRAIHIAIKEISDDLE-GEYQFNTAVSELMKLNNALSEA-K
-CYESPVYTEGVETLLILLAPFAPHIAEELWHQL----GNS--------DSVHRQSWPQF
DPSALVVDEITLVIQVMGKTRGTIQVPSSASKEELEKLALNSELAQRYLKDQEVKKVIVV
PGKLVNFVVGK--
>Cya7424|218438831
---------------------------MESVYNAEAIEKKWQQTWVEMGLDQTPED--NT
KPKYYALSMFPYPSGNLHMGHVRNYVITDVIARLKRMQGHRVLHPMGWDAFGLPAENAAI
ERGIHPAKWTYQNIAQMRQQLQQLGLSIDWSREVTTCSPDYYQWTQWLFLQFFQAGLAYQ
KEAAVNWDPVDQTVLANEQVDSEGKSWRSGAKVERKMLRQWFLKITDYAEQLLNDLDKLP
GWPEKVKLMQANWIGKSIGAYLEFPI----------VGMDEK-----IAVFTTRPDTVYG
VTYVVLAPEHPLTPKVTTAKNKKAVEKFIKEVTSESEQERTAEDKPKKGILTGGKAINPF
NGQEVPILIANYVLYEYGTGAVMGVPAHDIRDFKFAQENKLPIRVVIV-----------P
ED-QQDQDV---------TLTQAYTEPGIMVNSGSFDGMDSITGKTA----IIDYAEKQG
FGKARVQYRLRDWLISRQRYWGCPIPVIHCPSCGTVPVPDEDLPVKL--PEDVEFSGRGA
SPLAKLDSWINVPCPSCGEPAKRETDTMDTFIDSSWYFLRYTDANDQQTAFSLDKVNDWM
SVDQYVGGVEHAILHLLYSRFFTKVVRDRGLVDVDEPFQRLLTQGMVQGMTYKNPK---T
GKYIPSSQV-------NPEDP--KDPETGEPLSVFYEKMSKSKYNGVDPKQVLAKYGADT
ARMFILFKAPPEKDLEWDDADVEGQFRFLNKVWRIVGEYQSNHK----------------
-----------SSSKKKG------------------------------------------
------------------------------------------------------------
----------SLTKVEKDLRRAIHIAIKEITEDLD-GEYQFNTAVSELMKLSNALVDA-K
-CYESPVYTEGVQTLLILLAPFAPHIAEELWHTL----GHS--------ESVHLQGWPQL
DPSALEVDEITLVIQIMGKTRGTIQVPSSATKEELEKFAFESEVAQRHLKDQEVKKVIVV
PGKLVNFVVGK--
>PromN1A|124025701
-------------------MNNTTSDINDQRYEPREVEAYWQKEWANDDLYRTNTEV-NK
ENTFYALSMFPYPSGSLHMGHVRNYVITDVLARYKRMKGLNVLHPMGWDSFGLPAENAAI
ERETSPSTWTDKNISQMKDQLDRLGLSIDWSKEVTTCKEDYYKWTQYIFNQLHKNNLAYQ
KKATVNWDPIDQTVLANEQVDAEGKSWRSGAKVEKKELNQWFLRITSFAEDLNKDLVTLN
DWPDRVRVMQKNWIGKSIGAEITFDI----------KNSDQK-----ITAFTTRIDTVYG
VSYLVLASNHPLIDQLISSNDIDKLNDFRQTQEKLSDLERNSDTRQKLGMYLGVDAINPA
NNKEIPIWIGDYVIMEYGTGAVMGVPAHDSRDYQFAKSYDLPIQYVIK-----------P
NI-GEDES----------YLNAEFVDKGVMINSDKFNGIESDIAKTK----ILEFGSNSN
WAKPKITYKLRDWLISRQRYWGCPIPIINCKKCGQVRVPDDDLPVVL--PIDIKLTGKGK
SPLTTKTEWINTCCPKCGTDAKRETDTMDTFMCSSWYFLRYINPDNCEKPFLKSEIDKWL
PVKQYVGGIEHAILHLLYSRFLTKALKRCGLINIDEPFKKLLTQGMVQAVTFKNPN---T
NKYFSKDQI------KDIDNP--KDPLTGENIEIIYEKMSKSKYNGVDPSVVIDKYGADT
ARMFILFKAPPEKDLEWDDSDVEGQYRFIQRLWKFVINTFKLTN----------------
----------NNSRSNIE------------------------------------------
------------------------------------------------------------
----------KEKSKDEEALRLINIAIKEITDDLD--NLQFNTAISELMKVVNGLSLI-V
NYCSNETLNKVISILVKITSPFSPHIAEELWKTI----GNT--------QSIHLQSWPEF
DAGAIEQDTFKLMIQINGKVRGSINASKNLSKENLEDLAIKTEAAIKWMDGKEPKRIIVV
PNKLVNIVI----
>Micc|254417260
---------------------------MESRYNPVEIEEKWQTSWSHQNLDQTQDK--AD
KPKFYALSMFPYPSGNLHMGHVRNYTITDVIARKSRMQGYRVLHPMGWDAFGLPAENAAI
QRGVHPAKWTYQNITQMQSELKRLGLSYDWNRELATCAPDYYKWTQWIFLQFLHAGLAYQ
KEAAVNWDPIDQTVLANEQVDSEGRSWRSGAKVERKLLRQWFLKITDYAEQLLNDLDKLD
GWPERVKLMQANWIGKSVGAYLEFPI----------IGLEEK-----IGVFTTRPDTVYG
VTYVVLAPEHPLTPKVTTPDRKTEVDAFIQEVTQESELERTAEDKPKRGIPTGGKAINPF
TGEEIPIWIADYVLYEYGTGAVMGVPAHDARDFQFAKEQQLPIKTVIV-----------P
ADAADPKA----------EPKQAYTEPGVVVNSDLFNGMESISAKAE----IVNYAERKG
WGKARIQYRLRDWLISRQRYWGAPIPVIYCPDCGIVPVPEQDLPVAL--PENVAMSGGRV
ASLSQVEGWVDVPCPTCGTAAKRETDTMDTFIDSSWYFLRYPDANNDQQVFDSSKTNDWM
PVDQYVGGIEHAILHLLYSRFFTKVLRDRGLLNFDEPFQRLLTQGMVQGLTYMNPK---T
GKWVPSVDV-------NPSDP--KDPETGETLEVSYKTMSKSKYNGVAPEAVINKYGADT
ARMFILFKAPPEKDLEWDDADVEGQFRFLNRVWRLVEEFAAKVT----------------
----------NRSTTIPP------------------------------------------
------------------------------------------------------------
----------ELSKPEKDLRRAVHTAIKEVTDDLD-GEYQFNTAVSELMKLSNALGDA-K
-CKDSPVYAEGIETLILLLAPFAPHIAEELWHGI----GHT--------DSVHLQPWCTF
EPEALVADEITLVIQIMGKTRGTIQVPADSDKSALEQYARESEVAQRYITGKTVKKVIVV
PGKLVNFVVTG--
>Prom9202|254525827
-----------------MISPDKQYEANTNLYNPSEIEKKWQLLWTENNLYKTEELT-EN
TDKFYALSMFPYPSGNLHMGHVRNYVITDLIARFQRFKGKSVLHPMGWDAFGLPAENAAI
ERGISPSVWTKKNISHMRSQLKLLGLSVDWDREFATCDENYYIWTQYLFLELYKAGLVYQ
KESEVNWDPIDNTVLANEQVDSEGKSWRSGAVVEKKLLKQWFLRITNYADELLNDLEKLD
NWPERVKIMQDNWIGKSIGTNINFNI----------NTNPKEK----ITVFTTRPDTLFG
VTYLAISVKHSLIKNISDQETIQDIENLKQYLINNKNNEL-----EKIGIKTSLIAINPV
NSEPIPIWVASYVLDEYGTGAVMGVPAHDQRDFEFAKKNNIDIKQVII-----------K
DK-SEQTK----------ELDKAYVENGYLINSNQYNGMTNTITKLR----ISEEGVNNG
WAENKIQYRLRDWLISRQRYWGCPIPIVNCKKCGSVPLNQSELPVAL--PKDIDISANKI
NALGDNNHWINTTCPKCGIAAKKETDTMDTFMCSSWYFLRYPSSKCSNKPFEKIEINKWL
PVDQYVGGVEHAILHLLYARFFTKALRDNELFEIDEPFKKLLTQGMVQAAAYKNNK---T
GKYVSPSDI------NDLSNP--KDPIDNTKLEVLFEKMSKSKYNGIDPESVIKKYGADT
ARMFILFKAPPEKDLEWGDTDVEGQFRFLSRIWKLYIDCAKD------------------
------------INSKSN------------------------------------------
------------------------------------------------------------
----------SYPDKEKRLIKSMNIAIKEISNDIL--NNQFNTAISELMKFYNSLSNS-I
NEVNNNLKIEALKTFSILLAPFAPHIAEEIWHLI----GFK--------KSVHLEHWPSF
NAEALKEDSYELVIQVNGKVRDKVNINNDTSEDQIKELTLKRPNILKWTQDKEIRKIIIV
KGKIMNIVV----
>Nods|119509064
---------------------------MDSRYNPADIEEKWQQTWAELGLDKTPAN--SH
KPKFYALSMFPYPSGSLHMGHVRNYTITDVIARLKRMQGYKVLHPMGWDAFGLPAENAAI
DRGVPPAKWTYQNIAQMRQQLQRLGLAIDWETELATCSPDYYKWTQWIFLQFWQAGLAYQ
KEAAVNWDPIDQTVIANEQVDNEGRSWRSGAKVERKLLRQWFLKITDYAEELLNDLDKLT
GWPERVKLMQANWIGKSTGAYLEFPV----------VGMDEK-----IAVYTTRPDTIYG
VSYLVLAPEHPLTQVVTTPEQKTAVAAFIQEVSQQSELERTAEDKPKRGIPTGGKVFNPF
TGEEVPIWIADYVLYEYGTGAVMGVPAHDVRDFKFARVYNLPIEFVIASPEDVADFDLTP
TS-ETEEITK----LIKIEYNEAYTEPGILINSGSFTGMNSPDAKAA----IIKYAEEQN
FGKLRIQYRLRDWLISRQRYWGAPIPVIHCPNCGIVPVPDEDLPVKL--PEEVELTGRGG
SPLTQLESWVNVPCPTCGTPAKRETDTMDTFIDSSWYFLRYPDAQNEQQVFDPAKTNDWM
PVDQYVGGIEHAILHLLYSRFFTKVLRDRGLLNFDEPFQRLLTQGMVQGLTYMNPNKGGK
DKWVPSNLV-------NAADP--RDPQTGEPLQRLYATMSKSKGNGVAPEDVISKYGVDT
ARMFILFKAPPEKDLEWDEADVEGQFRFLNRVWRLVTDYATAGV----------------
----------SRKKAQLS------------------------------------------
------------------------------------------------------------
----------DLSKPEKELRRAIHTAIQAVTEDLE-DEYQFNTAVSELMKLSNALTDA-D
-CKNSPIYAEGIQTLVIMLAPFAPHIADELWQSL----GNT--------NSIHTQTWPSF
DPAALVADEITLIIQINGKKRADIEVPAQADKAELEKYARESELVQRYIEGKEIKKVIVV
PGRLVNFVVV---
>Cyab|254431958
-------------------------MSESSRYQPQAIEERWQEHWDREQLHRTPDASGPG
EP-FVALSMFPYPSGNLHMGHVRNYVITDVIARVQRMRGRPVLHPMGWDAFGLPAENAAI
ERGVDPGDWTDRNIAAMRQQLQRLGLSIDWDREVATCHADYYRWTQWLFLQFLEAGLAYQ
KDATVNWDPVDQTVLANEQVDSEGRSWRSGALVEKRQLRQWFLKITAYADQLLDDLPQLE
GWPERVRTMQANWIGRSSGAELSFSV----------VNDRGQETGERITVFTTRPDTLFG
ASYLVLAPDHPLVATLTSSEHKLQVEAFSALVSRQSEQERTADDKPKRGVPIGARVRNPA
NGELIPLWIADYVLADYGTGAVMGVPAHDQRDFVFARQYELPVRQVII-----------P
AG-SDEHA----------YEGGAWTDPGILIHSGPFDGLTSAEAKQA----ITRTAEEQG
WGEAKVQFRLRDWLISRQRYWGCPIPVIHCQSCGVVPVPADQLPVEL--PRNVPFSGKGG
SPLAQLESWWQVPCPCCGQPARRETDTMDTFMCSSWYFLRYSDPHNTTLPFSREAVDRWL
PVDQYVGGIEHAILHLLYARFFTKVLRDRGLLGFGEPFTRLLTQGMVQGITYRNPA---S
GKYVAPADV------ADPTDP--RDPISGEVLDTFYEKMSKSKHNGVDPAVVIDRYGADT
ARMFILFKAPPEKDLEWDDADVEGQFRFLQRLWRLVDGALARGL----------------
MLGPAEQDGTDSANLPTA------------------------------------------
------------------------------------------------------------
----------DLIPAERELRRAVHTAIAAVSEDLD-GDFQFNTAVSELMKLSNAMADH-L
EASRDPVAREALRTLVLLLAPFAPHLAEELWARL----HGQAAGDGTSPGSVHRESWPSL
DPEALVRDTIPLVIQVKGKVRGSLEVPADADKAALEAIALASDIAAKWLEGKPPSRVIVV
PGKLVNLVP----
>Acam|158334219
---------------------------MESRYNPTEIEPKWQASWAKQGLDATPED--TS
KPKFYALSMFPYPSGSLHVGHTRNYVITDVIARLKRMQGYRVLQPMGWDAFGLPAENAAI
ARGIHPAEWTYANMAQMKKQLEPLGLSIDWSREIATCSPDYYRWTQWIFLQFLDMGLAYQ
KEAAVNWDPVDQTVLANEQVDNEGRSWRSGAKVERKLLRQWFLKITDYAEELLTDLDKLT
GWPERVKTMQANWIGKSVGAYLEFPI----------VGMDEK-----VAVFTTRPDTVYG
VTYVVLAPEHPLTPQVTSKAQKKAVDKFIEAVGAESEMDRTAEDKPKKGIPTGGKAINPF
TGEEIPIWIADYVLYEYGTGAVMGVPAHDTRDFVFAQQNKLPIQTVIV-----------P
EG-GDAET----------PLEAAYTEPGLMVNSGEFDGKVSTEGKQA----IIAKAETKG
WGKARVQYRLRDWLISRQRYWGVPIPVIHCPNCGAVPVPEADLPVEL--PEDVEFSAQGG
SPLAKLESWVNVACPNCGADAKRETDTMDTFIDSSWYFLRYPDAKNDKAVFDSAKTNDWL
PVDQYVGGIEHAILHLLYSRFFTKVMRDRKLLNFDEPFKKLLTQGMVQALTYKNPE---T
GQYIAPINV-------DADDP--KDPETGAPLEAFYEKMSKSKYNGVPPEEVTNKYGADT
ARLFTLFKAPPEKDLEWEGADVEGQFRFLNRVWRLVSEHAAQAK----------------
---------GKKAKVNKA------------------------------------------
------------------------------------------------------------
----------KLSKTEKELRRSIHIAIKETSEDLD-GDYQFNTAVSELMKLSNALSDS-K
-EKASPVYAEGVETLLLLLTPFAPHISEELWENL----GHS--------ESILGQTWPQV
DEEALVADEITLVIQIMGKTRGTIQVPAGSSREDLEQLARESEVAQRYIAGKEVKKVIVV
PGKLVNFVVPK--
>Prom9301|126696308
-----------------MISPDQQYETDTNLYNPSEIEKKWQSIWTENNLYKTDELT-DN
SDKFYALSMFPYPSGNLHMGHVRNYVITDLIARFQRFKGKSVLHPMGWDAFGLPAENAAI
ERGISPSVWTKKNISHMKSQLKLLGLSVDWDREFATCDENYYVWTQYLFLELYKAGLVYQ
KESEVNWDPIDNTVLANEQVDSEGKSWRSGAIVEKKLLKQWFLRITNYADELLKDLEKLD
NWPERVKIMQDNWIGKSIGTNINFNI----------NTHPEKK----LTVFTTRPDTLFG
VTYLAISVNHSLIKNISDQETIQHIENLKKYLKKNKNNEL-----EKIGIKTSLIAINPV
NSEPIPIWVASYVLDEYGTGAVMGVPAHDLRDFEFAKKNNIDIKQVII-----------K
DK-SEQNK----------ELDEAYVENGYLINSNQYDGVANTIAKLK----ISEEGVNNR
WAENKTQYRLRDWLISRQRYWGCPIPIVNCKKCGSVPLNQSELPVAL--PKDIDISANKI
NALGDNKNWVNTTCPKCGIAAKKETDTMDTFMCSSWYFLRYPSSKCPNKPFEKIEINKWL
PVDQYVGGVEHAILHLLYARFFTKALRDNQLFEIDEPFKKLLTQGMVQAAAYKNNK---T
GKYVSPSDI------NDLSNP--TDPIDNTKLEILFEKMSKSKYNGIDPESVIKKYGADT
ARMFILFKAPPEKDLEWGDTDVEGQFRFLSRIWKLYINCAKN------------------
------------VNIKSN------------------------------------------
------------------------------------------------------------
----------SYPDKEKSLIKSMNIAIKEISNDIL--NNQFNTAISELMKFYNSLSNS-I
NDVNNNLKIDALKTFCILLAPFAPHIAEEIWHLI----GFK--------KSVHLEHWPSF
NAEALKEDSYELVIQVNGKVREKVNINHDMNEDQIKELTLKRPNILKWTKDKEIRKIIIV
KGKIMNIVV----
>Artm|209523609
---------------------------MESRYNPASIEQKWQNTWAEQGLYQTHQD--PN
KPKFYALSMFPYPSGSLHMGHVRNYTITDVIARLKRMQGYRVLHPMGWDAFGLPAENAAI
DRGIPPQTWTYQNIAQMREQLQRLGFSIDWDAEVTTCSPEYYRWTQWIFLQFFQAGLAYQ
KESAVNWDPIDQTVLANEQVDNEGRSWRSGAIVERKLLRQWFLKITDYAEELLNDLEKLP
GWPERVKLMQANWIGKSVGARLDFPI----------VGVDDQ-----ISVFTTRPDTVYG
VTYVVLAPEHPLVAQVTTKDRKAEVEAFIKQVTAESEMERTAEDKPKRGIPTGGKAINPF
TKKEVPIWIADYVLYEYGTGAVMGVPAHDVRDFAFATQYNLPIRQVIV-----------P
DD-ADNDN------DPDDEVKQAYTEPGIMVDSGPFSGEHSSHGKQA----VIEYAEDEG
YGEGRVQYRLRDWLISRQRYWGCPIPIIHCPDCGAVPVPDGDLPVKL--PQNVEFSGRGP
SPLATLEDWVNVPCPSCGTPAKRETDTMDTFIDSSWYFLRYPDAKNADQVFDVAQTNDWM
PVDQYVGGIEHAILHLLYSRFFTKVLRDRNLLKFDEPFQRLLTQGMVQGITYKNPK---T
GKYIPPNLV-------NTNEP--KDPETGDRLQVFFEKMSKSKYNGVDPLLVMEKYGADT
ARMFILFKAPPEKDLEWDDADVEGQFRFLNRVWRLVTEFAANHS----------------
---------VSSTKSTTG------------------------------------------
------------------------------------------------------------
----------NLNKAEKDLRRAIHNAIKEVTEDLE-GDYQFNTAVSEMMKLSNALSDN-S
KIQDSPIYQEGIETLLKLLAPFSPHITEDLWHQI----GHS--------DSVHLQSWPTF
DPSALVVDEITLVIQINGKTRGTIQVASGADKSTLEQLAKDSEIAQRHLEGKQLRKVIVV
PGKLVNFVVG---
>Syne6301|56752183
-----------MQNGANSRSQEYQGVSVDSRYDPQAIETKWQQSWAAAQLDRTPEA--DD
RPKFYALSMFPYPSGNLHMGHVRNYTITDAIARVKRRQGFRVLHAMGWDAFGLPAENAAI
DRGVQPADWTYQNVAQMREQLKQLGLSYDWDREVTTCSPDYYRWTQWLFLQFFEAGLAYQ
KEATVNWDPIDQTVLANEQVDSEGRSWRSGAKVERRQLKQWFLKITDYAEELLQDLDQLT
GWPERVRLMQANWIGKSTGAYLEFPI----------VNSSDR-----VKVFTTRPDTVYG
VSYVVLAPEHPLVTQVTTPEQQTAVAAFAAEVSQTSELERTAEDRPKRGVPTGGFVTNPF
TGQAVPIWIADYVLVEYGTGAVMGVPAHDSRDFAFAQRYGLPVQPVIQ-----------P
TE-GAIAE----------PWPAPFTEAGVMVNSGQFDGLSSTEAKAK----IIAFAEEQG
WGQAHVQYRLRDWLISRQRYWGCPIPIVHCPDCG--PVAAADLPVQL--PDSVQFSGRGP
SPLAQLEDWVTTTCPSCGKPARRETDTMDTFMCSSWYYLRYSDASNPEIAFTKDKVNDWL
PVDQYVGGIEHAILHLLYSRFFTKVLRDRGLLSFDEPFKRLLTQGMVQGLTYKNPK---T
GKYVPSDRI------SDPSQP--VDPDTGDRLEVFFEKMSKSKYNGVDPARVLDRYGADT
ARMFILFKAPPEKDLEWDDADVEGQFRFLNRVWRLVQTASQVEA----------------
------------TTAADD------------------------------------------
------------------------------------------------------------
-------------KAEKDLRRAVHTAIQAFTEDLE-EDYQLNTAIAELMKLTNALNDA-P
-MPGSPAYLKGVQTLVLLLAPFAPHIAEELWQQL----GGE--------RSVHLEGWPVL
DESALIVDEIPLVIQIMGKTRGTITVPASADRDQLQQLAKNSEIAQRWLDGQTIRKVIVV
PGKLVNFVIASP-
>Anav|75911132
---------------------------MDSRYNPAILEEKWQKTWVELGLDKTQTQ--SN
KPKFYALSMFPYPSGSLHMGHVRNYTITDVIARLKRMQGYRVLHPMGWDAFGLPAENAAI
DRGVPPANWTYQNITQMRQQLQRLGLSIDWDSEVATCSPDYYKWTQWIFLQFLQAGLAYQ
KEAAVNWDPIDQTVLANEQVDNEGRSWRSGAIVERKLLRQWFLKITDYAEELLNDLDKLT
GWPERVKLMQANWIGKSVGAYLEFPI----------VGSTEK-----IAVYTTRPDTVYG
VSYVVLAPEHPLTKQVTSKTQQAVVDTFIQEVTNQSELERTAEDKPKRGVATGGKAINPF
TGEEVPIWIADYVLYEYGTGAVMGVPAHDVRDFKFAQRYDLPIDFVIAAPDDVAGFDLSP
TS-ETEEVTQ----VVQIEYNQAYTEPGILINSGAFTGMTSTDAKQA----IVKYATEKG
FGKERIQYRLRDWLISRQRYWGAPIPVIHCPNCGIVPVPDKDLPVIL--PEEVEFTGRGG
SPLAQLESWVNVPCPTCGSPAKRETDTMDTFIDSSWYFLRFTDARNEAQVFESAKTNDWM
PVDQYVGGIEHAILHLLYSRFFTKVLRDRGLLNFDEPFERLLTQGMVQGLTYFNPNKGGK
DKWVPSHLV-------NPNDP--RDPQTGEPLQRLYATMSKSKGNGVAPEDVIAKYGVDT
ARMFILFKAPPEKDLEWDEADVEGQFRFLNRVWRLVTDYVASGV----------------
-----------NPKNKSG------------------------------------------
------------------------------------------------------------
----------ELSKSEKDLRRAIHSAIQSVTEDLE-DEYQFNTAISELMKLSNALTDA-N
-GKDSRVYAEGIHTLVVLLAPFAPHIAEELWQLL----GNS--------ESVHTQTWPAF
DPAALVADEITLVIQVNGKKRADIQVPSQADKAELEKYARESEVVQRHLEGKEIKKVIVV
PGKLVNFVVG---
>Artp|284052168
---------------------------MESRYNPASIEQKWQNTWAEQGLYQTHQD--PN
KPKFYALSMFPYPSGSLHMGHVRNYTITDVIARLKRMQGYRVLHPMGWDAFGLPAENAAI
DRGIPPQTWTYQNIAQMREQLQRLGFSIDWDAEVTTCSPEYYRWTQWIFLQFFQAGLAYQ
KESAVNWDPIDQTVLANEQVDNEGRSWRSGAIVERKLLRQWFLKITDYAEELLNDLEKLP
GWPERVKLMQANWIGKSVGARLDFPI----------VGVDDQ-----ISVFTTRPDTVYG
VTYVVLAPEHPLVAQVTTPDRKAEVEGFIKQVTAESEMERTAEDKPKRGIPTGGKAINPF
TKKEVPIWIADYVLYEYGTGAVMGVPAHDVRDFAFATQYNLPIRQVIV-----------P
DD-ADNDN------DPDDEVKQAYTEPGIMVNSGPFSGEHSSHGKQA----VIEYAEDEG
YGEGRVQYRLRDWLISRQRYWGCPIPIIHCPDCGAVPVPDADLPVKL--PENVEFSGRGP
SPLASLEDWVNVPCPSCGTPAKRETDTMDTFIDSSWYFLRYPDAQNADQVFDLSKTNDWM
PVDQYVGGIEHAILHLLYSRFFTKVLRDRNLLKFDEPFQRLLTQGMVQGITYKNPK---T
GKYIPPDKV-------NTNEP--KDPETGDRLQVFFEKMSKSKYNGVDPLLVMEKYGADT
ARMFILFKAPPEKDLEWDDADVEGQFRFLNRVWRLVTEFAANHS----------------
---------VSSTKSTPE------------------------------------------
------------------------------------------------------------
----------NLNKAEKDLRRAINNAIKEVTEDLE-GDYQFNTAVSEMMKLSNALSDA-T
PIQDSPIYQEGIDTLLKLLAPFSPHITEDLWHQI----GHG--------DSVHLQSWPTF
DPSALVVDEITLVIQINGKTRGTIQVASGADKSTLEQLAKDSEIAQRHLEGKQLRKVIVV
PGKLVNFVVG---
>Cya7425|220908415
---------------------------MESRYQPTAIEEKWQQTWAEVGIDQTPTD--RS
KPKFYALSMFPYPSGNLHMGHVRNYTITDVIARVRRMQGYRVLHPMGWDAFGLPAENAAI
KRGIHPAKWTADNITQMRSELKRLGLSYDWNCELATCSPDYYRWTQWIFLQFYQAGLAYQ
KEAAVNWDPIDQTVLANEQVDSEGRSWRSGAKVERKLLRQWFLKITDYAEELLQDLDQLT
GWPEKVRKLQANWIGKSTGAYLEFPI----------VGRDEK-----ISVYTTRPDTVYG
VSYVVLAPEHPLTLQVTTKKQLKAVKSFIQEVTAASEIERTAEDQPKRGIATGGKAINPF
TGAEIPIWIADYVLYEYGTGAVMGVPAHDSRDFKFAQTYQLPIRQVII-----------P
PDPDLNEQP---------ILQEAYTEPGLLINSGEFDGMPSTDAKAA----IVAKAEATG
WGQARVQYRLRDWLISRQRYWGAPIPVIHCPQCGIVPVPEADLPVVL--PDDVQFSGRGP
SPLAQLESWVKVNCPTCNTPARRETDTMDTFIDSSWYYLRYPDAQNDQQVFDPAKTNDWL
PVDQYVGGIEHAILHLLYSRFFTKVLRDRGLLNFDEPFQRLLTQGMVQGLTYTNPNRSDS
SRYIPSNLV-------DPNDP--KDPETGEPLEVSYQTMSKSKYNGVAPEEVINKYGADT
ARMFILFKAPPEKDLEWDDADVEGQFRFLNRVWRLVTQYPVIEP----------------
------------TTKQGD------------------------------------------
------------------------------------------------------------
----------ALAKEEKELRRAIHTAIKEITADLG-EEYQLNTAVSELMKLSNALTDA-S
-CKDSVIYTEGIETLLLLLAPFAPHISEELWQQL----GHT--------TSVHQQSWPQV
DPSALIVDEITIVIQILGKTRGTIQVPASSSREELEEYARQTPVAQRYLEGKTIKKVIVV
PGKLVNFVVADA-
>Cya51142|172039150
---------------------------MESQYNAAEIEQKWQQDWVNQGLDKTPEN--SD
KPKFYALSMFPYPSGNLHMGHVRNYVITDVIARLKRLQGYRVLHPMGWDAFGLPAENAAI
DRNIPPADWTYKNIAQMKQQLQTLGLSIDWDREVATCSPDYYKWTQWLFLQFYQAGLAYQ
KEAAVNWDPIDQTVLANEQVDSEGYSWRSGAKVERKLLRQWFFKITDYAEQLLTDLDKLT
GWPDRVKLMQENWIGKSVGAYLEFPV----------KGSEEK-----IAVFTTRPDTVYG
VTYVVLAPEHPLTPKVTTEGQKEAVEAFIEEVSNESEIERTAEDKPKRGILTGGTAVNPF
NGEEIPILIADYVLYEYGTGAVMGVPAHDTRDFKFATEKELPIKVVIV-----------P
EN-SEDNNP---------TLTEAYTEPGIMVNSGEFNGMQSTEGKTA----IINYAEKQG
YGKARIQYRLRDWLISRQRYWGCPIPVVHCPSCGTVAVPDADLPVKL--PENVEFTGRGA
SPLAKMEDWINVPCPSCGEPAKRETDTMDTFIDSSWYYLRYTDAMNDQEAFKLEKANDWM
NVDQYVGGIEHAILHLLYSRFFTKVLRDRGLVNVDEPFKRLLTQGMVQAMAYKNPK---T
GKYIPVDKV-------NPESP--KDPDTGDDLEVFYEKMSKSKYNGVDPQKVLGKYGADT
ARMFILFKAPPEKDLEWDDADVEGQFRFLNRVWRLVNGYEKKQG----------------
------------EVISNK------------------------------------------
------------------------------------------------------------
----------ELSKEEKDLRRAIHTAIKEISEDLE-GDYQFNTAVSELMKLSNALNDA-K
-CINSEVYQEGIETLLILLAPFAPHIAEELWHNL----GHE--------TSIHLETWPQV
DPDALVVDEITLVIQIMGKTRGTIQVPANSSKEELEKLARESDIGQRNLDGKEVKKVIVV
PGKLVNFVVPK--
>Lyns|119494198
---------------------------MESRYNPASIEEKWQQTWAESSLYKTSTD--AQ
KPKFYTLAMFPYPSGNLHMGHVRVYTIIDVIARLKRMQGFRVLNPMGWDAFGLPAENAAI
ERNIHPAKWTYQNIAQMKQQLERLGISFDWEKELATCSPDYYRWTQWIFLQFYNAGLAYQ
KEAAVNWDPIDQTVLANEQVDSEGRSWRSGAKVERKLLRQWFLKITEYAEELLNDLDKLP
GWPERVKLMQANWIGKSTGAYLEFLI----------AGMEDK-----IPVFTTRPDTVFG
VSYVVLAPEHPLVEKVTTPEQKQAVEAFIKEVSQQSEMDRTAENQPKRGVPTGGKAINPF
NDQEVPIWIADYVLYEYGTGAVMGVPAHDTRDFAFAKQYDLPITTVIV-----------P
DD-ADNAD---------EELTEAYTETGVMVNSGPCNGETSEGCKLA----VIEYAEDEG
YGERRIQYRLRDWLISRQRYWGAPIPIIHCPKCGAVPVPDEDLPVKL--PENVEFSGRGA
SPLSQLEDWVNVPCPSCGTPAKRETDTMDTFMDSSWYFMRYPDANNDQQVFDPKIGNDWM
PVDQYVGGIEHAILHLLYSRFFTKVMRDCKLLNCDEPFSRLLTQGMVHGLTYKNPV---T
GKYIPSAKV-------NPEDP--KDPETGEKLEVFYEKMSKSKYNGVDPLEVMAKYGADT
ARMFILFKAPPEKDLEWDDADVEGQFRFLNRVWRLVSEFSRYHTPNILPQEQPQDKWWQK
NKIVNTIGGFFNSNRQRIDTLIPISLIPIFLFLGVSLIHDVNQIPLVGGLLKNIFIGLGA
LTTLKFSFDQLLWENKRKEFKKKAQHLAVEYFGEKALAKNTDTSHKASGTSSEFNNVKKN
DFKPIPEETLELSKEEKDLRRAIHTAIKEVTEDLD-GDYQFNTAVSELMKLSNAISDA-D
-CKNSPVYREGIETLLKLLAPFSPHISEELWQSL----GYK--------DSVHTQTWPDV
DLDALVVDEITLVIQVNGKTRGTIQVPAKADKATLEQLATDSEVAQRYLENKEVKKVIVV
PGKLVNFVVPQAK
>Prom9211|159903416
--------------MTDTSSSISRKSLRADSYQPQLIEEKWQNEWKISGLYKTREPK-ED
QKTFYALSMFPYPSGNLHMGHVRNYVITDVIARVHRMKGFSVLHPMGWDAFGLPAENAAI
ERNIQPDIWTEKNISHMRSQLDRLGLSIDWDREQTTSKSEYYKWTQSIFLKLYEAGLAYQ
KSATVNWDPVDKTVLANEQVDADGKSWRSGALVEKKQLKQWFLKITDYAEILLKDIDTLT
EWPERVKTMQSNWIGKSVGVKINFQL----------LTKEKEN----LSVFTTRPDTLFG
STYLVLSPEDKLVDKLVDPKLINDLSNFRDYVSKLSDKERTAEGKPKNGMAIGAYAINPI
NQEKLPIWIADYVLSGYGTGAVMGVPAHDQRDLDFAQKYSLPIKYVIK-----------P
SG-IIEKK----------KEVKAYSEVGVMINSGPFNGQKSDEVKSL----ITEKGIKEN
WAEKKTTYKLRDWLISRQRYWGCPIPIVHCAKCGIVPIEKENLPVFL--PTNIQLSGKGN
SPL-KDNEWTKTQCPICKGIARRESDTMDTFICSSWYYLRFIDPNNKKNIIDKNLADRWM
PVDQYVGGIEHAILHLLYARFITKVLRDKDMISIDEPFKKLLTQGMVQGITFKNPK---T
GKYIPPNKI------NNIKTP--LDPSTGESLELIYEKMSKSKHNGIDPSTVIDKYGADT
ARMFILFKAPPEKDLEWDDADVEGQYRFLQRLWRLINESKTYNK----------------
------LSLDSNENNNLN------------------------------------------
------------------------------------------------------------
----------NLNQDEISLRRSVHLAIKEISNDLN-EGNQFNTAISELMKLSNNMNEL-L
GKCRISVVNESLSILIRILSPFAPHLAEEAWSTL----KGK--------GSVHEQKWPEF
DPNALKQDNYQLVIQMNGKVRGSIKIASETNKQEIEKIALNSDIAKKWLIDGSYKKVIVV
LGKLVNIVY----
>Noss|17230775
---------------------------MDSRYNPATLEEKWQKTWVELGLDKTQTQ--SN
KPKFYALSMFPYPSGSLHMGHVRNYTITDVIARLKRMQGYRVLHPMGWDAFGLPAENAAI
DRGVPPAKWTYQNITQMRQQLQRLGLSIDWDSEVATCSPDYYKWTQWIFLQFLQAGLAYQ
KEAAVNWDPIDQTVLANEQVDNEGRSWRSGAIVERKLLRQWFLKITDYAEELLNDLDKLT
GWPERVKLMQANWIGKSSGAYLEFPI----------VGSNEK-----IAVYTTRPDTVYG
VSYVVLAPEHPLTKQVTTKTQQAAVDTFIQEVTNQSELERTAEDKPKRGIATGGKAINPF
TGEEVPIWIADYVLYEYGTGAVMGVPAHDVRDFKFAQRYDLPIDFVIAAPDDVAGFDLSP
TS-ETEEVTQ----VVQIEYNQAYTEPGILINSGAFTGMTSTDAKQA----IVKYATEKG
FGKERIQYRLRDWLISRQRYWGAPIPVIHCPNCGIVPVPDKDLPVIL--PEEVEFTGRGG
SPLAQLESWVNVPCPTCGTPAKRETDTMDTFIDSSWYFLRFTDARNEAQVFESAKTNDWM
PVDQYVGGIEHAILHLLYSRFFTKVLRDRGLLNFDEPFERLLTQGMVQGLTYFNPNKGGK
DKWVPSHLV-------NPNDP--RDPQTGEPLQRLYATMSKSKGNGVAPEDVIAKYGVDT
ARMFILFKAPPEKDLEWDEADVEGQFRFLNRVWRLVTDYVASGV----------------
-----------NPKNKSG------------------------------------------
------------------------------------------------------------
----------ELSKSEKDLRRAIHTAIQSVTEDLE-DDYQFNTAISELMKLSNALTDA-N
-GKDSRVYAEGIKTLVVLLAPFAPHIAEELWRLL----GNS--------ESVHTQTWPAF
DPAALVADEITLVIQVNGKKRADIQVPSQADKAELEKYARESEVVQRHLEGKEIKKVIVV
PGKLVNFVVG---
>Cya8801|218247996
---------------------------MESQYNAAAIEQKWQQDWVKQGLDKTPEN--SN
KPKFYALSMFPYPSGNLHMGHVRNYVITDVIARLKRLQGYRVLHPMGWDAFGLPAENAAI
DRGIPPAEWTYKNMSQMKQQLQTLGLSIDWEREVATCAPEYYKWTQWLFLQLYQAGLAYQ
KEAAVNWDPIDQTVLANEQVDSEGYSWRSGAKVERKLLRQWFLKITDYAEQLLTDLDKLP
GWPDRVKLMQENWIGKSVGAYLEFPI----------KGSEEK-----IAVFTTRPDTVYG
VTYVVLAPEHPLTLKVTTPEQKAAVDAFIEEVSNESEIERTAEDKPKRGILTGGTAINPF
NGQEIPILIADYVLYEYGTGAVMGVPAHDTRDFKFAKEKQLPIKVVII-----------P
EN-SDNTNP---------PLTEAYTDPGIMVNSGIFDGIQSTEGKTA----IIEYAEKEG
YGKARIQYRLRDWLISRQRYWGCPIPVVHCPSCGTVAVPDADLPVKL--PENVEFTGRDA
SPLAKLEDWINVPCPSCGEPAKRETDTMDTFIDSSWYYLRYTDANNNQEAFNLEKANDWM
AIDQYVGGIEHAILHLLYSRFFTKALRDRGLVNIDEPFKRLLTQGMVQGLTYKNPQ---T
GKYVPSENV-----IFQDDHY--RDKETGEILSFFYEKMSKSKYNGVDPKQVLGKYGADT
ARMFILFKAPPEKDLEWDDADVEGQFRFLNRVWRLVANYLENKP----------------
-----------KTVKKAS------------------------------------------
------------------------------------------------------------
----------ELTKEDKDLRRAIHTAIKEISEDLE-GDYQFNTAVSELMKLSNALTDA-K
-CLESGVYQEGIETLLILLAPFAPHIAEELWHNL----GYE--------KSIHLQSWPTV
NPDALVVDEITLVIQIMGKTRGTIQVSATATKDELEKLARESEVGQRYLDGQDVKKVIVV
PGKLVNFVIAK--
>Glov|37523650
---------------------------METRYNPHAIEPRRQKQWEE-----APHLAMDG
RPKFYALSMFPYPSGALHMGHVRNYSITDVISRYKRMRGFNVLHPIGWDAFGLPAENAAI
DRGIHPAQWTEQNIAQMREQLKRLGFAYAWEREVATCSPAYYRWTQKLFLEFWKAGLAYR
KAGVVNWDPVDQTVLANEQVDAEGRSWRSGALVEKRPLEQWYLKITDYAEELLQALGTLG
DWPERVRVMQENWIGKSVGAELCFPI----------NGEPEG-----IRVFTTRPDTVYG
VTYLVLAPEHPLVERITAPERREAVRAFVAQVQSESEIERVSEDRPKQGVSTGAVALNPF
TGQAVPVWIADYVLFEYGTGAVMGVPGHDERDFVFASQYELPIRLVVQ-----------A
PD-GSLTE----------PLRAAYTEVGVLVNSGPFNGLDSPTGKLK----IVEYAEQQG
WGKGRVQYRLRDWLISRQRYWGCPIPMVYCPECGVVPVPDEQLPVAL--PGDVEFSGRGP
SPLAKLEGWICVDCPQCGAPARRETDTMDTFIDSSWYFLRFADARNGAEPFSREAVDYWL
PVDQYVGGIEHAILHLLYSRFFTKVLRDRGLLSFDEPFKRLLTQGMVLSNAFVDPA---T
KKYYPPDQV------EERGGAFFARPD-GTPLVCAMEKMSKSKYNGIDPLTVRSEYGADT
ARLFVLFKAPPEKELEWSDADVRGQYSFLGRVWRTVYEFVSGEK----------------
------------PDRPVG------------------------------------------
------------------------------------------------------------
------------EAQERDLRREVHRAIQQVGGDIE--QYKFNTAIAALMKLNNAMADY-P
-SGQSPAYKEGVYVIVKLLAPFAPHIGAELWQAL----GEA--------GDIHTSDWPAL
DESALVEETIVLVIQVNGKKRDDIQVPAAASEGELQELALASEAVRRHTDGKAIKKVIVV
PGRLINLVVG---
>Syns8102|33865789
---------------------------MNSRYSPADLEQRWQTTWRSEGLDVTPEP--ED
GKGFYALSMFPYPSGTLHMGHVRNYVITDVIARVQRMRGHSVLHPMGWDAFGLPAENAAI
ERNVDPGDWTDRNIDQMRSQLDRLGLSIDWDREQATCHSDYYRWTQWLFLELFDGGLAYR
KNATVNWDPVDQTVLANEQVDADGRSWRSGALVEQRQLNQWFLRITQYAEALLNDLDQLS
GWPERVRTMQANWIGRSEGAEIQFKV----------SSDSDTT----ITVFTTRPDTLAG
ASCVVLAPDHPLVNSLTSPDQQDVVQAFQAEVARLSALERTSDDAPKRGVFTGATVLNPL
NGRALPVWIADYVLVDYGTGAVMGVPAHDQRDRRFAQSYGLAVQQVIE-----------A
EG-AAAAI----------AAGEAWTDPGVLIHSGDFDGLNSIEAKER----ITRHGEQQG
WAVAKVTYRLRDWLISRQRYWGCPIPIIHCPSCGAVPVPREDLPVVL--PRGIDLSGKGG
SPLEQQQDWVNVPCPSCGEPAKRETDTMDTFMCSSWYFLRFADPHNTEQPFSREAVNRWL
PVQQYVGGIEHAILHLLYSRFFTKALKDRGLIDVAEPFDRLLTQGMVQGTTYRNPS---T
GKYVASADV------SDPETP--TDPTSGEPLEVLFEKMSKSKYNGVDPAAVIDRYGADT
ARMFILFKAPPEKDLEWDDSDVEGQFRFLQRIWRLVESADSRID----------------
---------SLEPEERPE------------------------------------------
------------------------------------------------------------
----------PLADTDAKVRRAIHIAIDAVSEDLQ-DEIQLNTAISELMKLTNAITSVGV
AELSTSVLKEALSTLLRLLAPFAPHLAEELWHQL----GGT--------SSVHRAGWPEL
DPSALVQDSVDLVIQIKGKVRGTIQVPAAADKEQLEALALASEIAAKWLEGHPPRRVIVV
PGKLVNLVP----
>Thee|22299641
---------------------------MDDRYDPQVIEAKWQQEWAARQLDRTDTD--PQ
KPKFYALSMFPYPSGNLHMGHVRNYTITDVIARCRRMQGYRVLHPMGWDAFGLPAENAAI
ERGIHPRVWTQQNIGQMRQELQRLGLSYDWEREVTTCHPDYYRWTQWLFLEFFEAGLAYQ
KEAAVNWDPVDQTVLANEQVDSEGRSWRSGALVERRLLKQWFLKITAYAEELLNDLEQLT
GWPERVKLMQANWIGQSRGAYLEFPI----------VGSDEK-----IGVFTTRPDTVYG
VTYVVLAPEHPLTLKVTTSRRRKTVEAFIASVQQESELERTAGDRPKRGVATGGKALNPF
TGEEIPIWIANYVLYEYGTGAVMGVPAHDERDFQFAKAHRLPIRQVII-----------P
PD-GKAST----------RLRAAYTEPGKLINSGQFDGMDSTAAKVA----ITEYATAQG
WGREHVQYRLRDWLISRQRYWGVPIPIIHCPQCGPVPVPRSELPVLL--PEEVEFTGRGP
SPLAKLAAWRDVPCPKCGGPAQRETDTMDTFIDSSWYYFRYADARNSEAPFDPAAIKDWL
PVDQYVGGIEHAILHLLYSRFFTKVLRDRQLVHVSEPFQRLLTQGMVQGRTYKNPR---T
GKYVIPSRI------ADLNQP--TDPDTGEALEVVYEKMSKSKYNGVAPGDVIQQYGADT
ARMFILFKAPPEKDLEWDDADVEGQFRFLNRVWRLVQTFKAKGG----------------
----------RLGQPLPA------------------------------------------
------------------------------------------------------------
----------TLTKAEKDLRRAIHTAIKEISEDIE-GDYQLNTAVAELMKLSNALSSA-D
-CYTSGVYSEGIQTLLTLLAPFAPHISEELWHQL----GGT--------DSIHRQPWPKA
DPTALVADEITLVIQVMGKTRGAIQVPATASQAELEEAAQHSEIGQRYLAGKTIKKIIVV
PGKLVNFVLESSR
>Syns9916|116074843
--------------MTAASSSQPESSNGQRRYDPLDTEQRWQSHWKDIDLDSTPAAD-DP
RPPFYALSMFPYPSGSLHMGHVRNYVITDVIARVQRMRGDAVLHPMGWDAFGLPAENAAI
ERGIDPGVWTDHNIGQMRDQLGRLGLSIDWTREQATCHDDYYRWTQWLFLELQQGGLAYQ
KEAQVNWDPIDQTVLANEQVDADGKSWRSGAVVEKRLLRQWFLKITDYADALLDDLDQLK
GWPERVRTMQANWIGRSKGAEIQFSLTGDAAAA---VGADKT-----ITVFTTRPDTLFG
ASYVVLAPEHPLVNAITSADHRDAVTAFRDLMSTLSSDERTAEDQPKRGLPIGAEVTNPV
NGEKLPVWIADYVLADYGTGAVMGVPAHDERDFLFARRHELPVRVVIQ-----------V
PG-ADEHL----------NDGEAWTEPGVLIHSGDFDGMASEEAKEA----ITAKGRDEG
WAQPKVQFRLRDWLISRQRYWGCPIPIIHCDSCGAVPVPREELPVRL--PKDADLSGKGG
SPLAQLDSWVSVPCPSCGKPARRETDTMDTFMCSSWYFLRFADPGNTDAPFTPEAIARWL
PVKQYVGGIEHAILHLLYARFFTKALRDRGLLTIDEPFERLLTQGMVQAVTYRNPR---T
GRYVAPDRV------SDEGDP--RDPDDGGELEVLFEKMSKSKYNGVDPAAVIDRYGADT
ARMFILFKAPPEKDLEWDDADVEGQFRFLQRLWRLVESAATNAD----------------
---QPVCLSGDGALTLPA------------------------------------------
------------------------------------------------------------
----------ELSEAEQEVRRAVHTAIAEIGEDLS-GDFQFNTAISELMKLSNALSGA-L
ETVTPAVRQEALSVLIRLLAPFAPHLAEEFWHRL----KGS--------QSVHQQPWPIH
DPAALVKDTIELVIQVKGKVRGSLQVPADADKARLEELALASDVAKKWLEGQSPRRVIVV
PGKLVNLVP----
>PromMED|33861446
-----------------MITSENTDNRATNLYKPSDIEGKWQKIWEDDNLYNTDEQA-SN
KEKFYALSMFPYPSGNLHMGHVRNYVITDLIARFQRFQGKVVLHPMGWDAFGLPAENAAI
ERGINPDKWTKQNIAHMKSQLKLLGLSVDWDREFATCDENYYVWTQFLFLELHKAGLVYQ
KESEVNWDPIDNTVLANEQVDSEGKSWRSGAIVEKKLLTQWFLKITDYAEELLQDLEKLN
EWPERVKIMQENWIGKSIGTNINFKI----------KEFKKEK----IQVFTTRPDTLFG
VTYLAISVNHPLIKKISDNKILSKLENLKIYLQESKDKDQ-----KKIGIPTNLIAINPI
NSKEIPILIASYVLDEYGTGAVMGVPAHDERDFEFAKINSIDIKQVII-----------K
EK-DKITS----------QLTNAFTDNGFLINSNNFDGLNNSDAKKH----ISEHGERNG
WAENKIQFRLRDWLISRQRYWGCPIPIIKCTNCGSVPVNKKDIPVRL--PNEIKISSNKI
NSLGSNQSWINTTCPKCGNLASRETDTMDTFMCSSWYFLRYPSSKSLTKPFEKEKINKWL
PVDQYVGGVEHAILHLLYARFLTKALRDNNLFDIDEPFKRLLTQGMVQSAAYKNSI---T
GKYISPTDI------KDITNP--KDPKDNSKLEVLFEKMSKSKYNGIDPESVIKKYGADT
ARMFILFKAPPEKDLEWGDSDVEGQYRFLCRIWKLFLDYSNNDI----------------
------------THEADK------------------------------------------
------------------------------------------------------------
----------LKKENESSLLKSINIAIKEISNDIK--NNQFNTAISELMKFYNSISSN-L
NYVNKDLRRESLMKFCILLAPFAPHISDEIWHLI----GNS--------KSVHLEKWPVF
DEDALKENSFELVIQINGKVRDKINVEINISDDEIKEKTLIRPNVKKWIDNKTIRKIIIV
KGRIINIVV----
>Scys6803|16329894
---------------------------MASPYNAGEIEQKWQQRWAEWGLDKTPIA--SD
LPKFYALSMFPYPSGNLHMGHVRNYTITDVIARLKRMQGYQVLHPMGWDAFGLPAENAAI
ERGIPPKQWTEKNIAQMRAQLQQLGLSIDWEREVATCAPDYYRWTQWLFLEFFQAGLAYQ
KEATVNWDPIDQTVLANEQVDSEGRSWRSGAMVERKLLRQWFLKITDYAEALLNDLEQLT
GWPERVKLMQSHWIGKSVGAYLEFPI----------KDSQEK-----IAVFTTRPDTVYG
VTYVVLAPEHPLTKVVTTAEQQGTVDEFVAMVAKESEIERTAEDKPKRGVKTGGIAINPF
NGEEIPILIADYVLYEYGTGAVMGVPAHDQRDFKFAQDNNLPMQVVII-----------P
DD-ADNSD---------VNLTVAYTEAGVMVNSAQFTGMASPKAKQA----IIKFAEDND
YGRAKVQYRLRDWLISRQRYWGCPIPIIHCDDCGAVPVPTKDLPVEL--PDNVEFSGRGP
SPLAKLEDWINVPCPSCGKPARRETDTMDTFIDSSWYFLRYADAQNTELPFDGEKVAHWL
PVDQYVGGIEHAILHLLYSRFFTKVLADRQLIPVKEPFQKLLTQGMVQGITYKNPT---T
GKYVPAKDLQTGQQVIDPKDP--KDPDSGEPLQVFYEKMSKSKFNGVDPQEVLAKYGADT
ARMFILFKAPPEKDLEWDDADVEGQFRFLNRVWRLVTDYIGDPA----------------
---GIRFAVRPETLVTNE------------------------------------------
------------------------------------------------------------
----------PLTKAEKDLRRAIHGAIKEVAEDLN-DDYQFNTAISEMMKLSNALIAA-T
DLISFPVYQEGIETLLLLLAPFAPHLTEELWHRL----GRT--------DSIHQQAWLQV
DPTALVLDEITLVIQVLGKTRGTITVPASADKTQLEELARNSDLAQRYLEGKTIKKVIVV
PGKLVNFVIT---
>Syn9902|78184679
MYGTIAAKPHAGPVNAASSSASANNSPQENRYDPSALEQRWRARWKDQGLDTTETE--SS
KPGFFALSMFPYPSGSLHMGHVRNYVITDVIARVQRMRGDSVLHPMGWDAFGLPAENAAI
ERNIDPGEWTDRNIDQMRNQLDRLGLSIDWDREQATCHSDYYRWTQWLFLELLEGGLAYR
KNATVNWDPVDQTVLANEQVDADGRSWRSGALVEQRQLNQWFLRITDYAEALLNDLDKLK
GWPERVRTMQANWIGRSEGAEITFQV----------TGSSQQS----ITVFTTRPDTLSG
ASYVVLAPEHQLVDGLTTEEHLASVDQFRKQVARLSTIERTSDERPKQGVATGACVTNPL
TGEQLPVWIADYVLADYGTGAVMGVPAHDQRDIQFAKANALPIRQVID-----------A
EG-AKEAI----------DAGKAWTEAGTLINSGVFDGQPSNQGKGS----ITSHGETAG
WATSKVTYRLRDWLISRQRYWGCPIPVIHCPTCGVVPVPRDDLPVEL--PRGIDLSGKGG
SPLSQQSDWVNVSCPCCGGAAKRETDTMDTFMCSSWYFLRFADPHNTDQPFSKEAVRRWL
PVKQYVGGIEHAILHLLYSRFFTKALRDRGLIDIDEPFERLLTQGMVQAITYRNPI---T
GKYIATADV------SDPNDP--LDPTTGDKLEVLFEKMSKSKYNGVDPAAVIDRYGADT
ARMFILFKAPPEKDLEWDDADVEGQFRFLQRLWRLVENASSTLT----------------
---------DLNSTGCPA------------------------------------------
------------------------------------------------------------
----------DLTDQEADVRRALHLAIDAVSDDLN-GEIQLNTAISELMKLSNTITSSGP
DRLRPPILQEALSGLIRLLAPFAPHIAEEFWSRL----GGD--------GSVHQQSWPSV
DPSALIQDTISIVIQVKGKVRGSIQAPADADKATLESMALSSDVANKWLEGATPKRVIVV
PGKLVNLVP----
>Trie|113475381
---------------------------MDSKYNPVSIEQKWQKNWAEQNQDQTPIN--NN
QPKFYALSMFPYPSGNLHMGHVRNYTITDVIARLKRMQGYRVLHPMGWDAFGLPAENAAI
DRGIPPAKWTLENIAQMKEQLRRLGFSIDWDKEVATCTPEYYRWTQWIFLQFFQAGLAYQ
KESAVNWDPIDQTVLANEQVDGEGRSWRSGAKVERKMLRQWFFKITDYAEQLLNDLDKLP
GWPERVKLMQANWIGKSVGAYLEFPI----------VGMDQK-----IGVFTTRPDTVYG
VSYVVLAPEHPLTAKVTTPEQQITVETFIKEVAAESELERTAEDKPKRGVPTGGKAINPF
NNQEVPIWIADYVLYEYGTGAVMGVPAHDVRDFQFAKQYNLPIKTVIV-----------P
DD-SNDDH----------KLTEAYTDVGVMVNSGPFNGEKSTVAKKA----IIELAEDEG
YGKGRVQYRLRDWLISRQRYWGAPIPIIHCPKCGAVPVPDEDLPVKL--PESVEFSGRGP
SPLAKLEDWVNVSCPSCGTPAKRETDTMDTFIDSSWYYLRYPDATNEEQVFDSKIVNDWL
PVDQYVGGIEHAILHLLYSRFFTKVLRDRGLCDFDEPFQNLLTQGMVQGVTYKNPV---T
GKYIPFADV-------NPQEP--KDPKTGDKLEVFFEKMSKSKYNGVDPMDVMATYGADT
ARMFILFKAPPEKDLEWDDADVQGQFRFLNRVWSMVMEFLANHSFSELKAKHHGITQADL
KDLGWSRYLITEITKNIS------------------------------------------
--------------------AFKLRNVVKVYPVEDVLVAIEAKFNYSETQQETKDDLQKV
LTWIKSRFGGELTKAEKDVRRAVHNAIKEVTEDLD-GDYQFNTAVSEMMKLSNALGDA-S
-CKDSPIYAEALETLLLLLAPFAPHITEELWQIA----GNF--------GSVHTHAWPKF
DPEALVVDEITLVIQIKGKTRGTIQVPAQADKETLEKLARESDIAQRHLAGKEIKKVIVV
PRKLVNFVVI---
>Syn9311|113955156
-------------MTAFSSPSSNAASSATDRYQPLALEERWQALWKEQRLYETQDPK-PG
QRAFYALSMFPYPSGTLHMGHVRNYVITDVIARVQRMRGDAVLHPMGWDAFGLPAENAAI
ERKIEPGVWTDSNIAQMRGQLGRLGLSIDWDREVATCHSDYYRWTQWLFLELHAGGLAYQ
KDATVNWDPVDQTVLANEQVDADGRSWRSGALVEKRDLRQWFLRITDYADALLDDLDQLQ
GWPERVRTMQANWIGRSIGAEIDFQV----------EAHPGTS----ITVFTTRPDTLFG
VSYLVLAPDHALVDQLTTSEERISVTAFRDLMAELSQDERTSDDQPKRGVPTGAVAINPA
NGKSIPIWIADYVLADYGTGAVMGVPAHDVRDFSFARQHELPVQRVIE-----------V
SG-TNEHV----------NDGEAWAGPGTLIHSAGFSGLSNDEAKTA----ITNHGAENG
WARAKRQYRLRDWLISRQRYWGCPIPIIHCDDCGAVPVPRDQLPVEL--PTGIDLKGAGG
SPLARAEDWVSVTCPKCGKPARRETDTMDTFMCSSWYYLRFADPHNRDLPFNATSVNRWL
PVKQYVGGIEHAILHLLYARFFTKALNDRDLLQTKEPFERLLTQGMVQGTTYRNPR---T
GRYISPAAV------KDESNP--LDPDDGGPLEVLFEKMSKSKHNGVDPAAVIDRYGADT
ARMFILFKAPPEKDLEWDDADVEGQFRFLQRLWRLVDSEVNHDG----------------
------------VSPATG------------------------------------------
------------------------------------------------------------
-------------ESDSDIRRAVHQAIKAVSEDLS-DDFQFNTAISELMKLSNSLSSG-L
AQASPGVRQEAMSALVRLLAPFAPHLAEEFWQRL----GGE--------DSVHCQPWPDH
DPEALVLASIEVVIQVKGKVRGSMSVAADCSKEELERLALASDVAQRWLEGKPPRRVIVV
PGKLVNLVPSS--
>NoAz|298492550
-----------------------MESPQKTLYHPATIEEKWQKIWSELGLDKTPQY--HN
QPKFYALSMFPYPSGRLHMGHVRNYTITDVIARLKRMQGYLVLHPMGWDGFGLPAENAAI
DRGVPPAKWTYQNIEQMRQQLQRLGLSLDWECELATCSPDYYKWTQWIFLQLLAAGLAYQ
REAAVNWDPIDQTVLANEQVDNEGRSWRSGAIVERKLLRQWFFRITDYAEELLNDLDKLT
GWPERVKLMQANWIGKSIGAYLEFPI----------VGLDEK-----IGVYTTRPDTIYG
VSYVVLAPEHPLTQVVTTSEQKSVVEAFIKEITNQSELERTAEDQPKRGIPTGGKAINPF
TGEEVPIWIADYVLYEYGTGAVMGVPAHDVRDFKFAKEQNLAIKFVIV-----------P
EV-GADE-----------TLKAAYTEVGILVNSGDFNGMNSIDAKKA----IVEFAEKQN
FGKLRVQYRLRDWLISRQRYWGAPIPVIHCPNCGVMPVPDKDLPVQL--PEEIELSGRGG
SPLAQLESWVNVPCPSCGTPAKRETDTMDTFIDSSWYFLRYPDVKNEEKIFDSNKVNYWM
PVDQYVGGIEHAILHLLYSRFFTKVLRDRGLFNFDEPFQKLLTQGMVKGLTYMNPKKYGK
DKWIPSHLV-------DANNP--VDPQTGEPLKRLYATMSKSKGNGVAPEDVINKYGIDT
ARMFILFKAPPEKDLEWDEADVEGQFRFLNRVWRLVTNYAAAGV----------------
----------CKQKSELD------------------------------------------
------------------------------------------------------------
----------KLSKGEKDLRRAIHIAIQAITEDVG-DEYQFNTAISELMKLSNALTDA-S
-CNNSPIYAEGIQTLVIMLAPFAPHIGDELWQLL----GNK--------NSVHTRTWPSF
DPAALIADEITVVIQIMGKTRGSIQVPSHLDKAELEKYALESEVAQRYIEGKEIKKAIIV
PGKLVNFVLG---
>Ucyn|284928619
-----------------MKNVHNRETIVESQYKTAEIENKWQQEWLRQGLDKTPEN--SE
KQKFYALSMFPYPSGNLHMGHVRNYVITDVIARFKRLQGYSVLHPMGWDAFGLPAENAAI
DRGISPEEWTKKNIAKMRQQLQSLGLSIDWEREITTCSPSYYKWTQWLFLQFYKVGLAYQ
KEATVNWDPVDQTVLANEQVDTEGYSWRSGAKVEKKLLCQWFLKITDYAEYLLNDLNTLK
GWPDSVKLMQKNWIGKSLGAHIQFPV----------KDTKKS-----ISIFTTRPDTIYG
VTYLVLAPDHPLVMTIAKPEHKEKIRKFTQEVANESEIERTADDKPLKGIFIGAEVINPF
SGDEIPVFIASYVLLDYGTGAVMGVPAHDNRDFKFATEQQLPVKVVVI-----------P
KN-SNSRE------TTQLSLKEAYIESGTIINSEQFNGMYSEDAKAA----VIEYAKKHS
IGEAKVQYRIRDWLISRQRYWGCPIPIIHCSDCGTVAIPDSQLPLEL--PKNVEFTGRGS
SPLEGLKEWVNVPCPNCGKLAKRETDTMDTFIDSSWYYLRYTDSKNSQEIFNPDKAKYWA
PVDQYVGGVEHAILHLLYSRFLTKFLKNQKLIDINEPFKNLLTQGMVQGITYKNLK---T
GKYIPCDQV-------NSAKP--TDPVTGDDLEAFYEKMSKSKYNGVDPQEVLEKYGADT
ARMFILFKAPPEKDLEWSSSDVEGQFRFLNRVWRLVHLYIQNKN----------------
------------NKTQSK------------------------------------------
------------------------------------------------------------
----------TLTKNEKDLKRSIHTIIKEVSQDLE-ENYQFNTAIAELMKLSNVLNDF-K
-DINSSVYQEGIVALLTLLSPFAPHISEELWHSL----GYK--------ESIHLQKWPSV
DNQALVLDEVTIVIQAMGKTKGTIQAPANSSNEELEKLARNSEIGKRLLNKKEIKKTIVV
PQKLVNFVLINNN
>Syns5701|87302693
-------------MAESDTRSSTGISPDSSRYRPDAIEAGWQRHWLEQGLHRTPEPG-DG
GDTFYALSMFPYPSGNLHMGHVRNYVITDVIARVQRLRGRQVLHPMGWDAFGLPAENAAI
ERGVDPGDWTDANIAQMRAQLQRLGLSIDWDREVATCHADYYRWTQWLFLQFHEAGLAYR
KEATVNWDPIDQTVLANEQVDGEGRSWRSGARVEKRQLRQWFLRITDYAEALLDDLDQLD
GWPERVRTMQSNWIGRSAGAQLHFPIMAPTAANGNEAGNEKS-----ITVFTTRPDTIYG
VSYLVLAPEHPLVASLTAPEQRLAVEAFCDLVSAQSEQERTAEDQPKRGVPLGSSARNPF
NGETIPIWIADYVLAEYGTGAVMGVPAHDQRDFVFARQYELPVKRVIV-----------P
EG-AREEA----------YDGGAWTSGGRLVHSGPFDGLEAAEARAG----IVALAEAKG
WGEGKVSYRLRDWLISRQRYWGCPIPMIHCERCGVVPVPAEQLPVEL--PRDLAFSGKGG
SPLSQLESWVNVPCPCCGEAARRETDTMDTFICSSWYYLRYSDPHNTQLPFERSAADRWL
PVDQYVGGIEHAILHLLYSRFFTKVLRDRGLLSFDEPFQRLLTQGMVQAITYKNPQ---T
GKYVAPADV------ADPADP--RDPIDGERLDTFYEKMSKSKYNGVDPAVVIDRYGADT
ARMFILFKAPPEKDLEWDDADVEGQFRFLQRLWRLVDGAVARGL----------------
-------RLPTPPGAPAE------------------------------------------
------------------------------------------------------------
----------ASTQAEQELRRAVHGAIAAIDDDLAPGHYQFNTAVSELMKLSNVMAAQ-L
EAAGEPVASEALSALVILLAPFAPHLAEELWQRL----GGD--------GSVHRQRWPMA
DPTALIQDTVPLVIQVKGKVRGQLEVPADADAATLERLALESDIALKWLEGQAPRRVIVV
PGKLVNLVP----
>YellB|86610302
---------------------------MDARYNPQAIESKWQAHWREIGLDRTPELK-DG
SRKFYALSMFPYPSGNLHMGHVRNYTITDVIARHKRMQGYAVLHPMGWDAFGLPAENAAI
DRGIPPAKWTYQNIAQMREQLQRLGLSYDWEREITTCAPDYYKWTQWLFLQFFKAGLAYQ
KEAPVNWDPVDQTVLANEQVDAEGRSWRSGALVEKRMLKQWFFKITAYADQLLADLEKLS
GWPERVRTMQENWIGQSVGAKVIFKT----------EAGDE------LAVFTTRPDTLWG
ATFMVMSPEHPLVDKLTTAEQLQAVRAYQAQAAARSEIERSAEDREKTGVWTGSYAINPV
NQERIPIWIADYVLMGYGTGAIMAVPAHDQRDFEFARKFGLPIKRVVQ-----------P
PE-GSLSSTDRASGTESSELQAAWTGEGVMINSGPLDGIPVGKGPGQSVERAIAWLEAQG
LGEKQINYRLRDWLISRQRYWGCPIPVIHCPHCGIVPVPEKDLPVLL--PEDVELTGRGG
SPLAQLEDWVKVKCPTCGAEARRETDTMDTFICSSWYFLRFSDARNDREIFRKDRVNAWL
PVDQYVGGIEHAILHLLYSRFFTKVLRDRGLLDFDEPFLRLLTQGMVQGRTYYNPNKSGK
DRWIPAALV------KDPDNP--TDPETGEPLEVIYATMSKSKGNGVDPEEVLAHYGADT
ARMFILFKAPPEKDLEWDDADVEGQFRFLNRVWRQVYEFVVRGG--------------GT
ESWRGRVSELLPAKVEVG------------------------------------------
------------------------------------------------------------
----------SLTKAEKDLRRAIHTAIKEVSEDLE-NDYQFNTAIAELMKLSNALGEA-G
-IPDSPVYAEGIRTLVLLMAPFAPHIAEELWQAL----GGA--------DSVHRQSWPSY
DPAALVADTVTIVIQVNGKLRGSFEAPAEVTPEEQEQLALRSEAAQKYLEGATPKKVVVV
PKKLVNFVL----
>Syn7002|170078301
---------------------------METRYSAADIEAKWQQQWLELGLDKTPSQ--SD
KPKFYALSMFPYPSGKLHMGHVRNYVITDVIARYKRMQGYRVLHPMGWDAFGLPAENAAI
DRGIPPAKWTYQNIAQMREQLKQLGLSIDWDREVATCSPDYYKWTQWLFLQFYKAGLAYQ
KEAAVNWDPIDQTVLANEQVDAEGRSWRSGAIVEKKLLRQWFLKITDYAEELLQDLNTLD
GWPERVKLMQENWIGKSTGAHLEFPV----------VGSDEK-----VAVFTTRLDTVFG
VTYVVLAPEHPLVAQVTTPAQKAAVDAFIAEVSQESEQDRTADDKPKKGVATGGMVTNPF
TGEEVPILIANYVLYEYGTGAVMGVPAHDSRDCKFAKENNLPIKMVII-----------P
EG-GDATA----------VLTEAYTEAGIMVNSGQFDGLVSTEGKKA----IAKFAAENG
FGREQIQYRLRDWLISRQRYWGCPIPMIYCDDCGVVPVPDSDLPVVL--PEDVEFSARGG
SPLAQMADWQAVDCPCCGKAARRETDTMDTFIDSSWYFLRYTDANNTEKPFALDPVNDWM
AVDQYVGGIEHAILHLLYSRFFTKVVRDRQLVSVDEPFKRLLTQGMVQALTYKNPR---T
NKYVPADQV-------DPNDP--KDPETGEPLTGFYEKMSKSKYNGVDPALVLDKYGADT
ARMFILFKAPPEKDLEWDDADVEGQFRFLNRIWNLVAGYEAAET----------------
------------SVKATG------------------------------------------
------------------------------------------------------------
----------ELSKAEKDLRRAVHTAIKEIQEDLE-GDYQFNTAIAELMKLNNAIKDV-K
-CVDSPVYKEAIETLILLLAPFAPHIADELWSNL----GHS--------ESIHTVPFPQL
DETALTVDEITIVIQILGKTRGTIQVPAGISKADLEKTATASDIAQRYIAGKEIKKVIVV
PNKLVNFVIPK--
>Cylr|282900674
-------------------------MESKTLYDPAAIEEKWQQLWSELGLDKTPQD--KN
QPKFYALSMFPYPSGSLHMGHVRNYTITDVIARLKRMQGYRVLHPMGWDAFGLPAENAAI
DRGVPPAKWTYQNIDQMRQQLKRLGLSLDWEAEVATCSSDYYRWTQWIFLQFLAAGLAYQ
KEAAVNWDPIDQTVLANEQVDAEGRSWRSGAIVERKMLRQWFLKITAYAEELLNDLEHLP
GWPERVRIMQANWIGKSTGAYLEFPI----------VGLREK-----IGVYTTRPDTVYG
VSYIVLAPEHPLTKMVTNAEQKAAVEAFIAEVSSQSELERTAEDKPKRGIPTGGKAINPF
TQQEVPIWIADYVLYEYGTGAVMGVPAHDVRDFKFAREQNLEIKVVIV-----------P
EI-GNQE-----------TLTKAYTEGGVLVNSGQFNGMNSADGKKA----IIEYAQEQG
FGSQKVQYRLRDWLISRQRYWGAPIPVIHCPECGMVPVPEADLPVEL--PEEVEFTGRGG
SPLAQLESWLNVPCPNCGTPAKRETDTMDTFIDSSWYFLRYTDAKNAQQIFDSSRVNDWM
PVDQYVGGIEHAILHLLYSRFFTKVLRDRGLLNFDEPFQRLLTQGMVQGLTYMNPNKSGK
DKWVPSDLV-------DANHP--VDPQTREPLQRVYATMSKSKGNGVAPEDVISKYGVDT
ARMFILFKAPPEKDLEWDEADVEGQFRFLNRVWRLVNDYANMGV----------------
----------CGKKVDLE------------------------------------------
------------------------------------------------------------
----------KLTKEEKDLRRTTHLAIKAITEDVE-DEYQFNTAISELMKLSNALTDG-K
-CHNSPIYAEGIKNLVIMLAPFAPHIADELWSSL----GNK--------GSVHQQGWPSF
DPGALIADEITLVIQIMGKTRGAIQVPSQIDKMALEKYARESEVAKRYIEGKEVKKVIVV
PGKLVNFVLDQKE
>Prom9303|124023208
--------------MTESFPSTSASSHSSARYDPIELETRWQKEWLRQGLDRTPVAE-TN
QKRFYALSMFPYPSGKLHMGHVRNYVITDVIARVQRMRGDAVLHPMGWDAFGLPAENAAI
ARNVDPGDWTDQNIAQMRAQLDRLGLSIDWDRQQATCHQDYYRWTQWLFLELFAGGLAYQ
KEATVNWDPIDKTVLANEQVDGEGRSWRSGALVEQRQLKQWFLRITDYADALIDDLDELT
GWPERVRTMQANWIGRSHGAEIKFRV----------AGQTNSI----ITVFTTRPDTLHG
ASYVVLAPEHPLVEALTSPQQRIAVTAFCDLISQLSVKDRTAEDQPKRGVPIGAQVINPV
NGESLPVWIADYVLADYGSGAVMGVPAHDERDFIFARSHELPIRIVVQ-----------M
PD-SDEHH----------NDGQAWTGAGVLVNSGAFDGLSTEEGKVA----ITTHGASKG
WAQSKVQYRLRDWLISRQRYWGCPIPIIHCASCGIVPVPQEDLPVTL--PRDIDLSGKGG
SPLAQEQDWVEVKCPICGEKAHRETDTMDTFMCSSWYYLRFADPLNSQRPFDKDIVDEWL
PVDQYVGGIEHAILHLLYARFFTKALHDRNLIGFKEPFNTLLTQGMVQGLTYRNTK---N
GSYISPELV------SDEGDP--RDPESGDKLEILFEKMSKSKYNGVDPAVVIDRYGADT
ARMFILFKAPPEKDLEWDDADVEGQFRFLQRLIRLIDSFVWPKT----------------
-DEDNASISSANLTISSA------------------------------------------
------------------------------------------------------------
----------DLSEEEINMRRATHMAIEAITEDLS-GDIQLNTAISELMKLSNSLGGK-L
DKVRTEVAAEALSVLVRLMAPFAPHLAEEFWMKL----HGQ--------GSIHQQSWPII
DPSALVLETIELVIQVKGKVRGTIQVPANADKTALEELALKSDIAVKWLEGQSPRRVIIV
PGKLVNLVP----
>Syns7805|88808557
------------MTASKSSSATATASERPDRYDPIALEQRWQSQWQHDDLYATRSPE-PG
QNAFYALSMFPYPSGTLHMGHVRNYVITDVIARAQRMRGDAVLHPMGWDAFGLPAENAAI
ERQIDPGIWTDRNIEQMKAQLDRLGLSIDWSREQATCHADYYRWTQWLFLELLDQGLAYQ
KDATVNWDPVDQTVLANEQVDSEGRSWRSGALVEQKNLRQWFLRITHYADALLDDLDLLN
GWPERVRTMQANWIGRSIGAEIDFRV----------SGHDDAL----ITVFTTRADTLHG
VSYVVLAPEHPLVDALTSDKQRESVAAFRDLVSELSADERTADDRPKRGVPIGATAVNPV
NGESIPIWIADYVLAGYGTGAVMGVPAHDERDFLFARTYELPVKRVIL-----------A
AG-ANEHL----------SDGEAWTGPGILLNSGRFDGQSSDDARQA----ITAHGHDLG
WARPKRQFRLRDWLISRQRYWGCPIPVIHCDHCGAVPVPADQLPVTL--PKDVDLQGKGG
SPLASLESWVAVDCPTCGRPARRESDTMDTFMCSSWYFLRFADPHNMERPFDPDAVERWL
PVQQYVGGIEHAILHLLYSRFFTKALRDRGLLNIREPFERLLTQGMVQGVTYRNPR---T
GRYVAPSEV------SDESAP--KDPLDGGDLEVLFEKMSKSKYNGVDPAAVIDRYGADT
ARMFILFKAPPEKDLEWDDADVEGQFRFLQRLWRLIESVRSDHQ----------------
------DQLLSEPTVVPE------------------------------------------
------------------------------------------------------------
--------GSVLSEQESGIRRAVHTAIEAVSDDLR-GEYQFNTAISELMKLSNALSGS-L
AEASRSVQAEAISALIRLLAPFAPHLAEEFWFSL----GGQ--------GSVHNQPWPVH
DPAALRRDTVDLVIQVKGKVRGSISVPADCSKEKLEELALASEVAERWLEGKPPRRVIVV
PGKLVNLVPS---
>Syns7803|148239596
------------MTASKSSSATASASDRPDRYDPIALEQRWQSQWQQDDLYATRSPE-PG
QNAFYALSMFPYPSGSLHMGHVRNYVITDVIARAQRMRGDSVLHPMGWDAFGLPAENAAI
ERQVDPGVWTDRNIEQMKAQLARLGLSIDWSREQATCHADYYRWTQWLFLELMDQGLAYQ
KDATVNWDPVDQTVLANEQVDSEGRSWRSGALVEQKNLRQWFLRITNYADALLDDLDLLK
GWPERVRTMQANWIGRSIGAEIDFRV----------SDHDDAV----ITVFTTRADTLHG
VSYVVLAPEHPLVATLTAEHQRESVAAFRDLVGELSADERTADDRPKRGVPIGATAVNPA
NGESIPIWIADYVLAGYGTGAVMGVPAHDERDFLFARTYELPVKRVIQ-----------A
AG-TSDHL----------SDGEAWTGPGILLNSGRFDGQSSEEARQE----ITAHGQELG
WARPKRQYRLRDWLISRQRYWGCPIPVIHCDHCGAVPVPADQLPVTL--PKDVDLQGKGG
SPLASLQSWVNVKCPSCGRDARRETDTMDTFMCSSWYFLRFADPHNTERAFDADAVERWL
PVQQYVGGIEHAILHLLYSRFFTKALRDRGLLNIREPFERLLTQGMVQGVTYRNPR---T
GRYVAPSEV------SDENAP--KDPVDGGELEVLFEKMSKSKYNGVDPAAVIDRYGADT
ARMFILFKAPPEKDLEWDDADVEGQFRFLQRLWRLIESVRSDDQ----------------
------DQLLGDPVDPPE------------------------------------------
------------------------------------------------------------
--------GSGLSDKEGEIRRAVHTAIEAVSDDLK-GDFQFNTAISELMKLSNTLSGA-L
PEASRAVQAEAVSALIRLLAPFAPHLAEEFWFSL----GGQ--------DSVHKQPWPLH
DPAALVRDTVDLVIQVKGKVRGTITVPADCSKETLEELALASDVAERWLEGKPPRRVIVV
PGKLVNLVPS---
>Cya0110|126658249
---------------------------MESQYNAAAIEQKWQQDWVKQGLDKTPEN--SD
KPKFYALSMFPYPSGNLHMGHVRNYVITDVIARLKRLQGYRVLHPMGWDAFGLPAENAAI
DRNIPPADWTYKNIAQMKQQLQTLGLSIDWDREVATCSPDYYKWTQWLFLQFYQAGLAYQ
KEAAVNWDPIDQTVLANEQVDSEGYSWRSGAKVERKLLRQWFFKITDYAEQLLTDLDKLS
GWPDRVKLMQENWIGKSVGAYLEFPV----------KDSDEK-----IAVFTTRPDTVYG
VTYVVLAPEHPLTPKVTTEEQKTAVEAFIEAVSNESEIERTAEDKPKRGILTGGTAINPF
NGEEIPILIADYVLYEYGTGAVMGVPAHDTRDFKFATEKQLPIKVVIV-----------P
EN-SEDSNP---------TLTEAYTEPGIMVNSGEFDGMPSTEGKTA----IVNHAEKQG
YGKARIQYRLRDWLISRQRYWGCPIPVVHCPSCGTVPVPNADLPVKL--PENVEFTGRGA
SPLAKMEDWINVPCPSCGEPAKRETDTMDTFIDSSWYYLRYTDAMNDQEAFKLEKANDWM
NVDQYVGGIEHAILHLLYSRFFTKVLRDRGLVNVDEPFNRLLTQGMVQGITYKNRK---A
DKYIPVDKV-------NPESP--KDPDTGDDLDVFYEKMSKSKYNGVDPQEVLGKYGADT
ARMFILFKAPPEKDLEWDDADVEGQFRFLNRVWRLVNGYAEKQG----------------
------------EVISNQ------------------------------------------
------------------------------------------------------------
----------ELSKEEKDLRRAIHTAIKEISEDLE-GDYQFNTAVSELMKLSNALNDA-K
-CINSTVYQEGIETLLILLAPFAPHIAEELWHNL----GHE--------TSIHLQTWPEV
NPDALVVDEITLVIQIMGKTRGTIQVPANSSKEELEKLARESDIGKRNLGGKEVKKVIVV
PGKLVNFVVPK--
>Mica|166367300
-----------------------------MPYNPAEIEQKWQKIWQQMGLDKTPEN--AD
KPKFYALSMFPYPSGNLHMGHVRNYTITDVIARLKRMQGYRVLHPMGWDAFGLPAENAAI
ERGVPPAKWTDQNIAQMKRQLQQLGLSIDWEREVATCSPEYYRWTQWLFLQFFESGLAYQ
KEAAVNWDPIDQTVLANEQVDSEGKSWRSGAKVERKLLRQWFLKITDYAEQLLTDLDKLT
GWPERVKTMQANWIGKSVGAYLEFPL----------VNSTEK-----IAVFTTRPDTVYG
VTYVVLAPEHPLTLQVTTPEQKSAVETFIQEIASESELERTAEDKPKRGIKTGGLAINPF
TGEEIPILIADYVLYEYGTGAVMGVPAHDSRDFKFARENNLPIKIVIT-----------P
ES-GEI------------ELKDAYTEAGIMINSAQFNGLNSQEGKTA----IIDYATAQG
YGKARIQYRLRDWLISRQRYWGCPIPVIHCPNCGTVPVPIDNLPVTL--PENVEFSGRGA
SPLAKLEDWVNVDCPRCGTPAKRETDTMDTFIDSSWYFLRYTDAKNEDIPFQFEKVNDWM
PVDQYVGGIEHAILHLLYSRFFTKVLRDRGLVNVDEPFNRLLTQGMVQGLTYKNPE---T
GKYVPAENV-----IYKEDKY--CDKDTGEVLSFFFEKMSKSKYNGVDPLKVLEKYGADT
ARMFILFTAPPEKDLQWEDAGVEGQFRFLNRVWRLVSEYIENKP----------------
-----------KQVKKIE------------------------------------------
------------------------------------------------------------
----------TFSKTDKDLRRAIHTAIKEISEDLE-GDYQFNTAISELMKLSNALGDN-K
-CFASPIYREGIETLLILLSLFAPHLSEELWQAL----GHN--------QSIHLQPWPKV
DSTALIVDEITLVIQILGKTRGTIQVPASADKSTLETLALESEIAQRYLEGKEIKKVIVV
PGKLVNFVVV---
>Syns8109|260435959
---------MPRAGSVNAANPAVDASAQTGRYDPTTLEQRWQESWKADGVDTTEEV--AE
KPGFFALSMFPYPSGSLHMGHVRNYVITDVIARVQRMRGHAVLHPMGWDAFGLPAENAAI
ERNVDPGEWTDRNIDQMRAQLDRLGLSIDWSREQATCHNSYYRWTQWLFLELLEGGLAYR
KNATVNWDPVDQTVLANEQVDGDGRSWRSGALVEQRQLNQWFLRITDYAEPLLNDLDALK
GWPERVRTMQANWIGRSEGAEISFSV----------EGPQDQR----ITVFTTRPDTLAG
ASYVVLAPENELVDSLTIAEHKGTVEAFRKEVARLSTIERTSDDRPKRGVPIGSHVINPL
TGAVLPVWIADYVLAEYGTGAVMGVPAHDQRDITFAQSNGLPIQQVID-----------A
EG-AAEAI----------ATGQAWTDAGTLVNSGSFDGTASSEAKSA----ITGHGAEQG
WALSKVTYRLRDWLISRQRYWGCPIPVIHCDNCGAVPVPREDLPVEL--PRGIDLSGKGG
SPLSQQSDWVNVSCPCCGKPAKRETDTMDTFMCSSWYFLRFTDPHNIEKPFSKEAVNRWL
PVKQYVGGIEHAILHLLYARFFTKALKDRGLIDINEPFERLLTQGMVQGITYRNAT---T
GKYIAPADV------ADPEDP--RDPNTGDKLEVLFEKMSKSKYNGVDPAAVIDRYGADT
ARMFILFKAPPEKDLEWDDADVEGQFRFLQRLWRLVEAGAARID----------------
---------SLEPMHRPA------------------------------------------
------------------------------------------------------------
----------DLSDADSGVRRALHLAIKAVSEDLS-NEIQLNTAISELMKLSNAISSTGI
DDLSGPVLQEALSGLVRLLAPFAPHLAEEFWSRL----GGS--------GSVHRQSWPLL
DPTALVQDRVEVVIQVKGKVRGKLQVPASAGKEELERLALASEVAEKWLEGAAPRRVIVV
PGKLVNLVP----
