# Supplementary material for: Genome fluctuations in cyanobacteria reflect evolutionary, developmental and adaptive traits
Source: BMC Evol Biol. 2011 Jun 30;11:187. doi: 10.1186/1471-2148-11-187 (PMC3141437; doi:10.1186/1471-2148-11-187)
Supplement: Additional file 8 — Individual and concatenated alignments for protein groups. Compressed file containing all alignments of individual groups (fasta format) and the concatenated alignment of 285 single-copy genes (phylip format). [file 1471-2148-11-187-S8.GZ › Cyanos1489.faa]

>Syne7942|81300752
------------------MRIPLDYYRILCVGVQASADKLAESYRDRLNQSPSH-----E
FSELALQARRQLLEAAIAELSDPEQRDRYDRRFFQGGLEA--------------------
---IEP--------------------------------------SLELEDWQRIGALLIL
LELGEYDRVSQLAEELLPDYDA------SAEVRDQ-----------FARGDIALAIALSQ
QSLGRECRQQGLYEQAAQHFGRSQSALADHQRFPELSRTLHQEQGQLRPYRILERLAQP-
---------------LTADSDRQQGLLLLQAMLDDRQGIEGPGD----DGSG-----LTL
DNFLMFLQQIRGYLTLAEQQLLFESEARRPSP-AASFFACYTLIARGFCDHQPSLIHRAS
LLLHELKSRMDVHIEQAIAS--LLLGQPEEAEALL--VQSQDEETLSQIRALAQGE-ALI
VGLCRFTETWLATKVFPDFRDL----KERTAPLQPYFDDPDVQTYLDAIVELP-------
---SD---LMPTPLPVEPLEVRSSL-----------------------------------
-------------------------------------------------------LAKEL
PTPATPGV-------------------------------------APPPRRRRRDRSERP
--------------------ARTAKRLPLPWIGLGVVVVLGGGTGVWAWRSRS-------
-----NSTPPTPPPVVQTL--PEAVPAPSPA---------------PVTVALDRAQAETV
LQNWLAAKAAALGPQYD------RDRLATVLTGEVLQTWQGFSSQQANTQLTSQFD-HKL
TVDSVQLSDGD-QRAV---VQAKVDEVEQVY-RGDQLLET-RRDLGL-VIRYQLVRENNI
-WKIASISLVR-------------
>PromCC|33240810
------------------MELPIDHFRLLGVSPSSDTEEVLRFFHLRLDRAPQD-----G
FTPEVIAQRAELLRRSADLLCNKQLRENYETALLGGAS----------------------
--------------------------------------------GLEFSSNREVAGLILL
WEADISYEAFKLARKALRPPQA------PALGSGR-------------ESDLTLLAALAC
RDAALHEQEQRHYSSSAELLEEGIQLLQRMGKLPENRQNLEKELEALLPYRILDLLSRD-
---------------LSDQNSHQEGLNLLDSFVLKRGGLEGKKL----SRLG---DELNQ
SDFEIFFQQIRKFLTVQEQIDLYSHWYKNGSP-DAGFLCAISLVASGFYRRKPAQLQKAK
RRINKLNLQGGFDSMPLLGCIDLLLADVQQAEECF--RNSPDQGLKEWLDKYPG---ERL
AALCDYSRNWLLRDVLPGFRDI----DVDSVDLEAWFADRDVQDYVDKIEKRG-------
---AL---GIARAGLSLISGMSPEK-----------------------------------
--YQSNESLDSKQSESNFDSVADDLDDSPLNDVLLRKENVRRFTFAQNLFENYKYIISSL
LRPDLNFS----------------------------------------MIKLALKSNRLF
--------------------LGTFVFILLFVSGGLISLVSMRTLVPDSTVLGTSKIKNDS
S----EKIIDDEVSSEGKQ--SQDLKVPLTF-------------SPLTASKPSEEQILRL
IKVWLQSKADILLGKE-------SNALNKVAREPLVKIVNQQRLKDISLKEKQIIT---T
KVESLEIEDQTSKRIA---VKARISYRDQRVKESGDVVSE-TSIPSL-TVKYILGRKKGQ
-WKLLDFYSGN-------------
>Crow|67924713
------------------MRIPLDYYRILGIFPQATDEQLRQAYRDRSVQLPRR-----E
YSDLAIEARRQLLEQAYSVLSNPTQKAKYENQFLQAQSAY--------------------
---QEQEGAE----------------SSATETEAIRESSSVTTWEIEVEPEQLPGSLLIF
HELGEYELVINYGESYLSTLPTSPLSLNIDDTATK------------QRSDTFLSIALAY
LEISREQWHQQAYEGADSAGRQGLTLLEKNNLFPSIQTEIRTELHKLRPYQILELLALP-
---------------LKNKTPRQTGIKLLQSMLEERQGIDGKGD----DGSG-----LGI
DDFLRFIQQIRTYLTATEQKDIFMEESQRPSS-VAAYLGVYALIAQGFAHKQPSLILEAK
TVLEGLEPRQDVSIEQSIVA--LLLGQTEAAAQAL--KRCQDQQALNFIREKSQGAPDLL
PGLCLYGEHWLQTEVFSHCRDL----QGRQPSLKDYFADQGVQAYLNGLLTPIA------
---PR---PRPVKKKENIQPSRHNT-----------------------------------
------------------YNHGTAVPVADPFPPLPVRSSSPIDIRDARRRKRLKNSQKPN
PEPIPETV-------------------SEKSSSNKPASTQTIPNSKPPAKGSPRRNNRRV
--------------------TLFRPKLGLMAVAVLGGVGLIGLATTWLNQSNAP------
-----LSALEEGQYSVALH--RPLIDIPAAN-----------AQMVTVTGMLTSEGAQQV
IETWLGTKSQALGKDHD------IESLKKILADPVLTRWQKQAQQLQQNQSYWTYE-HQV
AVNSFNPSPNNPNQAV---VDANVKESAQSY-QGSQPGR--SYKDNL-RVRYDLVRQGDR
-WLIKGINVIR-------------
>Syn7335|254424660
------------MARDTKVRIPLDYYRILGLPIQATAEQLNQSHRDRILQEPRR-----E
YSDLAINARRQLIDIAYDVLGDNMRRAEYDREFLAVSKGV--------------------
---SDPIKGA----------------------LDPDVSVP----TIEIDEHLLVGALLIL
LELGEYELVLLLGRPYLKRDPS--TLEGQQLKNQP------------EFPDIVLTLAVAC
LELGREEWQQNNYEYADESLGTGRELLLKEELFPVLRAEIQSDLYKLRPYRTLELIARP-
---------------LEQKQPRRSGITLLRSMLQDRGGIDGTDD----DLSG-----LGV
DDFLRFIQQLRGYLTAFEQQEIFEAEAQRPSA-VGTYLAVYALLARGFAQHQPALIRRAK
QMLLRLSGRQDVHLEQAVCA--LLLGQTEEASHAL--ELSQEYEPLAFIREHSQGAPDLL
PGLCLYAENWLQQEVFPFFRDL----DQESATLKNYFSDNAVQSYLESLPLDN-------
---ER---SNQQAALSAQAKPIGTS-----------------------------------
------EASTLSPRKSAMTDQTLSGTPSSPYTQTNQDQSMLAGQLGSTGFAGTASITDKI
SKHSPAQL----------------------------GSDGSRGGEPNDLTTLRDRRSRRA
--------------------TPKWDRVALLVLAGALCLGTFLFILSRVVSFFTGRDS---
-----EPALTSQPLDIGIN--EPVIEVDESG-------------ALPNASGDAASIAEAT
ISAWLDAKRAAYAENKD------TSDLEDVLTGEALRGTQGDVEASTSENWYIDYDHDDL
EILSVE--PENPSEAEPLNVTARVVESATVY-SDGTISDRFSYTDELVTVNYDLVREGDR
-WLIESARVE--------------
>Syn307|148242806
------------------MELPLDHFRLLGVSPVATEELVLRTLSQRLDRPPEG-----G
FTTDALECRAELLRGSADLLCDSERREEYECLLTQLNA----------------------
---EGPDTLP----------------------------------ALEVPSSQEVGGLILL
MEAGQAAEAFEGARQALQPPQA------PALGSNR-------------EADLSLLAAISA
QKAGQERCRDRRFESAAQILHNGIQLLQRMGQQHEQRVRLESDLNALLPYRILDLISRD-
---------------LAESGSREFGRDLLDQLVQRRGGLDGDQD------PE-----FPQ
ESFQSFFQQIRGFLTVQEQIDLFLQWGENGSV-TAEFLSAYALTASGFAQRKPERISSA-
--LERLQAMRDVGVDAEMACLHLLLGQTDEAAVCF--ERGSDAALKAWAKEQGS---DPL
AGLCVYCSDWLKRQVLPCYRDL----EADP-DLEAYFADRDVQAFIESSDR---------
---NR---QRAGVSPSAPITSFEVL-----------------------------------
----------------------------PTPDPSEIEEILEPLSSSEEDATPVWRLWQEQ
AQQAAAQL--------------------------------------QQWQSELQERLQAT
--------------------TGKQRSIAAASAAGLTAALIAGVAISQR------------
-----PSIPAREALLLPEA--PLELDSPLAK----------------LNSATPAEETEVL
LQLWLDTKATLLDGTAS------ADQLQALASAELVQYAKAGRALDASSGKRRKVN---A
RVQELELSSETPERRV---AKATIQYEEKVLSDDGELLGQ-VEPKQI-KNTYVYEKKGDS
-WQLTDFRPSI-------------
>Syn9605|78212425
------------------MDLPIDHFRLLGISPSAGPEAILRRLETRCDSPPDQ-----G
FTHEALLQRADLLRRSADLLTDPADRAEYEAALLRLSE----------------------
---SHPNGTV----------------------------------GLDLPTSSEVAGLILL
WEAHGALEAFQLARQGLQPPQA------PALGSGR-------------EADLTLLAALAC
RDAALEEQEQRRYESAAQLLIEGIQLQQRMGKLPDQQRRLENDLQGLTPFRILDLLSRD-
---------------LGDQASHQQGLKLLDELVVARGGLEAADV--DDDQPG----SLSQ
EDFESFFHQIRRFLTVQEQIDLFSRWFEAGAA-DAGFLTVLALTAAGFSRRKPEFLEQAR
ERMQTVA-NADLDPMPLLGCLDLLLGNVKDADRHF--AVLRDPDLQAWFLNHPG---DRL
AAQCEYCRAWLERDVLPGYRDV----DASVADLDAWFADRDVQGFVDRLDRKA-------
---SR---QIGSDDMTLAWATAGDA-----------------------------------
-------------------------------------SLGEPSEPAESDQTVDSEDADAT
PLW--------------------------------------------------QQRWLRP
--------------------AAAALALIGITVAGFALVRRNWNPASQTAQTASPSAVEEE
VEAKLELDAASSPVDEELVDEDPMDDEPIASLKPDLEPSA--PSEPLVSDAPTEAELQAL
LQGWLDAKALTLSGQ--------PADLSVVARRPLLKRVEQERAADQAAGRSKSID---A
SITTIEVVDRKPQRIE---LLAQVAYSDRLKSGDGTVIEE-TAPTDF-IVTYVLGRDGTQ
-WRLHDYIPGS-------------
>Nosp|186685631
------------------MRIPLDYYRILGLPLAASEEQLRQAYSDRIVQLPRR-----E
YSQAAISSRKQLIEEAYVVLSDPKQRSTYDQLYLAHAYDP--------------------
---DNLAAAA---------------VAQENRTESTKRGSDTQSLGIEITQDELVGALLIL
QELGEYELVLKLGRPYLVNKNSATSSRKSNNLADEE------IYESAEHPDVVLTVALAC
LELGREQWQQGHYENAAISLETGQELLVREGLFSSIQAEIQADLYKLRPYRILELLALP-
---------------QEKTAERSQGLELLQNLLEDRGGIDGTNN----DESG-----LNI
DDFLRFIQQLRNHLTVAEQHKLFEAQSKRSSA-VATYLAVYALIARGFAQRQPALIRQAR
QMLVRLGKRQDVHLEQSLCA--LLLGQTEEATRVL--ELSQEYEALAFIREKSQDSPDLL
PGLCLYAEQWLQHEVFPHFRDL----ANQQAFLKDYFANQQVQAYLEALPTDAQT-----
---TN---EWAVINPQYFPQAKAKN----------------THFHNNSTKTSASFNHSRV
PNPDLPETPTKETSEYPNFSPPMWSSSGSIKSEVPAAERMSRGTNQHLNGSAKSAASGHN
QKRRRRKP------------------------TPSASRERIPDNRPHSRRPRRRRTFANT
--------------------IEGKTRLVWRVFISLVSILVFWVLATTTFGWLKNLFFP--
-----QPSPPDLQLFVQIN--QPPLPIPDPN-----------RKPESEEGPLTNAEAEEV
IHTWLSTKAAALGPNHE------INNLEQILTGSALSQWRLIAQQNKLDNRYRKFD-HSL
KIESVEKIGLFADRAA---VEATVKEVTQLY-ENNQFKN--SSNDKL-RVRYDLIRERGK
-WRIQSTSVVNQFTR---------
>PromAS|123969018
------------------MELPLDHFRLIGVSPSATSEEILRAFQLRLDKTPDE-----G
FTYEVLTQRSELLRLTADLLTDPESRREYENLLLNGNS----------------------
--------------------------------------------GLDFSSNREVAGLILL
WESGSPKEAFKITRKALQPPQT------PALGSSR-------------EADLTLLAALTA
RDSAIQEQQLRSYSSASDFLHEGIKLLQRMGKLGEKRKELEEDLAALLPYRILDLLSRD-
---------------LNDQDSHKKGLSMLENLIIKRGGLEGNNK--SEYKDY-----LNQ
QEFEAFFQQIKPFLTVQEQIDLFLELQKRGSL-EAGFLAFLSLTAIGFSRRKPEKLFEAR
RILKKLN-LSGLDSMPLVGCLDLLLADIDQASARF--SSSSDENLRDWLNNYPG---NKL
EAICIFCKNWLENDVLVGYRDI----NSKEVDLDSWFEDREIQEFIEKLEKKT-------
---KK---IAIRSNLQNQQTEKESS-----------------------------------
-----TKTTEDFDNVLGNIDERRLPWPGGIKQGYEKVETKKTEFNEEYFKKKPIEFYNFL
IEKIAEFK-------------------------------FSFGEFLKDKEIINRSPYLIY
--------------------IYAFLILFAFGIGIGFLRNNFKKSIQDESIAEKPLIAKDK
NQ---KISEIDIIQEIKKN--PSNKLNSISE-KSTSIISY--EFKELNTASPTLEDIKNL
INRWLLNKSNYLEGKG-------EINLSKIVSKGLIDRTIEERQNDIKKGIYKEIN---S
QILKIDLESQTSSRIV---VLVELNYLERLVKNSGEFINE-TSLNPL-KVKYILGFSNKS
-WKLVDFVSGL-------------
>Rapb|282897067
------------MQGKQAVQIALDYYRILGLPLAATEEQLCQAYNDRILQLPQR-----E
YSTLAIAARKRILEQAYMVLADSKERAKYDQVYLAYAYDQ--------------------
---AKMDLGA-----------------ELASSGEMAHQNHNPQLTIDVTKENLVGALVLL
QELGEYELVLRLGQPYLTNRVAIKSDHHSQRRTLT---------STDELSDIILTVSLSC
LELGREQWQQGNYENAAISLETGEELLLRERMFTSVQAEITADLCKLRPYRILDLLALP-
---------------IERIKERHQGWELLQNILDQRGGIDGMGN----DQTG-----LNV
DDFLRFIQQLRHHLTLSEQHKLFESESKRPST-VATYLLIYTLIARGFVQRQPALIRQSK
HVLLRLAKRQDVHLEQALCA--LLLGQTEEATSVL--ELSQEYEPLTIIRQQSQDSPDLL
PGLCLYCEQWLEQEVFPHFRDL----TKQQASLKDYFADKQVQAYLEQLPADLYITEELR
TVNNQVGSSWGIGSPHNSLREDEHL-----------------------------------
---------PVVSPSQNLEEWRETNVELASQISTPHRNISQYSHDSHSFLTEGGTKQSSK
YKHRRRGS-------------------------TSIQEEQIEERHLYNQSHTSKYRQNFT
--------------------RTFPALFRLNTFFLLGGILGMWFLIPTIWGRLNSKMVD--
-----QPNLQVGKLAIQLN--QPPVVISTLS-----------RRPPPPSGQLTKAIAQRL
IETWLSTKAAAMGPNHE------IKRLDKILINPALSQWQSIVKQDMAIKRYRKYE-HEV
KIELVRQEGNTSNNAV---VEATVKEITHFY-RGENLQT--SGREAL-RVRYDLTRQQKS
-WRIRNMTIVES------------
>YellA|86606160
------------------MRVPLDYYRVLMLSPRADEHQIEQAYRERLDPKPGERSWLLG
FSPQAVEARAQLIQEAASVLLNPEARQNYDEHLTPADP----------------------
--------------------------------------------TLTVEEPLLPGVLCLY
CEVGEYQAALDLAQQMLEQGHP-------------------------ARSDAILARAIAR
LELGREAWQQGSYEEAARSLQAGLAELEEYQAFPQLQAELRLDLGKLRPYRILQLLSLET
SAPAQIGKEAL----ADPVLARQQGLALLKAMLDERGGIEGSGQ----DGSG-----LST
EDFLRFIQRVRRHLTLQEQQELFEREAERPSL-VAAYLAVQVLLAAGYLEKRPALVRRAR
GYLARLAQRQDVHLEQAICS--LLLGQTEEALDHL--RSSQETEALQFIEEHSAGSPDHL
PGLCRFTERWFQEEVFPEFRGL----ETAQATLQAYFDNPQVQAYLDEMPSRE-------
---SS---PAGTLSPPSFHPAPHLP-----------------------------------
AMVGGPRLTEQTQESPRPPAPFPRGGTAPPPEPPRMSDLPAYRRGEGPAKPPFEEGIPHA
HEWGSQEV---------------------------------------ERYRRSRLGSRRG
--------------------RGERPAIPL-GIGLAGVVGVGILSLLVIWQMLRSLFT---
-----PPAPPLEQPQVQLE--QPPVAIDAPG-------------QPEPTPEPE-------
------------------------------LTGPLAE-WRGVRQVRVIANEGINIR-QQP
SLTGA-IVGAAPRQALLRVVEVQAG-------EGQVPVWLRVEREGA-PGGWVAAQSGST
-RLVERL-----------------
>Prom9215|157413848
------------------MELPLDHFRLIGVSPSATSEEILRAFQLRLDKTPNE-----G
FTYEVLTQRSELLRLTADLLTDPESRREYENMLLNGKS----------------------
--------------------------------------------GLEFSSNREVAGLILL
WESGSPKEAFKITRKALQPPQT------PALGSSR-------------EADLTLLAALTA
RDSAILEQQLRSYSNAADFLHEGIQLLQRMGKLGDLRKELEEDLVALFPYRILDLLSRD-
---------------LNDQESHKKGLSMLENLIIKRGGLEGNSK--SEHKDY-----LNQ
QEFEAFFQQIKPFLTVQEQIDLFLELQKRGSL-EAGFLAFLSLTANGFARRKPEKLFEAR
RILKKLN-LSGLDSMPLVGCLDLLLADIDQASARF--SSSSDENLRDWLNNYPG---NKL
EAICIFCKNWLENDVLIGYRDI----DLKDVDLDSWFEDREIQEFIEKLDKKS-------
---NK---TAIRSNLQSHQIKKESS-----------------------------------
-----IKTTEDFNNNLGNIDEKRLPWPGGIKQDYQDDEVKENELNEELFKKKPLVFYNFL
IEKIAELK-------------------------------FSFGEFLKDKEIINRSPYLIY
--------------------IYAFLILFSFGIGIGFLRNNLKKSIQNESVAERPLIAIDK
NQ---KPNKKDVIQEIKKS--PSNKLNSIPE-KSTKIIPL--VLKELNNSSPSIEEIKYL
IETWLSNKSNYMAGKG-------ELDISKIVKSGLIKRTIEDRQKDIKKGVYQEIS---S
KMQEIVLKSQTSSRIV---AVAELNYREKIFTNSGVLLNE-ISINPL-KVKYILGFSNKS
-WKLVDFVSGL-------------
>PromN2A|72382693
------------------MELPIDHFRLLGVSPSANAEEVLRAFQLRLDRPPKQ-----G
FTYEVLAQRSELLRLSADLLSNPAERQSYELALIEGSS----------------------
--------------------------------------------GLELSSNREVAGLLLL
WESNASFQAFKLAKKALQPPQA------PALGSGR-------------ESDLTLIAALAC
RDASIEEQACRRYASGADLLQEGIQLLQRMGKLVEERKTLESDLESLLPYRILDLLSRE-
---------------KEDEKSHREGLMLLDDFVNKRGGLEGKRN--SEKIAG-----LNQ
NDFELFFLQIRKFLTAKEQSKIYVNWYRRGSE-DAGFLAAFALIASGYSYRKPELLQEAR
KYLRNIN-INGFDPMPLIGCLDLLLGDVTQAESRF--RSSSDEKLKDWLDNYPG---ETL
GALCDYCRNWLKKDVLVGFSDV----EIQTVNLDDWFASQEVQVYVEQLEAKG-------
---AL---GIAKAGFSFLSSLTPEQ-----------------------------------
--------QIENNSSRNLEEKADLPMPGGALGENFNESSFKSRLDIKEIFLRSNLVEKIV
SKYYSTFE-------------------------------------LIKNSDFKSFILKRP
--------------------IYTSSLAFIGLFIVGTSLGVLTQRKPSQNNDLSNISKSEL
VK---PEDIKNRDNVSTKI--ENNKEKLDLK-K----------SIPLTSLDPSNQEIKSL
VESWLEGKADILNGSE-------SQFLSSVARTSLFNRVIEQRKKDKLLGQRQIIN---A
DITSINIVQKSDRRIA---ADVELDYQDKLISSSGEILSE-TVIPSL-KVKYIIGKNKKN
-WLIVDYISGN-------------
>Syns9917|87125499
MGKNPDTAYSLQPIAPVPVDLPIDHFRLLGVSPSAESETILRTLQLRIDRSPDQ-----G
FTHEGLQQRADLLRLSADLLTDPSRRRDYEAALMELGR----------------------
---DHPGETA----------------------------------GLEVASSREVGGLILL
WEANAPHEAFQLARQALQPPQA------PALGSGR-------------EADLALLAALAC
LSAAEQDQEQRRYESAAGLLGEGLQLLHRVGKLPDQRLVLEQRLEQLKPYRILDLLSRD-
---------------LSEQQARSEGLDLLDQLVKDRGGLEGLNQ----GEIG-----LSQ
GEFELFFQQIRRFLTVQEQIDLFERWQGLGSS-DAAFLAVMACSAAGFSRRKPERLDEAR
QRLRDLP-LEGLDTHPLQACLDLLLGDVDHAMTQM--RASADSELQTWLKRHPG---DDL
AALCDYCRSWLRRDVLPGYRDV----DADAVDLEAWFADRDVQAFVERLER---------
---VQ---ARRLGGPAETWSPTDPY-----------------------------------
-------------PAFPLDPDGMLPLAIPSPPSAAVDSGVE---AGGVEAVGAELDGEAT
PSWRERFQ--------------------------------------LDRFSPARVQVGRP
--------------------WLIGSVLFVLVVAVAAAFALVGLRRESEVESESP------
-----ATPPPSTPVQASLK--PEADPAPASL-------------KPLEADAPNEAQLQTL
LQAWLDRKARVLAGGSRA-----DAQLATVARDGLIQQLEAERQADAAAGARQTVE---A
TITSVEVVSRSPQRIE---LRARVAYSDQRLDAAGKVIER-TPPTTL-PVTYILGRDGRT
-WRLHAYIPG--------------
>Prom9312|78779767
------------------MELPLDHFRLIGVSPSATSEEILRAFQLRLDKTPDE-----G
FTYEVLTQRSELLRLTADLLTDPESRREYENLLLNGAS----------------------
--------------------------------------------GLEFSSNREVAGLILL
WESGSPKEAFKITRKALQPPQT------PALGSSR-------------EADLTLLAALTA
RDSAIQEQQLRSYSNAADFLHEGIQLLQRMGKLGERRKELEEDLVALLPYRILDLLSRD-
---------------LNEQESHKKGLTMLENLIIKRGGLEGNNK----SEYG---DYLNQ
QEFEAFFQQIKPYLTVQEQIDLFLELQKKGSL-EAGFLAFLSLSAIGFSRRKPEKLFEAR
RILKKLN-LSGLDSMPLIGCLDLLLADIDQASARF--SSSSDEKLRDWLNNYPG---NKL
EAICVFCKNWLENDVLVGYRDI----DSKEVDLDSWFEDREIQEFIEKLEKKS-------
---NK---TTIKSNLQNQQIEKESY-----------------------------------
-----TKITDAFDSNIANADERRLPWPGGIKQEYEKLDLEENKFNEEIFKNKPIEFYRYL
IEKIAELK-------------------------------FSFGEFLKNQEFNNNSPYLIY
--------------------LYAFLILFAFGIGIGFLRNNFKNSIQDKTVTDKPLIAVDK
NEKVIDKVIIKEIKKDSLNELKPIIKNPNAK--------NSFQVKEVNQASPSLEDIRNL
INVWLISKSNYLAGKS-------EINLSKIVSNGLIDRTIEERKNDIKKGIYKEIN---S
QIIKIDLESQTSSRIV---VLVELNYLERIIKSSGEFVNE-TSLTPL-KVKYILGFSNKS
-WKLVDFVSGL-------------
>SynsBL|116072340
---------------MKLLDLPIDHFRLLGVSPSADAAAILHRLQTRCDSPPDQ-----G
FTHEALLKRNELLSRSADLLTDRNDRAEYESALLRLSA----------------------
---SHPNETV----------------------------------GLDLPASSEVAGLILL
WEAHGALEAFQMASHGLQPPQA------PALGSGR-------------EADLTLLAALAC
RDAAVEEQGQRRYESAAQLLVEGIQLQQRMGKLPNQQRMLEGDLDALLPFRILDLISRD-
---------------LSDQASHQQGLTLLDQLVSCRGGLDGTDVVTSIEGAG----SMTQ
DDFESFFQQIRRFLTVQEQIDLFSRWSEEGEA-EAGFLAVLALTAAGFSRRKPESLEQAR
GRLQLLP-DSELDPMPLLGCLDLLLGNVREADHHF--AAIRDADVQAWFVQHTG---DSL
AAQCEYCRAWLGRDVLPGYRDV----DATAIDLDAWFADRDVQNYVERLDRQA-------
---SR---QPLSDALPLPWQTSVAS-----------------------------------
------------------------------DLGLQSLEPISASEESADGLEERGIRLPSL
SLPQLPQL-------------------------------------------PRLPQLPRP
--------------------LVVKIAVMVAVLAAFGG-GLSLMLRQRSEAPQVSPVVKEE
PVLSAPDDLDETALPMATL--QPEQPLDRPI-------------EPLTSDAPSDKQLEDL
VQGWLDAKANALASPDNAVPDAVSKEISTVARDRLLQRVQAERTADAALGYTKIIK---A
SVTSVDVVSRTPRRIA---VKAELNYFDQTLDRSGTSIDQ-TPAGAL-TVTYVLGRDGKQ
-WKLHEYISGS-------------
>Prom9515|123966681
------------------MELPLDHFRLIGVSPSATSEEILRAFQLRLDKTPDV-----G
FTNEVLTQRSELLRLTADLLTDPDSRREYENLLLNGAV----------------------
--------------------------------------------GLDLASNREVAGLILL
WESGFPKEAFKITRKALQPPQT------PALGSSR-------------EADLTLLSALTS
RDAAIQEQEQRSYSNAADFLQEGIQLLQRMGKLGELRKNLEEDLVSLLPYRILDLLSRD-
---------------LNENESHKKGISMLENLIIKRGGLEGKNK--SEYNNY-----LNQ
QEFESFFQQIKPFLTVREQIDLFLELQKRGSN-EAGFLAFLSLTALGFARRKPEKLFEAR
KILKKLN-LSGLDSMPLIGCLDLLLADIDQSSARF--LSSSDDKLREWLNNYPG---EKL
EAICIFCKNWLENDVLVGYRDI----DLKEIDLDSWFQDREIQEFIEQLEQKS-------
---NK---TILKSRLQNQTYFKPQE-----------------------------------
---SSEDLDSTPEINSSNFEEGRLPFPGGFRQDQEQKEFIDDNSQTEEIIKNKFIDFYKY
AIEKIAEL------------------------------KFVFGEALEKNKMFNKSPYLAY
--------------------LYAFLILFAFGLGIGFLRNTSKKPLQENQISDNSLLLNEN
KINFLNKDLNQNDKKKDTN--KSKIIIPSSTEK----ISF--LGEEITTASPSLEQIKYI
IKNWLNNKSDFLSGKS-------QINLSKIVQKDLINRLSSERQLDIQKGIYKNIS---T
DIKNIVLLTQTASRIA---VSVDLEYTEKIFKTDGELINETTFTPFL-KVKYILGFSNNS
-WKLVDYISGV-------------
>Cya8802|257060668
------------------MRIPLDYYKILGIFPQVTDEQLEHAYRDRSLQLPRR-----E
YSEAAIAARKQLLTQAHDVLSNSAKRTAYEALFLEDILPKDSN-----------------
---LAPESSS--------------ETTDRPQEDFPHPGTS----TLDIAPEQLVGALMIL
QELGEYELVIKLGEPHLLSFPSLTLFNSPEDQLSS------------TRADIILTLALAK
LELSREQWQLEEYEQAATLGSQALELLQKNSLFPGLQTEICHELNKLRPYRILQLLAQP-
---------------ENNKSDRQRGQHLLQEMLQERQGIDGLGN----DHSG-----LDI
DDFLRFIQQLRHYLTAEEQQELFLAEAHRPSA-VAAYLAVYALIAQGFAQKQPALLLEAQ
TMLSGLAKRQDVSLEQGICA--LLLGQTQAASQIL--ESCQDTEALALIREHSQGSPDLL
PGLCWYGEYWLKIEVLAHFRDL----RQYSVSLADYFAEEEVQTYLEQLSGEP---QEIL
LEEQQ---QRGVTMTRSVSRRNHSL---------------------------QEQGTVHR
RRVPLARSHQVEPQLLASGGGGVAAIATSVPTPVAPHRRRFRDQSTRPSRTNRDRRLNNT
RTYPNPQE-------------------KPPLPVGSPAPSEGVQLEPVPSGLSKRKKQQRP
--------------------TTFKPRPWFVWIAVFAALGMVGLSVKWIQYSMSP------
-----LAALEEEQLVLNLA--QPPIQIPSEQ-----------SPLTTKEGLLSPQGAKQV
IQLWLSSKSQAFGSNHE------IESLNQILGTSLLALWKDRAQKLKENRNYWQYT-HDF
KIESLKTTKNSPKTAI---VKAKVTERAKFY-EKGQLNSGRSYNDQL-RVEYQLTHQGDS
-WLIESIRVIN-------------
>Prom9313|33862621
------------------MDLPIDHFRLLGVSPSADSEAILRALELRLDRCPDQ-----G
FTHEVLIQRAELLRLSADLLTDPPRRQAYETALLELSR----------------------
---DHPGETA----------------------------------GLDVSPSREVAGLILL
FEANSSHEVFHLASQGLQPPQS------PTLGSER-------------EADLALLLALAC
RAAAAEEQEQRRYEAAASLLHDGIQLLQRMGKLSEECHKLENDLDALLPYRILDLLSRD-
---------------LGDQVSHQEGLRLLDNFVSQRGGLEGTAP--SPAPGG-----LDQ
SEFDNFFKQIRKFLTVQEQVDLFLRWQQAGSA-DAGFLGGLALAAVGFSRRKPERVQEAR
QHLERLQ-LDGCDPLPMLGCLDLLLGDVGRAQERF--LRSTDPRVKDCLNSHPG---DEL
AAFCEYCRSWLRGDVLPGYRDV----DAEAVDLEAWFADRDVQAYVERLERSE-------
---NR---ASSLGKAFSGSSVKQPF-----------------------------------
------------------------PWAPLDPDGILPLSLGGPDVGQPAADQSSDEFASDG
MAWIDRLA--------------------------------------------DLPRPTRP
--------------------VLIGSVVFAALIAAFAGFSLFGQRPRTSVSTAADQ-----
-----PQVTAPPTATLQEEVLMPQVPVSAVV-------------EPLTLEQPNEAQLKGL
LQAWLSNKAVVLAGGK-------SDALPEVARDPLVQRVAQERARDAALAQTQKVV---A
SISSVEVVSRTPQRIE---LNAVVTYRDQRVDAAGKVVDQ-TPQKDL-SVTYILGRDPDR
-WRLHEYISGK-------------
>Cya7822|196255212
------------------MRIPLDYYRILGIPIQVTSEQLHQAYQDRSLQLPRR-----E
YSEYAITTRKQLLDEAYEILSNPEKRQEYDARFLEKTYPI--------------------
---ENTGSDL------------PSPETGQTQESFLDHHTA----WIDIRPQQLVGSLLLL
QELGEYELVIRLGKSYLNEGTPAAKITNSEKKEPDTERFLTIQNYPSVREDVILTMALAY
LELSREQWQQQEYEKAALSGNQGIELLQLEKRFVNLQQEIETDLYKLRPYRILELLALP-
---------------VHQTQKRTKGLQLLREMLQQRNGIDGKGD----DHSG-----LNL
DDFLRFIQQLRIYLTVTEQQELFEEEANRPSA-VASYLKVYTQIAKGFSHREPVHILEAL
VTLKQLGKRQDVYLEQALCY--LLLGQTEEAILAL--EQSQEQETLEYIKEQSQQEPDLL
RGLCLYAERWLQTEVFSHFRDL----INQQASLNKYFANKEVQNYLEQLSLES---QL--
---EQ---PFLEQENNLTPEKPIAPSPLKSGSGWKSSNSQMPRKPIVSRPQSRAERYEVA
ENQTAATASFLQPLWGTSSSSATTSRTKTNQIQGYGETSREYTQGNVVLSASYEETASNR
RNYRRRSN--------SNPLTAIEPLVEPPVEPPVEPPVESEPVPVPRLTSRKRLKSRAK
--------------------KLNRQRLLLATAVLLGTLTGGWGLKALYNNLFD-------
-----PEGLEGNYLAIQLQ--HSPLDIPAAD------------AHVVIAGPLTEGNALSV
LQEWLYSKSKAFGKQHQ------VGRLKDVLADPMLSLWENRAKALKGSQSHYEYE-HQL
ELRSLKINPQDPDRAF---IDAQVSEKAKFY-QNGQLSPKRSYNDNL-LVRYELVRQRNQ
-WKIQDSQVVK-------------
>Cya7424|218437584
------------------MRIPLDYYRILGIPIQVTDEQLRQAYQDRSLQLPRR-----E
YSQGAITARKQLLDEAYEILSDPDKKKEYNAQFLEKTYTI--------------------
---DSESQLD-----------PHSPQTGETQESFLDNHTP----WLDIRPEQLIGGLLIL
QELGEYELVIRQGKACLRTPHE--------YQSSL-----------SFREDIVLTVALAY
LELSREQWQQREYEIAADSGNKGLELLRKEELFFNLQQEIEIDLFKLRPYCILELLALP-
---------------LTSTQKRKKGLQLLQQMLEQRHGIDGKGE----DYSG-----LNL
DDFLRFIQQLRIHLTVEEQHHLFEGEAQRPSA-VASYLRVYTQIAQGFAHKEPIYILAAL
TTLQQLGKRQDVFLEQAICY--LLLGQTEKAIFAL--EQSHERETLEFIKEHSQGAPDLL
PGLCLYGERWLQTEVFSHFRDL----MKEQASLKKYFADEEVQNYLEELSFEN-------
-QSDT---QPVETDFELSSESSSPV-----------LAQYAQVGWTRETTPSVRESFSHR
SQTATEVYGSPQPTTASLFQRQSSSSSKINQKRGYGETFREYTQGNVALNADYEETPSSR
SSYRRRRS----------------KSLTPVEPVIEPVIEPQEQLSVIPPSAPRKPVKSKR
--------------------KTVNKRPLMLAILVLFSLGMGALLLKLLPNSRVS------
-----LAGLEGEYLAIGLH--HSPLDIPPAD------------AHVIIAGPLTEQNAKLV
LQEWLYSKSIAFGKKHQ------IERLQQVLADPMLSLWENRARSMQKSRSYYQYD-HQV
DLRSVNLNEQNPDQAV---VEAQVKETAKFY-QNGKLNQARSYDDNL-LIRYELIRQENK
-WKIQESKIVNNG-----------
>PromN1A|124026412
------------------MELPIDHFRLLGVSPSANAEEVLRAFQLRLDRPPKQ-----G
FTYEVLAQRSELLRLSADLLSNPAERQSYELALIEGSS----------------------
--------------------------------------------GLELSSNREVAGLLLL
WESNASFQAFKLAKKALQPPQA------PALGSGR-------------ESDLTLIAALAC
RDASIEEQACRRYASGADLLQEGIQLLQRMGKLVEERKTLESDLESLLPYRILDLLSRE-
---------------KEEEKSHQEGLMLLEDFVNKRGGLEGKRN--SEKIAG-----LNQ
NDFELFFLQIRKFLTAKEQSKIYVNWYRRGSE-DAGFLAAFALIASGYSYRKPELLQEAR
KYLRNIN-INGFDPMPLIGCLDLLLGDVTQAESRF--RSSSDEKLKDWLDNYPG---ETL
GALCDYCRNWLKKDVLVGFSDV----EIQTVNLDDWFASQEVQVYVEQLESKG-------
---AL---GIAKAGFSFLSSLTPEQ-----------------------------------
--------QIENNSSRNLEEKADLPMPGGALGENFNESSFKSRLDIKEFFLRSNLVEKIV
SKYYSIFE-------------------------------------LIKNSDFKSFILKRP
--------------------IYTSSLAFIGLFIVGTSLGVLTQRKPSQNNDLSNISKSEL
VKPEDIKNRDNGSTKIENN--KEKLDLKKSI--------------PLTSLDPSNQEIKSL
VESWLEGKADILNGSE-------SQFLSSVARASLFNRVIEQRKKDKLLGQRQIIN---A
DITSINIVQKSDRRIA---ADVELNYQDKLISSSGEILSE-TVIPSL-KVKYIIGKNKKN
-WLIVDYISGN-------------
>Micc|254414327
------------------MRIPLDYYRILGLPIQATPEQLQVAYRDRTLQLPRR-----E
YSEVAIASRKELLDEAYAVLSDPEQRSSYDASFLGKTYNP--------------------
---ESSPSLP----------LESTATTESTATETIDPNNP----SLDISKEQFVGALLIL
QELGEYELVLQLGQPYLHSRDS-ISLDKGHLGDPQ-----------LVRPDIFLTLALAC
LELGREQWQQGRYENAALSLETGQELLLSEGLFPTVRGEIQADLYKLRPYRILELLALP-
---------------DEQIAERRKGLQLLQDMLQERQGIDGSGD----DQSG-----LSI
DDFLRFIQQLRGYLTAAQQQTLFEAEARRPSA-VATYLAVYALIARGFAQRQPALIARAK
QMLMRLGRRQDVHLEQAVCA--LLLGQTEEASHAL--ELSHEYEPLAFIREQSQGAPDLL
PGLCLYGERWLQNSVFPHFRDL----AEQTASLKDYFADEQVQAYLEQLPESTRTA----
---NN---EWSVTAQKKAYTTTGASTGRSNGHSRDREPAVVGSYSSRERDRAAQTASFAG
GSDRTSVSGVSTLPASQRVASATSRVGEPTTQAINSSGDSPTNTAVKSAPPGRSTKVRSE
AEASRVRP---------------------VSGVSTPSAEPGHLDQSPPGRLQRLPEHRKA
--------------------AKNRRSILLVIAGVVGIGLIGWLLIAWIQKIQQSFS----
-----APALEGEQPMVELA--QPPIPIPEAD-----------SQLIAPGGPLTQDTAQQV
IQTWLSTKSQVFGPDYQ------IDRLDQILVDPVLSVWRRRAQTNQQRNIYAQYN-HQV
KVTSVQTNPANPEQAK---VEAAVKEEARFY-QNGEINQALSYDDNL-RVQYELVRQEGQ
-WFIKGMAVR--------------
>Prom9202|254525841
------------------MELPLDHFRLIGVSPSATSEEILRAFQLRLDKTPDE-----G
FTYEVLTQRSELLRLTADLLTDPESRREYENMLLNGKS----------------------
--------------------------------------------GLEFSSNREVAGLILL
WESGSPKEAFKITRKALQPPQT------PALGSSR-------------EADLTLLAALTA
RDSAILEQQLRSYSNAADFLHEGIQLLQRMGKLGDIRKELEEDLVALLPYRILDLLSRD-
---------------LNDQESHKKGLSMLENLIIKRGGLEGNSK--SEHKDY-----LNQ
QEFEVFFQQIKPFLTVQEQIDLFLELQKRGSL-EAGFLAFLSLTANGFARRKPEKLFEAR
RILKKLN-LSGLDSMPLVGCLDLLLADIDQASARF--SSSSDENLRDWLNNYPG---NKL
EAICIFCKNWLENDVLVGYRDI----DLKDVDLDSWFEDREIQEFIEKLEKKS-------
---NK---TAIRSNLQSHQIKKESS-----------------------------------
-----IKTTEDFNNNLGNIDEKRLPWPGGIKQDYQDDEVKENELNEEFFKKKPLKFYNFL
IEKIAELK-------------------------------FSFGEFLKDKEIINRSPYLIY
--------------------IYAFLILFLFGIGIGFLRNNLKKSIQNESVAERPLIAIDK
NQ---KPNKKDVIQEIKKS--PSNKLKSIPD-KSTKITPI--VLKELNNASPSIEEIKYL
IETWLSNKSNYMAGKG-------ELDISKIVKGGLIKRTIEDRQKDIKKGVYQEIS---S
KMQEIVLKSQTSSRIV---AVAELNYREKIFTNSGVLLNE-ISINPL-KVKYILGFSNKS
-WKLVDFVSGL-------------
>Nods|119511805
------------------MRIPLDYYRILGLPLAASDEQLRQSYSDRIVQLPRR-----E
YSQAAICSRKQLIEEAYVVLSNPKERSSYDQLYLAHAYGP--------------------
---DGNGNAT----------VAVGNHTEEGNNADPDIQSL----SIDISQEELVGALLIL
QELGEYELVLKLGHNYLTTQNGVASARGENNLASEE------FLESSDYPDIVLTVALAC
LELGREHWQQGHYENAAISLETGQELLGREGLFSSVQAEMQADLYKLRPYRILELLALP-
---------------EEKVAQRRQGLAFLHDILSDRGGIDGTGN----DQSG-----LNI
DDFLRFIQQLRNYLTVAEQHKLFEAESKRPSA-VATYLAVYALLARGFTQRQPALIRQAK
QMLMRLGKRQDVHLEQSLCA--LLLGQTEEATRVL--ELSQEYEALALIREKSLDSPDLL
PGLCLYAEQWLQNEVFLHFRDL----ATQQASLKDYFANQQVQAYLEALPNDAQT-----
---TH---EWAVINRQSFSQPPLHS-------------------DHSTAAAPQFAQGRTP
LPDLLATAAHKKPENANFSPNSGNPLPDKITGDVYSHPDLADFSHPQRTTGATHPHLNGA
AHPTSTGQ-------------------------VKKRRRRKPSQAVNRGYPQHQQAFAAT
--------------------LEGKTKLVWTVFGSLAGILVFWLLVSTTFGWVKNLLFP--
-----APVLQGEQLFVELN--EPPINIPDKS-----------SKLQPPEGSLTDATAQEV
IQTWLSTKAAALGPQYN------LDSLEDILTGATLSQWRQLAQQERLQNRYRTYK-HTV
KVEYF---DQKSDQAV---VVATVREVTQFY-DQGQIRN--FTDETL-RVRYSLIRQADV
-WRIQNMSVINQIG----------
>Cyab|254432748
------------------MELPIDHFRLLGVSPTTDAQTVLRTLEQRLNRPPDH-----G
FTPETLQARESLLRLSADLLTDSARREAYESELTALAT----------------------
---SGTPLQA----------------------------------GLEIPTSRELGGLLLL
LEADQPLECFNLARRGLQPPQA------PTLGSGR-------------ETDLSLLAGLAC
LAGGEELQRHRRYEAAAHTLREGLQLLQRMGQHPHLRQQISDELRRLRPFRVLDLLSRS-
---------------LAAADERAEGVTLLEELVRERGGLEGRDD------PT-----LTP
EEFQAFFKQIRAYLTVQEQVDLFSRWAD-NSP-AADFLASTALTASGFAQRKPDRIAAAM
QRLEATG-QEGV--QPLLACLHLLLGQVEAAQHAF--RQGASPELQEWAEQQSS---DPL
AQLCAYCTDWLARDVLPGYRDL----EADP-DLEAYFADRDVQAYINRLAPPP---LPS-
---SG---PEASPFPETWTLDRDDP-----------------------------------
---------GGVPPFTSQVWSSTEELTGAGSGGGSEAESGAESENELLDDDEPWIGGWWP
RRWRLPEF--------------------------------------------PELPWPPP
--------------------LVPRQWRITAAATAILLAGGAWLLLRPQPQATPIPV---E
PS---PDAEAPQPPASGSP--DAAAGTPAPG-GTSPSAAQ--ATVPLTTAAPTEADLQGL
LETWLAAKAAVLAGQPG------PLPLEQLARPVQIDRLQQERRQDEAQQQTQRVE---A
KVEGLTIEARSSGRIA---VLATISYRDQRLDAEGKPTES-SAALTL-RNRYVFGRDGEA
-WRLASFGPVR-------------
>Acam|158334525
------------------MRIPLDLYQILGVPIQATPEQIEQAFADRCQQLPRQ-----E
YSKTAIAARTQLLQDAHAVLSDSNARTAYDQSILAE------------------------
---SAPPDIG----------------------------------SMELQESQLVGALLLL
QEQSDYERIAQLGAEYLKRSID--LNRLPSANNGS-------------DEDVILAMALAN
LEAGRECWQQKQFEKASDVLQSGLKLLTQEQLFPAVQREIELDLYKLRPYRILGLLAEP-
---------------EENLTKRQQGFSLLQIMLDERGGIDGPQD----DLSG-----LSV
DDFLRFIQQLRCHLTVQEQQDLFIKESERPSA-VASYLLVYALVAKGCSQGKPEFIQQAK
SALTELADRQDIQVEKSMCY--LLLGQPGAAIQTL--PLSRDQESLEFIHQYSEGAEDLV
PGLFLYTERWLQQEVYPYFRDL----NDTQLSLQNYFNDEHIQAYLNGLAPEP-------
---VS---PRMPASTTSTDLPLLAK----------------------------------Q
GSETLGSAREGRLPSQAAHRQESKRQRPPGKPPVSAKKVTPLTPVKGLDSPRKRSSMPAA
TAPAPKAE-----------------------SLQTNDAGRGNQGASKTRRSRSQLQYRRW
--------------------FFAAGAVALVLFALFGLISQCSRPEDPVPGAENPASEPAS
PD---PIPSPASPSVSPTA--SPPVASPTPA------------PATATSEEITTTSARQI
IQSWQSAKAEAMGKDHQ------IASLDKILAEPSLSEWKAGAQSDQLNQIHLEYTFDDL
KINAIK--QQSPTEAT---VEATVTETAKVF-EGGQQTTDAYTGDTY-RVRYQLVREQDQ
-WKIKQMQVLN-------------
>Prom9301|126696810
------------------MELPLDHFRLIGVSPSATSEEILRAFQLRLDKTPDE-----G
FTYEVLTQRSELLRLTADLLTDPESRREYENLLLNGNS----------------------
--------------------------------------------GLDFSSNREVAGLILL
WESGSAKEAFKITRKALQPPQT------PALGSSR-------------EADLTLLAALTA
RDSAIQEQQLRSYSNAADFLHEGIHLLQRMGKLENRRKELEEDLLALLPFRILDLLSRD-
---------------LNDQESHKKGLSMLENLIIKRGGLEGDNK--SVYKDY-----LNQ
QDFEAFFQQIKPFLTVQEQIDLFIELQKRGSL-EAGFLAFLSLTAIGFSRRKPEKLFEAR
RILKKLN-LSGLDSMPLIGCLDLLLADIDQASARF--SSSSDENLQDWLNNYPG---NKL
EAICTYCKNWLQNDVLVGYRDI----DSKDVDLDSWFEDREIQEFIEKLEKKS-------
---NR---IAIRSNFQNQQVEKETS-----------------------------------
-----TKTTEDFDNLLGNIDERRLPWPGGIKQDYENAEIKENEFNEEYFKKKPIEFYNFL
IEKIAELK-------------------------------FSFGEFLNDKKIIYQSPYLVY
--------------------IYAFLILFAFGIGIGFLRNNFKKSIQEEVIAEKPLISKDK
NQ---KISEKNIIQEIKKN--PSSKLNSIPE-KSTSIISY--EFKELNSPSPSLEDIRNL
INGWLLSKSNYLAGKS-------EINLSKIVSKGLIDRTIEERENDIKKGIYKEIN---S
QIRKIDLESQTSSRIV---VLVELNYLERIVKNSGEFVNE-TSLTPL-KVRYILGFSNKS
-WKLVDFVSGL-------------
>Artm|209527801
------------------MRIPLDYYRILGLPIQATADQLKQARGDRQQQLPRR-----E
YSDLAIDARKQLIDEAYAVLSDPDQRGAYDMGFLAKTYDPGSRTVRTL------------
---GGPNVMS---------------LSGAGGGKDADSHRA----SIEIDDRQFVGALLIL
QELGEYEQVVALTRPLIGTSSI--GLKDGRFGDPD-----------LVLPDIILTVALAY
LELGREQWQSRQYENAAISLESGQDLLLRESLFASLRGEMQADLYKLRPYRIIELLQLP-
---------------EQKADERRRGLQLLREMLHERGGIDGHGD----DRSG-----LNV
EDFLRFIQQLRSSLTTTEQQTLFEMEAHRPSA-VSTYLAVYALLAQGFARAQPALIRKAK
LMLMQLGRRQDVHLEKAVCC--LLLGQTEEASRAL--DLSQEQEAIAFIRENSVDSPDLL
PGLCLYAEHWLAEEVFPHFRDL----QNQSVSLKEYFANKQVQSYLEALPAEARAT----
---SN---EWVVVQPRRSSRSDNEL-----TYAQSGSTPAVSTSANPAQSAPYSSSPDGL
SNGHSPTGSVGMPTGSQSSHSGANSPSAQVPKTTPPGRFNQSTNESTYLQKPARGSSSTS
HQPSPVAS---------------SSARLNGTPTANLPPLGQGSPQSHSPRRTRGKSTHES
--------------------NYKVKRLILVGLVGLFGIWLLWMILSAIFGWIGNALEGMG
-----GPRLTVDGPEIRLD--NSPIAIPEPE------------PENPLAADLDPTVAQQV
VNQWLTAKSAALGPEHQ------TEGLREILVEPSLARWMGLSESLRQENSHRRFQ-HEV
RVQSVDVNENNPNQGT---VDAQVREVTQFY-QGNQMER--SEDSTL-QVRYQLVRDQGP
-WRIRDWEIIR-------------
>Syne6301|56752160
------------------MRIPLDYYRILCVGVQASADKLAESYRDRLNQSPSH-----E
FSELALQARRQLLEAAIAELSDPEQRDRYDRRFFQGGLEA--------------------
---IEP--------------------------------------SLELEDWQRIGALLIL
LELGEYDRVSQLAEELLPDYDA------SAEVRDQ-----------FARGDIALAIALSQ
QSLGRECRQQGLYEQAAQHFGRSQSALADHQRFPELSRTLHQEQGQLRPYRILERLAQP-
---------------LTADSDRQQGLLLLQAMLDDRQGIEGPGD----DGSG-----LTL
DNFLMFLQQIRGYLTLAEQQLLFESEARRPSP-AASFFACYTLIARGFCDHQPSLIHRAS
LLLHELKSRMDVHIEQAIAS--LLLGQPEEAEALL--VQSQDEETLSQIRALAQGE-ALI
VGLCRFTETWLATKVFPDFRDL----KERTAPLQPYFDDPDVQTYLDAIVELP-------
---SD---LMPTPLPVEPLEVRSSL-----------------------------------
-------------------------------------------------------LAKEL
PTPATPGV-------------------------------------APPPRRRRRDRSERP
--------------------ARTAKRLPLPWIGLGVVVVLGGGTGVWAWRSRS-------
-----NSTPPTPPPVVQTL--PEAVPAPSPA---------------PVTVALDRAQAETV
LQNWLAAKAAALGPQYD------RDRLATVLTGEVLQTWQGFSSQQANTQLTSQFD-HKL
TVDSVQLSDGD-QRAV---VQAKVDEVEQVY-RGDQLLET-RRDLGL-VIRYQLVRENNI
-WKIASISLVR-------------
>Anav|75910473
--------MLITVQGKYAVRIPLDYYRILGLPLAASDEQLRQAYSDRIVQLPRR-----E
YSQAAIASRKQLIEEAYVVLSDPKERSSYDQLYLAHAYDP--------------------
---DNAATTK-----------VAVENRGDSNNGHFDVQSL----SIEISSEELIGALLIL
QELGEYELVLKLGRNYLGNQNGTASTRNGNHRTPEE------FLDGSERPDILLTVALAS
LELGREQWQQGHYENAAVSLETGQEVLFSEGIFPSVQAEIQADLYKLRPYRILELLALP-
---------------QEKTIERHQGLDLLQSILDDRGGIDGTGN----DQSG-----LNI
DDFLRFIQQLRHHLTVAEQHKLFDGESKRPSA-VATYLAVYASIARGFTQRQPALIRHAK
QMLMRLSKRQDVHLEQSLCA--LLLGQTEEATRVL--ELSQEYEALALIREKSQDSPDLL
PGLCLYAEQWLQNEVFPHFRDL----SRQQASLKDYFANQQVQAYLEALPNDAET-----
---TN---EWAVINRQSFSQPSANS---------------------YSGGTPVTKRTPGK
ANRPGDASTRQMPQRSHPSEVNRQFYQNRTPDPELPETSNHRRPESSHFTTARENISPTA
AYTDNYPP----------------EIPVGRASRPVQPGVSSYTQSTPPRQTPKRRRRKKP
PEVVNRGHSIHQQHQPSPSTLGRKTRLLWIVLGSLGGILVFWLIVSTTFGWLKNVLFP--
-----APSLQGEQLSIQLS--QPPLEIPDKN-----------AQIQVPEEGLTEETAKKI
IENWLATKAGALGAEHK------IESLNEILTGSALSQWRLIALQDKADNRHREYS-HSV
KVDSISKSDIDPNRAS---VGATVRELTQFY-ENGQKGK--SSDERL-RVRYELIRQDDI
-WRIQRMSAAIN------------
>Artp|284054266
------------------MRIPLDYYRILGLPIQATADQLKQARGDRIQQLPRR-----E
YSDLAIDARKQLIDEAYAVLSDPDQRGAYDMGFLAKTY----------------------
---DIPSNPS---------------LSGVGGEKDTDSHRA----SIEIDDRQLVGALLIL
QELGEYEQVVAMTRPWVGTSTI--GLKDGRFGDPD-----------LVVPDMVLTVALAY
LELGREQWQSRQYENAAISLESGQDLLLRESLFASLRGEMQADLYKLRPYRIIELLQLP-
---------------EVKTDERRRGLQLLREMLHERGGIDGHGD----DRSG-----LNV
EDFLRFIQQLRSSLTTTEQQTLFEMEAHRPSA-VSTYLAVYALLAQGFARAQPALIRKAK
LMLMQLGRRQDVHLEKAVCC--LLLGQTEEASRAL--DLSQEQEAIAFIRENSVDSPDLL
PGLCLYAEHWLAEEVFPHFRDL----QNQSVSLKEYFANKQVQSYLEALPAEARAT----
---SN---EWVVVQPRRSSRSDHEL-----TYAQSGSTPAVSTSANPAQSAPYSSSPDGL
SNGHSPTGSVGMPTGSQSSHSGANSPSAQVPKTTPPGRFNQSTNESTYLQKPARGSSSKS
HQPSPVAS--------------SSAAGLNGTPTANLPPLGQGSPQPNSPRRTRGKGTHES
--------------------NYKVKRLILVALVGLFGIWLLWMILSAIFGWIGNALEGMG
-----GPRLTADGPEIRLD--NSPIAIPEPE------------PDNPLAADLDPTVAQQV
VNQWLTAKSAALGPEHQ------TQGLREILVEPSLARWMGLSESLRQENSHRRFQ-HEV
RVQSVDVNENNPNQGT---VDAQVREVTQFY-QGNQMER--SEDSTL-QVRYQLVRDQGP
-WRIRDWDIIR-------------
>Cya7425|220906421
------------------MRIPLDYYRILGIPIQASPEQIQQAHSDRLQQLPRY-----Q
YSSAALTARKQLLEEAYATLSDPEQRQSYDRKFLSQTYAL--------------------
---DGEASAP-------------------------EETTPSEITSIEIQEHQLGGALLLL
YELGEYDLVLQVGKPYLLQGKL--DLRRPYVGSTL------------AEADIVLSVALTD
MELGREQWQQGYYEKAAQVLQEGLDLLVRENLFADAQGQIRADLDRLRPYRILELLALP-
---------------LQEAESRTQGLTLLQAMLMERGGIDGTGN----DQSG-----LDV
DSFLQFIQQLRSYLTVAEQQELFEAEARRPSA-VGTYLAVYALIARGFAEQQPALIRRAK
AMLRRLSIHQDVYLEQASCM--LLLGQTEEALQAL--EQTHDAETLAFIRQASEQSPDLL
PGLYHYTERWLGDEVYPYFRDL----NQQAVVLKDYFANEEVQHYLEALEGDVVGLQPSS
SLRTD---ANPALSRSVAANNRSAVRSSGLAVEGLSDNSPEAASHPVTDTTTWSSSSWST
RTGGTTLMDVPTAQEPPLATPWDLPQVPLPPLSPPPSTSVPSSHRNGSASALNSKSSPST
PNPSRSGL---------------SRSTSRNLSRSSSQSSLSRTSRSASHSTTRAHRSRRR
--------------------PGKSNVLVIALLLLGLGLVGWGVSLIVQNLWSTPSP---D
PS---PTVSATPVPLLDLT--EPPVPIPAPR-SGGVTPQP--IRPASASVALTPETAKTV
IQDWQRLKAEALGQEHT------IANLDQILAEPALSRWRSTAQQDRSQQIHWKYQLKDL
KVESV--TATAPEQVE---VVAEIDEIADYY-ANGQRQPGVSYTDSY-RVRYILVRQRGQ
-WLIKDMKVIG-------------
>Cya51142|172035207
------------------MRIPLDYYRILGIFPQVTDEQLRQAYRDRSIQLPRR-----E
YSNQAIQSRRQLLEQAYGVLSNPAQKAKYEAQFWQDQASY--------------------
---QEAGESP----------------SPRSATEAVSESSPLTTAEIDIEPEQLTGSLLIL
HELGEYELVIKYGESYLQTLPTSSLSLDIDDTATK------------HRTDTILSIALAY
LEISREQWHQQAYEPAALAGTQGLTLLEKNNLFPSIQTEIRAELHKLRPYRILELLAAP-
---------------LKNTVPRQTGIKLLQSMLEERQGIDGKGD----DHSG-----LGI
DDFLRFIQQIRTYLTAEEQKDIFIEEAQRPSS-VAAYLGVYALIAQGFAQKQPSLILEAK
TVLEGLEPRQDVSIEQSIVA--LLLGQTQAAAQAL--ERCQDQQALKFIRENSQGAPDLL
PGLCRYGEHWLQTEVFAHFRDL----KEKTASLKEYFADQDVQTYLNQLLTPSP------
---PK---PQGVMNPEKNPPSRSRL-----------------------------------
----------HNNRRYPRYQPLEQGNAALDPVSLPVRSLSPIDIRDVRRRKRKQYAPKPD
PQPIRETV---------------------------LEQSPNRKPASTQTVPLAKTLPTRP
--------------------PRRSPKVGLTAVAIVGGVGLIGLGITWMSKANSP------
-----LSALEKGQYSVSLH--QPLIDIPSAD-----------AQMVTATGMLTLEGAQQV
VETWLSSKSQAFGQSHD------IESLKTILANPLLSRWQRQAQQLQQNQNYWTYK-HQV
QVNSFKPSTNNPNQAV---VDANVQESAQYY-QGGRVSR--SYNDNL-RVRYDLIRQGDR
-WLIQGINVIN-------------
>Lyns|119492639
------------------MRIPLDYYRILGLPIQATAEQLKQAHRDRTMQLPRR-----E
YSDVAIGSRKRLIDEAYGVLSDTDQRQAYDMGFLAKTYDT--------------------
---EDPEASA---------PVRITLSKSSSSGTANDTHTP----SIEIDDQDFVGALLVL
QELGEYEQVIKLTLPYLGNGSM--GIKDGRFGDPN-----------LILPDVILTVALAY
LELGREQWQQGQYEKAAVSLETGQEILLQENLFASLRGEMQADLYKLRPYRILELLQQP-
---------------DEKVAERRRGMQLLREMLHERGGIDGHGD----DQSG-----LSV
EDFLRFVQQLRRYLTTTEQQTIFENEARRPSA-VATYLAVYAQIAQGFANRQPALIRKAK
LMLMQLGRRQDVHLEKAVCS--LLLGQTEEASRAL--ELSQEREPIAYIRENSQDSPDLL
PGLCLYAERWLQDEVFPHFRDL----VNGSVSLKDYFADEHVQSYLESLSSEV---GT--
---AN---EWVVVQPRRSNPSSGTV-----------------TTPKPMLGSQSQSPSVKT
PTSKLGGASAGTTAVTLTSSMAASPTPATGVSSPSPSRSSTLKSELSTTQPLSESELSQA
SRQMPPRLSEPMPSSSKPSGSGSSRSSSTTVSTSPPLGQESSTEGRTPGTRRNNNSTKFD
--------------------PSTLRRLLLLGAASVLGLWLAWLILSAFWGLVSG------
-----AFGGGNQQAMVQLD--QPPVAIPTPE------------PQNPLTAELTPEVAQQV
VQKWLDTKAAALGPQHQ------IEALREILVEPALAQWVAIAQSIESENSYRNYQ-HSL
TVNDVQIDSSNPNQAF---IDAQVSETTRFY-QNGQPVD--SRSETL-RVRYQLVKQQDL
-WQIEDWRVVR-------------
>Prom9211|159903875
------------------MELPIDHFRLLGVSPSADAEEVLRFFQLRLNRIPHP-----G
FTPEVIAQRSELLRLSADLLCDKDLREDYESALLNGAV----------------------
--------------------------------------------GLDLSFNREVAGLILL
WEGGVADEAFKLARKALQPPQT------PALGSGR-------------EADLALIGALAC
RDAAIQEQELRRYASAAELLEEGIQLLQRMGKLPEQRKIIERDLEVLLPYRILDLLSRD-
---------------LSDEKSHEEGLNLLDSLVLKRGGLEGDNL----SNSS---IELSQ
REFELFFQQIRNFLTAQEQIDLFLHWQRRGSP-DAGFLGALALVASGFHWRKPEFLQKAK
KQLKALN-QQGFDSMPLLGCIDLLLADVQQAGVRF--KSSPDKGLQDWLNAYPG---EEL
AALCHYCRNWLLRDVLPGFRDI----EIDTVDLEAWFADRDVQEYVEQIERRG-------
---AF---GIARAGFSLFSGLSSDK-----------------------------------
---------TNDSINSLENDSTLSNVDEIEKDSEKNNKYLGSPEEELSDEKTFLENLVQL
LKWRPFY--------------------------------------IEIAKPRIKIPENNF
--------------------FKATLALFLLLFSGTFTALILYRNNPTEDNI---------
-----SESFKEPSEKIVSK--KTDINLNIKQ-QDQTKLEK--RYNTLTNKSPSKDEVQQL
IEAWLSGKAGILSGVN-------NLDLSNVARPSLVKIVLEQREKDIALGERQIIY---A
NIKSLEIEEQTEKRIS---VKAVLNYKDQRVNSSDQIISE-TTIPSL-KLKYVLGREKNI
-WQLLDFSSST-------------
>Noss|17230199
--------MLITVQGKYAVRIPLDYYRILGLPLAASDEQLRQAYSDRIVQLPRR-----E
YSQAAIASRKQLIEEAYVVLSDPKERSSYDQLYLAHAYDP--------------------
---DNAATTK-----------VAVENRGDSNNGHFDVQSL----SIEVSSEELIGALLIL
QELGEYELVLKLGRNYLGNQNGTASTRNGNHRTPEE------FLDSSERPDILLTVALAS
LELGREQWQQGHYENAALSLETGQEVLFSEGIFPSVQAEIQADLYKLRPYRILELLALP-
---------------QEKTIERHQGLDLLQSILDDRGGIDGTGN----DQSG-----LNI
DDFLRFIQQLRHHLTVAEQHKLFDGESKRPSA-VATYLAVYASIARGFTQRQPALIRHAK
QILMRLSKRQDVHLEQSLCA--LLLGQTEEATRVL--ELSQEYEALALIREKSQDSPDLL
PGLCLYAEQWLQNEVFPHFRDL----SRQQASLKDYFANQQVQAYLEALPNDAET-----
---TN---EWAVINRQSFSQPRGNS---------------------YSGGTPVAKRPVGK
ANRPGEASTRPVPQRSHPSEVNRQFHQNRTPDPELPETSNHRRPESSNFTTARENISTTD
AYTDNYPP----------------EIPVERASRPVQPGVSGYTQSTPPRQTPKRRRRKKP
QAVVNRGHSIHQQRQPSPSTLGRKTRLLWIVLGSLGGILLFWLIVSTTFGWLKNVFFP--
-----APSLQGEQLSIQIS--QPPLEIPDKN-----------AQIQSPEVSLTEETARKI
IENWLATKASALGAEHK------IESLNEILTGSALSQWRLIALQDKADNRHREYS-HSV
KVDSISKSDIDPNRAS---VGATVRELTQFY-ENGQKGK--SSDERL-RVRYELIRQDDI
-WRIQRMSAAIN------------
>Cya8801|218248008
------------------MRIPLDYYKILGIFPQVTDEQLEHAYRDRSLQLPRR-----E
YSEAAIAARKQLLTQAHDVLSNSAKRTAYEALFLEDILPKDSN-----------------
---LAPESSS--------------ETTDRPQEDFPHPGTS----TLDIAPEQLVGALMIL
QELGEYELVIKLGEPHLLSFPSLTLFNSPEDQLSS------------TRADIILTLALAK
LELSREQWQLEEYEQAATLGSQALELLQKNSLFPGLQTEICHELNKLRPYRILQLLAQP-
---------------ENNKSDRQRGQHLLQEMLQERQGIDGLGN----DHSG-----LDI
DDFLRFIQQLRHYLTAEEQQELFLAEAHRPSA-VAAYLAVYALIAQGFAQKQPALLLEAQ
TMLSGLAKRQDVSLEQGICA--LLLGQTQAASQIL--ESCQDTEALALIREHSQGSPDLL
PGLCWYGEYWLKIEVLAHFRDL----RQYSVSLADYFAEEEVQTYLEQLSGEP---QEIL
LEEQQ---QRGVTMTRSVSRRNHSL---------------------------QEQGTVHR
RRVPLARSHQVEPQLLASGGGGVAAIATSVPTPVAPHRRRFRDQSTRPSRTNRDRRLNNT
RTYPNPQE-------------------KPPIPVGSPAPSEGVQLEPVPSGLSKRKKQQRP
--------------------TTFKPRPWFVWIAVFAALGMVGLSVKWIQYSMSP------
-----LAALEEEQLVLNLA--QPPIQIPSEQ-----------SPLTTKEGLLSPQGAKQV
IQLWLSSKSQAFGSNHE------IESLNQILGTSLLALWKDRAQKLKENRNYWQYT-HDF
KIESLKTTKNSPKTAI---VKAKVTERAKFY-EKGQLNSGRSYDDQL-RVEYQLTHQGDS
-WLIESIRVIN-------------
>Glov|37523050
------------MDSASSLSLPLSYYQILGVPPQCTYEQVEPAFADRLAQAPRR-----E
FSAAVRSAREHWLREACTALGDPVRRELYHREGKQ-------------------------
--------------------------------------------GLLLDSSHAAVGLLFL
YELGEYQTLIERQREALAVADQ---------------------------PDTRLVLALAH
QALAQEAYRQGNLTLAHLEVEEALEILRGGDCLKPVQQELQTLLKRWRPERILQLLAGAA
---------------DPPSPQRQEGMALLAALLAEREGIEGDGN----DQSG-----LSR
EEFVQFLQYLRLRLTVAEQQELFEREAARPSP-AAQYLAAQAQLACGFTEGSPQCVRRAR
GHLIKLVQRQDVNLELAVCA--LLLGQVEEAQKNI--ERSAEEQAVDYIKNLSQDSPDLL
PGLCRYTDLWLAEEVFPGFRDR----RSGTYTLKAYFAHPEVRAFLDD------------
---PQ---PAPAPAPEPRPARVIAS-----------------------------------
---------------------------GASSGTIEPGRL---------------------
---------------------------------------------LTPVGAEARRRRANL
--------------------LSPQAWSVAAALVAIFLLGSGWLLTQRQSRPEPAPAARPV
A----PPVQAPAPIAAAPA--PPQAAAPTAT-------------AAGDNQPPTDAQIAAM
LKNWQTAKQQALGPEHR------TAQMQTMLTGSPQRVWQQKVEQSRQAGEYWKFSLKDL
KIEQV--ADRRPDRVA---VTAQVTEVANLY-TDNQLRPSRSYDRPY-RVRYSLVKAPAG
-WRIEEMKVLL-------------
>Syns8102|33866153
------------------MDLPIDHFRLLGVSPSADPASILRRLQTRSDSPPDD-----G
FTHEGLLQRQALLHRSADLLTDPSERADYEAALLSLSA----------------------
---THPNETV----------------------------------GLDLAASSEVAGLILL
WEAGAALEAFQLARQGLQPPQA------PALGSGR-------------EADLTLLAALAC
RDAARDEQQQRRYESAAQLLRDGIELQQRMGKLPDQQARLQQELDDLLPYRVLDLLSRD-
---------------LSDADARQQGISLLDQLVRDRGGLDPEGL----DSET--PAAMGQ
ADFESFFQQIRRFLTVQEQVDLFRGWFAEGSI-EAGCLAVFALAAAGYSRRKPEFLEQAR
EQLQRLV-ASDLDPMPLLGCLDLLLGNVAEASLHF--SAIRDEELLSWLAEHPG---DHL
AAQCEYCRVWLERDVLPGYRDV----DAAGVDLDAWFADRDVQAYVDRIDRQS-------
---AR---LGSAATVTGAGLSSAPS-----------------------------------
------------------------ADASSPHEAALDDDHLPAEEA---------------
-----------------------------------------------PSSDPANQRLSNR
--------------------LRWLAASLVVGLVAALAAAVMLRPRETAPVVLQPEPDRQD
A----VEPKPSAQDSATLK--PQAILQPEAS-------EVAAQLQPLLSDAPDDAQLRML
VQGWLDSKAQALQGQ--------PSQLPVVARQRLIDQVDRERSKAVVAGTTTVVK---A
SVTSLDVVSRQPRRIE---LQAQVAYSDSTTDRSGTVVDR-TVPGSL-TITYILGRDGDQ
-WKLTAYIPQG-------------
>Thee|22298300
------------------MRIPLDYYQVLGVPIQATPEQIEQAFRDRLLQLPTH-----Q
HSPTTVATRRELIEQAYAVLREPEQRDAYDRHCRTVDPDD--------------------
---LIAQLDP-------------------------DATTP----HIEISDEQLSGALLLL
YELGNYAQVVNLGDAFLKKDVF---ERNRPYTSPA------------AVADITLTVALAY
LELGREEWQRQSYESAASQLEAGLQVLQRVNLFPELQEQFQTELNRLRPYRILELLALP-
---------------LSDSANRQRGILLLRQMLSERGGIEGRGD----DRSG-----LTV
EDFLKFILQLRSHLTVAEQQELFERESRRPSA-VATYLAVHALVARGVHELQPSYICRAK
DLLQQLLPHQDVYLELASCL--LLLGQPTEALAAL--DHSQDQPTLDFIRRHAGEAGDRL
PGLYYYTTQWLTEEIYPAFRDL----GETPVALEAYFADANVQTYLEALSEDS---IA--
---PE---PPATTASALPEVIRPTV-----------------------------------
--------------------------AVPPPLSFTAETLPLQDQSRLGQGLSASAFTPSA
TATGT----------------------------------------SMPQPSPRKRRSPRN
--------------------RCAQKRQTWFWMGAGVVLVGLGALAKVYWP----------
-----AKTAEAPPPPVTPA--PTPVATPTPT-P----------QPTTLAITLTPEMARDR
LHTWQQIKAQALGRPFE------VDKLTTILAEPELSRWRSRAQGLKSEGSYWVYTLKNL
EVKEVRL--QRSDRVE---VLAEVNEDARFY-EQGTLRTDISYSDPY-RVIYTFIRRGNQ
-WLIQGMQVVS-------------
>Syns9916|116073372
------------------MELPIDHFRLLGVSPSAEAETMLRTLQLRIDRPPSQ-----G
FTHEALQQRAELLRLSADLLTDPARRRDYEAALLDLGQ----------------------
---EHPGETA----------------------------------GLDLSFTRELAGLILL
WEASAPHEAFQLARQALQPPQA------PALGSNR-------------EADLALLAALAC
RDASRQDQESRRYESAAGLLTEGMQLLQRVGKLADQRQAMEQELQQLSPYRVLDLLSRD-
---------------LAEQVARQQGLEMLDQLVTERGGLEGTAF--SEDSGG-----LSQ
GEFELFFQQIRRFLTAQEQLDLYKRWQRSGSS-DAAFLQVMALTAAGFSRRKPERLDEAR
QQLSQLT-IDGLDLLPLQGCLDLLLGDVDRAQNRM--LASADNDLQQWLLKHPG---DDL
AALCDYCKAWLKRDVLPGFRDV----DAEAVDLEAWFADRDVQAFVERLERIE-------
---GR---QLSQSTDTSPTSAMGDA-----------------------------------
PLPAFPLDPNGTLPLPLTDAALGFAADGTTGPAQPTEATDDDHDADVSLGWRDQFARLPR
PQWSMPAL-----------------------------------------TLPRLEPANKP
--------------------LMVGSAVFAGVVVLVGAFSLVGLKDESQSTAE--------
-----QSDKTEQPQTTPQT--SATLQPPQATLQPEHNDRP--DRYGLKVTEPSSAQLQGL
LQTWLNRKAAVLSGGSLA-----NARLADVARSGLLDQVENERTRDAAAGTTQKVE---A
SITSMAVVSSTPARIE---LRAQVAYRDERLNEAGKVIER-TAATTY-PITYVLGRDADQ
-WRLAAYWRTKD------------
>PromMED|33861843
------------------MELPLDHFRLIGVSPSATSEEILRAFQLRLDKTPDE-----G
FTYEVLTQRSELLRLTADLLTDPDSRRDYENLLLNGAS----------------------
--------------------------------------------GLDLSSNREVAGLILL
WESGSSKEAFKITRKALQPPQT------PALGSSR-------------EADLTLLAALTS
RDAAIQEQDQRSYSNAADFLQEGIQLLQRMGKLGELRKTLEEDLVSLLPYRILDLLSRD-
---------------LNDYDSHKKGLSMLENLIIKRGGLEGKNK--SEYNDF-----LNQ
QEFESFFQQIKPFLTVQDQIDLFLELQKRGSS-EAGFLAFLSLTAIGFARRKPAKLFEAR
KILKKLN-LSGLDSMPLIGCLDLLLADVEQSSARF--LSSSDEKLRDWLNNYPG---EKL
EAICIFCKNWLENDVLVGYRDI----DLKEIDLDSWFEDREIQEFIEQIEKKS-------
---NR---TVFKSGPQNKPIFQAQE-----------------------------------
---SLKDSSTGPDLNSDNFEEGRLPLPGGVREDGQEVIEENIYTDEIIKNKSIEFYKYAI
EKIAELKF--------------------------------VFGEALENYRIFNKSSYLTY
--------------------LYAFLILFAFGLGVGFVRNNLKKPVQEKEIIDNSLSINEN
KNVFYEGLNQDDKKKVLDN--SKIILSDNAE-K----VIF--SGEEIKTASPSLEKIENL
INTWLVNKSKFLAGKG-------EINLSKIVQDDLIDRLKKERELDIQKGIYKNIN---A
NIENIVLLTQTASRIS---VSVDLKYSEKILKIDGELINETTFTPFL-KVKYILGFSNNS
-WKLVDYISGV-------------
>Scys6803|16331262
------------------MFIPLDFYRILGIPPQSGGETIEQAYQDRLLQLPRR-----E
FSDAAVTLRNQLLAIAYETLRDPEKRQAYDQEWWGAMDEALGE-----------------
---ALPLTTP----------------------------------ELECSPEQEIGALLIL
LDLGEYELVVKYGEPVLHDPNP------PAGGLPQ---------------DYLLSVILAH
WELSRERWQQQQYEFAATASLKALARLQQDNDFPALEAEIRQELYRLRPYRILELLAKE-
---------------GQGEEQRQQGLALLQAMVQDRGGIEGKGE----DYSG-----LGN
DDFLKFIHQLRCHLTVAEQNALFLPESQRPSL-VASYLAVHSLMAEGVKEQDPMAIVEAK
SLIIQLENCQDLALEKVICE--LLLGQTEVVLAAI--DQG-DPKIVAGLESKLATGEDPL
TAFYTFTEQWLEEEIVPYFRDL----SPETLSPKAYFNNPSVQQYLEQLEPDSF------
---TT---DNSFASPALLSTATESE-----------------------------------
TPMVHSSAALPDRPLTSTVPSRRGRSPRRSRDDVFPSADNSSGLAVTTLSPAIAYDTHSL
GTNGIGGD------------------------STSNGFSSNSAPESTSKHKSPRRRKKRV
--------------------TIKPVRFGIFLLCLAGIVGGATALIINRTGDP--------
-----LGGLLEDPLDVFLD--QPSEFIPDEA-------TS--RNLILSQPNFNQQVGQMV
VQGWLDSKKLAFGQNYD------VGALQSVLAPNLLAQQRGRAQRDQAQKVYHQYE-HKL
QILAYQVNPQDPNRAT---VTARVEEISQPFTLGNQQQKGSATKDDL-TVRYQLVRHQGV
-WKIDQIQVVNGPR----------
>Syn9902|78185085
---------------MKLLDLPIDHFRLLGVSPSADAAAILHRLQTRCDSPPDQ-----G
FTHEALLKRNELLGRSADLLTDRDDRAEYESALLRLSA----------------------
---SHPNETV----------------------------------GLDLPASSEVAGLILL
WEAHGALEAFQMASHGLQPPQA------PALGSGR-------------EADLTLLAALAC
RDAAVEEQGQRRYESAAQLLVEGIQLQQRMGKLPDQQRLLERDLDALLPFRVLDLISRD-
---------------LGDQASHQQGLTLLDQLVSQRGGLDGMDSVTSAETAG----SMTQ
DDFESFFQQIRRFLTVQEQIDLFSRWSEEGEA-EAGFLAVLALTAAGFSRRKPECLEQAR
GRLQLLP-DSELDPMPLLGCLDLLLGNVREADHHF--AAIRDADVQAWFVQHPG---DSL
AAQCEYCRAWLGRDVLPGYRDV----DATAIDLDAWFADRDVQNYVERLDRQA-------
---SR---PPLNDALPLPWETTVAS-----------------------------------
-----------------------------GLGLQALDSMSTSNDSSKESLGGLEARGIRL
PALSLPQM----------------------------------------PQLPRLPQLPPR
--------------------PFVVKIAVLAAVVAAFGGGLSLMLRQRSEAPPVSPVVKEE
PVLPAPDDLDETSLPIATL--QPEQPLDRPI-------------EPLTSDAPSDKQLEDL
VQGWLDAKAKALAGQTNAAPEAVSKQISTVARDRLLQRVQAERTADAALGHTKIIK---A
SVTSVDVVSRTPRRIA---VKAEVNYFDQTLDRSGTTIDQ-TPAGAL-TVTYVLGRDGEQ
-WKLHEYISGS-------------
>Trie|113478383
------------------MRIPLDYYRILGLPIQATAEQLRQAHQDRTQQFPRR-----E
YSEATIVARKQLIDEAYAVLCDPEQRQTYDGNFLAKTYEPIVEELNPSSQINFDQAQEKE
TTLKETREVLPEIASKQLKKRTSYQNRETKAASDFHSNTP----SIEIEYPQFVGAILIL
HELGEYELVLKITHPYLLNNSI--TIKDGRFGDPA-----------LVLPDVVLTVALAN
LELGREEWQQGQYESAATALEAGLGLLLRENLFVQIRGEIQADLYKLRPYRIMELIALP-
---------------EEIALDRSRGLEILQDMLNERGGIDGQGE----DSSG-----LGI
EDFLKFVQQLRQYLTTAEQKKLFEAEALRPSA-VGAYLAVYTFLAQGFAQKQPAFIRKAK
LMLMQLGRSQDVNLEKSVCA--LLLGQTEEASRSL--ELSHENEPLSFIKENSQQSPDLL
PGLCLYAEHWLTEEVFPHFRDL----SDKSASLKDYFADQHVQAYLEALPTEA---EV--
---AN---QWVVVQPRRSNHNKKQM------------------FDPKELEKLNVSDLEDK
DISRVDATATGIVASGSQGSSNLLGASSDGLLQELEKSSSTRGGPKQVTTKSSSHYLGKI
REKSISGL---------------------PEFNESTSIESGGLPQSIQEHSSRRTSARRE
--------------------PVKFGRLILIAIVGFLLIGFIGLLTIKTIGWLVN------
-----ALGWEREKLMIQLD--RPPIEIPEPD-R----------VNLAASGPITKEVARRT
IQSWLDIKASALGPNHK------IEQLPNILVEPALSRWLPTANALKQEKSYRRYE-HDL
EISNIKMSNTNSNLAQ---VDAKVIEKVEFYSDNGRLTN--TNNENL-FVRYDLVRKSQK
-WQISNWKVLR-------------
>Syn9311|113953678
------------------MELPIDHFRLLGVSPSAETESVLRTLQLRLDRCPNQ-----G
FTHEVLMQRAELLRLSAELLSDAERRQDYESTLLKLGR----------------------
---DHPEETA----------------------------------GLEMTSSREVAGLMLL
WEANAPHETFQLTRQVLQPPQA------PALGSGR-------------ESDLALLAALSC
RDAARQDQDQRRYESAAGLLTEGLHLLQRMGKLPDHRQRLQSDLEQLTPYRILDLLSRD-
---------------LAEQSARQEGLVMLETFVQNRGGLEGGAA--ELTTAG-----MDQ
GSFELFFQQIRRFLTVQEQVDLYGRWERFGSS-DASFLSVMALAAAGFSQRKPERVQDAR
GKLQALV-LVGLDLNPLLGCMDLLLGDVDRALEHV--HASPDLDLKEWLANHPS---DDL
AALFDYCRSWLGRDVLPGYRDV----DAQVVDLEAWFADRDVQAYVERLERKE-------
---GR---SLVSPDPSETSVPDTDW---------------------------SFGNLPPL
GLDPEGTMPLSFGDVESFPENSSDPGEKEARGSGLRRFIPLAWTNLKSLRPSLTRLSQSR
RKLSRRTL------------------SRLSLSRLSMSRMSVSQLSLPQLSLSRLSGNRSS
--------------------WPQPRPSLLIGSGVVVVLVVVAFSLVGLRREAQQETATTS
TTNPSAEAQPSADALSSLPKATLKQERPKPN----------AFMAPLAVAKPSEVQLQAL
LQTWLDLKATALLQNGG------TESLDEVARPVLVDRVSDQQAALLRDGLVQKVQ---A
SITSIQTVSSTPSRIE---VRAQLTYRDQTLNDQGEVVDE-TPAGNL-PVTYILGRDPDG
-WRLQAYIPG--------------
>NoAz|298491055
------------------MRIPLDYYRILGLPLAASEEQLRQAYSDRIVQLPRR-----E
YSIAAISSRKQLIEEAYVVLSDSKERAIYDQLYLSHAYDP--------------------
---DRAGTKS----------------LLENRVENNNRNHDVQSLSIEIAQEQLVGALLLL
QELGEYELVLKLGRPYLVNRNRKVGVRVGSYLASEE------FSSSPELPDIILTVALAC
LELGREQWQQAHYENAAISLATGEELLMREGLFPSVQAEIAADLCKLRPYRILELLALP-
---------------QDKTNERRQGLELLQNILEERGGIDGAGN----DQSG-----LNI
DDFLRFIQQLRNHLTVAEQHKLFEAESKRPSA-VATYLAVYALIARGFSQRQSALIRQAK
HMLMHLGKRQDVHLEQSLCA--LLLGQTEEATRVL--ELSQEYEALAIIREKSQDSPDLL
PGLCLYCEQWLQQEVFPHFRDL----GRKQASLKEYFADRQVQAYLEDLPTDTEA-----
---SN---EWNAVNHQAFPGSQVNS----------------PRYRTPDHGTSRQVNHHHN
FETELPSAVIGEIHDSSHVSPPRWNASLGYSGGQIPEMAGEQSAGGNVAASGHNQQMPVR
TQIDAPKQ-----------------TQRRRQRKPTPANSRDSGSKHHPYLPRRQRGFAGN
--------------------LDAKTRLVWLVFLSMGGLCVFWLLLSTAWGWVSNAFFP--
-----RPSLLGTLLAIELN--QPVVSIPDPN-----------SKPEVYDGMVTTAIAKQV
IENWLSTKAAAFGPDHE------MNSLDEILTGSALSQWRAIIKQQVTESSYRKYE-HDV
KVEFINQKETVADNAV---VEATVREITQFY-ENGVNKR--SNEDRL-RVRYDLIRKENS
-WRIQNMTVVKSVNSYHLSVMKVE
>Ucyn|284929316
------------------MHIPLDYYRILGVSPDTIDEQLHQAYQDRTTQLPHC-----E
YSEDVIQKRISLLNEAYQVLSDPITRTDYESNFLKLVFSS--------------------
---TNKSFVP----------------DHKQSDIVTQEQNSIKSSSIDIHEDYFSGALLIL
YELSEYELVIQYGENHLQSFPK--NVEDSGLKSIK--------------MDVILSISLAY
LEITRQLWHDKTYEKAAAAGLKGLAFLEKNRFFLSIQEEICSELNKLRPYRILELLAYP-
---------------IHYQTLRQKGINLLKSMLEDRHKINEQTK----SLSN-----LKT
NDFLSFLQQIRIHLTIDEQKQIFVDTYKNSSSLVASYLKVYILIALGFFRKKPFLILEAQ
TILENLESHQKVAIEQTVVA--LLLGQTQLAEKILL-NKVKNEPILNFIRVNSQGSPDLL
PGLCLYSEIWLKTEVYNSFRDL----KELPISLQEYFLDKQVQTYLDGFVKLD-------
---RK---DDLTPATDTFKKSSQYY-----------------------------------
----NYRQNLQKFQPTSLTSFPNSLSTENPTIPLSSKTKKTYKVQNNLSVSNVKNYVRNF
TKKVIRVQ-----------------------------FNKGVLSTTQLLKILLKNNYVES
--------------------CYFILKSRKNILIILGGVSLTSTCLVLAYKINSP------
-----LFALERNQYKVSLI--QPLINIPLAN-----------KQIVKTTGVLTPRGFHQL
IKVWLSSKSKAFGENHD------IDSLNKILVDPLLSKWRNHAQKLKQSQSYWVYS-HNI
TVNSLKSNQNNLDQVT---GEADIKETGQYY-HQGTMSY--SYDDIL-RVQYTLLRRNNR
-WLIQEIDVIN-------------
>Syns5701|87301098
------------------MELPIDHFRLLGVSPATDAQNVLRTLQHRLEKAPDQ-----G
FTLEAIRARADLLEASADVLSDPQRRQAYEAQLMEIEQAG--------------------
---EGEGVAA----------------------------------GLDVAPSKDLGGLMLL
LEAGMPLEAFEATITCLQPPQA------PALGSGR-------------EADLCLLAALAC
RAAATELQGQRHYEAAAQLLQQGLQQLQRMGQMPEQRLQLANDLHALLPFRVLGLVSRP-
---------------LTATQERAEGLELLESLVKRRGGLEGEDD------PS-----LPR
DDFQAFIKQIRLFLTAQEQVDLFDRWAKGGSA-AAEFLASYALTASGFAQRKPERIAAAQ
DRLQA---SAQPGIQPLLACLYLLLGQIEPAVQHF--NAGAGPELKAWAEEQAE---DPL
AQLCAYCRDWLARDVLPGYRDI----EVDA-DLEAYFADRDVQAFVDQQDRRQ-------
---AR---GQAVGVIATDSSVAASA-----------------------------------
-----------------------APWAMPELEPLAPDSSEG--------------FKPPA
PEPSAEAA-----------------------------------------AREQRPRAARP
--------------------LAMAGIALAAGAALIAGLSLVMRPRPAAPPLAT-------
-----PPASSQAPTST-----NPPVSAPTAP-------------GPLTSASPTQQEVRLL
LERWLAAKAALLDGRSS------QADLDQLARPALVADLRSQARGLKALGEQQQVQ---A
RIQQFRLTNQSPRRIE---ADVQLDYSEER--RSGDKVIKPRTNAQL-RNIYVFARDGGT
-WKLADFHSRR-------------
>YellB|86608923
------------------MRVPLDYYRVLMLSARADEHQIEQAYRERIDLKPGERSWLSG
FSPQAVEARAQMIQEAASVLLNPEARRNYDEHLMPTDP----------------------
--------------------------------------------TLTVEEAHLPGVLCLY
CEAGEYQAALDLAQHLLEQGHP-------------------------ARSDAILARAIAR
LELGREAWQQGSYEEAARSLQAGLAELEEYQAFPQMQAEIRIDLGKLRPYRILQLLSHEA
HAPAPAGRETLVLRTADANGERQQGLALLKAMLDERGGIEGMGQ----DGSG-----LST
EDFLRFIQRVRRHLTLKEQQELFEREAERPSM-VAAYLAVQVLLAAGYLENRPALVRRAR
GYLARLAQRQDVHLEQAICS--LLLGQTEDALAHL--RSTQEVEALQFIEEHSAGSPDHL
PGLCRFTEKWFQEEVFPEFRGL----EAAQVTLQAYFDNPQVQAYLDEMPSRE-------
---DP---PAGMLSPSAPHRCREQA-----------------------------------
PHPPPHLPAVVGPEPTQELYRPPAPWQQGVPEPPRLSDLPSYRSTPKAGVSALADESSSA
PHRCRERA---------------QDRSPQGDGVQGLRSAGAIGLQDVERYRRSRLGSRKR
--------------------PALPAVGFAPLTRVAGVVGVGILSLLVIWQMLRGLFTP--
-----PPAPPLEQPQVQIE--QPPVDISLRD--------------ASANDNPGQT-----
-----------------------EPAPPPELTGPLAE-WQGVQQVRVVSNDGLNIR-QQP
SLTGA-IVGTAPRQALLRVVEVQAG-------EGQVPVWLRIERDGA-PGGWVAAQSGST
-RLVERL-----------------
>Syn7002|170076982
------------------MRIPLDYYRILCVPAKATTAQITQAYRDRLSQFPRR-----E
HNALAIEARNRIIEQAFEVLSQTETRAVYDHELSGNMFRS--------------------
---LVPSRPK---------LPFPDRPSSDTELEALTAHQP----TIDIAEKDLLGGLLLL
LDLGEYELVLKWAAPYLKGKGK--LVKEGKFGAVE-----------IVEQELRLCLALAH
WELSREQWLQQHYEQAALSGQKSQELLVDVAQFADLQQEIQGDLNRLRPYQVLELLALP-
---------------ESETQERQRGLQLLQEMLSARVGIDGQGD----DQSG-----LSI
DDFLRFIQQLRSYLTVQEQLDLFVAESKRPSA-AAAYLAVYALLAAGFSQRKPDLVVQAQ
TLLKRLGKRQDVFLEQSICA--LLLGQPTEANQLL--EQSQEQEAIAYIQEQSEGAPDLL
PGLCLYGEQWLKTEVFSHFRDLRQRREDGSVSLTAYFADPEVQQYLDDLLTE--------
---AV---PTPTPHPDTESTAAPSE-----------------------------------
-----------KPPETLQSETGVSPHPSRPAKVDSFEDLVTQTPATVPPAPPSPGVAPVT
AALNPDPE--------------------------------------ASSASSKSVSSKKS
--------------------IGPWGAIAAIVGSVLLVVGLVRIL----------------
-----SGLTTQEPLQVTLNG-EPPLTIPSLDTAEANNNPENGATDTTTTPALNEAIAAEV
IQTWFESKARAFGQDRD------LAALENILAEPSLSRWRSSAQAVRSAGTYRTYD-HSL
TIETVSFNPDQPNVAT---VEAQVQEKADYYRANGERDPGQSYDSDL-RVRYSLVRQGDR
-WLIRSSQTL--------------
>Cylr|282899872
------------MQGKQAVQIALDYYRILGLPLAATEEQLRQAYNDRILQLPQR-----E
YSTLAIAARKRILEQAYMVLSDPRERSKYDQAYLAYAYDQ--------------------
---TKIEIAS--------------EDNGETGNQNHNPQPL----TIDVAKENLVGALVLL
QELGEYELVLRLGQPYLTNRVPGKSDRHSQRRTLT---------NADELPDVILTVALSC
LELGREQWQQSNYENAAISLETGEELLLREGMFTSVQGEITADVCRLRPYRILDLLALP-
---------------MERTKDRHQGWELLQNILDQRGGIDGVGN----DQTG-----LNV
DDFLRFIQQLRHHLTVSEQHKLFESESKRPSS-VATYLFVYALIAKGFCQRQPALIRQAK
QILLPLAKRQDVHLEQALCA--LLLGQTEEATRVL--ELSREYEQLTIIRQQSQDSPDLL
PGLCLYCEQWLDKEVFPHFRDL----GKQQASLKDYFADKQVQAYLEQLPADPYTTEEVR
TVNSQ---VGSLSGIGIPHTSFRED----------------------------------E
HLPIVSSSQDLEEWKEPKMEVASQISTAHPQERGKQWKISGYSHNSHGFLAQEGTNQSSK
YKHRRRGS--------------------------TGIQEEQVEEKPSHNRSHNKYRQNFT
--------------------RKFPDLTRLNIFFLIGGILGLWVLIPAIWGRLNSTMVD--
-----QPNLQGGKLVVQLN--QPTVVIPTLS-----------PQPAPPSGQLTKAIAQTL
IETWLSTKAAAMGPNHE------IKRLDKILIDPALSQWQSIVKQDMAIKRHRKYK-HEV
KIELVRQEGNTSNNAL---VEATVKEITDFY-RGGNRQT--SGREAL-RVRYDLNRQQNS
-WRIRNMTIVKS------------
>Prom9303|124023657
-----------MPIAAQLVDLPIDHFRLLGVSPSADSEAILRALELRLDRCPDQ-----G
FTHEVLIQRAELLRLSADLLTDPPRRQAYETALLELSR----------------------
---DHPGETA----------------------------------GLDVSPSREVAGLILL
FEANSPHEVFHLASQGLQPPQS------PTLGSER-------------EADLALLLALAC
RAAAAEEQEQRRYEAAASLLHDGIQLLQRIGKLSEECLKLEKDLDVLLPYRILDLLSRD-
---------------LGDQVSHQEGLRLLDNFVSQRGGLEGTVP--SPAPGG-----LDQ
SEFDNFFKQIRKFLTVQEQVDLFLRWQQAGSA-DAGFLGGLALAAVGFSRRKPERVQEAR
QHLESLE-LDGFDPLPMLGCLDLLLGDVGRAQERF--LRSTDPRVKDCLDSHPG---DEL
AAFCEYCRSWLGGDVLPGYRDV----DAEAVDLEAWFADRDVQAYVERLERSE-------
---NR---ASSLGKAFAGSSLKQPF-----------------------------------
------------------------PWAPLHPDGILPLSLGGPEVGQPAADPSSDEFASDG
IAWIDRLA--------------------------------------------DLPRQTRP
--------------------VLIGSVVFAALIAAFAGFSLFGQRPRPSVSTAADQ-----
-----PQVTAPPTATLQEAVLMPQVPVSAVV-------------EPLTLEQPNQAQLKDL
LQAWLSNKAVVLAGGK-------SDALPEVARDPLVQRVAQERARDAALAETQKVV---A
SISSVEVVSRTPQRIE---LNAVVTYRDQRVDAAGKVVDQ-TPQKDL-SVTYILGRDPDR
-WRLHEYISGK-------------
>Syns7805|88809134
------------------MDLPIDHFRLLGVSPTADAETILRTLQRRLDHAPDQ-----G
FTHEALTQRGELLRLSADLLSEPLRRQDYEAKLLELGR----------------------
---DHPEEKS----------------------------------GLEIVPSSEVAGLILL
WEAHFPHEAFQLTRQALQPPQA------PALGSGR-------------ESDMSLLAALAC
LDAAHQDKDQRRYESAATLLKEGMQLLQRMGKLPDQRRAIEAALSQLRPYRILDLLSRD-
---------------LAEQSARQEGLAMFEAFILERGGLEGGSG--DGEGPGESPDTMDQ
GSFELFFHQIRRFLTVQEQIDLFGHLQDNGSL-EAAFLGVMALVAAGFSQRKPERVQDAR
NKLKGLA-LEGFDKKPLLGCLDLLLGNVDRAKRRFLNSASSDPALKSWMDNHPG---DVL
ASMCEYCRTWLGRDVLPNYRDV----DADAVDLDTWFADRDVQAYVESLERQQ-------
---AR---QAPFTASPLEDETPLEG-----------------------------------
----------------------GLGKTFSMPIAVPAGTDEVIKSSEEVAESEPSASRTVP
WSGFPRVS--------------------------------------WPTLPSLSVSEIPH
--------------------RSRFLLVGSGVFAALVVVVAVWSLIGLREEVDSNPADGQS
S----APAKVKPLPKAKAP--SSTTTKPEVS-ESWTAGKA--ASLPLKSEQPTADELQRL
LQSWLDGKAAVLSGEGTA-----QSTLQSIARAGLINQVQQQRDANQAEGLKQAID---A
SIKSVQLVSETPQRIE---LRAELNYRDQTTTQEGRVVDE-TQPSAI-LLTYIFGRDADG
GWRLQAFE----------------
>Syns7803|148240069
MGKTPDTVYSLQPMVNLLVDLPIDHFRLLGVSPTAEAEMVLRTLQLRLDRAPDQ-----G
FTHDALSQRAELLRLSADLLSDPLRRREYEATLLELGR----------------------
---DRPGETA----------------------------------GLELAFNREVAGLILL
WEAHAPHETFQMARQALQPPQA------PALGSGR-------------ESDLSLLAALAC
RDAAGQDRDQRRYESAATLLQEGIQLLQRMGKLPDQRQLLESELLQLRPYRILDLLSRD-
---------------LAEQSARREGLAMLETFILERGGLEGTAA--AAQEPAAVPGAMDQ
GAFELFFQQIRRFLTVQEQVDLFGQLQQAGSI-DASFLGVMALAAAGFSQRKPERVQDAR
TKLEGLV-LEGFDTQPLLGCLDLLLGDVDRAERRF--STSADPALKAWMDDHPG---DGL
ASLCEYCRTWLGRDVLPGYRDV----DADAVDLETWFADRDVQAYVESLERKQ-------
---AR---QASVPQPQADAFPPFGL-----------------------------------
------------------DPDGTLPMTMPAPAVVDDSSASPEDEDEGVAAPPFAGLRMPQ
LRWPAWPS----------------------------------------LSVPEIPRPSRS
--------------------LLIGSGVFAALVAVVAAGSLIGLRRDADSGAAGSGSASGE
ATA--PAKAPSSPQDNAAS--PTATLKPEPK-ASGSAVPA--VVAPLTAEQPTAAQLQRL
LQSWLDGKAVVLQGDGTA-----QSRLQSIARPGLISQVRQERAADQAVGLKKTIE---A
SITSVQLVSETPQRIE---LLAEVDYRDQTATPAGRVVAT-TEPSMI-RVTYILGRDADG
-WRLQAYIPG--------------
>Cya0110|126654705
------------------MRIPLDYYRILGIFPQATDEQIRQAHRDRSVQLPRR-----E
YSNQAIQARRRLLEQAYSVLSNPAQKAKYETQFWQDQASY--------------------
---QEEGEKS-------------SSSGTEVIGETFVPTTS----EIEIEPGQLPGSLLIL
HELGEYELAIKYGESYLQTLPASSLSLDIDNTATK------------QRTDTILSIALAY
LEISREQWHQAAYEQAALAGDQGLTLLKKNNLFPSIQAEIQAELYKLRPYRILELLAAP-
---------------LKNKISRQTGIELLKSMLEERQGIDGKGD----DHSG-----LGI
DDFLRFIQQIRTYLTAAEQKDIFMKEAERPSS-VAAYLGVYALIARGFAQKQPSLILEAK
TVLEGLEPRQDVSIEQSIVA--LLLGQTQVAAQAL--EQCQDQQALNFIREQSQGAPDLL
PGLCRYSEHWLQAEVFAHFRDL----KEKTASLKEYFADQGVQTYLNQLLSPPR------
---PK---PQMVTTSEKTKSSRSRL-----------------------------------
-----------HNRRYPSYQPLEQGNAALDPISLPVRSLSPVDIRDVRRRKRKQYSPKPD
PKPLTQTV---------------------------SEQSLSLKPSAVQTVPLTETNPVRH
--------------------PRRSSKLNLTVVAIFGGVGLMALGMTWIYKANSP------
-----LSALEKGQYSVALH--RPLIDIPPAD-----------AQMVTATGMLTLEGAQQV
VETWLSSKSQAFGQDHN------LESLNKILADPLLSRWKRQAQQLQQNQNYWTYE-HDV
KINSFKPDSNNPNQAV---VDANVQEVAQYY-QRNRESR--SYNDNL-RVRYDLVRQGDR
-WLIREINVIQ-------------
>Mica|166367190
------------------MRIPLDYYRILGIPFQVSAEQIDLAHADRGRQLPRQ-----E
YSQTAIIARQHLLDEAYQVLSAADRRRDYDAQFFGPNPLL--------------------
---LNPESSA--------------ENLDSQGGEAAAASPEYPTPQITIAPADLVGALLIL
QELGEYELVIRLAETYLDLEPT-------------------------TRPDMILTLALAY
GELSREYWQDKNYEQAASTATKALTWLEQEQMFPQVASEIRHDCDRLRPYRILELLSQE-
---------------KKPSLARQRGLNLLEEMLAARGGIDGQGD----DRSG-----LGV
DNFLRFIQQLRVYLTQAEQEKIWAKEAQRPSA-VGNYLLVYALIARGFAQKQPAAIVAAC
ERLQQLQKHQDVSLERSICA--LLLGQTERASTIL--EKSQEQEILNYIKEQSGQSADLL
PGLCRYGERWLQTEVFCHFSDL----VERKASLKEYFAEEEVQNYLEELSGFP-------
---DE---KVPVEVREKASEPLESE-----------VNVLKTHTPPTHLNPVPGVTPMRE
SAYSSSHSRPQKPSLARANGERTSTAVPALRATAQEETLTPYTQGNVVVTAAYRQPALNP
PRRRPSRP---------------------RHQAAGNSGPAALETAKTALVAPKRRRPARR
--------------------KLRLDRVAILGVGLVGTIAVLALGVKAIVDSQSP------
-----LAALQGEQLPISLN--TPILEIPSAN------------AEVMEGIPLDKETAKET
IQAWLEAKSAAFGSEHQ------KEQLKEVLTGSALELWQKRAAALQGNN-YWRYD-HQV
DVRSVTNNVKNPNLAT---VEAIVNEKAMYF-HNGKEIVNRSYNESL-NLRYDLVRQGDK
-WLIEKTQVLP-------------
>Syns8109|260435979
------------------MDLPIDHFRLLGVSPSAAPEAILRRLEARCDSPPDQ-----G
FTHEVLLQRADLLRRSADLLTDPADRGEYEAALLRLSE----------------------
---SHPNGTV----------------------------------GLDLPTSSEVAGLILL
WEANGALEAFQLARQGLQPPQA------PALGSGR-------------EADLTLLAALAC
RDAAVEEQDQRRYESAAQLLIDGIELQQRMGKLPDQQRQLEDAVQGLTPFRILDLLSRD-
---------------LGDQDSHQRGLTLLDELVVARGGLEAADA--DGDQPG----SLSQ
EDFESFFHQIRRFLTVQEQIDLFSRWFQGGAA-DAGFLTVLALTAAGFSRRKPEFLEQAR
DRLQTLA-NADLDPMPLLGCLDLLLGNVKDADRHF--AILRDPDLQAWFLNHPG---DRL
AAQCEYCRAWLERDVLPGYRDV----DASGADLDAWFADRDVQGFVDRLDRKA-------
---SR---QIGAEEISLTWAAAGDA-----------------------------------
-------------------------------------SLAASSEAAESDQDVDSEDADAT
PLWQQRFW---------------------------------------------QQSWFRP
--------------------AAAALALVGITVAGVGLVRRNWDPAPLLPETASLSAEEQD
-----DDRVDEKQELDAAS--SPADDEPIASLKPDLDPSA--PAEPLLSDAPTEAELQAL
LQGWLDAKALILSGE--------PADLSVVAREPLVKRVELERAADQAVGRSKSID---A
SITTIEVVDRKPLRIE---LLAQVAYSDRLQAADGTVIDE-TAPTDF-SVTYVLGRDGTQ
-WRLHDYIPGS-------------
