# Supplementary material for: Genome fluctuations in cyanobacteria reflect evolutionary, developmental and adaptive traits
Source: BMC Evol Biol. 2011 Jun 30;11:187. doi: 10.1186/1471-2148-11-187 (PMC3141437; doi:10.1186/1471-2148-11-187)
Supplement: Additional file 8 — Individual and concatenated alignments for protein groups. Compressed file containing all alignments of individual groups (fasta format) and the concatenated alignment of 285 single-copy genes (phylip format). [file 1471-2148-11-187-S8.GZ › Cyanos1490.faa]

>Syne7942|81300754
-------------------MIAATPMP-------------------LLKQPDRLEARLRE
LPAEPGVYFMRDASDRILYIGKSKKLRSRVRSYFRD--L-ERLNPRINLMVRQVCEIEII
VTDTEAEALALEANLIKQHQPHFNVLLKDDKKYPYLCITWSDDYPRIFITRKRRLGNS--
------RDRYYGPYVDTRLLRHTLFLVKRLFPLRQR--PQPLFKDRTCLNYDIGRCPGVC
QSLIRPDDYRKTLQKVAMIFQGRSSELVELLEAQMLQAAENLEFEKAAKIRDQIRGLEGL
GAEQKVQLPDDRISRDAIALAMDEQHACIQLFQIRAGKLVGRLGFVAD------------
-----AQSGSAAAIAQRVLEEHYASVDSVEIPQEVLVQHDLPEAELLEVWLSERRGRKVE
ILSPQRQIKADLIAMVERNAEYELARTQQSAERHTASLIDLADLLDLPELPRRIEGYDIS
HIQGSDAVASQVVFIDGLPAKQHYRRYKIRNPEVRAGHSDDFASLAEVLHRRFRKFAEA-
---------KARGESLAPSEQRQGSLLRPDDLAD-----------------------FPD
LVMIDGGKGQLSAVVEVLRNLNLLEDVKLCSLAKKREEIFLPGASDPLPTDAEQPGVQLL
RRLRDEAHRFAVSFHRQKRTERMRRSRLDDIPGLGHKRQKELLAHFRSIDYLRLATPEQI
AEVPGIGAVLAQQIWGYFHPSETA--------------------------
>PromCC|33240404
------------------MRSLNDNLP-------------------LILDPTRLKTTLDN
IPKAPGCYLMKDNEDNIIYIGKSINLNSRVKSYFRR--R-NDNNPKNSLMLKQVSLIDFI
VTDNELEALNLESNLIKSNQPHYNILLKDDKKYPYLCITWSEDYPRILIVRRRRNRAD--
------KDRYYGPYVDVTSLRNTLFLIKKIFPLRQR--QRPLYKDKTCLNYSIGRCPGVC
QKIISSSDYRTVIKKVEMIIQGRTSELKKLLEEKMHIYSKEMKYEEALKIKNQLSGLNTF
SQTQKITEPDSSINRDVIAHASNDSNTSIQLFQIRAGKLIARLAFTAD------------
-----SIKTNKENIIQKVIEEHYSQLDPVVIPKEILLDNQIEKIEVISEWLSEMKGSKVN
IKIPKISKKANMVSLVKKNAELELTKLSKGVEKANLALEELAELLDLPFKPRRIEGYDIS
HIQGSDAVGSQVVFVEGMPAKHHYRKFIIKDETIKLGHSDDYLSIYELITRRFSRWSKY-
---------KEKGVNLSDIRNYKSSILDPSTLAD-----------------------FPD
LVMIDGGKGQLNIALKALEKLNLSEDIKLCSLAKKNEDIFIPGNNKPLKCNNDDNGLLLL
RRLRDEAHRFAVTFHRKRRTLGMRRTELTEIPGIGPKRIKALLLHFNSVQAIKMARKEEI
ASAPGVGRELAEHIWNYFNK------------------------------
>Crow|67923431
----------------------------------------------------MLEEQIKP
LPNEPGVYLMRDHQGDILYIGKSKRLRSRVRSYFQP--C-QNHSPRITLMVQQVANIEFI
VTDTEAEALALEANLIKRHQPYFNVLLKDDKKYPYVCITWSENYPRIFITRKRRLNHQ--
------RDRYYGPYVDTHLLRQTLRLVKRVFPLRQR--PQPLFKDRPCLNYDIGRCPGVC
QGLISTEDYHKIVEKIAMIFQGRTEELLQKLSAQMELAASQLNFEKAAQVRDQIKAIQGL
GIDQKVTLPDDTISRDAIALAADNTYTCIQLFQIRAGRLVGRLGFFAD------------
-----TVSGTPEGILQRVLEEHYLQVNPVEIPSEILVQYPLPETDILADWLGSQKGKKVN
IIVPQKKQKAELIRLVERNAGYELEKTKRHAQQNLLALEDLAKLLDLQTIPHRIEGYDIS
HIQGSNAVASQVVFIDGVPAKQSYRHYKIKNPDITIGHSDDFASLAEVLGRRFRSYKNK-
------------------------SETELLGLDD-----------------------YPN
LIMIDGGKGQLSSVINILETMNLFPGLKVISLAKKREEIFLPGESKPLATHPEQPGVQLL
RRVRDEAHRFAVTFHRQQRLKKSRHSRLDDIPGLGFNRQKQLLAHFHSIDYIREASLEKL
QEVSGIGQALATEIYNYFHPN-----------------------------
>Syn7335|254423285
----------------MPTSVAASDKT-------------------LLRNPEKLENRLKE
IPQEPGVYYMKDETDQILYIGKSKSLRNRVRSYFRE--GAHHHTPRIATMVQKVADIEII
VTDTEAEALALEANLIKQHQPYFNVLLKDDKKYPYLCITWSEDYPRIFITRQRRKNA---
------KNRYYGPYVDTGSLRRTLQIAKRVFPLRQR--KQPLFKDRPCLNYDIGQCPGVC
QQLITPEDYHKIVQRVAMVFQGRSHELIDMLNAKMEKAAEALDFEKAAIIRDQIKGLETL
GANQKVALPESTVSRDAIALSGDDQHACIQLFQIRAGRLVGRLGFVAE------------
-----AESGTPGEILQRVLEEHYRLVDPVEIPTEILSQHPLPDGDMLSDFLSAQKGRKVS
IEVPQRQVKAELVEMVERNAQYELARTQRFADRNTQAMQDLAEIVDLPGPPKRIEGYDIS
HIQGSDAVASQVVFVDGLPAKQHYRTYKIKNPTVTSGHSDDFASMAEVIHRRFRRYAE--
----------------DPNLQRLGN-------PD-----------------------WPD
LVMIDGGKGQLSAVVAQLQDMNLLSELRVVSLAKRHEEIFLPGEKQSLETEADQPGVMLL
RRLRDEAHRFAVSFHRKKRMTRMRRSRLEDIPGLGHNRRKQLLASFRSIDYIREASPKQL
ASVDGIGPQLAKQIYEYFHPSAAM--------------------------
>Syn307|148242296
------------------MGLPAGKEP-------------------LIEDSQRLETLLRN
LPVEPGCYLMRDRDDRILYIGKSKKLRSRVRSYFRG--G-NPISPRIRLMVRQVVDIEFI
VTDSEAEALALESNLIKNHQPHFNVLLKDDKKYPYLCITWSEDYPRIFITRRRRFRSP--
------LDRFYGPYVDVGLLRRTLSVVKRVFPLRQR--PQPLHKDRTCLNYDIGRCPGVC
QEKISPADYQQILRKVSMVFQGRNEELQNLLQQQMVRYSERLDFEAAARVRDQLQGLELL
TADQKVALPDASVSRDVIALAADDRVAAVQLFQVRAGKLVGRLGFTAD------------
-----AEAAEPGAILQRVLEEHYSQLDPVELPAEVLLQHPLPEQELLEAWLRDRRGRKVI
LQVPQRQQKADLIEMVERNAGFELARAQRGAEQQQLSTEDLAQLLELEHPPRRIEGYDIS
HIQGSDAVASQVVFIDGLPAKQHYRKYKIRSSSIRSGHSDDFMAMAEIMRRRFRRWSQA-
---------KATGANLSELRQRRGSALQTDGFTD-----------------------WPD
VVMIDGGKGQLSAVMEALRELDLADELVVCSLAKQREEVFRPGASQPLESEADQLGVQLL
RRLRDEAHRFAVSFHRQQRGERMKRSRLSDIPGLGPKRVKDLLAHFRSIDAIQLASAETI
AECPGVGPALALQIHQFFHPQAEADAQETG--------------------
>Syn9605|78212893
-------------------MDAASGAP-------------------LLTQPERLERRLKE
IPAEPGCYLMRDCDDRILYVGKSKALRSRVRSYFRS--R-HDLSPRIRLMTRQVCEIEFI
VTDSEAEALVLESNLIKNHQPHFNVLLKDDKKYPYLCITWSEAYPRIFITRRRRFRSP--
------LDRFYGPYVDVGLLRRTLFLVKRVFPLRQR--PRPMYPDRTCLNYSIGRCPGVC
QEKISSVDYHRTLRKVAMVFQGRSDELQHLLQEQMERYAERMDYESAARVRDQLQGLDQL
TADQKMSLPDSSVSRDVLALAFDERLAAVQLFQMRAGKLVGRLGYTAD------------
-----ASGLEPGLILQRVIEEHYSQVDSVEVPPELLVQHALPQQKLMEDWLTEQRERRVQ
IHCPQRQQKADLIELVQRNAEFELLRAKQGQEKQSLATEDLAQLLELPTPPRRIEGYDIS
HIQGSDAVASQVVFIDGLPAKQHYRKYKIRSSSIRAGHSDDFMAMAEIMRRRFRRWARA-
---------KAEGMDVGALRHKGGSALQTDGLND-----------------------WPD
VVMIDGGKGQLSAVMEALRELDLHEDLNVCSLAKQREEVFLPGESQPLESEPDQLGVVLL
RRLRDEAHRFAVSFHRQQRGERMKRSRLSDIPGVGPKRVKDLLAHFHSIDAIQLASIETL
SKAPGVGPALARDIHDFFHPSDEGTDADARAALEEQPQELSA--------
>Nosp|186684085
------------------MTISTQILP-------------------LVKEPERLENRLAE
IPPEPGVYFMRDNSDRIIYIGKSRKLRSRVRSYFRD--G-YNKTERIATMVKLVTEIEFI
VTDTEAEALALEANLIKQHQPYFNVLLKDDKKYPYLCITWSEDYPRIFITRKRQLGKE--
------KDKFYGPYTDAGLLREIVRICKRIFPQRQR--PQPLFKDRPCLNYDLGRCPGVC
QKLTSPEEYRKIVQKIAMVFQGRTQELIDILTQQMNAAAENLNFESAARIRDQISGLKSL
TADQKVSLPDDTVSRDAIALAANEEHACIQLFQIRAGQLVGRLAFVAD------------
------AHAELGAILQRALEEHYQTADSVEIPLEILVQHDLPDSDILADVLTQRKGKKVT
ILTPLRQTKAELIEMVERNAQYELQRMQKFGDRNHQAMQDLAAILDLPDVPHRIEGYDIS
HIQGSNAVASQVVFIDGLPAKQHYRHYKIKNPTVTAGHSDDFASLAEVIQRRFRKYAE--
----------------DPQLSRLGN-------PD-----------------------WPD
LIMIDGGKGQLSSVTAVLQEMNLLEDLRVVSLAKQREEIFLPGESKPSSTDAEQPGVQLL
RRLRDEAHRFAVSFHRQQRSDKLKRSRLDEIPGLGHHRQKQLLGHFRSVDYIRQATTPQL
AEVPGIGPRLAQEIYDYFHPA-----------------------------
>PromAS|123968512
-----------------MSNSSIEKIN---------NKYNFKIEYKLINNKELLKSRLSE
IPKSSGCYLFKDIDNNLLYIGKSKKLRSRVSSYFNN--Y-SDLTPRLSLMVRQITEIEII
VTDSEYEALNLESNLIKTNKPYFNILLKDDKKYPYLCITWSEKYPRIFITRRRRNRNN--
------LDRYYGPYVDVGLLRRTLFTIKKIFPLRQR--PRPVYKDRTCLNYSIGRCPGVC
QEVISSDDYKKIMKQVSMIFQGRNDDLEIFLQKKMLQFSNDLDYENAAKIRDQISGLKLL
TESQKISIPDSSINRDIFGIVSEKNLASIQIFQMRSGKLIGRIGYSQK------------
-----LNNEDENLILQKILEEHYMNVEPVEIPSEILIQYNLPKQATIEDWLTELRKNKVK
ILIPKRNKKHETVEMVLKNAKLELDRILNGIQDNESSIEDLAQILELSEQPKRIEGYDIS
HIQGSDPVASQVVFIDGIPSKQDYRKYKIKDPNVFVGHSDDFASIYEVIHRRFKKWSRF-
---------KKNGGDFSILNDKTNSKLDNELLSD-----------------------WPD
LIMIDGGKGQLNAAIKALKELSLEEEVTICSLAKKNEEIFIPGFTKSLDTDENQKGVLLL
RRVRDEAHRFALSFHRDKRSKRMNRSQLSQISGLGPSRIRELLEHFKSIDAIRIASKEEL
SKVKGLGKNSVNDIYEYFNEL-----------------------------
>Rapb|282897007
-------------------MSSQSSLP-------------------LVKNPEQLEGRLSE
IPLGPGVYLMRDDRDTIIYIGKSRKLRSRVRSYFRD--Y-TNKTQRINTMVQQITDIEFI
LTDTEAEALALEANLIKQHQPYFNVLLKDDKKYPYLCITWSEEYPRLFITRKRQRGTQKL
QGDRPHKDKYYGPYTDSTLLREVLHICQQIFPMRQR--PQPLFKDRPCLNYDIGRCPGVC
QKLVSVEDYHKVVEKVAMVFQGRTEELIDILTLQMETAVSELNFEAAAGIRDQIIGLKSL
TARQKVSLPDDTVSRDAVALATDNQQAHIQLFQIRAGKLVGRLAFIAN------------
------AHAEPGEILQRVLEEHYQTADSVEIPPEILVQHKLPHGDILADFLRQRKGKKVN
IITPLRQTKAELIEMVEKNAQYELKRMQKMGEVNQKCLEDLAEILGLLDLPHRIEGYDIS
HIQGSNAVGSQVVFIDGLPAKQYYRHYKIKNPNVTIGHSDDFTSLAEVIYRRFRKYIE--
----------------NPQLPRQGN-------DD-----------------------WPD
LIMIDGGKGQLSAVVNILQEVDLLKDLQVISLAKKREEIFLPDESQPLITQTEQPGLQLL
RRLRDEAHRFAIGFHRQQRSNQWQRSCLDEIPGLGAHRQKLLLAHFRTIDYIRQATVQQL
AEPPGIGLKLAQQIFSYFHH------------------------------
>YellA|86604931
-----------------------MTVP-------------------LIQNPEVLESRLKE
IPAEPGVYLMRDATDQILYVGKSKKLRSRVRSYFRF--T-GDLSPRIQRMVVQVCEIEFI
VTDNESEALALEDNLIKTYQPPYNVLLKEDKKYPYLCITWSEPYPQIYITRHRRLNQN--
------QDKYYGPYTDVGLLRYTLGLVKRIFPLRQR--PKPLYKDRPCLNYDIGRCPGVC
QGLISPEAYRKTVAQVAMIFQGQTDELIRELKEKMAQAAQQENYEAAARYRDQIRGLEQL
GQSQKVSLPNSTASRDAIALAMNDSRACIQLFQVRAGKLVGRLGFVAE------------
-----NRGDDPALILQRVLQEHYQYCDPVEIPSEILTQYELPDRDFLESWLSQKKGRKVS
LLAPQRQSKAELIELVERNAQLELARSQRLAEREAAALERLAEVLDLPEPPRRLEAYDIS
HIQGSDAVGSQVVFIDGLPAKQHYRRYKIRNPQVRPGHSDDFASHAEVARRRFSKMTS--
--------------------------------ED-----------------------QPD
LVLIDGGKGQLAAVMAVLAELGL-DHLPVFALAKREEEIFRPGDPEPLRLPPQDPARLLL
QRLRDEAHRFALAYHRQQRKLRQQASVLEEIPGLGKQRQKLLMEAFRSLARIQVATEEQL
AQVPGIGPKLARQIYRYFHPEAETELPATAE-------------------
>Prom9215|157413345
-----------------MSSSSIEKLD---------KKYNFKIEYKLINNNELLKTRLSE
IPKSSGCYLFKDIDNNLLYIGKSKKLRSRVSSYFNN--F-SDLTPRLSLMVRQITEIEII
VTDSEYEALNLESNLIKANKPYFNILLKDDKKYPYLCITWSEKYPRIFITRKRRNRNN--
------LDRYYGPYVDVGLLRNTLFLIKKIFPLRHSKLSKSFYREIT----------GVD
LEKISSEEYRKIVKQASMVFQGRNDDLIRILEEKMSYFSNDLQYEKAAKIRDQISGLKLL
TESQKISVPDSSINRDIFGIVSEKNIASIQIFQMRSGKLIGRIGYSQK------------
-----LEGISESEILQRVFEEHYINVDGIEIPSEILVQYEFTNKLTLEEWLSQRKQKKVK
ISNPKRSNKLKTIEMVQKNAKLELNRILNGIQDNESAIEDLSQILELNTHPKRIEGYDIS
HIQGSDPVASQVVFIDGIPSKQNYRKYKIKDNNVYIGHSDDYASIYEVIYRRFKKWSRY-
---------KNDGGDLSYLTSSKNNIINNELFSD-----------------------WPD
LVMIDGGKGQLNSAIKALQDLNLEKDVILCSLAKKNEEIYVPGLSKPLKTDMNQKGVMLL
RRLRDEAHRFALSFHRNKRSKRMNRSQLTQIPGLGSSRIKDLLEYFKSVDAIRIASKDEL
MKVKGLGANTANDIYNFFNND-----------------------------
>PromN2A|72382168
----------------------MELTP-------------------LIRDKSRLSDFLKD
IPNDPGCYLMKDGEDRLLYVGKSKKLRNRVRSYFRS--G-NELSPRISLMVRQVADIELI
VTDNESEALTLESNLIKSHQPYFNVLLKDDKKYPYVCITWGDKYPRIFLTRKRRQRQL--
------KDKYYGPYVDVYLLRQTLFSIKKLFPLRQR--RIPLYKDRTCLNYSIGRCPGVC
QEEISSEDYKNTLKRVEMIFQGRTDELRILLEKQMISFSESLKFEEAGSVRDQLKGIDRL
YESQKMIIPDSSVCRDIIAMASEENISSVQIFQMRSGKLIGRLGYFSD------------
-----NSNFNSSQILQQVIENHYSNVDPVEIPSEILVQHQLVNNILISDWLSEIKKQKVN
INVPKRSRKAEIIKLVEKNANLELQRIKQSQDKNLVELDDLTNILDLENIPKRIECYDIS
HIQGSDAVASQVVFIDGIAARQHYRRYKIKSPNIKIGHSDDFESMAEVITRRFRRWARF-
---------KEEGGDIDALLSNESSVLDNLNLND-----------------------WPD
LVVIDGGKGQLSSVVAALEGLKLDQNLNVISLAKKKEEVFIPKVKQSLVTESNQPGMLLL
RRLRDEAHRFAITFHRQKRSQRMKRSQLNEIPGLGPQRIKLLLEHFRSIEAIQMATFSEL
SSTPGLGRSTAVVIRNYFHPDKNI--------------------------
>Syns9917|87124468
------------------------------------------------MQPERLDRRLKE
IPAQPGCYLMRDQDDRILYVGKSKSLRSRVRSYFRS--R-HDLSPRIRLMTRQVCEIEFI
VTDSEAEALALESNLIKNHQPHFNVLLKDDKKYPYLCITWSEPYPRLFITRRRRFRSP--
------LDRFYGPYVDVGLLRRTLFLVKRVFPLRQR--PRPLYPDRTCLNHAIGRCPGVC
QEKISSEEYHRILRKVAMVFQGRSDELQTLLTEQMERYAERLDFEAAARIRDQLQGLDQL
TADQKMSLPDSSVSRDVLALACDQRVAAVQLFQMRAGKLVGRLGFTAD------------
-----AAGLEPGLILQRVIEEHYSQLDAVEIPPELLVQYPLPQRLLLEDWLGEQRERRVQ
IHCPQRRQKADLIELVQRNAEFELLRAQRGQEQQALATEDLAQLLELPRPPRRIEGYDIS
HIQGSDAVASQVVFIDGLPAKQHYRKYKIRSSSVRAGHSDDFMSMAEVIRRRFRRWARA-
---------KAEGADLGALRHRGGSALQTDGLND-----------------------WPD
VVMIDGGKGQLSAVMEALRELDLDQDLTVCSLAKQREEIFLPGERQPLESEPDQLGVALL
RRLRDEAHRFAVSFHRQQRGERMKRSRLSDIPGLGPKRVRDLLGHFHSIDAIQLAPIERL
AAAPGIGRSLAEQIHAFFHPQDDPGFDEAEAEATPPAAGGQSDHSDVPPR
>Prom9312|78779302
-----------------MSNSSIEKID---------NKYNFKIEYKLINNKELLKSRLSE
IPKSSGCYLFKDIDNNLLYIGKSKKLRSRVSSYFNN--Y-SDLTPRLSLMVRQITEIEII
VTDSEYEALNLESNLIKTNKPYFNILLKDDKKYPYLCITWSEKYPRIFITRRRRNRNN--
------LDRYYGPYVDVGLLRRTLFTIKKIFPLRQR--PRPVYKDRTCLNYSIGRCPGVC
QEVISSDDYKKIMQQVSMIFQGRNDDLEIFLQKKMLQFSNDLDYENAAKIRDQISGLKLL
TESQKISIPDSSINRDIFGIVSEKNVASIQIFQMRSGKLIGRIGYSQK------------
-----LNNEDENHILQKILEEHYMNVEAVEIPSEILIQYNLPKQATIEDWLTELRKKKVK
ILIPKRNKKHETVEMVLKNAKLELDRILNGIQDNESSIEDLAQILELSEQPKRIEGYDIS
HIQGSDPVASQVVFIDGIPSKQHYRKYKIKDPNVFVGHSDDFASIYEVIHRRFKKWSRF-
---------KKSGGDFSILNDKTNSKLDNELLSD-----------------------WPD
LIMIDGGKGQLNAAIKALNELNLEEEVTICSLAKKNEEIFIPGFTKSLDTDENQKGVLLL
RRVRDEAHRFALSFHRDKRSKRMNRSQLSQISGLGPSRIRELLEYFKSIDAIRIASKEDL
SKVKGLGKNSVNDIYEYFNEL-----------------------------
>SynsBL|116070556
------------------MADSISGTP-------------------LLTQPERLERRLKD
IPAEPGCYLMRDGDDRILYVGKSKTLRSRVRSYFRS--R-HDLSPRIRLMTRQVCEIEFI
VTDSEAEALALESNLIKNHQPHFNVLLKDDKKYPYLCITWSEAYPRIFITRRRRFRSP--
------LDRFYGPYVDVGLLRRTLFLVKRVFPLRQR--PRPLHQDRTCLNYSIGRCPGVC
QEMISSDDYHRTLRKVAMVFQGRSDELQHLLQEQMQKYADRTDYESAARVRDQLHGLDQL
TADQKMSLPDSSVSRDVLALACDERLAAVQLFQMRAGKLVGRLGYTAD------------
-----ASGLSPGLILQRVIEEHYSQVDAVEVPPQLLVQHPLPQQLLLEEWLTEQRERKVQ
IHCPQRRQKADLIELVQRNAEFELLRAKQGQEQQALSTEDLAQLLDLPLPPRRIEGYDIS
HIQGSDAVASQVVFIDGLPAKQHYRKYKIQSSSIRAGHSDDFMAMAEIMRRRFRRWARA-
---------KADGVDLGALRQKGGSALQTDGLND-----------------------WPD
LVMIDGGKGQLSAVMEALRELNLHDDLNVCSLAKQREEVFLPGESQPLESEADQLGVALL
RRLRDEAHRFAVSFHRQQRGERMKRSRLSDIPGLGAKRVRDLLSHFHSIDAIQLASVDTL
AKAPGVGPVLAQDIFNFFHPTNENNDSLPSHLEEHQLEHSA---------
>Prom9515|123966197
-----------------MNNPSTKVLD---------KKYNFKIEYKLINNKQLLKSRLSE
IPKSSGCYLFKDLDNNLLYIGKSKTLRNRVSSYFNN--Y-ADLSPRLCLMVRQITEIDII
VTDSEYEALNLESNLIKTNKPYFNILLKDDKKYPYLCITWSEKYPKIFITRKRRNRNN--
------LDRYYGPYVDVGLLRNTLFLIKKIFPLRHSKLSKSFYREIT----------GVD
LEKISSEEYKKIMKQASMVFQGRNDDLIKILEKKMSFYSTELQYEKAAKIRDQINGLRLL
TESQKISIPDSSINRDIFGIVSEKNIASIQIFQMRSGKLIGRIGYSQK------------
-----LNGLQESEILQRILEEHYINVEGIEIPSEILVQYNFQKIKIIEEWLSEIKQKKVK
IINPKRSNKLKTIEMVQKNARLELNRILNGIQDNESAIEDLSQILDLSIHPRRLEGYDIS
HIQGTDPVASQVVFIDGLPSKQNYRKYKIKDSNVYIGHSDDYASIYEVIHRRFRKWSRY-
---------KQNGGNLSTINNTKQSSLDNELFSD-----------------------WPD
LVMIDGGKGQLNSAYKALEELDLEKDVILCSLAKKNEEIYVPGLTKPLNTDMNQKGVMLL
RRLRDEAHRFALSFHRNKRSRRMNRSQLTQIPGLGSSRIKDLLEHFNSVDAIRIASKEEL
MKVKGLGSNTAKDIYDYFNCD-----------------------------
>Cya8802|257058998
---------------------MSKLVQ-------------------LTANTDDLETRLKE
LPSEPGVYLMRNQGGEILYIGKSKKLRSRVRSYFRP--S-QPHSPRIGLMVQQVADIEFI
VTDTEAEALALEANLIKQHQPYFNVLLKDDKKYPYVCITWSQTYPRIFITRKRRLNNE--
------RDRYYGPYVDTHLLRQTLQLVKRVFPLRQR--PKPLFKDRPCLNYDIGKCPGVC
QGLISPEDYHKIVEKVAMIFQGRTGELLEKLHQQMEKAATELRFEQAAMIRDQLKALNAL
TVDQKVSLPDDTISRDAIALAKDTKHCCIQLFQIRAGRLVGRLGFFAD------------
-----AESATPGAILQRVLEDHYWQADGVEIPSEILVQYELPESEILAQWLSDRKGKKVT
ITVPQRQTKAQLIELVERNANYELERTQRTTERNLISLEDLAQILDLPDLPRRIEGYDIS
HIQGSNAVASQVVFIDGIPAKQHYRHYKIKNPNVTIGHSDDFASMAEVIGRRFRHNQAK-
---------N----------------------ID-----------------------YPD
LIMIDGGKGQLSAVVAILEELNLLETLEVISLAKQREEIFLPGESYPLDTNAEQPGVQLL
RRVRDEAHRFAVSFHRQQRLKKSRRSRLDEIPGLGFERQKQLLAYFHSIDYIREASIEQL
QQVSGIGKALATEIYRYFHPSS----------------------------
>Prom9313|33862996
--------------------MRLTSLQRVGHTAVENNLSNASQRTILLKDENRLEQRLKE
IPAEPGCYLMRDVEDRLLYVGKSKCLRNRVRSYFRS--S-SDHGPRIRLMVRQIAEIEFI
VTDSEAESLVLESNLIKNQQPHFNVLLKDDKKYPYLCITWSEEYPRIFITRRRRFRNK--
------NDRFYGPYVDVGLLRRTLLLVKRSFPLRQR--PRPLHQDRTCLNYSIGRCPGVC
QQKITPQDYHQVLRKVAMVFQGRNQELKVLLEKQMERYSDRMDYESAANIRDQIKGLEQL
TEGQKMSLPDSSVSRDVLAIASDHRVAAVQLFQMRAGKLVNRLGFTAD------------
-----AVDQTLGSVLQRVIEEHYSQVDAVEVPPEVLVQYSLPQQELLVDWLSEHRGRRVQ
ISCPQRQAKAELIELVERNAVFELSRAKSGQQQQELATEDLAQLLELTTQPRRIEGYDIS
HIQGSDAVASQVVFIDGLPAKQHYRKYKIKSSSIKSGHSDDFMAMAEIMRRRFRRWARV-
---------KQEGSNFENLQRCSGSALQTDGLND-----------------------WPD
VVMIDGGKGQLSSAMEALRELDLHEDLVVCSLAKKHEQIFVPGQSKPLDSDPDQLGVVLL
RRLRDEAHRFAVSYHRQQRGVRMNRSRLTDIPGLGPRRVRDLLAHFQSIDAIQLASVQQI
SQAPGLGPALALQVWTYFHPEADIALEEVA--------------------
>Cya7822|196257385
------------------------MIP-------------------LIKDSEKLENRLKE
IPLEPGVYFMRDKNGDILYIGKSKKLRSRVRSYFRN--F-PVLSPRLALMVQQVADIEFI
VTDTEAEALALEANLIKQHQPYFNVLLKDDKKYPYVCITWSEDYPRIFITRKRRLDNE--
------KDRYYGPYVDTGLLRYTLSIIKRIFPLRQR--PKPLFKDRPCLNYDIGRCPGVC
QLLISSQEYHKTVQQVAMIFQGRTGELIHTLQKQMEEAANGLNFEKAAVIRDQIKALESL
FSEQKVALPDDTVSRDVIAGAADGQHCCIQLFQIRAGRLVGRLGFFVDIKQP--------
--DETVTQTDQGAILQRVLEEHYWLADPVEIPSEILLQYPLSDQESLKKWLSERKGKKVN
LIVPQRQTKAELIEMVQRNAKYELERTQRHSDRNLKAMEDLAAILDLEAVPKRIEGYDIS
HIQGSNAVASQVVFIDGVAAKQHYRHYKIKNPEVKIGHSDDFASLAEVIRRRFRKYSQK-
---------TSPP---TPFLQGEG--------SD-----------------------LPD
LIMIDGGKGQLSAVVEVLQELNLLSELRVVSLAKQREEIFLPGESEPLATDAEQPGVQLL
RRVRDEAHRFAVSFHRQQRITHSRRSRLDEIPGLGFGRQKQLLAHFHSVDYIRQATVSQL
MEVSGIGEQLAQEIYNYFHPA-----------------------------
>Cya7424|218438532
------------------------MLP-------------------LIKESEKLETRLKE
IPPEPGVYFMRDKNGDILYIGKSKKLRSRVRSYFRN--S-HVLSPRLALMVQQVADIEFI
VTDTEAEALALEANLIKQHQPYFNVLLKDDKKYPYVCITWSEDYPRIFITRKRRLDNE--
------KDRYYGPYVDTRLLRSTLQMIKRIFPLRQR--PKPLFKDRPCLNYDIGRCPGVC
QLLISPADYHKTIQQVAMIFQGRTGELINTLSSQMEQAANQLNFEKAATIRDQIKALESL
TSDQKVALPDDTISRDAIALATDGHHCCIQLFQIRAGRLVGRLGFFVDIQNQ--------
--ENNITQTDPGAILQRVLEEHYWMADPVEIPSEILLQYPLSDEGTLGDWLSERKGRKVN
LIVPQRQSKAELIEMVERNAKYELERTQRFADRNLAAMEDLAAIVDLEELPKRIEGYDIS
HIQGSNAVASQVVFIDGVPAKQHYRHYKIKNPEVKIGHSDDFASLAEVIRRRFRKYNRN-
---------SLTSLP-TPLLQGEGSLSSE---SD-----------------------LPD
LIMIDGGKGQLSAVVEVLQEMNLLSELRVVSLAKQREEIFLPGESEPLATDAEQPGVQLL
RRVRDEAHRFAVSFHRQQRMKNSRRSRLDEIPGLGFGRQKQLLAHFHSVDYIRQATIDQL
MEVSGIGEQLAQEIYNYFHPA-----------------------------
>PromN1A|124025708
----------------------MELIP-------------------LIRDKSRLSDFLKD
IPNDPGCYLMKDGEDRLLYVGKSKKLRNRVRSYFRS--G-NELSPRISLMVRQVADIELI
VTDNESEALTLESNLIKSHQPYFNVLLKDDKKYPYVCITWGDKYPRIFLTRKRRQRQL--
------KDKYYGPYVDVYLLRKTLFSIKKLFPLRQR--RIPLYKDRTCLNYSIGRCPGVC
QEEISSEDYKNTLKRVEMIFQGRTDELRILLEKQMISFSESLKFEEAGSVRDQLKGIDRL
YESQKMIIPDSSVCRDIIAMASEENISSVQIFQMRSGKLIGRLGYFSD------------
-----NSNFNSSQILQQVIENHYSNVDPVEIPSEILVQHQLVNNILISDWLSEIKKQKVN
INVPKRSRKAEIIKLVEKNANLELQRIKQSHDKNLVELDDLTNILDLENIPKRIECYDIS
HIQGSDAVASQVVFIDGIAARQHYRRYKIKSPNIKIGHSDDFESMAEVITRRFRRWARF-
---------KEEGGDINALLSNQSSVLDNLNLND-----------------------WPD
LVVIDGGKGQLSSVVAALEELKLDQNLNVISLAKKKEEVFIPNVKQSLVTESNQPGMLLL
RRLRDEAHRFAITFHRQKRSQRMKRSQLNEIPGLGPQRIKLLLEHFRSIEAIQMATFSEL
SSTPGLGRSTAVVIRNYFHPDKNK--------------------------
>Micc|254409654
------------------MISSAKVTP-------------------LVNNPDRLERRLKE
IPAEPGVYLMRDGSDRILYIGKSKKLRSRVRSYFRN--T-QPLSPRIAMMVRQVVEIEFI
VTDTEAESLALEANLVKQHQPYFNVLLKDDKKYPYICITWSEDYPRIFITRKRNLRKE--
------KDRYYGPYVDVGLLRSTLHLLKQIFPQRQR--PRPLFKDRPCLNYDIGRCPGVC
QQLVSPQEYRQMVQKMAMVFQGRTGELIDILSKNMEQAAESLNFELAAKIRDQIKGLNAL
SADQKVALPDDTVSRDAISLAADANHACIQLFQIRAGRLVGRLGFFAEVP----------
-----SGGIELGAILQRVLEDHYQTVDAVEIPSEILVQHQLTDTELLAEWLSERKGRKVT
ILVPQRQTKAELIEMVERNAKYELERTQKFADRNSQAMHDLAAILDLSDLPHRIEGYDIS
HIQGANPVASQVVFINGTPAKQHYRHYKIKNPTVTIGHSDDFASLAEVIRRRFRKYKDVG
AGLTDTISPQTDNLTKPALSNHQENPDVGAGLTDTISPQTHNLTKPALSREQGISNDFPD
LIMIDGGKGQLSAVVAVLQDMNLLDKVRVVSLAKQREEIFLPGESLPLPTDAEQPGVQLL
RRLRDEAHRFAVSFHRQQRSNTLRRSRLDEIPGLGFARQKQLLAHFRSIDYIREASVQQL
AEVPGIGSRLAEDIYTYFHP------------------------------
>Prom9202|254526395
-----------------MSNSSIEKLD---------NKYNFKIEYKLINNNELLKSRLSE
IPKSSGCYLFKDIDNNLLYIGKSKKLRSRVSSYFNN--F-SDLTPRLSLMVRQITEIEII
VTDSEYEALNLESNLIKTNKPYFNILLKDDKKYPYLCITWSEKYPRIFITRKRRNRND--
------LDRYYGPYVDVGLLRNTLFLIKKIFPLRHSKLSKSFYREIT----------GLD
LEKISSEEYRKIVKQASMVFQGRNDDLIRILENKMSYFSNDLQYEKAAKIRDQISGLKLL
TESQKISVPDSSINRDIFGIVSEKNIASIQIFQMRSGKLIGRIGYSQK------------
-----LEGISESEILQRVFEEHYINVDGIEIPSEILVQYEFTNKQTLEEWLSQLKQKKVK
ILNPKRSNKLKTIEMVQKNAKLELNRILNGIQDNESAIEDLSQILELNTHPKRIEGYDIS
HIQGSDPVASQVVFIDGIPSKQNYRKYKIKDNNVYIGHSDDYASIYEVIYRRFKKWSRY-
---------KKDGGDLSYLINSKNNVINKELFSD-----------------------WPD
LVMIDGGKGQLNSAIKALEDLNLEKDVILCSLAKKKEEIYVPGLSKPLNTDMNQKGVMLL
RRLRDEAHRFALSFHRNKRSKRMNKSQLTQIPGLGSSRIKDLLEHFNSVDAIRIASKEDL
MKVKGLGANTANDIYNFFNND-----------------------------
>Nods|119510472
------------------MAISAEIVP-------------------LIKDPEKLENRLAE
IPSEPGVYFMRDGEDRIIYIGKSKKLRSRVRSYFQD--S-NHKSHRIATMVQQVTEIEFI
VTDTEAEALALEANLIKQHQPYFNVLLKDDKKYPYVCITWSEDYPRIFITRKRQIGKL--
------RDKFYGPYTDTGLLREILNISKRIFALRQR--PQPLFKDRPCLNYDLGRCPGVC
QQLISPEEYRKTVQKVAMVFQGRTQELIDILTAQMQTAAEALNFELAARIRDQISGLKSL
TADQKVSLPDDTVSRDALALASDKERACIQLFQIRAGQLVGRLAFIAD------------
------SHAEPGAILQRVLESHYQTADAVEIPAEILVQHELPDAEILADVLTQRKGRKVT
ILAPQRQTKAELVEMVERNAEYELQRMQKLSDRNHEAIQDLANILDLPDLPHRIEGYDIS
HIQGSNAVASQVVFIDGLPGKQHYRHYKIKNPTVTSGHSDDFASLAEVIQRRFRKYGE--
----------------DSQLARVGN-------PD-----------------------WPD
LIMIDGGKGQLSAVVAVLQEMDLLEDLRVVSLAKQREEIFLPGESQPLETNAEQPGVQLL
RRLRDEAHRFAVSFHRQQRSDKLKRSRLDEIPGLGHHRQKQLLGHFRSVDYIRQATPAQL
AEVPGIGTRLAQEIYDYFHPASGI--------------------------
>Cyab|254430840
----------------------MTALP-------------------LLQQPERLRERLRE
LPTEPGCYLMRDAADRILYIGKAKVLRNRVRSYFQSGRG-HGHSPRIALMVRQVCDLEFI
VTDSEAEALALESNLIKHHQPHFNVLLKDDKKYPYLCITWSEAYPRIFITRQRRFRSP--
------LDRFYGPYVDVGLLRRTLAVVKRVFPLRQR--PQPLYRDRTCLNYDIGRCPGVC
QQKISSEDYHRTLRQVAMVFQGRNEELLELLRAQMDRYAERLDFESAARVRDQLQGIGTL
TADQKMSTGDSSVSRDVIALASDERLASVQLFQMRAGKLVGRLGYMAEVPATA-------
-----PDQQDLGPILQRVVEEHYSQVEPVEIPPELLLQHPLPQQDLIEAWLSERRGRKVR
LAVPQRQQKAEMIELVVRNASYELQRAQRASEQNLLATEDLAQLLELPVPPRRIEGYDIS
HIQGSDAVASQVVFVDGLPAKQHYRKYRIQSSSIRAGHSDDFMAMAEIMRRRFRRWAQA-
---------KAAGADLRELRRAAGSALHTEGLND-----------------------WPD
VVMIDGGKGQLSAVMEALRELDLHEELVVCSLAKQREEVFVPGARQPLESEAEQLGVQLL
RRLRDEAHRFAVSFHRQQRGERMKRSRLSDIPGLGPKRVKDLLAHFRSIDAIQLASPAQI
AEAPGVGPALARQVWDYFHPAQELEPADGSSSDRENERPLELAG------
>Acam|158334297
------------------MTDAVSTTT-------------------LLKDRDRLEARLKE
IPPEPGVYFMRDANDDILYIGKSKKLRNRVRSYFRQ--I-QDHPPRIELMVHQVADIEFI
VTDTEAEALALEANLIKQHQPHFNVLLKDDKKYPYLCVTWSQTYPRIFITRKRRLGKA--
------QDKYYGPYVDVWQLRQTLRLVKRLFPLRQR--RKPLFKDRPCLNYEIGRCPGVC
QALITPEAYRQILQKVVMIFQGRTSELINTLSLQMEQAAEDLNFEQAARLRDQIKGLQGL
GVDQKVALPDDTVSRDAIALAADDQIACVQLFQIRSGRLVGRLGFMAD------------
-----AQSGSLGMILQHVLEAHYGSAEPVELPLEILVQTELPETELLASYLSQRKERKVS
ITCPQRQIKAELIEMVERNAQYELARTQKSRDRTLNALQDLAELLDLPELPHRIECYDIS
HIQGSDAVASQVVFIDGLPAKQHYRRYKIRNPNVKAGHSDDFASLAEVLHRRFRQYH---
---------------LSPEQPRQGT-------SD-----------------------WPD
LVVIDGGKGQLSAVLESLTKIEVVEDLQIISLAKQREEIFQPGESQPLPTDPEQPGVQLI
RRLRDEAHRFAISFHRKKRLERMRRSRLDDIPGLGHHRQKELLAAFRSIDYIREASPEQL
KAVPTIGPQLAQKIYDYFHPA-----------------------------
>Prom9301|126696315
-----------------MSNSSIEKIN---------NKYNFKIEYKLINNKELLKSRLSE
IPKSSGCYLFKDIDNNLLYIGKSKKLRSRVSSYFNN--Y-SDLTPRLSLMVRQITEIEII
VTDSEYEALNLESNLIKTNKPYFNILLKDDKKYPYLCITWSEKYPRIFITRRRRNRNN--
------LDRYYGPYVDVGLLRRTLFTIKKIFPLRQR--PRPVYKDRTCLNYSIGRCPGVC
QEVISSDDYKKIMKQVSMIFQGRNDDLEIFLQKKMLQFSNDLDYENAAKIRDQISGLKLL
TESQKISIPDSSINRDIFGIVSEKNVASIQIFQMRSGKLIGRIGYSQK------------
-----LNNEDENLILQKILEEHYMNVEPVEIPSEILIQYNLPKQATIEDWLTELRKKKVK
ILIPKRNKKHETVEMVLKNAKLELDRILNGIQDNESSIEDLAQILELSEQPKRIEGYDIS
HIQGSDPVASQVVFIDGVPSKQHYRKYKIKDPNVSIGHSDDFASIYEVIQRRFKKWSRF-
---------KESGGDFSILNDKTNSKLDNELLSD-----------------------WPD
LIMIDGGKGQLNAAIKALKELNLEEEVTICSLAKKNEEIFIPGFTKSLDTDENQKGVLLL
RRVRDEAHRFALSFHRDKRSKRMNRSQLSQISGLGPSRIRELLEHFKSIDAIRIASKEDL
SKVKGLGKNSVNDIYEYFNEL-----------------------------
>Artm|209528273
----------------------MTIIP-------------------LIEDSDRLEMRLKE
IPPVPGVYFMKDGNENILYIGKSKKLRSRVRSYFRD--R-HNHSHRINLMIQQVTDIEFI
VTDTEAEALALEANLIKNHQPHFNVLLKDDKKYPYLCITWSEPYPRIFITRKRNLSNP--
------KDRYYGPYVDTGLLRSNLQLVKRLFPLRQR--PKPLFKDRPCLNYDIGRCPGVC
QQMISPEDYHQIVQKVAMVFQGRTEELIKNLTAQMQQAAAELNFETAAKFRDRIQGLQSL
NQDQKVSLPDETVSLDAIALATDGQQASVQLFQIRAGHLVGRLGFLAKVYPS--------
--ETALTSLELGGIIQRVLQEHYQTVDAVEIPSEIVLQYSLQDGELVADWLSDRKGRKVT
LITPQRQAKLDLIAMVERNANYELMRLQKLSDRHHQSLQDLTEILDLPDLPHRIEGYDIS
HIQGSDAVASRVVFIDGLPAKQHYRQYKIKNPDVHSGRSDDFASLAEVIGRRFRDYQN--
---------------LEP--------------QD-----------------------KPD
LIMIDGGKGQLSAVVKVLQGLDILEELKVISLAKRREEIFVPGESQPLTTHPEQPGVQLL
RRLRDEAHRFAVSFHRNQRSKRMKRSHLDDIPGLGHHRQKLLLGHFRSIDYIRMATPTQL
AEVPGIGEKLARQIYDYFHPST----------------------------
>Syne6301|56752158
-------------------MIAATPMP-------------------LLKQPDRLEARLRE
LPAEPGVYFMRDASDRILYIGKSKKLRSRVRSYFRD--L-ERLNPRINLMVRQVCEIEII
VTDTEAEALALEANLIKQHQPHFNVLLKDDKKYPYLCITWSDDYPRIFITRKRRLGNS--
------RDRYYGPYVDTRLLRHTLFLVKRLFPLRQR--PQPLFKDRTCLNYDIGRCPGVC
QSLIRPDDYRKTLQKVAMIFQGRSSELVELLEAQMLQAAENLEFEKAAKIRDQIRGLEGL
GAEQKVQLPDDRISRDAIALAMDEQHACIQLFQIRAGKLVGRLGFVAD------------
-----AQSGSAAAIAQRVLEEHYASVDSVEIPQEVLVQHDLPEAELLEVWLSERRGRKVE
ILSPQRQIKADLIAMVERNAEYELARTQQSAERHTASLIDLADLLDLPELPRRIEGYDIS
HIQGSDAVASQVVFIDGLPAKQHYRRYKIRNPEVRAGHSDDFASLAEVLHRRFRKFAEA-
---------KARGESLAPSEQRQGSLLRPDDLAD-----------------------FPD
LVMIDGGKGQLSAVVEVLRNLNLLEDVKLCSLAKKREEIFLPGASDPLPTDAEQPGVQLL
RRLRDEAHRFAVSFHRQKRTERMRRSRLDDIPGLGHKRQKELLAHFRSIDYLRLATPEQI
AEVPGIGAVLAQQIWGYFHPSETA--------------------------
>Anav|75910493
------------------MRTSAQILP-------------------LVKDPERLEARLSE
IPPEPGVYFMRDGSDRIIYIGKSRKLRSRVRSYFRE--G-YNKTERIATMAKLVTEIEFI
VTDTEAEALALEANLIKQHQPYFNVLLKDDKKYPYVCITWSEDYPRIFITRKRQLGKE--
------KDKYYGPYTDSGLLREILRISKRIFALRQR--PQPLFKDRPCLNYDLGRCPGVC
QQLISPEEYRKTVQKVAMVFQGRTQELIDILSEQMEKAAEALNFEVAARIRDQIAGLKSL
TAEQKVSLPDDTVSRDAIALAADAQHACIQLFQIRAGQLVGRLAFVAE------------
------SHAEPGAILQRVLEEHYQTAESVEIPAEILVQHELPDAEILADVLTQRKGRKVT
IFTPQRQVKAELIEMVERNAQYELQRMQKLGDRNHQATQDLAAILDLPDLPHRIEGYDIS
HIQGSNAVASQVVFIDGLPAKQNYRHYKIKNPTVTIGHSDDFASLAEVIQRRFRKYAE--
----------------DPQLSRVGN-------PD-----------------------WPD
LIMIDGGKGQLSSVVAVLQEMNLLEDLRVISLAKRREEIFLPGESQPLKTDAEQPGVQLL
RRLRDEAHRFAVSFHRQQRSDKLKRSRLDEIPGLGHHRQKQLLAHFRSVDYIRQATPAQI
AEVPGIGPHLAQAIYDYFHPSHV---------------------------
>Artp|284053794
----------------------MVIVA-------------------LIEDTDRLDMRLKE
IPPVPGVYFMKDGNENILYIGKSKKLRSRVRSYFRD--R-HNHSHRINLMIQQVTDIEFI
VTDTEAEALALEAHLIKTHQPHFNVLLKDDKKYPYLCITWSEPYPRIFITRKRSLSNP--
------KDRYYGPYVDTGLLRSNLQLIKRLFPLRQR--PKPLFKDRPCLNYDIGRCPGVC
QEMISPEDYHQIVQKVAMVFQGRTEELIANLTAQMQQAAAELNFETAAKLRDRLQGLQSL
NQDQKVSLPDETVSLDAIALATDGQQASVQLFQIRAGHLVGRLGFFAKVYPT--------
--EKALTSLELGLIIQRVLQEHYQTVDPVEIPREIFLQYSLPDADLVTDWLSDRKGRKVT
LITPQRQSKLDLIEMVERNANYELMRVQKLSDRHHQSLQDLTEILDLPDLPHRIEGYDIS
HIQGSDAVASRVVFIDGLPAKQHYRQYKIKNPNVHSGRSDDFASLAEVIGRRFRDYHN--
---------------LEP--------------QD-----------------------KPD
LIMIDGGKGQLSAVVKVLQDLDILEELKVISLAKRREEIFVPGESQPLTTNPEQPGVELL
RRLRDEAHRFAVSFHRNQRSKRMKRSHLDDIPGLGHHRQKLLLGHFRSIDYIRIATPTQL
AEVNGIGEKLAQQIYDYFHPST----------------------------
>Cya7425|220905823
-------------------MTSPQALQ-------------------LIKDPDRLESRLKE
IPAEPGVYFMRDSQDQILYIGKSKKLRSRVRSYFRK--F-NELGPRLELMVRQVAEIEFI
VTDTEAEALALEANLIKQHQPHFNVLLKDDKKYPYLCITWSEAYPRIFITRKRRAEAK--
------DDRYYGPYTDTHLLRQTLGLVKRIFPLRQR--PKPLFKDRPCLNFDIGRCPGVC
QQLIASEDYRKTIHKVAMIFQGRTSELIDTLTPQMEAAAENLNFEQAARIRDQINGLKTL
GEEQKVSLPDDTVSRDAIALAADEQHACIQLFQIRAGRLVGRLGFVAD------------
-----AQSGPPGAILQRVLEEHYAGADPVEIPAEILVQTELPEAEMLATYLTEYKGRKVT
LLVPQRQSKAELIEMVERNAQYELARTQRFSDRNAEAQKDLAELLDLPELPQRIEGYDIS
HVQGSDAVASRVVFIDGLPAKQHYRHYKIKNPNVTAGHSDDFASLAEVVQRRFRKFIE--
----------------HPETDRLSD-------PD-----------------------WPD
LIMIDGGKGQLSAVVNALSGTGLLEDLQIVSLAKQREEIFLPGESLPLNTDPDQPGVQLL
RRLRDEAHRFAVSFHRQQRTERMRRSRLDEIPGLGYERQKQLLAAFRSIDYIREASPEQL
ATVPLIGPRLAQQIYDYFHP------------------------------
>Cya51142|172036349
------------------------MLS-------------------LSTLSEMLDHQIRL
LPHEPGVYLMRDYQGDILYIGKSKRLRSRVRSYFQP--G-QDHSPRIALMVQQVANIEFI
VTDTEAEALALEANLIKQHQPYFNVLLKDDKKYPYVCITWSEAYPRIFITRKRRLNHP--
------RDRYYGPYVDTHLLRQTLRLVKRVFPLRQR--PRPLFKDRPCLNYDIGRCPGVC
QGLISPEDYHKIVEKVAMIFQGRTEELLEKLSAQMELAANQLKFEQAGQIRDQIKAVQGL
GIDQKVTLPDDTISRDAIALAADDNYTCIQLFQIRAGRLVGRLGFFAD------------
-----TVSGTPESILQRVLEEHYLQVDAVEIPSEILVQYPLPETDILANWLGKKKGKKVN
IIVPQKQQKAELIRLVERNAGYELENTKRHAQQNLLALEDLAQLLDLSSLPHRIEGYDIS
HIQGSNAVASQVVFIDGVSAKQSYRHYKIKNPNITIGHSDDFASLAEVLSRRFRSYQNK-
---------SETELL---------------QLED-----------------------YPD
LIMIDGGKGQLSSVIKILENMNLVPPLQVISLAKKREEIFLPGQSQPVTSHPEQAGVQLL
RKVRDEAHRFAVTFHRQQRLKKSRHSRLDDIPGLGFQRQKQLLAHFHSIDYIREASIEKL
QEVSGVGPALAREIYDYFHPN-----------------------------
>Lyns|119483248
-------------------MTSTQIST-------------------LIKDPERLETRLTE
IPSVPGVYLMRDHSDNILYIGKSKKLRSRVRSYFRD--Y-NRHSPRIAMMIQQVAEIEFI
VTDTEAEALALEANLIKQHQPYFNVLLKDDKKYPYLCITWSEEYPRIFITRKRRLGKS--
------KDRYYGPYVDTRLLRSTLHLVKQIFPLRQR--PKPLFKDRPCLNYDIGRCPGVC
QQFISPEDYHQTMQKVAMIFQGRTGELLNSLTQQMATAAENLNFEIAAKIRDQIQGVQSL
NDDQKVSLPDDRVSRDAIALAANDKQACIQLFQIRAGKLVGRLGFQAEVEQFQLEGLEND
LNATLETESEFGAILQRVLEDHYQTVDAVEIPGEILVQYELPEESILANWLSEYKGRKVT
IINPQRQTKAELIELVERNAGYELERVQKFSDRNNQALQDLAEILDLPDIPHRIEGYDIS
HIQGSDAVASKVMFIDGLPANQQYRHYKIRNPEVHAGRSDDFASLAEVIGRRFRDYPTL-
---------TPEKIA-----------------AD-----------------------KPD
LIMIDGGKGQLSAVVKVLSELNLLEDLRVVSLAKQREEIFLPGESFPLETDSEQPGVQLL
RRLRDEAHRFAVSFHRQKRSQRLKRSRLDEIPGLGYRRQKQLLAHFRSIDYLRIATPEQI
TEVPGIGFKLAQHIYNYFHPTSDEKDATID--------------------
>Prom9211|159903423
------------------MPIIESSQS-------------------LLLDKDKLKRILLT
IPSEPGCYLMRDKNETLLYIGKSKSLKSRVRSYFNT--NNTALSPRISLMVRQVYDIEFI
LTDSDSEALNLESNLIKEHQPYFNILLKDDKKYPYLCITWSEEYPRIFITRRRRLRNS--
------EDRYYGPYVDVTLLRKTLFLLKKLFPLRQR--PRALYKDRTCLNYSINRCPGVC
QRLIEPDDYHKTLKKVAMIFEGRTDQLKDLLHKQMLIQSKLQEFEKAAIIRDQIKGIEQL
YAAQKMTIPDSTVSRDVLGLSIDSNVCCVQLFQMRAGKLVGRIGFVYN------------
-----SLELRSELILQKVLEEYYSQIDNVTIPPEILLQSSIPQQSYFEQWLSELRGSQVK
IVIPKRKEKAELVKLVKRNADIELERVKDGQSKHLIELEDLTQVLDLAFVPRRIEGYDIS
HLAGTEVVGSQVVFIEGIPAKQHYRKYAIKSSSISSGHSDDYMALAEVIRRRFRRWSKY-
---------KADGLDLTELRNKKLSSLDPLIITD-----------------------WPD
LIMIDGGKGQLKAVEEALRQLGLDSDINVCSLAKRNEEIFVPGSYNKLDTEKNQPGLLLL
RRLRDEAHRFAINFHRKKRSLSMKRSQLIDIPGVGPRRIKSLLAHFKSVQAIQLATEKEI
ASVEGLGTETASIIFKYFNPIERDIV------------------------
>Noss|17230220
------------------MTTSAQILP-------------------LVKDPERLEARLSE
IPPEPGVYFMRDGSDRIIYIGKSRKLRSRVRSYFRE--G-YNKTERIATMAKLVTEIEFI
VTDTEAEALALEANLIKQHQPYFNVLLKDDKKYPYVCITWSEDYPRIFITRKRQLGKE--
------KDKYYGPYTDSGLLREILRISKRIFALRQR--PQPLFKDRPCLNYDLGRCPGVC
QQLISPEEYRKTVQKVAMVFQGRTQELIDILSEQMEKAAEALNFEVAARIRDQIAGLKSL
TAEQKVSLPDDTVSRDAIALAGDAQHACIQLFQIRAGQLVGRLAFVAE------------
------SHAEPGAILQRVLEEHYQTAESVEIPAEILVQHELPDAEILADVLTQLKGRKVT
IFTPQRQVKAELIEMVERNAQYELQRMQKLGDRNHQATQDLAAILDLPNLPHRIEGYDIS
HIQGSNAVASQVVFIDGLPAKQNYRHYKIKNPTVTIGHSDDFASLAEVIQRRFRKYAE--
----------------DPQLSRVGN-------PD-----------------------WPD
LIMIDGGKGQLSSVVTVLQEMNLLEDLRVISLAKRREEIFLPGESQPLKTDAEQPGVQLL
RRLRDEAHRFAVSFHRQQRSDKLKRSRLDEIPGLGHHRQKQMLAHFRSVDYIRQATPSQI
AEVPGIGPHLAQAIYDYFHPSHL---------------------------
>Cya8801|218245950
---------------------MSKLVQ-------------------LTANTDDLETRLKE
LPSEPGVYLMRNQGGEILYIGKSKKLRSRVRSYFRP--S-QPHSPRIGLMVQQVADIEFI
VTDTEAEALALEANLIKQHQPYFNVLLKDDKKYPYVCITWSQTYPRIFITRKRRLNNE--
------RDRYYGPYVDTHLLRQTLQLVKRVFPLRQR--PKPLFKDRPCLNYDIGKCPGVC
QGLISPEDYHKIVEKVAMIFQGRTGELLEKLHQQMEKAATELRFEQAAMIRDQLKALNAL
TVDQKVSLPDDTISRDAIALAKDTKHCCIQLFQIRAGRLVGRLGFFAD------------
-----AESATPGAILQRVLEDHYWQADGVEIPSEILVQYELPESEILAQWLSDRKGKKVT
ITVPQRQTKAQLIELVERNANYELERTQRTTERNLISLEDLAQILDLPDLPRRIEGYDIS
HIQGSNAVASQVVFIDGIPAKQHYRHYKIKNPNVTIGHSDDFASMAEVIGRRFRHNQAK-
---------N----------------------ID-----------------------YPD
LIMIDGGKGQLSAVVAILEELNLLETLEVISLAKQREEIFLPGESYPLDTNAEQPGVQLL
RRVRDEAHRFAVSFHRQQRLKKSRRSRLDEIPGLGFERQKQLLAYFHSIDYIREASIEQL
QQVSGIGKALATEIYRYFHPSS----------------------------
>Glov|37523161
------------------------MPN-------------------LIADPERLKERLEL
LPTSAGVYLMRDEAGEILYVGKAKNLRNRVRSYFQP--G-HDHSPRIAIMVGKVHDFELI
LTDTEAEALVLEDNLIKTHKPRYNVLLKDDKQYPYLCITWSEEYPRIFVTRRRGSGHP--
------EDRYFGPYTDAGALHSTLGLLKKLFPLRQR--NTPVFKDRPCINYEMGRCPGLC
QRLISPQEYRATIRQIQMILQGRTAELLAQLEDQMQTAAAAMNFEHAARLRDRITGLNQL
GAHQKITVPDSSVSRDAVALAADAALVSIQLFQVRSGKLIGRLGFSAA------------
-----ASGEDPGHILQRVLEEHYRASASEEIPLEVLTQHPLPEADILATWLAEKKGRKVE
IHAPQRQIKAELVEMVARNAEAELQRLERFSRRQEKGLLNLAEALELPSVPRRMECYDIS
HIQGTDTVASRVVFVDGAPAKQYYRHYKIRDPRIVAGRPDDFASMAEVISRRFARAES--
----------------EPE-------------GD-----------------------LPD
LVVIDGGKGQLSAARAVMEELS-YGDVPTIGLAKRLEEVFLPGRSDPVLIAQGDPALHLL
QRIRDEAHRFAVSFHREQRGKRMTRSSLDDIPGIGPAKRKILLDTFRSVPVLEKASFEEI
AKTPGIGSRLAQVIHTYFHGEPEAVARALEAEQAAN--------------
>Syns8102|33865780
------------------------MPP-------------------LLTQPEVLERRLKE
IPPEPGCYLMRDGEDRILYVGKSKSLRSRVRSYFRS--R-HDLSPRIRLMTRQVCEIEFI
VTDSEAEALALESNLIKNHQPHFNVLLKDDKKYPYLCITWSEAYPRIFITRRRRFRSP--
------LDRFYGPYVDVGLLRRTLFLVKRVFPLRQR--PRPLHPDRTCLNYSIGRCPGVC
QEKITSEDYHRTLRKVAMVFQGRSDELQRLLDEQMNRYAERLDFESAARVRDQLQGLDQL
TADQKMSLPDSSVSRDVLALACDDRLAAVQLFQMRAGKLVGRLGYTAD------------
-----ASALAPGLILQRVIEEHYSQVDAVEVPPELLVQHALPQQQLLEDWLTEQRERKVQ
IHCPKQRQKADLIELVQRNAEFELLRAKQGQEQQALATEDLAQLLEMPTPPRRIEGYDIS
HIQGSDAVASQVVFIDGLPAKQHYRKYKIRSSSIQSGHSDDFMAMAEIMRRRFRRWARA-
---------KADGVDVGALRHKGGSALQTDGLND-----------------------WPD
VVMIDGGKGQLSAVMEALRELDLHEDLNVCSLAKQREEVFLPGESQPLESEPDQLGVALL
RRLRDEAHRFAVSFHRQQRGERMKRSRLSDIPGVGPKRVKDLLAHFHSIDAIQMASVDLL
SKAPGVGTALARDIHGFFHPAEEAGQDECSEEPRAHTA------------
>Thee|22299296
-----------------------MLQP-------------------LIQDRDRLEQVLRQ
LPLAPGVYFLKDKTDQILYIGKSKRLRSRVRSYFRE--P-AQLGPRLERMVYQVAEIEFI
VTDTEAEALALEANLIKQHQPHFNVLLKDDKKYPYVCITWSEPYPRIFITRKRQFGNGGD
PRSDSAKDRYYGPYVDSFRLRQTLALVKRLFPLRQR--PRPLFRDRPCLNYDIGRCPGVC
QGLISPQEYRQTLQRVAMIFQGRTGELVAQLQAQMAQAAADLNFELAARLRDQIRGLEHL
GVDQKVSLPDDTVSRDAIALAVGDRHAAIQLFQIRAGRLVGRLAFVAD------------
-----AQSGSAGTILQRVLEEHYAQVEDVEIPSEILLQHPLPEPDFLRTYLSEKKGRAVT
LTVPQRQAKAELIAMVQRNAELELARLQQASDRTQTALEDLAQLLGLDTLPHRIEGYDIS
HIQGSDAVASRVVFIDGLPAQQHYRHYNIRNPEVKLGHSDDFASLAEILRRRFAPYLEG-
---------QGETP------------------DD-----------------------WPD
IILIDGGKGQLSAVVQVLEPL--LEELTLVSLAKQREDIFLPHQRQPLPADPEQPGVQLL
RRVRDEAHRFALNFHRQKRAQRQRRSHLDQIPGLGYQRQKELLATFRSIDYIRMATPEQL
AQVNGVGPRLAARIYRYFHPDAD---------------------------
>Syns9916|116074853
-------------------MPHSEAQP-------------------LLTQPDRLERRLKE
IPSEPGCYLMRDREDRILYVGKSKALRSRVRSYFRS--R-HELSPRIRLMTRQVCEIEFI
VTDSEAEALVLESNLIKNHQPHFNVLLKDDKKYPYLCITWSEAYPRIFITRRRRFRSP--
------LDRFYGPYVDVGLLRRTLFLVKRVFPLRQR--PRPLYADRTCLNHAIGRCPGVC
QEKISSEDYHRTLRKVAMVFQGRSDELQVLLNEQMERYAERLDFESAARVRDQLQGLDQL
TADQKMSLPDSSVSRDVLALACDDKVAAVQLFQMRAGKLVGRLGFTAD------------
-----AHGLNPGQILQRVIEEHYSQVDAVEVPPKLLVQHPLPQQPLMEEWLGEQRERRVV
IECPQRRQKADLIELVQRNAEFELLRAQQGQEQQALATEDLAQLLELPRPPRRIEGYDIS
HIQGSDAVASQVVFIDGLPAKQHYRKYKIRSASIQAGHSDDFMAMAEIMRRRFRRWARV-
---------KAEGADLGALRHKGGSALQTDGLND-----------------------WPD
VVMIDGGKGQLSAVMEALRELNLHEDLNVCSLAKQREEIFLPGESQPVDSEPDQLGVALL
RRLRDEAHRFAVSFHRQQRGERMKRSRLSDIPGLGPKRIRDLLAHFNSIDAIQLASVDQL
SVAPGVGPSLAQQIRDYFHPDESEAPALASTSDPELG-------------
>PromMED|33861439
-------------MINPSTKVSTKVLD---------KKYNFKIEYKLIKNKDLLKSRLSE
IPKSSGCYLFKDIDNNLLYIGKSKTLRNRVSSYFNN--Y-AELSPRLSLMVRQITEIEII
VTDSEYEALNLESNLIKTNKPYFNILLKDDKKYPYLCITWSEQYPRIFITRKRRNRNN--
------FDRYYGPYVDVGLLRKTLFIIKKIFPLRQR--PRPVYKDRTCLNYSIGRCPGVC
QEIISSEDYKKTMKQVSMIFQGRNDDLEVFLERKMNQYSNDLEFENAAKIRDQISGLKLL
TESQKISIPDSSINRDIFGIVSENNISSIQIFQMRSGKLIGRIGYTQK------------
-----IDNSDETEILQRVLEEHYINVEGVEIPSEILLQFNLPKHNTIEEWLSELRQKKVK
LIIPKRNKKFETVEMVLKNAKLELERILNGIQDNESSIEDLTQILELTNQPRRIEGYDIS
HIQGTDPVASQVVFIDGIPSKQNYRKYKIKDPNIFIGHSDDFASIYEVIYRRFKKWSKF-
---------KIDGGDISSLQDKKKSTLENDLLTD-----------------------WPD
LIMIDGGKGQLNAALKALTQLDLHEEVNICSLAKKNEEIFIPGFSKSLDTDQNQKGLLLL
RRVRDEAHRFALSFHRNKRSARMNRSQLSQIPGLGPSRIKDLLEHFNSIDAIRIASREEL
SKVKGLGMHSANDIYNYFNEL-----------------------------
>Scys6803|16330212
------------------MVATVSSTS-------------------LLEQPELLERRLQE
IPQEPGVYFMGDRQGEILYIGKAKKLRTRVRSYFRD--S-QPHTARIALMVQQVAEIEFI
VTDTEAEALALEANLIKQHQPHFNVLLKDDKKYPYVCITWSETYPRIFITRKRRLNQA--
------KDRYYGPYVDSFSLRQTLRLIQRIFPLRQR--RQPLFKHRPCLNYDIGRCPGVC
QELITPEDYRQTLQKVAMVFQGRTQELHQLLTQQMEKAAADLKFEQAALIRDQINSLGKL
NADQKVSLPQDTISRDAIAVASDGQISAIQLFQIRAGRLVGRLGFFAD------------
---GVESELEKGEVLQRVLEQHYQQVEAVEIPSEVILPCALPDGELLNDWLTSQRGRKVT
FNLPQRQTKAELLEMVERNAQYELERLQKQTAKNVTALEDLAEILNLETLPKRIEGYDIS
HIQGSNAVASQVVFIDGVPAQQYYRHYKIKNPSIKVGHSDDFASLAEVIIRRFQSSVKG-
---------KKNQ-------------------QD-----------------------WPD
LIMIDGGKGQLSAVVKVLKKMDLLDKFTVVSLAKQREEIFLPGESQPLPTHAEQPGVQLL
RRLRDEAHRFAVSFHRQQRLSKSRRSRLDEIPGLGFSRQKQLLAHFRSLDYIREASVKQL
QEVPGIGPQLAQTIYDYFHPVNS---------------------------
>Syn9902|78184688
MRPSIWLQRGGTTAADQPLADSISGTP-------------------LLTQPERLERRLKD
IPAEPGCYLMRDGDDRILYVGKSKTLRSRVRSYFRS--R-HDLSPRIRLMTRQVCEIEFI
VTDSEAEALALESNLIKNHQPHFNVLLKDDKKYPYLCITWSESYPRIFITRRRRFRSP--
------LDRFYGPYVDVGLLRRTLFLVKRVFPLRQR--PRPLHQDRTCLNYSIGRCPGVC
QEKISSDDYHQTLRKVAMVFQGRSDELQNLLQEQMHKYADRTDYESAARVRDQLQGLDQL
TADQKMSLPDSSVSRDVLALACDERLAAVQLFQMRAGKLVGRLGYTAD------------
-----AAGLSPGLILQRVIEEHYSQVDAVEVPPQLLVQHPLPQQSLLEEWLTEQRERKVQ
IHCPQRRQKADLIELVQRNAEFELLRAKQGQEQQALSTEDLAQLLDLPLPPRRIEGYDIS
HIQGSDAVASQVVFIDGLPAKQHYRKYKIQSSSIRAGHSDDFMAMAEIMRRRFRRWARA-
---------KADGLDLGALRQKGGSALQTDGLND-----------------------WPD
LVMIDGGKGQLSAVMEALRELNLHDDLNVCSLAKQREEVFLPGESQPLESEADQLGVALL
RRLRDEAHRFAVSFHRQQRGERMKRSRLSDIPGLGAKRVRDLLSHFHSIDAIQLASVDTL
SKAPGVGPVLAQDIFNFFHPTDENDGLPSSQLEGEQLEHSA---------
>Trie|113476857
--------------------MITQILP-------------------IIKDSERLENRLKE
IPQTPGVYLMRDRSDRILYIGKSKKLRNRVRSYFRD--G-KNHTHRISLMIQQIVEIEFI
VTDTEAEALALEANLVKQHQPYFNVLLKDDKKYPYLCITWSEDYPRIFITRKRRLGKA--
------KDRYYGPYVDTRLLRNTLHLVKRIFPLRQR--PKPLFKDRSCLNYDIGRCPGVC
QELITPEEYHKIVQRVAMIFQGRTGELIDILNTQMEKEAEALNFEKAAFIRDQIRGLNSL
NADQKVSLPDDRVSRDAIALAGNHQIACVQLFQIRAGKLVGRLGFIAEIPDLGT------
-----AENQELGVILQRVLESHYQIVESVEIPTEIIVQNELPESNFLQNWLTEKKGKKVE
IFVPQRQGKAELIEMVKKNAEYELLRLAKMSDRNNEAMTDLAEILDLPELPHRIEGYDIS
HIQGSDAVASRVVFIDGLPAKQHYRHYKIKNPEVRSGHSDDFASMAEVIGRRFRDYEKQ-
---------TT---------------------TD-----------------------KPD
LIMIDGGKGQLSAVVAVMEEMNILEEVRVVSLAKQREEIFLPGESEPLRTDAEQPGVQLL
RRLRDEAHRFAVSFHRDRRSQRMKRSRLDEIPGLGQHRQKLLLGHFHSVDYIRMATVEQL
AEVSGVGPKLAQQIYDYFH-------------------------------
>Syn9311|113954278
-----------------------MQRP-------------------LLEQPERLEQRLKD
IPTEPGCYLMRDADDRLLYVGKSKTLRSRVRSYFRS--S-HDLSPRIRLMVRQICEIEFI
VTDSEAEALALESNLIKNQQPHFNVLLKDDKKYPYLCITWSEDYPRIFITRRRRFRSP--
------LDRFYGPYVDVGLLRRTLFLVKRVFPLRQR--PRPLYPNRTCLNYSIGRCPGVC
QEKVSSEDYHQILRKVAMVFQGRSDELRQLLNQQMERYAERLDFESAARIRDQLQGIDQL
TADQKMSLPDASVSRDVLAVAQDDHFAAIQLFQMRAGKLVGRLGFAAD------------
-----ATDLQAGLILQRVIEEHYSQVDAVEIPPEVLVQHELPQQRLIAEWLSEQRERKVQ
VLHPQRRQKADLIDLVMRNAEFELGRARQSQEQQALANEDLAQLLELATPPRRIEGYDIS
HIQGSDAVASQVVFIDGLPAKQHYRRYKIQSSSIQAGHSDDFMAMAEIMRRRFRKWARV-
---------KAEGADLDQVRRQSSSSLNMDGLHD-----------------------WPD
VVMIDGGKGQLSAVMEALRELDLHEDLVVCSLAKQREEIFLPEAKQPLESEPDQLGVSLL
RRLRDEAHRFAVTFHRQQRGQRMKRSRLSDIPGLGPKRVRDLLAHFQSIDAIQLASVDQL
HQAPGVGLSLAKQIRAYFHPQEMDEDNMAMAGEDMA--------------
>NoAz|298490257
------------------MTISSSRLP-------------------LVKNPERLENRLSE
IPPEAGVYLMRDGCDCIIYIGKSRKLRSRVRSYFRD--S-TSKTERMNTMVKLVTEIEFI
VTDTETEALALEANLIKQHQPYFNVLLKDDKKYPYLCITWSEQYPRIFITRKRQLGKP--
------KDKYYGPYTDSSLLREILHLCKRIFPLRQR--PQPLFKDRPCLNYDIGRCPGVC
QKLISVEEYQKISQKIAMVFQGRTQELIEILTEQMQAASEELNFETAAKVRDQIAGLKSL
TAQQKVSLPDDTVSQDAIALAADDQHAHIQLFQIRAGQLVARLAFIAN------------
------SDAEPGAILQRVLEEHYQTAENVEIPTEISVQHELPDGDILADVLTERKGKKVT
IVAPKRQTKAELIEMVERNAQYELQRMQKLGNANQQALQDLADILDLSELPHRIEGYDIS
HIQGTNVVASQVVFIDGLPAKQYYRHYKIKDPDITIGHSDDFASLGEVIQRRFRKYRE--
----------------NPQLSRVDN-------SD-----------------------WPD
LVMIDGGKGQLSSVVTILAEMDLLADLQVVSLAKKREEIFLPGESKPLETKAEQPGVQLL
RRLRDEAHRFAVCFHRQQRSDKLTRSRLDEIPGLGQHRQKLLLAHFRSIDYIRQATSQQL
EEVQGIGMKLAKDIYDYFHPS-----------------------------
>Ucyn|284928621
------------------MLVMQKYKQ-------------------LLLNNNALKNKLKE
FPLEPGVYLMLDKQEDILYIGKSKRLRVRVRSYFQE--G-QYHTPRINLMLQQVNNIEFI
VTDNEAEALALEANLIKQYQPYFNVLLKDDKKYPYVCITWSEEYPRIFITRKRRLDNK--
------KDRYYGPYVDTHKLRETLRLVRRVFPLRQR--KRPLFKDRPCLNYDIGRCPGVC
QKLITSNQYHKIVAKIAMIFQGRTEELVQRLDTQMKLYSTQLKFEQAAQIRDRIEALQEL
NINQKVVLPNDTVSRDVIALASDNSCTCIQLFQIRGGRLIGRLGFFAD------------
-----NISGTLGSILQRVLEEHYWQVEPIEIPNEVVVQYELPKVDVFTDWLKNKKGKKVT
VTVPKKQQKIEIINLVQRNAAYELEKTQKDMEQNLSSLQDLTTILNLKNIPYRIEGYDIS
HIQGSNAVASQVVFINGIPAQQSYRHYKIKNTAIGIGHSDDFACLAEVIGRRFNSYRNL-
---------K-----IEDLLKL----------DD-----------------------YPN
LVLIDGGKGQLSAVVKILKEMKLFPLLEVISLAKKNEEIFVPGNSNALITNSEQPGLKLL
RKVRDEAHRFAINYHRQQRLKYSRSSQLDDIPGLGFQRQKELLSFFHSVDYIREASVESL
RKAPGIGYSLAREIYEYFHPDKIS--------------------------
>Syns5701|87302683
----------------MTELPWNWDPPAGSTEAEPGPAAMGRIAQPLLSDPDRLSQRLKE
LPAEPGCYLMRDVEDRILYIGKSKSLRSRVRSYFRE--S-HDLSPRISLMVRQVCEIEFI
VTDSDAEALALESNLIKAHQPHFNVLLKDDKKYPYLCITWSEPYPRIFITRRRRLRSP--
------LDRFYGPYVDVGLLRRTFFLVKRVFPLRQR--PQPLYRDRTCLNFDIGRCPGVC
QEKISPEAYQQILRKVAMVFQGRSDELLDLLRAQMARYADREDFEAAARVRDQLQGLEQL
TAEQKMTLPDASVSRDVLALACDQRLAAVQLFQMRAGKLVGRLGYTAD------------
-----ASIAAPGEILQRVLEEHYGQVEPVEIPPEVLVQHPLPRQELVQEWLSERRGRKVR
LAHPQRQQKAELIELVERNAAFELSRAQRSAEQHQLATEDLAQLLDLSQPPRRIEGYDIS
HIQGSDAVASQVVFVDGLPAKQHYRKYRIQSSSISAGHSDDFMAMAEIMRRRFRRWSQA-
---------KAEGADLTELRRAASTALHTGGLND-----------------------WPD
LVMIDGGKGQLSAVMEALRELDLHEELVVCSLAKQREEVFLPGAIQPLESEPDQLGVLLL
RRLRDEAHRFAVSFHRQQRGERMKRSRLSEIPGLGPKRVRDLLAHFRSIDAIQLASPEQI
AAAPGVGPALAQQVWGYFHPGDPEQALEGESSGEPLAVGREATPLV----
>YellB|86608727
-----------------------MTVP-------------------LIHSRDVLESRLKE
IPAEPGVYLMRDATDQILYVGKSKKLRSRVRSYFRF--T-SDLSPRIQRMVAQVCEIEFI
VTDNESEALALEDNLIKTHQPPYNVLLKDDKKYPYLCITWSEPYPQLYITRHRRLDRN--
------QDKYYGPYTDVGLLRHTLGLVKRIFPLRQR--PKPLYKDRTCLNYDIGRCPGVC
QGLISPEEYRKTLTQVAMIFQGQTDELIRELQEKMIQAAEQENYEAAARYRDQIRGLEQL
GESQKVSLPNSTVSRDALALAMNDSRACIQLFQVRAGKLVGRLGFVAE------------
-----NRGDDPGLILQRALQEHYQYCDPVEIPSEILTQYELPDHDFLESWLSQKKGRKVS
LVAPQRQSKAELIELVERNAQLELTRTQRLADRDAAALERLAEVLDLPDVPRRLEAYDIS
HIQGSDAVASQVVFIDGLPAKQHYRRYKIRNPEVRPGHSDDFASHAEVARRRFSKMTP--
--------------------------------ED-----------------------QPD
LVLIDGGKGQLSAVMAVLADLGL-DHLPVIALAKREEEIFLPGNPVPLRLPAQDPARLLL
QRLRDEAHRFALAFHRQQRKARQHASTLDEIPGLGKYRQKLLMEEFRSIARIQVASEDQL
AQVPGIGPKIARQIYRYFHPETQAESPETAQVE-----------------
>Syn7002|170076867
-------------------MATLNSVP-------------------LLQDPERLQQRLRE
IPTEPGVYFMHSRQGDILYIGKSKTLRNRVRSYFRD--A-RLHSPRIEMMVQQVADIEFI
VTDTEAEALALEANLIKQHQPYYNVLLKDDKKYPYVCITWSEDYPRFFITRKRHIGSK--
------GDRYYGPYVDTRLLRHTLGLMKRIFPLRQR--RQPLFKHRPCLNYDIGRCPGVC
QQLISPQEYRQTVQKVAMVFQGRSGELIETLTAQMAQAAENLQFEKAAQIRDQIKAIGAL
NADQKVSLPDDRVSRDAIALAADEHHCAIQLFQVRAGRLVGRLGFFTPLPEN--------
--LGPDLTVEYGKILQHVLETHYANVDGVEIPAEILVQYPLRDQEWLEKFLGDRRGNKVQ
IRQPQRQLKADLIAMVERNAQYELSRTQRTATKNLAALEDLASLLDLPELPKRIEGYDIS
HIQGSNAVASQVVFIDGIPAKQDYRHYKIKNPEIHIGRSDDFASMAEIMRRRFKKGLE--
--------------------------------KD-----------------------CPD
LIMIDGGKGQLSTVMGVLEELNLADKLNVISLAKKQEQVYLPYESNPLKSEKEQPGIQLL
RRVRDEAHRFAVSFHRQQRLKSSRRSQLDDIPGLGHHRKKQLLAHFHSLDYLREAKPEQI
AEVKGIGSHLAQEIYDYFHPS-----------------------------
>Cylr|282901037
-------------------MRAYSSLP-------------------LVKNPQQLESRLSE
IPHAPGVYLMRDDRDTIIYIGKSRKLRSRVRSYFRD--Y-TSKTQRINTMVQQITDIEFI
ITDTEAEALALEANLIKQHQPYFNVLLKDDKKYPYLCITWSEEYPRLFITRKRQRGTQKL
QGDRPHKDKYYGPYTDSTLLRGVLHICQQIFPMRQR--PQPLFKDRPCLNYDIGRCPGVC
QKLVSVEDYHKVVEKVAMVFQGRTEELIDILTLQMETAVSELKFEAAAGIRDQIIGLKSL
TARQKVSLPDDTVSRDAVALATDNQQAHIQLFQIRAGKLVGRLAFVAH------------
------GHADPGEILQRVLEEHYQTADSVEIPTEILVQYELPHGDILADFLRQRKGKKVN
IITPLRQTKAELIEMVEKNAQYELKRMQKMGEVNQKCLEDLAEILGLLDLPHRIEGYDIS
HIQGSNAVGSQVVFIDGLPAKQYYRHYKIKNSNVTIGHSDDFASLVEVIYRRFRQYIE--
----------------NPQLPRQGN-------DD-----------------------WPD
LIMIDGGKGQLSTVVNILQEVDLFKDLQVISLAKKREEIFLPDESQPLITQTEQPGVQLL
RRLRDEAHRFAIGFHRQQRSNQWQRSCLDEIPGLGVHRQKLLLAHFRTIDYIRQATVQQL
AEAPGIGLKLAQQIFAYFHP------------------------------
>Prom9303|124023198
--------------------MRLTSLQRVGHTAVENNLTNASQRTILLKDEKRLEQRLKE
IPAEPGCYLMRDGEDRLLYVGKSKCLRNRVRSYFRS--S-SDHGPRIRLMVRQIVEIEFI
VTDSEAESLVLESNLIKNQQPHFNVLLKDDKKYPYICITWSEEYPRIFITRRRRFRNK--
------NDRFYGPYVDVGLLRRTLFLVKRSFPLRQR--PRPLHQDRTCLNYSIGRCPGVC
QQKITPKDYHQVLRKVAMVFQGRNQELKVLLERQMERYSDRLDYESAANIRDQIKGLEQL
TEEQKMSLPDSSVSRDVLAIASDHRVAAVQLFQMRAGKLVNRLGFTAD------------
-----AVDQTLGSVLQRVIEEHYSQVDAVEVPPEVLVQYSLPQQELLIDWLSEQRGRRVQ
ISCPQRQAKAELIELVERNAVFELSRAKSGQQQQELATEDLAQLLELTTLPRRIEGYDIS
HIQGSDAVASQVVFIDGLPAKQHYRKYKIKSSSIKSGHSDDFMAMAEIMRRRFRRWARV-
---------KQEGSDFEKLQRCSGSTLQTDGLND-----------------------WPD
VVMIDGGKGQLSSVMEALRELDLHEDLVVCSLAKKHEQIFVPGQSKPLDSDPDQLGVVLL
RRLRDEAHRFAVSYHRQQRGVRMNRSRLTDIPGLGPRRVRDLLAHFQSIDAIQLASVQQI
SQAPGLGPALAFQVWTYFHPEADKALEEVA--------------------
>Syns7805|88808548
------------------------MPT-------------------LIEQPDRLEQRLKE
IPSEPGCYLMRDGEDRLLYVGKSKSLRSRVRSYFRS--R-HDLSPRIRLMVRQICEIEFI
VTDSEAEALALESNLIKNQQPHFNVLLKDDKKYPYLCITWSEPYPRIFITRRRRFRSP--
------LDRFYGPYVDVGLLRRTLFLVKRVFPLRQR--PRPLHADRTCLNYSIGRCPGVC
QEKISSEDYHRTLRKVAMVFQGRSDELQMLLHQQMERYSERMDYESAAKIRDQLQGLDQL
TADQKMSLPDASVSRDVIAMAGDDRLAAVQLFQMRAGKLVGRLGYLAD------------
-----ASNQPSGLTLQKVIEEHYSQVDSVEIPPELLVQHQLPQQPLIEEWLSEQRERKVQ
IHCPKQRQKADLIELVQRNADYELQRAKQGQEQQALATEDLAQLLELPIPPRRIEGYDIS
HIQGSDAVASQVVFIDGLPARQHYRKYKIRSSSIRAGHSDDFMAMAEIMRRRFRRWALA-
---------KKEGVDVGALRQKGGSALQTDGLND-----------------------WPD
VVMIDGGKGQLSAVMEALRELDLHEDLTICSLAKQREEVFLPGETQPLESDMDQLGVALL
RRLRDEAHRFAVSFHRQQRGERMKRSRLSDIPGVGPKRVKDLLAHFHSIDAIQLASVETL
VKAPGVGLALARDIRCFFHPEEDTQQDGAVQVSESIS-------------
>Syns7803|148239605
------------------------MPT-------------------LIEQPDRLEQRLKE
IPTEPGCYLMRDGDDRLLYVGKSKSLRSRVRSYFRS--R-HDLSPRIRLMVRQICDIEFI
VTDSEAEALALESNLIKNQQPHFNVLLKDDKKYPYLCITWSEAYPRIFITRRRRFRSP--
------LDRFYGPYVDVGLLRRTLFLVKRVFPLRQR--PRPLHPDRTCLNYSIGRCPGVC
QEKITSDDYHRTLRKVAMVFQGRSDELQTLLHAQMDRYAERLDFEAAAKIRDQLQGLDQL
TADQKMSLPDSSVSRDVIAMAGDDRLAAVQLFQMRAGKLVGRLGYLAD------------
-----ASNQPSGLTLQKVIEEHYSQVDSVEIPPELLVQHSLPQQTLIEEWLSEQRERKVQ
IHCPKQRQKADLIELVQRNADYELQRAKQGQEQQALATEDLAQLLELPVPPRRIEGYDIS
HIQGSDAVASQVVFIDGLPAKQHYRKYKIRSSSIRAGHSDDFMAMAEIMRRRFRRWARA-
---------KRDGVDVGALRQKGGSALQTDGLND-----------------------WPD
VVMIDGGKGQLSAVMEALRELDLHEDLNICSLAKQREEIFLPGESQPLDTDQDQLGVALL
RRLRDEAHRFAVSFHRQQRGERMKRSRLSDIPGVGPKRVKDLLAHFHSIDAIQLASVETL
AKAPGVGLALARDIRRFFHPEEDTQQDGAVLESEPVSR------------
>Cya0110|126657460
-----------------------------------------------------MDNQIRT
VPNEPGVYFMRDAQGDILYIGKSKQLRSRVRSYFQP--S-QDHSPRIALMVQQVANVEFI
VTDTEAEALALEANLIKQHQPYFNVLLKDDKKYPYICITWSEAYPRIFITRKRRLNHK--
------SDRYYGPYVDTHLLRQTLRLVKRVFPLRQR--PRPLFKDRPCLNYDIGRCPGVC
QGLISPEDYHIIVEKVAMIFQGRTEELLQKLSAQMELAASQLKFEQAGQIRDQIKAIKGL
GIDQKVTLPDDTISRDAIALAADETYTCIQLFQIRAGRLVGRLGFFAD------------
-----TVSGTPESILQRVLEEHYLQVDSVEVPSEILVQYPLPETDILRDWLGNKKGKKVN
IIVPQKQQKAELIRLVERNAGYELENTKRHAQQNLLALEDLAQLLDLPSLPHRIEGYDIS
HIQGSNPVASQVVFIDGVPAKQSYRHYKIKNPKITIGHSDDFASLAEVLSRRFRSYQNK-
---------SKTELS---------------KLED-----------------------YPD
LIMIDGGKGQLSSVTEILESMNLIPPLKVISLAKKREEIFLPGESKPVTSHPEQPGVQLL
RRVRDEAHRFAVTFHRQQRLKKSRHSRLEDIPGLGFHRQKQLLAHFHSIDYIREASIEKL
QEVSGIGQALATEIYDYFHPN-----------------------------
>Mica|166362764
------------------MFGNNLNST-------------------LIQDLDRLENRLRE
IPLEPGVYFLRDQNGEILYIGKSKKLRSRVRSYFRP--S-QPLSPRIALMVRQVTEIEFI
VTDTEAESLALEANLIKQHQPHFNTLLKDDKKYPYICITWSETYPRIFITRKRRINNQ--
------KDRYYGPYVDTRLLRYTLHLIKRTFPLRQR--PQPLFKDRPCLNYDIGRCPGVC
QKLISPQDYRETLQKVAMIFQGRTGELLEKLATKMLAASENLDFEQAATIRDQIRGLQAL
NTDQKVSLPDDTVSRDAIALAKDEQHCCIQLFQVRSGRLVGRLGFFAD------------
-----SQSANEGEILQKVLEEHYLSVEGVEIPSEILLPCELPEGEVLAGWLREKKGRKVE
LTVPQRQSKADLLAMVEKNALYELEKTKRSADRDLQSLQDLAVILDLPALPHRIEGYDIS
HIQGSNAVASGVVFIDGVAANQHYRHYKIKNPEVKIGHSDDFASLAEVIRRRFRRYA---
---------------ENPDNIAES--------DD-----------------------FPD
LVMIDGGKGQLSAVVAVLGEMNLLEQVKVVSLAKQREEIFLPGESSPLETDKEQPGVQLL
RRVRDEAHRFAVSFHRQQRMQKSRRSRLDEIPGLGFKRQKELLAHFHSLDYIREASLEQL
QQVTGIGEQLAKEIYNYFHPR-----------------------------
>Syns8109|260434379
-------------------MDAASGAP-------------------LLTQPERLERRLKE
IPAEPGCYLMRDGDDRILYVGKSKALRSRVRSYFRS--H-HDLSPRIRLMTRQVCEIEFI
VTDSEAEALVLESNLIKNLQPHFNVLLKDDKKYPYLCITWSEAYPRIFITRRRRFRSP--
------LDRFYGPYVDVGLLRRTLFLVKRVFPLRQR--PRPMYPDRTCLNFSIGRCPGVC
QEKISSEDYHRTLRKVAMVFQGRSDELQQLLQEQMERYAERMDYESAARVRDQLQGLDQL
TADQKMSLPDSSVSRDVLALAFDERLAAVQLFQMRAGKLVGRLGYTAD------------
-----ASGLEPGLILQRVIEEHYSQVDSVEVPPKLLVQHALPQQKLMEDWLSEQRERRVQ
IHCPQRQQKADLIELVQRNAEFELLRAKQGQEKQSLATEDLAQLLELPTPPRRIEGYDIS
HIQGSDAVASQVVFIDGLPAKQHYRKYKIRSSSIQAGHSDDFMAMAEIMRRRFRRWARA-
---------KAEGLDVGALRHKGGSALQTDGLND-----------------------WPD
VVMIDGGKGQLSAVMEALRELDLHEDLNVCSLAKQREEVFLPGESQPLESEPDQLGVVLL
RRLRDEAHRFAVSFHRQQRGERMKRSRLSDIPGVGPKRVKDLLAHFHSIDAIQLASVETL
SKAPGVGPALARDIHDFFHPSDDGTDADARAALEEQPQELSA--------
