# Supplementary material for: Genome fluctuations in cyanobacteria reflect evolutionary, developmental and adaptive traits
Source: BMC Evol Biol. 2011 Jun 30;11:187. doi: 10.1186/1471-2148-11-187 (PMC3141437; doi:10.1186/1471-2148-11-187)
Supplement: Additional file 8 — Individual and concatenated alignments for protein groups. Compressed file containing all alignments of individual groups (fasta format) and the concatenated alignment of 285 single-copy genes (phylip format). [file 1471-2148-11-187-S8.GZ › Cyanos1491.faa]

>Syne7942|161344092
--------------------------------------------MTKFIFVTGGVVSSIG
KGIVAASLGRLLKSRGYSVSILKLDPYINVDPGTMSPYQHGEVFVTADGAETDLDLGHYE
RFTDTPMSRLNSVTTGSIYQAVINKERRGDYNGGTVQVIPHITAEIRDRIHRVAQDTHPD
VVITEIGGTVGDIESLPFLEAIRQFRKDVGRRDLAYIHVTLVPWIPSAGEMKTKPTQHSV
KELRSIGIQPDILVCRCDRPLQAGMKEKMSEFCNVSPEAVITSQDASSIYEVPLMLEREG
LAEQVLDILQLEQRQPDLTQWQRWVHQLQNPSR--------------RVEVVIVGKYVRL
NDAYLSVSESLRHAAASADADLQLRWVDAEDLENGDPATYLDGVDGIVVPGGFGARGVDG
KVAAIQFARDHQIPFLGLCLGMQAAVIDWARNVAGLDGANSAEFDPETPHPVIALLPEQQ
DVVDLGGTMRLGLCPCKIQSGSLAQRLYGED-IIYERHRHRYEFNNAYRSLFLESGYCVS
GTSPDSHLVEIVERPDHPFFIACQFHPEFVSRPNHPHPLFQGLIKAA-----LGSDLTLV
DPAPLPAETV---------------
>PromCC|33241302
--------------------------------------------MAKFVFVTGGVVSSIG
KGIVAASLGRLLKSRGYSVSILKLDPYLNVDPGTMSPFQHGEVFVTEDGAETDLDLGHYE
RFTDTAMSRLNSVTTGSIYQSVINKERRGDYNGGTVQVIPHITKEIRERIHRVSANSNAD
IIITEIGGTVGDIESLPFLEAIREFKGDVGRNDIAYIHVTLLPFINTSGEIKTKPTQHSV
KELRSIGIQPDVLVCRSDRNINKELKTKISGFCGVHAEAVIPALDADSIYSVPLSLKKEG
LCREILKILELEDHQCDLEEWEALIHQLRNPGP--------------SVTVAVVGKYVRL
NDAYLSVVEALRHACIAQNASLNITWVSAEKIETEGPENLLEGIDAIVVPGGFGNRGVNG
KITAIQWAREKRIPFLGLCLGMQCAVIEWARNIAGLKEATSSELDPNASHPVIHLLPEQQ
DVIDLGGTMRLGVYPCRLTPETMGHKLYGEE-VVYERHRHRYEFNNSYRNLFVESGYSIS
GTSPDGRLVELIELKSHPFFTACQYHPEFLSRPGKPHPLFQGLIEAA------QLRLPAT
PQEVFKNTLPNFQKNK---------
>Crow|67925923
--------------------------------------------MTKFVFVTGGVVSSIG
KGIVAASLGRLLKSRNYSVSILKLDPYINVDPGTMSPYQHGEVFVTDDGAETDLDLGHYE
RFTDTPMSRLNSVTTGSIYQAVLNKERRGAYMGGTVQVIPHITNEIKERIHRVAKNTTPD
IVITEIGGTVGDIESLPFLEAIRQFRKDVGRNNVLYMHVTLIPWIPAAREMKTKPTQHSV
KELRSIGIQPDVLVCRCDRPLKEGMKEKLSEFCDVPVESVITAQDASSIYEVPLVVEKEG
LAQQTLELLRLEPRKPDLSQWQTLIQRMQSPKR--------------QIEVALVGKYVQL
SDAYLSVVESLVHGGIATDSEVKLRWVDAEDIENYGAEKYLNDVGGIIVPGGFGIRGVDG
KVKAIEYARKEKIPFLGLCLGMQCAVIEWGRNVARLNNVNSAEFEPETANPVINLLPEQQ
DVVDLGGTMRLGLYPCRISPDTLAASLYGQE-VIYERHRHRYEFNNAYRNQLLETGYKVS
GTSPDGRLVEIIELSDHPFFIATQFHPEFRSRPNCAHPLFLGFVKAA----IEQTKSS--
-------------------------
>Syn7335|254424779
--------------------------------------------MTKFVFVTGGVVSSIG
KGIVAASLGRLLKSRDYSVSILKLDPYINVDPGTMSPFQHGEVFVTEDGAETDLDLGHYE
RFTDTSMSRLNSVTTGAIYQSVINKERRGDYEGGTVQVIPHVTNEIKSRIHRVARNRNPD
VVIVEIGGTVGDIESLPFMEAIRQFKQDVGPHDVLYMHVTLIPWIPAAHELKTKPTQHSV
KELRSIGIQPDILVCRSERPLREELRQKISSFCNVPLPCVIQALDARSIYEVPLYMEKEG
LAEQTLDFLQLSQRSPDLTKWTTLVQRMHRPSK--------------SIEVAIVGKYIQL
NDAYLSVIEALTHAGTHFETEVKIRWVDSEDIEQHGPQKHLKEVAAIIVPGGFGSRGVDG
KIQTIQYARENRIPFLGLCLGMQCLVMEWAQNIAKLEQANSSEFDEQTANPVISLMPEQE
DVVDLGGTMRLGLWPCRIEPNTLASKLYNKE-VIYERHRHRYEFNNAYRNLFLETGFMVS
GTSPDGRLVEIVELPSHPYFIACQFHPEFQSRPSTPHPMFLGLVEAA----LKDNTFVEE
IKRMETSVSV---------------
>Syn307|148243541
--------------------------------------------MAKFVFVTGGVVSSIG
KGIVAASLGRLLKSRGYRVSILKLDPYLNVDPGTMSPFQHGEVFVTEDGAETDLDLGHYE
RFTDTAMSRLNSVTTGSVYQSVINKERRGDYNGGTVQVIPHITGEIRERIHRVAANSNAD
VVITEIGGTVGDIESLPYLEAIREFRGDVGRNDLAYVHVTLLPYIGTSGELKTKPTQHSV
KELRSIGIQPDILVCRSDRPIDDELKAKIGGFCGVPTKAVVPSLDADSIYAVPIALEKGG
LCRQVLDVLSLQDHESDMASWEALVQKLRNPGP--------------AVKVALVGKYVQL
NDAYLSVVEALRHACIHCDSALDLHWICAEQIEENGADGLLKGMDAVVVPGGFGNRGVDG
KIAAIRWAREQRVPFLGLCLGMQTAVIEWARNTAGLVGATSAELEPATTHPVIHLLPEQQ
DVVDLGGTMRLGVYPCRLSPGSKAHELYGEE-VVYERHRHRYEFNNAYRNLFLESGYEIS
GVSPDGRLVELIELKGHPYFLACQYHPEFLSRPGRPHPLFTGLIQAA------SQRLPQS
PSEAISQRA----------------
>Syn9605|78214101
--------------------------------------------MAKFVFITGGVVSSIG
KGIVAASLGRLLKSRGYNVSILKLDPYLNVDPGTMSPFQHGEVFVTEDGAETDLDLGHYE
RFTDTAMSRLNSVTTGSIYQSVINKERRGDYNGGTVQVIPHITGEIRERIHRVASNSNAD
VVITEIGGTVGDIESLPFLEAIREFREDVGRNDLAYIHVTLLPFIGTSGELKTKPTQHSV
KELRSIGIQPDVLICRSDRDISDDLKRKIGGFCGVPTRAVIPSLDADSIYAVPLILEQEG
LCREVLDVLNLTDHDSDMAAWEQLVNKLRNPGP--------------SVKIALVGKYVQL
NDAYLSVVEALQHACIAQDASLDLHWVCAEQIEADGADTLLRGMDAVVVPGGFGNRGVDG
KIAAIRCAREQRVPFLGLCLGMQTAVIEWARNQAGLTGATSAELDENTPHPVIHLLPEQQ
DVVDLGGTMRLGVYPCRIAPGTLAQRLYGDE-VVYERHRHRYEFNNSYRNLFLESGYVVS
GTSPDGRLVELIELKGHPFFTACQYHPEFLSRPGQPHPLFRGLIEAA------QQRLPDS
PAEALRQQGDIAIP-----------
>Nosp|186686070
--------------------------------------------MTKFIFVTGGVVSSIG
KGIVAASLGRLLKSRGYSVSILKLDPYINIDPGTMSPFQHGEVFVTQDGAETDLDLGHYE
RFTDTSMSRLNCVTTGSIYQAVINKERRGDYNGGTVQVIPHITNEIKERILRVAKSTNPS
VVITEIGGTVGDIESLPFLEAIRQFRKEVGRQHVLYMHVTLVPWIASAGEMKTKPTQHSV
KELRSIGIQPDILVCRSDRPLPKGLKQKLSGFCDVPEECVITSQDAKSIYEVPLNLEREG
MAEQVLNLLQMEQRQPDLTQWQTLVQRLHTPKH--------------ELEIAIVGKYVQL
SDAYLSVVEALNHAAISTYGKLRLRWVNSEDLENESAETHLGGVDGVVVPGGFGVRGVDG
KIAAIKYARDRQIPFLGLCLGMQCSVIEWARNIGGLTDANSAEFDPHTTNPVINLLPGQQ
EVVDLGGTMRLGLYPCRVLPDTLAFKLYQED-VIYERHRHRYEFNNAYRDLLLKSGYAIS
GTSPDGQLVEIVELPKHPFFLACQFHPEFQSRPSSPHPLFKGFIQAA----IALSLSTST
TPTPLEVS-----------------
>PromAS|123969431
--------------------------------------------MSKFVFVTGGVVSSIG
KGIVAASLGRLLKSRGYSVSILKLDPYLNVDPGTMSPFQHGEVFVTEDGAETDLDLGHYE
RFTDTAMTRLNSVTTGSIYQAVINKERRGNYNGGTVQVIPHITGEIRERIHRVAANSNAD
IIITEIGGTVGDIESLPFLEAIREFKNDVNRNDVAYIHVTLLPYIKTSGEIKTKPTQHSV
KELRSIGIQPDLLVCRSDKSINEALKKKLSGFCGVNINSVIEALDADSIYSVPLSLKKEG
LCKETLKYLDLEDKKCDLKNWEQLIHNLRNPGD--------------PIKVALVGKYIEL
GDAYLSVVEALRHACIEQRALLDLHWVSAEMIENNSAETYLNEVDAIVVPGGFGNRGVNG
KISAIKFARENKIPFLGLCLGMQCAVIEWARNVANLPDASSSELDPNTPNPVIHLLPEQE
DVVDLGGTMRLGVYPCRLTKNTTGKNLYDED-VIYERHRHRYEFNNYYKQSFLDSGYKIS
GTSPDGRLVELIELENHPYFLACQYHPEFLSRPGKPHPLFKGLIKAS------QDKLTQS
N------------------------
>Rapb|282898421
--------------------------------------------MTKFIFVTGGVVSSIG
KGIVAASLGRLLKSRDYSVSILKLDPYINVDPGTMSPFQHGEVFVTQDGAETDLDLGHYE
RFTDTYMSRLNSVTTGLIYQSVINKERRGDYNGGTVQVIPHITNEIKERVIRVAKETNPA
ALITEIGGTVGDIESLPFLEAIRQLRKEVGKQNVLYMHVTLLPWIASAGEMKTKPTQHSV
KELRSIGIQPDILVCRCDRPIPVGLKQKLSEFCDVPVECVITCQDASSIYEVPLILEKEG
LAQQTLDLLQMEQREPDLTHWETMVERMSHPQS--------------PVEIAIVGKYVRL
GDAYLSVVESLRHAAIATYGDLRLRWVNSEILEVEPPDNYLLGVDGIIVPGGFGIRGVDG
KISAIEYARNRQIPFLGLCLGMQCSIIEWARNVEGLVGANSAEFDPKTDYPVINLLPDQQ
DVIDIGGTMRLGLYPCHVQPNTLAFDLYQEE-VIYERHRHRYEFNNLYRNHLLNSGYVIS
GTSPDGRLVEIVEYPQHPFFIACQFHPEFQSRPSHPHPLFKGFMEAA----ISHTHQGKK
-QLPHGFPQFPRV------------
>YellA|86606146
--------------------------------------------MAKFVFITGGVVSSIG
KGIVAASLGRLLKSRNYTVSILKLDPYINVDPGTMSPYQHGEVFVTDDGAETDLDLGHYE
RFTDTNMSKLNNVTTGAIYQAVIYKERRGDYQGSTVQVIPHVTQEIKERIRRVARETNPD
VVLVEVGGTVGDIESLPFLEAIRQFRKDVGRANVAYVHVTLVPLIKAAGEMKTKPTQHSV
KELRSIGIQPDVLVCRCEQPLPRSIKEKISEFCDVPVECVIQAQDAPSIYDVPLVLEQEG
LAQRVLQILNLEPQQPDLREWELLVQRLHHPQE--------------QVEIAIVGKYVRL
TDAYLSVAEALRHAGLALNAGVTLRWISSEEVEERGPEALLADVDGVVVPGGFGSRGIEG
KVATIRYVRERGIPFLGLCLGMQCAVIDWGCNIAGLERANSYEFDPDTPHPVISLLPEQK
DVEHLGGTLRLGLYPCRILPDTLAAKLYGES-IVYERHRHRYEFNNAYRSLFLESGYVIS
GVSPDNRLVEIIELPSHPFFIATQFHPEFRSRPNRPHPLFLGLIEAA----LRSRSRPQA
LQLQNTG------------------
>Prom9215|157414295
--------------------------------------------MSKFVFVTGGVVSSIG
KGIVAASLGRLLKSRGYSVSILKLDPYLNVDPGTMSPFQHGEVFVTEDGAETDLDLGHYE
RFTDTAMTRLNSVTTGSIYQAVINKERRGSYNGGTVQVIPHITGEIRERIHRVAANSNAD
IIITEIGGTVGDIESLPFLEAIREFKNDVNRNDVAYIHVTLLPFIKTSGEIKTKPTQHSV
KELRSIGIQPDLLVCRSDKSINEGLKKKLSGFCGVNIKSVIEALDADSIYSVPLALKKEG
LCKETLKYLELEDKECDLKNWEALIHNLRNPGD--------------PIKVALVGKYIEL
GDAYLSVVEALRHACIEKKASLDLHWVSAEMIEKGSAETYLKEVDAIVVPGGFGNRGVNG
KISAIKFAREKKIPFLGLCLGMQCAVIEWARNVANLPDASSSELNPDTPNPVIHLLPEQE
DVVDLGGTMRLGVYPCRLTNNTTGKKLYDED-VIYERHRHRYEFNNYYKQSFLNSGYKIS
GTSPDGRLVELIELENHPYFLACQYHPEFLSRPGKPHPLFQGLIKAS------QEKLTQS
N------------------------
>PromN2A|72383129
--------------------------------------------MAKFVFVTGGVVSSIG
KGIVAASLGRLLKSKGYSVSILKLDPYLNVDPGTMSPFQHGEVFVTEDGAETDLDLGHYE
RFTDTAMSRLNSVTTGSIYQAVINKERRGDYDGRTVQVIPHITREIRERIKRVANNSGAD
VVISEIGGTVGDIESLPFLEAIREFKGDVKRNDVVYVHVTLLPYIGTSGEIKTKPTQHSV
KELRSIGIQPDILVCRSDRPINDGLKNKIGGFCGVNSDAVIASLDADSIYSVPLALKDEG
LCKEVLDCLDLNDHESDLKDWERLVHKLRNPGP--------------SVKVALVGKYVQL
NDAYLSVVEALRHACISHDASLDLHWINAENIESEGAEKLLQGMDAIVVPGGFGNRGVNG
KIAAIRWAREQRVPFLGLCLGMQCAVIEWARNIAGLEDASSAELNPNSKHPVIHLLPEQQ
DVVDLGGTMRLGVYPCRLQANTTGQSLYNEE-VVYERHRHRYEFNNSYRTLLMESGYVIS
GTSPDGRLVELIELKNHPFFIACQYHPEFLSRPGKPHPLFGGLIQAA------QMRVPSS
PSEAFNPQSKIIEKKSLEQQ-----
>Syns9917|87123420
--------------------------------------------MAKFVFVTGGVVSSIG
KGIVAASLGRLLKSRGYNVSILKLDPYLNVDPGTMSPFQHGEVFVTEDGAETDLDLGHYE
RFTDTAMSRLNSVTTGSIYQAVINKERRGDYNGGTVQVIPHITGEIRERIHRVAANSGAD
VVITEIGGTVGDIESLPFLEAIREFRGDVGRHDLAYIHVTLLPYIGTSGELKTKPTQHSV
KELRSIGIQPDLLVCRSDREINDELKRKIGGFCGVPQRAVIPSLDADSIYAVPLTLEEEG
LCREVLDVLQLTDHESDMTGWSQLVHKLRNPGP--------------AVKVALVGKYVQL
NDAYLSVVEALRHACLAQDASLDLHWVCAEEIEGRGPEPLLQGMDAVVVPGGFGNRGVDG
KVAAIRWAREQRVPFLGLCLGMQTAVIEWARNQAGLSGASSAELDPGTTHPVIHLLPEQQ
DVVDLGGTMRLGVYPCRLAPGTMAARLYGAE-VVYERHRHRYEFNNAYRSLFLESGYAIS
GTSPDGRLVELIELPDHPFFTACQYHPEFLSRPGRPHPLFRGLIEAA------QQRLA--
-------------------------
>Prom9312|78780167
--------------------------------------------MSKFVFVTGGVVSSIG
KGIVAASLGRLLKSRGYSVSILKLDPYLNVDPGTMSPFQHGEVFVTEDGAETDLDLGHYE
RFTDTAMTRLNSVTTGSIYQAVINKERRGSYNGGTVQVIPHITREIRERIHRVASNSNAD
IIITEIGGTVGDIESLPFLEAIREFKNDVNRNDVAYIHVTLLPYIKTSGEIKTKPTQHSV
KELRSIGIQPDLLVCRSDKSINEGLKKKLSGFCGVNINSVIEALDADSIYSVPLSLKKEG
LCKETLKYLELEDKECDLKNWEKLVHNLRNPGT--------------PIKVALVGKYIEL
GDAYLSVVEALRHACIEQKALLDLHWVSAEMIEKDSAETYLNEVDAIVVPGGFGNRGVNG
KISAIKFARENKIPFLGLCLGMQCAVIEWARNVANLPDASSSELDPKTPNPVIHLLPEQE
DVVDLGGTMRLGVYPCRLTNNTIGKKLYDED-VIYERHRHRYEFNNYYKQSFLNSGYKIS
GTSPDGRLVELIELDNHPYFLACQYHPEFLSRPGKPHPLFKGLIKSS------QENLTQS
N------------------------
>SynsBL|116071890
--------------------------------------------MAKFVFITGGVVSSIG
KGIVAASLGRLLKSRGYNVSILKLDPYLNVDPGTMSPFQHGEVFVTEDGAETDLDLGHYE
RFTDTAMSRLNSVTTGSIYQSVINKERRGAYNGGTVQVIPHITGEIRERIHRVAANSGAD
VVITEIGGTVGDIESLPFLEAIREFRGDVGRQDLAYIHVTLLPFIGTSGELKTKPTQHSV
KELRSIGIQPDVLVCRSDREINEDLKRKIGGFCGVPNRAVIPSLDADTIYAVPLTLEEGG
LCREVLDVLQLTDHESDMTAWSQLVHNLRNPGP--------------SVKVALVGKYVQL
NDAYLSVVEALRHACIAQDASLDLHWVCAEQIETDGADALLRGMDAVVVPGGFGNRGVDG
KIAAIRWAREQRVPFLGLCLGMQTAVIEWARNQAGLPEATSEELDPSTPHPVIHLLPEQQ
DVVDLGGTMRLGVYPCRIAPDTLAERLYGEQ-VVYERHRHRFEFNNAYRNLFLEAGYVVS
GTSPDGRLVELIELKGHPFFTACQYHPEFLSRPGRPHPLFRGLIEAA------QQRLPDS
PAQAIRNQGEVTTP-----------
>Prom9515|123967113
--------------------------------------------MSKFVFVTGGVVSSIG
KGIVAASLGRLLKSRGYSVSILKLDPYLNVDPGTMSPFQHGEVFVTEDGAETDLDLGHYE
RFTDTAMTRLNSVTTGSIYQAVINKERRGSYNGGTVQVIPHITGEIRERIHRVASNSNAD
IVITEIGGTVGDIESLPFLEAIREFKNDVNKNDVTYIHVTLLPYIKTSGEIKTKPTQHSV
KELRSIGIQPDLLVCRSDKEINDSLKRKLSGFCGVNLNCVIEALDADSIYSVPLSLKKEG
LCKETLRCLDLEDKECDLESWEKIIHNLRNPGN--------------PIKVALVGKYIEL
GDAYLSVVEALRHACIEQKAFLDLHWVSAEMIEEKSAEEYLHDVDAIVVPGGFGNRGVNG
KIASIKFAREKKIPFLGLCLGMQCAVIEWARNVVQLPGASSSELDPESENPVIHLLPEQE
DIVDLGGTMRLGVYPCRLQKNTTGKELYNED-VIYERHRHRYEFNNFYKQIFVDSGYKIS
GTSPDGRLVELIELVNHPYFLACQYHPEFLSRPGKPHPLFKGLIKAS------REKLEQS
K------------------------
>Cya8802|257058458
--------------------------------------------MTKFVFVTGGVVSSIG
KGIVAASLGRLLKSRNYSVSILKLDPYINVDPGTMSPFQHGEVFVTEDGAETDLDLGHYE
RFTDTSMSRLNSVTTGSIYQAVINKERRGAYMGGTVQVIPHITNEIKERIHRVAKNTNPD
VVITEIGGTVGDIESLPFLEAIRQFRKDVGRNNVVYMHVTLIPWIPAAREMKTKPTQHSV
KELRSIGIQPDVLVCRCDRPLKEGMKEKLSEFCDVPVESVITAQDASSIYEVPLIVEREG
LAQQTLALLNLEPRQPNLTDWQTLVQRMQTPQR--------------QIEIALVGKYVQL
SDAYLSVVESLVHGGIAVNSEVKLNWVNAEDIEQYGAEKFLKDVSGIVVPGGFGIRGVDG
KVQAIQYARQQKIPFLGLCLGMQCAVIEWARNIARLERSNSAEFDPETPNPVINLLPEQE
DVVDLGGTMRLGLYACRLSPDTLASSLYPQE-VIYERHRHRYEFNNAYRSLLIETGYVVS
GTSPDGRLVEIIELPGHPFFIATQFHPEFQSRPNSPHPLFLGFVKAA----VDHYSTCLT
EDEECEEVKG---------------
>Prom9313|33864483
--------------------------------------------MAKFVFVTGGVVSSIG
KGIVAASLGRLLKSRGYSVSILKLDPYLNVDPGTMSPFQHGEVFVTEDGAETDLDLGHYE
RFTDTAMSRLNSVTTGSIYQAVINKERRGDYNGGTVQVIPHITGEIRERIHRVAANSGAD
VVITEIGGTVGDIESLPFLEAIREFRGDVGRNDLAYIHVTLLPFIGTSGELKTKPTQHSV
KELRAIGIQPDVLVCRSDRPINEDLKSKIGGFCGVPNRAVITALDADSIYAVPISLEEEG
LCLEMLDVLNLTDHDSDMKSWVELVHKLRNPGP--------------AVKVALVGKYVQL
NDAYLSVVEALRHACLTQDASLELSWVCAEQIETHGPENLLKGMDAVVVPGGFGNRGVDG
KVAAIRWAREQRVPFLGLCLGMQCAVIEWARNQAGLTGASSSELEPDTNHPVIHLLPEQQ
DVVDLGGTMRLGVYPCRIAPDTLAQKLYGEQ-VVYERHRHRYEFNNSYRNLFIESGYTIS
GSSPDGRLVELIELKGHPFFTACQYHPEFLSRPGKPHPLFRGLIEAA------QLRLPAS
PDEALRRQSQTNISAQEQPSRIG--
>Cya7822|196257659
MLDDDLLGANKISVAILGNFATMVWGEYLDINNVHYSLYNLETFMTKFVFVTGGVVSSIG
KGIVAASLGRLFKSRDYSVSILKLDPYINVDPGTMSPFQHGEVFVTDDGAETDLDLGHYE
RFTDTPMSRLNSVTTGSIYQAVINKERRGDYMGGTVQVIPHITNEIKERILRVAKNTNPD
IVITEIGGTVGDIESLPFLEAIRQFRKDVGRNNVVYMHVTLIPWIPAAGEMKTKPTQHSV
KELRSIGIQPDVLVCRCDRPLQPGLKEKLSAFCDVPVASVIMSQDASSIYQVPLNLEEEG
LAQQTLELLNLEPRQPNLTQWRTLVQQMQSPTQ--------------HLEIALVGKYVQL
SDAYLSVVEALGHAAITTHSEVKVRWVNAENIEAEGAEKYLQGVDGIVVPGGFGVRGVDG
KVLTIEYARKNNIPFLGLCMGMQCSVIEWARNIAHLDKANSAEFDPECPNPVINLLPEQQ
DVVDLGGTMRLGLYPCRLTPDTVTFSLYAQE-VVYERHRHRYEFNNAYRSLFLETGYVIS
GTSPDGRLVEIIELPGHPFFIATQFHPEFRSRPSSPHPLFFGFVKAALGYKCNHVSESPI
PTHLEPVVEESTTMVLG--------
>Cya7424|218439003
--------------------------------------------MTKFVFVTGGVVSSIG
KGIVAASLGRLFKSRDYSVSILKLDPYINVDPGTMSPFQHGEVFVTDDGAETDLDLGHYE
RFTDTPMSRLNSVTTGSIYQAVINKERRGDYMGGTVQVIPHITNEIKERIHRVAKNTNPD
IVIIEIGGTVGDIESLPFLEAIRQFRKEVGRNNVVYMHVTLIPWIPAAGEMKTKPTQHSV
KELRSIGIQPDVLVCRCDRPLQPGLKEKLSAFCDVPVASVIMSQDASTIYQVPLNLEEEG
LAQQTLELLNLEPRQPDLSQWRTLVQQMQSPSK--------------QIEVALVGKYVQL
SDAYLSVVEALGHAAIATNSVVKIRWVSAEDLENDSAEQHLEGVSGIVVPGGFGVRGVDG
KVRAIEYARHHNIPFLGLCMGMQCSVIEWARNIAHLEKANSAEFDRESPNPVINLLPEQQ
DVVDLGGTMRLGLYPCRLTPDTQTFALYKQE-VVYERHRHRYEFNNAYRSLFLETGYVIS
GTSPDGRLVEIIELPGHPFFIATQFHPEFRSRPSTPHPLFLGFVKAS--VDYNHVSLDSK
IQTHIELVTEENTPSIALG------
>PromN1A|124026868
--------------------------------------------MAKFVFVTGGVVSSIG
KGIVAASLGRLLKSKGYSVSILKLDPYLNVDPGTMSPFQHGEVFVTEDGAETDLDLGHYE
RFTDTAMSRLNSVTTGSIYQAVINKERRGDYDGRTVQVIPHITREIRERIKRVANNSGAD
VVISEIGGTVGDIESLPFLEAIREFKGDVKRNDVVYVHVTLLPYIGTSGEIKTKPTQHSV
KELRSIGIQPDILVCRSDRPINDELKNKIGGFCGVNSEAVIASLDADSIYSVPLALKDEG
LCKEVLDCLDLNDHESDLKDWERLVHKLRNPGP--------------SVKVALVGKYVQL
NDAYLSVVEALRHACISHDASLDLHWINAENIESEGAEKLLQGMDAIVVPGGFGNRGVNG
KIAAIRWAREQRVPFLGLCLGMQCAVIEWARNIAGLEDASSAELNPNSKHPVIHLLPEQQ
DVVDLGGTMRLGVYPCRLQANTTGQSLYNEE-VVYERHRHRYEFNNSYRTLLMESGYVIS
GTSPDGRLVELIELKNHPFFIACQYHPEFLSRPGKPHPLFGGLIQAA------QIRVPSS
PSEAFNPQSKIIEKKSLEQQ-----
>Micc|254411090
--------------------------------------------MAKFVFVTGGVVSSIG
KGIVAASLGRLLKSRDYSVSILKLDPYINVDPGTMSPFQHGEVFVTADGAETDLDLGHYE
RFTDTLMSRLNSVTTGSIYQAVLNKERRGDYMGGTVQVIPHITNEIKERIHRVAKNTNPD
VVITEIGGTVGDIESLPFLEAIRQFRKDVGRNNVLYMHVTLLPWIPSAGEMKTKPTQHSV
KELRSIGIQPDILVCRCDRPLQPGIKEKLSEFCDVPVESVITSPDANSIYEVPLILEQEG
LANQSLDLLQLPQREPDLSQWQTLVERMHRPIH--------------QVEIAIVGKYIRL
SDAYLSVVEGLRHAAIALGSEFNIRWVSSEDIETEGAEKFLAGANAIIVPGGFGIRGVDG
KVAAIEYARTQKIPFLGLCLGMQCSVIEWAQNIALLEDAHSAEFVPNARNPVINLLPEQQ
DVVDLGGTMRLGMCPCRILPNTLAASLYEEE-VIYERHRHRYEFNNAYRNLLLDTGYMIS
GTSPDGRLVEIIEYPDHPFFLATQFHPEFSSRPSTPHPLFKGFVQAA----IEQCQSEDA
ISPTNASIIQQSPVQVS--------
>Prom9202|254526358
--------------------------------------------MSKFVFVTGGVVSSIG
KGIVAASLGRLLKSRGYSVSILKLDPYLNVDPGTMSPFQHGEVFVTEDGAETDLDLGHYE
RFTDTAMTRLNSVTTGSIYQAVINKERRGSYNGGTVQVIPHITGEIRERIHRVAANSNAD
IIITEIGGTVGDIESLPFLEAIREFRNDVNRNDVAYIHVTLLPFIKTSGEIKTKPTQHSV
KELRSIGIQPDLLVCRSDKSINEGLKKKLSGFCGVNIKSVIEALDADSIYSVPLALKKEG
LCKETLKYLELEDKECDLKNWEALIHNLRNPGD--------------PIKVALVGKYIEL
GDAYLSVVEALRHACIENKVLLDLHWVSAEMIEKDSAETYLKKVDAIVVPGGFGNRGVNG
KISAIKFAREKKIPFLGLCLGMQCAVIEWARNVANLPDASSSELNPDTPNPVIHLLPEQE
DVVDLGGTMRLGVYPCRLTNNTTGKKLYDED-VIYERHRHRYEFNNYYKQSFLNSGYKIS
GTSPDGRLVELIELENHPYFLACQYHPEFLSRPGKPHPLFQGLIKAS------QEKLTQS
N------------------------
>Nods|119510205
--------------------------------------------MTKFIFVTGGVVSSIG
KGIVAASLGRLLKSRDYSVSILKLDPYINIDPGTMSPFQHGEVFVTEDGAETDLDLGHYE
RFTDTSMSRLNSVTTGSIYQAVINKERRGDYNGGTVQVIPHITNEIKERILRVAQDTNPS
VLITEIGGTVGDIESLPFLEAIRQLRKEVGRQNVLYMHVTLIPWIASAGEMKTKPTQHSV
KELRSIGIQPDILVCRCDRAIPLGLKRKLSEFCDVPQECVITAQDASSIYEVPLIVEREG
LAEQALDLLQMEQRQPNLVQWQTMVERLYSPKY--------------TVEIAIVGKYVRL
SDAYLSVVEALRHAAISTYGDLRLRWVNSEDLENESAETYLAGVDGILVPGGFGIRGVDG
KIAAIKYARDRQIPFLGLCLGMQCSVIEWARNVEGLNGANSAEFDPETKYPVINLLPEQQ
DVVDLGGTMRLGLYPCHLLPNTLAANLYQQE-VVDERHRHRYEFNNNYRNLLLESGYVIS
GTSPDGRLVEIVEFPQHPFFLACQFHPEFHSRPSTPHPLFKGFMEAS----INRTHSISN
LPTPVEVS-----------------
>Cyab|254432299
----------------------------------MPSNSAPAGHATKFVFVTGGVVSSIG
KGIVAASLGRLLKSRGYSVSILKLDPYLNVDPGTMSPFQHGEVFVTEDGAETDLDLGHYE
RFTDTAMSRLNSVTTGSIYQAVINKERRGDYNGGTVQVIPHITGEIRERIHRVAANSGAD
VVIGEIGGTVGDIESLPFLEAIREFRGDVGRQDLAYVHVTLLPYIGTSGELKTKPTQHSV
KELRSIGIQPDVLVCRSDREISGDLKGKIGGFCGVPQRAVIQALDADSIYAVPLAMEQEG
LCREVLSVLNLPDHDSDMMRWQELVTKLRHPGP--------------AVKVALVGKYVQL
NDAYLSVVEALRHACLEQDASLDLHWICAEQIETLGADVLLHGMDAVVVPGGFGNRGVDG
KVEAIRWAREQRVPFLGLCLGMQCAVIEWARNIAGLAGATSAELDADSPHPVIHLLPEQQ
DVVDLGGTMRLGVYPCRLTPGTLGQRLYGEE-VVYERHRHRYEFNNAYRNRFLDSGYRIS
GSSPDGRLVELIELADHPFFTACQYHPEFLSRPGKPHPLFRGLVEAA-----QQRRLSQA
PSRTTDLDCVTHC------------
>Acam|158336054
--------------------------------------------MTKFVFVTGGVVSSIG
KGIVAASLGRLLKSRNYSVSILKLDPYINVDPGTMSPFQHGEVFVTDDGAETDLDLGHYE
RFTDTAMSRLNSVTTGSIYQSVLNKERRGDYEGGTVQVIPHITNEIKDRIKRVAKQATPD
VLIIEIGGTVGDIESLPFLEAIRQFRKDVGRDNILYTHVTLMPWIPAAGEMKTKPTQHSV
KELRSIGIQPDILVCRCDRPLSEGIKEKVSEFCDVPVEAVITSQDASSIYAVPLILEQEG
LAQQVLKFMHLEQRRPDLTQWQALVHQLDHPSQ--------------TIEIALVGKYVQL
SDAYLSVVESLQHAAVAQGIAVQIRWVNSEEIEAHGPDRYLADAAGIIVPGGFGIRGVDG
KIAAIQYARDNQVPFLGLCLGMQCAVIEWARHIAGLEDANSAEFNPETRNPVINLLPEQQ
DVVDLGGTMRLGLYPCRLLPDTLASRLYPQETIVYERHRHRYEFNNAFRPLFLESGYVVS
GTSPDGRLVEMIELPSHPFFIATQFHPEFRSRPNDPHPLFAGLVGAC----LADNGNNAN
HHDSTPAEPLVSEPLSS--------
>Prom9301|126697218
--------------------------------------------MSKFVFVTGGVVSSIG
KGIVAASLGRLLKSRGYSVSILKLDPYLNVDPGTMSPFQHGEVFVTEDGAETDLDLGHYE
RFTDTAMTRLNSVTTGSIYQAVINKERRGSYNGGTVQVIPHITGEIRERIHRVAANSNAD
IIITEIGGTVGDIESLPFLEAIREFKNDVNRNDVAYIHVTLLPYIKTSGEIKTKPTQHSV
KELRSIGIQPDLLVCRSDKSINEALKKKLSGFCGVSINSVIEALDADSIYSVPLSLKKEG
LCKETLNYLELEDKKCDLKNWEQLIHNLRNPGG--------------PIKVALVGKYIEL
GDAYLSVVEALRHACIEQKALLDLHWVSAEMIEKNSAETYLNEVDAIVVPGGFGNRGVNG
KIAAIKFARENKIPFLGLCLGMQCAVIEWARNVAHLPDASSSELDPNTPNPVIHLLPEQQ
DVVDLGGTMRLGVYPCRLTKNTTGKNLYDED-VIYERHRHRYEFNNYYKQSFLDSGYKIS
GTSPDGRLVELIELENHPYFLACQYHPEFLSRPGKPHPLFKGLIKAS------QDKLTQS
N------------------------
>Artm|209523654
------------------------------------MGERWIIFMAKFVFITGGVVSSIG
KGIVAASLGRLLKSRNYSVSILKLDPYINVDPGTMSPFQHGEVFVTQDGAETDLDLGHYE
RFTDTSMSRLNSVTAGAIYQAVINKERRGDYQGGTVQVIPHITNECKERIHRVAQNTHSD
VVITEVGGTVGDIESLPFLEAIRQFRKDVGRKNVVYLHVTLMPFISAAGEMKTKPTQHSV
KELRSIGIQPDILVCRCDRPLPMGIKEKISEFCDVEVESVITAQDADSIYEVPLILEKEG
LAQQTLELLQLEQRQPDLSSWQTLVDRLYHTQRGGLATME-----PTPVEIAIVGKYIQL
SDAYLSVVEAVRHAAIDVGTEVNLRWVNSEDLQTDDVQSALKEVHGIIVPGGFGVRGIDG
KIAAIRYAREHQIPFLGLCLGMQCSIIEWARYCAGLANADSAEFDPNTPNPVINLLPEQQ
DVVDLGGTMRLGLYPCRLKPDTLASKLYDQE-VVYERHRHRYEFNNAYRSLFLETGYMIS
GTSPDGRLVEIIEFPEHPFFIATQFHPEFQSRPNTPHPLFKGLIQAA-CHLLKKDKTTTL
GSESKPPAVVNNSADKS--------
>Syne6301|161621812
--------------------------------------------MTKFIFVTGGVVSSIG
KGIVAASLGRLLKSRGYSVSILKLDPYINVDPGTMSPYQHGEVFVTADGAETDLDLGHYE
RFTDTPMSRLNSVTTGSIYQAVINKERRGDYNGGTVQVIPHITAEIRDRIHRVAQDTHPD
VVITEIGGTVGDIESLPFLEAIRQFRKDVGRRDLAYIHVTLVPWIPSAGEMKTKPTQHSV
KELRSIGIQPDILVCRCDRPLQAGMKEKMSEFCNVSPEAVITSQDASSIYEVPLMLEREG
LAEQVLDILQLEQRQPDLTQWQRWVHQLQNPSR--------------RVEVAIVGKYVRL
NDAYLSVSESLRHAAASADADLQLRWVDAEDLENGDPATYLDGVDGIVVPGGFGARGVDG
KVAAIQFARDHQIPFLGLCLGMQAAVIDWARNVAGLDGANSAEFDPETPHPVIALLPEQQ
DVVDLGGTMRLGLCPCKIQSGSLAQRLYGED-IIYERHRHRYEFNNAYRSLFLESGYCVS
GTSPDSRLVEIVERPDHPFFIACQFHPEFVSRPNHPHPLFQGLIKAA-----LGSDLTLV
DPAPLPAETV---------------
>Anav|75908484
--------------------------------------------MTKFIFVTGGVVSSIG
KGIVAASLGRLLKSRDYSVSILKLDPYINIDPGTMSPFQHGEVFVTQDGAETDLDLGHYE
RFTDTSMSRLNSVTTGSIYQAVIMRERRGDYNGGTVQVIPHITNEIKERILSVAKETNPS
VVITEIGGTVGDIESLPFLEAIRQLRKQVGRQNVLYMHVTLMPYIASAGEMKTKPTQHSV
KELRSIGIQPDILVCRSDRPIPRGLKQKLSEFCDVPVECVITSQDARSIYEVPLILEGEG
LAEQTLKLLQMEQRQPNLEKWQAMVQGLYSPKH--------------TVEIAIVGKYVSL
GDAYLSVVEALRHAAIATQGDLQLRWINSEDLETQAPETYLAGVDGIVVPGGFGTRGVDG
KIAAIKYARDRQIPFLGLCLGMQCSVIEWARNVGGLAGANSAEFDSTTKYPVINLLPEQQ
DVVDLGGTMRLGVYPCHILPNTLASKLYQAE-IIQERHRHRYEFNNDYRQLLLDSGYVIS
GTSPDGRLVEIVEYPQHPFFISCQFHPEFQSRPNTPHPLFTGFVQAA----IAQSHPTAN
FQTPVKVS-----------------
>Artp|284050539
--------------------------------------------MAKFVFITGGVVSSIG
KGIVAASLGRLLKSRNYSVSILKLDPYINVDPGTMSPFQHGEVFVTQDGAETDLDLGHYE
RFTDTSMSRLNSVTAGAIYQAVINKERRGDYHGGTVQVIPHITNECKERIHRVAKNTHSD
VVITEVGGTVGDIESLPFLEAIRQFRKDVGRKNVVYLHVTLMPFISAAGEMKTKPTQHSV
KELRSIGIQPDILVCRCDRPLPMGIKEKVSEFCDVEVESVITAQDADSIYEVPLILEKEG
LAQQTLELLKLEQRQPDLSSWQTLVDRLYHTQRGGFPGME-----PTTVEIAIVGKYIQL
SDAYLSVVEAARHAAIDVGTEVNLRWVNSEDLQTDDVELALKEVHGIIVPGGFGVRGIDG
KIAAIRYAREHQIPFLGLCLGMQCSIIEWARYCAGLPNADSAEFDPNTPNPVINLLPEQQ
DVVDLGGTMRLGLYPCRLQPDTLASKLYDQE-VVYERHRHRYEFNNAYRSLFLETGYMIS
GTSPDGRLVEIIEFPQHPFFIATQFHPEFQSRPNTPHPLFKGLIKAA-CHLLEKDKKTTL
GSESKPPAVVNNSADKS--------
>Cya7425|220906810
--------------------------------------------MTKFVFVTGGVVSSIG
KGIVAASLGRLLKSRNYSVSILKLDPYINVDPGTMSPFQHGEVFVTDDGAETDLDLGHYE
RFTDTAMSRLNSVTTGSIYQAVLNKERRGDYMGGTVQVIPHITNEIKDRILRVAKDTNPD
VVIIEIGGTVGDIESLPFLEAIRQFRTEVGRQNVLYMHVTLIPWIPSAGEMKTKPTQHSV
KELRSIGIQPDILVCRCDRPLYPGIKDKMSQFCDVPVKSVITCQDARSIYEVPLILEREG
LAAQVLSLLNLEQRTPDLSEWQSLVEQLYRPKP--------------PVEIAIVGKYVRL
TDAYLSVMEALRHAAIAVGCELNLRWINSEDLENNNPEAYLGGVTGVVVPGGFGIRGVDG
KIAAIRYAREHQIPFLGLCLGMQCCVIEWARSIAKLTDANSAEFDPQTSNPVINLLPEQQ
DVEVLGGTMRLGLYPCRLLSNSLAYQLYQET-VIYERHRHRYEFNNAYRNLFLDTGFVVS
GSSPDGRLVEIIELPEHPFFIATQFHPEFRSRPNVPHPLFKGFVQAA----RTHSSDRSN
GHTPSETPSLSV-------------
>Cya51142|172037836
--------------------------------------------MTKFVFVTGGVVSSIG
KGIVAASLGCLFKSRNYSVSILKLDPYINVDPGTMSPYQHGEVFVTDDGAETDLDLGHYE
RFTDTPMSRLNSVTTGSIYQAVLNKERRGAYMGGTVQVIPHITNEIKERIHRVARNTNPD
IVITEIGGTVGDIESLPFLEAIRQFRKDVGRNNVLYMHVTLIPWIPAAREMKTKPTQHSV
KELRSIGIQPDVLVCRCDRPLKEGMKEKLSEFCDVPVESVITAQDASSIYEVPLVVEKEG
LAQQTLELLHLEPRKPDLSQWQTLIQRMQAPKR--------------HIEVALVGKYVQL
SDAYLSVVESLVHAGIATDSEVKLRWVSAEDIENYGADKYLNDVSGIIVPGGFGIRGVDG
KVRAIEYARKEKIPFLGLCLGMQCAVIEWGRNVAGLNSANSAEFEPETTNPVINLLPEQQ
DVVDLGGTMRLGLYPCRITPDTLAASLYRQE-VIYERHRHRYEFNNAYRNSLLETGYKVS
GTSPDGRLVEIIEFSDHPFFIATQFHPEFKSRPNCAHPLFLGFVKAA----IEQTKSD--
-------------------------
>Lyns|119493488
--------------------------------------------MTKFVFITGGVVSSIG
KGIVAASLGRLLKSRDYSVSILKLDPYINVDPGTMSPFQHGEVFVTQDGAETDLDLGHYE
RFTDTSMSRLNSVTAGSIYQAVINKERRGDYQGGTVQVIPHITHECKERIRRVARDTNPD
VVITEVGGTVGDIESLPFLEAIRQFRKDVGRQNVIYVHVTLVPYIASAGEMKTKPTQHSV
KELRSIGIKPDMLVCRCDRPLAKGIKEKVSEFCDVEVESVITAQDADSIYEVPLILEREG
LAQQTLELLHLESRQPDLRAWQTIVDRLYHRDTDNL-GTT-----PPTVEIAIVGKYIQL
SDAYLSVVEALRHGAIEIGVELNIRWVDSEEVQNNSIESDLKNIDGIVVPGGFGIRGIDG
KIAAIQYAREQNIPFLGLCLGMQCSVIEWARHIAKLERADSAEFDPETPNPVINLLPEQQ
DVVDLGGTMRLGLYPCRLQRDTLAYQLYQQE-VVYERHRHRYEFNNAYRNLFVESGYQIS
GTSPDGRLVEMVELPSHPFFIAAQFHPEFQSRPNTPHPLFRGLVKAASCRRSLHSNVSTQ
RQSTENSSSENSQDSNRVQSPAEVS
>Prom9211|159904362
--------------------------------------------MPKFVFVTGGVVSSIG
KGIVAASLGRLLKSRGYNVSILKLDPYLNVDPGTMSPFQHGEVFVTEDGAETDLDLGHYE
RFTDTALSRLNSVTTGSIYQSVINKERRGDYDGGTVQVIPHITQEIRERIHRVGANSNAD
VVITEIGGTVGDIESLPFLEAIREFKGDVGKKDIAYIHVTLLPFIGTSGELKTKPTQHSV
KELRSIGIQPDLLICRSDRPINDNLKNKISGFCGVNNEAVIPALDADSIYSVPLALKAEG
LCKEVLEFLDLTDHECNLEKWQELVHKLRNPGP--------------SVKVAVVGKYVQL
NDAYLSVVEALRHACIENDASLDLHWICAEKIEEEGSNDLLTGMDAIVVPGGFGSRGVDG
KIAAIQWAREQRVPFLGLCLGMQCAVIEWARNLAGLKEATSFELDQSTPHPVIHLLPEQQ
DVVDLGGTMRLGVYPCRLQAETMGQKLYGEQ-VVYERHRHRYEFNNAYRNLFIESGYTIS
GTSPDGRLVELIELKGHPFFTACQYHPEFLSRPGKPHPLFKGLIAAA------QSRLPRS
PQEALKQTQINSPNQSKNNP-----
>Noss|17232492
--------------------------------------------MTKFIFVTGGVVSSIG
KGIVAASLGRLLKSRDYSVSILKLDPYINIDPGTMSPFQHGEVFVTQDGAETDLDLGHYE
RFTDTSMSRLNSVTTGSIYQAVIMRERRGDYNGGTVQVIPHITNEIKERILSVAKETNPS
VVITEIGGTVGDIESLPFLEAIRQLRKQVGRQNVLYMHVTLMPYIASAGEMKTKPTQHSV
KELRSIGIQPDILVCRSDRPIPRGLKQKLSEFCDVPVECVITSQDARSIYEVPLILEGEG
LAEQTLKLLQMEQRQPNLEKWQAMVQGLYSPKH--------------TVEIAIVGKYVSL
GDAYLSVVEALRHAAIATQGDLQLRWINSEDLETQAPETYLAGVDGIVVPGGFGTRGVDG
KIAAIKYARDRQIPFLGLCLGMQCSVIEWARNVGGLAGANSAEFDSTTKYPVINLLPEQQ
DVVDLGGTMRLGVYPCHILPNTLASKLYQAE-IIQERHRHRYEFNNDYRQLLLDSGYVIS
GTSPDGRLVEIVEYPQHPFFISCQFHPEFQSRPNTPHPLFTGFVQAA----IAQSHPTAN
FQTPVKVS-----------------
>Cya8801|218245422
--------------------------------------------MTKFVFVTGGVVSSIG
KGIVAASLGRLLKSRNYSVSILKLDPYINVDPGTMSPFQHGEVFVTEDGAETDLDLGHYE
RFTDTSMSRLNSVTTGSIYQAVINKERRGAYMGGTVQVIPHITNEIKERIHRVAKNTNPD
VVITEIGGTVGDIESLPFLEAIRQFRKDVGRNNVVYMHVTLIPWIPAAREMKTKPTQHSV
KELRSIGIQPDVLVCRCDRPLKEGMKEKLSEFCDVPVESVITAQDASSIYEVPLIVEREG
LAQQTLALLNLEPRQPNLTDWQTLVQRMQTPQR--------------QIEIALVGKYVQL
SDAYLSVVESLVHGGIAVNSEVKLNWVNAEDIEQYGAEKFLKDVSGILVPGGFGIRGVDG
KVQAIQYARQQKIPFLGLCLGMQCAVIEWARNIARLERSNSAEFDPETPNPVINLLPEQE
DVVDLGGTMRLGLYACRLSPDTLASSLYPQE-VIYERHRHRYEFNNAYRSLLIETGYVVS
GTSPDGRLVEIIELPGHPFFIATQFHPEFQSRPNSPHPLFLGFVKAA----VDHYSTCLT
EDEECEEVKE---------------
>Glov|37521093
--------------------------------------------MTKYVFVTGGVVSSIG
KGIVAASLGRLLKSRGYSVTILKLDPYINVDPGTMSPFQHGEVFVTNDGAETDLDLGHYE
RFTDTDVSKLNNVTTGSIYQSVINKERRGDYMGGTVQVIPHITNEIKERIRRVAHDTNPD
VVIVEVGGTVGDIESLPFLEAIRQFRKDVGRENVLYIHVTYILHIPTAGEMKTKPTQHSV
KELRSIGIQPDILVCRSDRPLSVGIKDKISEFCDVPVRAVITCQDAQTIYAVPLNLEREG
LAHQAITLLGLEQRQPDLRDWEILVDRICNPSR--------------AVTIAIVGKYVRL
SDAYISVVEALRHAAVALDAEVKVEWVSAEAVEERGAGYFLNNVDGAVVPGGFGSRGIDG
KVSAIEFSRGHRLPFLGLCLGMQCSVIEWARHTAGLA-ANSTEFDPQTPNPVISLLPEQA
DVVDLGGTMRLGLWPCRLQEGTLAHRLYGET-LVYERHRHRYEFNNAYRKAIIEAGFQIS
GASPDERLVEIIELADHPYFIATQFHPEFKSRPNKPHPLFFGLVRAA----LERKETERL
PASPAPVPLPSAV------------
>Syns8102|33866958
--------------------------------------------MAKFVFITGGVVSSIG
KGIVAASLGRLLKSRGYNVSILKLDPYLNVDPGTMSPIQHGEVFVTEDGAETDLDLGHYE
RFTDTAMSRLNSVTTGSIYQAVINKERRGDYNGGTVQVIPHITGEIRERIHRVAANSNAD
VVITEIGGTVGDIESLPFLEAIREFSGDVGRNDLAYIHVTLLPFIGTSGELKTKPTQHSV
KELRSIGIQPDVLVCRSDRTISEEMKRKIGGFCGVPTRAVIPSLDAESIYAVPLTLEQEG
LCREVLDVLDLTDHDSDMAAWQELVHKLRNPGP--------------AVKVALVGKYIQL
NDAYLSVVEALRHACIAQDASLDLHWVCAEQIESDGAQALLKGMDAVVVPGGFGNRGVDG
KIAAIRWAREQRVPFLGLCLGMQTAVIEWARNQAGLTEATSAELDAGTPHPVIHLLPEQQ
DVVDLGGTMRLGVYPCRIAPDTLAHRLYGDQ-VVYERHRHRYEFNNAYRNLFLESGYVVS
GSSPDGRLVELIELKGHPFFTACQYHPEFLSRPGRPHPLFQGLIEAA------QQRLPSS
PVEAIQTQR----------------
>Thee|22298310
--------------------------------------------MTKYVFVTGGVVSSIG
KGIVAASLGRLLKSRQYSVSILKLDPYINVDPGTMSPFQHGEVFVTDDGAETDLDLGHYE
RFTDTPMSRLNSVTTGSIYQAVINKERRGDYMGGTVQVIPHITNEIKERILRVAKDKNPD
VVIIEIGGTVGDIESLPFLEAIRQFRTEVGRHHVLFMHVTLVPWIPSAGEMKTKPTQHSV
KELRSIGIQPDILICRCDRPLVPGIKEKLSQFCDVPVECVIPSPDAKSIYEVPLLLEREG
LATQVLNLLNLEQRQPDLSQWQALVERLYGSHR--------------PLEVAIVGKYVRL
SDAYLSVVEALRHSAIALDQELRIRWVNSEELVENGVETALSNVGAIVVPGGFGIRGVEG
KIAAIQYAREQGIPFLGLCLGMQCAVIEWARHIAGLENANSAEFDANTPHPVIHLLPEQQ
DIVDLGGTMRLGLYACRLAPHSLAEKLYGET-VIYERHRHRYEFNNAYRNLFLETGYQIT
GTSPDGRLVEIIEYPAHPFFIAVQFHPEFRSRPNAPHPLFYGLLAAA------AKNSNRD
HPQLVPSF-----------------
>Syns9916|116074182
--------------------------------------------MAKFVFVTGGVVSSIG
KGIVAASLGRLLKARGYSVSILKLDPYLNVDPGTMSPFQHGEVFVTEDGAETDLDLGHYE
RFTDTAMSRLNSVTTGSIYQSVINKERRGDYNGGTVQVIPHITGEIRERIHRVASNSGAD
VVITEIGGTVGDIESLPFLEAIREFRGDVGRNDLAYIHVTLLPYIGTSGELKTKPTQHSV
KELRSIGIQPDVLVCRSDRDINDELKRKIGGFCGVPQRAVIPSLDADSIYAVPLTLEEEG
LCREVLDVLQLQDHDSDMTSWAQLVHKLRNPGP--------------TVKVALVGKYVQL
NDAYLSVVEALRHACIAQDASLDLHWICAEQIESDGADTLLKGMDAVVVPGGFGNRGVDG
KVAAIRWAREQRVPFLGLCLGMQTAVIEWARNQAGLTGASSAELDPETPHPVIHLLPEQQ
DVVDLGGTMRLGVYPCRIAEGTMAERLYADE-VVYERHRHRYEFNNAYRNLFLESGYRIS
GTSPDGRLVELIELPGHPFFTACQYHPEFLSRPGQPHPLFRGLIEAA------QQRLPSS
PSEALRQAEQATTSTSL--------
>PromMED|33862245
--------------------------------------------MSKFVFVTGGVVSSIG
KGIVAASLGRLLKSRGYSVSILKLDPYLNVDPGTMSPFQHGEVFVTEDGAETDLDLGHYE
RFTDTAMTRLNSVTTGSIYQAVINKERRGSYNGGTVQVIPHITREIRERIHRVAANSNAD
IVITEIGGTVGDIESLPFLEAIREFKNDVNKNDVAYIHVTLLPYIKTSGEIKTKPTQHSV
KELRSIGIQPDLLVCRSDKEINEGLKRKLSGFCGVNLNCVIEALDADSIYSVPLSLKNEG
LCKQTLNCLELEDKECDLENWEKIIHNLRNPGN--------------PIKVALVGKYIEL
GDAYLSVVEALRHACIEQKALLDLYWISAEMIEEKSAEEYLNDVDAIVVPGGFGNRGVNG
KIEAIKFAREKNIPFLGLCLGMQCAVIEWARNIAQLPDASSSELNPDSENPVIHLLPEQE
DIVDLGGTMRLGVYPCRLQKNTTGKELYNED-VIYERHRHRYEFNNYYKQSFLDSGYKIS
GTSPDGRLVELIELVDHPYFLACQYHPEFLSRPGKPHPLFKGLIKAS------QEKLEQS
N------------------------
>Scys6803|16330891
--------------------------------------------MSKFVFVTGGVVSSIG
KGIVAASLGRLLKSRHYSVSILKLDPYINVDPGTMSPFQHGEVFVTEDGAETDLDLGHYE
RFTDTSMSRLNSVTTGSIYQAVINKERRGAYMGGTVQVIPHITNEIKERILRVAQNTNPD
VVITEIGGTVGDIESLPFLEAIRQFRKEVGRHNVIYMHVTLIPWIPAAKEMKTKPTQHSV
KELRSIGIQPDILVCRCDRPLHPGMKEKLSEFCDVPVESVITCQDASSIYEVPLILEKEG
LAHQTLELLRMENRSPDLSQWQSLVEKMQSPHH--------------DITVALVGKYVQL
SDAYLSVVEALGHAAIASDSKLHLRWISAEEIEAQGAATFLKDVDGVLVPGGFGIRGVDG
KVQAIEYARENQLPFLGLCLGMQCSVIEWARNVAKLPEANSAEFETETPNPVINLLPEQQ
DVVDLGGTMRLGLYPCRIAPDTLAFSLYQKE-VVYERHRHRYEFNNSYRTQFTDTGFVVS
GTSPDGRLVEIVEYPHHPFFIACQFHPEFHSRPNQAHPLFSGFINAV----LKRRNAPAK
IAVNCHTVTEDHEPS----------
>Syn9902|78185802
--------------------------------------------MAKFVFITGGVVSSIG
KGIVAASLGRLLKSRGYNVSILKLDPYLNVDPGTMSPFQHGEVFVTEDGAETDLDLGHYE
RFTDTAMSRLNSVTTGSIYQSVINKERRGAYNGGTVQVIPHITGEIRERIHRVAANSGAD
VVITEIGGTVGDIESLPFLEAIREFRGDVGRQDLAYIHVTLLPFIGTSGELKTKPTQHSV
KELRSIGIQPDVLVCRSDREISEDLKRKIGGFCGVPNRAVIPSLDADTIYAVPLTLEEGG
LCREVLDVLQLTDHESDMTAWSQLVHNLRNPGP--------------SVKVALVGKYVQL
NDAYLSVVEALRHACIAQDASLDLHWVCAEQIETEGADALLRGMDAVVVPGGFGNRGVDG
KIAAIRWAREQRVPFLGLCLGMQTAVIEWARNQAGLPEATSEELDPGTPHPVIHLLPEQQ
DVVDLGGTMRLGVYPCRIAPDTLADRLYGEQ-VVYERHRHRFEFNNAYRSLFLEAGYVVS
GTSPDGRLVELIELKGHPFFTACQYHPEFLSRPGRPHPLFRGLIEAA------QQRLPDS
PAQAIRNQGEVTTP-----------
>Trie|113476457
--------------------------------------------MTKFVFITGGVVSSIG
KGIVAASLGRLLKSRGYSVSILKLDPYINVDPGTMSPFQHGEVFVTEDGAETDLDLGHYE
RFTDTSMSRLNSVTQGSIYQAVINKERRGDYQGGTVQVIPHITNEIKERIHRVAKNANPD
VVITEIGGTVGDIESQPFLEAIRQFRKDVRRNNALYIHVTLVPWIASAGEMKTKPTQHSV
KELRSIGIQPDILVCRCDRKLSEGLKEKMSEFCDVPVESVITSQDAQSIYEVPLMLETEG
LAVQALELLKMEQRQPNLSHWKTLVNRLYHRDKQDIRTSQGKLSITATVEIAIVGKYIQL
SDAYLSVVEALRHAAIAVGVDLNLHLVNAEDVETKGARTYLEKANGIIVPGGFGVRGIDG
KIATVEYARINKIPFLGLCLGMQCAVIEWARNIAKLDAAHSFEFDPQTPNPVINLLPEQQ
DVVDLGGTMRLGLYPCRLQGDTLAFKTYQQE-VIYERHRHRYEFNNAYRNLFKETGYIIS
GTSPDGRLVEIIELPAHPFFIATQFHPEFQSRPSTPHPLFHNFFQAA----NSQEKCDNL
SVNNTEETPDNLVSKSSIPN-----
>Syn9311|113952897
--------------------------------------------MAKFVFVTGGVVSSIG
KGIVAASLGRLLKSRGYSVSILKLDPYLNVDPGTMSPFQHGEVFVTEDGAETDLDLGHYE
RFTDTAMSRLNSVTTGSIYQSVINKERRGSYNGGTVQVIPHITGEIRDRIHRVASNSNAD
VVITEIGGTVGDIESLPFLEAIREFRGDVGRQDLAYIHVTLLPFIGTSGELKTKPTQHSV
KELRSIGIQPDLLVCRSDRDINDELKRKIGGFCGVPQRAVIPSLDADSIYAVPLTLEDEG
LCREVLDVLDLEDHDSDMVDWAQLVHKLRNPGP--------------AVKVALVGKYVQL
NDAYLSVVEALRHACLAQDASLDLHWVCAEEIENQGADVLLKGMDAVVVPGGFGNRGVDG
KVAAIRWAREQRVPFLGLCLGMQCAVIEWARNLAGLTDATSAELEPGTTHPVIHLLPEQQ
DVVDLGGTMRLGVYPCRVSAGSLASRLYGEE-VVYERHRHRFEFNNAYRNLFLESGYEIS
GSSPDGRLVELIELPEHPFFTACQYHPEFLSRPGRPHPLFRGLIEAA------QQRLPCS
PSEAMRQQNNSAAGSSHPSLQP---
>NoAz|298492459
--------------------------------------------MTKFIFVTGGVVSSIG
KGIVAASLGRLLKSRDYSVSILKLDPYINVDPGTMSPFQHGEVFVTQDGAETDLDLGHYE
RFTDTSMSRLNSVTTGLIYQSVINKERRGDYNGGTVQVIPHITNEIKDRILRVAKETNPS
TVITEIGGTVGDIESLPFLEAIRQLRKEVGRQNVLYMHVTLLPWIASAGEMKTKPTQHSV
KELRSIGIQPDILVCRCDRTIPVGLKQKLSEFCDVPVECVITCQDASSIYEVPLILEREG
LAQQTLDLLQMEQGQPNLTQWEIMVERMYSPKY--------------SVEIAIVGKYVRL
SDAYLSVVESLRHAAIATHSDLRLRWVNSEALENEPAENYLAGVDGIIVPGGFGSRGIDG
KIAAIKYARDRQIPFLGLCLGMQCSVIEWARNVEGLIDANSAEFDPYTNDPVINLLPEQQ
DVVDLGGTMRLGLYPCRIQPGTRAFELYQQE-VIYERHRHRYEFNNLYRNTLLDSGYVVS
GTSPDGRLVEIVEYPKHPFFIACQFHPEFRSRPSNPHPLFKGFMEAA----IPLTQPTPT
APKPVQVS-----------------
>Ucyn|284928655
--------------------------------------------MTKFVFVTGGVVSSIG
KGIIAASLGCLLKSRRYSVSILKLDPYINVDPGTMSPYQHGEVFVTDDGAETDLDLGHYE
RFTDTPMSRLNSVTTGSIYQAVLNKERRGDYMGGTVQVIPHITNEIKDRIHRVAKNTNPD
IVIIEIGGTVGDIESLPFLEAIRQFRKDVGKNNVIYMHVTLIPWIPAAREMKTKPTQHSV
KELRSIGIQPDILVCRCDRPLKEGMKEKLSEFCDVPVESVITAQDAYSIYEVPLIVEKEG
LAKQALELLHLESSKPDLTQWETLVQKMRSPKQ--------------HFEIALVGKYVQL
SDAYLSVVESLVHAGIAMNSEIKLRWVDAEDIENNNAEKYLNNVSGIIVPGGFGFRGVDG
KVRSIEYARKHRIPFLGLCLGMQCAVIEWGRNVACLDNVDSAEFNPETANPVINILPEQQ
DVMDLGGTMRLGLYPCRIENDTLAASLYQQE-VIYERHRHRYEFNNAYRSLLNKTGYKIS
GTSPDGRLVEIIELSEHPFFIATQFHPEFLSRPNCAHPLFLGFIDAA----LKYSESR--
-------------------------
>Syns5701|87300557
--------------------------------------------MAKFVFVTGGVVSSIG
KGIVAASLGRLLKSRGYSVSILKLDPYLNVDPGTMSPYQHGEVFVTQDGAETDLDLGHYE
RFTDTAMSRLNSVTTGSIYQAVINKERRGDYNGGTVQVIPHITGEIRERIHRVAADSGVD
VVITEIGGTVGDIESLPFLEAIREFRGDVGRHDLAYVHVTLLPYIGTSGEIKTKPTQHSV
KELRSIGIQPDLLVCRCDRPISEELKAKIGGFCGVQREAVIAARDADSIYAVPIALEREG
LCRQVLDVLGLEDRDSDMERWEALVQKLRNPGA--------------AVKVALVGKYVQL
NDAYLSVVEALRHACIDRDASLDLHWISAEQIETQGAESLLRGMDAVVVPGGFGHRGVDG
KVAAIRWAREERVPFLGLCLGMQCAVIEWARNLAGLAGATSAELDPDSPHPVINLLPEQQ
DVIDLGGTMRLGVYPCRLTAGTMAASLYGEE-VVYERHRHRYEFNNAYRNLFQAGGYTIS
GTSPDGRLVELIEREDHPFFAACQYHPEFLSRPGKPHPLFRGLIAAA------QRQEVEA
VSQEIPVRA----------------
>YellB|86608945
--------------------------------------------MTKFVFVTGGVVSSIG
KGIVAASLGRLLKSRNYTVSILKLDPYINVDPGTMSPYQHGEVFVTDDGAETDLDLGHYE
RFTDTNMSKLNNVTTGAIYQAVIHKERRGDYQGSTVQVIPHVTQEIKERIRRVARETNPD
VVLVEVGGTVGDIESLPFLEAIRQFRKDVGRANVAYVHVTLVPLIKAAGEMKTKPTQHSV
KELRSIGIQPDVLVCRCEQPLPRGIKEKISEFCDVPVECVIQAQDAPSIYDVPLVLEQEG
LAQRVLEILNLDPQQPDLREWELLVQRLHHPQE--------------QVEIAIVGKYVRL
TDAYLSVAEALRHAGLALNAGVTLRWISSEEIEERGPEALLSGVDGVVVPGGFGNRGIEG
KVASICYVRERGIPFLGLCLGMQCAVIDWGCHIAQLERANSYEFDPDTPHPVISLLPEQK
DVEDLGGTLRLGLYPCRIMPNTLAAKLYGEA-IIYERHRHRYEFNNAYRSLFLDSGYVIS
GVSPDNRLVEIIELPSHPFFIATQFHPEFRSRPNRPHPLFLGLIEAA----LRSRPQPRP
LQLQKMG------------------
>Syn7002|170078029
--------------------------------------------MAKFIFVTGGVVSSIG
KGIVAASLGRLLKSRDYSVSILKLDPYINVDPGTMSPFQHGEVFVTEDGAETDLDLGHYE
RFTDTSMSRLNSVTTGSIYQAVINKERRGDYQGGTVQVIPHITNEIKERIFRVAENTNPD
FVITEIGGTVGDIESLPFLEAIRQFRKEAGRDNVLYMHVTLIPWISSAGEMKTKPTQHSV
KELRSIGIQPDVLVCRCDRPLPQGQREKISEFCNVPEEQVITSQDASSIYEVPLMLEREG
LAEQTLKLLRMEPRQPNLEQWQNLVERMKRPNR--------------HMDIAIVGKYVQL
NDAYLSVVESLGHAAIANDMDIKLHWVNAEDIEKHGASMYLADMAGIVVPGGFGLRGVDG
KVAAIEYARLNQIPFLGLCLGMQSSVIEWARNVAKLEDAHSAEFNPEAKNPVINLLPEQR
DVVDLGGTMRLGLYPCRLTPDTLTYQLYGQE-VIYERHRHRYEFNNAYRSLFLETGYQVS
GTSPDGRLVEIIEYADHPFFIATQFHPEFQSRPNHPHPLFFGFIQAA----GNHKSQPIS
DELDNQSTEMSISLS----------
>Cylr|282899132
--------------------------------------------MTKFIFVTGGVVSSIG
KGIVAASLGRLLKSRDYSVSILKLDPYINVDPGTMSPFQHGEVFVTQDGAETDLDLGHYE
RFTDTSMSRLNSVTTGLIYQSVINKERRGDYNGGTVQVIPHITNEIKERVIRVAKETNPA
AVITEIGGTVGDIESLPFLEAIRQLRKEVGKQNVLYMHVTLLPWIASAGEMKTKPTQHSV
KELRSIGIQPDILVCRCDRPIPVGLKQKLSEFCDVPVECVITCQDASSIYEVPLILEKEG
LAQQTLDLLQMEQREPDLTHWETMVERMSHPQS--------------PVEIAIVGKYVRL
GDAYLSVVESLRHAAIATYGDLRLRWVNSEILEVEPPDNYLLGVDGIIVPGGFGIRGVDG
KISAIEYARNRQIPFLGLCLGMQCSIIEWARNVEGLVGANSAEFNPQTDYPVINLLPEQQ
DVIDLGGTMRLGLYPCHVQPNTLAFDLYQEE-VIYERHRHRYEFNNLYRNHLLNSGYVIS
GTSPDGRLVEIVEYPQHPFFIACQFHPEFQSRPSHPHPLFKGFMEAA----ISHTHQGKK
PNYPLRVSSVP--------------
>Prom9303|124024646
--------------------------------------------MAKFVFVTGGVVSSIG
KGIVAASLGRLLKSRGYSVSILKLDPYLNVDPGTMSPFQHGEVFVTEDGAETDLDLGHYE
RFTDTAMSRLNSVTTGSIYQAVINKERRGDYNGGTVQVIPHITGEIRERIHRVAANSGAD
VVITEIGGTVGDIESLPFLEAIREFRGDVGRNDLAYIHVTLLPFIGTSGELKTKPTQHSV
KELRAIGIQPDVLVCRSDRPINEDLKRKIGGFCGVPNRAVIPALDADSIYAVPISLEEEG
LCLEMLDVLNLTDHDSDMKNWVQLVHKLRNPGP--------------AVKVALVGKYVQL
NDAYLSVVEALRHACLTQDASLELSWVCAEQIETHGPENLLKGMDAVVVPGGFGNRGVDG
KIAAIRWAREQRVPFLGLCLGMQCAVIEWARNQAGLTGASSAELEPDTSHPVIHLLPEQQ
DVVDLGGTMRLGVYPCRIAPDTLAQKLYGEE-VVYERHRHRYEFNNSYRNLFIESGYTIS
GSSPDGRLVELIELKGHPFFTACQYHPEFLSRPGKPHPLFRGLIEAA------QLRLPAS
PDEALRRQSQTNISAQEKPSRIG--
>Syns7805|88809464
--------------------------------------------MAKFVFVTGGVVSSIG
KGIVAASLGRLLKSRGYSVSILKLDPYLNVDPGTMSPYQHGEVFVTEDGAETDLDLGHYE
RFTDTAMSRLNSVTTGSIYQSVINKERRGDYNGGTVQVIPHITGEIRDRIHRVAANSNAD
VVITEIGGTVGDIESLPFLEAIREFRGDVGRHDLAYIHVTLLPYIGTSGELKTKPTQHSV
KELRSIGIQPDVLVCRSDREINAELKRKIGGFCGVHERAVIPSLDADSIYAVPQTLEEQG
LCREVLDVLNLTDHESDMSAWQQLVHKMRNPGP--------------AVKVALVGKYVQL
NDAYLSVVEALRHACLAQDASLDLHWVCAEEIENRGANALLHGMDAVVVPGGFGNRGVDG
KVAAIRWAREQRIPFLGLCLGMQCAVIEWARNLAGLPDATSAELEPGTSHPVIHLLPEQQ
DVVDLGGTMRLGVYPCRIAEGSMADRLYGDE-VVYERHRHRYEFNNAYRNLFLESGYRIS
GSSPDGRLVELIELPEHPFFTACQYHPEFLSRPGQPHPLFRGLIEAA------QQRLPNS
PSEIRTTA-----------------
>Syns7803|148240797
--------------------------------------------MAKFVFVTGGVVSSIG
KGIVAASLGRLLKSRGYSVSILKLDPYLNVDPGTMSPYQHGEVFVTEDGAETDLDLGHYE
RFTDTAMSRLNSVTTGSIYQSVINKERRGDYNGGTVQVIPHITGEIRERIHRVASNSNAD
VVITEIGGTVGDIESLPFLEAIREFRGDVGRHDLAYIHVTLLPYIGTSGELKTKPTQHSV
KELRSIGIQPDVLVCRSDREINAELKRKIGGFCGVHERAVIPSLDADSIYAVPQTLEEQG
LCREVLDVLNLTDHDSDMRAWQQLVHKMRNPGP--------------AVKVALVGKYVQL
NDAYLSVVEALRHACLAQDASLDLHWVCAEEIENRGADALLHGMDAVVVPGGFGNRGVDG
KVAAIRWAREQRIPFLGLCLGMQCAVIEWARNLAGLTDATSAELEPGTSHPVIHLLPEQQ
DVVDLGGTMRLGVYPCRIAEGSMADRLYGDE-VVYERHRHRYEFNNAYRNLFLESGYRIS
GSSPDGRLVELIELPEHPFFTACQYHPEFLSRPGQPHPLFRGLIEAA------QQRLPNS
PSEIKATA-----------------
>Cya0110|126657297
--------------------------------------------MTKFVFVTGGVVSSIG
KGIVAASLGCLFKSRNYSVSILKLDPYINVDPGTMSPYQHGEVFVTDDGAETDLDLGHYE
RFTDTPMSRLNSVTTGSIYQAVLNKERRGAYMGGTVQVIPHITNEIKERIHRVARNTNPD
IVITEIGGTVGDIESLPFLEAIRQFRKDVGRNNVLYMHVTLIPWIPAAREMKTKPTQHSV
KELRSIGIQPDMLVCRCDRPLKEGMKEKLSEFCDVPVESVITAQDASSIYEVPLVVEKEG
LAQQTLELLHLEPRKPDLSQWQTLIQRMQAPKR--------------QIEVALVGKYVQL
SDAYLSVVESLVHAGIATDSEVKLRWVSAEDIENYGADKYLNDVSGIIVPGGFGIRGVDG
KVRAIEYARKEKIPFLGLCLGMQCAVIEWGRNVAGLNSANSAEFEPETANPVINLLPEQQ
DVVDLGGTMRLGLYPCRITPDTLAASLYRQE-VIYERHRHRYEFNNAYRNSLLETGYKVS
GTSPDGRLVEIIEFSDHPFFIATQFHPEFRSRPNCAHPLFLGFVKAA----IDQTKSS--
-------------------------
>Mica|166364189
--------------------------------------------MSKFVFVTGGVVSSIG
KGIVAASLGRLLKSRDYSVSILKLDPYINVDPGTMSPFQHGEVFVTDDGAETDLDLGHYE
RFTDTELSRLNSVTTGSIYQAVLNKERRGAYMGGTVQVIPHVTNEIKERILRVAKDTNPD
IVITEIGGTVGDIESLPFLEAIRQFRKDVGRNNVVYMHVTLIPWIPAAKEMKTKPTQHSV
KELRSIGIQPDVLVCRCHLPLQPGLKEKLSAFCDVPVESVITAQDASSIYEVPLNLEKEG
LAQQTLELLNLGPRYPHLEEWENLIRQMQSPGQ--------------KLEIAIVGKYVQL
GDAYLSVVEALKHAAIALNSEIELRWVSAEDVDNDSAEAHLSGVDGIVVPGGFGIRGVDG
KIKAIEYARVNNIPFLGLCLGMQCSIIEWGRNVARLERANSSEFEEDTPNPVINLLPEQA
DVVDLGGTMRLGLYPCRLNPDSLAFSLYGQE-VIYERHRHRYEFNNAYRSLFFETGYLVS
GTSPDGRLVEIIELPKHPFFIATQFHPEFRSRPNKAHPLFSGFMKAA----LKGREEKFS
LSSQHSAVS----------------
>Syns8109|260436435
--------------------------------------------MAKFVFITGGVVSSIG
KGIVAASLGRLLKSRGYNVSILKLDPYLNVDPGTMSPFQHGEVFVTEDGAETDLDLGHYE
RFTDTAMSRLNSVTTGSIYQSVINKERRGDYNGGTVQVIPHITGEIRERIRRVACNSNAD
VVITEIGGTVGDIESLPFLEAIREFREDVGRNDLAYIHVTLLPFIGTSGELKTKPTQHSV
KELRSIGIQPDVLVCRSDRDISDDLKRKIGGFCGVPTRAVIPSLDADSIYAVPLILEQEG
LCREVLDVLNLTDHESDMAAWEQLVNKLRNPGP--------------SVKVALVGKYVQL
NDAYLSVVEALQHACIAQDASLDLHWVCAEQIEAEGADALLRGMDAVVVPGGFGNRGVDG
KIAAIRWAREQRVPFLGLCLGMQTAVIEWARNQAGLTEATSAELNENTPHPVIHLLPEQQ
DVVDLGGTMRLGVYPCRIAPGTLAQRLYGDE-VVYERHRHRYEFNNSYRNLFLESGYVVS
GTSPDGRLVELIELKGHPFFTACQYHPEFLSRPGQPHPLFRGLIEAA------QQRLPDS
PAQALRQQGDIAIP-----------
