# Supplementary material for: Genome fluctuations in cyanobacteria reflect evolutionary, developmental and adaptive traits
Source: BMC Evol Biol. 2011 Jun 30;11:187. doi: 10.1186/1471-2148-11-187 (PMC3141437; doi:10.1186/1471-2148-11-187)
Supplement: Additional file 8 — Individual and concatenated alignments for protein groups. Compressed file containing all alignments of individual groups (fasta format) and the concatenated alignment of 285 single-copy genes (phylip format). [file 1471-2148-11-187-S8.GZ › Cyanos1492.faa]

>Syne7942|81300773
-------------------MQRGPHSQWDNKAASDNAMSTSLPRESTWLA----VIRLLR
WDKPAGRLILLLPALWAVVLASGGRPDFGLIWLIICGGLAASAAGCVINDLWDRNLDPRV
ERTKQRPLASRRLSTRVGAIAAIVSLLAAWGLAQF-L----TPLGYWLCVAAVPVIVLYP
GAKRVFPVPQLVLAIAWGFSVLISWAAVQG-ELT--WAAI-----ALWAATLFWTLGFDT
VYALADREDDIQVGIQSSARFFGDLAPLAIAACYLLTSLFLAWTGALLNLHPL-F----W
LAWGGATGLWVYQSWRL--------REP-L------PRAIYSQLFAENVSIGLLVLTGFW
LGAWLL-----
>PromCC|33239907
-----------------------------------MKSFLLTKKLLNIFH-------LLR
WNKPTGRLILLIPAGWSLWLTPNAPPSKELVTLIIAGAISVSGAGCIANDLWDRKIDSKV
KRTKNRPLANGSLSIVEAFSLLIFLLIISLKVILL-LPTPSQNLSLKLAAMALVPILIYP
SSKRWFRYPQVLLAFCWGFAVLIPWAASEH-SLNGGFPLL-----TCWLATMVWTFGFDT
VYAMADKDDDKKLGLQSSALSLGQKALKSVFICYALTSTLIAFSALTKDIGII-F----W
PFWLIASIGMQKEVFSL--------KELEA------NTNKFGKHFRNQVFLGGLILFGLI
LGNF-------
>Crow|67920928
-----------------------------------MISQSQPQKEPTLLT----IIRLLR
WDKPAGRLILMIPALWAIFLAARGLPPLPLIGVIILGTLATSAAGCVINDLWDRDIDPQV
ERTKKRPLAERSLSIKVGIIIAFISLCCAAVLAFY-L----NTLSFCLCVAAVPFIVCYP
LAKRVFPVPQLVLSLAWGFAVLISWTAVTG-KLE--NYTW-----VLWGITVFWTLGFDT
VYAMADREDDQKIGVNSSALFFGKYAGEAVGVFFAITAGLWAYLGVIMHLNLG-F----W
LTWGISLLSWMIEYIRL--------SSPEI------PQETYGELFRENVILGFVLLAGIM
VNIIL------
>Syn7335|254421520
--------------------------------------------MTTRMA----IVRLLR
WDKPEGRLILMIPALWAIFLAERGLPDLPLLGVIVLGTLATSAGGCVVNDLWDRDIDPQV
ERTRNRPLAAKALSAKVGIAVALVSFLCAWGLSFY-L----NPTSFWLCVAALPVIVLYP
LAKRVFPVPQLVLSIAWGFAVLISWSAVTG-TIE--FATW-----LLWAATVFWTLGFDT
VYAIPDRDFDRKLGINSSALFFGSRVPQAVGLFYLGTVLMLLWLGLVMSLGIF-Y----W
LSLAISTYLWYRQYRQL--------THFPT------SPKVFSNLFRQNVTIGFILLAGMA
LSVL-------
>Syn307|148241785
----------------------------------MARSPSLSYRWPAWLE-------LLR
WHKPTGRLILLLPAAWSLWLQSP-RPDGNLVMLIIIGGLAVSGAGCIANDLWDHRIDASV
ARTSDRPLARGALTFTFAWTLLVLCLLTALLVVME-LPAAGRELSLKLAVLALPPILLYP
SAKRWFPFPQAVLALCWGFAVLITWAAAAG-SLEGGWPLW-----GCWLATLLWTFGFDT
VYAMADRRDDARIGVRSSALSLGDHALQVVGWCYLLAWLLLSSAAAFAGVGVV-Y----W
LAALGALWAGWRDLREL--------RHQERE-----GQPKIGQHFQRQVWLATLLWAGLV
VGRGMG-----
>Syn9605|78212172
-----------------------------------MIVISSSARLQPWIE-------LLR
WNKPTGRLILLIPAGWALWLNPTAPPSLVLILQILLGGLAVSGAGCIANDLWDQRFDGKV
ERTKRRPLARGALQRGPAFALLLTLLGLSLAVVLS-LPADSLRLCLALACTAVLPILGYP
SAKRWFAFPQVILALCWGFAVLIPWAAATA-SLSWSPVLV-----CSWVATVVWTFGFDT
VYAMADRRDDASLGLRSSALSLGSSVVPVVRGCYLVTAITLAMAAWSAQIPAP-F----W
LLWLLATVFMQLSCNPL--------NQQDA------PMSTYGKHFAQQVQAGTLLWLGLV
LARGWGA----
>Nosp|186684770
-----------------------------------MLRMPERPQPPVWLV----IIRLLR
WHKPEGRLILMIPALWAVFLAASGKPPLPLVGVIILGTLATSAAGCVVNDLWDRDIDPEV
ERTRDRPLASRALSVKVGIVVAIVSLACAAILAFY-L----NPLSFWLCVAAVPVIVLYP
GAKRVFPVPQLVLSIAWGFGVLISWSAVTQ-TIT--QPTW-----LLWGATVLWTLGFDT
VYAMSDKEDDRRIGVNSSALFFGNYAPVAIGIFFAGTILLLAWLGLLINLHFA-F----W
ISLAVATIGWVWQSLRL--------RQRDL------PNSVYGKMFRQNVWIGFILLAGMI
AGSF-------
>PromAS|123968049
----------------------------MKYTIGFMQNKNRQIRLNTFFE-------LLR
WNKPTGRMILLIPAGWSLYLTPGANPTFLMLLRIILGGLLVSGLGCVVNDIWDKKIDQKV
IRTKNRPLAANKISLKTAYSILFFLILCSFFLTLS-LPQPGRILSISLAFLSLPIILIYP
SAKRWFKYPQLILSICWGFAVLIPWAANEG-NLN-SIVLL-----FCWLATIFWTFGFDT
IYALADKKYDIKIGINSSAVNLQNYTKVTIQICYFLTSIFLAFCGFINQMDFI-F----W
PIWLTTAILMQRDILKV--------FPEEKQ-----SIKNIGNHFKNQSIYGGVLLLGII
IAT--------
>Rapb|282896772
MDKKAKFPDPPSFPKRIFYSIDVDSKSKSSKNLATMQTTPESNQKPLWFV----IMCLLR
WHKPEGRLILMIPALWALFLAADGKPPTVLVVVITLGSLATSAAGCVVNDLWDRDIDTQV
NRTRDRPLASRDLSVKVGVVVGMVALVCAAILAFY-L----NPLSFWLSVSAVPVILLYP
GAKRVFPIPQLILSLAWGFAVLISWSAVTG-NIS--LPTW-----FLWGATVLWTLGFDT
IYAMSDRLDDQRIGVKSSALFFGDQTPKAVGIFFLGTIILLMAEAISLELNIF-F----W
ISLLIASLGWFWQVLQL--------RNPQL------PHQEYGKMFSQNVAIGFLILIGMI
LGST-------
>YellA|86605727
---------------------------------------MSASPSALWAT-GGAILRLLR
WHKPAGRLILMIPALWGAFLAGRGTPPWPLVGILILGSLATSGAGCVINDLWDRDLDPLV
ERTRNRPLASRELTVAVGIVMALLTLACAAGLALF-L----NPVSFALCVAAVPVILLYP
GAKRVFPVPQLVLALAWGFAVLISWTAVSGQDPH--TPLWEEGLGWLWLATVLWTLGFDT
VYALSDREDDERAGIHSSARFFGRQTPTAVGLFFLGAALALLGVGISLQLHAV-Y----F
LSLAVAAALWGRQTWQL--------HQVNP------PPTLYMAIFGQNVLQGFILLAGMI
AGSLLA-----
>Prom9215|157412872
----------------------------MKYTIGHMQNKNRQIKLSTFFE-------LLR
WNKPTGRMILLIPAGWSLYLTPDANPTFLMLLRIILGGLLVSGLGCVVNDIWDKKIDQRV
VRTKNRPLAANKIGLKTAYSILFFLILCSFFLTLS-LPQPGRVLSISLAFLALPIILIYP
SAKRWFKYPQLILSICWGFAVLIPWAANEG-NLN-SIVLL-----FCWLATIFWTFGFDT
IYALADKKYDIKIGINSSAINLQKNTRITIQICYFLTSCFLALCGFINQMDFI-F----W
PIWLTTSILMQRDILKV--------FPEEKQ-----SIKNIGNHFKNQSIYGGVLLLGII
IAS--------
>PromN2A|72383624
--------------------------------------------MGYYFQ-------LLR
WNKPSGRLILLIPSGWSLWLTPAAPPSLLILGIIILGGLFVSGAGCIANDIWDRKFDKKV
IRTKERPLANGKVSLKAAWILLILMLFFSLFIVLS-IPQDSRNLCLLLSSLSLPFILLYP
SAKRWFQYPQLILSICWGFSVLIPWAASES-SLAGGVTLL-----FCWLATILWTFGFDT
VYAMADESEDKVIGLNSSAISLGGKSLKTVSLCYFLTCIFLALAAFKANLGLI-Y----W
PFWLITTLGMQREVFLL--------SSKSK------GIKTSGLHFSNQVRLGSLLLLGMV
FSKII------
>Syns9917|87123750
---------------------------MVSQSQSVVSSALSRSDLTAWIQ-------LLR
WNKPTGRLILLIPAGWSLWLAPTAPPSPSLVLWIVLGGVAISGAGCIANDLWDRRFDREV
ARTRNRPLAQGKLSLTSAFAALVLLLLLGLAVVLA-LPATSRLTCLLLAILALPPILLYP
SAKRWLAYPQAVLALCWGFAVLIPWAASGA-SLQASWPLL-----GCWMATLLWTFGFDT
VYAMADRPDDARLGLNSSALSLGHRAVRVVRISYALTSLCLAIAAWQGGLGWP-F----W
PCWLLASVGMQRAAGEL--------RGDQSQ-----PMALFGRHFQQQVWLGSLLLLGLI
LGRIS------
>Prom9312|78778841
----------------------------MKYTIGYMQNKNREIKLSTFFE-------LLR
WNKPTGRMILLIPAGWSLYLTPDANPTLLMLLRIILGGLLVSGLGCVVNDIWDKKIDQRV
FRTKNRPLAANKIGLKAAYLILFFLILCSFFLTLS-LPQPGRLLSISLAFLALPIILIYP
SAKRWFKYPQLILSICWGFAVLIPWAANEG-NLN-SIVLL-----FCWLATIFWTFGFDT
IYALADKKYDIKIGINSSAVNLQNNTRITIQICYFLTSSFLALCGFINQMDFI-F----W
PIWLTTSILMQRDILKV--------FPEEKQ-----SIKNIGNHFKNQSIYGGVLLLGII
IAS--------
>SynsBL|116072813
-------------------------------------MNSSIPSLRPWIE-------LLR
WNKPSGRLILLIPAGWSLWLTPSAPPSASLVGLILVGGLAVSGAGCIANDLWDQGFDRQV
ERTQARPLARGALQRPQALCLLLLLLLVSLGVVLS-LSDESRGLCLGLAVAALPPILLYP
SAKRWFAFPQAVLALCWGFAVLIPWAAAEG-QLSWTPALI-----SCWIATLLWTFGFDT
VYAMADRRDDAQIGLRSSALSLGEFATSVVRICYGLTCFSMAIAATTAQVAAP-F----W
PFWLMATVLMQVSCSPL--------TREKA------SMGLFARHFSRQVQVGSLLLIGLV
LARAWT-----
>Prom9515|123965754
-----------------------------------MINTDFRYKLNILFE-------LLR
WNKPTGRLILLIPAGWSLYLTPESNPSFHMLLKIIMGGLLVSGLGCIANDIWDKKIDQKV
LRTQNRPLAANKIGNKTAYLILIFLIICSFFLTLS-LPENGRLLSISLAFFALPLILIYP
SAKRWFKYPQLILSLCWGFAVLIPWAANEG-DIK-SIVLL-----FCWLATIFWTFGFDT
VYALADMKYDLKIGVNSSAVNLASNTKITIQICYFLTSSFLAICALINQLNLI-F----W
PIWLITAFLMQKDILKI--------FPESNH-----SIKKIGNHFKNQTIYGGLILLGII
ISS--------
>Cya8802|257061492
-----------------------------------MITPTQLTPEPTWLT----IIRLLR
WDKPAGRLILMIPALWAVFLAAKGTPPLPLVGVIILGSLATSAAGCVINDLWDREIDPQV
ERTRTRPLAEKSLSIKVGIVIAVIALGCAAILAFY-L----NSLSFWLCVAAVPVIVCYP
LAKRVFPIPQLVLSLAWGFAVLISWTAVTA-KLE--LSTW-----ILWAATVFWTLGFDT
VYAMSDREDDRKIGINSSALFFGDYAAEAVGLFFVLAVGLLAYLGEILEMNLW-F----W
GSLGIAAGGWIIQYFYL--------RSIEI------ARSAYGAIFRQNVAIGFVLLVGMF
LGL--------
>Prom9313|33863595
-----------------------------------MTSRSFSNGLRQWLE-------LLR
WHKPSGRLILLVPAGWSLWLTPDAPPLAGLVSLIVVGGLMVSGAGCIANDLWDRRIDRQV
ERTRERPLAKGSIRICTAVGLLIVLLLLSLLVVAS-LPTPSQRLCLALAILALPPILLYP
SAKRWFAYPQAVLALCWGFAVLIPWAASQA-NLKGGWPLL-----GCWLATLMWTFGFDT
VYAMADRRDDANLALKSSALSLGSHALKTVAFSYALACTFLASSAVSAGVGWA-F----W
PFWLIASIGMQKETWTL--------RGSNQ------PITTYGQHFQHQVLLGAMLLLGLI
LGRIS------
>Cya7822|196257481
------------------------------------MTQSQQALEPTWLT----IIRLLR
WDKPAGRLILMIPALWAVFLAAQGTPPLPLVGVIILGTLATSATGCVVNDLWDRDIDPQV
ERTRNRPIASRALSVRVAIIIAFIALACAAILAFY-L----NSLSFWLCVAAVPVIIGYP
LAKRFFPIPQLVLSIAWGFGVLISWSAVTG-SLE--TSTW-----LLWGATIFWTLGFDT
VYALSDREDDLKIGINSSAIFFGDYAADAIGFFFAATAGLLACVGVEMHLNMV-F----W
SAWLIAVVAWVGQYIRL--------RQNEI------PRVAYGQIFAQNVWIGFILLSGMI
LGLLLV-----
>Cya7424|218438149
------------------------------------MTHSQQTLEPTWMT----IIRLLR
WDKPAGRLILMIPALWAVFLAAHGTPPLPLVGVIILGTLATSATGCVVNDLWDRDIDPQV
ERTCNRPIAARALSVRVGIIIAFIALCCAAVLAFY-L----NSVSFWLCVGAVPVIIGYP
LAKRVFPVPQLVLSMAWGFAVLISWSAVTA-GLE--TATW-----LLWGATIFWTLGFDT
VYALSDREDDLKIGINSSAIFFGDYAPDAVGFFFATTAGLLACLGVEMRLNMV-F----W
LAWAIAVMVWITQYIRL--------RQKEI------PKAVYGQIFSQNVWIGFILLSGMI
LGLLLT-----
>PromN1A|124025222
--------------------------------------------MGYYFQ-------LLR
WNKPSGRLILLIPSGWSLWLTPAAPPSLLFLGIIILGGLFVSGAGCIANDIWDRKFDKKV
IRTKERPLANGKVSLKAAWILLILMLFFSLFIVLS-IPQESRNLCLLLSSLSLPFILLYP
SAKRWFQYPQLILSICWGFSVLIPWAASES-SLA-GVTLI-----YCWLATILWTFGFDT
VYAMADESEDKVIGLNSSAISLGGKSLKTVSLCYFLTCIFLALAAFKANLGLI-Y----W
PFWLITTVGMQREVFLL--------SSKSK------GIKTSGLHFSNQVRLGSLLLLGMV
FSKII------
>Micc|254417518
-----------------------------------MLTDQHPPSIPTWLA----IARLLR
WDKPAGRLILMVPALWAVFLAAQGTPPIPLVGVIILGTLATSAAGCVINDLWDRDIDPQV
ERTKERPLASRALSVQVGVVVVLVAMSCAGILALY-L----NPFTFWLCVAAVPVIVFYP
SAKRVFPIPQLVLSIAWGFAVLISWSAVTG-NLQ--PATW-----FLWAATVTWTLGFDT
VYAMSDRDDDQKLGVKSSALFFGDYAPEAVGLFFTATVGFLARLGFVMQLHWG-F----W
IALGVAIIGWIWHYTRL--------RQADI------PKPVYGEIFRQNVWIGFVLLAGMI
GGLVL------
>Prom9202|254526933
-----------------------------------MQNKNRQIKLSTFFE-------LLR
WNKPTGRMILLIPAGWSLYLTPDANPTFLMLLRITLGGLLVSGLGCVVNDIWDKKIDQRV
VRTKNRPLAANKIGLKTAYSILFFLILCSFFLTLS-LPQPGRVLSISLAFLALPIILIYP
SAKRWFKYPQLILSICWGFAVLIPWAANEG-NLN-SVVLL-----FCWLATIFWTFGFDT
IYALADKKYDIKIGINSSAINLQKNTRITIQICYFLTSCFLALCGFINQMDFI-F----W
PIWLTTSILMQRDILKV--------FPEEKQ-----SIKNIGNHFKNQSIYGGFLLLGII
IAS--------
>Nods|119512608
-----------------------------------MLNPQELKQEPVWLT----IIRLLR
WHKPEGRLILMIPALWAVFLAASGKPPLPLVGVIVLGTLATSAAGCVVNDLWDRNIDPEV
ERTRNRPLASRALSIKVGIVVAIVSLVCAAALALY-L----NPLSFWLSVAAVPVILFYP
GAKRVFPVPQLVLSIAWGFAVLISWSAVTP-TLS--QPTW-----LLWGATILWTLGFDT
VYAMSDREDDRRIGVNSSALFFGHYAPTAIGIFFVTTVILLIRLGLLINLNFT-F----W
VSLGIATIAWSWQYLRL--------RKQDL------PNSEYGQMFRQNVWIGFILLAGMI
AGSLF------
>Cyab|254431696
---------------------------MDDAARDRGAASRTARRLRAWLE-------LVR
WHKPSGRLILLIPAGWSLWLLPQGPPDTPLVLAVVIGGLAVSAAGCIANDLWDRRIDPQV
ERTRQRPLASGRVGVAEAVLLLLLALLLALAVVLWGLPAANRGLCLLLAVAALPPVLLYP
SAKRWFPYPQLVLAVCWGFAVLIPWAAASG-SLQ-GWPLA-----LAWLATLLWTFGFDT
VYAMADRDDDRRIGVRSSALSLEGRAPAVVTACYGGTGLCLALAALTLPSGAGALHPLGW
ALGAVGALGMVREGLAL--------DRVPAGADGFLSRGFFGRHFSRQVWLGALLLLALV
LGRLP------
>Acam|158336734
-----------------------------------MARLQSKPSTPTWFA----IIKLLR
WDKPEGRLILMIPALWAIVLAAQGKPSLGLVTIIITGSLATSAAGCVVNDLWDRNIDPQV
QRTRKRPLADRSLTIRVGLAIAFLAFACAFGLSRF-L----NPLSFGLCVAAVPVIICYP
LAKRVFPVPQLVLAIAWGFSVLISWSAAVG-NLS--LGAW-----LLWAATVLWTLGFDT
IYAMPDRPDDRRLGINSSALFFGNYAEAAIACFLVATVICLGMLGYALNLHFG-Y----W
TSLGLSTYLWWRQIYRL--------RRKNL------VPSAYGQLFRQNVWIGLLLLVGMI
TGSLLR-----
>Prom9301|126695819
----------------------------MKYTIDHMQNKNRQIKLSTFFE-------LLR
WNKPTGRMILLIPAGWSLYLTPEANPKFLMLLRIILGGLLVSGLGCVVNDIWDKKIDQRV
VRTKNRPLAANKIGLKTAYSILFFLILCSFFLTLS-LPQPGRTLSISLAFVALPIILIYP
SAKRWFKYPQLILSICWGFAVLIPWAANEG-NLN-SIVLL-----FCWLATIFWTFGFDT
IYALADKKYDIKIGINSSAVNLQNNTRITIQICYFLTSCFLALCGFINQMDFI-F----W
PIWLTTSILMQRDILKV--------FPEEKQ-----SIKNIGNHFKNQSIYGGVLLLGII
IAS--------
>Artm|209525408
------------------------------------MVTEANQPQPTWIS----VVRLLR
WDKPAGRLILMIPALWAIFLATGGTPPLTLILVIVFGSLATSAAGCVVNDLWDRNIDPEV
ERTRNRPLASRALTIKTGVVVGLVAFACAFGLALY-L----NPLSFWLSVAAVPVIICYP
LAKRVFPVPQLVLSIAWGFAVLISWSAANG-SLE--ASTG-----LLWGATVLWTLGFDT
VYAMSDREDDRRLGINSSALFFGDFAPNAVGLFFLGTAALMLGVDLQMHLHPV-S----W
LALAIVVILWARQYWQL--------RNPEI------SREIYGKMFRDNVIIGWILLAGMI
GGTLLS-----
>Syne6301|56752140
------------------------------------------------------------
--------------------------------------MAASAAGCVIDDLWDRNLDPRV
ERTKQRPLASRRLSTRVGAIPAIVSLLAAWGLAQF-L----TPLGYWLCVAAVPVIVLYP
GAKRVFPVPQLVLAIAWGFSVLISWAAVQG-ELT--WAAI-----ALWAATLFWALGFDT
VYALADREDDIQVGIQSSARFFGDLAPLAIAACYLLTSLFLAWTGALLNLHPL-F----W
LAWGGATGLWVYQSWRL--------REP-L------PRAIYSQLFAENVSIGLLVLTGFW
LGAWLL-----
>Anav|75909737
--------------------------------------MLETNQEPIWLT----IFRLLR
WHKPEGRLILMIPALWAVFLAAAGKPPLPLVGVIVLGTLATSAAGCVVNDLWDRDIDPEV
ERTRDRPLASRTLSIKVGIAVGIISLFCAAILAYY-L----NPLSFWLSVAAVPVILLYP
GAKRVFPVPQLVLSIAWGFAVLISWSAVTQ-NIS--QATW-----LLWGATLLWTLGFDT
VYAMSDREDDRRIGVNSSALFFGDYAPLAIGIFFLGTIICLTWLGVAIHLHLA-F----W
ITLGIASVGWIWQVLLL--------RQPQL------PNPAYGEMFRQNVWIGFIVLAGMI
FGSL-------
>Artp|284052764
------------------------------------MVTEANQPQPTWIS----VVRLLR
WDKPAGRLILMIPALWAIVLATGGTPPLTLILVIVFGSLATSAAGCVVNDLWDRNIDPEV
ERTRNRPLASRALTIKTGVVVALVAFACAFGLALY-L----NPLSFWLSVAAVPVIICYP
LAKRVFPVPQLVLSIAWGFAVLISWSAANG-SLE--ATTG-----LLWGATVLWTLGFDT
VYAMSDREDDRRLGINSSALFFGDFAPNAVGLFFLGTAALMLGVDLQMHLHPV-S----W
LALAIVVILWARQYWEL--------RKPEI------SRETYGQMFRDNVIIGWILLAGMV
GGTLMG-----
>Cya7425|220907062
----------------------------------MTTVQPDPQPIPLWLA----VLKLLR
WDKPEGRLILMLPALWAVVLASHGTPPLMLVGIIVAGSLATSAAGCVVNDLWDREIDPHV
ERTRTRPLAAKTLSIQVGVVVALVAFVCAWGLALY-L----HPLSFWLCVAAVPVIVLYP
LAKRVFPVPQLVLSLAWGFAVLISWTAAVN-RLE--PATW-----LLWGATLLWTLGFDT
VYAMPDREDDRRLGVNSSALFFRSLTPLVVGVCYLGTAGLLVGLGWSLKLNIG-F----W
LSLLIATALWSAQIFTL--------REQEL------PATRYGDFFRQNVWIGFLLLAGMI
VGELPPLSLGI
>Cya51142|172037477
-----------------------------------MITQSRPQPEPTWLT----IIRLLR
WDKPAGRLILMIPALWAIFLAARGVPPLPLIGVIILGTLATSAAGCVINDLWDRDIDPQV
ERTKTRPLADRSLSIKVGIIIAFISLFCAAILAFY-L----NTLSFILCVAAVPFIVCYP
LAKRVFPIPQLVLSLAWGFAVLISWTAVTG-ELE--NDTW-----VLWGITVFWTLGFDT
VYAMSDREDDQKIGVNSSALFFGKYAGEAVGIFFAITAGLWAYLGVTMHLNLG-F----W
LTWIIALVGWMIQYIRL--------SSPEI------PQQTYGQVFRQNVVIGFILLGGIL
VSIALN-----
>Lyns|119486108
-----------------------------------MLIQSEPQPESTLIQ----IIRLLR
WDKPAGRLILMIPALWAVFLASDATPPWLLVLVIIFGSVATSAAGCVVNDLWDRDIDPEV
ERTRTRPLASRALTVKTGIAVAFVAFACAAGLAFY-L----NSLSFWLCVAAVPVIICYP
LAKRFFPVPQLVLSIAWGFAVLISWTAAVA-HLE--PVTW-----LLWGATVVWTLGFDT
VYAMSDREDDKRMGVNSSALFFGDQAANAVGIFFLSTVILLAVLGIKMELHWE-Y----G
MSLAIAVGIWIQQYRQL--------RKPEI------PKPVYGEIFRQNVWVGFILLAGMI
SGTLL------
>Prom9211|159902998
-----------------------------------MKSLHYKTELKNWIH-------LLR
WNKPSGRLILLIPAGWSLWLTPSAPPQKLLIALIITGGIFTSAAGCIANDLWDINLDSKV
KRTKNRPLASGKIKTSTAWGLLVTALTLSLLIVLL-LPGSSRVLCLQLASASLIPILIYP
SSKRWFKYPQALLALCWGFSVLIPWAASES-SLSGGWPLI-----SCWLATMTWTFGFDT
VYAMADKNDDKNLGLHSSVLSLGGNAKITVSICYFITSVLLGFGAFKADTSLV-F----W
PIWLIASIGMQREIHLI--------NLNAI------STSMISRHFSNQVLLGSLFLLGLI
LSKVN------
>Noss|17231045
--------------------------------------MLETHQEPIWLT----IFRLLR
WHKPEGRLILMIPALWAVFLAAAGKPPLPLVGVIVLGTLATSAAGCVVNDLWDRDIDPEV
ERTRDRPLAARTLSIKVGIAVGIIALFCAAILAYY-L----NSLSFWLSVAAVPVILLYP
GAKRVFPVPQLVLSIAWGFAVLISWSAVTQ-NIS--QATW-----LLWGATLLWTLGFDT
VYAMSDREDDQRIGVNSSALFFGDYAPLAIGIFFLGTIICLTWLGVAIHLHLA-F----W
ITLGIASVGWIWQVLRL--------RQPQL------PNPAYGEMFRQNVWIGFIVLAGMI
FGSL-------
>Cya8801|218248425
-----------------------------------MITPTQLTPEPTWLT----IIRLLR
WDKPAGRLILMIPALWAVFLAAKGTPPLPLVGVIILGSLATSAAGCVINDLWDREIDPQV
ERTRTRPLAEKSLSIKVGIVIAVIALGCAAILAFY-L----NSLSFWLCVAAVPVIVCYP
LAKRVFPIPQLVLSFAWGFAVLISWTAVTA-KLE--LSTW-----ILWAATVFWTLGFDT
VYAMSDREDDRKIGINSSALFFGDYAAEAVGLFFVLAVGLLAYLGEILEMNLW-F----W
GSLGIAAGGWIIQYFYL--------RSIEI------ARSAYGAIFRQNVAIGFVLLVGMF
LGL--------
>Glov|37522997
----------------------------------------MSTAPTDWRAKADAVFRLLR
WDKPAGRLILMIPALWGVFAAAGGSPSPLLVLVMVVGTIATSAAGCVINDLWDRDIDPLV
ERTRARPLASRELAVPVAVVTFAVSLLCAWGLTFF-L----NPFTFWLCVAAVPVIALYP
GAKRVFPVPQLVLSLAWGFAALISWSAVTG-GLE--TPAW-----WLWGATVLWTLGFDT
VYALSDREDDLKIGINSSAIFFGRFTPEAIAAFFAGAALCLAVVGYQLELGSI-F----Y
VCLIVATLFWWREYRSL--------VTGDD------PAR-FNRIFNENVTVGFVILTGLI
GGTLI------
>Syns8102|33866379
-------------------------------------MDSIRERLGPWLE-------LLR
WTKPTGRLILLIPAGWSLWLSPSAPPGLDLLLQIVVGGLAVSGAGCIANDLWDRRFDGRV
ERTKQRPLARGAIRPTSALVLLIVLLSLSLAVVLS-LDEASRQLCLLLSIGALPAILLYP
SAKRWFAYPQAVLAFCWGFAVLIPWAAAER-SLTLQPALI-----GCWLATLLWTFGFDT
VYAMADRRDDALIGLNSSALSLGNRAVVTVRACYVLTVVALGVAAASAGVHPL-F----W
IFWLGASLLMQISCQSL--------NHRNA------TMASFGLHFRRQVQLGSLLLLGLI
VSRGLSG----
>Thee|22297945
-----------------------------------MNSQVSRTSVSTWVA----IAQLLR
WHKPAGRLILLIPALWSLTLASEGLPSLKLLLIITMGAIATSAAGCIVNDCWDRNIDPHV
QRTQNRPLASRRLSLGVALGLMVIALLCAWGLTFY-L----TPLGYWLAVAAVPVILLYP
LAKRVLPIPQLVLAVAWGFAVLIPWAAVQG-RLT--LTTA-----GLWAAVVMWTLAFDT
VYAMPDRPDDRRLGVNSSALFFGAYAPLAIALFYALTVVFLMMVGVRAGLTWR-F----W
LALAVTTYFWLRQSLQIYTHERRDTQTTTL------PIQTYGRYFNENVWLGFLLWVGMW
CPRP-------
>Syns9916|116073465
--------------------------------MTGALPRQQPTALASWFQ-------LLR
WNKPSGRLILLIPAGWSLWLTPTAPPSPWLVLLIVVGGLTVSAAGCIANDLWDRRLDREV
ERTKGRPLARGGLSVPVAVASLLALLVLSLLVVLG-LPTAGRSLCLGLAVMALPPILLYP
SAKRWFAFPQAVLAICWGFAVLIPWAAAEG-TMRASPALL-----LCWLATLTWTFGFDT
VYAMADRPDDRKLGLRSSALSLGRHAVTAVQISYAICLIALALAAVSAGTGTA-F----Y
PCWLLAAAGMVVETRKL--------QPLSQQ-----PMGVYGRHFKHQVWLGSLLLLGLV
LAGLQG-----
>PromMED|33861013
-----------------------------------MIKKDQNSKINILFK-------LLR
WNKPTGRLILLIPAGWSLYLTPESNPSIYMLLKILIGGLLVSGLGCVANDIWDKRIDQKV
LRTKNRPLAANKISTKTAYLILIFLIICSFFLTLS-LPENGRLLSLSLAFFALPLILIYP
SAKRWFKYPQFILSICWGFAVVIPWAANEG-NIN-SIVLL-----FCWLATIFWTFGFDT
VYALADKKYDIQIGVNSSAVNLAYNTKKTIQICYFLTSSFLAICAFINQLNFV-F----W
PIWLITGFLMQKDILKI--------FPESKQ-----SIKKIGDHFKNQSIYGGLILLGFI
IAS--------
>Scys6803|16332051
------------------------------------MVAQTPSSPPLWLT----IIYLLR
WHKPAGRLILMIPALWAVCLAAQGLPPLPLLGTIALGTLATSGLGCVVNDLWDRDIDPQV
ERTKQRPLAARALSVQVGIGVALVALLCAAGLAFY-L----TPLSFWLCVAAVPVIVAYP
GAKRVFPVPQLVLSIAWGFAVLISWSAVTG-DLT--DATW-----VLWGATVFWTLGFDT
VYAMADREDDRRIGVNSSALFFGQYVGEAVGIFFALTIGCLFYLGMILMLNPL-Y----W
LSLAIAIVGWVIQYIQL--------SAPTP------EPKLYGQIFGQNVIIGFVLLAGML
LGWL-------
>Syn9902|78185306
-------------------------------------MNSSIPSLRPWIE-------LLR
WNKPSGRLILLIPAGWSLWLTPSAPPSASLVGVILVGGLAVSGAGCIANDLWDQGFDRQV
ERTQGRPLARGALQRPQALCLLLVLLLVSLGVVLS-LSDESRGLCLGLAVAALPPILLYP
SAKRWFAFPQAVLALCWGFAVLIPWAAAEG-QLSWNPALI-----SCWIATLLWTFGFDT
VYAMADRRDDAQIGLRSSALSLGESATSVVRICYALTCFSMAIAATTAQVAAP-F----W
PFWLMATVLMQVSCSPL--------TREKA------SMVLFARHFSRQVQVGSLLLIGLC
LARAWT-----
>Trie|113474132
-------------------------------------MTQAASPESTLMK----VIRLLR
WDKPAGRFILMIPALWAVFLATHAMPPIPLVGVIVVGTLATSAAGCVVNDLWDRDIDSEV
ERTRDRPLTSRALTIQTGIIIVIIAFACAGVIALY-L----NPLSFWLSVAAVPVIICYP
LAKRFFPVPQLVLSIAWGFAVLISWSAAVA-KLD--SATW-----ILWGATIVWTLGFDT
VYAMSDREDDQRLGINSSALFFGKYANNAVGICFFLTTIFLGLLGIKMELHTG-F----W
ITLGIATVFWFIQYKKL--------GQEDI-------LKPYAQIFRQNVWIGFILLAGMI
TGLIF------
>Syn9311|113954511
--------------------------------------MLFRQTLAPWVA-------LLR
WNKPSGRLILLIPAGWSLWLTPDAPPSLALVLMIVLGGLAVSGAGCIANDLWDRRIDRNV
ERTKQRPLAQGSLSVAQAVVVLIVMLVISLGVVLN-LPDSVRNLCFVLACLALPPILIYP
SAKRWFAYPQAVLALCWGFAVLIPWAAQTG-DLNGGWPLA-----GCWVATLLWTFSFDT
VYAMADRPDDARMALNSSALTLGSSVLRVVGVTYALSMLALAVAAACAGIGVI-F----W
PFWLVVTFGMQRATRAL--------NSVRQQ-----SMSVYGVHFSHQVRLGALLLLGLV
LGRLG------
>NoAz|298492524
-----------------------------------MLKTPESNQEPLWLV----IIRLLR
WHKPEGRLILMIPALWAIFLAAAGKPPLALVGVIILGTLATSAAGCVVNDLWDRDIDPQV
ERTRERPLASRALSLKVGIVVGIVALACALVLAFY-L----NPLSFWLSVAAVPVILFYP
GAKRVFPVPQLVLSIAWGFAVLISWSAVTQ-NIS--TPTW-----LLWGATVFWTLGFDT
IYAMSDRQDDQRIGVNSSALFFGKYAPIAIGIFFAGTIILLAGEGILVNLNGF-F----W
ITLITSACSWVWQFMRL--------RNPEL------PKPAYGEMFRQNVWIGFLILAGII
VGSF-------
>Ucyn|284929233
----------------------------------MLNSQFFLTTKSTCLA----IIQLLR
WDKPTGRLILMIPALWALFLASRGFPPSSLILIIILGSLSTSSAGCVINDLWDRNIDPQV
KRTKNRPLASRTLSIQVGIVTAFISLVCALVLSLY-L----NTLSFLLCILAVPFIVCYP
LAKKFFPIPQLILSLSWGFAVLISWTAVTQ-KLE--FDTF-----ILWAITVFWTLGFDT
VYAMSDRDDDKKIGVNSSALFFGQHAENIIACIFAFTASLWAYLAINMQLNFC-F----W
ITLVIASGMWIKQCILL--------KSPNT------PQKLYEQIFRENVYLGLILLVGII
ASNTYQL----
>Syns5701|87302094
--------------------------------------MNIRASLRGWFE-------LLR
WHKPSGRLILLIPAGWALWLTPQAPPAPSLVGLIVAGGLAVSGAGCVANDLWDRRIDPLV
ERTRTRPLASGRVGVVEAVLLLLACLLVALAVVLA-LPAAGRGLCLALAAATLPPVLLYP
SAKRWFAYPQLVLAFCWGFAVLIPWAAATA-GLGGGWPLP-----LAWLATLLWTFGFDT
VYAMADRTDDAVLGVRSSAISLGEGAATAVALCYAAAALLLAVAATGAGVSWI-F----W
PLWTLAAAGMQREAGRL--------RGQP-------PRSRYGEHFSRQVQLGSLLLLALV
LGRGA------
>YellB|86610275
---------------------------------------MSASPSALWAT-GGAILRLLR
WHKPAGRLILMIPALWGAFLAGRGTPPWPLVGIIILGSLAASGAGCVINDLWDRDLDPLV
ERTRHRPLASRELTVGVGILMAVVSLACAAGLALF-L----NPVSFALCVAAVPVILLYP
GAKRVFPVPQLVLALAWGFAVLISWTAVSGQDAN--TPLWEEGLGWLWLATVLWTLGFDT
VYALADREDDERAGIHSSARFFGQRTPTAVGLFFLGTAIALLGVGLSLRLHGV-Y----F
VSLAIVTVLWGRQTWQL--------HQRNA------SPTLYLAIFGQNVVQGFILLAGMI
GGSLLA-----
>Syn7002|170078009
-----------------------------------------MVSEPTWKK----IIYLLR
WDKPAGRLILIIPALWAVFLAAEAKPDWKLVLVIILGAITTSAAGCVVNDLWDRDIDPQV
ERTKVRPLASKALTVKVGIITAIAFFLCAAGLAFY-FNPWTNPLSFWLCVAAVPVIIAYP
LAKRFFPVPQLVLAIAWGFAVLISWSAVTQ-NLT--AATW-----LLWGATVFWTLGFDT
IYALSDRDDDLKIGINSSAIFFGKFAPEAVGIFFVLTATCLAILGKTLNINLLIY----G
IAWAIAVGLWFKQYLKI--------RKPNL------PRKAYNRLFEENVTIGFILLSGMI
SSFIF------
>Cylr|282898799
-----------------------------------MQTTPEGNQKPLWFI----IMRLLR
WHKPGGRLILMIPALWALFLAADGKPPIILVIVIILGSLATSAAGCVVNDLWDRDIDTQV
NRTRDRPLASRDLSVKVGVVVGIVALVCAAILAFY-L----NPLSFWLSVSALPVILLYP
GAKRVFPIPQLILSLAWGFAVLISWSAVTG-NIS--LPTW-----FLWGATVLWTLGFDT
IYAMSDRLDDERIGVKSSALFFGDQTPNAVGIFFLGTIILLMAEAISLKLNIF-F----W
ISLLIASLGWFWQVLRL--------RDPKL------PNREYGKMFSQNVGIGFLILLGMI
LGST-------
>Prom9303|124022368
-----------------------------------MTSRSVSNGLRQWLE-------LLR
WHKPSGRLILLVPAGWSLWLTPDAPPLAGLVSLIVVGGLMVSGAGCIANDLWDRRIDRQV
ERTRERPLAKGSIRISTAVGLLIVLLLLSLLVVVS-LPTPSRGLCLALAILALPPILLYP
SAKRWFAYPQAVLALCWGFAVLIPWAASQA-NLNGGWPLL-----GCWLATLMWTFGFDT
VYAMADRRDDANLALKSSALSLGSHALKTVAFSYALACTFLASAAMSAGVGWA-F----W
PFWLIASIGMQKETWTL--------RGSNQ------PMTTYGQHFQHQVLLGAMLLLGLI
LGRIS------
>Syns7805|88807595
-----------------------------------MTGTLSSRLTSPWVA-------LLR
WNKPSGRLILLIPAGWSLWLNPSGTPSLQLILQILIGGLSVSAAGCIANDLWDQRIDREV
ARTSQRPLARGDLNRVQAFTLLTVLLTLALMVVIS-LPGDVRLLCLQLAFLALPPILLYP
SAKRWFPFPQAVLALCWGFAVLIPWAAATG-SLSLSLPLV-----ATWGATLCWTFSFDT
VYAMADRPDDAKLKLHSSALTLGDSAVKVVRAGYGLTAAGIAVAASAMQSGVI-F----W
IFWSVACIGLWRSTLPL--------KAEEQQ-----AGSVYAKHFARQVQIGTLLLAGVI
LSRLG------
>Syns7803|148240192
-----------------------------------MTGTLPSRLMSPWVA-------LLR
WNKPSGRLILLIPAGWSLWLNPAGPPSLQLILQILIGGLSVSAAGCVANDLWDQRIDREV
ARTSQRPLARGDLNRVQAFTLLAVLLTLSLLVVIS-LPGDVRWLCLQLAVLALPPILFYP
SAKRWFPFPQAILALCWGFAVLIPWAAATG-SLSISLPLL-----ATWGATLCWTFSFDT
VYAMADRVDDAKLKLRSSALTLGDSAVRVVRAGYGLTAAGLAMAAAATQAGVI-F----W
IVWAVACIGFWRSTLPL--------KAKKQQ-----APSVYANHFARQVQLGSLLLAGVI
LSRLG------
>Cya0110|126659555
-----------------------------------MITQSQPQQEATWLT----IIRLLR
WDKPAGRLILMIPALWAIFLAARGIPPLPLVGVIILGTLATSAAGCVINDLWDRDIDSQV
ERTQTRPLAERSLSIKVGILIAFIALICAAILAFY-L----NTLSFILCVAAVPLIVCYP
LAKRVFPIPQLVLSLAWGFAVLISWTAVTG-QLE--NHTW-----VLWGITVFWTLGFDT
VYAMSDREDDKKIGVNSSALFFGKYAGEAVGIFFAITAGLWAYLGVTMHLNLG-F----W
ITWVIALVGWMIQYIRL--------SSPEI------PQQTYGQVFRQNVVIGFIVLGGII
VSITLK-----
>Mica|166363406
------------------------------------MTISQPDLEPTWMT----IIRLLR
WDKPAGRLILMIPALWAVFLAADGVPPLPLIGVIVLGTLATSAAGCVVNDLWDRDIDPQV
DRTRNRPLAARALSIKVGLIIALIAFFCAAILALY-L----NFLSFCLCLAAVPLIICYP
LAKRFFPVPQLVLSLAWGFAVLICWSAVTG-SLN--SNTF-----ILWGAVIFWTLAFDT
IYALSDREDDLKVGINSSAIFFGKYAPEAVGVFFALTVGLLAWEGQKMQLSAF-F----W
LGLGLSVIAWWRQYRLL--------RQSDL------PKPVYGQMFGQNVWVGFILLAAMI
GGSLY------
>Syns8109|260434423
-------------------------------------MISSSARLQPWIE-------LLR
WNKPTGRLILLIPAGWALWLNPSAPPSVVLILQILLGGLAVSGAGCIANDLWDQRFDCQV
ERTQHRPLARGALQRGPAFALLLILLGLSLAVVLS-LPADSLRLCLALACTAVLPILGYP
SAKRWFAFPQAILALCWGFAVLIPWAAATA-SLSWSPALV-----CSWLTTVVWTFGFDT
VYAMADRRDDASLGLRSSALSLGSRVVPVVRGCYLATAITLAMAAWSAQIPAP-F----W
PLWLLAAVFMQLSCNPL--------NQQDA------SMGTYGKHFAQQVQAGTLLWLGLV
LARGWGA----
