# Supplementary material for: Genome fluctuations in cyanobacteria reflect evolutionary, developmental and adaptive traits
Source: BMC Evol Biol. 2011 Jun 30;11:187. doi: 10.1186/1471-2148-11-187 (PMC3141437; doi:10.1186/1471-2148-11-187)
Supplement: Additional file 8 — Individual and concatenated alignments for protein groups. Compressed file containing all alignments of individual groups (fasta format) and the concatenated alignment of 285 single-copy genes (phylip format). [file 1471-2148-11-187-S8.GZ › Cyanos1494.faa]

>Syne7942|81300783
----------------------------MSSAAQNAIALLIEMAESGEIDPWDVQVVDVF
DRFLEQLQQRPSLTPLT----DFSRSRYEADLSESGEAFLYASILILLKADALARLEFPP
A----EVLEEFV-------------ESLDDLAAMPQLPA-KLEQQLRRRAVALPPQQRRV
TLSDLIEQLEQVAQSLA-DPPARSR--RRQPKPAPRRQAIQAIAHLAHQENLAETAAALG
DFLQRQWSAL-----QPENDWLNFEDLVQLWSQ--------------------TQAGD--
--HHLDG-DRVGVFWALLFLAAQSIVELQQ--ESLYSPLWIRCLTPFGNPIAVPFEPTAS
ASV-----------------
>PromCC|33239626
------------------MPAEGLKTTSNSAGARLAIRLLQDAAENGDIDPWDIDVIPVI
DGFLDQLRQRIDLPKRCL---SNSGGTFENDLADSSEAFLAASVLVSLKAEVLETDTFPP
E----AEDEDTF---DL---DFS--EQGWL-DPRLNIPR-NPERHLYRRPVAPPPLRRAV
SLGELIEQLESIAETIEADELLSRR--RRRDKRFSEKQIIEQVTSLAHREKLPETTAALG
VFLNN-WEQA--------LNWVDFDALVINWED----------------------VAS--
--SDLDR-DRVGVFWALLFLSSQGKIELKQ-EGFLYAPLRLRRILEPGMIAQLPLNTSDV
TAS--------SPA----AA
>Crow|67924237
----------------MTNSHSPTLNPINTNQATEIIETLMNLAQQGEIDPWDVQVIDVI
DRFLNELGINE----------YGDNIYEQATLPRSGQAFLWASMLVRFKADSLEQLERDD
S----EQEFPCE-------------PEEMTEEGHRPFRISDLEKHLRRRTAAPPPRQRRV
TLQELITHIEEIAQEIETATPSRRR--KVTPKPHSQREAMKMVTQLAHQENLTELAQQLE
VFFGQQWPNS-----PEIERKLDLDDLLQRWHQ-------------------INPPHD--
--GEQKQ-DRVGVFWALLLLSSQSKVELSQ--EEFYQDLTIQVL----------------
--------------------
>Syn7335|254421651
---------------------------MSSSLAQSAIAFLIDLAEKGEIDPWDVQVIEVI
DRFLKTLKEKPAAVQPT----EQGRSSYESSLNESGQAFLYASMLVLLKADTL-VRHELE
Q----AEEDFEE---DY--------FEDSEEYDDTELPK-NLERHIHRRPVAPPPAKRQV
TLAELIEQLESIAAAM--SEPLRAR--SHRPKPHSKREAVRAISELAHQENLNEIADALN
AFLENHWSDV----FEDAINWMDFELLLTQWTS-------------FRPDILGGPIKGEL
TEADYKH-EKVGVFWGLLFLTSQSKVELLQ--ENFYQDLKVRQLNEVTLAEAPAYVLPD-
--------------------
>Syn307|148241328
------------------------MIQAGDSGTRLAIRLLQDAAERGEIEPWDVDVIAVV
DGFLDQLRQKLELPRLI----ASAGGSYEQDLAESSEAFLAASVLVSLKAEHLEASTFQA
A----EVDDDDV---DLLLEQLAEDDGDW--PALRALPS-RPEKLLQRRTVAPPPLQRPV
TLGELIRQLEDIGERLE-QEGGRQP--KQRRKRYSDREAIAQVASLAHREKLPETTAALS
QFLSR-WDVG--------WEWQQFDGLVAAWAA----------------------VAP--
--EDLDQ-DRVGVFWALLFLCSQGRVDLQQDERDLFGPLQLRVRPSEEDQQRQGVLHFVP
PGS------AALPASELKAA
>Syn9605|78213911
-------------------MLQVAPNDGADAGARLAIRLLQDAAERGDLDPWDVDVIAVI
DGFLDQLRQRIEVPGQVAAALAGRGGSYERDLADSSEAFLAASVLVGLKAEMLETSMLPP
P----PEVEDHF---DA---DFD--GQGWL-DPAFDLPR-RPERHLQRRPVAPPPLRRPV
TLGELIEQLESIAEQLESDELEARR--RKRQKRYSNREAIAQVAGLAHREKLPETTAALG
VFLNG-WETA--------LDWVGFDQLVDQWEV----------------------AAA--
--ADLDR-DRVGVFWALLFLSSQGRVELEQ-EGWLHGPLRLKFIPASGTATQLPIRSLQV
PDP--------SPTRTVVAA
>Nosp|186686307
---------------------------MEASELLETITLLIYQAEQGEIDPWDVQVIEVI
DRYLELMAP------------ESIGRGYEADLSQSGQAFLSASMLVLFKANTLMQLSTVG
D----IQDGVLD---DA--------ILEDEDGISHHGHRLPLERQLRRRPSAMPPPKRRV
TLQELIKQLQIMANQLK-IVEKVSK--PIRPRRLPSVQSMREALELAHQENLTEVAGELE
QVLNLSAREL-----NSEQNWLNLEQLVELWTQ---------------TKLFNQNGSG--
--HETKHSHLVSVFWALLLLSAQSKVELFQ--EEFYHEIKVRLLTDSPKTSKPFEQSMN-
--------------------
>PromAS|123967705
----------------------------------MLIKFLQDAAGKGELDPWDIDVISVI
DSFLEQYTYTFNQS-------SNSQISYQKDLAETSEAFFAASVLVNLKAEVLEADVFKE
NSSDFEDEFDLD-------------DQDWI-DKEFDVPK-YPEKYLRRRSIAQPILKRTT
TLGELVSQLESIAEVIETQDLLLMK--RKRNKKYSDKALISQVKSLAHREKLPETTKALG
KFIDG-WEKA--------LQWTDFEYLVKKWQT----------------------VVK--
--NDLDK-DRLGVFWALLFLSSENKIEIKQ-INSLYGPIQIKRIIPDGGLAQLPIENLEV
SNV------------SSSAA
>Rapb|282897111
---------------------------MDAKDLLATINNLIEQAKRGEIDPWDVEVVKVI
DRYLEFMSP------------QTITQGYESDLHQSGQAFLSASMLVLFKANTLMELSRID
S----EIDNSSE---DV--------VTDDNNTESHSMRL-QLERQLRRRTAAMPPPKRRV
TLVELIEQLQIMASQLK-EVEKPNK--CERLRRQPSMKTMKAALELAHQENLTQVAVEVE
QVLVLAAKEE-----NSSESSWGLEELVQLWSG-----------TKQTNQVDRKSSSE--
--HDSEHGNLVSVFWALLLLCAQSKVELFQ--EEFYQEVKVRLLVSQL------------
--------------------
>YellA|86606936
---------------------------MAYSPTEEAIALLIDLAERGEINPWDVQVIDVI
DRFLARMAP----------------TASSHDLSESGQAFLHAAMLVYLKAMAL---SKPE
D----EESEETN-------------PVQVEEDPWLSWSSAQLDRVLQPRAVPRPSRTRPI
TLKELIGHLQELETLLE-QRLEPAS--RPLAQRVSRKQALSAVAQLAHPENLVETAAELE
SLLAQLWQQG--------LAQISFDDLQQYFCQ-------------------ESALKG--
--SGGAS-HPIQVFWSLLLMASRSQVELYQ--EEFYGPLTIRPCRRGSLLE---------
--------------------
>Prom9215|157412507
----------------------------------MLIKFLQDAAGKGELDPWDIDVISVI
DSFLEQHSHTCNKS-------SNRHSSYNKDLAETSEAFFAASVLVNLKAQVLESDVFKE
NSSDFDDEFDLD-------------DQDWI-DKEFDIPK-YPEKYLRRRSIAQPILKRTT
TLGELVSQLESIAEVIETQDLLLMK--RKRNKKYSNKALISQVKSLAHREKLPETTKALG
KFIDG-WEKA--------LQWTDFEYLVEKWKT----------------------VVK--
--NDLDK-DRLGVFWALLFLSSENKIEIKQ-INSLYGPIQIKRIIPDGGLAQLPIENLEV
GNA------------SSSGA
>PromN2A|72383353
-------------------MPVDLLTQSADSGARLAIRLLQDAAQRGDIDPWDVDVIPVV
DGFLDQLKQRIEIPKKISQHFSQNGGSYEVDLAQSSEAFLAASVLVGLKAEVLEAEMFSV
D----MEVEEDS---EL---DFG--EQGWL-DESFQLPV-RPERHLFRRPVAPPPFRRPV
TLGELINQLETIAESLKNDDLNNRR--NLRQKKLSNREVIAQVSSLAHREKLPETTAALA
IFINK-WEKA--------LHWVDFELLVKSWKE---------------------NSAS--
--NDLDT-DRVGVFWALLFLCSQGKVEIDQ-KGSLFSPISLKRLLQPGMVAQLPLASLDV
TDV--------SPA----AA
>Syns9917|87123602
-------------------MSDAELSRGSEGGARLAIRLLQDAAQRGDLDPWDVDVIAVV
DGFLDQLRQRIAVPRQVAHALQGRGGSYEQDLADSSEAFLAASVLVGLKAEVLEAQTFPP
E----PVLEECC---EA---ELG--DQGWL-NPEFDLPR-RPERLLERRPVAPPPLRRPV
TLGELIEQLESIAEQLDSDELELRR--RQRQKRFSRREAIAQVAALAHREKLPETTAALG
VFLSR-WEAA--------LHWTDFETLVQRWAE----------------------AAA--
--ADLDT-DRVGVFWALLFLSSQGQVELQQ-EGHLHAPLRLKRVLASGSAAQLPLTTLQV
PAV--------MPAEEARVA
>Prom9312|78778539
----------------------------------MLIKFLQDAAGKGDLDPWDIDVISVI
DSFLEQYSQSFGRK-------SNNQSSYHKDLSETSEAFFAASVLVNLKAQVLESDVFKE
NSSDFEDDFDVD-------------DHDWI-DQEFDIPK-YPEKYLRRRSIAQPILKRTT
TLGELVSQLESIAEVIETQDLLLMK--RKRNKKYSDKALISQVKSLAHREKLPETTKALG
EFIEG-WEKA--------LQWTDFECLVEKWKT----------------------VVK--
--NDLDK-DRLGVFWALLFLLSENKIEIKQ-INSLYGPIQIKRIIPEGGLAQLPIENLEA
TNT------------YHSAV
>SynsBL|116071516
-------------------MHQAVPNDGADAGARLAIRLLQDAAERGDLDPWDVDVIAVV
DGFLDQLRQRIEVPRQIAAALAGRGGSYERDLAESSEAFLAASVLVGLKAEVLEASMLPP
P----PDVEEYF---EG---DFD--DQGWL-DPSFDLPR-RPERHLLRRPVAPPPLRRPV
TLGELIEQLESIAGQLESDELEMRR--RQRRKRFSTRDAIAQVANLAHREKLPETTAALG
VFLNG-WEDA--------LDWVDFEGLVQRWGQ----------------------VAA--
--ADLDQ-DRVGVFWALLFLSSQGSVELEQ-SQWLHGPLRLKRIPAAGIPTQLPISSLQV
ATP--------IPAPTAVAA
>Prom9515|123965414
------------------------------MGPRLLIKFLQDAAGRGDLDPWDIDVISVI
DSFLEQFKQNLKYS-------SNDQMSYEKDLSETSEAFFAASVLVNLKAQVLESDVFPE
EILGFEDEIDMD-------------NQEWI-NQGFDIPK-YPEKYLRRRSVAQPVIKRTS
TLGELVSQLESIAEIIETQDLLLMK--RKRNKKYSDKILISKVQSLAHREKLPETTKALG
KFIDG-WEKA--------LQWTDFEYLVNKWQN----------------------VVK--
--SDLDK-DRLGVFWALLFLSSENKIEIKQ-KNSLYGPIQIKRILPDGELAQLPIDNLEV
AET------------SSTAA
>Cya8802|257058832
---------------------------MTTSSATEAIAVLIDLAQQGDIDPWNVQVIDII
DRFLDELGIRD----------DLDLAYQQTNLPKSGQAFLWASMLVRFKADTLENLDKEE
E----SEQLFPQ-------------EEMVLDASGRSLPL-KLEQQLRRRAAAPPPRQRRV
TLAELITHIEEMAGELEKAKPPTLR--RHKPRNASRQEAMEIVTQLAHQENLTELAQQLE
QFLTNQLAEF-----METQNWIKLDELLTWWHR-------------------VQSPND--
--AETKQ-DRVGVFWALLLLSSQSKVELSQ--EEFYQDLKIQVL----------------
--------------------
>Prom9313|33864276
-------------------MQDDGLNRGADSGARLAIRLLQDAAERGELDPWDVDVIAVV
DGFLDQLRQRIEVPQQVAAQVQRQGGSYEQDLADSSEAFLAASVLVSLKAEVLEAQTFPP
E----PLFEEGF---EA---ELG--EQGWL-DPSFALPR-RPERHLLRRPAAPPPLRRPV
TLGELIEQLESIAEQLESDELQQRR--RKRNKRLSEREAIAQVTALAHREKLPETTAALG
VFLND-WEQA--------LHWVDFEQLVGQWEQ----------------------VST--
--ADLDT-DRVGVFWALLFLCSQGKVELAQ-EGSLYAPLRLKRLLAPGTIAQLPLTSLNV
PAA--------TPAEVVNAA
>Cya7822|196258827
---------------------------MTTTPAQAAIATLIEMAQQGEIDPWDVQVIDVI
DRFLVELGLPD----------DLDSADQQGNLSRSGQTFLWASMLVLLKADTLESLENEE
E----PESLIEP-------------EELENEAQKRRLPL-DLERHIKRRKSAPPLRKRRV
TLSELIGQLEQIASQLEKASPSPVS---KSHRSVSRREALRVITQLAHQENLTELANQLD
QFLRIELPLL-----TGNQNSLELEELLHCWKV---------------------DPDQ--
--SAKNP-DRVGVFWALLLLSSQSKVELSQ--SEFYQDLQIRVLV---------------
--------------------
>Cya7424|218438490
---------------------------MTTTPASAAIATLIEMAQQGEIDPWDVQVIDVI
DRFLMELGFPQ----------ALESGYTPANLSRSGQTFLWASMLVLLKADTLESLEQDD
S----TGTDIEP-------------ELLETLPQERSLPL-QLERHIRRRSSAPPVRKRRV
TLNELIEQLQQIGTELEKVSASTAG--VKRSRSMSRSEALKVITQLAHQENLTELASQLD
EFFQIKLPQL-----APNRTSVELEELLDWWTE--------------------ASPEE--
--SSQKP-DRVGVFWALLLLTSQSKVELSQ--TEFYQDLQIQLII---------------
--------------------
>PromN1A|124024936
-------------------MPVDFLTQSADSGARLAIRLLQDAAQRGDIDPWDVDVIPVV
DGFLDQLKQRIEIPKKISQHFSQNGGSYEVDLAQSSEAFLAASVLVGLKAEVLEAEMFSV
D----MGNEDDS---EL---DFG--EQGWL-DESFQLPL-RPERHLFRRPVAPPPFRRPV
TLGELINQLETIAESLKNDDLNNRR--KLRQKKLSNREVIAQVSSLAHREKLPETTAALA
IFINK-WEKA--------LHWVDFELLVKSWKE---------------------NSAS--
--NDLDT-DRVGVFWALLFLCSQGKVEIDQ-KGSLFSPISLKRLLQPGMVAQLPLASLDV
TDV--------SPA----AA
>Micc|254413143
---------------------------MRQTPATEAIALLIDLAQRGEIDPWDVQVIEVI
DRYLSSLPWGN----------DAQLNPHDTDLSQSGQAFLWASMLVLLKADTLQRLEEPE
-----EPEFSDI-------------EAEIEPTNEPRLPL-YLERHIRRRTAAPPPKKRPV
TLNELIEQLQQMADQLE-ATPTPIR--STRRQSLSRGQAAQAITQLAHDENLTDIAKRLE
QFISGHWHEI-----AAGKDWLNLEQLLEWWTV------------SPTVSTNDNRPRAVD
TTKPLVS-DRVGVFWALLLLSAQSKVELSQ--EEFYQDLKIRTLG---------------
--------------------
>Prom9202|254525364
----------------------------------MLIKFLQDAAGKGELDPWDIDVISVI
DSFLEQHSYTCNKS-------SNRHSSYNKDLAETSEAFFAASVLVNLKAQVLESDVFKE
NSSDFDDEFDLD-------------DQDWI-DEEFDIPK-YPEKYLRRRSIAQPILKRTT
TLGELVSQLESIAEVIETQDLLLMK--RKRNKKYSDKALISQVKSLAHREKLPETTKALG
KFIDG-WEKA--------LQWTDFEYLVEKWKT----------------------VVK--
--NDLDK-DRLGVFWALLFLSSENKIEIKQ-INSLYGPIQIKRIIPDGGLAQLPIENLEV
GNA------------SSSAA
>Nods|119510055
---------------------------MLASELLETITHLIAQAEQGDIDPWDVQVIEVI
DRYLELMAPV-----------ATVKGAIESDLSQSGQAFLSASMLVLFKANTLMQLSTVD
N----LQDDVAD---DA--------LSLSENGLLHHAHRLQLERHLSRRPSAMPPPKRRV
TQQELIKQLQIMANQLK-LVQKSSK--PVRPKRQSSDQNMRQALELAHQENLTEVAGELE
QVLHCSAKQL-----FLEQNCLNLEQLVDLWTQ-------------------KKQPHQNN
SPHESENSHMVSVFWALLLLSSQSKVELLQ--DEFYQEIKIRLLTD--------------
--------------------
>Cyab|254430663
---------------------------MTDGGARLAIRLLQDAAERGDLDPWDVDVIAVI
DGFLDQLRQRIAVPRLVAS--TGRGGSYEQDLAETSEAFLAASVLVSLKAEVLEASTFPP
E----APLEADL---DL---AFDADGQGWIIDPALQLPR-RPERHLWRRPVAPPPLQRPV
TLGELIRQLEDIAERLEQDAGRPRQ--RHRSRRYSERAAIAQVAALAHREKLPETTAALS
RFLVE-WSPA--------ETWVDFETLVGAWSE---------------AGQRPPDEGE--
--DDLDR-DRVGVFWALLFLCHQGKVELEQ-RGGLFGSLSLRRCLEIRSQSPMPSPGDDQ
PAQLAAAGSALMPAAKQLVA
>Acam|158337089
---------------------------MSSSFAHNAISMLIDLAQRGEIDPWDVQVIDVF
DRFLSHL-----------------SYQDSQELSDSGQAFLYASMLVLLKAETLGDLIEEP
E----EPDEMEL----L--------LFDDIEAVSNGLPS-PLEGCLQRRPVARPPQRRRV
TLTELINQLELMAVAVE-RQAQRPK--VRKVRRMSKAKSMKAISQLAHQENLSEVAEQLE
EIFARLDPNQ---------DWLDFEELLSFMN----------------------------
--------DRVGVFWALLLLCAQSKVELEQ--NEFYVDLRLKPLTPEPATVELLPNLKSA
AS------------------
>Prom9301|126695508
----------------------------------MLIKFLQDAAGKGELDPWDIDVISVI
DSFLEQYSHTFNQS-------SNSQLSYHKDLAETSEAFFAASVLVNLKAQVLESDVFKE
NSSDFEDEFDME-------------DQDWI-DKEFDIPK-FPEKYLRRRSIAQPILKRTT
TLGELVSQLESIAEVIETQDLLLMK--RKRNKKYSDKALISQVKSLAHREKLPETTKALG
KFIDG-WEKA--------LQWTDFEYLVKKWQT----------------------VVK--
--NDLDK-DRLGVFWALLFLSSENRIEIKQ-INSLYGPIQIKRIIPDGGLAQLPIENLEV
SNA------------SSSAA
>Artm|209525460
--------------------MTSDKPQDALASLSEGIALLIDLAKQGEIDPWDVRVIDVI
DRYLSQLTPGV----------DSVSNNQFVELSQSGQAFLYASMLVLLKADSLMDSDAAG
DDDAMITEELEFLGEDS--------EAEWLR------PQ-NLERQLRRRAVAKVPQKRKV
TLQELIDQLQLMATTIAQHQSRPRP---RRNVSVNKNKAAKAIAELAHQENLVEMAGKLE
ELLQAESVDP-------QGDWLELEQLLVLWSNLIGKQKTHTPNLLESTNLLPESAANTP
PIYNSKH-DRVGVFWALLLLSAQSKVELSQ--DEFYQDIKVRTLNISPQPELNNIR----
--------------------
>Syne6301|56752131
----------------------------MSSAAQNAIALLIEMAESGEIDPWDVQVVDVF
DRFLEQLQQRPSLTPLT----DFSRSRYEADLSESGEAFLYASILILLKADALARLEFPP
A----EVLEEFV-------------ESLDDLAAMPQLPA-KLEQQLRRRAVALPPQQRRV
TLSDLIEQLEQVAQSLA-DPPARSR--RRQPKPAPRRQAIQAITHLAHQENLAETAAALG
DFLQRQWSAL-----QPENDWLNFEDLVQLWSQ--------------------TQAGD--
--HHLDG-DRVGAFWALLFLAAQSIVELQQ--ESLYSPLWIRCLTPFGNPIAVPFEPTAS
ASV-----------------
>Anav|75909627
---------------------------MDASELLETITLLIEQAEQGEIDPWDVKVIEVI
DRYLELMTP------------KTTARGYESDLSQSGQAFLSASMLVLFKANTLMQLSTAE
DL---EDIEDSL-------------LAENGDSLFHQTHRLPLERVLRRRPAAMPPPKRRV
TLQELIAQLQIMANQLK-LVQKVSK--PERPKRQPTVKAMREALELAHQENLTEVAGELE
QVLHFSAQEL-----LLEQNYLNLEQLVQLWTQ---------------TKQSHQLSAH--
--ESVNS-DLVSVFWALLLLSAQSKVELVQ--EEFYQEVRIRLLSDSVNTYQSLEQPIN-
--------------------
>Artp|284054073
--------------------MTSDTPQDALASLSEGIALLIDLAKQGEIDPWDVRVIEVI
DRYLSQLTPGV----------DSVSNNQFVELSQSGQAFLYASMLVLLKADSLMDSDEPG
DDDAMIAGELEFLGSES--------EIEWLR------PQ-NLERQLRRRAVAKVPQKRQV
TLQELIDQLQLMAATIAQHQSRPR---PRRHVSVNKNKAAKAIAELAHQENLVEMAGKLD
ELLRAEGVDL-------QGDWLELEQLLVLWSNLIGKQKTHIPNPIESTNLLPESAANTP
PISHSKH-DRVGVFWALLLLSAQSKVELSQ--DEFYQDIKVRTLNISPQPELNNIP----
--------------------
>Cya7425|220909072
---------------------------MSTSFAQSAIALLIDLAERGEIDPWDVRVIDVF
DRCLTELA-----------------AQNQQDLSHSGQAFLCASMLVLLKSDSLEIVTVEE
A----EDGVAEL-------------LEDLPLPPEAKIPL-HPEKYLHRRAAAPPPQKRRV
TLVELISHLELIAATLE-QPQPQRS--RRAQRPGRTPSSLKAITQLAHQENLVEIATEVE
HFLSQYWLNFSSSPEATEPEWLALETLLEH------------------------------
-----KQ-DRVGVFWALLYLCSQSKVELCQ--TQFYQDLKLRPLLDTVGVA---------
--------------------
>Cya51142|172035251
-------------MTTPPNGHSPSLNPMARSSATEVIETLINLAQEGEIDPWDVQVIEVI
DRFLSELGISE----------YSDNIYEQATLPKSGQAFLWASMLVRFKADSLERLERDD
S----AEEPPDD-------------LEEMTEEAERQFRISDLEKYLRRRSAAPPPRQRRV
TLQELITHIEEIAEEIETATPSRRR--KATPRPHSQREAMKMVTQLAHQENLTELAQQLE
VFFQEQWSNS-----GQTERKLDLDELLQRWHQ-------------------VNPPQE--
--NHNQQ-DRVGIFWALLLLSSQSKVELSQ--QEFYQDLTIQVL----------------
--------------------
>Lyns|119491301
MIPIKRVTVKIRAHLTLRNSMIVETPQDALNQLSEGIALLIDLAKRGEIDPWDVQVIEVI
DRYLSQLTPQQ----------NSSPGQNFTELSQSGQAFLYASMLVLLKADSLMSVDPLE
GDGE-IIVEEEF-------------VDAENGLNGLQRPQ-NLERQIRRRTVGKVPQKRRV
TLQELIDQLQLMATAIAEQKARPKR---RQTSSQAKAQAAKAIAELAHQENLTETATKLE
QLFSNQWSDF-------SAEWLDLEKLLVLWSD-------ATAPEALSPELSEEDNDEAN
LVHQPPN-ERVGVFWALLLLSAQSKVELTQ--EEFYKDLKVRTLPMPDSV----------
--------------------
>Prom9211|159902708
-------------------MPIDGLKTAPQSGARLAIRLIQDAVEKGEIDPWDVDVIPVI
DGFLDQLRQKIQSPRNISSSIAYRGGTFEKDLSDSSEAFLAASVLVGLKAEILESETFPP
E----SDFDDMD---DG---SFA--DQEWI-DPKLDLPR-YPERHLYRRPVAPPPLRRSI
SLAELIEQLEAIAETIESDELNIRR--KRREKRFSDKQIIQQVSSLAHREKLPETTAALG
VFLNS-CEEA--------LNWVDFEFLVELWKG----------------------IAS--
--QELDS-DRVGVFWALLFLCSQGKVELQQ-DNSLFGKLKLKRILAPGTIAQLPLKTFDV
TAV--------APA----AA
>Noss|17230891
---------------------------MDASELLETITLLIEQAEQGEIDPWDVKVIEVI
DRYLELMTP------------KTTARGYESDLSQSGQAFLSASMLVLFKANTLMQLSTAE
DL---EDIEDGL-------------LAENGDGLFHQTHRLPLERVLRRRPAAMPPPKRRV
TLQELIAQLQIMANQLK-LVQKVSK--PERPKRQPTVKAMREALELAHQENLTEVAGELE
QVLHFSAKEL-----LLEQNYLNLEQLVQLWTQ---------------TKQSHQLSAH--
--ESVNS-HLVSVFWALLLLSAQSKVELVQ--EEFYQEVRIRLLSDSANTYQSLEQPIN-
--------------------
>Cya8801|218245786
---------------------------MTTSSATEAIAVLIDLAQQGDIDPWNVQVIDII
DRFLDELGIRD----------DLDLAYQQTNLPKSGQAFLWASMLVRFKADTLENLDKEE
E----AEQLFPQ-------------EEMVLDASGRSLPL-KLEQQLRRRAAAPPPRQRRV
TLAELITHIEEMAGELEKAKPPTLR--RHKPRNASRQEAMEIVTQLAHQENLTELAQQLE
QFLTNQLAEF-----METQNWIKLDELLTWWHR-------------------VQSPND--
--AETKQ-DRVGVFWALLLLSSQSKVELSQ--EEFYQDLKIQVL----------------
--------------------
>Glov|37521426
-------------------------------MPKDAIGILIDLARRGEIDPWDIDVVQLT
DRFLQSLG-----------------SLDVSDLPRSGQALFYASVLVHMKAEILEGSMQSP
-----DPLDVPE---DE--------EEALSHPLGPNGPAVALERLIRRRPAVPAMVDRPL
TLNDLIAHLREV-EQMEGHQAQKRTAERRPPLKGPMVRTMEQVEHLAHQENL-------E
AIVTGLWAVL------TTKGVTAFEKLLEHYR----------------------------
--------DRVGAFLGLLFLAHRDRVVLAQ--AEFYRDIEIYAVDESQDPPGGGALP---
--------------------
>Syns8102|33866795
-------------------MPQAASHESADAGARLAIRLLQDAAERGELDPWDVDVIAVV
DGFLDQLRQRIEVPRQVAAVLDGRGGSYERDLADSSEAFLAASVLVGLKAEVLEASILPP
P----VEVEEYI---DA---EFD--AQGWL-DQSFDLPH-RPERHLQRRPVAPPPLRRPV
TLGELIEQLESIAEHLEADELEARR--RQRKRRFSNREAIAQVAGLAHREKLPETTAALG
VYLNG-WEDA--------LDWIDFERLVQRWTS----------------------VAP--
--GDLDT-DRVGVFWALLFLSSQGAVELEQ-EGWLHAPLRLKRIPASGSFTQLPITRLEV
PDP--------VPTRTTQAA
>Thee|22299201
---------------MLRATTTNGPPVMSQSFADTAIDILIELAERGEIDPWDIQVVDVC
DRCLAELA-----------------RRGEPNLSESGQAFLYAAMLVLLKSDRLVAVTEPS
P----PAEGEEP-------------PEIAENQSSGVLPP-ALEQHLHRRPVAPPQQWRRL
TLEELIGHLKTMA--LQSDRTKVLR--PHQPRQRPRPTTLKAITQLAHQENLTEMARDVE
SLLREMAPEG---------TWLDFQKLLQR------------------------------
-----KP-DAVGVFWALLFLAAQSKVDLQQ--TDFYQPLQVRTCLPDAIPLEDLG-----
--------------------
>Syns9916|116073954
------------------MVSEISRSQRADAGARLAIRLLQDAAQRGDLDPWDVDVIAVV
DGFLDQLRQRIEVPRQVHAALQGRGGSYERDLADSSEAFLAASVLVGLKAELLEAQTFPP
E----PVFEEGF---EA---ELG--DQGWL-DPDFNLPR-RPERHLERRPVAPPPLRRPV
TLGELIEQLESIAEQLETDELEMRR--RQKKKRFSNREAIAQVAALAHREKLPETTAALG
VFLQE-WEEG--------LHWTDFEQLVLRWCE----------------------VAP--
--PDLDT-DRVGVFWALLFLSSQGQVELQQ-EGSLHGPLQLKRLLAPGSMAQLPITRLDV
PAV--------VPAGEAVAA
>PromMED|33860711
---------------------------MQYSSNNQT------------------------
--------------------------SYQKDLSETSEAFFAASVLVNLKAQVLESDVFQE
ETLGYEEEIGMD-------------NQEWI-NQGFDMPK-YPEKYLRRRSVAQPVIKRTS
TLGELVSQLESIAEIIETQDLLLMK--RKRNKKYSDKVLISKVQSLAHREKLPETTKALG
KFLDG-WEKA--------LQWTDFEYLVNKWQT----------------------VVK--
--SDLDK-DRLGVFWALLFLSSENRIELKQ-QYSLYGPIQIKRIIPDGELAQLPIENLEV
SET------------SSTAA
>Scys6803|16330896
---------------------------MTPSAASHAIDTLIEMAHQGEINPWDVSVIDVI
DRFLQDLGILN----------SLDLNFQQQNLPRSGQAFLWASMLVRYKADSLHNLEQEP
E----EVLPEAE-------------LEEWPDGLIARLPR-DLENRLRRRTAVPPLQRRRV
TLAELIDQIEAIAVEIEKSEQKPKR--VKRARPQSRREALQIITELAHQENLTELASQLE
QFLQTRLPEI--LPDLPHRSWVDLDTLLHCWHH-------------------HLDPDK--
--LPDKK-DKVGVFWALLLLSSQSKVSLAQ--EEFYQDLQVQIIDDSEKNIQLTLDPETE
VLN-----------SA----
>Syn9902|78183872
------------MTRRGSPLHQAVPNEGADAGARLAIRLLQDAAERGDLDPWDVDVIAVV
DGFLDQLRQRIEVPRQIAAALAGRGGSYERDLAESSEAFLAASVLVGLKAEVLEASMLPP
P----PEVEEYF---DT---DFD--DQGWL-DPSFDLPR-RPERHLLRRPVAPPPLRRPV
TLGELIEQLESIAGQLESDELEMRR--RQRRKRFSTRDAINQVANLAHREKLPETTAALG
VFLNG-WEDA--------LDWVDFEGLVQRWGQ----------------------VAA--
--ADLDQ-DRVGVFWALLFLSSQGSVELEQ-SQWLHGPLRLKRIPAAGIPTQLPISSLQV
ATP--------IPAPTAVAA
>Trie|113474919
---------------------MIIGVPQVSETLSEGIALLTNLAEKGEINPWDVQVIEVI
DRYLSKLTPES----------NISGSDDFDNLYQSGQAFLYASILVWLKADHLANSESSE
N----NSEISEI---VQ--------IPEAENFETPKITP-KLEQQLRRRAVAPSPRKRRV
TLQELIEQLQLIGAAIENRKALPRT---RKTTSKARAQTAKVIAELAHQENLVETAKDLE
EFLLEKWPQI-------SEGYLEFENLLELWSL--------------RLDLKAEKQQNEQ
INVQVKS-DRVGAFWALLLLSAQSKIELSQ--EEFYQEIKIHTISSHSQEQKVLDDKI--
--------------------
>Syn9311|113953400
---------------MRLFLSDAGLTSKADAGARLAIRLLQDAAQSGTLDPWDVDVISVV
DGFLDQLRQRIEVPRRVAAQLGQQGGSYERDLAESSEAFLAASVLVGLKAEVLEASTLPP
E----PMMEEAF---DP---DFM--EQGWL-DPRFNLPR-HPERHLLRRPVAPPPLRRPV
TLGELIEQLETIAEQLETDELDMRR--RQRQKRFSNREAIAQVAALAHREKLPETTAALG
VFLKE-WEQA--------LHWVDFEFLVRRWAE----------------------AAE--
--PDLDT-DRVGVFWALLFLSSQSQVELEQ-VGSLHAPIRLKRLLVAGEITQLPINSLEV
PDI--------TPTLPAIAA
>NoAz|298490896
---------------------------MDANQLLETITHLIEQAERGEIDPWDVQVIEVI
DCYLELMVP------------EATARGYEADLSQSGQAFLSASMLILFKANTLMHLSTVD
N----IIDNVSD---NS--------MLEDQDGGLYPIQRLQLERQLRRRPAAMPPPKRRV
TLQELITQLQIMANQLK-RVEKSSK--PHRPKRQPSMQTMREALELAHQENLTEVGLELE
QVLHLSARDL-----NLEEECLNLEELVQLWTK-------------------TKQPQKKG
ECYESEHGNLVSVFWALLLLSAQSKVELFQ--EEFYQEIKIRLPTSYQLQPAATNQSTEL
LCQ-----------QNPESY
>Ucyn|284928799
----------------------------MIPQAANAIETLINLAQQGEIDPWDVQVIEVV
DRFLNEIENTQ----------QSDKVFQQTTLPKSGQAFLWASMLVRFKADTLDRLHSQS
F----TQEEDFN---EV--------DNIEEDIVKKQLLRPDLEKYLRRRNAALPTRKRKV
NLQELISYIEEFAEELEVSKPSKKP--QKTPRAYSQREATKMVVELAHQENLTELAKQLE
IFLQEKFPQC-----IQNQKKISIEDLLSQWHK------------------VSKPVNN--
--PKLEAQDRVGIFWALLLLSSQSKVELFQ--EELYQSLYIQVL----------------
--------------------
>Syns5701|87301834
---------------------------MAEAGARLAIRLLQDAAERGEIDPWDVDVIAVV
DGFLDQLRQRIGAPRLVSR--PGEGGSFENDLAATSEAFLAASVLVSLKAEILEQQTLPP
E----PALELDA---FG----FDDEDTGSFELLSFQLPR-RPERHLLRRAVAPPPLQRPV
TLGELIRQLEDIAERLEQGEASGRT--RQRGRRYSERAAIEQVAALAHREKLPETTAALS
HFLME-WQAA--------RDWVNFEVLVEAWAQ----------------------AAP--
--ADLDQ-DRVGVFWALLFLCSQGRVDLQQ-EGDLFGPLFLKGCWEGMGAGPSVLPHGLV
PAP--------SPAREAQAA
>YellB|86608631
---------------------------MAYSPTEEAIALLIDLAERGEIDPWDVQVIEVI
DRFLARMAP----------------TSSSHDLSESGQALLHAAMLVYLKAMALAEPEAEE
S----EPSPVEV---EV--------------DPWPSWSLAHLDRVLQPRAAPRLQRTRPI
TLKELIAHLQELETLLE-HQPEAAP--KPLAQRISRQQALSAITQLAHPENLLETTAELE
SLLAQLWQQG--------LTQISFADLQQHFCQ-------------------KSYQNG--
--SSGTI-HPIQVFWSLLLMAARSQVELCQ--EEFYGPLTIRPCTTEGLAK---------
--------------------
>Syn7002|170078268
----------------------------MATQPQAAIATLIELAQQGEIDPWDVQVIDVI
DQFLSELGLAG----------DTDPMLREADLPQSGQTFLWASKLVLLKADTLESLTVIE
A----EVQDEEF-------------YEDWDASDTERLPL-KLEKRLRRRATAPPPKRRRV
TLQEFIEQIQQIANEIE-DHTPKKR--LKTPRKLSNKAAIKQITQLAHDENLTELAAQLE
QFFQTQMPPD-----PETPVVFALDDLIRQWIA-----------YKEANEFFPQEITA--
--KQHRH-EKVGIFWALLLLSAQSKVVLSQ--DDFYAPVLVRPLYPGRPQGDLNSKP---
--------------------
>Cylr|282900523
---------------------------MDAKDLLATINNLIEQAKRGEIDPWDVEVVEVI
DRYLEFMSP------------QGTTQGYESDLHQSGQAFLSASMLVLFKANTLMELSRID
S----EIDNSSE---DV--------VTDDNNTESHSIERLQLERQLRRRTAAMPPPKRRV
TLVELIEQLQIMASQLK-EVEKPNK--SERPRRQPTMKTMKAALELAHQENLTQVAVEVE
QVLLLAAKEE-----NSSEPSWGLEELVELWSG-----------TQQANQVDKKSSSE--
--HNSEHGNLVSVFWALLLLCVQSKVELFQ--EEFYQEVKVRLLRQK-------------
--------------------
>Prom9303|124024360
-------------------MQDDGLNRGADSGARLAIRLLQDAAERGELDPWDVDVIAVV
DGFLDQLRQRIEVPRQVAAQVQRQGGSYEQDLADSSEAFLAASVLVGLKAEVLEAQTFPP
E----PLFEEGF---EA---ELG--EQGWL-DPSFALPR-RPERHLLRRPAAPPPLRRPV
TLGELIEQLESIAEQLESDELQQRR--RKRTKRFSEREAIAQVTALAHREKLPETTAALG
VFLND-WEQA--------LHWVDFEQLVGQWEQ----------------------VST--
--ADLDS-DRVGVFWALLFLCSQGKVELAQ-EGSLYAPLRLKRLLAPGTIAQLPLTSLNV
PAA--------TPAEVVNAA
>Syns7805|88807079
-------------------MTDAGLNQSADAGARLAIRLLQDAAQRGDLDPWDVDVIAVV
DGFLDQLKQRIDVPRRMAEAMASRGGSYERDLADSSEAFLAASVLVSLKAEVLEAQTFPP
A----PVFEEAF---EA---DCA--DQGWL-DPSFDLPR-RPEKHLKRRPVAPPPLRRAV
TLGELIEQLESIAEQIESDELDMRR--RQRQKRYSNREAIAQVAALAHREKLPETTAALG
LYLKN-WEQA--------LQWVNFETLVEHWSD----------------------AAA--
--PDLDK-DRVGVFWALLFLSSQGQVELEQ-FGVLHGPIQLRRVLEPGQIAQLPLTSLDV
PAV--------PPAKAAMAA
>Syns7803|148240617
-------------------MAEAGLNPSADSGARLAIRLLQDAAQRGDLDPWDVDVIAVV
DGFLDQLKQRIEVPKRVAAEINNRGGSYERDLADSSEAFLAASVLVSLKAEVLEAQTFPP
E----PVLEEAF---DA---DFA--DQGWL-DPSFDLPR-RPEKHLLRRPVAPPPLRRPV
TLGELIEQLESIAEQLESDELDMRR--RQRQKRFSNREAIAQVAALAHREKLPETTAALG
VFLNK-WEQA--------LQWVNFESLVERWGD----------------------AAA--
--PDLDT-DRVGVFWALLFLSSQGQVELEQ-VGTLHGPIQLRRLLEPGAMAQLPLTSLDV
PDV--------VPAKAAIAA
>Cya0110|126658095
------------------MTTPYSINSPPSSSATEVIETLINLAQQGEIDPWDVQVIEVI
DRFLSELGISE----------YSDNIYEQATLPKSGQAFLWASMLVRFKADSLERLETDE
S----DQELPCD-------------LEEITEEGHRQFRISDLEKHLRRRSAAPPPRQRRV
TLQELITHIEEIAQEIETTTPSRRR--KSTPRPHSQREAMKMVTQLAHQENLTELAQQLE
VFFQDQWSNY-----DQTQRKLDLDELLQRWHQ-------------------INPPHD--
--DHNKQ-DRVGVFWALLLLSSQSKVELSQ--KEFYQDLTIEVL----------------
--------------------
>Mica|166368521
---------------------------MTITSASDAIASLLEMAEQGEIDPWDVQVIDVI
DRFLAELGLLN----------DLDLAMAQANLPQSGQAFLWASMLVLFKADTLERLSLDQ
Q----EESLIDE-------------EISELERELRTLPR-YLENHIRRRTAAPPPRKRRV
TLQELITQLQQIALEIEALPKLPVV--VPKPRPQSRREAVQIITELAHQENLTELAAELD
FFLQRKFFQL-------EKKEIEFEYLLDLWQA--------------------EKPSS--
--HSATQ-EKVAIFWALLLLASQSKVELKQ--EDFYQDLSISLIRVC-------------
--------------------
>Syns8109|260435829
----------------MNDLLQVAPKDGADAGARLAIRLLQDAAERGDLDPWDVDVIAVI
DGFLDQLRQRIEVPGQMAAALAGRGGSYERDLADSSEAFLAASVLVGLKAEMLETSMLPP
P----PEVEDHF---DA---DFD--EQGWL-DPAFDLPR-RPERHLQRRPVAPPPLRRPV
TLGELIEQLESIAEQLESDELEARR--RKRQKRYSNREAIAQVAGLAHREKLPETTAALG
VFLNG-WETA--------LDWVGFDQLVDQWEV----------------------AAA--
--ADLDR-DRVGVFWALLFLSSQGRVELEQ-EGWLHGPLRLKFIPASGTATQLPIRSLQV
PDP--------SPTRTVVAA
