# Supplementary material for: Genome fluctuations in cyanobacteria reflect evolutionary, developmental and adaptive traits
Source: BMC Evol Biol. 2011 Jun 30;11:187. doi: 10.1186/1471-2148-11-187 (PMC3141437; doi:10.1186/1471-2148-11-187)
Supplement: Additional file 8 — Individual and concatenated alignments for protein groups. Compressed file containing all alignments of individual groups (fasta format) and the concatenated alignment of 285 single-copy genes (phylip format). [file 1471-2148-11-187-S8.GZ › Cyanos1497.faa]

>Syne7942|81300810
----------------------------------------------------------MS
DVDASTPSAEEAIAPDIDSDSDAAVETPAAEPAIA-------------------------
-----PPIQLEAEGD-RWWLRLPSA-PPVGQEANADGLTWLDLQQSLQQLLQGQENFWDA
GAELHLFADSWLLDGRQLEWLSQQLARVDLKLTRITTQRRQTAVAAVSLG----LSIEQP
ITQA--DPWQ---RKTSTS---PIAA-----PLYLKRTLRSGAEVRHNGSVIVVGDVNPG
SSIVASGDILVWGNLRGIAHAGAAGNSDATIFALSLAATQLRIGDRLARLPS-SQAAGYP
ETAQVIDGQIQIRRADPGGK-----------------------
>PromCC|33239816
------------------------------------------------------------
------------------------------------------------------------
----MSLNNLNKKEN-FISIQLLSE-------------NWAEELRLSIKGY--------Q
KGFIKINSGALPLTCKDINELKRICNGVGMEIISIESTNAESIVSASALG----LNANLK
LKDN--VFTEVKSDFKDLSESKVNAA-----LLFHKGTLRSGEVLEADEDILILGDVNPG
ATVLAGGNVMIWGRLLGIAHAGKYGNNQAKITALQLRPVQLRIANKIARGPKEKPELGLA
EEATIQEEVIVIKPARTT-------------------------
>Crow|67925483
------------------------------------------------------------
----------------MNHELTTSLSKDNANVSKPY------------------------
-----SQVHLKRAGK-KLLLILPDN------EPKEANKDWIELLQDLKYCLNHHKGTWTP
ATPVHLLVENRLLDSRQFHNIGEALEAAELKLTRVFTSRRQTAITAATAG----YSVEQE
TTQR--ELFTT--EIAKPG---NLTE-----PLYVKTTVRSGVVIRHPGSIIIRGDVNPG
GEVIADGDIIIWGHLRGVAHAGAKGNPECCIMALRMQPTQLRIGEAVARPPGEIQEVFEA
EVAYLTTEGIRLKSALNFNKTHTFTAKDQGWTHKNSSNLA---
>Syn7335|254421234
------------------------------------------------------------
-MVPDFSSQSSQESEEIDFNNFILEIEPEPASAEGS--------------PASVEGQIKA
EGNPNLQVHFKSENG-RLLLVLPPA-P----EKSRNPVYWEELRQQLKGRISGSERFLQP
HTPVHLIARDRLLDSQQIQEIDGLLSDAQLPLKRIYASRRQTAVAAATAG----YSVEQQ
TTLN--YLGQG--QEASRQ---AMDE-----PLYMQSTFRSGVEVRHRGTVIVLGDVNPG
SSIVAEGDIFVWGHLRGVVHAGAQGNSQCRIMALHMQPTQLRIADKVARSPDNPPAQYQP
EVAYIGPDGIRIALASEFALADLTDSGNTPGPLPETTPETT--
>Syn307|148241540
------------------------------------------------------------
------------------------------------------------------------
-----MVARLDPAPAPGWPHRLQLG-------------DWQAGADPCEAVLHALGAD-PP
QGRVVMEAGPWPLQCSHLQAIAQHLEQAGLQLEELSSSEPSTLVASAALG----LRSQAE
PPAP-------QNAEEPKG---TGRE-----LHVHRGTVRAGEHLEVDGAVLVLGDVNPG
ARISARGDVLIWGRLRGIAHAGCHGARNARIVALQLRPLQLRIADAVARGPEEPPPEGVT
EQARLEGDEIAISAAQLGVPISWG-------------------
>Syn9605|78212032
------------------------------------------------------------
------------------------------------------------------------
-----------------MTLRLPDQ----------RLDHWRDRLPDLLSRC--------S
QPIVDLDCRDWVLNCSDLTDLCAAVSGAGHQLGRITGRVPETIVSASALG----LDASRS
NTPS--SRELQ--PNPVTT---APSE-----LLFHHGTLRSGDHLQSERTILLYGDVNPG
ARISSTADVLVWGRLRGVAHAGCEGSTSAKIVALQLRPLQLRIADVVARGPEDLPQAGLA
EQAKLKDGVIAIEPAVIQSFQKR--------------------
>Nosp|186683784
----MTSDSAIPNLKSNSALPNAESNSILSEVEVNPTVSDVESDPIPPDAELRSVLLYLK
SNTIVGDVESNAANPDLESNPVNSDLEPNPANPDVESNTDVASDFILTDSNPNESAISGY
RVNDNTQVQLRSKEG-RLLLILPPE-S----QVSASELSWSDIWQQIRQRLNAGDRFRIA
NTPVHLMAQDRLVDARQLQELAEALSEVQLRLISVSTSRRQTAIAAVTSG----YSVEQL
QLVT--SLNTG--SEATAT---PQAD-----ALYLETTVRSGVEIRHPGTVIILGDVNPG
GIVIADGDIIIWGRLRGIAHAGAGGNRECLIMALQMEPTQLRIADAVARAPEKLPTQFSP
EVAHIMPQGIRIARASDFSRNQFTKSNQ---------------
>PromAS|123967883
------------------------------------------------------------
------------------------------------------------------------
-----MEIVLKNNKS-KYLEIFSLL----------DLNNLHETFKRFSSIK--------E
PLEAKIFAVNESISSHQLLKLKNHFDKINICSLCIYSNNRDTIISGKFLKIDSIYIKEQE
IKNK---------LLSFNS---KKKD-----DILHKGTVRSGERISSNGNLCIIGDVNPG
AIVSAKKNIYVWGKLLGIAFAGKSGNKNASISSLYLNPLQLRIADLIAIGPKEKPKNCYP
EIAVIDQQTIIIKPHIIENKN----------------------
>Rapb|282895472
------------------------------------------------------------
---MNYHVGKSVANLEPESGHVMNNIEVSPPQRTEL---NRESIDENSLPSDSPNYSINH
NINHNVQVQIKTEDG-KILLILPTE-----SQAPASMFTWSDIWQQIQQRLKGGDRLRQP
NSVLHLVAKDRLLDSRQLQQMKDTLNEMQLELKLVVTSRRQTAIAACTIG----CSVEQT
KIQT--SFGND--SQENPK---ALAD-----ALYLETTIRSGGEIRHPGTVVILGDINPG
GIVIAEGDIMVWGRLRGVAHAGAGGNRESLIMALQMEPTQIRIADALARSPEKSLTSFFP
EVAYITNNGIRIARATSFSRNQLSKI-----------------
>YellA|86605946
------------------------------------------------------------
----------MMGSPAWNPEISAVSPTSSSNPRGSE------------------------
-----RGVYFRFDAQ-GIHLHLPAT------------LAWEEVWDDLVWQLRSRKPYWAG
VAPLTLWCQERELDLPTLQTLAVLLSRHRLSLWRVQTGSRGTAIAAATLG----YSVEQS
SPLE---------AIPPVS---PDTT-----PLYLRSTVRSGMSVRHRGSVFLLGDLNPG
GEIIAGGDIWVWGRLRGLVHAGAEGDRGAVILALQLEPTQLRIADQVARPPEGGSPPNTP
EVVYLQEGVICIASLQDFLRRGV--------------------
>Prom9215|157412684
------------------------------------------------------------
------------------------------------------------------------
-----MEIVLINTKS-KNTEIFSSL----------DLDNIHEALKSFSSIE--------G
RLEAKIFAVNESISSHQLSKLKNHFDKINICSLCIYSNNRDTVLSGKSLKIKSAFSKEQE
IKNK---------LLLFNS---KKKE-----DILHKGTIRSGERISSNGNLCIIGDVNPG
AIVSAKKNIYVWGKLLGIAFAGKSGNKNASIASLYLNPLQLRIADVIAIGPKDKPKNYYP
EIAIIDKQTIIIKPHIIESKN----------------------
>PromN2A|72383535
------------------------------------------------------------
------------------------------------------------------------
---------MNSKSQ-KIIINIEGR----------NYPNWKIDLKNKLNTL--------K
SNNLEIDAENIDLSCKEISEIIEIANQYNCKIICFCSSSPKTIVSSQSLG----YKSQFI
ESSS--KNTSE--INKRNP---TFLK-----THFHQGTVRSGEYIESPGDLLILGDVNPG
ANVSAEGNIIIWGRLLGIAHAGNKGNSKAKISALQLSPVQLRIANKVARGPKEKPQFGLA
EQARIDSEEIIISPLETT-------------------------
>Syns9917|87124884
------------------------------------------------------------
------------------------------------------------------------
MHALDAQSPVPAPAQRHPVLTLPSQ----------RTLHWREVLPAALSGL--------P
PGPVDLVCADWALSGRELLELLGELEAAGHPIRCLEAQSIDTVVSGHALG----LPTRWI
EPPDQAPSDQPDQDQPHDM---AQPD---DSLRLHRGTLRSGDHLTAQGHLLVLGDVNPG
ARVSAGGDVLVWGRLRGSAHAGVHGHEGARIVALQLRPLQLRIADTVARGPEDRPQPGLA
EQARLEAGEIVIEAADAQMPRPPLG------------------
>Prom9312|78778713
------------------------------------------------------------
------------------------------------------------------------
-----MKIVINNSSNKKYIETISFE----------NLYNIDETFKEFSSIK--------E
PLEAKIFAINEPISSHKLSKIKNNFDNLDIRSLCIYSNNRHTILAGKSLKIDSNFLKEQE
VKKK---------LLLLDS---KNKD-----GILHEGTVRSGDRISANGDLCIIGDVNPG
AIISAKNNIYVWGKLLGIAFAGKGGNNNASIASLYLKPLQLRIANVVAIGPKDKPKNYYP
EIAVIDKQTINIKPFLIET------------------------
>SynsBL|116072669
------------------------------------------------------------
------------------------------------------------------------
-----MDDAIELDPR-GMKVKLPNH----------RDRHWKDAIKDLLDAA--------N
TECVDLDCGDWFLTYTDLQDLMVHVDQSGRRLDSLISNVPATVVSAKAFG----VEARLQ
QSEPFGSRELISQELPSESTPTQPTG-----VMFHQGTLRSGDYLQSDRSILIYGDVNPG
ATVSSSGDILIWGRLRGVAHAGADGSTQARIIALQLRPLQLRIADAVARGPADLPQPGLA
EQASLREGVIRIDPAEVMSFQHG--------------------
>Prom9515|123965589
------------------------------------------------------------
------------------------------------------------------------
-----MKLILRNSNN-DFIKSISFA----------KFEAYQNFISELSSIK--------E
PVEAHLFTANERITSNELAKLKFHLKQLNIKFSDIYSNNRETVLSGKSLK----INSSLL
NNKK--NINK---SFLDNQ---SQKK-----DILHKGTIRSGDRISSNGDLFIMGDVNPG
AIVSANNNVYVWGKLLGTAFAGENGNKNASIASLWLNPIQLRICEIIAIGPKEKPKHQYP
EIAILEAKKIIIKPYEPIRDCNK--------------------
>Cya8802|257060569
------------------------------------------------------------
----------MTAESTVDLKETHGNVETSAISAEVY------------------------
-----CQVHLKSEGD-KLLLILPQT------DPKSTVKDWQEIVQDLKYCLTHHQGTWTA
GTTVYLLAQNCLLDSRQLHSIGEIIDTFDLKLTCIRTSRRQTAVAAATAG----YSVEQE
VAKA--PLFSE--PQPTQT---LLAE-----PLYLKTTLRSGMAIRHPGPVIIQGDINPG
GEVIADGDIIIWGCLRGIAHAGAKGNRECCIMALRMQPTQLRIADMVARAPSVAPEVIEP
EIAYITSEGIRLKSAFNFNKTHVFQPKQKGWQEKT--------
>Prom9313|33863919
------------------------------------------------------------
------------------------------------------------------------
-----MEIEVGEPEA--QRLKLPWC----------REAHWRETLPAMLNEL--------D
PGPIELDCRDWQLGCRDLHQLRELLNKEGVTLTRIHANLRETLVSAAALG----YPTHMA
SPQGNSSKTRSSDTQPKPK---TPQK-----LLFHQGTLRSGDHLSAEGDVLLLGDVNPG
ARISAGGDVMVWGRLRGIAHAGQDGDTKAKIVALQLRPLQLRIADAVARGPEDQPQPGLA
EEARLEGDTIMIEPARANRFNG---------------------
>Cya7822|196256879
------------------------------------------------------------
--------------MDSSPPTANPTQTPSPPLTELY------------------------
-----SQVHLKTEGE-KLLIILPKP------GQREPINEWMELEQGLKHCLKRSEPFWSA
DTPVHLIVEDRLLDTRQLQILAQILQESQLQLKTIQTSRRQTAVAAATSG----YSVEQQ
PITQ--TYAAH--SMQKQI---LPAE-----PLYLKMTVRSGVEIRHPGTVIIQGDVNPG
GTIIADGDILIWGCLRGVAHAGATGNSECTIMALRMEPTQLRIADVVARAPSISPAQFEP
EVAFITPEGIRIDQAYNFPKTHSFNSEMGGWK-----------
>Cya7424|218439961
------------------------------------------------------------
--------------MDSPSPTTNQNQPSSPSLTERY------------------------
-----SQVHLKSEGK-KLSIILPKP------TQQDPVNDWMELEGGLKHCLKRSDPTWPP
DTLVHLVVEDRLLDTRQLQLIAKILEDSQLHLKTIYTSRRQTAVAAATSG----YSVEQQ
PLTQ--PFSSQ--SNQQQS---PLAD-----PLYLKMTVRSGVEVRHPGTVIIQGDVNPG
GAIIADGDILVWGWLRGVAHAGALGNQECTIMTLRMEPTQLRIADVVARAPSTTPAQIEP
EVAFITPEGIRITQAYNFSKTHSFIPEIGGWKMNN--------
>PromN1A|124025127
------------------------------------------------------------
------------------------------------------------------------
---------MNSKSQ-KIIINIEGR----------NHPNWKIDLKNKLKIL--------K
SNNLEIDAQNIDLSCKEILEIIEIANQYNCKIICFCSSSPKTIVSSQSLG----YKSQFI
ESSS--KNTSE--INKKNP---TFSK-----THFHQGTVRSGEYIESPGDLLILGDVNPG
ANVSAEGNIIIWGKLLGIAHAGNKGNSKAKISALQLSPVQLRIAKKVARGPKEKPQFGLA
EQARIDSEEIIISPLETT-------------------------
>Micc|254414441
------------------------------------------------------------
--MFADKNACGCMTSDSDQLLFMSTVAESDMAMDCQ------------------------
-----SQVRLKQTEE-GLQLILPSV-------ETMSDASWADLWQQFKHRCHGSDRFWQV
PGTVHLMAGDQLLDGLKLQAIADVLNDVGLRISRVYTSRRQTAVAAATAG----YCVEQQ
SATY--SLHQ---TPELSQ---ELTE-----PLYLQMTVRSGVEIRHPGTIVILGDLNPG
GTVIAAGDIFIWGRLRGVAHAGADGNRSCRIMALKMEPTQLRIADAVARAPETPPIEFYP
EVAYVTPQGIRIARAADFAKTQLLLNS----------------
>Prom9202|254527220
------------------------------------------------------------
------------------------------------------------------------
-----MEIVLINTKS-KNSEIFSSL----------DLHNIHEALKRLSSI--------EG
RLEAKIFAVNESISSHQLSKLKNHFDKINICSLCIYSNNRDTILSGKSLKIKSAFFKEQE
IKNK---------LLLFNS---KKKE-----DILHKGTVRSGERISSNGNLCIIGDVNPG
AIVSAKKNIYVWGKLQGIAFAGKSGNKNASIASLYLNPLQLRIADVIAIGPKDKPKNCYP
EIAIIDNKTIIIKPHIIESKN----------------------
>Nods|119509944
----MTSDSHIPNLESNSARTDAGSNSHISDLEVNPPVADNK-----------------K
SNFGISDADSHDIIPDAELNSVLDYLQSNPAPTDAESVSMFEDVDL--DINSPESVTSEN
RLKNHIQVQFKTEGE-KLLVILPTE-S----QIPASEVAWSDIWQQLKLRLNAGDRFRTS
RTPVHLLAKDRLLDGRQLQEFAEAFSEAQLDLKCVVTSRRQTAIAAVTSG----YSVEQL
QPET--SLKSE--LKTATT---TPAD-----ALYLEMTVRSGTEIRHPGTVIILGDINPG
GIVVAEGDIVIWGRLRGIAHAGAGGNRECLIMSLQMEPTQLRIADAVARSPEKSPMQVFP
EVAHITPAGIRIARANDFSRNQLNRLNQVT-------------
>Cyab|254430827
------------------------------------------------------------
---------------------------------------------------------MTA
PPLSALLLPSDGSGA-PHRLVLPSP---------EGTLGAPELVAAALASASLLQSL-PA
AGALDLHAGAWWLPVGDLQAMALQLAQAGLCLQGLLSSNRRTLVAGAALG----LEVRLP
PAAS--PEPEPAPAWPATEAEVTVAP-----LTLHRGTLRSGDHLQVEGSVLLLGDVNPG
ARVSASGHVLVWGRLRGTAHAGCRGDGGARIVALQLRPLQLRIAAAVARGPQGSPPPGLA
EQASLVDGAIRLEPAPPHWPLSD--------------------
>Acam|158337762
------------------------------------------------------------
---MEPERLRASLAATSPPNSESESEQESPRVAE--------------------------
-----VQLHMEAEDG-KLLLYLPAP--------SETTLEWADLLKEVKKQLEAGERFWPP
NTLVELVTGDRLLDHRQLQLIVNALGAAKLHLTRIHTKRRQTAVAAATSG----YSIEQQ
AHIL--PMAQSTIAQFTLDNEKKDSA-----PLYLQTTLRSGAEIRHPGTVVIMGDLNPG
SSIVADGDILVWGRLRGITHAGASGNEQSQIMALQMEPTQLRIADWVARAPESPPDQFYP
EVAYIASDGIQIARAADFSKNMIQP------------------
>Prom9301|126695686
------------------------------------------------------------
------------------------------------------------------------
-----MEIVLKNRSS-KYLKIFSLL----------DLDNIHETFKSFSSIK--------E
PLEVNIFAVNESISAQQLSKLKNHFDKINISSLNIYSNNRDTILSGKSLKIDSTFCKEQE
IQNK---------LILFKL---KNKD-----EILHEGTVRSGERISSNGNLCIIGDVNPG
AIVSAKKNIYVWGKLLGVAFAGKSGNKSASISSLYLNPLQLRIADVIAIGPKDKPNNFYP
EIAVIEKQTILIKPLIIKTKN----------------------
>Artm|209528018
------------------------------------------------------------
-------MSEENLEETAEETAEETAEETAEETAKGF-----------------------G
QSDGNSQIRFKREGE-NLLLILPEE---GDRSENSNSSSWGDLLQVMKHRITGEEHSWEE
GLEVHLVSPNRLLDSRQLQDIRDILTSAKLELKRVRTGRAQTAVAAATAG----YSVDRE
SDRD--HLNQK--ERERTT---VEAE-----PLYLKMTLRSGVEIRHPGTVVVLGDVNPG
SSIVANGDIIIWGRLRGTVHAGANGNLQTMIMALQMEPMLIRIGDQVARGPENPPEEFYP
EVAYMTAKGIRISRATEMGRVKLWQISKAPSDDSL--------
>Syne6301|56752104
-------------------------------------------------------MVPMS
DVDASTPSAEEAIAPDIDSDSDAAVEPPAAEPAIA-------------------------
-----PPIQLEAEGD-RWWLRLPSA-PPVGQEANADGLTWLDLQQSLQQLLQGQENFWDA
GAELHLFADSWLLDGRQLEWLSQQLARADLKLTRITTQRRQTAVAAVSLG----LSIEQP
ITQA--DPWQ---RKTSTS---PIAA-----PLYLKRTLRSGAEVRHNGSVIVVGDVNPG
SSIVASGDILVWGNLRGIAHAGAAGNSDATIFALSLAATQLRIGDRLARLPS-SQAAGYP
ETAQVIDGQIQIRRADPGGK-----------------------
>Anav|161567474
------------------------------------------------------------
-----------MVDEQVNSAPAEINLPDLDLDLEPTSQATDVNSDSGWLSLNAPESVVDN
TVKNNIQVQLKTEAG-RLLVVLPTE-----LQVPATEFTWSDIWQQLKFRLNAGDRLRTR
NTTVHLVAYDRLLDGRQLQQLAETFNEVQLQLKSVATSRRQTAIAAVTSG----YSVEQL
QPET--VLSSE--PKATST---PQAD-----ALYLEMTIRSGVEIRHPGTVILLGDINPG
GIVVADGDILVWGRLRGIAHAGAAGNRDCLIMSLQMEPTQLRIADAVARAPEKSPTQFFP
EVAHITSQGIRIVRATDFSRNQISKINQTP-------------
>Artp|284050851
------------------------------------------------------------
------------------------MSEETPKVFSLS------------------------
--DGNSQIRFKREGE-NVLLILPPE-EGDR-SENSTSNSWGDLLQQLKHRITGEEHSWEE
GLEVHLVSENRLLDSRQLQDIRDILTGAKLELKRVRTSRAQTAVAAATAG----YSVDRE
SDRS--HLSQKETETERTT---VEAE-----PLYLKMTLRSGVEIRHPGTVVVVGDVNPG
SSIVANGDIMIWGRLRGTVHAGAKGNLQSMIMALQMEPMLIRIGDRVARGPENPPEEFYP
EVAYMTAKGIRISRATELGRVKLWQISQASSDAGV--------
>Cya7425|220906688
--------------------------------------------------MSADPGLTTA
SAQDAASVTPASSDRPSPAEPPLSTIPAAPAPESPSTPASPAADPEQPQPSSETASPEVT
PPPGPSWLSLAAETE-RLRLTLPAD----------GQGDWAGVWQQLQVQLQGGRRFWQA
QTGVEIRAGDRLLDQRQLQQLAQLLAEANLQLQRVHTCRRQTAIAAATLG----YAVEQS
SIVV--PLQ----TLAPNP---PLAP-----PLYLETTVRSGQEIRHAGSVVIIGDLNPG
GEVVADGDILIWGRLRGFAHAGARGNTQCRIMALQMEATLLRIADQVARTPE-PPNPPYP
EVAYITTAGIRLSKAAEFGKIFPTPA-----------------
>Cya51142|172037389
------------------------------------------------------------
----------------MSPESTTSLPSSNTNISKPY------------------------
-----SQVHLKRAGK-KLLLILPDS------EPKEGQKDWVELLQDLKYCLNHHKGTWTP
GTAVHLLVENRLMDSRQFHNIGEALDAAELKLTRVFTTRRQTAITAATAG----YSVEQE
TPKR--ELFPT--EISGQG---NLNE-----PLYLKTTVRSGVAIRHPGTIIIQGDVNPG
GEVIADGDVIIWGYLRGIAHAGAKGNPECCIMALRMQPTQLRIGEAVARPPGDSPEVFEP
EVAYLTTQGIRLKSALNFNKTHIFTVKDKGWTEKNTPNPA---
>Lyns|119487850
------------------------------------------------------------
-----MQSDTSSSTTVTPENTVQPKDQATPPSVNLQ------------------------
-----QQVRFKSLDG-RLLLILPPETPNLEDSDPPTGSQWTELWQQLKHRINGSEHAWKP
DTEVHLIAGNRLLDVRQLQEIAEALTIAQLHLKRVQTSRRQTAVAAATVG----YSVDQD
SERN--KLNNT--SIDKAD---SQAD-----PLYLQTTLRSGMEVKHPGTVIIVGDVNPG
STVVAEGDIIIWGRLRGSVHAGVNGNLKSMIMALQMEPTLIRIADQMARGPEKPPAQFYP
EIAYMTSQGVRISKASDYAKVKLWQVRGDRAKD----------
>Prom9211|159902899
------------------------------------------------------------
------------------------------------------------------------
------------MHQ-HIFLTSKKD------------EDWQSILFRELKTL--------E
RGFLEIDCGDNFLNSKDITYINKQCMRKGLILTTIKSYVPETIVSAAALGFISVLNMKYE
MQQT--AKDQS--FLLNTE---KEEN-----IFFHQGTLRSGEILEANSDLLIHGDVNPG
AIVSAGGDVMIWGRLLGIAHAGRFGNDHSKITALQLRPVQLRISNKIARGPKERPEEGLA
EEAVIENGIIVIKPAKST-------------------------
>Noss|161353743
------------------------------------------------------------
-----------MVDEQVNSAPAHINLPDLDLDLEPISPATDVNSNSGWLSLNSPESVVDN
KVKNNIQVQLKTEAG-RLLVVLPTE-----LQVPATEFTWSDIWQQLKFRLNAGDRLRTR
NTTVHLVAYDRLLDGRQLQQLAETFSEVQLQLKSVATSRRQTAIAAVTSG----YSVEQL
QPET--ILSSE--PKATST---PQAD-----ALYLEMTIRSGVEIRHPGTVILLGDINPG
GIVVADGDILVWGRLRGIAHAGAGGNRDCLIMSLQMEPTQLRIADAVARAPEKSPTHFFP
EVAHITSQGIRIVRSTDFSRNQISKINQTP-------------
>Cya8801|218248104
------------------------------------------------------------
----------MTAESTVDLKETHGNVETSAISAEVY------------------------
-----CQVHLKSEGD-KLLLILPQT------DPKSTVKDWQEIVQDLKYCLTHHQGTWTA
GTTVYLLAQNCLLDSRQLHSIGEIIDTFDLKLTCIRTSRRQTAVAAATAG----YSVEQE
VAKA--PLFSE--PQPTQT---LLAE-----PLYLKTTLRSGMAIRHPGPVIIQGDINPG
GEVIADGDIIIWGCLRGIAHAGAKGNRECCIMALRMQPTQLRIADMVARAPSVAPEVIEP
EIAYITSEGIRLKSAFNFNKTHVFQPKQKGWQEKT--------
>Glov|37521561
------------------------------------------------------------
------MYISNQIDPEWPRSTGCGPVGAISRATLIC---------NLCALARSRPAMQTL
PNSLPTQVTFKGTLE-GLRLLIPVA------------LPWEEVVLQLQHRLNAGERLWQG
GAVVILEVGERLLDGPQLQAVTEMLTAQQLHLMRVRTVRRQTAVAAAVAG----LSVEQQ
EAPP--EENPD--KPPALR---GLAE-----PLYLQTTLRSGMSLVHPGTVIVVGDVNPG
AEIVADGDILVWGTLRGVAHAGAHGNTRALIFALRLRPIQLRIADRVARASDEPPAAPQP
EVAYIQDNTIHIAITTEFARRW---------------------
>Syns8102|33866502
------------------------------------------------------------
------------------------------------------------------------
-----MGLFLDIRSV--KTLHLPDQ----------RLQHWRDALPDLLNTC--------P
VGRLDLHCGDWSLTCSDLRDLQRILEDSGRQIHRLEVTVAETVVSAAAIG----LDGRLC
EAGS-------SDEDKPSP---PPGS-----LTVHQGTLRSGDHLQSDGSLLVVGDVNPG
ARISAAGDVLVWGRLRGVAHAGRDGATSTRIVSLHLRPLQLRIADVVARGPEDQPIAGMA
EQARLVDGEIVIEPAQPQALARS--------------------
>Thee|22299559
------------------------------------------------------------
---MSEAESTPVEEPVVESTEGSEAIPEVEQSTPLV------------------------
-----SGLTLEHCGG-RYRLTLPSD------------LDWIDLWPQLQLYLVGQEHLWSE
TLPVDCACGQRLLDQSQLQQLAEALSEHQLRLDRIITGRRQTAIAAATLG----YSVQQE
ELPP--LLVKE--ADGPSQ---ATAN-----PLYLKTTLRSGIEIHHDASVIIVGDVNAG
ASIIAAGDIIVWGRLRGVAHAGAKGNLGARIMTLEMAATQLRIADLLARTP-DPPRPPYP
EVAYATDQGIQIAPAYTWGRVFAVSAAP---------------
>Syns9916|116075875
------------------------------------------------------------
------------------------------------------------------------
------MAADDIPGM-RQRLTLPQP----------RRAHWEDTLPQQLQAL--------S
PGPLELIAHGWLLRCRDFRQLQHLLAGSGFTIAQLQTLNPQTAVSAQALG----LPVELQ
QTGS---------AAPSPP---QSTD----SLRLHRGTLRAGDRLDSEGDLLVLGDVNPG
ATVTAVGDVMVWGRLRGVAHAGRQGDQSARIVALQLRPLQLRIADQVARGPEDQPLAGLA
EEARMSGGEIVIEPADPRLSKHLIGIE----------------
>PromMED|33860880
------------------------------------------------------------
------------------------------------------------------------
-----MKLILRGIAN-EFIKSFSFK----------NFEIDQNFFDKLITK--------EA
PAAANLITENEKINSYELAKLKLILEKHFIKLSNIYSNNRETVLSGKSLK----INSTFL
KIKD-----LENQLPLDPS---YLKK-----DILHKGTVRSGDRISSNGDLFIIGDVNPG
AIISANNNVYVWGKLFGIAFAGKNGNKNASVASLYLNPLQLRICEIVAIGPKEKPKGQHP
EIAILEDNKIIIKPYFLNQNL----------------------
>Scys6803|16331865
------------------------------------------------------------
-------MSDDTPHPEWQLVPQGNFV----------------------------------
----------------RLSLTLPTV-TTAP-DSPSLVFSHQQLEQSLGNYLRIMAGRWQD
QTLVRLAVNNQLLDARQLQAIAAGLKEQNLTLQWVETNRRQTAVAAASAG----LSVDQT
MADK--PLV----DPSETP---SLPK-----PLVVRHTLRSGGEIRHGGDVVIIGDVNPG
SSIVADGDILIWGCLRGMAHAGAKGNDQAVIMILRLAACQIRIGDRLARVGADAVDRREP
EIAYITSEGIRLTPVRQFQRSALL-------------------
>Syn9902|78185418
------------------------------------------------------------
------------------------------------------------------------
-----------------MKLKLPNH----------RDQHWKDAIQDLLVAA--------N
TECVDLDCGDWLLTYTDIQDLMVQVDQNGRRLDSLISNVPATVVSARAFG----VEARLQ
QSEPFCSRELISQELPSDTPPTQPTG-----VMFHEGTLRSGDYLQSDRSILIYGDVNPG
ATVSSCGDILIWGRLRGVAHAGADGSTQARIIALQLRPLQLRIADAVARGPDDLPQPGLA
EQASLRNGVIKIDPAEVLSFRQG--------------------
>Trie|113476895
------------------------------------------------------------
-----------------MSDTSVSTTSTSTKEVSTN------------------------
-----LQVRFKTEKG-KLLLLFPPE-SNHGDIESPIPMTWTEIWQQLKQRLKAGEKFWQP
QTEVELIAFDRLLDTRQLQEIAEALLEVKLNLKRVSTSRRQTAVAAATVG----YSVEQK
STLN--TLNKT--STKKVQ---PLAE-----PLYLEMTVRSGVEIRHPGTIIIIGDLNPG
GYVIADGDILIWGRLRGVVHAGAQGNSKSVIMTLQMEPTLLRIADKVARGPEKVPVQFYP
EVAYVLNQGIRISRAKDFAKIYR--------------------
>Syn9311|113952750
------------------------------------------------------------
------------------------------------------------------------
-MITSVALTQGTFQTACHRLVLPTN----------RHIPWQDTLADQLNGL--------E
GKDLELDSGEWLLNCRVLAAFQAQLEERQCRLLSIKSCNPHTVVSANALG----IPAQLM
TPQP---------TDPRPE---SREEQQAPALLIHRATLRSGDHLKARHHVLLIGDVNPG
AQISAGGNVLIWGRLRGCAHAGVQGDLNARITALQLRPLQLRIADLVARGPEEKPQPGLA
EEARIVDGEIAIEPADPRSDLTIQELSFDLNN-----------
>NoAz|298491009
MNSDSTNSSNDFQQDSNSQLPGGKSISKQADVEENIAKTAN------------------I
EADSTDDADSNSIIPNADLNSVLLYLQANAVSTSTGYNSDLS------DLSNNELGLLEE
KINHKIQVQLKTEEG-RLLLILPTE-S----QVPGSEISWSEIWQQMKQRLNGSDRLRIP
NTIVHLVAQDRLLDSRQLQQLEETLNEVQLQLKSVATSRRQTAIAACTLG----YSVEQI
QLQI--SFTTD--LKATRK---ALAD-----ALYLEMTVRSGGEIRHPGTVIILGDINPG
GIVVADGDILVWGRLRGVAHAGATGNRECIIMALQMEPTQLRIADAVARAPEKSLRQFSP
EVAHITTQGIRISKAADFSRNQLSKINQSL-------------
>Ucyn|284928926
------------------------------------------------------------
----------------MSSKNITSQTNTERSGNTTY------------------------
-----SQVHLQRVGE-KLYLTLPDI------EPNTKDKDWIEHLQDLKCCLKHHKGTWNS
GTEVHLITKNRLLDSRQFNSIGKILDTLELQLICICTSRRQTAVTAATIG----YSVKQQ
ALDR--QDCSV--ENTQKS---GLKE-----PLYLKTTIRSGTVIRHPGTIIIQGDVNPG
GEIIADGDIIIWGCLRGIAHAGAQGDSEFCVMALKMQPTQLRIGVAVARPPSDTPDILEP
EIAYLSKEGIHLKSAINFNKTHIFTNKKEKWTEKKSLAM----
>Syns5701|87300999
------------------------------------------------------------
------------------------------------------------------------
---MAAEFVPAARSGLPHQLLLPEP--------GPEAAPLPEQLQRGLDGV-------ID
SGALLLQSGDWLLTAADLRGLEHQLATYQLELMGVEGRQALTLAAAAAIG----LSTRLQ
KSTA-------PGPGPDSR---NSPD-----LVIQRGTLRSGDHLQVEGTALVLGDVNPG
ARVSAGGHVLVWGRLRGVAHAGCHGDPNARIVALQLRPLQLRIAEVIARGPEDSPPQGFC
EQARLVGGVIRIDPSEPSWPPFSG-------------------
>YellB|86607815
------------------------------------------------------------
----------MTGSPTWNPEISSSPDSWAT------------------------------
-----GSVYFRSDAQ-GIHLHLPST------------LPWEELWENLVWQLRSRKPYWAG
VAPLTLWSQQRELDMPTLQLLAALLSQHGLQLWRVQTRSRSTAIAAATLG----YSVEQS
SLLE---------AVPLAP---PDTT-----PLYLRSTVRSGMSVRHRGSVFLLGDLNPG
GEIIAGGDVWVWGRLRGLVHAGADGDKGAVILALQLEPTQLRIADQVARPPEGGSLPNTP
EVVYLQEDVICVASLQDFLRRGV--------------------
>Syn7002|170077138
------------------------------------------------------------
---MAELDDHTLPNPDSTSTEFSSNSSESATPEIVT-------------ERDDLNPKEPE
AAMATPELQFGLEAD-HLTLVLPTT-------QTYEIEAWDTIWANFREQLQAAADF--P
VAHVHLIAQNQLVGGRQLQELADLLKPHDLKLKRIYTNRRQTAIAAATAG----YSVDQD
PPNQ--LLADVPLKLKPLLAPDKEPE-----VLYIDQTVRSGVEIVYPGSVIVTGDVNPG
GSIVADKDIVVWGCLRGVAHAGAKGDRTGRIMALQMEPTQLRIADVVARAAPQAVEQRKP
EVAYLTQAGIRLAPALKFSKNYQYQADQQHWQETSDPLLPVIS
>Cylr|282901185
------------------------------------------------------------
---MNYHVRKSVANLELESGHVMNNIEVSPPEKTEL--------DENGLPSDSLNYSINH
NINHNVQVQIKTEDG-KILLILPTE-S----QAPATTVTWSDIWQQIQQRLKGSDRLRQP
HSVLHLVAKDRLLDSRQLQQLQDTLNDLQLELKLVITSRRQTAIAACTIG----CSVEQT
KIQT--SFGND--TQENPK---ALAD-----ALYLETTIRSGGEIRHPGTVVILGDINPG
GIVVAKGDIMVWGRLRGVAHAGAGGNRESLIMALQMEPTQIRIADALARSPEKSLTSFFP
EVAYITNNGIRIARSTSFSRNQLSKI-----------------
>Prom9303|124023881
------------------------------------------------------------
------------------------------------------------------------
----------MGEPE-TQRLTLPWC----------REAHWRETLPAKLNEL--------D
PGPTELDCRDWRLGCRDLHQLMELLNKEGVTLTRIHANLRETLVSAAALG----YPTHMA
SPQGNNSKTRSGDTQPKSK---TPQK-----LLFHQGTLRSGDHLSAEGDVLLLGDVNPG
ARISAGGDVMVWGRLRGIAHAGQDGDTKAKIVALQLRPLQLRIADAVARGPEDQPQPGLA
EEARLEAGTIMIEPARANRFNG---------------------
>Syns7805|88807789
------------------------------------------------------------
------------------------------------------------------------
-------MKAASPSQAQRVLILPPH----------KSCHWNQWVPDQRESL--------P
VGSVDLDMGDWSMGCRELTELMEALGREGYTVQQIITHCPKTQIGAAALG----FPTGLR
PMAD---TDEETGGAKTDE---RRGD-----LRIHRGTLRSGDHLSSEGHALVIGDVNPG
ASVTAQGNVYVWGRLRGRAHAGAAGNLSARIIALQLRPLQLRIADLVARGPEEPPMAGQA
EQACIRDGDIAIEPARPPFTG----------------------
>Syns7803|148238866
------------------------------------------------------------
------------------------------------------------------------
-------MNAASRARARRVLILPPQ----------RSCDWRQWLPDQREFL--------A
AGSVDLHLGDWSMGCRELTELMDALAREGYTVQQVITHCATTQIGAAALG----FPSSHR
PIQE---SGKDNGDTDSTD---RRGD-----LRIHRGTLRAGDQFNSEGHALIIGDVNPG
ASVTAKGDVYVWGRLRGRAHAGAAGSPSARIIALQLRPLQLRIADLVARGPEEPPWPGQA
EQACIRDGDIAIEPAQPPFLDDQTNQRKSFSAG----------
>Cya0110|126656948
------------------------------------------------------------
----------------MSRESTTSLPNGKANPSKPY------------------------
-----SQVHLKRAGK-KLLLILPDT------EPKEANKDWIELLQDLKYCLTHHKGTWTP
GTPVHLLVENRLLDSRQFHNIGEALDAAELKLTRVFTTRRQTAITAATAG----YSVEQE
TPKR--ELFPI--EMSSQT---NLNE-----PLYVKTTVRSGVAIRHPGTIIIQGDVNPG
GEVIADGDIIIWGHLRGIAHAGAKGNPECCIMALRMQPTQLRIGEAVARPPGDSPEVFEP
EVAYLTTEGIRLKSALNFNKTHTFTAKEKGWTQKNTPNPA---
>Mica|166366627
------------------------------------------------------------
-------MDETKTEINQEIDSETEKIAPSASVMSRY------------------------
-----AQIHLKSEGD-KLLLILPKT------GAGETSQDWTDILTGLKYYLRNSGQNCPA
RTPVHLQANDRLMDTRQLQAIATILDSAELPLHTIQTQRRQTAVAAATMG----YNVEQM
RSSP--TVFGD--EQPLPS---LLAE-----PLYLKTTLRSGVEIRHPGTVIVMGDVNPG
GSIVADGDILVWGGLRGVAHAGFRGDRAAVIMALRIDLTQLRIAELVARTPALNSDRMEP
EIACISEGGIRIIGAYNFSRTYTFK-DKVGWVEKK--------
>Syns8109|260435270
------------------------------------------------------------
------------------------------------------------------------
----MNGPEQKQREA-AMTLRLPDQ----------RLDHWRDRLPDLLSRC--------S
EPIIDLDCGDWVLNCSDLADLCAAVSEAGHQLGRITGRAAETVVSASALG----LDARRS
NTPS--SRELQ--PNPVTT---APSE-----LLFHHGTLRSGDHLQSERTILLYGDVNPG
ARISSTADVLVWGRLRGVAHAGCEGSTTAKIVALQLRPLQLRIADVVARGPEDLPQAGLA
EQAELKDGVIAIEPAVIQSFQKR--------------------
