# Supplementary material for: Genome fluctuations in cyanobacteria reflect evolutionary, developmental and adaptive traits
Source: BMC Evol Biol. 2011 Jun 30;11:187. doi: 10.1186/1471-2148-11-187 (PMC3141437; doi:10.1186/1471-2148-11-187)
Supplement: Additional file 8 — Individual and concatenated alignments for protein groups. Compressed file containing all alignments of individual groups (fasta format) and the concatenated alignment of 285 single-copy genes (phylip format). [file 1471-2148-11-187-S8.GZ › Cyanos1498.faa]

>Syne7942|81300816
---------------------------------------MNAIYPGSFDPITFGHLDIIE
RGCRLFDQVYVAVLRNPNKQPMFSVQERLEQIAKAIAHLPNAQVDSFEGLTVNYARQRQA
GAILRGLRVLSDFELELQMANTNKTLASDLETVFLTTSTEYSFLSSSLVKEVARFGGNVE
HFVPSHVAAALYDQFHPVVERDRLT-------------------------
>PromCC|33240402
---------------------------------------MKVLYPGSFDPLTLGHLDLIH
RASVLYEEVIIAVLENSTKSPTFSVSRRIEQIKESTKELSKIKILSYKGLTVECAKSLDV
DFILRGLRAMSDFEYELQIAHTNRSIDKSIETIFLATEARHSFLSSSVVKEVAMFGGNID
HMVPAIVAKDLYKIYKQGDI------------------------------
>Crow|67922468
---------------------------------------MIAIYPGSFDPITLGHLDIIE
RGVILFEKVIVTIMYNPSKKPLFSVEKRIEQITECTQHLPTVEVDSYTGLTVDYAKLRNA
QVLLRGLRVLSDFEKELQMAHTNKTLAQEVQTVFLATSKEYSFLSSSTVKEIAQFGGSIS
HLVPENVYQDLLHYYNIN--------------------------------
>Syn7335|254424257
---------------------------------------MIAIYPGSFDPITLGHLDIIT
RSSKLYERVIVVVSRNPGKKPLFPVEKRLAQIRQVIDHLDNVEVDSFNGLTVTYAKARQA
QVLIRGLRVLSDFEKELQMAHTNKTLSPEIETVFLATSTEYSFLSSSLVKEIANFGGPID
HLVPAHITRDIEDCYGKNRR------------------------------
>Syn307|148242295
---------------------------------------MRALYPGSFDPVTFGHLDLIQ
RASQLFDEVIVAVLRNPNKQPSFSLEERLEQLSSVTSHLPQVRVTSFEGLTVHFALEQDA
RVILRGLRALSDFEFELQLAHTNASLSGQVDTLFMATAVPHSFLSSSVVKEVARFGGDVQ
HLVPETVAIDLRRLFNQRVDVGGDR-------------------------
>Syn9605|78212895
---------------------------------------MRALYPGSFDPLTNGHMDLIE
RAVSLFGEVVVAVLSNPSKRPAFSVDERIEQIRTATCHLSGVEVISFDGLTVNCAVTHRA
DLILRGLRAMSDFEYELQIAHTNRSLADDLETVFMATTARHSFLSSSVVKEVARFGGSID
HMVPPEVAKDLNRLFNSAFPSS----------------------------
>Nosp|186684078
---------------------------------------MIAIYPGSFDPITLGHLDLIQ
RGSRLFERVIVAVLRNPNKTPLFSVQQRLEQIRLSTQHLPNVEVDSFDGLTVNYAQMRHA
QVLLRGLRAVSDFEVELQMAHTNKTLSTQIETVFLATSNEYSFLSSSVVREIARFGGSID
HLVPPHIALDIYQCYNHNSPMLNPISTEAIPPLKNISV--------EREA
>PromAS|123968510
---------------------------------------MKILYPGTFDPLTNGHLDLIE
RAEKIFGNLVVAVLENTSKTPTFNLERRIIQIKNSLSHLPNIEVISYSGLTVDCANDLKA
NLILRGLRAMSDFEYELQIAHTNKSLNNDIETIFLSTNTNYSFLSSSLVKEVAKFGGEIN
HMVPPPVEKDLKEYFK----------------------------------
>Rapb|282898068
---------------------------------------MIAIYPGSFDPITLGHLDLIE
RATRLFSRVIVAVLRNPNKTPLFTVEQRLNQISSATSHLPSVEVDSFDGLTVNYAQMRQA
GVLLRGLRAVSDFEIELQMAHTNKTLSTQVETVFLATSNEHSFLSSSVVKEIARFGGSVD
HLVPPHIAMDIYQCYSQIPQFPNIPTPRE---------------------
>YellA|86607292
---------------------------------------MIALYPGSFDPITFGHLDIIE
RASRLFSKVIVAVLKNPNKTPLFTPEQRQAQILLSVAHLKNVEVDTFSGLTVAYARQRGA
RVIVRGLRVLSDFDVELQMAHTNKLLAPELETLFLATASEHSFVSSSLVKEVAKLGGPID
HLVPPPVAQDLRERFPLT--------------------------------
>Prom9215|157413343
---------------------------------------MKILYPGTFDPLTNGHIDLIE
RAEKIFGNLVVAVLENTSKTPTFNLQRRIIQIKNSLSHLPNIEVISYSGLTVDCANELKA
NLILRGLRAMSDFEYELQIAHTNKSLNNDIETIFLSTNTNYSFLSSSLVKEVAKFGGEIN
HMVPPSVERDLKEYFK----------------------------------
>PromN2A|72382166
---------------------------------------MKALYPGSFDPLTFGHLDLIQ
RGSDLFGEVLIAVLENPSKKATFSCERRIEQIKNATKDIPGCRTIAFKGLTVDCAHENNA
DLILRGLRAMSDFEYELQVAHTNRSLNNQYETIFLATETHHSFLSSSVVKEVARFGGEIR
HMVPEFIAKDLMKLNTN---------------------------------
>Syns9917|87124467
MRRRSSRSGCISKGDRTDGEAKEPSAPHLHKILARPSPRMRALYPGSFDPLTLGHLDLIE
RGCRLFGEVVVAVLQNPGKTPAFSLEQRLAQIEASTAHLSGVRVTSFDGLTVRCAEEIGA
DLILRGLRAMSDFEYELQIAHTNRSLQPEIETVFLATSAHHSFLSSSVVKEVARFGGRVS
HMVPEVVAQDLARLFNLPFPPEQR--------------------------
>Prom9312|78779300
---------------------------------------MKILYPGTFDPLTNGHLDLIE
RAEKIFGNLVVAVLENTSKTPTFNLERRIIQIKYSLSHLPNIEIISYSGLTVDCANDLKA
NLILRGLRAMSDFEYELQIAHTNKSLNNDIETIFLSTNTNYSFLSSSLVKEVAKFGGEIN
HMVPPSVEKDLKEYFK----------------------------------
>SynsBL|116070554
---------------------------------------MRALYPGSFDPLTNGHMDLIE
RASLLFGEVIVAVLGNPSKKPAFSVDQRIMQIRSSTDHLKGVEVISFDGLTVNCAKDHRA
DLILRGLRAMSDFEYELQLAHTNRSLDDTLETVFMATSTRHSFLSSSVVKEVARFGGAID
HMVPKEVALDLNRLFNSTFLPH----------------------------
>Prom9515|123966199
---------------------------------------MKILYPGTFDPLTNGHLDLIQ
RAEKLFGNVVVAVLENTSKKPTFELSRRLIQINNAISHLSKISVISYEGLTVDCAQDVNA
NLILRGLRAMSDFEYELQIAHTNKSLNSEIETIFLSTNTNFSFLSSSLVKEVAKFGGEIN
HMVPEAVERDLKEYFKKN--------------------------------
>Cya8802|257058520
--------------------------------------MVIAIYPGSFDPITLGHLDIIE
RGGMLFERVIVAVLCNTSKKPVFSVEKRVEQIRECTQHLLNVEVDSFTGLTVEYAKLHKA
GVLLRGLRVLSDFEKELQMAHTNKTLSEAIETVFLATTTEYSFLSSSTVKEIAQFGGEIS
HLVPENVARDLYVYYSKPNQ------------------------------
>Prom9313|33862994
---------------------------------------MRALYPGSFDPLTLGHLDLIE
RGCALFGEVVVAVLSNPAKTSTFTLQQRFNQIHVATAHCKGVSVICFEGLTVSCARHNQV
DLILRGLRAMSDFEYELQIAHTNRSLAPDFETIFLATAAHHSFLSSSMVKEVARFGGNID
HMVPEVVAQDLHRLFN----------------------------------
>Cya7822|196255878
---------------------------------------MIAIYPGSFDPITLGHLDIIT
RGGQLFERVIVTVSCNPNKNPLFPVEKRVEQIRQCTQHLTNVEVDSFTGLTVEYAKLRKA
NVLLRGLRVLSDFEKELQMAHTNVTLWDGIETVFLATAKEYSFLSSSIVKEIAKFGGSVS
HLVPENVARDIALYYS----------------------------------
>Cya7424|218438963
---------------------------------------MIAIYPGSFDPITLGHLDIIE
RGGQLFDLVIVTVLRNPNKQPLFSVEKRVEQIRECTQHLSNVEVDSFTGLTVEYAKLRNA
KVLLRGLRVLSDFEKELQMAHTNVTLWDGIETVFLATAKEYSFLSSSIVKEIAKFGGSIS
HLVPKNVAQDITLYYS----------------------------------
>PromN1A|124025706
---------------------------------------MKALYPGSFDPLTFGHLDLIQ
RGSDLFGEVLIAVLENPSKKATFSCKRRIEQIENATKDIPGCRTIAFKGLTVDCARENNA
DLILRGLRAMSDFEYELQVAHTNRSLNNQYETIFLATETHHSFLSSSVVKEVARFGGEIR
HMVPEFIAKDLMKLNTN---------------------------------
>Micc|254414187
---------------------------------------MIAIYPGSFDPITLGHLDIIE
RSCKLFETVIVAVLRNPSKSPLFTIQERVQQIRGCTQHLSNVEIDSFTGLTVDYAKLKNA
QVLLRGLRVLSDFEKELQMAHTNQTLWDEIETVFLATSNEYSFLSSSVVKEIAKFGGSVN
HLVPPQVALDICRCYAQSHPASNPTNSQNPTPQRNAFPLEPPM-------
>Prom9202|254526936
---------------------------------------MKILYPGTFDPLTNGHIDLIE
RAEKIFGNLVVAVLENTSKTPTFNLKRRIIQINNSLSHLPNIEVISYSGLTVDCANELKA
NLILRGLRAMSDFEYELQIAHTNKSLNNEIETIFLSTNTNYSFLSSSLVKEVAKFGGEIN
HMVPPSVERDLKEYFK----------------------------------
>Nods|119509994
---------------------------------------MIAIYPGSFDPITLGHLDIIQ
RGSRLFDLVIVAVLRNPHKIPLFTVQERLDQIRRTTQHLSNVEVDGFDGLTVNYAQQRQA
EVLLRGLRAISDFEVELQMAHTNKTISTQIETVFLATSNEYSFLSSSVVKEIARFGGSVD
HLVPEEIALDIYKCYNHTSPMANPTTTEAIPLVKSIPT--------EREA
>Cyab|254431152
---------------------------------------MRALYPGSFDPLTLGHLDLIE
RASRLFDGVVVAVLQNPSKQPAFPLEQRLEQIRGATGHLQGVEVGSFDGLTVECARRCGA
QVILRGLRAMSDFEFELQIAHTNQSLEPEVETLFLATAVHHSFLSSSVVKEVARFGGDVH
HMVPPGVAQDLAKLFNRAATRTPGHG------------------------
>Acam|158337191
---------------------------------------MIAVYPGSFDPITLGHLDIIE
RGCNLFGSVIVAVARNPNKAPLFSVQQRIQQIQTCTQHLANLELDTFDTLTVTYTQKRQA
QVLLRGLRALSDFEYELQMAHTNHSLSPHIETVFLATSNEYSFLSSSLVKEIAKFGGSVA
HLVPENVAIELEECFTKTPPSVSIPPPTAPSTPTD---------------
>Prom9301|126696313
---------------------------------------MKILYPGTFDPLTNGHLDLIE
RAEKIFGKLVVAVLENTSKTPTFNLERRIIQIKNSLSHLPNIEVISYSGLTVDCANDLKA
NLILRGLRAMSDFEYELQIAHTNKSLNNDIETIFLSTNTNYSFLSSSLVKEVAKFGGEIN
HMVPPSVEKDLKDYFK----------------------------------
>Artm|209526726
---------------------------------------MIAIYPGSFDPVTFGHIDIIE
RGSHLFEWVIVAVLRNPSKTPLFTVEQRLIQIRQSISHLDNVEVASFEGLTVDYAKLRKA
QVLLRGLRVLSDFEMELQMAHTNKTLSDTIETVFLATSNEYSFLSSSVVKEIAKFGGSVD
HLVPNHVAIDINRCYARN--------------------------------
>Syne6301|56752097
---------------------------------------MNAIYPGSFDPITFGHLDIIE
RGCRLFDQVYVAVLRNPNKQPMFSVQERLEQIAKAIAHLPNAQVDSFEGLTVNYARQRQA
GAILRGLRVLSDFELELQMANTNKTLASDLETVFLTTSTEYSFLSSSLVKEVARFGGNVE
HFVPSHVAAALYDQFHPVVERDRLT-------------------------
>Anav|75908187
------------------MNCFPPFPGYNHLNNFDTSKIVIAVYPGSFDPITLGHLDIIQ
RGSRLFDLVIVAVLRNPNKVPLFSVQERLEQIRRTTKHLPNVEADGFDGLTVNYAQQRQA
QVLLRGLRAISDFEVELQMAHTNKTLSTQIETVFLATSNEYSFLSSSVVKEIARFGGSVD
HLVPPHIALDIYKCYNHNYPTANPTTTEITPPHQNMATAAPQEILQEQEM
>Artp|284050937
---------------------------------------MIAIYPGSFDPVTFGHIDIIE
RGSHLFEWVIVAVLRNPSKTPLFTVEQRLIQIRQSISHLDNVEVASFEGLTVDYAKQRKA
QVLLRGLRVLSDFEMELQMAHTNKTLSDTIETVFLATSNEYSFLSSSVVKEIAKFGGSVD
HLVPNHVAIDINRCYARN--------------------------------
>Cya7425|220908683
---------------------------------------MIAVYPGSFDPITLGHLDVIE
RGCKLFETVVVAVSKNPNKIPLFTVEQRIQQIRTCTLHLANVEIDAFHGLTVSYAKMRQA
QVLLRGLRAVSDFEYELQMAHTNKSLYPQIETVFLTTANEYSFLSSSQVKEIARFGGSVA
HLVPANVAIDLEKCFAQTPTVSTPIAQD----------------------
>Cya51142|172035794
---------------------------------------MIAIYPGSFDPITLGHLDIIE
RGVVLFEKVIVTVMYNPNKRPLFPVEKRIEQITKCTQHLPGVEVDSYKGLTVDYAKLRKA
QVLLRGLRVLSDFEKELQMAHTNKTLAEDVQTIFLATNKEYSFLSSSTVKEIAQFGGSVS
HMVPENVLRDLREYYR----------------------------------
>Lyns|119489847
---------------------------------------MIAIYPGSFDPITLGHLDIIE
RGCKLFELVIVAVLRNPNKTPLFTVEERIEQINTSVQHLHNLEVASFKGLTVEYAKQRNA
QVLLRGLRVLSDFEMELQMAHTNKTLSDKIETVFLATSNEYSFLSSSVVKEIAKFSGSID
HLVPKHVAQDIYKRYL----------------------------------
>Prom9211|159903421
---------------------------------------MKALYPGSFDPLTLGHLDLIK
RGCSLFGEVVIAVLENPTKSPTFSLESRIAQIKDATKEIRGVEVCSFKGLTVEFAKRKNA
DLILRGLRAMSDFEYELQIAHTNRTLNQNYETVFLATEAHFSFLSSSVVKEVAAFGGEIN
HMVPERVATELQQKFK----------------------------------
>Noss|17232192
---------------------------------------MIAIYPGSFDPITLGHLDIIQ
RGSRLFDLVIVAVLRNPSKVPLFSVQERLEQIRRTTKHLPNVEADGFDGLTVNYAQQRQA
QVLLRGLRAISDFEVELQMAHTNKTLSTQIETVFLATSNEYSFLSSSVVKEIARFGGSVD
HLVPPHIALDIYKCYNHNYPTANPTTMEITPPHQNMATVAPQEILQEQET
>Cya8801|218245484
--------------------------------------MVIAIYPGSFDPITLGHLDIIE
RGGMLFERVIVAVLCNTSKKPVFSVEKRVEQIRECTQHLLNVEVDSFTGLTVEYAKLHKA
GVLLRGLRVLSDFEKELQMAHTNKTLSEAIETVFLATTTEYSFLSSSTVKEIAQFGGEIS
HLVPENVARDLYVYYSKPNQ------------------------------
>Glov|37520416
---------------------------------------MIALYPGSFDPLTYGHLDIIE
RAARLFDRVVVAVLRNPAKVPLFTVEERLSQIQKAVRHLDNVEVEAFHGLTVTVARRLDA
RVLLRGLRAVSDFEAELQMAQTNRTLATEIETLFLSTSTEHSFLSSSLVKNIAAAGGPVS
HMVPEHIEKELRTRFAGAPL------------------------------
>Syns8102|33865782
---------------------------------------MRALYPGSFDPLTNGHMDLIE
RAVALFGQVTVAVLSNPNKKPAFSVDQRIGQIQCATRHLNGIDVVSFDGLTVHCAVTHQA
DLILRGLRAMSDFEYELQIAHTNRSLAEDLETVFLATSTRHSFLSSSVVKEVARFGGPVD
HMVPKEVAKDLNRLFNSTFPPR----------------------------
>Thee|22298708
---------------------------------------MLAVYPGSFDPITLGHLDIIE
RGARLFSEVIVAIAHNPQKKALFSVGQRIKQVQAATSHLKNVRVDTFDGLTVEYARSQRA
RVLLRGLRVLSDFEYELQMSHTNKSLWPEIETVFLTTSNEYSFLSSSLVKEIARFGGNVR
HLVPANVAKDLEACFTQTPIPSQRPLE-----------------------
>Syns9916|116074851
---------------------------------------MRALYPGSFDPLTLGHLDLIE
RGCQLFGEVVVAVLQNPGKTPAFPLEQRLEQIRTATAHIQGVEVISFDGLTVQCAREQQA
NLILRGLRAMSDFEYELQIAHTNRSLSKEFETVFLATSAHHSFLSSSVVKEVARFGGPVS
HMVPEVVAQDLARLFNLPFQA-----------------------------
>PromMED|33861441
---------------------------------------MKILYPGTFDPLTNGHLDLIQ
RAEKLFGNVVVAVLENTSKKPTFNLNKRLVQIKNAVSHLSNISVISYEGLTVDCAKEVNA
NLILRGLRAMSDFEYELQIAHTNKSLNTEIETIFLSTNTNYSFLSSSLVKEVAKFGGEID
HMVPDSVERDLKNYFKKD--------------------------------
>Scys6803|16331739
---------------------------------------MIAIYPGSFDPITLGHLDIIE
RGSGLFEQIIVAVLCNPSKQPLFSVEKRLEQIRHCTQHLTNVTVDSFNGLTVDYAKQKQA
TVLLRGLRVLSDFEKELQMAHTNQTLWDGVETVFLATAKEYSFLSSSIVKEIAKFGGSVD
HLVPPSILADICSSYPSP--------------------------------
>Syn9902|78184686
---------------------------------------MRALYPGSFDPLTNGHMDLIE
RAAVLFGDVIVAVLGNPSKKPAFSVEERIRQIRSSTAHLQGVEVVSFDGLTVNCAKEHSA
DLILRGLRAMSDFEYELQLAHTNRSLDDTLETVFMATSTQHSFLSSSVVKEVARFGGAID
HMVPKEVALDLNRLFNSAFLPH----------------------------
>Trie|113475264
---------------------------------------MIAIYPGSFDPITLGHIDIIE
RGCNLFEKVIVAVLRNQSKTSLFTIEQRLNQICHSTKHLLNVEVASFDGLAVNYAKMQQA
KVLIRGLRVLSDFEKELQMAHTNKTLSPEIETVFLATSNEYSFLSSSVVKEIAVFGGSVD
HLVPQHIAIDIYKCYDKTQPKPILNQR-----------------------
>Syn9311|113953655
---------------------------------------MRALYPGSFDPLTLGHLDLIE
RGCSLFGEVVVAVLQNPGKSPAFSLDQRLEQITQATSHLQGVTVTSFNGLTVNCAREHHA
QLILRGLRAMSDFEYELQIAHTNRSLDSEFETIFLSTAAHYSFLSSSVVKEVARFGGRVE
HMVPAVVAEDLKRFFNSAL-------------------------------
>NoAz|298490253
---------------------------------------MIAIYPGSFDPITLGHLDIIQ
RGSRLFDGVVVAVLRNPNKKPLFTVQQRLEQIRLATKHLPNVEADSFDGLTVNYAQMRQA
QVLLRGLRAVSDFEIELQMAHTNKTLSTQIETVFLATSNEYSFLSSSVVKEIAKFGGSVN
HLVPPHIAIDIYKCYNQKSPALNPSTTDTIPHLKSFPT--------DKEV
>Ucyn|284928677
---------------------------------------MIAIYPGSFDPITLGHLDIIE
RGVILFEKVIVAVLCNPNKHSLFSVEKRVQQISQCTKHLSRIEVDSFTGLTVDYAKLHQA
KVLLRGLRVLSDFEKELQMAHTNKTLAKELETVFLATNKEYSFLSSSTVKEIAQFGGCIS
HLVPINVAKDLQLYYGYNC-------------------------------
>Syns5701|87302685
---------------------------------------MKAVYPGSFDPLTLGHLDLIE
RAERLFGGLVVAVLQNPSKQASFPLEQRLSQIRQATSHLERVEVSSFDGLTVDFARRCGS
AVILRGLRAMSDFEFELQIAHTNRSLAAEVETLFLVTAAHHSFLSSSVVKEVARFGGDVR
HMVPAGVADDLARLFNR---------------------------------
>YellB|86609642
---------------------------------------MIALYPGSFDPITLGHLDVIE
RASRLFSKVIVAVLKNPNKTPLFSPEQRQAQISLSTAHLKNVEVDTFSGLTVAYARQRGA
KVIVRGLRVLSDFDVELQMAHTNKLLAPELETLFLATASEHSFVSSSLVKEVAKLGGPID
HLVPAPVIRDLRERFPLA--------------------------------
>Syn7002|170076944
---------------------------------------MIAIYPGSFDPITLGHLDIIE
RGDRLFEKVIVAVLCNPSKSPIFSLEKRVAQIRRCTQHLPNVEVASFTGLTTDYARQRNA
GVLLRGLRVLSDFEKELQMAHTNKTLWDNIETVFLATSNEYSFLSSSVVKEIAKFGGSVD
HLVPDNVAEDLYQWYKVHPPQVSPPTIMPTPQPFIEG-------------
>Cylr|282898914
---------------------------------------MIAIYPGSFDPITLGHLDLIE
RATRLFSRVIVAVLRNPNKTPLFTVEQRLKQISSATSHLPSVEVDSFDGLTVNYAQMRQA
GVLLRGLRAVSDFEIELQMAHTNKTLSTQVETVFLATSNEHSFLSSSVVKEIARFGGSVD
HLVPPHIAMDIYQCYSQIPLSENPMTRISQFPNIPTPRE-----------
>Prom9303|124023200
---------------------------------------MRALYPGSFDPLTLGHLDLIE
RGCALFGEVVVAVLSNPAKTPAFTLQQRFNQIHVATAHCKGVSVISFDGLTVRCARHNQV
DLILRGLRAMSDFEYELQIAHTNRSLAPDFETIFLATAAHHSFLSSSMVKEVARFGGNID
HMVPEVVAQDLHRLFN----------------------------------
>Syns7805|88808549
---------------------------------------MKALYPGSFDPLTLGHLDLIE
RGASLVDELVVAVLKNPGKSPAFSLDQRLAQINAATKHLSNVSVTSFDGLTVACARAQGT
RLILRGLRAMSDFEYELQIAHTNRSLDPEFETIFLTTAAHYSFLSSSVVKEVARFGGAVD
HMVPREVAEDLERFFNSAFIPPSR--------------------------
>Syns7803|148239604
---------------------------------------MKALYPGSFDPLTLGHLDLIE
RGASLVDELVVAVLQNPGKSPAFSLEQRLRQITASTEHLGNVSVISFDGLTVACAKEQGT
RLILRGLRAMSDFEYELQIAHTNRSLAPEFETVFLTTSAHYSFLSSSVVKEVARFGGAVD
HMVPRVVAEDLARFFNSAFAPPSR--------------------------
>Cya0110|126659032
---------------------------------------MIAIYPGSFDPITLGHLDIIE
RGVLLFEKVIVTVMYNPNKRPLFPVEKRVEQIIECTQHLSGVEVDSYRGLTVDYAKLRNA
QVLLRGLRVLSDFEKELQMAHTNKTLSEDVQTIFLATNKEYSFLSSSTVKEIAQFGGSIA
HMVPENVVQDLREYYKNKK-------------------------------
>Mica|166363422
---------------------------------------MIAIYPGSFDPVTLGHLDIIE
RSVPLFERVIVAVLCNPHKNPLFTVEKRIEQISYCTKHLKNVEIDSFSGLTVEYARLKGA
KVLLRGLRVLSDFEKELQMAHTNKTLWEGIETVFLATTKEYSFLSSSVVKEIAQFGGSVT
HLVPENVSRDIYSYYS----------------------------------
>Syns8109|260435860
---------------------------------------MRALYPGSFDPLTNGHMDLIE
RAVSLFGEVVVAVLSNPSKRPAFSVEERIEQIRTATCHLSGVEVISFDGLTVNCAVTHRA
DLILRGLRAMSDFEYELQIAHTNRSLADDLETVFMATTARHSFLSSSVVKEVARFGGSID
HMVPPEVAKDLNRLFNSAFPAS----------------------------
