# Supplementary material for: Genome fluctuations in cyanobacteria reflect evolutionary, developmental and adaptive traits
Source: BMC Evol Biol. 2011 Jun 30;11:187. doi: 10.1186/1471-2148-11-187 (PMC3141437; doi:10.1186/1471-2148-11-187)
Supplement: Additional file 8 — Individual and concatenated alignments for protein groups. Compressed file containing all alignments of individual groups (fasta format) and the concatenated alignment of 285 single-copy genes (phylip format). [file 1471-2148-11-187-S8.GZ › Cyanos1499.faa]

>Syne7942|81300820
-----------------------MQVTFLGTSSGVPTRSRNVSAVALRLPQRAEVWLFDC
GEGTQHQFLR-SELRISQLRRIFVTHMHGDHVFGLMGLLASVGLAGNP-ERIDLYGPKPL
RDYLQACAQHSRTHINYPLQIATVQP-G----VIYEDAEIVVSCAPLHHRVPAFGYRIQE
RDRPGRFDVEKARSLGIPPGPIYKQLKDGETVTLEDGRQIDGRQLCGPTERGRSMVYCTD
TIFCESAIALAQDADVLIHESTFSDRDREMAEQRLHATATMAAEVAKQAGVRQLILTHFS
PRYAPGNEQTLDDLLAEAQAIFPQTMLAKDFLSYDVPRRLAADADEPTEVPAVAKSPSQP
EPSAIVPDSRRKPQITKEVLVARFSGEGEPAHRAAYRYLRETCGVTPKGRSWEAVLAAFN
SLD--------------
>PromCC|33240879
-----------------------MQITFLGTSSGVPTRSRNVSALALRLPQRSELWLFDC
GEGTQHQFLR-SDLRTSQLKKIFITHMHGDHIYGLPGLMASLGLAGNS-LGLDLYGPSAL
KGFLDGILKSSSSRISYPMKIHGLELESAENKIIFEDNDFLVTCTPLIHRVPAFAYRVDE
KAKPGRFDVEKAKALRIPPGPIYSQLQKGQIVKLKDGRIFNGNDFCGPQRKGASFVYCTD
TMFAQTALKLANGADLLIHEATFSHEDSDLAYQRQHSTSTMAAQIASEANVGQLVLTHLS
PRYAPGNRISPNDLLSEAKSIFPNTLLAKDFLQIEIQKHATVRDT---------------
------------------------------------------------------------
-----------------
>Crow|67924196
-----------------------MEITFLGTSSGVPTRSRNVSSVALKLTQRGEVWLFDC
GEGTQHQLLR-SDVKISQITRIFVTHMHGDHVYGLAGLLASCGLAGSG-QPIEIYGPPEL
KDYLHACAKYSHFKLPHHIRFHPIHP-G----ILYEDKEFSVSCGPLKHRIPAYGYRISE
KDRPGRFNVEKAKKLGIPPGPVYGELKQGKTVTLDDGRRIRGQDLCGERETGRKVIYCTD
TVFCEGAIALSEDADVLIHEATFAHQDAQLAFERLHSTSTMAAQVALAAQVKQLIMTHFS
PRYAPGNALQLDDLLNEARAIFPNTILARDFMTYEVPRRSSDSKK---------------
------------------------------------------------------------
-----------------
>Syn7335|254422392
------------------------------------------------------------
-------------------------------------------MAGTGQQQIDIYGPPDL
GKYLESCRRYSKTQSSYPIKVHITEP-G----TVYEDEDYKVICQKLKHRIPAHGYRVEE
KDRIGHFDVRRAATLGIPPGPLYGKLKRGEVITLADGRKVNGVDLCGPTILGRKFAYCTD
TVFCESAIELASQVDVLVHEATFAHQDAELAYQRMHSTSTMAAQVALAAQVKQLIMTHFS
PRYAPGNAIELDDLLAEAKAIFPNTLMAKDFLIYDIVRQGKKVQEKVAV-----------
------------------------------------------------------------
-----------------
>Syn307|148242938
---------MPWHHQSWGSQPAPLQVTFLGTSSGVPSRSRNVSAVALRLPQRADLWLFDC
GEATQHQFLR-SELRVSQLRRIFITHMHGDHVFGLPGLLASLGMAGTC-DGVDLYGPEPL
EAFVLSALQHSATRIGYPLRFHPVESAANSGEPLLIDGEFSVCCAPLKHRVPAFGYRVQQ
SERPGRFDIAKAKAMRLPPGPEFARLKAGETVTFADGRRIDGRELCGPRQPGCSVVYCTD
TVFSERAVALAQGADLLIHEATFSHRDAAMAYQRQHSTSTMAAQTAAEAGVQQLALTHLS
PRYVPGATESPDDLLQEAKAIFPNTVLAKDFLSIEVSTMACNSL----------------
------------------------------------------------------------
-----------------
>Syn9605|78213660
-----------------------MQVTFLGTSSGVPTRARNVSAVALRLPQRSEMWLFDC
GEGTQHQFLR-SDLRLSQLRRVFITHMHGDHVFGLPGLLASLGLAGSSSAGVDLYGPDPL
ESYLNGVLRTSSTRIGYPLAVHRVRDAAEQGTLLFEDDDFTVRCTLLTHRVPAYAYRIEQ
KPLAGRFDIEKARELNIPPGPVYAQLKRGETVTLEDGRSIDGTSLCGEERPGVSVVYCTD
TVFCEAAIELARGADLLIHESTFAHGEAEMAFQKQHSTSTMAAQTAAEAGVGQLVLTHLS
PRYVLGNPVTPQDLLNEAKAIFPNTLLAKDFLSIDVKPRCNSS-----------------
------------------------------------------------------------
-----------------
>Nosp|186685324
-----------------------MQITFLGTSSGVPTRSRNVSSVALRLPQRAELWLFDC
GEGTQHQIMR-SELKISQLSRIFITHMHGDHIFGLMGLLATCGLAGNV-ERIDIYGPPGL
NDYIQSASRYSYTHFSYPIKVHAIRP-G----VIYEDDYFTVSCGNLHHRITAFGYRVAE
KDRTGRFDVEKAKALDIPSGRIYGQLKRGETVILDDGRVIDGTQLCGPTEIGRKIAYCTD
TIYCDGAVELAHDADVLIHEATFAHQDADMAFQRLHSTTTMAAQTALAAGAHRLIMSHFS
PRYAPGNTLELKDLLKEARAIFPRTDMAYDFMIHEVPRRREVELTKVGV-----------
------------------------------------------------------------
-----------------
>PromAS|123969082
-----------------------MNITFLGTSSGVPSLTRNVSSLALKLSQSAEVWLFDC
GEGTQHQIMK-SNIKSSQIKKIFITHMHGDHIYGLPGLLATLGLSGNS-EGIEIYGPSEL
RSFINSALKSSFCKLSFPLHFVEVENFALKNKILFENNKIKVNCACLKHKIPAYGYRVSE
KDKPGVFDIKKAESLKIAPGPIYSELQQGKKVVLPDGRTFDGKEFCGPPREGESFVYCTD
TVFSESAVSLSKNADLLVHESTFSQTDERMAYEKLHSTTIMAAKTALLSNTKKLIITHLS
PRYTNKNSITPGDLLKEAQKVFPNTHLAKDFLTAEIK-----------------------
------------------------------------------------------------
-----------------
>Rapb|282896117
-----------------------MQITFLGTSSGVPTRSRNVSSVALRLPQRAELWLFDC
GEGTQHQILR-SDLKISQLSRIFITHLHGDHIFGLMGLLASCGLAGNV-ERVDIYGPAGL
NEYLQGASRYSHTHFSYPIKVHTVQP-G----VIYEDEEFTVTCGMLHHRITAFGYRVTE
KNRSGRFDVEQAKALQIPSGPIYGKLKRGEIVKLEDGRIINGKELCGPTEIGRKFVYCTD
TVYCDGAVKLAKDADVLIHEATFAHQDAEMAFQRLHSTSTMAAQTAYVAGVNQLIMTHFS
PRYTPGNDIELKDLLKEARAIFPNTIMAHDFMVYDIPRRR--------------------
------------------------------------------------------------
-----------------
>YellA|86606310
-----------------MTDPNAIRVTFLGTSSGMPTRQRNVSGVAVQFPQRSEWWLFDC
GEGTQHQLLRLDELRPSQLRRIFITHMHGDHIYGLPGLLASCGLGSTP-QHIDIYGPPGL
EEYLKTVLRYSESRIPYSFRVHTVET-G----LILQDPEYWVFCAPLDHRVPAFGYRVVE
QDRPGTFDVAKAQADGIPPGPLYGQLKAGQSI-LWQGRWFHGRDYVGAPIPGRKFSYCTD
TIFCRNAVDLSRAADLVIHEATYAEADRELAERAKHSTAAMAARVAAEAKAQTLILTHFS
PRYTSEGPITLEDLLAEARAIFPNTILARDRMTYEIPRRSPAPLPVGV------------
------------------------------------------------------------
-----------------
>Prom9215|157413911
-----------------------MNVTFLGTSSGVPSLTRNVSSLALKLSQSSEVWLFDC
GEGTQHQIMK-SNIKSSQIKKIFITHMHGDHIYGLPGLLATLGLSGNS-KGIEIYGPSEL
RSYINSALKSSFCKLSYPLHFVEVENYASKNKILFENNKIKVNCACLKHKIPAYGYRVSE
KDKPGIFDIKKAQSLKIAPGPIYSELQQGKKVVLADGRTFDGKEFCGPPRVGESFVYCTD
TVFSQSAVSLSKNANLLVHESTFSEEDENMAYEKLHSTTIMAAKTALLSNTKKLIITHLS
PRYTNKNAITPSDLLKEAQKVFPNTQLAKDFLTTEIK-----------------------
------------------------------------------------------------
-----------------
>PromN2A|72382759
-----------------------MQVTFLGTSSGVPTLNRNVSAMVLKPPQRSELWLFDC
GEGTQHQFIR-SNLKLSQIKKIFITHMHGDHIYGLPGLLASIGLAGSS-SGIELYGPAPL
KNFIDSCLYNSSSRLAYSLKFHRVENAANNKEILFEDSELEVKTAPLKHRIPSFAYRVNQ
KTRPGRFDIEKAKSKGIPPGPVYADLQRGEEVRLEDGRIFSGKEFCGPPRPGVSMVYCTD
TVYTESAIEISRKADLLIHESTYSYKETEMAYERGHSTATMAAQIAAKANVDQLILTHLS
PRYTPGNQTCPNDLLNEAKAIFPNTQLAKDFLQIDINKS---------------------
------------------------------------------------------------
-----------------
>Syns9917|87123649
-----------------------MQVTFLGTSSGVPTRARNVSAVALRLPQRSELWLFDC
GEGTQHQFLR-SDLRLSQLRRVFVTHMHGDHVFGLPGLLASLGLAGSS-DGVDLYGPDPL
EAYLQGVLHTSSTRIGYPLAVHRVREAAENGTVLLEDDDIIVRTTPLTHRVPAYAYRIEQ
KPRPGRFDVDQARALAIPPGPIYAALKRGETVSLDDGRRIDGRQLCGPTRPGVSVVYCTD
TVFCEAAVALARGADLLIHEATFSHGEAEMAFQRQHSTSTMAAQTAAEAGVQQLVLTHLS
PRYAPGNAISADDLLAEARAIFPNTVLAKDFLSLEVSPRD--------------------
------------------------------------------------------------
-----------------
>Prom9312|78779831
-----------------------MNITFLGTSSGVPSLTRNVSSLALKLSQSSEVWLFDC
GEGTQHQIMK-SNIKSSQIKKIFITHMHGDHIYGLPGLLATLGLSGNS-NGIEIYGPLGL
RSFISSALSSSFCKLSFPLHFVEVENFASENKILFENNKLKVNCACLKHKIPAYGYRVSE
KDKPGIFDIKKAESMKIAPGPIYSKLQQGKEVLLPDGRTVNGKEFCGPPRKGESFVYCTD
TVFSESAVSLSKNADLLVHESTFSQEDESMAYEKLHSTTIMAAKTALLSNTKKLIITHLS
PRYTSKNSITPSDLLKEAQKVFPNTHLAKDFLVADIK-----------------------
------------------------------------------------------------
-----------------
>SynsBL|116071259
---------------MKDRELTTLQVTFLGTSSGVPTRARNVSAVALRLPQRSEMWLFDC
GEGTQHQFLR-SELRLSQLRRVFVTHMHGDHVFGLPGLLASLGLAGNSNEGVDLYGPDPL
ESYLNGVLRTSSTRIGYPLKVHRVHDCAENGTLVYEDDDLMVRCTPLTHRVPAYAYRVDQ
KPLAGRFDIAKAKDLQIPPGPIYAQLKQGDTVTLEDGRIIDGTTLCGPERPGVSVVYCTD
TVFCEAAVDLAQGADLLIHESTFAHQESEMAYQKMHSTSTMAAQTAAEANVGQLVLTHLS
PRYAHGNAVTPEDLLKEAQAIFPNTCLAKDFLTLEVKPRCNSL-----------------
------------------------------------------------------------
-----------------
>Prom9515|123966743
-----------------------MNVTFLGTSSGVPTLTRNVSSLALKLSQTAEVWLFDC
GEGTQHQLMK-SNIKSSQIKKIFITHMHGDHIYGLPGLLATLGLSGNS-NGIELYGPSEL
KFFVLSALKSSYCKLSFPLRFKEVEDKASFNKILFENDKLKVHCACLKHRLPAYGYRVSE
KDKPGIFDIKKATDLNIPPGPIYSELQAGKTVKLKDGRSFNGQEFCGPPRKGESFVYCTD
TVFSESAINLSKNADLLVHESTFSKEDEKMAYEKLHSTTIMAAKTALLANAKKLIITHIS
PRYTQKSLIKPSTLLLEAQKIFPNTYLAKDFLTAKIK-----------------------
------------------------------------------------------------
-----------------
>Cya8802|257060317
-----------------------MEITFLGTSSGVPTRSRNVSSVALRLPQRAEVWLFDC
GEGTQHQLLR-SDVKISQITRIFITHMHGDHIYGLMGLLASCGLAGNA-QDIEIYGPPDL
IDYLKACAKYSQVKLSHRVRVYGVRP-G----ILYEDEEFTVSCGLLKHRIPAFGYRIAE
KNRPGRFDVEKATALGIPPGPIYGQLKRGEVVTLPDGRRINGKDLCGETETGRKVIYCTD
TVFCDGAVELAQDGDVLIHEATFAHQDAQLAFDRLHSTSTMAAQVALIAGVKQLIMTHFS
PRYAPGNVLQLDDLLAEAKAIFANTILARDFMTYEVPRLRRKTE----------------
------------------------------------------------------------
-----------------
>Prom9313|33863693
MPRSQQPGQAPSHGSMVFGVCKALQVTFLGTSSGVPTRARNVSAVALRLPQRAELWLFDC
GEGTQHQFLR-SDLRLSQLRRVFVSHMHGDHVFGLPGLLASLGLSGNS-NGVDLYGPDPL
ESYLQGVLRNSSTRIGYPLKVHRVRDAAEQNLIVFEDKDILVRCTPLTHRVPAYAYRVEQ
KPKPGHFNLERAQSLGIPPGPVYAALKRGEQVSLDDGRVVDGRDFCGPDRPGASIVFCTD
TVFSEAAVSLAAGADLLIHEATFAHSEAEMAYQKQHSTSTMAAQTAAEAGVGKLVLTHLS
PRYAPGNPVTPNDLLREAQAIFSNTILAKDFLSFEVAPRCNSS-----------------
------------------------------------------------------------
-----------------
>Cya7822|196258453
-------------------MSTVVEITFLGTSSGVPTRSRNVSSVALRLPQRGEVWLFDC
GEGTQHQLLR-SEIKTSQLRRIFITHLHGDHIFGLMGLLASCGLAGTA-QPVDLYGPTGL
KDYIQACSKYSYTHFGNRVQVHTVQP-G----VVYEDEEYTVSCGLLKHRIPAYGYRIAE
KDRPGRFNVEKAKALGIPPGRIYGQLKNGETVTLADGRIIRGQDLCGPTESGRKLVYCTD
TVFCESAVEIAQEADVLIHEATFAHQDAQLAFERLHSTSTMAAQVALAAGVKLLIMTHFS
PRYAPGNELDVNNLLEEARAIFPNTKLAYDFFSYEIPRHRSDQLAEIS------------
------------------------------------------------------------
-----------------
>Cya7424|218438169
-----------------------MEITFLGTSSGVPTRARNVSSVALRLPQRAEVWLFDC
GEGTQHQLLR-SDIKTSQLRRIFITHLHGDHIFGLMGLLASCGLAGNA-QPVDLYGPPGL
KDYIQACSKYSHTHFGNRVQVYTVEP-G----LVYEDEEFTVTCDLLKHRIPAFGYRIAE
KDRTGRFDVEKAKSLGIPPGRIYGQLKKGETVTLTDGRVIRGQDLCGPTEAGRKFAYCTD
TVFCETAIELAQGVDVLIHEATFAHQDAELAFDRLHSTSTMAAQVALAAGVNLLIMTHFS
PRYAPGNPLDVTNLLQEARAIFPHTKLAYDFFNYEIPRHRSDHLVEVS------------
------------------------------------------------------------
-----------------
>PromN1A|124026481
-----------------------MQVTFLGTSSGVPTLNRNVSAMVLKPPQRSELWLFDC
GEGTQHQFIR-SNLKLSQIKKIFITHMHGDHIYGLPGLLASIGLAGSS-SGIELYGPAPL
KNFIDSCLYNSSSRLAYSLKFHRVENAANNKEILFEDSELEVKTAPLKHRIPSFAYRVNQ
KTRPGRFDIEKAKLKGIPPGPVYADLQRGEEVRLEDGRIFSGKEFCGPPRPGVSMVYCTD
TVYTESAIEISRKADLLIHESTYSYKETEMAYERGHSTATMAAQIAAKANVDQLILTHLS
PRYTPGNQTCPNDLLNEAKAIFPNTQLAKDFLQIDLNKS---------------------
------------------------------------------------------------
-----------------
>Micc|254415615
-----------------------MQITFLGTSSGVPTRSRNVSSVTLRLPQRAEFWLFDC
GEGTQHQLLR-SELKTSQLRRIFITHLHGDHIFGLMGLLASCGLAGNV-DRVDIYGPPGL
NEYLKACGKYSHTRFSFPTQVHTVSP-G----IIYEDEEYTVICGALKHRVTAFGYRIVE
KDRPGRFDVEKAKALKIPSGPIYGQLKRGETVTLDDGRKIQGKDLCGEPEIGRKFVYCTD
TVYCDGAVDLAQDADVLIHEATFAHQDSQLAFERLHSTSTMAAQVALSAGVKQLIMTHFS
PRYAPGNNIGLEDLLKEAQAIFPKTKLAYDFFSYEIPRRRVPELVVEGR-----------
------------------------------------------------------------
-----------------
>Prom9202|254527009
-----------------------MNVTFLGTSSGVPSLTRNVSSLALKLSQSSEVWLFDC
GEGTQHQIMK-SNIKSSQIKKIFITHMHGDHIYGLPGLLATLGLSGNS-KGIEIYGPSEL
RSFINSALKSSFCKLSYPLNFVEVENYASKSKILFENNKIKVNCACLKHKIPAYGYRVSE
KDKPGIFDIKKAESLKIAPGPIYSELQQGKKVVLEDGRTFDGKEFCGPPREGESFVYCTD
TVFSESAVSLSKNANLLVHESTFSEEDENMAYEKLHSTTIMAAKTALLSNTKKLIITHLS
PRYTNKNSITPSDLLKEAQKVFPNTQLAKDFLTTEIK-----------------------
------------------------------------------------------------
-----------------
>Nods|119513642
-----------------------MQITFLGTSSGVPTRSRNVSSIALRLPQRAELWLLDC
GEGTQHQLLR-SDLKMSQLSRIFITHLHGDHIFGLMGLLASCGLAGNV-QRVDLYGPPGL
NEYIQAATRYSHTHFSYPVKVHVVQP-G----IIYEDDEFTVSCSLLHHRITAFGYRIAE
KDRPGRFDIEKAQALQIPSGPIYGKLKRGETVTLPDGRVINGNQLCGPTEIGRKIAYCTD
TIYSEGAVELAQDADVLIHEATFAHQDADLAFQRLHSTTTMAAQTALVAGAHKLIMTHFS
PRYAPGNTIELKDLLHEARAIFPKTDMAYDFMDYGVPRRREAELTPINK-----------
------------------------------------------------------------
-----------------
>Cyab|254430575
-----------------------MQVTFLGTSSGVPTRSRNVSAVALRLPQRSELWLFDC
GEGTQHQFLR-SDLRVSQLRRIFVTHMHGDHVFGLPGLLASLGLAGNC-PGIDLYGPDRL
RDYLEGVLHTSSTRIGYTIRHHRVRGAAEAGTLLLDDGELTVRCTALTHRVPAYAYRIDQ
KPRAGRFDVARAQALGIAPGPVYAALKQGKTVTLEDGRIIRGASLCGPTRPGASVVYCTD
TVFCEAAVELARGADLLIHESTFSHGEAELAFQRQHSTSTMAAQTALAAGVRQLALTHLS
PRYVPGTAISPDDLLGEARAIFPNTVLAKDFLTLDVVPQEPATNGDDHPA----------
------------------------------------------------------------
-----------------
>Acam|158338639
-----------------------MQITFLGTSSGVPTRSRNVSSVALRLPQRAEIWLFDC
GEGTQHQLLR-SELKSSQLRRIFITHMHGDHIFGLMGLLASCGLAGNT-ERIDIYGPAGL
EEYLQACRRYSQTHFSYPIQVHTVQP-G----EVFSDQDYSVVCAPLKHRVPAFGYRIQE
CDRPGRFDTDKAISMGIPAGPLYGRLKRGERITLPDGRTFFGQDFCGPKEIGRKIAYCTD
TIYCPEAVELSRDADVVIHESTFSHQEAELAYQRLHSTSTMAAQVAQAAGAKKLFLTHFS
PRYAPNSATGLQELLTEASAIFPHTELAYDFLNYQVPRRTLTTA----------------
------------------------------------------------------------
-----------------
>Prom9301|126696873
-----------------------MNITFLGTSSGVPSLTRNVSSLALKLSQSSEVWLFDC
GEGTQHQIMK-SNIKSSQIKKIFITHMHGDHIYGLPGLLATLGLSGNS-EGIQIYGPSGL
RSFINSSLKSSFCKLSFPLNFVEVENFASENKILFENNKIKVNCACLKHKIPAYGYRVSE
KDKPGIFDIKKAESLKIAPGPIYSELQQGKKVVLADGRTFDGKEFCGPPRKGESFVYCTD
TVFSESAVSLSKNADLLVHESTFSVEDESMAYEKLHSTTIMAAKTALLSNTKKLIITHLS
PRYTNKNAITPSDLLKEAQKVFPNTYLAKDFLTAEIK-----------------------
------------------------------------------------------------
-----------------
>Artm|209525382
-----------------------MQITFLGTSSGVPTRSRNVSSIALRLPQRAELWLFDC
GEGTQHQFLR-SELKVSQLSRIFITHMHGDHIFGLMGLLATCGLAGNA-NRIDIYGPPEL
EDYLKSCTRYSQTHFSYPVKVHRVKP-G----IIYEDEEYIVRCGPLKHRVPAFGYRIEE
KDRPGRFYVEKAQALGIPPGPIYGKLKNGEIVTLPDGRQINGSALCGKPEIGRKLVYCTD
TVLCEGAIELSTGADVLIHEATFSHLDADMAFQRLHSTSTMAAQVALAAGVKTLLMTHFS
PRYAPGNDIVLEDLLKEARAIFPHTKMAYDFMSYEIPRNQELVVAS--------------
------------------------------------------------------------
-----------------
>Syne6301|56752093
-----------------------MQVTFLGTSSGVPTRSRNVSAVALRLPQRAEVWLFDC
GEGTQHQFLR-SELRISQLRRIFVTHMHGDHVFGLMGLLASVGLAGNP-ERIDLYGPKPL
RDYLQACAQHSRTHINYPLQIATVQP-G----VIYEDAEIVVSCAPLHHRVPAFGYRIQE
RDRPGRFDVEKARSLGIPPGPIYKQLKDGETVTLEDGRQIDGRQLCGPTERGRSMVYCTD
TIFCESAIALAQDADVLIHESTFSDRDREMAEQRLHATATMAAEVAKQAGVRQLILTHFS
PRYAPGNEQTLDDLLAEAQAIFPQTMLAKDFLSYDVPRRLAADADEPTEVPAVAKSPSQP
EPSAIVPDSRRKPQITKEVLVARFSGEGEPAHRAAYRYLRETCGVTPKGRSWEAVLAAFN
SLD--------------
>Anav|75908619
MPSNHATIEDIALNIARKRLENAVQITFLGTSSGVPTRARNVSSVALRLPQRAELWLFDC
GEGTQHQILR-SDLKVSQLSRIFITHLHGDHIFGLMGLLASCGLAGNV-QRVDIYGPSGL
NEYIQSASRYSHTHFSYPIKIHTVRP-G----VIYEDDEFTVTCGLLHHRITAFGYRVAE
KDRAGRFDIEKAKELQIPPGRVYGQLKRGETVTLEDGRVINGAELCGPTEIGRKMAYCTD
TIYCDGAVELAQDADVLIHEATFAHQDSEMAFQRLHSTTTMAAQTALAAGVRRLLMTHFS
PRYAPGNTIELKDLLQEARAIFPRTDMAYDFMTYEVPRRREPILSSVSSSSV--------
------------------------------------------------------------
-----------------
>Artp|284050929
-----------------------MQITFLGTSSGVPTRSRNVSSIALRLPQRAELWLFDC
GEGTQHQFLR-SELKVSQLSRIFITHMHGDHIFGLMGLLATCGLAGNA-NRIDIYGPPEL
EDYLKSCTRYSQTHFSYPVKVHRVKP-G----IIYEDEEYIVSCGPLKHRVPAFGYRIEE
KDRPGRFYVEKAQALGIPPGPIYGKLKNGEIVTLPDGRQINGSALCGKPEIGRKFVYCTD
TVLCDGAIELADGADVLIHEATFSHLDADMAFQRLHSTSTMAAQVALAAGVKTLLMTHFS
PRYAPGNDIVLEDLLKEARAIFPNTKMAYDFMSYDIPRNQELVIAS--------------
------------------------------------------------------------
-----------------
>Cya7425|220910391
-----------------------MQITFLGTSSGVPTRSRNVSSVALRLPQRAEVWLFDC
GEATQHQILR-SDVRLSQIRRIFITHMHGDHIFGLMGLLASCGLAGNV-SRMDIYGPPGL
NKYLEACQRYSQTHFSYPIRVHTVQP-G----VIYEDEEFTVSCTALHHRVTAFGYRVSE
KDRPGRFDVQQAVALGIPSGPLYGQLKRGEQVTLADGRVIHGQQLCAPPELGRKLAYCTD
TIYCEGAVELAQDVDVLIHEATFAHQDADMAYQRLHSTSTMAAQVALAAAAKRLFLTHFS
PRYAPGNDLQIDNLLEEARAIFAPTELAYDFLTYELPRHLEPERQTLSVG----------
------------------------------------------------------------
-----------------
>Cya51142|172038978
-----------------------MEITFLGTSSGVPTRSRNVSSVALRLPQRAEVWLFDC
GEGTQHQLLR-SDVKISQITRIFVTHMHGDHIYGLTGLLASCGLAGSG-QPIEIYGPPEL
KDYLKACAKYSHFKLPHHIRFHPIHP-G----ILYEDAEFSVSCNLLKHRIPAYGYRIAE
SDRPGRFNVEKAKSLGIPPGPVYGELKQGKTVTLPDGRNIRGQDLCGERETGRKVIYCTD
TVFCEGAIALSEDADVLIHEATFAHQDAQLAFDRLHSTSTMAAQVALAAQVKQLIMTHFS
PRYAPGNALQLDDLLQEARAIFPNTILARDFMTYEVPRRSSD------------------
------------------------------------------------------------
-----------------
>Lyns|119490850
-----------------------MQITFLGTSSGVPTRSRNVSSIALRLSQRAELWLFDC
GEGTQHQFLR-SDLKISQISRIFVTHMHGDHVFGLTGLLASCGLAGNV-KRIDLYGPPGL
QEYLQASLRFSQTHISYPFTVHPVQP-G----VVYEDDEYIVSCQPLKHRVTAFGYRITE
KDKPGRFNVDKAKALGIPPGPIYAKLKQGGVVTLADGRKINGSQFCGEPIAGRKFVYCTD
TVFCDSAVELAKDADVLVHEATFAHQDAELAFQRLHSTSTMAAQVALMAGVKKLIMTHFS
PRYAPGNAILLDDLLTEAKAIFPNTDLAYDFFSYEIPKLEETVAA---------------
------------------------------------------------------------
-----------------
>Prom9211|159903944
----------------MIDHLRKLQITFLGTSSGVPTRSRNVSALALRLPQRSELWLFDC
GEGTQHQFLR-SDLRTSQLRRIFITHMHGDHIYGLPGLLASLGLAGNS-SGIDLYGPNPL
SNYLNGVLKSSSSRISYPFQIHSVEKVAEDNQIVFEDKDFIVRCKPLIHRIPAFAYRVDQ
KPRPGRFNLEKAKAFNIPPGPVFAKLKLGQQVRLEDGRIINGKDFCGPQKAGKSIVYCTD
TIFSKAAIQLAKGADLLIHESTFADKDTDMAFQRKHSTSRMAAQTAKEAGVGKLVLTHLS
PRYAPGNAFSPNDLLKEAKEIFPNTLLAKDFMQIDIEKPETVRDT---------------
------------------------------------------------------------
-----------------
>Noss|17232644
-----------------------MQITFLGTSSGVPTRARNVSSVALRLPQRAELWLFDC
GEGTQHQILR-SDLKVSQLSRIFITHLHGDHIFGLMGLLASCGLAGNV-QRVDIYGPSGL
NDYIQSASRYSHTHFSYPIKVHTVRP-G----VIYENDEFTVTCGLLHHRITAFGYRVAE
KDRAGRFDIEKAKELQIPPGRIYGQLKRGETVTLEDGRVINGAELCGPTEIGRKMAYCTD
TIYCDGAVELAQDADVLIHEATFAHQDSEMAFQRLHSTTTMAAQTALAAGVRRLLMTHFS
PRYAPGNTIELKDLLQEARAIFPRTDMAYDFMTYEVPRRREPVFSSVSSSSV--------
------------------------------------------------------------
-----------------
>Cya8801|218248358
-----------------------MEITFLGTSSGVPTRSRNVSSVALRLPQRAEVWLFDC
GEGTQHQLLR-SDVKISQITRIFITHMHGDHIYGLMGLLASCGLAGNA-QDIEIYGPPDL
IDYLKACAKYSQVKLSHRVRVYGVRP-G----ILYEDEEFTVSCGLLKHRIPAFGYRIAE
KNRPGRFDVEKATALGIPPGPIYGQLKRGEVVTLPDGRRINGKDLCGETETGRKVIYCTD
TVFCDGAVELAQDGDVLIHEATFAHQDAQLAFDRLHSTSTMAAQVALIAGVKQLIMTHFS
PRYAPGNVLQLDDLLAEAKAIFANTILARDFMTYEVPRLRRKTE----------------
------------------------------------------------------------
-----------------
>Glov|37523688
-----------------------MLLTFLGTSSGTPTRSRNVTSIALQLPQRSSLWLFDC
GEGTQHQVLR-TPLRLSQLEKVFFTHLHGDHLFGLVGLLASRALGSAGTTPVKLYGPPGL
QEYVRATLRYSDTHINYPIHFQTVEP-G----LVLSEEGFTVLANALKHRISAFGYSVIE
HDQPGRFDAERAAQLGIPFGPLYGQLKAGRTVALPDGRTVDGRTLVGPERKGRKLTYCSD
TIYTPSAIELALGADVLIHEATYCEADLNLAERGLHSTAAMAARVAREAKVRQLILTHFS
PRYEAG----LAALRTEAEAIFPNVRMAEDFWRYEIKAVEAQLPKALVEQ----------
------------------------------------------------------------
-----------------
>Syns8102|33865074
-----------------------MQVTFLGTSSGVPTRARNVSAVALRLPQRSEMWLFDC
GEGTQHQFLR-SDLRLSQLRRVFVTHMHGDHVFGLPGLLASLGLSGSCQDGVDLYGPDPL
ESFLKGALNTSSTRIGYPLQVHRSRPAAEQGTLLFEDDELTVRCTPLTHRVPAYAYRVDQ
KPLAGRFDIDKARSLGIPPGPVYAQLKRGESVTLEDGRVIDGTTLCGPERPGVSVMICTD
TVFCDAAVELARGVDLLIHESTFAHAEAEMAFQKQHSTSTMAAQTAAEAGVGQLAITHLS
PRYVPGNPVSPDDLLKEAQAIFPNTVLAKDFLSLDVKPCCNSS-----------------
------------------------------------------------------------
-----------------
>Thee|22298458
-----------------------MEITFLGTSSGVPTRTRNVSSVALRLPQRKEIWLFDC
GEATQHQLLR-SDLRTSQIRRIFITHMHGDHIFGLMGLLASCGLAGTV-SQIDVYGPPTL
DRYIASCLRWSVMRLPYKLQVHTVEP-G----EVFSDGEFTVTCRLLHHRVPAFGYRVTE
GDRPGRFHVEKAQALGIPFGPLYGQLKQGKTITLEDGRTFDGRDFCDPPQRGRSMVYCTD
TVFCDSAVELAQQADVLIHEATFSHQEANLAFARLHSTSTMAAQVAAFAQVKLLFLTHFS
ARYAPGNPVQVEDLLAEAQAIFPNTRLAQDFLHYAIPRDGQICAEMPPSDSPAAANIDTL
EATLEPLEAQTVAADAKNAPAIAINRATRQQMQQKLGIDATTANAILERRRQQKFTCLGE
LERLYPQVDWSALNVLF
>Syns9916|116073639
-----------------------MQVTFLGTSSGVPTRARNVSSVALRLPQRSELWLFDC
GEGTQHQFLR-SDLRLSQLRRVFITHMHGDHVFGLPGLLASLGLAGNS-SGVDLYGPDPL
EAYLQGVLRTSSTRIGYPMAFHRVKEPAQQGTLVLEDDDIIVRATPLTHRVPAYAYRIEQ
KPRAGRFDVAKAHALDIPPGPIYGELQQGRTVTLEDGRTIDGRDLCGPARPGVSVVYCTD
TVFCEAAVELARGADLLIHESTFSHAEAEMAFQRQHSTSTMAAQTAAEAGVKQLALTHLS
PRYAPGNPVTPQDLLQEAQAIFPNTLLAKDFLTLEISPPA--------------------
------------------------------------------------------------
-----------------
>PromMED|33861905
-----------------------MNITFLGTSSGVPTLTRNVSSLALKLSQTAEVWLFDC
GEGTQHQLMK-SNIKSSQIKKIFITHMHGDHIYGLPGLLATLGLSGNS-NGIEIYGPSEL
KSFVTSALESSFCKLSFPLRFRAVEDFASLNKILFENDKLKVHCACLKHRLPAYGYRVSE
KDKPGVFDIKKAEDSNIPPGPIYSELQAGKTVQLKDGRSFNGQDFCGPPRKGESFVYCTD
TVFSKSAVNLSKNADLLVHESTFSKEDEKMAYEKLHSTTIMAAKTALLSNVKKLIITHLS
PRYTQRSSIKPSDLLKEAQKIFPNTYLAKDFLTAEIK-----------------------
------------------------------------------------------------
-----------------
>Scys6803|16331469
-----------------------MEITFLGTSSGVPTRNRNVSSIALRLPQRAELWLFDC
GEGTQHQFLR-SEVKISQLTRIFITHLHGDHIFGLMGLLASSGLAGSG-QGIEIYGPEGL
GDYLEACCRFSSTHLGKRLKVHTVRENG----LIYEDKDFQVHCGLLKHRIPAYGYRVEE
KQRPGRFNVEQAEALGIPFGPIYGQLKQGKTVTLEDGRRIRGQDLCEPPEPGRKFVYCTD
TVFCEEAIALAQEADLLVHEATFAHQDAQLAFDRLHSTSTMAAQVALLANVKQLIMTHFS
PRYAPGNPLQLENLLAEAQAIFPNTRLARDFLTVEIPRRTADPAIAMSTPQASPA-----
------------------------------------------------------------
-----------------
>Syn9902|78184109
-----------------------MQVTFLGTSSGVPTRARNVSAVALRLPQRSEMWLFDC
GEGTQHQFLR-SELRLSQLRRVFVTHMHGDHVFGLPGLLASLGLAGNSNEGVDLYGPDPL
ESYLNGVLRTSSTRIGYPLKVHRVHDCAENGTLVYEDDDLMVRCTPLTHRVPAYAYRVDQ
KPLAGRFDIAKAKDLQIPPGPIYAQLKRGDTVTLEDGRVIDGTTLCGPERPGVSVVYCTD
TVFCEAAVDLAQGADLLIHESTFAHQESEMAYQKQHSTSTMAAQTAAEANVGQLVLTHLS
PRYAPGNAVTPEDLLKEAQAIFPNTCLAKDFLTLEVKPRCNSL-----------------
------------------------------------------------------------
-----------------
>Trie|113474494
-----------------------MQITFLGTSSGVPTRSRNVSSIALRLPQRAELWLFDC
GEGTQHQFLR-SDLKVSQLSRIFITHMHGDHVFGLMGLLASCGLGGNV-KSVTLYGPPAL
EDYLQAGLRYSQTHLAYPIKVHKSKP-G----VIYEDDEYVVSCAYLKHRVTAFGYRVTE
KDRPGHFNVEKAKALGIPPGPIYRKLKQGEFVTLPDGRKINGADLCGAPHVGRKFVYCTD
TVFCDGAVELSQGADLLVHEATFSHQDAEMAFQRLHSTSTMAAQVALAAGVKHLMMTHFS
PRYAPGNSVLLDDLLQEARAIFPNTDMAYDFLSYEIPRWNEVSQLLAKARS---------
------------------------------------------------------------
-----------------
>Syn9311|113955240
-----------------------MQVTFLGTSSGVPTRGRNVSSVALRLPQRSELWLFDC
GEGTQHQFLR-CDLRLSQLRRVFITHMHGDHVFGLPGLLASLGLGSTS-NGVDLYGPDPL
DAYLQGVLRTSSTRIGYPLAIHRVREAAEQNTVVFEDDDLIVTAAPLNHRVPAYAYRAEQ
KPRAGRFDIDKARELQIPPGPVYAALKRGESVTLDDGRTIDGRTLCGPEQPGVSVVYCTD
TVFCEAAVQLAQGADLLIHESTFSHAEADMAFKRQHSTSTMAAQTAAEAGVKQLALTHLS
PRYAPGNAVTADDLVAEASAIFPNTILARDFLNVDVNPSK--------------------
------------------------------------------------------------
-----------------
>NoAz|298492740
-----------------------MQITFLGTSSGVPTRSRNVSSVALRLPQRAELWLFDC
GEGTQHQLLR-SDLKSSQLSRIFITHLHGDHIFGLMGLLASCGLAGNV-DRIDIYGPSGL
NEYLQAASRYSQTHFSYPIKVHTVHP-G----VIYEDNEFLVSCGLLHHRITAFGYRVEE
KDRTGRFDVEKAKALQIPSGPVYGQLKRGETVTLPDGRVIDGSELCGPTEIGRKFAYCTD
TVYCDGAVQLAQDADVLIHEATFAHQDADMAFQRLHSTSTMAAQTAYAAGVHQLIMTHFS
PRYTPGNAIELKDLLREARAIFPKTIMAQDFMVYDVPRRREVVRN---------------
------------------------------------------------------------
-----------------
>Ucyn|284929593
-----------------------MEITFLGTSSGVPTRSRNVSSVALRLQQRGEVWLFDC
GEGTQHQLSK-SDVKASQITKIFITHMHGDHIYGLMGLIASCNLAGNR-QPIEIYGPQEL
DNYLRSCAQYSHFKLPYGIRINEISS-G----TFYEDNEFIISAKLLRHRIPAHGYCVIE
KDRPGRFDVKKAVSLGIPPGPIYGELKQGKTIQLDDGRFIRGQDLCGKVEKGRKLIYCTD
TIFCEEAVELARNADILIHEATFAHQDSQLAFERLHSTSTMAAQVALGAKAKKLILTHFS
PRYAPGNNLQLSDLLNEAKAIFPNTILAHDFMTYSIPRHIEQNKSIKLKSIS--------
------------------------------------------------------------
-----------------
>Syns5701|87301204
-----------------------MQVTFLGTSSGVPTRSRNVSAVALRLPQRAELWLFDC
GEGTQHQFLR-SELRVSQLRRIFITHMHGDHVFGLPGLLASLGLAGAC-SGVDLYGPDPL
RDYLEGVLRTSSTRIGYPLRTHRVHKAAHSGAVLLDDDDLVVRCTPLTHRIPAYAYRVEQ
KPRAGRFDIEKARELGIPPGPVYAELKAGRDVCLDDGRIIRGETLCGPDRPGASVVYCTD
TVFSEAAVELARGADLLIHESTFAHSEAEMAFQRQHSTSTMAAQTAALAGVKQLVLTHLS
PRYVAGNTVTPDDLVNEARAIFPNTLVAKDFLSLEVSAEGDGKTP---------------
------------------------------------------------------------
-----------------
>YellB|86609098
-----------------MTDPNAIRITFLGTSSGMPTRQRNVSGVAVQFPQRSEWWLFDC
GEGTQHQLLRLDELRPSQLRRIFITHMHGDHIYGLPGLLASCGLGSTP-EHIDIYGPPGL
EEYLKAVLRYSETRIPYGFRVHTVET-G----LILQEPEYSVFCAPLDHRVPAFGYRVVE
QDRPGSFNVAKAQADGIPFGPLYGQLKAGQSI-IWQGRCFHGRDYVGDPIPGRKFSYCTD
TIFCRNAVDLSRAADLVIHEATYAQADLELARRSKHSTAAMAAQVAAEAKAQALILTHFS
PRYTPEAPITLEDLLAEAQAIFPNTLLARDRLTYEIPRRSPSPLPVGVGLPR--------
------------------------------------------------------------
-----------------
>Syn7002|170079393
-----------------------MEITFLGTSSGVPTRARNVSGVALRLPQRAEAWLFDC
GEGTQHQLLR-SDLRSSQISRIFITHMHGDHIFGLMGLIASMGLAGTG-HPLEIYGPPGL
EEYLRACEKYSYMRIGDRLRVHLVKP-G----LVFEDKEFQVTCLPLKHRVTAFGYRVTE
KDRPGRFNLAKAQKLGIPPGPIYGDLKKGKVVTLDDGRKINGSDLCGQPEIGRKMVYCTD
TVFCETAVELAQDADVLIHEATFAHKDAEMAFDRLHSTSTMAAQVALLAQVKQLIMTHFS
PRYMPGNELTLDDLLAEAQAIFPKTIMAKDFLSYAIPRRKALAKSLH-------------
------------------------------------------------------------
-----------------
>Cylr|282899217
-----------------------MQITFLGTSSGVPTRSRNVSSVALRLPQRAELWLFDC
GEGTQHQILR-SDLKISQLSRIFITHLHGDHIFGLMGLLASCGLAGNV-ERVDIYGPAGL
NEYLQGASRYSHTHFSYPIKVHTVQP-G----VIYEDEEFTVTCGMLHHRITAFGYRVME
KNRSGRFDVEQAKALQIPSGPIYGKLKRGETVKLEDGRIINGKELCGPTEIGRKFAYCTD
TVYCDGAVKLAEDADVLIHEATFAHQDAEMAFQRLHSTSTMAAQTAYVAGVNQLIMTHFS
PRYTPGNDIELKDLLKEARAIFPNTIMAHDFMVYDIPRRREKGSEDPD------------
------------------------------------------------------------
-----------------
>Prom9303|124022243
-----------------------MQVTFLGTSSGVPTRARNVSAVALRLPQRAELWLFDC
GEGTQHQFLR-SDLRLSQLRRVFVSHMHGDHVFGLPGLLASLGLSGNS-NGVDLYGPDPL
ESYLQGVLRNSSTRIGYPLKVHRVRDAAEQNLIVFEDKDILVRCTPLTHRVPAYAYRVEQ
KPKPGHFNLERAQRLGIPPGPVYAALKRGEQVSLDDGRVVDGRDFCGPDRPGASIVFCTD
TVFSEAAVALAAGADLLIHEATFAHSEAEMAYQKQHSTSTMAAQTAAEAGVGKLVLTHLS
PRYAPGNPVTPNDLLREAQAIFSNTILAKDFLSFEVAPRCNSS-----------------
------------------------------------------------------------
-----------------
>Syns7805|88807424
-----------------------MQVTFLGTSSGVPTRARNVSAVALRLPQRSELWLFDC
GEGTQHQFLR-SDLRLSQLRRVFITHMHGDHVFGLPGLLASLGLSGSS-SGVDLYGPDPL
DAYLQGVLRTSSTRIGYPLAVHPVRGAAEAGRIVFEDDDLQVRATPLHHRVPAYAYRVDQ
KPRAGRFDVARARDLNISPGPVYAALKRGETVTLDDGRSIDGRDLCGPQRRGASVVYCTD
TVFCEAAVELARGADLLIHESTFSHAEAEMAFQRQHSTSTMAAQTAAEAGVSQLVLTHLS
PRYAPGNAVTANDLLAEAQAIFPATVLAKDFLSIDVTPSMEPWSCNSS------------
------------------------------------------------------------
-----------------
>Syns7803|148240312
-----------------------MQVTFLGTSSGVPTRARNVSAVALRLPQRSELWLFDC
GEGTQHQFLR-SDLRLSQLRRVFITHMHGDHVFGLPGLLASLGLSGSS-AGVDLYGPDPL
DAYLHGVLRTSSTRIGYPLAVHPVRGAAESGRIVFEDDDLQVRATPLHHRVPAYAYRVDQ
KPRAGRFDVAKARDLNIPPGPVYAALKRGETVTLDDGRRIDGHALCGPPRRGASVVYCTD
TVFCEAAVELARGADLLIHESTFSHAEAEMAFQRQHSTSTMAAQTAAEAGVSQLVLTHLS
PRYAPGNAVTANDLLAEAQAIFPATVLAKDFLSIDVTPQTDPSCCNSS------------
------------------------------------------------------------
-----------------
>Cya0110|126661173
-----------------------MEITFLGTSSGVPTRSRNVSSVALRLPQRAEVWLFDC
GEGTQHQLLR-SDVKISQITRIFVTHMHGDHIYGLTGLLASCGLAGSG-QPIEIYGPPEL
KDYLKACAKYSHFKLPHHIRFHPIHP-G----ILYEDKEFSVSCGQLKHRIPAYGYRIAE
SDRPGRFNVEKAKALGIPPGPVYGELKQGKTVTLEDGRRIRGQDLCGERETGRKVIYCTD
TVFCEGAIALSEDADVLIHEATFAHQDAQLAFDRLHSTSTMAAQVALAAQVKQLIMTHFS
PRYAPGNALQLDDLLQEAKAIFPNTILARDFMTYEVPRRSQIETSKIG------------
------------------------------------------------------------
-----------------
>Mica|166368148
-----------------------MEITFLGTSSGVPTRSRNVSSIALRLPQRAEIWLFDC
GEGTQHQLLR-SDLKSSQIRRIFITHMHGDHIFGLMGLLASIGLAGSA-QDIDIYGPPGL
GDYLRACAKYSYTNLANRVRVHAISP-G----ILYEDEEFTVSCQLLKHRIPAHGYRIAE
KDRPGRFDVEKANALGIPPGPIYGKLKKGETVTLPDGSKIRGQSLCGETEIGRKIAYCTD
TIFCEGSIELAQNADVLIHEATFAHQDAGLAFESVHSTSTMAAQVALAAQVKLLLMTHFS
PRYLPGNSLDISNLLEEARAIFPNTKLAYDFLTYEVPRNRQEMALGVK------------
------------------------------------------------------------
-----------------
>Syns8109|260434835
-----------------------MQVTFLGTSSGVPTRARNVSAVALRLPQRSEMWLFDC
GEGTQHQFLR-SDLRLSQLRRVFITHMHGDHVFGLPGLLASLGLAGSSSAGVDLYGPDPL
ESYLNGVLRTSSTRIGYPLAIHRVRDAAEQSTLLFEDDDFTVRCTPLTHRVPAYAYRIEQ
KPLAGRFDIEKARELNIPPGPVYAQLKRGETVTLEDGRSIDGTSLCGEERPGVSVVYCTD
TVFCEAAVELARGADLLIHESTFAHGEAEMAFQKQHSTSTMAAQTAAEAGVGQLVLTHLS
PRYVPGNPVTPQDLLDEAKAIFPNTLLAKDFLSIDVKPRCNSS-----------------
------------------------------------------------------------
-----------------
