# Supplementary material for: Genome fluctuations in cyanobacteria reflect evolutionary, developmental and adaptive traits
Source: BMC Evol Biol. 2011 Jun 30;11:187. doi: 10.1186/1471-2148-11-187 (PMC3141437; doi:10.1186/1471-2148-11-187)
Supplement: Additional file 8 — Individual and concatenated alignments for protein groups. Compressed file containing all alignments of individual groups (fasta format) and the concatenated alignment of 285 single-copy genes (phylip format). [file 1471-2148-11-187-S8.GZ › Cyanos1500.faa]

>Syne7942|81300821
--------------------MPMATLRSALF----A------------------SLAA--
IAVLPTF-------SPPASAQAAPTIRVGIAIARPQIRVG-SSTPAIIRNEQGQQ--IGQ
LPTQQGSYAQPSANGQVQLGS---------------FRARQIWLE------P-TNDGL--
-VWIGDRWYRGRLQLILDQGAVTAINHVGLESYLYSVVGSEVYASWPTEALKAQAVAARS
FVLYRRDR-NR--DPRFDVGNS-TTWQVYKGIASEAPTTIAAVNATAGQVLTYNNRVIEA
VFHASSGGHTENVEDVWSKPLPYLRGVQDYDQNAPVFNWSQSFSVQELSAKLT--GVGRI
LQIEPLQTTPFGRIRDLRITGDRGSRVVKGDEVRRALNLRSSLFTVS-----------SE
ASSN-----WFDFLRPNP------------------------------------------
-------------------------APQPPSQFTIIGRGYGHGLGLSQWGAYGLASQGVD
YRRILSHFYQNTNLSPLGGVIAQNSSGGDLISAQD--------------------
>PromCC|33240878
-------------------MVLRKLPRKILL-----------------------AISFLA
IVL-----------QERGFAKSEPIIRVLVLDAKKIHLRA-DQSRPLIVKGLG-----LN
RKSIKSLHLNV-NNGKLRYSFNRDSPQWIS-----LKKGQELSVG------T-RDPRG--
-IWLGKRRYGGRLRILNSDSTIKVVNYLGIEKYLKSVVGSEMPKDWPIEALKSQAIAART
YALRQLKK-----TGEYDLNSN-ISNQVYLGVEAETNRTQEAVNRTRSLVLVDKGRLIEA
VFHSGSGGETESSYSVWGKHRPYLISVRDYDQDSPNYKWQKHFSQKELQNLFF--DLGGL
NAIRIVEQSSTQRVKRVKIYGPKGITYLSGKEIRSLLNLKSTLVKFKMIPSSFI----PN
QNDK-----EFFNDIKNDAIYRKNSTSIINNLLQLP------------------------
-------------------------NVTYGDSLLVNGNGSGHAVGMSQWGAKYLAERGAK
YREILRHFYKGTKIISFSLR-----------------------------------
>Crow|67923520
------------------------------------------------------------
------------------------------------------------------------
------------------------------------------------------------
------------------------------------------------------------
---------------------------------------------------DYKGKVILS
AFHSSSGGHTENVEDGWSSPLPYLRGVVDYDQLAPVFQWNRTFSAWEMGRFIG--GVGAV
RSLIPEKITPHGRIITMKIVGSRGSRNITDDELRKALKLKSTLFTIS-----------NN
RGT---------------------------------------------------------
--------------------------------FTIQGRGYGHGIGLSQWGSHYLATQGIP
YYQILSHYYKDAQLTTLN-------------------------------------
>Syn7335|254422995
---------MSANSNSFAKNWLFGLVNQTLGSNDQAVDGTGSRRQHGSALRWSLRWWG--
GMLL-WL-------VLVLPAQAAVELRVAIGQDQDTVTIG-SSTTAVIRNGSGEA--IYQ
LPQLQGVSMES-DTSDIDLVNDGTV----------LSESDAFWLE------P-ANDGF--
-VWINGSWYRGRVRVAQEGGKLLAINYVELEDYLYSVVGSEMPTSWPQAALQSQAVAARS
YALYKQSR-SK--HPLYDLNAT-TTYQVYKGIEQEHPNTINAVDSTAREVVTYNGTVIEA
IFHSSSGGGTENAADVWSSDVPYLRSVQDFDQGSPVYSWQETYTLTEFSHKIG--DIGQI
HTIGTAQLTPSGRVASITFAGEDGTRTLRGRDVRSALKLRSTRFDID-----------LN
EDTE-----M--------------------------------------------------
--------------------------------ITVTGSGYGHGVGMSQWGARTLAEKGWD
YEQILNHYYQSTAIAQLEN------------------------------------
>Syn307|148242937
------------MAAPALMVPRQSSMNLRWT-----------------------FGSLMG
LLLLLW--------PGAARSAQEPQVRVLLAQAAALRVVPVAGSSLTLRDGRGRL--LGQ
RD--EGLTLRA-SRGRIAGVS---------------GEPQLLWLL------PEQPNGS--
-FWLQQRRYRGALLVQLKEGRLQAINRLGVESYLPSVVGAEMPHQWPDEALRVQSVAART
YALRQLRP-----GADYDLDST-QRSQVYLGLESETPSTRSAVASTRAQVLTHGSRLIEA
VFHSSSGGRTENSGEIWRNQLPYLKSVPDFDQISPVYRWSKPLDAEQLLEAFS--ETGGA
EQIEAVQRTSTGRLKRVVVRGPGGEIELPARELRRRLKLKSTYVRFD-----------PP
EPSS-----GPFGDSEDWLNP---------------------------------------
-------------------------APGPQPKLIAKGRGFGHGVGMSQWGAYGLSLQGKG
YAAILRHYYPGAKLDLYQAPSAWPKPPPQP-------------------------
>Syn9605|78213659
---MLLRTHAATWLNPGTGGTLGRLWISSVR-----------------------RASVAI
GLVLVAVIAPS---PAALARGREPQMRVLLLENNRVSLRS-DGAQPLRVQGLP-----GG
ERRPQRLQLSL-QGTRLSATVDGRSMR--------LATSTLVTVQ------N-DDPRG--
-IWLGERRYRGVLRISSRGGRLRVINSLGVETYLNSVVGSEMPHRWPLAALQAQAVAART
YALKQLSR-----GGAWDVKAT-VASQVYRGVESETPSTRKAVASTRSLVLVHGGRLIDA
VFHSSSGGVTEASGMVWRRQHPYLVSVPDHDQHSPVHRWEQWFDPAGLRQRLP--ETGGL
QAVEVLSRSGSGRVRQARVRGPRGSLVLSGSQLRKRLGLKSTLVNFEMVTG-------RQ
RSPV-----ELQVRRVTATARP--------GSRIDRITSSVARQRGARPPLLVAPPPVLV
SKTAVRR------------------WSAGGLQLLVKGQGYGHGVGMSQWGAHGLAEQGAH
FRSILQHYYRGAEVVPYRPHHDPSLALKPPTKPLWRDMPVSPLGTVSLSSATPFQ
>Nosp|186685322
------------MTSMKFQLYLGFLFSQIKV----R------------------HWWV--
SVLL-WI-------ALVAPAQASVILRVAIERGVNQVKVG-SSTTGIVKDSTGRT--LGQ
LPAMSAYYAQA-IPGGVALDK---------------WQSGLFWIE------P-TGKGF--
-VYIGDRWYRGRTLVVPTEKGLTAVNWVDDQEYLYSVLGGEMDASWPQEALKAQAIAART
YALYEREKQRN--NPVYDLGNTPDRWQIYKGVISEAPATYAAVDSTLGQVLTYKNRIILS
VFHACSGGHTENVEDVWGSSEPYLRAVQDYDQNIRECNWVKTFSPTEISAKFP--EMGSV
TAMIPETYSPFRSVKVLKIVGNRGTKVLQGEQVRTALKLKSTRFTVT-----------KG
ADGS--------------------------------------------------------
--------------------------------FVLQGLGYGHALGMSQWGAYNLARQGVN
HLQILGHYYQGVALTPIQAK-----------------------------------
>PromAS|123969081
-----------------MILKFKNNYSKCC------------------------LISILF
ICVFH---------SESVFASKEPIIRVLISKNNNLRIRS-DRSIPLTINGKF-----FS
SKKIKGLTLKN-EKNRKILYFDKN-KQKKYD----LKNNQQFKIS------S-SDRRG--
-IWVGQKRFSGKLNIFVLDSKILVVNVLGIEKYLNSVVGSEMPTKWPIEALKAQAIASRT
YALNQKG------NNLFDIDST-QKNQVYNGLESRTYKTIRAVKSTRSLVLTYKNKLINA
LFHSSSGGMTENSQDVWKNKYPYLSSVKDFDKNNPKFRWHKTISSNQLINLFP--EIGGL
NNIEILDITATGRVKNVNLIGAYGSYQMSGVALRKKLGLNSNFVRFRFFE--------EE
LNNN-----TPQKRG---------------------------------------------
--------------------------------LIAFGQGSGHGVGMSQWGAKYLASRGQK
AERILKHFYRGVQIKPFRKEYL---------------------------------
>Rapb|282897661
---------------MKNQLHLRALLSNFSVYSLSK------------------NWWI--
AVIL-WF-------AFTLPTQASVILRIAIEKEVEQIKIG-ASSTAIVKNSYGRT--LGK
LTASNSYAAQA-VLGEVSLDK---------------WQSRLFWIE------P-TAKGY--
-VYIGDRWFRGRTLIVSTGKGITAVNWVDLEEYLYSVVGGEMSSSWHEEALKAQAIAART
YALYKRKEQRN--NPLYDLGDSSDSWQVYHGVSSESPRTYSAVDQTAGQVLTYENQIILS
AFHACSGGHTENVEDVWGNPLPYLRAVQDFDQNVRDCNWNTTLSSEEISARIP--GVGNV
KEIMIESLSPFRSVKTLRIVGDQGSKVLKGEEVRTILKLRSTRFTVN-----------KD
VNGN--------------------------------------------------------
--------------------------------FVLRGLGFGHGLGMSQWGAYILAKNGFN
HLQILGYYYKGVALTPIKAK-----------------------------------
>YellA|86607356
------------------------------------------------------------
---------------MAFPVQARVLLRVGIAVNKPQVRLG-SSAPARLLDAQGQP--LAE
VPAMQPLQASR-IGSAVSLAG---------------QQGERLYLQ------PTTPDGL--
-VFIDQNWYRGWVELIPGESGVIAINQVGLEDYVSSVVGSEMGHRFPMEALKAQAVASRT
YALYHRSR-RS--QQPFDLGSG-IDWQVYKGVAAESNRTQAAARETAGQVLVHQGQLINA
VFHSSGGGHTDDAGNVWLESRPYLQGVPDFDHHSPVFSWTATIPAQQLQQLAG--GIGAI
RSIEILRSSPWGRAITLRLVGSQGSKDVSGSEFRRALGLRSTMIAIS-----------PR
GEAA-----TTASLTPA-------------------------------------------
-------------------------GANFPAFFQIQGRGYGHGVGMSQWGAAALASQNYS
YQQILSHYYRNTSLAVVEGR-----------------------------------
>Prom9215|157413910
------------------MTFKFIKISQNFF-----------------------LIFFVN
FCVFQ---------VRPLRASQIPTIKVLILKDNKIRIRA-DRSIPLTVEGQR-----FL
NKKFKGLTIKI-ENNRKFMFFDKN-KHKIYD----LKDKDKFLVR------T-SDSRG--
-IWVGQKRYAGKLNIFIGDENISVVNTIGVENYLSSVVGSEMPTKWPMEALEAQAIASRT
YALKQKG------NSLFDIDST-NKNQVYNGLESRTFKTRKAVRATRSLVLVYKNKLINA
LFHSSSAGMTENSQDVWKNEFPYLSSVKDFDKNNPKLKWQKRFSNEELQKLFP--RIGGI
KQIEILSITNTGRVKNVKIQGDYGSAQISGLDIRKKMNLKSTLVRFKLIK--------EN
DNAK-----TTSTKLLEDKPITYIVKAGDNLSDIANRYNVSLYELVTFNSIKDPTLININ
QILLIPRNQIEN-------------FSSIDKTLVVLGYGSGHGVGMSQWGAKYMASKGAK
AEEILKHFYKGVKIKPFKRYFL---------------------------------
>PromN2A|72382758
---------------------MSASPKRKSG------------------------WAIIF
IAIFFIS-------PVKAIAAKEPTMRVLISKDNKARFRA-DGVKNIFVEGIS-----SN
HRRIKSLNLVY-KNNKVKYSIDNNLNTWFD-----LPNNFSLIIR------N-NDKRG--
-IWFKNRRYAGELKVSLNEKKLNIINYLKLEKYLKSVVGSEMPKEFPLAALQAQAIAART
YALKLLNK-----NKSFDLRST-QASQVYLGLESETAKINRAVKSTNSLALFHKDKLINA
VFHSSSGGRTENSGKVWKYQLPYLKSVVDFDHNGTKYRWTNKFTSGELDQIFP--GLGGL
NSIQIIQKSDTDRVLKIRLYGTNGNKNISGKSLREKLQLLSTKFDLY-----------LE
FNQI-----NLDNKLNSDIK------------------------IAEDFSLQSLPPIP--
----------------------------SDYFLLVQGYGAGHGVGMSQWGAKAMAEKGSG
FRKILKHYYTGVQIKAY--------------------------------------
>Syns9917|87123650
-----------------MSVLFRPLPSLVLG-----------------------LPAALL
AGLAG---------PPAVIAAREPEMRVLLQRADQVTLRA-DAARPLRVRGGG-----LE
RLALQRLEVRL-VDGRLLLDFQPQGDPSEPLQRRELSASTRLSLE------T-DDPRG--
-IWLAQRRYGGVLHLTVHDRQIQVVNQLGIEAYLASVVGSEMPQDWPMAALRAQAVAART
YALRQRGK-----AGGFDVKAT-VASQVYRGLESATPRTEEAVDSTRSLVMVHGGKLINA
VFHSSSGGATEASGEVWRSQLPYLVSVPDHDQESPVHRWQARFDAMQLRRAFG--EIGGA
RSFQVLATSSTGRVRLLRVQGPAGSLNLSGRELRQRLGLKSTMVEFAWLDGEPEDRQAPG
RNDG-----TRWVGLLRDPDG-----------------------EGGDDALVPPPPLPAS
-------------------------MVQPQPVLEVRGRGFGHGVGMSQWGARALAERGAD
FRQILQHYYRGVQIRPFRPSDDPAVALAPALEPAWRG------------------
>Prom9312|78779830
-----------------MILKLNKIFCKSC------------------------LISILF
FCTFQ---------SETVFASYEPKIRVLILKNKNIRIRS-DKSIPLIIDGKI-----FS
NKKIKGLTLKN-EKNRRILYFDKN-KQKKYN----LKSNQKFQLR------S-SDRRG--
-IWVGQKRFSGKINLFVLDSEILVVNVLGIEKYLSSVVGSEMPAKWPMEALKAQAIASRT
YALKQKG------NNLFDIDST-QRNQVYNGLESRTYKTIRAVKSTRSLVLTYKNKLINA
LFHSSSGGMTENSQDVWKNKYPYLTSVKDFDKKNPKFRWQKKFSNKELTNLFP--KIGGI
KNIEILDITSTGRVKNVKLFGAYGSDQMSGVDLRKKLGLNSNFVRFKFFE--------EE
LNNK-----FPMKKG---------------------------------------------
--------------------------------LIVLGQGSGHGVGMSQWGSKYMASKGQK
AEKILKHYYRGVQIKPFKKDYL---------------------------------
>SynsBL|116071258
---------------MARGGTLKSLRLHVVRIASVV------------------LAGLAT
ATLLGSA-------QQAMPMEREPQMRVLLHEGPKLLLRA-DKAQWMQVRGFG-----GG
VRRLQRLQLEE-ARGSVVAVLDGKRHR--------LASSTVLTVQ------N-DDPRG--
-IWLDSRRYRGEFQISCRGGQLRVVNALGIETYLTSVVGSEMPHHWPLAALKAQAVAART
YALRQRNR-----GGGWDVKAT-VASQVYQGVEAETASTRQAVADTRSLVLVHRGKLINA
VFHSSSGGVTESSGMVWSKQLPYLVSVPDHDQHSPVHRWQERFASSGLRQRLP--ETGGV
NRVDVTSRSASGRVRQARLEGPRGSLVLTGRELRQRLGLKSTLVTFEMVSADAAQ---PS
RHST-----LLARRTASSIGSRSRIDRITASVARSAISAPS---PTTSFLVAPPPPPPVL
SSPMRSRSFRFRASRFNKRRG----LSVGGLQLLVRGQGYGHGVGMSQWGAHGLAEQGAD
FRTILSHYYRGAAVLPFQPHYDPALAWQPHPASGWWG------------------
>Prom9515|123966742
------------------MIFKTIKIPHKFF-----------------------LVVIIG
FFVFQ---------NNSVSASREPLMRVLISKGNNLRIRS-DRSIPLTIKGQN-----FS
NKKVKGLTLKK-ESNRTKIFFDKNKQKIYD-----LNNESKIIVK------S-TDERG--
-IWVGQKRYSGIISVLILDSEILVINILGIEKYLSSVVGSEMPTKWPLEALKAQAIASRT
YALKQKG------NELYDIDST-QKNQVYNGLESRTFKTLRAVRTTRSLVLTYKNKLINA
LFHSSSGGMTENSQDVWNNEYPYLSSVKDFDTYNPKLRWQKKFSHQDLERFFP--EIGGI
KKIEIIDITNSGRVKNIKLIGNYGSNKISGVDFRKKLNLKSNFIRFKLIE--------DK
KNLS-----DNDNSS---------------------------------------------
--------------------------FPIEKNLIVIGRGSGHGVGMSQWGANFMASKGIK
AERILKHFYKGVRIEPFNKKFL---------------------------------
>Cya8802|257059257
---------MLNQYNLDDGVWGLRLVWTTLG----R------------------SSWL--
IALI-WL-------CLILPAQAAREMRVAISKGVSSVKVG-SSTPAIVRDGAGRK--LGE
LAALDAFTVKP-GGNGVSLDK---------------WNTSQIVIE------P-TIDGV--
-VWIGDRWYRGRVRLLRQGKGVTAVNLVNLEEYLYSVVGSEAYPTWPMEALKSQAVVART
YALYQASK-AS--NRYYDLDTT-TKTQVYKGLETEFVTTHEAVNGTLGQVLTYNGKVILA
AFHSSSGGHTENVEDVWSSPLPYLRGVIDYDQTAPVFQWNKAVNAGEMGQLIG--GVGTV
RSLVPQRITPHGRIINLRVVGTGGSKNISDDQLRKALGLKSTLFTVS-----------SN
NGI---------------------------------------------------------
--------------------------------FQFDGRGYGHGIGLSQWGTHYLAQQGMP
YDQIVSHYYKNAQLTTLN-------------------------------------
>Prom9313|33863692
-----------------MGLVGGVTLTAVSP-----------------------------
--------------AAQVIAVQEPVMRVLVLEASALRLRA-DAEQPLLVAGLG-----SS
EQRLRALSVRK-QRGQLRLTLEGRSRRSLS-----LAWQRELRVR------S-ADPRG--
-IWLGKRRYRGELRVRSVGAGLQVVNHLRVEDYLASVVGSEMPESWPLAALQAQAVAART
YALAQHGK-----AGGFDLKAT-VASQVYRGVESETANTLKAVESTHSLVLVHGGKLIDA
VFHSSSGGATEASGAVWSKQLPYLVSVPDHDQHSPVHQWDVWFEPHQLRRAFR--ETGGV
SSIDVLGTTGTGRIRQARVQGPRGDLLLSGKQLRQRLGLKSTLVRFEMLASKSAK---PG
AGVGFKRFEHSFGKRNSAGAGTVLMGSWRDGATGKSLFAPSVDANASFMGLTPPPPLPPL
PVRSTRR------------------SRHQPLMLLAMGQGFGHGVGMSQWGAHGLAQRGAD
FRQILNHYYRGAEIVPYRQLQNSSLAFLWRSRQPGGVESMGDA------------
>Cya7822|196254910
---------MNIKEDLACLVSLWRLLRPIAR-----------------------KSWL--
VALFLWV-------LIIGPAQAATELRIAIKKNISQIKVG-SSTPALVKDGAGRT--LGE
IQEMDAISAVP-SGSGVSVSQ---------------WRSSQILIE------P-KDDGF--
-IWIGDRWYRGRVRLMRTGGGVTAINQVGLEQYLYSVVGAEAIPSWSLEALKAQAVAART
YALYTTSTTG---NRFYDLDTT-TKTQVYKGLETEFLSTHEAVEETKGQVMTYNGQVILA
AFHSSSGGHTENVEDVWSYPLPYLRGVVDYDQLAPVFQWTKTYSSGQLSSLIG--GVGMI
KSMIPEQTTPQGRVVTMKVLGTGGSKRISGSQLRKVLDLRSTLFVVS-----------AD
NGK---------------------------------------------------------
--------------------------------FDINGRGFGHGLGLSQWGSQYLAEQGVS
YDRILTHYYQNAVLTQMEK------------------------------------
>Cya7424|218437285
---------MKIKQDLGWFVTLLKVLMPLTK-----------------------KSWL--
FAPLLGI-------LFLAPVQ-ATELRIAIRKNLSQVKVG-SSTPAMVKDGAGRT--LGE
IKEMDALSAAS-SGSGVALNQ---------------WRSSQIVIE------P-KNDGF--
-VWIGDRWYRGRVRLLRNGQGVTAVNLVNLEDYLYSVVGAEAIPSWPLEALKAQAVAART
YALYTTSTTG---NRFYDLDTT-TRTQVYKGLETEFLSTHEAVEATKGQIMTHNGKAILA
AFHSSSGGHTENVEDVWSSPLPYLRGVVDYDQLAPVFQWSKSYSSGQLSTLIG--GVGTI
RSMTPERTTPHGRVVTMKVVGSAGTKRISGSQLRKALDLRSTLFVVS-----------SD
YGK---------------------------------------------------------
--------------------------------FDITGRGFGHGIGLSQWGSQYLAEQGVS
YDRILTHYYQSAQLTQMEK------------------------------------
>PromN1A|124026480
---------------------MSASPKRKSG-----------------------LAIIFI
AIFFIS--------PLKAIAAKEPTMRVLISKDNKARFRA-DGVKNIFVEGIP-----SN
HRRIKSLNLVY-KNNKVKYSIDNNLNTWFD-----LPNDFSLIIR------N-NDKRG--
-IWFKNRRYAGELKVSLNEKKLNIINYLKLEKYLKSVVGSEMPKEFPLAALQAQAIAART
YALKLLNK-----NKSFDLRST-QASQVYLGLESETAKINRAVKSTDSLALFHKDKLINA
VFHSSSGGRTENSGMVWKYQLPYLKSVVDFDHNGTKYRWTNKFTSGELDQIFP--GLGGL
NSIQIIQKSDTDRVLKIRLYGTNGNKNISGKSLREKLQLLSTKFDLY-----------LE
FNQI-----NLDNKLNSDIK------------------------IAEDFSLQSLPPIP--
----------------------------SDYFLLVQGYGAGHGVGMSQWGAKAMAEKGSG
FRKILKHYYTGVQIKAY--------------------------------------
>Micc|254415629
---------MRSRRFPFTVVDMLKLMIRSGG----R------------------HWWL--
SFLL-WM-------IVVSPAQALTELRVAIEEGVSRVKVG-SSTKAIVRDSAGQP--VGE
LAPMNGFDAQS-GGSQVRLGN---------------WRSGSLWIE------P-TEDGL--
-VWIGDRWYRGRTRLVATGGRLTVVNHVDFEQYLYSVIGSEMSPSWPQESLKAQAVAART
YALYKRAE-SG--NSVYDVGDT-VKWQVYKGLETEAESTHTAVNATAGQILTYGGDVILS
VFHSSSGGHTENVEDIWSKPLAYLRGVPDYDVGAPVFQWTQTFSGSELGRRIG--GVGRV
TSMTPERTTPHGRVVTMRVKGTGGSKRVSGNDMRKALGLKSTLFTVS-----------NM
GGS---------------------------------------------------------
--------------------------------FQVSGRGYGHGLGLSQWGAHNLAQQGVN
YQQILSHYYQQAAISQLP-------------------------------------
>Prom9202|254525648
------------------------------------------------------------
----------------------------MILKDNKIRIRA-DRSIPFTVEGQR-----FL
NKKFKGLTIKI-ENNRKFMFFDKN-KRKIYD----LKNKDKFLVR------T-SDSRG--
-IWVGQKRYAGKLNIFIGDKNISVVNTIGVENYLSSVVGSEMPTKWPMEALEAQAIASRT
YALKQKG------NSLFDIDST-SKNQVYNGLQSRTFKTKKAVRATRSLVLVYKNKLINA
LFHSSSAGMTENSQDVWKNEFPYLSSVKDFDKNNPKLKWQKRFSNEELQKLFP--RIGGI
NQIEILSITDTGRVKNVKIQGNYGSTQISGLDIRKKMDLKSTLVRFKLIK--------EN
NNPK-----TISNTLLGDKPITYIVKAGDNLSDIAYRYNVSLYELVTFNSIKDPTLININ
QILLIPRNQIKN-------------FSSIDKTLVVSGYGSGHGVGMSQWGAKYMASKGAK
AEEILKHFYKGVQIKPFKRYFL---------------------------------
>Nods|119513640
------------MVSMKFQLLLGSLFSQIKV----R------------------HWWI--
GIFL-WM-------ALVAPAQASVILRVAIERGVNQVKVG-SSTTAVVKDSTGRT--LGQ
LPAMSSFNAQT-IPGGVALDR---------------WQSGLFWIE------P-TGDGF--
-VYIGDRWYRGRTLVVPTDKGLDVVNWVDLEEYLYSVIGGEMDSGWPQEALKAQAIAART
YALYKRNEQRN--NPTYDLGDSPDRWQIYKGVISESPSIYAAVDATAGKVLTHNNEIILS
VFHACSGGHTENVEDVWGNPLAYLRAVQDYDQNISACNWERTFTSNEISSRIS--GVGNV
TDMIAEALSPFRSVKSLRIVGDKGTRVLKGEQVRTALKLRSTRFNIT-----------KG
ANGS--------------------------------------------------------
--------------------------------FVLQGLGFGHGLGMSQ------------
-------------------------------------------------------
>Cyab|254432419
---------------MLLPVVLAAPVVALAG-----------------------SG----
--------------AASLAQQGDPEVRVLLASAAEISVRS-LQRPLVLRAEGGASPALLE
LPPTGVLQLRL-TKGRVRLTASGVDRI--------LPVARSYWLELKPGQSP-ADTGT--
-FQLQQRHYRGRLQVRPEGAALQAINHIALETYLPSVVGSEMPPRWPQAALRAQAVAART
YALRQRKP-----RAAFDLTAT-VTSQVYKGVESETDSTREAVASTRGQVLMYRSSLANT
VFHSSSGGRTENSGDIWSQQLPYLVSVPDFDQRSPVHQWEKPLPPDLLRQAFR--EIGGV
KRIDVVATTATGRVRQARVIGPVGTLVVTGPELRSRLGLRSTQVRFEVLEP-------PS
RRPA-----APESRLQQP--------------------------GQGPWGPITPPPPVMA
VIDSASGALAEPVPALAGSSRPASSRPSALPSLVAIGRGFGHGVGMSQWGALALAEQGQS
HERILSHYFRGTELRRYSPP-----------------------------------
>Acam|158338835
--------------------MLSAFQFKLHR-----------------------YLPFCT
GCLSLLL-------SLVASPAIALELRIALLQGQGDVVIG-SSTSANIVNGQGTT--VGA
LPPLEGFFAKS-TPGAVTFFG---------------KKGWQLSIE------P-SEGGF--
-VYIQDRWYRGQVRLVTTSQGISVINEVDLEDYLAGVIGKEMPRTWPQEALKAQSVAARS
FALYRKGKQK---NPLYDLVNT-TKDQVYGGIDGEAESTRAAVRATAGQVLTYQGNIVEA
LFHANSGGHTENSEQVFSGVIPYLRGVPDFDQEAPNFQWSVNFSQAQLQQKLS--GLGNI
LAMTPQGTTAHGRVKRIKIVGEQGTKIMKGREFRRALKLKSTLFQVV-----------PQ
SDLV-----ASQAQA---------------------------------------------
-------------------------VPSKPSGFTINGRGHGHGLGMSQWGALALAQRGNT
YQQILQHYYKNTVLQTSY-------------------------------------
>Prom9301|126696872
-----------------MILKFKNNYRKCC------------------------LISILF
ICIFQ---------SESVFASREPIIRVLISKNNNLRIRS-DRSIPLTIEGKF-----FS
RKRIKGLTLKN-EKNKKILYFDRN-KQKKYD----LKSNQKFQVS------S-SDGRG--
-IWVGQKRFAGKLNLFVLDSEILVVNVLGIEKYLNSVVGSEMPTKWPIEALKAQAIASRT
YALKQKG------NNLFDIDST-QKNQVYNGLESRTYKTIRAVKSTRSLVLTYKNKLINA
LFHSSSGGMTENSQDVWKNKYPYLSSVKDFDKNNPKFRWQKKISSNELINLFP--KIGGL
KNIEILDITSTGRVKNIKLIGAYGSDQISGVDFRKRVGLNSNFIRFKFFE--------EE
LNNN-----TPQKKG---------------------------------------------
--------------------------------LIVFGQGSGHGVGMSQWGAKYLASRGQK
AERILKHFYKGVQVKPFRKDYL---------------------------------
>Artm|209528050
---------------MSSGIFLVSLLIRPLQ----R------------------YGWL--
SLLL-WL-------LMMSPAAASVLMRVAITTDSNQIKVG-SSTPATVRDGSGRV--LGQ
IPNMGATVAQS-ASGQVSLSQ---------------WKAGQIWVE------P-SQNGK--
-VWIGDNWYRGRVLLVQRNGGLMAINYVDLDQYLYSVLGAEMGGNWPQEALKAQAVAART
YALYKRQN-NS--SQIYDLGDT-QTYQVYRGVSGESPGTQTAVRATAGQVLTYNGRVILA
VFHSSSGGHTENVEDVWENPLPYLRGVPDFDSGSPVFEWTRTFSTNDLSNRIS--GVGQI
SSMTPERTSAFGSVISMRVVGSGGTRTISGEQIARALGLRSTRFRVD-----------RN
NASG-----N--------------------------------------------------
--------------------------------FVVTGRGFGHGVGLSQWGAYSLANAGYN
YQQILAHYYRNTTLARIQVQ-----------------------------------
>Syne6301|56752092
--------------------MPMATLRSALF----A------------------SLAA--
IAVLPTF-------SPPASAQAAPTIRVGIAIARPQIRVG-SSTPAIIRNEQGQQ--IGQ
LPTQQGSYAQPSANGQVQLGS---------------FRARQIWLE------P-TNDGL--
-VWVGDRWYRGRLQLILDQGAVTAINHVGLESYLYSVVGSEVYASWPTEALKAQAVAARS
FVLYRRDR-NR--DPRFDVGNS-TTWQVYKGIASEAPTTIAAVNATAGQVLTYNNRVIEA
VFHASSGGHTENVEDVWGKPLPYLRGVQDYDQNAPVFNWSQSFSVQELSAKLT--GVGRI
LQTEPLQTTPFGRIRDLRITGDRGSRVVKGDEVRRALNLRSSLFTVS-----------SE
ASSN-----WFDFLRPNP------------------------------------------
-------------------------APQPPSQFTIIGRGYGHGLGLSQWGAYGLASQGVD
YRRILSHFYQNTNLSPLGGVIAQNSSGGDLISAQD--------------------
>Anav|75910416
------------MISMKFQLLLGSLLSQIKV----R------------------HWWL--
GILL-WI-------ALVAPAQASVILRVAIERGVNQARVG-SSTTAIVKDSTGRT--LGQ
LPAMSSFYAQA-VPGGVALDK---------------WQSGLFWIE------P-SGKGF--
-VYIGDRWFRGRTLVVPTEKGIDVVNWVDLEEYLYSVVGGEMNSSWPGEALKAQAIAART
YALYKREQQRS--NPVYDLGDTPDRWQIYKGVSSESPSTYAAVDATAGQVLTYNNNLILS
VFHACSGGHTENVEDVWSNPLPYLRAVQDYDQNIKECNWQRTFTPTEISSRIS--GVGNI
REVVAESFSPFRSVKALRVVGDKGTKVLRGEEVRTALKLRSTRFNVT-----------RG
ADGS--------------------------------------------------------
--------------------------------FTLQGAGFGHGLGMSQWGAYNLALRGAN
HLQILGHYYQGVALTPIKAK-----------------------------------
>Artp|284050946
---------------MSSGIFWASLLLRPLQ----R------------------YGWL--
SLLL-WV-------LMMSPAAASVLMRVAITTNTNDIKVG-SSTPATVRDGSGNV--LGQ
IPNMGATVAKS-ASGQVSLSQ---------------WKAGQIWVE------P-SQNGK--
-VWIGDNWYRGRVLLVQRNGGLMAINYVDLDQYLYSVLGAEMGGNWPIQALKAQAVAART
YALYKRQN-NS--SQIYDLGDT-QTYQVYRGVSGESPATQTAVRATAGQVLTYNGRVILA
VFHSSSGGHTENVEDVWENPLPYLRGVPDFDSGSPVFEWTRTFSTNDLSNRIS--GVGQV
SSMTPERTSAFGSVISMRVVGSGGTRTISGEDIARALGLRSTRFRVD-----------RN
NASG-----N--------------------------------------------------
--------------------------------FIVTGRGFGHGVGLSQWGAYNLANAGYN
YQQILAHYYRNTTLARIQVQ-----------------------------------
>Cya7425|220910390
---------------------MIGQFSR-TG----R------------------YGWL--
SLLL-WL-------LMVAPAL-ALELRVAIGTASSEVTVG-SSTPARILDAANRP--LAN
LQPLEGVTARS-IPGGVSLQQ---------------VKSSRLWIE------P-GEGGY--
-VFIGDRWYRGKVKLAQTDKGLIAVNYVNLEDYLASVVGKEMYPSWPAEALKAQAVAARS
FALYRRQVQQRQPGSLFDLGDT-VISQVYTGVESEFPSTEAAATATRGQVLTHGGRIVEA
VFHSASGGFTENSENVWSKPVPYLRSVPDFDQESPSRQWSVSLTSVQLKQRLP--GVGNI
ISLRPVRVSPQGRVMTMQVIGDKGSQTISGAQLRRALGLRSTLFTAT-----------PQ
MGLV-----AATGNA---------------------------------------------
--------------------------PTLPESFLFSGRGHGHGLGMSQWGAYGMAKQGYG
YQQILQHYYQGTTLTTLQAD-----------------------------------
>Cya51142|172035100
----MRKIVMTAKNKVNTQRKIVQTVWLTLG----R------------------YGGF--
IALI-WL-------ILCLPVQAAKELRIAVKKGVSAVQVG-SSTPAIVRDAGGRP--IGN
LAALDGFTVKP-RGSGVNLNQ---------------WNSSYLIIE------P-KDDGV--
-VWIGDRWYRGKVRVIRQGSGVTALNLVDIEEYLYSVVGAEAYPTWPQEALKSQAVVART
YALYKAST-AS--NRYYDLDTT-TNTQVYKGLETEFVTTHDAVKATLGQVLTYNGKVILS
AFHSSSGGHTENVEDVWSSPLPYLRGVVDYDQTAPVFQWSRSFSAWEMGRLIG--GVGSV
RSLVPEKTTPHGRIITLKVVGSAGSRRITDDQLRKALKLKSTLFTVS-----------NN
NGT---------------------------------------------------------
--------------------------------FTIEGRGYGHGIGLSQWGTHYLAEQGIP
YHQILSHYYKNARLTSLN-------------------------------------
>Lyns|119493806
---------------MKAGLFLTGLFMSPLQQIKPI------------------KHWGWV
CLLF-WL-------LMVAPAQAAVLLRVAVTEEADQVKVG-SSTPAVVRNANGQT--LGQ
ISPQGGLVAKP-NSGNISLGE---------------WKGSQLWVE------P-TGNGH--
-VWIGEGWYRGRVLLVPDDGGITAVNYVDLEQYLYSVLGAEMDGGWPLEALKAQAVAART
YALYKRERS----NGVYDLGDD-QMWQVYKGLATESGGTQAAVNSTAGQVLTHNGQIILA
AFHSSSGGHTENVEDVWDNALPYLRGVPDYDKGSPVFEWTRTFSQADLSGRIS--GVGKV
VSMTPEQTTAFGSILSMKVVGEGGTRTMTGEAIAAALGLRSTRFRVN-----------RQ
PNST-----N--------------------------------------------------
--------------------------------FTIVGRGFGHGVGLSQWGAYNLARAGYT
YYQILMHYYQNTSLAKIRVQ-----------------------------------
>Prom9211|159903943
--------------------MLKALFQL--------------------------LPVFAI
VLVYP---------ITDIKAQQEPFIRVLLLDASNLSIRS-DGSTPILVKGLDA---ISR
EKSLDSLKLIV-ENGFIKSIVNGDFKNVDR-----LPLKSALRIR------S-RDPRG--
-IWLGKRRYAGELRVTGIGDKLRVINHLRVEKYLQSVVGGEMPKSWPMEALKAQAVAART
YALNQLKK-----KGNYDIGST-EQSQVYLGIESETANIRKAVKSTRPLVLVHNGKLIDA
VFHSSSGGKTEDSGSVWKRQKPYLVSVIDFDQHAPSFKWTKTIPKRELQSIFS--EIGGL
NALRLTRSTKSDRVLEALAYGPKGKAVFSGKELRKRLGLKSTLIQFEMII--------PK
RNNN-----NKQEMINEYMQSTKSSKTTT---------------IKSPFGLPPLPKIGIQ
TPPNLP-------------------VIPRDYALLVKGFGAGHGVGMSQWGANGMAKKGKN
FKKILRHYYKGVRIIPFLYRYN---------------------------------
>Noss|17229097
------------MISMKFQLLLGSLLSQIKV----R------------------HWWL--
GILL-WI-------ALVAPAQASVILRVAIERGVNQARVG-SSTTAIVKDSTGRT--LGQ
LPAMSAFYAQA-VPGGVALDK---------------WQSGLFWIE------P-SGKGF--
-VYIGDRWFRGRTLVVPTEKGIDVVNWVDLEEYLYSVVGGEMNSSWPGEALKAQAIAART
YALYKREQQRS--NPVYDLGDTPDRWQIYKGVSSESPTTYAAVDATAGQVLTYNNNLILS
VFHACSGGHTENVEDVWSNPLPYLRAVQDYDQNIKECNWQRTFTPTEISSRIS--GVGNI
REVVAESFSPFRSVKALRVVGDKGTKVLRGEEVRTALKLRSTRFNVT-----------RG
ADGS--------------------------------------------------------
--------------------------------FTLQGAGFGHGLGMSQWGAYNLALRGAN
HLQILGHYYRGVALTPIKAK-----------------------------------
>Cya8801|218246208
---------MLNQYNLDDGVWRLRLVWTTLG----R------------------SSWL--
ITLI-WL-------CLILPAQAAREMRVAISKGVSSVKVG-SSTPAIVRDGAGRK--LGE
LAALDAFTVKP-GGNGVSLDK---------------WNTSQIVIE------P-TIDGV--
-VWIGDRWYRGRVRLLRQGKGVTAVNLVNLEEYLYSVVGSEAYPTWPMEALKSQAVVART
YALYQASK-AS--NRYYDLDTT-TKTQVYKGLETEFVTTHEAVNGTLGQVLTYNGKVILA
AFHSSSGGHTENVEDVWSSPLPYLRGVIDYDQTAPVFQWNKAVNAGEMGQLIG--GVGTV
RSLVPQRITPHGRIINLRVVGTGGSKNISDDQLRKALGLKSTLFTVS-----------SN
NGI---------------------------------------------------------
--------------------------------FQFDGRGYGHGIGLSQWGTHYLAQQGMP
YDQIVSHYYKNAQLTTLN-------------------------------------
>Glov|37521955
--------------------MNGAVFRKLLT-----------------------------
AAAL-GM-------LLSTPAR-AIDLRVAVEEEVSAITVG-SSVEARLVDERGQT--LGT
LPAMQPLTMAA-AGSQVQALN---------------VRVGRIRVV------PSRPEGL--
-VFVGDRWFRGAAEAFASGGRLTAINLVDLEAYLYGVVGAEMVASWPEEALKAQAIAART
YALFHWGR-RQ--NQTHDIGDT-VQWQVYRGAQYETESVRRAVEATAGQVITFQGNLINA
MYHSHSGGRTEDIKVYGEEDKPYLRTVEDFDQAAPYWKWQQVIPAVNLRKTFGLEAVGEL
LDVKVLERSTSGRILALQFVGSKGSQLLKGTDVRLKLGLRSNFFEIT-----------PV
GGAG-----NGPVTA---------------------------------------------
--------------------------------LTFDGRGFGHGLGMSQWGARALATLGWN
CSRILKHYYQGVTLQKQIF------------------------------------
>Syns8102|33865075
--------------------MRFAPIVALMG-----------------------CAVVSA
VAP-----------PAAVPLGREPQMRVLVQEGSRLALRA-DGEQLFEVRGLP-----GG
RRSLRRFVLRL-RGGALVAELDGEQLR--------LPASSLLRVT------S-NDPRG--
-IWLGQRRYRGELRLSGRGGQLRAVNALGIEAYLMSVVGSEMPHQWPLAALQAQAVAART
YALQQRSR-----GGGWDLKAT-VSSQVYLGVESETPSTRKAVASTRSLVLVHGGKLINA
VFHSSSGGVTEASGMVWRNQLPYLVSVPDHDQHSPMHRWQERFDLEGLRQRLP--ETGGV
NAVDVLSRTASGRVRQARLQGPRGSLLLSGADLRRRLGLKSTLVSFEMVQA-------TA
PAPP-----EPLPAL------------------------------------QARPVRGRS
RLAQLTAAVASPRPSLLGGHGRQRRHVVPGMQLLVTGQGHGHGVGMSQWGANGLARQGAD
FRTILSHYYRGADVMPYQPHHDSAVAQAWPSAPAWRG------------------
>Thee|22297934
------------------MVYLIVPWRFLSQ-----------------------SLGL--
GCMLS---------LLLQLTATAVELRVAVLDRVRQVTIS-SSTAAQLRDEVGRV---LT
VAPQQHITAVL-TGARVQVGG---------------VGGRQVFLE------P-RDNGL--
-VRVGDRWYRGRLQLVSTPEGILAINLVDLEEYLPSVVGKEMYPSWPLEALKAQAVASRS
FVLFRRDRERRRPGSLFDVGAT-VTHQVYPGVSSETASTLAAVAATRGQVLTYNGQIIEA
VFHASSGGHTENSEHVWQTVVPYLRGSPDFDQVSPHFQWTVRFTAAQLQQRFP--GIGMI
LGFRPLQLTPQGRVMSVQVVGTAGRRTISASELRRVLGLRSTLLTIT-----------PE
YGNV-----ASQRAQ---------------------------------------------
---------------------------SVPVAFTITGRGHGHGLGLSQWGAYGMALQGYT
YDQILGHYYQGVTLSVLDTTQR---------------------------------
>Syns9916|116073638
----MLLATEGHTELPWRLDGMARPGSHRLFVFARV------------------SVAAAG
LALVQPVLGPVLPLPAVEMTSRQPQMRVLVAEGARLDLRA-DGSNRFQVRGLG-----RR
AQQLTRLQVRL-SRGRLLVDSPDLRGERQ-------VRVTGLTVH------S-QDPRG--
-IWLGKRRYAGSLELMVRNGRLQAVNHLGVETYLASVVGSEMPQDWPLAALQAQAVAART
YALRQRGR-----KGSFDVQAT-VASQVYRGLESATPRTQEAVDTTRSLVMVHGGKLINA
VFHSSSGGATEPSGEVWRTQLPYLVSVPDHDAQSPVHRWTQMFDRRQLQAAFR--ETGGL
QAVDVLRTSSTGRLRSVRVRGPGGSVVLSGRELRQRLGLKSTMVRFNWLAQDV-----AG
QHSR-----PAQQGGLPEGDRPLLIGLWRDSASGSSTSPQSHGRAQALIPPPPPPPLVPA
PGLS---------------------APQSGRVLEVRGQGFGHGVGMSQWGARGLAEQGAD
FRQILRHYYRGITIRPFQPADDPSMAFHPALRPAWNS------------------
>PromMED|33861904
------------------MILKTIKISNKLC-----------------------LIGIIV
FCLFQ---------NHSVSASREPLIRVLISKNRNLRIRS-DKSIPLIIKGQK-----FS
NKKIKGLTVKK-ENNTTSLFFDKNKQKIYD-----LKNKVKLVVK------S-SDGRG--
-IWVGQKRYSGILNLLVLESEILVINILGIEKYLSSVVGSEMPAKWPLEALKAQAIASRT
YALKQKG------NQIYDIDST-QKNQVYNGLESRTYKTIRAVRSTRSLVLTYKNKLINA
LFHSSSGGMTENSQDVWKNEYPYLSSVRDFDRNNPKLQWKKKFSSGELQKLFP--EIGGI
KKIEILNITNTGRVKNVQIFGKYGSDQISGVDIRKRMNLKSTFMRFKFIE--------DK
KYIS-----DNDNSN---------------------------------------------
--------------------------NPIEKTLIVFGRGSGHGVGMSQWGARYMASKGQK
ADRILKHFYKGVGIKPFSKNYL---------------------------------
>Scys6803|16329811
MRKFVMEFTTKTGGSLPTNLRVLLPWLQLIG----K------------------SSFF--
GLII-SL-------AWTLSAQ-AMELRVAISKGVSNVGVG-SSTPALVKNAGGAT--IGR
LDSLVPANATA-SGRNINLAG---------------MQASQITIE------P-SGDGR--
-IWIGDRWYRGKVRLIRQGNGVSAVNLVDIEEYLYSVVGSEAIPSWPLEALKAQAVAART
YAIYQTSK-DS--NRYYDLDTT-TATQVYKGMNNEYVSTVEAVEATAGQVMTYNGKVILA
AFHAASGGHTENVEDVWMSPLPYLRGVVDYDQSSPVFSWNQTFSNRDLSRHIG--GIGTV
TGLTPLKVTPRGRIASIQVNGTGGRKTLTGNAIRQALKLRSTLFTVS-----------RN
GDN---------------------------------------------------------
--------------------------------FTITGRGSGHGIGLSQWGAYGLAQKGTP
YQQILSHYYQSASLTQLNR------------------------------------
>Syn9902|78184110
---------------MARGGTLKRLWLRMVRIASVV------------------LAGFAT
AALFGSA-------QHAMPMEREPQMRVLLHEGPKLLLRA-DKTQWMQVRGLG-----GG
VRRLRRLQLEQ-AGGSFIAVLDGNRRR--------LASGTVLTVQ------N-DDPRG--
-IWLDSRRYRGEFQISCRGGRLRVVNALGVETYLTSVVGSEMPHHWPLAALKAQAVAART
YALRQRSR-----GGGWDVKAS-VASQVYRGVEAETASTRQAVAETRSLVLVHRGKLINA
VFHSSSGGVTESSGMVWSQQLPYLVSVPDHDQHSPVHRWQERFASSGLRQRLP--ETGGV
NRVDVTSRSASGRVRQARLEGPRGSLVLTGRELRQRLGLKSTLVTFEMVS---ADSAKPF
QSST-----VLARRSASSMGSRSRIDRITASVARSTTTSSF---PSTSFLVAPPPLPPVL
SSPMRSRSFRFRASR----SNERRGIAVGGLQLLVRGQGYGHGVGMSQWGAHGLAEQGAD
FRTILSHYYRGADVLPFKSHYDPALAWQPHPASGWWG------------------
>Trie|113474495
---------------MSSGLLFTFFVTRTTK----LLKA---------------YWWT--
SILA-WV-------LMITPAQGSLILRIAIMEGVKEVKIG-SSTNAIVRDGSGRE--IGE
LQPTKGFLAEL-QSGKVALAN---------------WISGQMWIE------P-KAEGY--
-VWIGDRWYRGRTHIIPHKGGITAINYVNFEEYLYSVIGAEMNSNWPQEALKAQAVAARS
YALKKRQE-NS--NNFYDLGDN-QFWQVYQGIKTESPGTYAAVDATQGQVLTYNGEIILA
LFHSSSGGHTENVEDIWSNPLPYLRAVPDFDQDAPVYEWTKSFSQAELRQRIS--GVGNI
ISMTPQTTTPHGSVISIKVLGDAGVKTLKGTDITAALGLKSTRFTVS-----------GK
KTVA-----QQIPTS---------------------------------------------
--------------------------------FQITGKGFGHAVGMSQWGAYSLARNGYN
YYQILLYYYQGVTLAKIDVR-----------------------------------
>Syn9311|113953506
--------------------MPIALMALSFD-----------------------------
--------------QRVAQAEQEPSMRVLLSQAPVVRLRA-DGDQPFLVRGLS-----GG
NQHMRSLEVSL-RAGRFKISGQMSDGSSRS-----LSARSAIEVQ------S-DDPRG--
-IWLGSRRYRGRLQFLVRGGQVQVVNHLGIETYLASVVGSEMPHRWPLPALQAQAVAART
YALRQRGK-----AGDFDVKAT-VSSQVYRGVESETPSTIEAVESTRSLVLVHAGRLINA
VFHSSSGGATEPSGEVWRNQLPYLVSVADHDQHSPVHRWNKRFNDDQLRDLFR--ETGGV
KRLQVLKTSSTGRVRTARVQGPRGSLVLTGRELRKRLGLKSTMVQFELINGTTASSTASA
RRAR-----QAAPQASTHAAPP-LIGLWQDSASGPDTTSRS---SGRLASLLPPPPLPPL
NQ----SAFNQP--------RPD--FRVGEMVLEARGQGFGHGVGMSQWGAHGLALQGAD
FRQILLHYYRGAEIRPYRSSDDPAVALRLRSESAWWS------------------
>NoAz|298492735
---------------MKIQLYLGALFSRIQG----R------------------HWWI--
GILL-WF-------ALVAPAQASVILRVAIERGVNQVKVG-ASTTATVKDSAGRS--LGQ
LPGMSAYAAQA-VPGGVALDK---------------WQSSLFWIE------P-TGKGF--
-VYIGDRWFRGRTLVIPTEKGLTAVNWVDLEEYLYSVIGGEMNSSWPQEALKAQAIAART
YALYEREKQRN--NPIFDLGDSPDRWQIYKGVSSESRNTYAAVDHTVGKVLTYNNKIILS
VFHACSGGHTENVEDVWGNTLPYLRAVQDFDQNVKECNWVKTFSPGEISSRIS--GIGNI
KDMIAESFSPFRSVKTLKIVGAQGTKVLQGEEVRTALKLKSTRFSVS-----------KD
ANGN--------------------------------------------------------
--------------------------------FILQGLGFGHGLGMSQWGAYNLAQRGVN
YLQILGHYYKGVALTPIQAK-----------------------------------
>Ucyn|284928994
-----------------MIISLKNPFIITLF----R------------------SLIV--
YIIL----------FSCSSTYAYTELRVAIKKNVKTLHIG-SSSPANVINSQGKQ--IGN
LTPLNKFKIKLFNQNKISLKH---------------WKLDYFLIE------P-QKKGA--
-VWIDGHWYRGKILIIKERNSIIVINLVDLDEYLYSVVGGESYPSWPKEALKAQAVVART
YALFKTST-SN--NIYYDLDTT-TKTQIYRGMEAESVATHNAVRVTSGEVLTHDGKLILS
VFHSSSGGHTESVKNVWNSSLPYLKGVSDYDHLSPVYSWSKTFSLLEINQLIS--GLGSI
YSLVPEQVTSSGRIRTLKVLGNKGSKIISGVELRKILKLKSTIFKIS-----------VD
KES---------------------------------------------------------
--------------------------------FTIKGRGFGHGIGMSQWGSFYLAKQNVP
YYRILSHYYQNSNLTLLK-------------------------------------
>Syns5701|87301203
-------------MLLASALLPQALLAGAGGLAGAP------------------AAAGDV
AQAVAALDGLE---PLMASRATNPQMRVLLLDLPAIRVAG--SSGLRLRDARGGE--LLR
MPAGATLALRQ-AGGRIQAQPSAVTQGSPGA-----LSLSELWLE------PLPVSGGLA
SLQIENRRYRGRLQVRVEASKLRAINVIALETYLPSVVGSEMPASWPLEALRAQAVAART
YALRQRKPS----SAPFDLHAT-VTSQAYKGLEAETASTREAVRSTQGLVLMHGNSLINA
VFHSSSGGSTENSGDLWSRQLPYLVSVPDYDDSSPVARWEKTLSPQLLAGAFA--EIGGA
SRIDILSTTGSGRVRQARVIGPSGALVLTGAQLRSRLGLRSTLVRFEAAP--------FT
FTPR-----ALAGGTPLP--------------------------VGMGSLLAPPPPRP--
-------------------------LAPPSPVIIAVGRGFGHGVGMSQWGAYALAQQGRR
FEQILQHYYRGVEVQPLRAGSGPLASGAVAGRGS---------------------
>YellB|86608122
------------------------------------------------------------
---------------MTFPVQARVLLRVGIAVNKPQVTVG-SSTGARLLNAQGQP--LAE
VQAMQPLQASR-SGSAVSLAG---------------QQGERLYLQ------PTTSDGL--
-VFIDQNWYRGLVELIPGERGVIAINQVGLEDYVSSVVGSEMGHRFPMEALKAQAVASRT
YALYHRSR-RS--QQPFDLGNG-IDWQVYKGVAAESSRTQAAARETAGQVLIYQGQLINA
VFHSSAGGHTDDAGNVWLESRPYLQGVPDFDQHSPVFSWTATVPAQQIQQLAA--GIGAI
RSVEVLRSSPWGRAITVRLTGSQGIRDLNAGDFRRALGLRSTKIAIS-----------PR
GEAA-----TTASLAPV-------------------------------------------
-------------------------AGTFPAFFEIHGRGYGHGVGMSQWGAAALASQNYS
YQQILSHYYRNTSLAVVEGR-----------------------------------
>Syn7002|170078496
-------------------MFMLRPLRRLIG-----------------------HSWVLS
GLV--WL-------GTLAPAQAAVDLRVAVRQTTANLQVG-SSTNALIRNGQGQV--LGE
IAGMSSFAVGR-QGNQLAFDR---------------WRATEVWIE------P-QGDGY--
-VWIGDRWYRGRTQLRQSGNGILAINHVDLEDYLYSVVGAEAIPSWPQEALKAQAVAART
YALKKRSENA---GKPYDLDTT-TATQVYKGLNSEYSTTHAAVNATESQVMTYNGSVILA
VFHSSSGGHTENVEDIWSQPLPYLRGVVDYDQSSPVYQWSKTISAARLGELVG--GVGTV
KQLIPQRATPQGRVITMKVIGDRGTKNISGDQLRSLLELRSTLINAR-----------IQ
QGD---------------------------------------------------------
--------------------------------VYIYGKGFGHGVGMSQWGANGLAAQGID
YQQILRHYYQNATIAKLTPR-----------------------------------
>Cylr|282902001
---------------MKNQLHLNTLLNSLSSYRWSK------------------NWWI--
AIIL-WF-------AFTAPAQASVILRIAIEKEVEQIKVG-ASTTAVVKDGSGRN--LGE
LTGSNSYAAQA-IPGGVALDR---------------WQSGLFWIE------P-TAKGY--
-VYIGDRWFRGRTLIVSTGKGITAVNWVDLEEYLYSVVGGEMSSSWHEEALKAQAIAART
YALYKRKEQRN--NPLYDLGDSPDSWQVYHGVSSESRRTYSAVDETAGQVLTYENQIILS
AFHACSGGHTENVEDVWGNPLPYLRAVQDFDQNIRECNWNTTFSSEEISARVP--GVGNV
KEIMIESLSPFRSVKTLRIVGDQGSKVLKGEEVRTILKLRSTRFTVN-----------KD
VNGN--------------------------------------------------------
--------------------------------FVLQGLGFGHGLGMSQWGAYILAKNGFN
HLQILGYYYKGVALTPIKAK-----------------------------------
>Prom9303|124022245
-----------------MGLVGGVTLTAVSP-----------------------------
--------------AAQVIAVQEPVMRVLVLEAAALRLRA-DAEQPLLVAGLG-----SS
EQRLRALSVRK-QRGQLQLTLEGRSRRSVS-----LALQRELRVR------S-ADPRG--
-IWLGKRRYRGELRVRSVGAGLQVVNHLRVEDYLASVVGSEMPESWPLAALQAQAVAART
YALAQHGK-----AGGFDLKAT-VASQVYRGVESETANTLKAVESTHSLVLVHGGKLIDA
VFHSSSGGATEASGAVWTKQLPYLVSVPDHDQHSPVHQWDVWFEPHQLRRAFR--ETGGV
SSIDVLGTTGTGRIRQARVEGPRGDLLLSGKQLRQRLGLKSTLVRFEMLASKSAK---PG
AGVGRQRFEHSFGDRNSAGAGTVLMGSWRDGATGKSLFAPSVDANASFMGLTPPPPVPPL
PVRSTRR------------------SRHQPLMLLAMGQGFGHGVGMSQWGAHGLAQRGAD
FRQILNHYYRGAEIVPYRQLQNSSLAFLWRSRQPGGVERMGGA------------
>Syns7805|88807425
------------------MLTFVSILRPGLR-----------------------AAWLAP
LAVVALVSE-----PRAAVTAQEPMMRVLVAEGQSLHLRA-DDAVPLLVRGLG-----GR
ERSLQRLSVSL-RGGSLVLDG--------------LGQAPSVRVS------T-EDPRG--
-FWLGKRRYRGDVVLLPRGGRVMAINRLGIETYLPSVVGSEMPTGWPLAALQAQAVAART
YALRQRGK-----KGDFDVKAT-VASQVYKGIESETPRTLEAVKTTRSLVLVHGGRLINA
VFHSSSGGATEPSGEVWRQQLPYLVSVRDHDNHSPVHRWNKRFDVSDLQRLFK--ETGGV
EGVRVLSTSSTGRVRSARIKGPRGSLVLSGRELRRRLGLKSTMVRFDMVRD--ADMQRSP
EIPS-----DSEP---SREPPA-LIGLWSDSATGSIEPADP---GLTPLPLPPPPPPPPL
QTPR--SSLDRPSRL----VRSSSLVRSGRLVLEARGQGYGHGVGMSQWGAHGLAEQGAD
FRQILLHYYRGVQIRPYRPGDDPSLAFSPGSEPAWWG------------------
>Syns7803|148240311
---------------MSPFVSNLRPVLRAVA-----------------------LAPLAV
AALAGE--------PRVAVTAQEPMMRVLIAEAQTLQFRA-DAALPLRVRGLG-----GQ
ERSLQRLSVSL-RGGSLLLDG--------------LGQAPSLRVS------T-DDPRG--
-LWLGQRRYRGDVLLLPRGGRVLAINRLGIETYLPSVVGSEMPASWPLPALQAQAVAART
YALRQRGK-----KGDFDVKAT-VASQVYKGVESETPRTREAVDTTRSLVLVHGGRLINA
VFHSSSGGATEPSGEVWRQQLPYLVSVRDHDDHSPVHRWNKRFDGSDLQRLFK--ETGGV
ETVRVLSTSSTGRVRSARIQGPRGALVLSGRELRQRLGLKSTMVRFAMVSDG------DR
ELSP-----ARPLDSEPARARPALIGLWSDSASGSTE-------AADPGLAPPPPPPPPL
QMPLTFSNHDRPNSH----DRPNSLDRSNSLVLEAQGQGYGHGVGMSQWGAHGLAEQGAD
FRQILLHYYRGVQIRPYRPSDDPALAFSPGPEPAWWG------------------
>Cya0110|126658505
---------MTAQNKVNTQRKITQTFWLILG----R------------------YGGL--
IGLI-WL-------ILCLPAQATKELRIAVKKGVSAVQVG-SSTPAIVRDAGGRP--IGN
LAALDGFTVKP-RGSGVNLNQ---------------WNSSYLIIE------P-KDDGV--
-VWIGDRWYRGKVRVIRQGSGVTALNLVDIEEYLYSVVGAEAYPTWPQEALKSQAVVART
YALYQASK-AS--NRYYDLDTT-TNTQVYKGLETEFVTTHDAVKATLGQVLTYDGKVILS
AFHSSSGGHTENVEDVWSSPLPYLRGVVDYDQTAPVFQWSRSFSAWEMGRLIG--SVGSV
RSLVPEKTTPHGRIITLKVVGSAGSRRITDDQLRKALKLKSTLFTVS-----------NN
NGT---------------------------------------------------------
--------------------------------FTIQGRGYGHGIGLSQWGTHYLAEQGIP
YHQILSHYYKNARLSSLN-------------------------------------
>Mica|166368559
------MRSPIPMTNKHTARLLSSYLQRLPA-----------------------HSWL--
-ILVFWA-------LIIAPVQAAVELRIAISKGVSAVSVG-SSTDAVVKDGAGRV--LGE
LTAMNALNANP-RGKAVGLAD---------------WQASQLLIE------P-ENDGY--
-VWINDRWYRGRTRIIRQGSGVTALNLVDLEEYLYSVVGAEAIPSWPQEALKAQSVAART
YALYQMNTSG---NRIYDLDTT-TRTQVYKGLESEFTSTHEAVKATAGQIMSFNGKPILA
VFHSSSGGHTENVEDVWNSPLPYLRGVIDYDQVAPVFQWSKNFSAWELGRLIG--GVGRV
RSLSPERTTPHGRVIRMRVVGDQGSKLISDTQLRRILELRSTLFTIS-----------AD
NGT---------------------------------------------------------
--------------------------------FAINGRGFGHGIGLSQWGAFSLADQGVT
YDRILGHYYQNARLTEMPN------------------------------------
>Syns8109|260434546
---MLLRTHAAIWLNPGTGGKLGRLLISSVR-----------------------RASVAV
GLVLVAVIAPS---PAALARGREPQMRVLLLENNRVSLRS-DGAQPLRVQGLP-----GG
ERRPQRLQLSL-QGARLTATVDGRSMR--------LASSTLVTVQ------N-DDPRG--
-IWLGEHRYRGVLRISGRGGTLRVVNSLGVETYLASVVGSEMPHRWPLAALQAQAVAART
YALKQRSR-----GGAWDVKAT-VASQVYRGVESETPSTRKAVASTRSLVLVHGDRLIDA
VFHSSSGGVTEASGMVWRRQHPYLVSVPDHDQHSPVHRWEQRFDSAGLRQRLP--ETGGL
QAVEVLSRSGSGRVREARLRGPRGSLVLSGGELRKRLGLKSTLVNFEMVT--------AT
ASPG-----SRIDRITASVARQR---------------------VARPPLLVPPPPVLVS
KTSVRR-------------------WSAGGLQLLVKGQGYGHGVGMSQWGAHGLAEQGVH
FRSILRHYYRGAEVVPYQPHHDLSLALKPPTKPLWRDMPVSPFGTVSLSSATPFQ
