# Supplementary material for: Genome fluctuations in cyanobacteria reflect evolutionary, developmental and adaptive traits
Source: BMC Evol Biol. 2011 Jun 30;11:187. doi: 10.1186/1471-2148-11-187 (PMC3141437; doi:10.1186/1471-2148-11-187)
Supplement: Additional file 8 — Individual and concatenated alignments for protein groups. Compressed file containing all alignments of individual groups (fasta format) and the concatenated alignment of 285 single-copy genes (phylip format). [file 1471-2148-11-187-S8.GZ › Cyanos1501.faa]

>Syne7942|81300831
MSMVTLPGLEQLIYAISEQKKLPANVIEEALKEALLKGYERYRRTQQMG---EQFEEDYF
DNIDVELDVEQEGFRVLATK-TIVNQVENPDHQIALADVQEVAPDAQAGEIVVLDVTPDK
DDFGRMAAIQTKQVLSQKLRDHQRKLIQEEFQDLEDPVLMAKVLRFERQSVILGVSSGLG
RPEVEAELPRREQLPNDNYRANATFRVFLKEVSEVPRRGPQLIVSRANAGLVVYLFENEV
PEIQDGVVRIVAVAREANPPTRHVGPRTKIAVDTLEREVDPVGACIGARGSRIQVVVNEL
RGEKIDVIRWSPDPATYIANALSPARVQEVRLVDPEGRIAHVLVNDDQLSLAIGKEGQNV
RLAARLTGWKIDIKDVALY---DAVTEGQRISEL---IQ---------ERQERAAIAAEE
EARAAAEAAELAEW--EAEEAALAAAEAAAELAAA-------------------------
----EAEEETV-------------------------------------------------
--
>PromCC|33241096
MALVLLPGLNNLIEDISEEKKLPAQVVETALREALLKGYERYRKTLYLGINENPFEEEYF
SNFDIGLDLDQEGYRVLASK-IIVEEVDSEDHQIALAEVMQVAEDAQAGDTVVLDVTPEK
EEFGRMAASTTKQVLSQKLRDQQRRMIQEEFADLEDPVLTARVIRFERQSVIMAVSSGLG
RPEVEAELPRRDQLPNDNYRANATFKVFLKEVSEVPRRGPQLFVSRANAGLVVYLFENEV
PEIQEGSVRIVAVAREANPPSRSVGPRTKVAVDSIEREVDPVGACIGARGSRIQQVVNEL
RGEKIDVIRWSTDPIQYICNSLSPARVENVRLVDPDGQHAHVLVPPDQLSLAIGREGQNV
RLAARLTGWKIDIKNSQEY---DQSAEDAIVAEL---IT---------HREEEESLQKEA
EDRLAAEQAARAEE--DARLRELYPLPEDEEEESENIENDTSSLEMNYND----------
----EESKDSY-----------------------------IPEESNSNEDRER-------
--
>Crow|67923759
MSLVSLPGLSQMIEEISQRHNLPKSSVQEALKEALIKGYERFRRSQSLD--RQQFYDEYF
DNFEVELDTDDEGFRILSTK-KIVEEVENIDHHISLEEVQEVAPEAELGDEVVLDVTPNQ
KDFGRMAAIQTKQVLLQKLRDQQRKLIQEEFNELEGTVLNARVLRFERQDIIVAVQSAFG
QPEVDAILPKREQLPNDNYRANASFKVLLKKVREGSHRGPQLLVSRGAAGLVVDMFSVEV
PEIEEDIVRIVAVSREANPPSRYVGPRTKIAVDTLERDVDPVGACIGARGSRIQAVVNEL
RGEKIDVIRWSPDPATYIANALSPARVDEVVLLNAEERHALVLVPEDQLSLAIGKEGQNV
RLAARLTGWKIDIKDIVLY---KAEAEKQQLEA-----------------ETNEEIDYED
EESPLEEMTLTPEN--HDLDEDNETENQE-------------------------------
------------------------------------------------------------
--
>Syn7335|254422159
MSMVALPGLQAMIDGISQERNLPKSAVEMALQEALLKGYERYRRTQRID---GQFDEEYF
DNFYVELDTDDEGFRVLANK-TIVEAVENSDHQIGLAEVQQVAPEALAGDTVVLDVTPEQ
NDFGRMAAIQTKQVLAQKLRDQQRRLIQEEFQDLEGSILNARVLRFERQSVIMAVSSGIG
QPDTEAELLKRDQLPNDNYRANATFRVALKRVSEGSHRGPQLLVSRSDASLVVELFSNEV
PEIEDEIVRIVAVAREANPPSRSVGPRTKIAVDTAESDVDPVGACIGARGSRIQVVVNEL
RGEKIDVIRWSPDPSTYISNALSPARVDEVRLMDSEGRQAHVLVPEDQLSLAIGKEGQNV
RLAARLTGWKIDIKDSAKY---DYEAENQKMSEI----------------TEARRLAAEE
AERLAAEEAAEIAE--AEEWRAKARAVAEEKQLVAEAAEAGISVEELRAVRAVTQAAEEA
ALAEAAEATAADYEAAGYESDGLYDEQTEMASAEEPTAEEPFDVADATVLETTAEGADAE
EE
>Syn307|148243067
MALVMLPGLSALIEDISEEKKLPANVVEAALREALLKGYERYRRTLYIGISEDPFDEEYF
SNFDVGLDLDEEGYRVLASK-IIVEEVESEDHQIGLADVQQVTDDAQLGDTVVLDVTPEK
DDFGRMAAATTKQVLAQKLREHQRRMIQEEFADLEDPVLTARVIRFERQSVIMAVSSGLG
RPEVEAELPRRDQLPNDNYRANATFKVFLKEVSEIARRGPQLFISRANAGLVVYLFENEV
PEIQEGSVRIVAVAREANPPSRAVGPRTKVAVDSVEREVDPVGACIGARGSRIQQVVNEL
RGEKIDVIRWSPDPGQYLANSLSPARVDMVRLVDPEGQHAHVLVPPDQLSLAIGREGQNV
RLAARLTGWKIDIKNSEEY---DQASEDEQVAEL---IE---------HRREEEALQAEA
EARLEAEQAARAEE--DARLRELYPIEEDELEDYGEEQQPIAEAEVEAE-----------
----PEPAAEA-----------------------------SSEEPVASEDEAR-------
--
>Syn9605|78213595
MALVLLPGLSNLIDDISEEKKLPPQVVEAALREALLKGYERYRRTLYLGISEDPFDEEYF
SNFDVGLDLEEEGYRVLASK-IIVDEVESEDHQIAIAEVMQVADDAQVGDTVVLDVTPEK
EDFGRMAAATTKQVLAQKLRDQQRRMIQEEFADLEDPVLTARVIRFERQSVIMAVSSGLG
RPEVEAELPRRDQLPNDNYRANATFKVFLKEVSEVPRRGPQLFVSRSNAGLVVYLFENEV
PEIQEGSVRIVAVAREANPPSRSVGPRTKVAVDSIEREVDPVGACIGARGSRIQQVVNEL
RGEKIDVIRWSQDPGQYIANSLSPARVEMVRLVDPVGQHAHVLVPPDQLSLAIGREGQNV
RLAARLTGWKIDIKNSTEY---DQEAEDAVVAEL---IS---------QREEEEALQQQA
EERLAAEQAARAEE--DARLRELYPLPEDEEEYGEEQPEQEFSEEEPAEVEAGTES----
----ETEATDAAVE--------------------------ADADADPDQEQVR-------
--
>Nosp|186685820
MSMVTLPGLKELIESISRERNLPRLAVQSAIREALLKGYERYRRAQNLE--RKQFDEDYF
ENFEVELDIDGEGFRVLSTK-TIVEEVNNTDHQISLDEVQQVAPEAQLGDSVVLDVTPDQ
GEFGRMAAMQTKQVLAQKLRDQQRQMVQEEFQDLEGTVLQARVLRFERQSVVLAVSSGFG
QPEVEAELPKREQLPNDNYRANATFKVYLKKVSQGQQRGPQLLVSRADAGLVVYLFANEV
PEIEDEVVRIVAVAREANPPSRYVGPRTKIAVDTLDRDVDPVGACIGARGSRIQVVVNEL
RGEKIDVIRWSPDPATYIANALSPARVDEVRLMDPESRQTHVLVAEDQLSLAIGKEGQNV
RLAARLTGWKIDIKDKAKY---DYAGEDEKFTAV------------------RAKYQTEE
DDLELDEELEDENQ--DELEEEDSFDNNDDE-----------------------------
------------------------------------------------------------
--
>PromAS|123969228
MALVILPGLNNLIEDISEEKKLPPNIVELALREALLKGYEKYRKTFYIGVNQDPFDEEYF
SNFDVGLDLDEEGYRILSSK-IIVEEVESEDHQISLVEVKQVADDAQIGDTVVLDVTPEK
EDFGRMAASTTKQVLAQKLRDQQRKMIQEEFADLEDPVLTARVIRFERQSVIMGVSSGIG
RPEVEAELPKRDQLPNDNYRANATFKVFLKEVSEIARKGPQLFVSRANAGLVVYLFENEV
PEIQEGTVKIVAVSREANPPSRAVGPRTKVAVDSVEEEVDPVGACIGARGARIQQVVNEL
RGEKIDVIKWSSNPIQYILNSLSPAKVDQVRLVDPAGQHAHVLVPPDQLSLAIGREGQNV
RLAARLTGWKIDVKNSHEY---DQEAEDAAVSEL---II---------QREDEENLQREA
ELRLEAEQAERAAE--DARLRELYPLPEDEEEYGEEQYEGVEFTD---------------
----NDPLETV-----------------------------QDTETSAKEEKKR-------
--
>Rapb|282898464
MSMVTLPGLKDLIEKISLERNLPRLAVQSSIREALLKGYERYRRAQNLE--RRQFDENYF
DNFEVELDIDGEGFRVLSTK-IIVEEVTNSDHQISLDEVQQVAPEAQSGDSVVLDVTPDQ
GEFGRMAAMQTKQVLAQKLRDQQRQMVQEEFQDLEGTVLQARVLRFERQSVILAVSSSFG
QPEVEAELPKREQLPNDTYRSNATFKVYLKKVSQGQQRGPQLLVSRADAGLVVYLFANEV
PEIEDEVVRIVAVAREANPPSRYVGPRTKIAVDTLDRDVDPVGACIGARGSRIQVVVNEL
RGEKIDVIRWSPDPATYIANALSPARVDEVRLMDPESRQTHVLVAEDQLSLAIGKEGQNV
RLAARLTGWKIDIKDQAKY---DYGAEDAKFAAV------------------RANYQEES
NQFEVIEEEYERDP--DEGEDDFNSMEEEN------------------------------
------------------------------------------------------------
--
>YellA|86605175
MSMVPLPGLAEMVEMISRERNLPRHAVTNALREALLKGYERYRKTIQRD---VVFEEDHF
RNFDVELDVEAGGFRILATK-TIVEEVRDPDHEISLYDVQQDYPEAEVGWEVTNDVTPQQ
AEFGRMAAIQTKQVLAQKLRDQQRRLIQEEFRDLENTVLQARVLRTERQTVIMAVSSGFG
QPEVEAELPKKEQLASDRYTPNAVMKVYLKKVYEGSRRGPQLLVSRADAGLVVNLFANEV
PEIEEDIVRIVAVAREANPPSRNVGPRTKIAVDTVERDVDPVGACIGARGSRIQAVVAEL
RNEKIDVIRWSPDPATYIANALSPAKVVEVRLVDPEIQQAHVLVTSDQLSLAIGKEGQNV
RLAARLTGWKIDIKEVESY---RAALEEAQAQGLPYPFITPAALERFRRREERAALGLDE
EYPEKLRLEEELEE--DDRLEEDWVEEDEDFDYDAEF-----------------------
----DIAQPKA-------------------------------------------------
--
>Prom9215|157414094
MALVILPGLNNLIEDISEEKKLPPNIVEAALREALLKGYEKYRRTFYIGVNEDPFDEEYF
SNFDVGLDLDEEGYRILSSK-IIVEEVESEDHQISLLEVKQVADDAQIGDTVVLDVTPEK
EDFGRMAASTTKQVLAQKLRDQQRKMIQEEFADLEDPVLTARVIRFERQSVIMGVSSGIG
RPEVEAELPKRDQLPNDNYRANATFKVFLKEVSEIARKGPQLFVSRANAGLVVYLFENEV
PEIQEGTVKIVAVSREANPPSRAVGPRTKVAVDSVEQEVDPVGACIGARGARIQQVVNEL
RGEKIDVIKWSSDPIQYILNSLSPAKVDLVRLVDPEGQHAHVLVPPDQLSLAIGREGQNV
RLAARLTGWKIDVKNSHEY---DQEAEDAAVSEL---II---------QREEEENLQREA
ELRLEAEQAERAAE--DARLRELYPLPEDDEEYGEETYVEETFTD---------------
----SDQLETI-----------------------------QDGEISAKEERKR-------
--
>PromN2A|72382861
MALVLLPGLNNLIEDISEEKKLPSQVVEAALREALLKGYERYRRTLYLGISEDPFEEDYF
SNFDVGLDLEEEGYRVLASK-IIVEDVESDDHQIAIAEVMQVADDAQVGDTVVLDVTPEK
EDFGRMAAATTKQVLAQKLRDQQRRMIQEEFADLEDPVLTARVIRFERQSVIMAVSSGLG
RPEVEAELPRRDQLPNDNYRANATFKVFLKEVSETPRRGPQLFVSRSNAGLVVYLFENEV
PEIQEGSVRIVAVAREANPPSRAVGPRTKVAVDSIEREVDPVGACIGARGARIQQVVNEL
RGEKIDVIRWSSDPVQYICNSLSPARVEVVRLVDPEGQHAHVLVPPDQLSLAIGREGQNV
RLAARLTGWKIDIKNSQEY---DQATEDSEVAEL---IS---------QREEEESLQREA
EKRLEAEQTARAEE--DARLRELYPLPEDEEDFQNEELSNIDSNETESESDFESSEIDSN
IDTDDAETEESDIDETIEDTVT------------------AKDKIITEEEGTR-------
--
>Syns9917|87125354
MALVLLPGLSNLIDDISEEKKLPPQVVEAALREALLKGYERYRRTLYLGISDDPFDEEYF
SNFDVALDLEEEGYRVLASK-IIVEEVESDDHQIALAEVMQVADDAQVGDTVVLDVTPEK
EDFGRMAAATTKQVLAQKLRDQQRRMIQEEFADLEDPVLTARVIRFERQSVIMAVSSGLG
RPEVEAELPRRDQLPNDNYRANATFKVFLKEVSEVPRRGPQLFVSRANAGLVVYLFENEV
PEIQEGSVRIVAVAREANPPSRSVGPRTKVAVDSIEREVDPVGACIGARGSRIQQVVNEL
RGEKIDVIRWSADPGQYIANSLSPARVDVVRLVDPEGQHAHVLVPPDQLSLAIGREGQNV
RLAARLTGWKIDIKNAAEY---DQTAEDAVVAEL---IS---------QRQEEEALQRQA
EERLAAEQAARAEE--DARLRELYPLPEDAEDYGEDETEAV-------------------
----AEEPADN-----------------------------VQADGENNEDGTR-------
--
>Prom9312|78779969
MALVILPGLNNLIEDISEEKKLPPNIVELALREALLKGYEKYRKTFYIGVVEDPFDEEYF
NNFDVGLDLDEEGYRVLSSK-IIVEEVESEDHQISLAEVKQVAEDAQIGDTVVLDVTPEK
EDFGRMAASTTKQVLAQKLRDQQRKMIQEEFADLEDPVLTARVIRFERQSVIMGVSSGIG
RPEVEAELPKRDQLPNDNYRANATFKVFLKEVSEIARKGPQLFVSRANAGLVVYLFENEV
PEIQEGTVKIVAVSREANPPSRGVGPRTKVAVDSVEQEVDPVGACIGARGARIQQVVNEL
RGEKIDVIKWSSDPIQYILNSLSPAKVDQVRLVDPAGQHAHVLVPPDQLSLAIGREGQNV
RLAARLTGWKIDVKNSHEY---DQKAEDAAVSEL---II---------QREDEENLQREA
ELRLEAEQAERAAE--DARLRELYPLPEDDQEYEEEEQYGEGDLSD--------------
----NDQLETL-----------------------------QDSEIAAKEERKR-------
--
>SynsBL|116071183
MALVLLPGLTNLIDDISEEKKLAPQVVEAALREALLKGYERYRRTLYIGISEDPFDEDYF
SNFDVGLDLEEEGYRVLASK-IIVDEVESEDHQIALAEVMQVAEDAQAGDTVVLDVTPEK
EDFGRMAAATTKQVLAQKLRDQQRRMIQEEFADLEDPVLTARVIRFERQSIIMAVSSGLG
RPEVEAELPRRDQLPNDNYRANATFKVFLKEVSEVPRRGPQLFVSRSNAGLVVYLFENEV
PEIQEGSVRIVAVAREANPPSRSVGPRTKVAVDSIEREVDPVGACIGARGSRIQQVVNEL
RGEKIDVIRWSQDPGQYIANSLSPARVEMVRLVDPAGQHAHVLVPPDQLSLAIGREGQNV
RLAARLTGWKIDIKNSTEY---DQAAEDAVVAEL---IS---------QREEEEALQQEA
EERLAVEQAARAEE--DARLRELYPLPEDDEDYVDEAELSDEPSATFVEEDAVEAVVE--
----EVEGEEAASEETGEASTDA-----------------DADAEVNLSEDAR-------
--
>Prom9515|123966905
MALVILPGLNNLIEDISEEKKLPPHVVESALREALLKGYEKYRRTFYIGVKEDPFDEEYF
SNFDVGFDLDEEGYRILSSK-IIVEEVESEDHQISLNEVKQVADDAQIGDTVVLDVTPEK
EDFGRMAASTTKQVLAQKLRDQQRKMIQEEFADLEDPVLTARVIRFERQSVIMGVSSGIG
RPEVEAELPKRDQLPNDNYRANATFKVFLKEVSEIARKGPQLFVSRANAGLVVYLFENEV
PEIQEGTVKIVAVSREANPPSRAVGPRTKVAVDSIEREVDPVGACIGARGARIQQVVNEL
RGEKIDVIKWSADPIEYILNSLSPAKVDLVRLVDPEGQHAHVLVPPDQLSLAIGREGQNV
RLAARLTGWKIDVKNSHEY---NQEAEDAAVAEL---IV---------QREEEEHLQREA
EQRLEAEQAERAAE--DARLRELYPLPEDDEEYGSESYEEENLSE---------------
----NSQLENM-----------------------------NPDEIISTEEKAR-------
--
>Cya8802|257061166
MSLVSLPGLANMIEEISQLHNLPKSAVQEALREALLKGYERYRRSQNLE--RQAFHEDYF
DNFEVELDTEEEGFRILSTK-KIVEAVENTDHFISLEEVQEVASEAQLGDEVVLDVTPNQ
KDFGRMAAIQTKQVLLQKLRDQQRKLIQEEFNEIEGTVLNARVLRFERQDAIVAVQSTFG
QPEVEAVLPKREQLPNDNYRANATFKVLLKKVREGSHRGPQLIVSRSAAGLVVDLFTVEV
PEIEEEIVRIVAVSREANPPSRHVGPRTKIAVDTLERDVDPVGACIGARGSRIQAVVNEL
RGEKIDVIRWSPDPATYIANALSPARVDNVILINPDERHALVLVAEDQLSLAIGKEGQNV
RLAARLTGWKIDIKDTATY---QAEVEQKKHAQ-----------------NQTAIDPLEE
DPNLPLTEMSETQI--G-------------------------------------------
------------------------------------------------------------
--
>Prom9313|33863793
MALVLLPGLNNLIEDISEEKKLPTQVVEAALREALLKGYERYRRTLYLGISEDPFEEEYF
SNFDVGLELEDEGYRVLASK-IIVEEVESEDHQIALQEVMQVAEDAQIGDTVVLDVTPEK
EDFGRMAAATTKQVLAQKLRDQQRRMIQEEFADLEDPVLTARVIRFERHSVIMAVSSGLG
RPEVEAELPRRDQLPNDNYRANATFKVFLKEVSEVPRRGPQLFVSRSNAGLVVYLFENEV
PEIQEGSVRIVAVAREANPPSRSVGPRTKVAVDSIEREVDPVGACIGARGSRIQQVVNEL
RGEKIDVIRWSPDPGQYIANSLSPARVEMVRLVDPEGQHAHVLVPPDQLSLAIGREGQNV
RLAARLTGWKIDIKNSQEY---DQASEDTTVAEL---IS---------QREEEEALQRDA
EARLAAEQATRAEE--DARLRELYPLPEDEEEYDQEEPAKTMAEDENESDGQSDDLSNQP
DASSEQRSNEE---------------------------------SLEEEDRAR-------
--
>Cya7822|196257414
MSIVNLPGLKNMIEEISQRHNLPKSAVNEALREALLKGYERYRRAQSME--KNQFHDDYF
ENFDVELDTEEEGFRILSTK-KIVESVTNSDHHISLEEVQAVVSEAQLGDEVVLDVTPDQ
KEFGRMAAIQTKQVLLQKLRDQQRKLIQEEFQDVEGTVLNARVLRFERQAVIMAVQSTFG
QPEVEAELPKREQLPNDNYRANATFKVLLKKVREGSHRGPQLIVSRAAAGLVVYLFANEV
PEIEEEVVRIVAVSREANPPSRYVGSRTKIAVDTLERDVDPVGACIGARGSRIQAVVNEL
RGEKIDVIRWSPDPATYIANALSPARVDEVILTNPDERQALILVAEDQLSLAIGKEGQNV
RLAARLTGWKIDIKDRALY---KAEKEKQQPQDL---------------------VQEEV
EVT---------------------------------------------------------
------------------------------------------------------------
--
>Cya7424|218439319
MTIVNLPGLKNMIDEISQRHNLPKSAVHEALREALLKGYERYRRAQSLE--KNQFHDDYF
ENFDVELDTEEEGFRILSTK-KIVEAVSNTDHHISLKEVQEVVSEAQLGDEVVLDVTPDQ
KEFGRMAAIQTKQVLLQKLRDQQRKLIQEEFQDLESTVLTARVLRFERQAVIMAVQSAFG
QPEVEAELPKREQLPNDNYRANATFKVLLKKVREGSHRGPQLIVSRAAAGLVVYLFANEV
PEIEEEVVRIVAVSREANPPSRYVGSRTKIAVDTLERDVDPVGACIGARGSRIQAVVNEL
RGEKIDVIRWSPDPSTYIANALSPARVDEVILTNPDERQALVLVAEDQLSLAIGKEGQNV
RLAARLTGWKIDIKDRAIY---KADKENQTQDD-------------------------QS
EDHQVNEEVPEEVE--IS------------------------------------------
------------------------------------------------------------
--
>PromN1A|124026598
MALVLLPGLNNLIEDISEEKKLPSQVVEAALREALLKGYERYRRTLYLGISEDPFEEDYF
SNFDVGLDLEEEGYRVLASK-IIVEEVESDDHQIAIAEVMQVADDAQVGDTVVLDVTPEK
EDFGRMAAATTKQVLAQKLRDQQRRMIQEEFADLEDPVLTARVIRFERQSVIMAVSSGLG
RPEVEAELPRRDQLPNDNYRANATFKVFLKEVSETPRRGPQLFVSRSNAGLVVYLFENEV
PEIQEGSVRIVAVAREANPPSRAVGPRTKVAVDSIEREVDPVGACIGARGARIQQVVNEL
RGEKIDVIRWSSDPVQYICNSLSPARVEVVRLVDPEGQHAHVLVPPDQLSLAIGREGQNV
RLAARLTGWKIDIKNSQEY---DQATEDSEVAEL---IS---------QREEEESLQREA
EKRLEAEQTARAEE--DARLRELYPLPEDEEDFQNEELSNIDSNETESESDFESSEIDST
IDTDDTETEESDIDETIEDTVT------------------AKDKIITEEEGTR-------
--
>Micc|254412331
MSIVNLPGLKKMIEEISQSHNLPKSAVQQALREALIKGYERYRRAQRME--RPHFDDEYF
NNFEVDLDIEEEGFRILCTK-TIVEEVGNTDHHISLKEVQEVASEAQLGDSVVLDVTPDQ
RDFGRMAAIQTKQVLSQKLRDQQRKLIQEEFEELEGTVLQARVLRFERQSVIMAISSGFG
QPEVEAELPKREQLPNDTYRIGSTFKVFLKKVREGPHRGPQLVVSRASAGLVVYLFANEV
PEIEDEVVRIVAVAREANPPSRHVGPRTKIAVDTLERDVDPVGACIGARGSRIQVVVNEL
RGEKIDVIRWSPDPATYIANALSPARVEEVLLVNPEGRQAHILVAEDQLSLAIGKEGQNV
RLAARLTGWKIDIKDIAKY---DYEAEHQKMQELQAAIA---------QREAELADEEED
EEQLERETSSPAEL--EAKVTNPQSLADEEFAEDDE------------------------
----EFAEDDE-----------------------------EFAEDEEEEDILS-------
--
>Prom9202|254526931
MALVILPGLNNLIEDISEEKKLPPNIVEAALREALLKGYEKYRRTFYIGVNEDPFDEEYF
SNFDVGLDLDEEGYRILSSK-IIVEEVESEDHQISLLEVKQVADDAQIGDTVVLDVTPEK
EDFGRMAASTTKQVLAQKLRDHQRKMIQEEFADLEDPVLTARVIRFERQSVIMGVSSGIG
RPEVEAELPKRDQLPNDNYRANATFKVFLKEVSEIARKGPQLFVSRANAGLVVYLFENEV
PEIQEGTVKIVAVSREANPPSRAVGPRTKVAVDSVEQEVDPVGACIGARGARIQQVVNEL
RGEKIDVIKWSSDPIQYILNSLSPAKVDLVRLVDPEGQHAHVLVPPDQLSLAIGREGQNV
RLAARLTGWKIDVKNSHEY---DQEAEDAAVSEL---II---------QREDEENLQREA
ELRLEAEQAERAAE--DARLRELYPLPEDDEEYGEETYVEETFTD---------------
----SDQLETI-----------------------------QDGEISAREERKR-------
--
>Nods|119511041
--MVSLPGLKELIESISRERNLPRLAVQTAIREALLKGYERYRRAQNLE--KRQFDEEYF
DNFEVELDIEGEGFRVLSTK-SIVEAVDNTDHQISLEEVQQVAPEAQLGDSVVLDVTPDQ
GEFGRMAAMQTKQVLAQKLRDQQRQMVQEEFQDLEGTVLQARVLRFERQSVILAVASGFG
QPEVEAELPKREQLPNDNYRANATFKVYLKKVSQGQQRGPQLLVSRADAGLVVYLFANEV
PEIEDEVVRIVAVAREANPPSRYVGPRTKIAVDTLDRDVDPVGACIGARGSRIQVVVNEL
RGEKIDVIRWSPDPSTYIANALSPARVDEVRLMDPETRQTHVLVAEDQLSLAIGKEGQNV
RLAARLTGWKIDIKDKAKY---DYAGEDTKFAAA------------------RAKYQPEE
DDLELEELDYENQE--QLEEEDESFEMSEQD-----------------------------
------------------------------------------------------------
--
>Cyab|254431817
MALVLLPGLNNLIEDISEEKKLPPAVVEAALREALLKGYERYRRTLYLGISEDPFEEDYF
SNFDVQLDLDEEGYRVLASK-IIVEEVESEDHQIALAEVQQVADDAQIGDTVVLDVTPEK
DDFGRMAAATTKQVLAQKLRDQQRRMIQEEFADLEDPVLSARVVRFERQSVIMAVSSGPG
RPEVEAELPRRDQLPNDNYRANTTLKVFLKEVSEVPRRGPQLFVSRANAGLVVYLFENEV
PEIQEGSVRIVAVAREANPPSRSVGPRTKVAVDSVEREVDPVGACIGARGSRIQQVVNEL
RGEKIDVIRWSPDPGQYIANSLSPARVEAVRLVDPDGHHAHVLVPPDQLSLAIGREGQNV
RLAARLTGWKIDIKNAVEY---DQASEDAVVAEQ---IA---------IRQEEEALHAEA
EARLAAEQAARAEE--DARLRELYPLPEDEEGYQEDGYQEEASEPQAYDEPAMA------
----EASAPEE-----------------------------EQAELVGSEDGAR-------
--
>Acam|158334115
MSMVQLPGLAEMINVISRERNLPKPAVQAALQEALLKGYERYRRTLLLD-SGAQFDEEYF
YNFDVELDVEEEGFLVLATK-MIVDEVESTDHQIALTEVREVAPEAQLGDTVVLDVTPEQ
NEFGRMAAIQTKQVLSQKLRDQQRKLIQEEFQDLEKTVLQARVLRFERRSVIMAVTSAFG
QPEVEAELPKREQLPNDNYRANATFKVFLKRVADGPHRGPQLVVSRADAGLVVYLFANEV
PEIEDEVVRIVAVAREANPPSRQVGPRTKIAVDTLERDVDPVGACIGARGSRIQAVVNEL
RGEKIDVIRWSPDPATYIANALSPARVDAVRLIDTEERQAHVLVAEDQLSLAIGKEGQNV
RLAARLTGWKIDIKDIANY---DQEAEDLQLSELQAQKV---------DEDETAEIEQPE
LETPEASDASPESS--GEALTEEFTAHADEE-----------------------------
----EVPEVEE-----------------------------AADTSEDVEE----------
--
>Prom9301|126697021
MALVILPGLNNLIEDISEEKKLPPNIVEAALREALLKGYEKYRRTFYIGVNEDPFDEEYF
SNFDVGLDLDEEGYRILSSK-IIVEEVESEDHQISLIEVKQVADDAQIGDTVVLDVTPEK
EDFGRMAASTTKQVLAQKLRDQQRKMIQEEFADLEDPVLTARVIRFERQSVIMGVSSGIG
RPEVEAELPKRDQLPNDNYRANATFKVFLKEVSEIARKGPQLFVSRANAGLVVYLFENEV
PEIQEGTVKIVAVSREANPPSRAVGPRTKVAVDSVENEVDPVGACIGARGARIQQVVNEL
RGEKIDVIKWSSDPIQYILNSLSPAKVDLVRLVDPEGQHAHVLVPPDQLSLAIGREGQNV
RLAARLTGWKIDVKNSHEY---DQEAEDAAVSEL---II---------QREDEEKLQREA
ELRLEAEQAERAAE--DARLRELYPLPEDEEEYGEEQYEGEELTD---------------
----NDPLETL-----------------------------QDTDISAKEEKKR-------
--
>Artm|209527729
MSMVSLPGLKDMIESISTERNLPKQAVEEALREALLKGYERYRRTVQID---TQFSEDYF
DNFDVELDVEEEGFRVLAKNLTIVEQASNQDHQISLKDVQEVAPEAQLGDTVTLDVTPEQ
NEFGRMAAIQTKQVLAQKLRDKQRKMIQDEFAEHEGTVLQARVLRFERQSVIMAVSSVYG
QPEVEAELPKREQLPKDNYRANATFRVYLKRVSQGSQRGPQLIVSRSDAGLVVYLFANEV
PEIEDEVVRIVAVAREANPPSNHVGPRTKIAVDTLDRDVDPVGACIGARGSRIQVVVNEL
RGEKIDVIRWSPDPSIYIANALSPARVDEVRLVNPEERRAHVLVAEDQLSLAIGKEGQNV
RLAARLTGWKIDIKDAAKY---DAAAEDEMEAR---------------RFQGQLTAEVSE
AESLDMEATETSEI--QV------------------------------------------
------------------------------------------------------------
--
>Syne6301|56752082
MSMVTLPGLEQLIYAISEQKKLPANVIEEALKEALLKGYERYRRTQQMG---EQFEEDYF
DNIDVELDVEQEGFRVLATK-TIVNQVENPDHQIALADVQEVAPDAQAGEIVVLDVTPDK
DDFGRMAAIQTKQVLSQKLRDHQRKLIQEEFQDLEDPVLMAKVLRFERQSVILGVSSGLG
RPEVEAELPRREQLPNDNYRANATFRVFLKEVSEEPRRGPQLIVSRANAGLVVYLFENEV
PEIQDGVVRIVAVAREANPPTRHVGPRTKIAVDTLEREVDPVGACIGARGSRIQVVVNEL
RGEKIDVIRWSPDPATYIANALSPARVQEVRLVDPEGRIAHVLVNDDQLSLAIGKEGQNV
RLAARLTGWKIDIKDVALY---DAVTEGQRISEL---IQ---------ERQERAAIAAEE
EARAAAEAAELAEW--EAEEAALAAAEPAAELAAA-------------------------
----EAEEETV-------------------------------------------------
--
>Anav|75908091
MSMVSLPGLKDLIESISRERNLPRLAVQAAIREALLKGYERYRRAQNIE--RKQFDEDYF
DNFEVELDIDEEGFRVLSTK-SIVEEVNNSDHQISLDEVQQVAPEAQLGDSVVLDVTPDQ
GEFGRMAAMQTKQVLAQKLRDQQRQMVQEEFQDLESTVLQARVLRFERQSVILAVSSTFG
QPEVEAELPKREQLPNDNYRANATFKVYLKKVSQGQQRGPQLLVSRADAGLVVYLFANEV
PEIEDEVVRIVAVAREANPPSRYVGPRTKIAVDTLDRDVDPVGACIGARGSRIQVVVNEL
RGEKIDVIRWSPDPATYIANALSPARVDEVRLMDPETRQTHVLVAEDQLSLAIGKEGQNV
RLAARLTGWKIDIKDKAKY---DQAAEDAKFVAA------------------RAKYQLEE
DDIESEELDYEENQ--EGELEDESFDPNDEE-----------------------------
------------------------------------------------------------
--
>Artp|284052678
MSMVSLPGLKDMIESISTERNLPKQAVEEALREALLKGYERYRRTVQID---TQFTEDYF
DNFDVELDVEEEGFRVLAKNLTIVEQASNQDHQISLKDVQEVAPEAELGDTVTLDVTPEQ
NEFGRMAAIQTKQVLAQKLRDKQRKMIQDEFAEHEGTVLQARVLRFERQSVIMAVSSVYG
QPEVEAELPKREQLPKDNYRANATFRVYLKRVSQGSQRGPQLIVSRSDAGLVVYLFANEV
PEIEDEVVRIVAVAREANPPSNYVGPRTKIAVDTLDRDVDPVGACIGARGSRIQVVVNEL
RGEKIDVIRWSPDPSIYIANALSPARVDEVRLVNPEERRAHVLVAEDQLSLAIGKEGQNV
RLAARLTGWKIDIKDVAKY---DAAAEDEKVAQ---------------EFQGQLTGEVSE
EESLEPEATEVSEI--QV------------------------------------------
------------------------------------------------------------
--
>Cya7425|220907502
MSMVRLPGLREMINAISRERNLPKYAVQGALQEALMKGYERYRRTLRLE--GGHFDEDYF
QNFDVEIDVEEEGFRVLATK-TIVEQVDNPDHQISLSEVQEVAAEAQLGDTVILDVTPEQ
QEFGRMAAIQAKQVLAQKLRDQQRKLVQEEFQDLESTVLQARVLRFERRSVIMAVSSGFG
QPEVEAELPKKEQLPNDNYRANATFKVYLKKVLEGPHRGPQLLVSRADAGLVVYLFANEV
PEIEDEVVRIVAVAREANPPSRQVGPRTKIAVDTLERDVDPVGACIGARGSRIQAVVNEL
RGEKIDVIRWSPDPATYIANALSPARVEEVRLMNPEERQAHILVTDDQLSLAIGKEGQNV
RLAARLTGWKIDIKDIATY---DYEGENRKAEA---------------EAAEKAAAQEAV
EPEDEDDFEPEELE----------------------------------------------
------------------------------------------------------------
--
>Cya51142|172036756
MSLVSLPGLTQMIEEISQRHNLPKTAVQEALREALLKGYERFRRSQNLD--RQQFYDEYF
DNFEVELDTEEEGFRILSTK-RIVEEVENSDHHISLQEVQEVASEAQLGDEVVLDVTPEQ
KDFGRMAAIQTKQVLLQKLRDQQRKLIQEEFHELEGTVLNARVLRFERQDIIVAVQSAFG
QPEVEAILPKREQLPNDNYRANASFKVLLKKVREGSHRGPQLLVSRGAAGLVVDMFSVEV
PEIEEDIVRIVAVSREANPPSRYVGPRTKIAVDTLERDVDPVGACIGARGSRIQAVVNEL
RGEKIDVIRWSPDPATYIANALSPARVDEVVLLNAEERHALVLVAEDQLSLAIGKEGQNV
RLAARLTGWKIDIKDIALY---KAEAEKRQLEAQ--------------AREEEDDEDDGT
ELAAMTPPVEEDES--DLNSAEEFDNSTLS------------------------------
------------------------------------------------------------
--
>Lyns|119485069
MSMVSLPGLKDMIQNISQERNLPKQAVEEALREALLKGYERYRRTVQIN---TQFTEDYF
DNFDVELDVEEEGFRVLAKNLTIVEEVTNQDHQISLQDVREVAPEAQLGDTVTLDVTPEQ
SDFGRMAAIQTKQVLAQKLRDQQRKMIQDEFKDLESSVLQARVLRFERQSVIMSVNSGFG
HQEVEAELPKREQLPNDNYRANATFRVYLKRVSQGSQRGPQLIVSRADAGLVVYLFANEV
PEIEDEVVRIVAVAREANPPSTHVGPRTKIAVDTLDRDVDPVGACIGARGSRIQVVVNEL
RGEKIDVIRWSPDPSTYIANALSPARVDEVRLVNPEERRAHILVPEDQLSLAIGKEGQNV
RLAARLTGWKIDIKDTAKY---DAVAEDQKIAE---------------QYNYQEAFEDEE
EEDLEAEELA--------------------------------------------------
------------------------------------------------------------
--
>Prom9211|159904155
MALVLLPGLNNLIDDISEEKKLPAQVVETALREALLKGYERYRRTLYLGINENPFEEEYF
SNFDVGLDLDEEGYRVLASK-IIVDEVESEDHQIALSEVMQVAEDAQIGDTVVLDVTPEK
EEFGRMAAATTKQVLAQKLRDQQRRMIQEEFADLEDPVLTARVIRFERQSVIMAVSSGLG
RPEVEAELPRRDQLPNDNYRANATFKVFLKEVSETPRRGPQLFVSRSNAGLVVYLFENEV
PEIQEGSVRIVAVAREANPPTRAVGPRTKVAVDSIEREVDPVGACIGARGSRIQQVVNEL
RGEKIDVIRWSADPVQYISNSLSPARVEVVRLVDPEGQHAHVLVPPDQLSLAIGREGQNV
RLAARLTGWKIDIKNSQEY---DQESEDSAVAEL---IS---------QREEEESLQREA
EERLAAEQAARAEE--DARLRELYPLPEDDEENIEESTTELEELPISEN-----------
----EEAKQNE-----------------------------GLSNEQSPEDGPR-------
--
>Noss|17231321
MSMVSLPGLKDLIESISRERNLPRLAVQAAIREALLKGYERYRRAQNIE--RKQFDEDYF
DNFEVELDIDEEGFRVLSTK-SIVEEVNNSDHQISLDEVQQVAPEAQLGDSVVLDVTPDQ
GEFGRMAAMQTKQVLAQKLRDQQRQMVQEEFQDLEGTVLQARVLRFERQSVILAVSSTFG
QPEVEAELPKREQLPNDNYRANATFKVYLKKVSQGQQRGPQLLVSRADAGLVVYLFANEV
PEIEDEVVRIVAVAREANPPSRYVGPRTKIAVDTLDRDVDPVGACIGARGSRIQVVVNEL
RGEKIDVIRWSPDPATYIANALSPARVDEVRLMDPETRQTHVLVAEDQLSLAIGKEGQNV
RLAARLTGWKIDIKDKAKY---DQVAEDAKFVAA------------------RAKYQLEE
DDIESDELDYEENQ--QGELEDESFDPNYEE-----------------------------
------------------------------------------------------------
--
>Cya8801|218247498
MSLVSLPGLANMIEEISQLHNLPKSAVQEALREALLKGYERYRRSQNLE--RQAFHEDYF
DNFEVELDTEEEGFRILSTK-KIVEAVENTDHFISLEEVQEVASEAQLGDEVVLDVTPNQ
KDFGRMAAIQTKQVLLQKLRDQQRKLIQEEFNEIEGTVLNARVLRFERQDAIVAVQSTFG
QPEVEAVLPKREQLPNDNYRANATFKVLLKKVREGSHRGPQLIVSRSAAGLVVDLFTVEV
PEIEEEIVRIVAVSREANPPSRHVGPRTKIAVDTLERDVDPVGACIGARGSRIQAVVNEL
RGEKIDVIRWSPDPATYIANALSPARVDNVILINPDERHALVLVAEDQLSLAIGKEGQNV
RLAARLTGWKIDIKDTATY---QAEVEQKKHAQ-----------------NQTAIDPLEE
DPNLPLTEMSETQI--G-------------------------------------------
------------------------------------------------------------
--
>Glov|37523058
MSMIHLPGVNQQIETISRQRNLPKHAVKEALIEALKKGYERFRKTYRDP--RENSEEMAF
DNFIVELDTDREGFRVLATK-TIVETVSDTDQEIALIEVREVAPDAEPGGTVVVDVTPEK
GDFGRMAAIQTKQVLSQKLRDQQRKLIQEEFRELEGTVLQARVMRFEGRSVICAVSSGFG
QNEVEAELPKNEQLPNEPYRIGSAFKVFLRKVWEGSRRGPQLLVSRADAGLVVYLFANEV
PEIEDEIVRIVAVAREANPPSRTVGPRTKIAVDTLERDVDPVGACIGARGSRIQAVVNEL
RGEKIDVIRWSPDPATYISNALSPARVIQVRLVDPDARQAHVIVPDDQLSLAIGKEGQNV
RLAARLTGWKIDIKKSSEY---SAEAAYS-------------------------------
------------------------------------------------------------
------------------------------------------------------------
--
>Syns8102|33865134
MALVLLPGLSNLIDDISEEKKLPPQVVEAALREALLKGYERYRRTMYLGISEDPFDEEYF
SNFDVGLDLEEEGYRVLASK-IIVEEVESEDHQIALQEVMQVADDAQEGDTVVLDVTPEK
EDFGRMAAATTKQVLAQKLRDQQRRMIQEEFADLEDPVLTARVIRFERQSVIMAVSSGLG
RPEVEAELPRRDQLPNDNYRANATFKVFLKEVSEVPRRGPQLFVSRSNAGLVVYLFENEV
PEIQEGSVRIVAVAREANPPSRSVGPRTKVAVDSIEREVDPVGACIGARGSRIQQVVNEL
RGEKIDVIRWSQDPGQYIANSLSPARVEMVRLVDPVGQHAHVLVPPDQLSLAIGREGQNV
RLAARLTGWKLDIKNSTEY---DQSAEDAVVAEL---IS---------QREQEEALQMEA
EERLAAEQAARAEE--DARLRELYPLPEDDEDYVEGDQLGESEQTEATASEEM-------
----PGEEPTS-----------------------------EEPAPEDDGEVAR-------
--
>Thee|22299480
MTIYRLPGLRAMINEISQERNLPKHAVHQALKEALLKGYERYRRSLRSD--HSHFEEDHF
ANFEVELDTEQEGFRILATK-TIKETVENPDREIALADVIEVVQDARVGDTVLLDVTPDH
QEFGRMAAMQTKQVLAQKLRDQQRRLIQEEFKELEGTVLLGRVLRFERQSVIMAVRSDAS
QPEVEAELPKWEQLPNDNYRANSTFKVYLKRVKEGPQRGPQLEVSRADAGLVVYLFANEV
PEIEDEVVRIVAIAREANPPNHKVGPRTKIAVDTLERDVDPVGACIGARGSRIQAVVNEL
RGEKIDVIRWSPDPATYIANSLSPAPVEEVRLINPEARIAHVLVAPDKVSQAIGKEGQNV
RLATRLTGWKIEVRDSSQY---NYEEEDRLAMA---------------------ALEEQV
AS----------------------------------------------------------
------------------------------------------------------------
--
>Syns9916|116073742
MALVLLPGLSNLIEDISEEKKLPPQVVESALREALLKGYERYRKTLYLGINDDPFDEEYF
SNFDVALDLDEEGYRVLASK-IIVEEVESDDHQIALAEVMQVADDAQVGDTVVLDVTPEK
EEFGRMAAATTKQVLAQKLRDQQRRMIQEEFADLEDPVLTARVIRFERQSVIMAVSSGLG
RPEVEAELPRRDQLPNDNYRANATFKVFLKEVSEVPRRGPQLFVSRANAGLVVYLFENEV
PEIQEGSVRIVAVAREANPPSRSVGPRTKVAVDSIEREVDPVGACIGARGSRIQQVVNEL
RGEKIDVIRWSQDPGQYIANSLSPARVEMVRLVDPVGQHAHVLVPPDQLSLAIGREGQNV
RLAARLTGWKIDIKNSQEY---DQASEDAVVAEL---IS---------QREEEEALQREA
EERLAAEQAARAEE--DARLRELYPLPEDDEDYVEEGSEIDVEAVDAGEESVEGDQPAAE
AETSVEDSTVEEGAVEDT----------------------ESAVNNDDEDGAR-------
--
>PromMED|33862048
MALVILPGLNNLIEDISEEKKLPPHVVELALREALLKGYEKYRKTFYIGVKEDPFDEEYF
SNFDVGFDLDEEGYRILSSK-IIVENVESEDHQISLQEVKQVADDAQIGDTVVLDVTPEK
EDFGRMAASTTKQVLAQKLRDQQRKMIQEEFADLEDPVLTARVIRFERQSVIMGVSSGIG
RPEVEAELPKRDQLPNDNYRANATFKVFLKEVSEVARKGPQLFVSRANAGLVVYLFENEV
PEIQEGTVKIVAVSREANPPSRAVGPRTKVAVDSIEREVDPVGACIGARGARIQQVVNEL
RGEKIDVIKWSSDPIQYILNSLSPAKVDLVRLVDPEGQHAHVLVPPDQLSLAIGREGQNV
RLAARLTGWKIDVKNSYEY---DQETEDSAVAEL---IV---------QREEEENLQREA
EQRLEAEQAERAAE--DKRLRELYPLPEDDEEYGDELYEEETRSE---------------
----NDQTENL-----------------------------KQEELLSKEENTR-------
--
>Scys6803|16329287
MSLVSLPGLPAMISEISKRNNLPTTAVEEALREALLKGYERFRRSQLMG---HQFPEEYF
NNFEVELDTEEEGFRVLSTK-RIVEEVENSDQQISLKEVLEVAEEAQLGDEVVLDVTPEQ
KDFGRMAAIQTKQVLLQKLRDQQRKIIQEEFQDLEGTVLNARALRFERQSIIVAVQSSFG
QPEVEAELPKREQLPNDNYRANSTFRVYLKRVREGSQRGPQLVVSRAAAGLVVDLFSVEV
PEIEEEVVRIVAVAREAKPPSPSVGPRTKIAVDTLERDVDPVGACIGARGSRIHAVVNEL
RGEKIDVIRWSPDPATYIAQALSPARVDQVYLIHAEERHALVIVAEDQLSLAIGKEGQNV
RLAARLTGWKIDIKDPETYARDKEAIEQSILERAAASAQ---------ARAEREAAEQEA
QAKLEAEMAALEAE--EAEELEETPEAIAEVEE---------------------------
----EVEEWDQ-----------------------------DQGPELGEEEELS-------
--
>Syn9902|78184171
MALVLLPGLTNLIDDISEEKKLAPQVVEAALREALLKGYERYRRTLYIGISEDPFDEDYF
SNFDVGLDLEEEGYRVLASK-IIVDEVESEDHQIALAEVMQVAEDAQSGDTVVLDVTPEK
EDFGRMAAATTKQVLAQKLRDQQRRMIQEEFADLEDPVLTARVIRFERQSIIMAVSSGLG
RPEVEAELPRRDQLPNDNYRANATFKVFLKEVSEVPRRGPQLFVSRSNAGLVVYLFENEV
PEIQEGSVRIVAVAREANPPSRSVGPRTKVAVDSIEREVDPVGACIGARGSRIQQVVNEL
RGEKIDVIRWSQDPGQYIANSLSPARVEMVRLVDPAGQHAHVLVPPDQLSLAIGREGQNV
RLAARLTGWKIDIKNSTEY---DQPAEDAVVAEL---IS---------QREEEEALQQEA
EERLAVEQAARAEE--DARLRELYPLPEDDEDYVEEAELSEEPSAEFVEGDAVIEDVEGE
TVAPEETGEAS------------------------------GDAETNMSEDAR-------
--
>Trie|113477415
MSMVSLPGLKELIGNISKERNLPKQAVQTALREALLKGYERYRRTQRVD--GVNFTDDYF
ENFEIELDIEEEGYRVLATK-TIVEEVTNPDHHIALQEVLEVASEAQLNDTVFLDVTPEK
NEFGRMAAIQTKQVLAQKLRDQQRKMIQEEFQDLEGEVLQARVLRFEKQSVILAVSSGFG
RLEVEAELPKKEQLPNDNYRANATFKVYLKRVCEGSTRGPQLLVSRADAGLVVYLFENEV
PEIEDEVVRIVAVAREANPPSRHVGPRTKIAVDTLERDVDPVGACIGARGSRIQVVVNEL
RGEKIDVIRWSPDPSIYIANSLSPARVDEVRLIDPEERRSHILVSEDQLSLAIGKEGQNV
RLAARLTGWKIDIKDTNRY---DHAEEDSKVAA-----------------EVSHRQALAE
QEENKIEESELEVI--ENTFDKNFNEPDDSF-----------------------------
------------------------------------------------------------
--
>Syn9311|113954345
MALVLLPGLSNLIEDISEEKKLAPQVVEAALREALLKGYERYRRTLYLGISEDPFDEEYF
SNFDVALDLDEEGYRVLASK-IIVDEVESEDHQIALAEVMQVAEDAQAGDTVVLDVTPEK
EDFGRMAAATTKQVLAQKLRDQQRRMIQEEFADLEDPVLTARVIRFERQSIIMAVSSGLG
RPEVEAELPRRDQLPNDNYRANATFKVFLKEVSEVPRRGPQLFVSRANAGLVVYLFENEV
PEIQEGSVRIVAVAREANPPSRAVGPRTKVAVDSIEREVDPVGACIGARGSRIQQVVNEL
RGEKIDVIRWSQDPSQYIANSLSPARVEVVRLVDPEGQHAHVLVPPDQLSLAIGREGQNV
RLAARLTGWKIDIKNSTEY---DQTAEDAVVSEL---IS---------QREEEEALQREA
EERLAIEQAARAEE--DARLRELYPLPEDEEGYTEDGEYYEDAEAAGEEPVAEAVEESVE
TADTELQAEDQATEHTE-----------------------QQEDELDSEDAPNTSDVEEG
AR
>NoAz|298490031
MSMVTLPGLKELIESISRERNLPRLAVQSSIREALLKGYERYRRAQNLE--RKQFDEDYF
DNFEVELDIDGEGFRVLSTK-TIVEQVNNSDHQISLEEVQQVAPEAQSGDSVVLDVTPDQ
GEFGRMAAMQTKQVLAQKLRDQQRQMVQEEFQDLESTVLQARVLRFERQSVILAVTSGFG
QPEVEAELPKREQLPNDNYRANATFKVYLKKVSQGQQRGPQLLVSRADAGLVVYLFANEV
PEIEDEVVRIVAVAREANPPSRYVGPRTKIAVDTLDRDVDPVGACIGARGSRIQVVVNEL
RGEKIDVIRWSPDPATYIANALSPARVDEVRLMDPESRQTHVLVAEDQLSLAIGKEGQNV
RLAARLTGWKIDIKDKAKY---DHGAEDTKFVAV------------------RAKYQPED
DENEMEELEYENQE--ELELEHDRFGTGDED-----------------------------
------------------------------------------------------------
--
>Ucyn|284929277
MSLVSLPGLTNMIGEISQRHNLPKPAVQEALREALLKGYERFRRSQNLD--RQPFYDEYF
DNFEVELDTEEEGFRILSTK-KIMENVENIDHHISLQEVQEVASEAQLGDEVVLDVTPEQ
KDFGRMAAIQTKQVLLQKLRDQQRKLIQEEFQELEGTVLNARVLRFERQDIIVAVQSTFG
QPEVEAIIPKQEQLPNDNYRANSSFKILLKKVREGSHRGPQLLVSRAAAGLVVDMFSIEV
PEIEEDIVRIVAVSREANPPSRYVGPRTKIAVDTLERDVDPVGACIGARGSRIQAVVNEL
RGEKIDVIRWSPDPATYIANALSPARIDEVILISPDERHALILVAEDQLSLAIGKEGQNV
RLAARLTGWKIDIKNTIAH---REELENQQFED---------------------------
------------------------------------------------------------
------------------------------------------------------------
--
>Syns5701|87301303
MALVLLPGLQNLIEDISEEKKLPTQVVEAALREALLKGYERYRRTLYLGISEDPFEEDYF
SNFDVALDLDEEGYRVLASK-IIVEEVESEDHQIALAEVQQVAEDAQVGDTVVLDVTPEK
DDFGRMAAATTKQVLAQKLRDQQRRMIQEEFADLEDPVLTARVIRFERQSVIMAVSSGLG
RPEVEAELPRRDQLPNDNYRANATFKVFLKEVSEVPRRGPQLFVSRANAGLVVYLFENEV
PEIQEGSVRIVAVAREANPPSRAVGPRTKVAVDSVEREVDPVGACIGARGSRIQQVVNEL
RGEKIDVIRWSPDPGQYLANSLSPARVEMVRLVDPEGQHAHVLVPPDQLSLAIGREGQNV
RLAARLTGWKIDIKNAADY---DQVSEDARAAEL---IA---------LREEDERQQAEA
EARLAVEQAARAEE--DARLRELYPLPEDEEGYDSYAEDGEAEADDEAEPAAEIEAVT--
----EVESEAGAETVTTEETEPA-----------------AAEQEDEAAAELR-------
--
>YellB|86609687
MAMVPLPGLAEMVEMISRERNLPRHVVTDALREALLKGYERYRKTIQRD---VVFAEDHF
RNFDVELDVEAGGFRVLATK-AIVEQVQNPDHEISLYDVQQDYPEAEVGWEVTDDVTPQQ
AEFGRMAAIQTKQVLAQKLRDQQRRLIQEEFRDLEKTVLQARVLRTERQTVIMSVSSGFG
QPEVEAELPKKEQLASDRYTPNAVMKVYLKKVYEGSRRGPQLLVSRADAGLVVNLFANEV
PEIEEDIVRIVAVAREANPPSRNVGPRTKIAVDTVERDVDPVGACIGARGSRIQAVVAEL
RNEKIDVIRWSPDPATYIANALSPAKVVEVRLVDPEIQQAHVLVNSDQLSLAIGKEGQNV
RLAARLTGWKIDIKEVESY---RAALEEAQAQGLPYPFITPAALERFQRRAERAALGLED
EEYEEKRRLEEEELAGDDRLEEDWADEEEDFDYDAEF-----------------------
----DIAQPKG-------------------------------------------------
--
>Syn7002|170077376
MSLVSLTGLSALVEEISDRHNLPQSAVHEALREALLKGYERYRRSLTLN-QATPFAEDYF
DNFEVELDLEDEGFRVLATK-VIVEEVENSDHQIALQEVQEVANEAQLGDSVILDVTPEQ
SDFGRMAAIQTKQVLLQKLRDQQRKLVQEEFQELEGEVLQARVLRFERNFVVMAVTSAFG
QPETEAELPRREQLPNDNYRANTTYKVYLKHVKEGSHRGPQLVVSRAAADLVVYLFANEV
PEIEEEIVRIVAVAREANPPGRYVGPRTKIAVDTLERDVDPVGACIGARGSRIQAVVNEL
RGEKIDVIRWSPDPATYIANALSPARVDGVILVDAEERQATVLVPENQLSLAIGKEGQNV
RLAARLTGWKIDIKDSAKY-----EAEQAALAE----------------QETAPPSEVES
ETAVLPDQAETEPL--EE------------------------------------------
----EATPTDA-------------------------------------------------
--
>Cylr|282898605
MSMVTLPGLKDLIEKISLERNLPRLAVQSSIREALLKGYERYRRAQNLE--RRQFDENYF
DNFEVELDIDGEGFRVLSTK-TIVEEVTNGDHQISLDEVQQVAPEAQSGDSVVLDVTPDQ
GEFGRMAAMQTKQVLAQKLRDQQRQMVQEEFQDLEGTVLQARVLRFERQSVILAVSSSFG
QPEVEAELPKREQLPNDTYRSNATFKVYLKKVSQGQQRGPQLLVSRADAGLVVYLFANEV
PEIEDEVVRIVAVAREANPPSRYVGPRTKIAVDTLDRDVDPVGACIGARGSRIQVVVNEL
RGEKIDVIRWSPDPATYIANALSPARVDEVRLMDPESRQTHVLVAEDQLSLAIGKEGQNV
RLAARLTGWKIDIKDQAKY---DYGAEDAKFAAV--------------RANYQEESNQLD
NQFEVIEEEYEDDP--DAGEDEFNSMEEEN------------------------------
------------------------------------------------------------
--
>Prom9303|124022125
MALVLLPGLNNLIEDISEEKKLPTQVVEAALREALLKGYERYRRTLYLGISEDPFEEEYF
SNFDVGLELDDEGYRVLASK-IIVEEVESEDHQIALQEVMQVAEDAQIGDTVVLDVTPEK
EDFGRMAAATTKQVLAQKLRDQQRRMIQEEFADLEDPVLTARVIRFERHSVIMAVSSGLG
RPEVEAELPRRDQLPNDNYRANATFKVFLKEVSEVPRRGPQLFVSRSNAGLVVYLFENEV
PEIQEGSVRIVAVAREANPPSRSVGPRTKVAVDSIEREVDPVGACIGARGSRIQQVVNEL
RGEKIDVIRWSPDPGQYIANSLSPARVEMVRLVDPEGQHAHVLVPPDQLSLAIGREGQNV
RLAARLTGWKIDIKNSQEY---DQASEDTTVAEL---IS---------QREEEEALQRDA
ESRLAAEQATRAEE--DARLRELYPLPEDEEEYDQEEPAKTMAEDENASDADGQPDDLSS
QP--DTSSEQL-----------------------------SNEESVEEEDRAR-------
--
>Syns7805|88807314
MALVLLPGLSNLIEDISEEKKLPPQVVEAALREALLKGYERYRRTLYLGLGEDPFDEEYF
SNFDVALDLDEEGYRVLASK-IIVDEVESEDHQIALAEVMQVADDAQAGDTVVLDVTPEK
EDFGRMAAATTKQVLAQKLRDQQRRMIQEEFADLEDPVLTARVIRFERQSVIMAVSSGLG
RPEVEAELPRRDQLPNDNYRANATFKVFLKEVSEVPRRGPQLFVSRANAGLVVYLFENEV
PEIQEGSVRIVAVAREANPPSRSVGPRTKVAVDSIEREVDPVGACIGARGSRIQQVVNEL
RGEKIDVIRWSADPGQYIANSLSPARVDVVRLVDPVGQHAHVLVPPDQLSLAIGREGQNV
RLAARLTGWKIDIKNASEY---DQASEDAVVSEL---IS---------QREQEEALQREA
EERIAAEQAARAEE--DARLRELYPLPEDEEEYGDEAVDDVEMPEGAT------------
----DEASEPT-----------------------------PESDESSNEVGAR-------
--
>Syns7803|148240413
MALVLLPGLSNLIEDISEEKKLPPQVVEAALREALLKGYERYRRTLYLGVGEDPFDEEYF
SNFDVALDLDEEGYRVLASK-IIVDEVESEDHQIALAEVMQVADDAQSGDTVVLDVTPEK
EDFGRMAAATTKQVLAQKLRDQQRRMIQEEFADLEDPVLTARVIRFERQSVIMAVSSGLG
RPEVEAELPRRDQLPNDNYRANATFKVFLKEVSEVPRRGPQLFVSRANAGLVVYLFENEV
PEIQEGSVRIVAVAREANPPSRSVGPRTKVAVDSIEREVDPVGACIGARGSRIQQVVNEL
RGEKIDVIRWSSDPGQYIANSLSPARVDVVRLVDPVGQHAHVLVPPDQLSLAIGREGQNV
RLAARLTGWKIDIKNASEY---DQASEDAVVAEL---IA---------QREQEEALQREA
EERLAAEQAARAEE--DARLRELYPLPEDEEEYGDETAEDVVMSEGE-------------
----AADTSEV-----------------------------TPESSESAEDGAR-------
--
>Cya0110|126657165
MSLVSLPGLTQMIEEISQRHNLPKTAVQEALREALLKGYERFRRSQNLD--RQQFYDEYF
DNFEVELDTEEEGFRILSTK-RIVEEVENTDHHISLQEVQEVASEAQLGDEVVLDVTPEQ
KDFGRMAAIQTKQVLLQKLRDQQRKLIQEEFHELEGTVLNARVLRFERQDIIVAVQSTFG
QPEVEAILPRREQLPNDNYRANASFKVLLKKVREGSHRGPQLLVSRGAAGLVVDMFSVEV
PEIEEDIVRIVAVSREANPPSRYVGPRTKIAVDTLERDVDPVGACIGARGSRIQAVVNEL
RGEKIDVIRWSPDPATYIANALSPARVDEVVLLNAEERHALVLVAEDQLSLAIGKEGQNV
RLAARLTGWKIDIKDIAIY---KAEAEKRQLEA------------------ETREEEYDE
EDETELEPMTSAVE--DENFDEESDLDSSDEFDNSTLS----------------------
------------------------------------------------------------
--
>Mica|166364176
MATVNLPGLKIMLEEISQRHNLPKNAVQEALREALIKGYERYRRAQSLE-KAAQFHEDYF
NNFDVELDVEEEGFRILSTK-TIVEEVTNPDHHIGLKEVQEVADEAQLGDEVVLDVTPDQ
KEFGRMAAIQTKQVLLQKLRDNQRKLIQEEFQDLEGTVLQARVVRFERQAAIVMVQSTYG
QPEVEAELPKREQLPNDNYRANATFKVLLKKVLEGSHRGPQLIVSRAAAGLVVYLFANEV
PEIEEEIVRIVAVAREANPPSRHVGSRTKIAVDTLERDVDPVGACIGARGSRIQAVVNEL
RGEKIDVIRWSPDPATYIANALSPARIDQVLFTNAEERQALVLVAQDQLSLAIGKEGQNV
RLAARLTGWKIDIKDIVLY---------------------------------------KG
EQEVKTDETDPEAQ--DLDQE---------------------------------------
------------------------------------------------------------
--
>Syns8109|260434603
MALVLLPGLSNLIDDISEEKKLPPQVVEAALREALLKGYERYRRTLYIGISEDPFDEEYF
SNFDVGLDLEEEGYRVLASK-IIVDEVESEDHQIAIAEVMQVADDAQVGDTVVLDVTPEK
EDFGRMAAATTKQVLAQKLRDQQRRMIQEEFADLEDPVLTARVIRFERQSVIMAVSSGLG
RPEVEAELPRRDQLPNDNYRANATFKVFLKEVSEVPRRGPQLFVSRSNAGLVVYLFENEV
PEIQEGSVRIVAVAREANPPSRSVGPRTKVAVDSIEREVDPVGACIGARGSRIQQVVNEL
RGEKIDVIRWSQDPGQYIANSLSPARVEMVRLVDPVGQHAHVLVPPDQLSLAIGREGQNV
RLAARLTGWKIDIKNSTEY---DQEAEDAVVAEL---IS---------QREEEEALQQQA
EERLAAEQAARAEE--DARLRELYPLPEDEEEYGEEQAEQEFSEQEPDEVEAGSET----
----EFEAEAETTDAA------------------------VEADADPDQEQVR-------
--
